# Supplementary material for: Hypothetical Outcome Plots Outperform Error Bars and Violin Plots for Inferences about Reliability of Variable Ordering
Source: PLoS One. 2015 Nov 16;10(11):e0142444. doi: 10.1371/journal.pone.0142444 (PMC4646698; doi:10.1371/journal.pone.0142444)
Supplement: S4 File — All experiment interface and visualization stimuli code is available as a zipped file. (ZIP) [file pone.0142444.s004.zip › experiment_code/data/one/61.js]

var results = [[535.990774250266, 512.535004193767, 541.441303660992, 533.425266424176, 526.471140931082, 540.054750876155, 547.128496334226, 533.881992196376, 519.706826208263, 536.429525548922, 514.812980338209, 531.44237983715, 512.841733459678, 557.050269277172, 533.664107921344, 485.91964090844, 510.498215986661, 556.811486576225, 541.262611446391, 509.14890255168, 541.781542562427, 521.33310445238, 537.756865630291, 540.222855320031, 547.77533214412, 539.256462050479, 539.059956475853, 511.786400982123, 529.550599680679, 500.620450983493, 496.79517096249, 561.6843474387, 521.892014086262, 518.281244182358, 534.647303124309, 525.552655598788, 549.342737878912, 493.112440222326, 528.666344749393, 499.411559448863, 552.244972884189, 537.254954091541, 533.085955863688, 533.039495301771, 504.908444590898, 514.384107300683, 528.212829105499, 540.151686353822, 526.280098808672, 515.822941675058, 507.514577481461, 515.609123772668, 529.773784944299, 520.375982097443, 522.336393361312, 524.113558920946, 551.286494852979, 518.962490097029, 538.308658097669, 523.940260630261, 515.165392855701, 509.158847371083, 536.35041337306, 510.301702911732, 499.756249208375, 531.396177770684, 529.972013468504, 534.897856449804, 523.123616769499, 548.68272532539, 500.303717664332, 510.054325601114, 551.528118876459, 509.179004713172, 553.816253560344, 535.89748456199, 509.132118232955, 544.140522132115, 525.146420468245, 521.370065660853, 557.056004668032, 515.983568138672, 483.416812274502, 518.87777300552, 508.54257246027, 546.411017972814, 505.721218214467, 506.142076720712, 521.654159036104, 524.546409961319, 514.910597122682, 530.272804765394, 532.681558005209, 478.632100966277, 535.615740842397, 533.529725112858, 526.49969806809, 519.14501234394, 509.221179070165, 500.080250567098, 503.143116338295, 526.937092688907, 504.58035562082, 490.512160205033, 543.20297551065, 493.984852995795, 519.308067666549, 527.547598342786, 528.890215045031, 525.91661581857, 505.778940059903, 529.859829907786, 542.996701317966, 530.42992393584, 520.363259893537, 556.321565996415, 519.380711341973, 526.192736309355, 524.822206627242, 551.415823301164, 522.234138805275, 514.962276084302, 506.63141209783, 554.596109351676, 512.243292074115, 538.951355477363, 522.521343242259, 527.80689859478, 527.479365023236, 542.416542709198, 529.085595148132, 528.548897194795, 506.473616398591, 522.173358027338, 543.100938359094, 487.571292506679, 514.569760128516, 512.344037832078, 541.58792328329, 539.239958298021, 545.765539336641, 514.343673408219, 544.372225470463, 540.498413901053, 526.120998130085, 560.984635188878, 525.2367983911, 499.103894638968, 510.300508441442, 517.513241615713, 537.580924285861, 513.761265789697, 522.79707903272, 472.650767969216, 510.43075958578, 536.513803679043, 504.804206105003, 532.387227318035, 546.704680566517, 494.723133475957, 532.141325590748, 521.223406580682, 517.154690667347, 509.431169459445, 536.306856119134, 501.84436540474, 525.274011200646, 499.902004502928, 517.404635250161, 525.489124087819, 499.899854866298, 538.157177097164, 498.876574078633, 541.916584581576, 521.603548058415, 540.439538603057, 517.929101995382, 525.596561530356, 540.961026003833, 500.309452707867, 533.112726052105, 484.131733636866, 522.693058445402, 524.947386434792, 508.560962943676, 526.723397449141, 534.44239152219, 544.465174244152, 521.834051892622, 516.496461493186, 499.41055192964, 548.028196918091, 537.134832043942, 530.058662839122, 534.285687349908, 554.588161466694, 510.712815471226, 498.13181757509, 527.140842911953, 493.621657331139, 488.150707496827, 519.939553597794, 511.933800611932, 507.735679868298, 519.520769770402, 521.050886201041, 512.985325762257, 521.396470215331, 547.726453642288, 528.881223619378, 520.170899127621, 548.943008038549, 505.412656727041, 486.020496163419, 512.639989818876, 509.434816251986, 490.094706604612, 528.665442864023, 527.033106434212, 506.025702626888, 532.584311605156, 514.873664581203, 543.652180767643, 526.768698766116, 557.059456220405, 534.253142326712, 530.488077319333, 508.518430021775, 523.485594390755, 513.06170696012, 509.411482916376, 534.156607856173, 510.397298194396, 531.318141549902, 547.364696007466, 500.97572269298, 529.687218006993, 507.56274311653, 519.727804999783, 551.445479214833, 515.459437540079, 518.148812645355, 560.646893015244, 535.561095389179, 522.46098484397, 515.101708202332, 506.67674854029, 500.949855192303, 539.296551300071, 511.274667340732, 515.671835995622, 570.079096233737, 540.466194457936, 504.692762034885, 554.471820916976, 495.107697088326, 501.190838002998, 543.864776211043, 523.181637068897, 498.280358599391, 537.166536335717, 525.232872880665, 511.906639254383, 525.836983456518, 524.669570022092, 513.724222344714, 508.868844914036, 530.604742255765, 549.897101202244, 535.238421544741, 534.291112114058, 535.756524007691, 503.99536731891, 513.655712991096, 542.569542528114, 525.830580029453, 523.879396702236, 500.777674360628, 515.357024496037, 526.470830220756, 539.178388325804, 543.497584819485, 512.12241401159, 537.412858153345, 518.341830815229, 553.090671648413, 521.283120775902, 510.861325694172, 544.225780159648, 491.847972607227, 539.684136748648, 496.530263781202, 525.165877385485, 529.973643790762, 519.60555423343, 542.382680509026, 509.849223003362, 513.743101156367, 503.152684563627, 534.229298755326, 510.531900126391, 508.103352670082, 550.739584476798, 525.684741844748, 509.307860058352, 536.274277119397, 539.763194800068, 533.351645851053, 515.888733584733, 503.54397615481, 516.001596138368, 545.031886448086, 489.857165207832, 513.402381106844, 518.250957310902, 507.438455674792, 507.501055202356, 512.569455588128, 542.509875103609, 521.199373029173, 546.478518314173, 551.277146328515, 522.609210838588, 523.281626242282, 518.131208546019, 523.284667084701, 526.406345208315, 535.943110621975, 540.393374793488, 520.371054461461, 540.988986769389, 537.846973542784, 510.155926398834, 502.680012405622, 516.797816000335, 540.467041744594, 519.96836408164, 534.298706177886, 522.691803125648, 529.107053242987, 521.632793848031, 565.244424860341, 526.252665602694, 518.455586881501, 531.139722614548, 530.233132551564, 515.720335376908, 512.044632261316, 542.675040340195, 503.360859385306, 524.151118182955, 543.709032250841, 515.602762627845, 554.008020021729, 521.361322954419, 522.595403876364, 536.701073553241, 502.427971670231, 487.879974166546, 522.529708433687, 524.940290487025, 496.766996122564, 527.110279549664, 533.731603503035, 512.701733937578, 514.378473201393, 529.037369056705, 483.77067940235, 517.575061567181, 496.604641244868, 534.593545971378, 508.857277006462, 506.413475840648, 484.852665666508, 518.337273333243, 542.347559986462, 535.343678312726, 528.200093395086, 556.84915290773, 532.600733171881, 512.340582309207, 524.919205344395, 507.640124933424, 505.011994256502, 533.349164073363, 522.587787843255, 533.886290742281, 541.076592455607, 525.521160491075, 500.917143789411, 503.517386861047, 505.88478193437, 512.42359482734, 495.427049006957, 527.25720026042, 553.075815635784, 537.26845089934, 508.715362925399, 517.864740212196, 535.537119958476, 520.336550269714, 518.851582352158, 546.072189911305, 525.36791593074, 548.981473773017, 521.030767412056, 513.272105097348, 522.639985055254, 503.978967069704, 522.43779667992, 516.882998439237, 503.264188616049, 520.582449553624, 534.390447894044, 538.4919318265, 556.31038928661, 529.360825440945, 514.096662509802, 512.786602520735, 514.44819308307, 477.84139375741, 525.558999569449, 524.351823814607, 481.728079196382, 507.310647247451, 529.614327725199, 511.244451391571, 535.247744480347, 508.381539238214, 516.176773091925, 514.251947538541, 535.752732508892, 511.23163896879, 530.199372451641, 546.180635967978, 554.149305493363, 508.564146082379, 520.427681109853, 530.272338898549, 500.182598002697, 526.19401818384, 485.726674451789, 535.074293393458, 540.538029371841, 524.969021552579, 536.966726981429, 531.53137184712, 501.321009930928, 511.828270726853, 534.05377249277, 523.286888658621, 512.455819360701, 523.905649692483, 532.623878225305, 536.481767561704, 528.726859511228, 523.764197090882, 548.533831014599, 530.17404801256, 478.50710857631, 518.817867397281, 539.873407977106, 507.253386291054, 515.807907910122, 527.25305155363, 503.294129199263, 507.870677883431, 514.841665414204, 511.513742639394, 536.078626073393, 533.382901383043, 531.400337168979, 548.092974632172, 522.850371008347, 528.848267333778, 538.452670260243, 506.028857589404, 496.032565046775, 540.809129043331, 541.499128348609, 501.599359565776, 494.896727187668, 508.883541456686, 503.959130575406, 529.130299823376, 511.098300996109, 511.209253695915, 470.557477302713, 472.968867019852, 508.624331300593, 520.754161428321, 517.958767801896, 523.296969234768, 536.353381875667, 540.919364920274, 526.589843485901, 504.347331027482, 533.913801563719, 520.95777391915, 525.55617161876, 504.275233237657, 524.421668154174, 491.688590761105, 522.467240459457, 514.408248484446, 532.307010429788, 524.115966060879, 524.932188060866, 520.218948531596, 557.014144654604, 526.013529010397, 527.208743470011, 516.530704608299, 552.929217104226, 507.230468916054, 525.127536411758, 523.514404211892, 503.520704286392, 524.035655556703, 499.452721149486, 525.78329120926, 508.054114428244, 530.793235872385, 523.922677163276, 528.707505728662, 524.062421454599, 500.492267301162, 528.350125228625, 567.234995987149, 531.809127479724, 512.865531074446, 531.036302839509, 522.38576609096, 544.336727571603, 540.870077479709, 535.072290610431, 487.969565770874, 520.330215365682, 508.892397119521, 528.89348017752, 529.727598712844, 519.315009158688, 515.222390528674, 498.19070404462, 529.471631565299, 529.55194747849, 534.23959597581, 548.045818612059, 525.136726139278, 528.355160412713, 515.177878155201, 507.534620569455, 490.572487567288, 541.925035782817, 520.557048351063, 537.481707662658, 517.012726367298, 478.832346047448, 513.030905919402, 523.646482603048, 519.823785634075, 507.916513930814, 472.610289698178, 564.775223099064, 543.264927360278, 537.660755947891, 505.154697825289, 571.405397189185, 536.926601449082, 529.323292942353, 547.376863540283, 538.24425187308, 533.72513531468, 510.640544101645, 546.178588453732, 549.468234337915, 526.960995439615, 503.001625435656, 503.186119644116, 504.468573305088, 512.704353448085, 501.167054787136, 520.253803275451, 528.312711775149, 518.371313361968, 525.390053239201, 549.315451538157, 523.400299504407, 510.289656637313, 511.197614347099, 507.859127085608, 549.647617861369, 540.929921178735, 531.042530027577, 511.246696996117, 538.555287145418, 499.494458575721, 521.615637864638, 521.748254284921, 516.822688510655, 495.044249248372, 526.565573084868, 498.887575685342, 539.819461266741, 530.292759603275, 513.02280620757, 504.696452139629, 525.369632325947, 550.668752764503, 520.907472748746, 515.210134687325, 529.991149053789, 521.533679869019, 520.212211496041, 529.014180020868, 514.065541881691, 520.538263025943, 522.798790861919, 529.099226336047, 519.089299234258, 545.944040454276, 534.348295452396, 562.706026151354, 535.57743189398, 541.541229656802, 518.468431508195, 518.727893696398, 516.953365461554, 533.46949371904, 522.165067773192, 535.245697377142, 529.884025686167, 518.127551381503, 519.855919130293, 503.512004665748, 534.645592891866, 540.890386299654, 525.057973329201, 519.149283707514, 501.037327217058, 521.770574333534, 567.438066092973, 513.594707642691, 505.899590844647, 503.046561522527, 534.604133346691, 524.472711134189, 511.005884387622, 547.744774634042, 529.220687248966, 532.371138366099, 505.550014654019, 540.681191824883, 518.041388064859, 492.475108108343, 536.597047319261, 537.356047603201, 520.822498899611, 543.206176857152, 517.3881492679, 505.20711717852, 538.178338128204, 530.750706804742, 513.573459860634, 528.004557883886, 566.13391900997, 524.936135244124, 563.242417788275, 520.628053191251, 515.676204638905, 537.762749928141, 544.811670198304, 517.830530113813, 497.817077897478, 504.225723722878, 530.530603583336, 524.152235028757, 520.540256418393, 541.001351175287, 504.500586728425, 530.997943215692, 547.320785209103, 496.488105126555, 499.718218941959, 487.499333978853, 540.373711308391, 533.298224414529, 521.214657850933, 505.909670516038, 526.860902987906, 504.16804425256, 517.409010845901, 512.368206185469, 532.201417023436, 513.302794108369, 517.495426372534, 540.039379575407, 500.086547530766, 531.970462477054, 536.192302198405, 510.746460366434, 506.520800408429, 538.205486274749, 545.82979265368, 535.79808515584, 511.431202489566, 527.748017690658, 493.691155958314, 527.506789690649, 536.080171791651, 537.766483758597, 517.95034689956, 535.368956600061, 504.981302059998, 516.129965385471, 518.18772453375, 529.258783744827, 550.458607655193, 541.036773118085, 523.233834613081, 506.895142987008, 521.764280558308, 528.955235160841, 554.737843749321, 517.317126471212, 494.37387998519, 539.791135991367, 517.664767079321, 528.397199403802, 531.002835207821, 523.603296064897, 524.440913809576, 494.630773591974, 528.513862707564, 507.547151606343, 510.92597969293, 539.095749259921, 522.383953061029, 522.187028974988, 519.940223545821, 528.956338117517, 548.693557958491, 535.802536330954, 520.369822051664, 507.715385069404, 506.340899864179, 522.687004416232, 513.543773087202, 533.886898141947, 502.754809097858, 531.618562785002, 530.015179579021, 511.538774470609, 502.383291126132, 524.587325262389, 533.094592794503, 501.320514488944, 524.422975527948, 529.983357881161, 521.814556665602, 536.86508360715, 491.973157731033, 520.178689592544, 505.748077736592, 530.24050138514, 536.085881138389, 501.794088878384, 514.426286639442, 488.614159884657, 523.223261526603, 501.281721868514, 516.695710491525, 500.790062628016, 521.798229095699, 517.356606817097, 515.897950535096, 512.480454820348, 527.910618357197, 528.728385152394, 528.771402716797, 515.21077703573, 518.008205455891, 504.681877979502, 541.880415097199, 510.804893503387, 507.582131709133, 514.459057389991, 504.934269024951, 510.079909225365, 532.796989592468, 515.041671392476, 491.994660729739, 530.614626483935, 515.083169917788, 537.961684980476, 541.700698525331, 520.901406393446, 505.47797242894, 524.406513187835, 526.52214640888, 503.952759304568, 526.81028146334, 540.462021681986, 524.23080400409, 524.548839642007, 545.136282939886, 527.803162107759, 512.190056562143, 552.703632232774, 536.833647697035, 539.011810662374, 507.553206407324, 513.30731634139, 536.652028003317, 525.136217122598, 534.170388689547, 540.576588933182, 504.425537201907, 537.303314282948, 503.018015600707, 484.221047281244, 510.279730016967, 541.373979783466, 534.490442701667, 500.094511596987, 549.431249400535, 550.639326984949, 538.469353018447, 556.090201940959, 517.822318777884, 540.512113559775, 514.185009512232, 488.963747606229, 533.955345197815, 508.848122743462, 523.279861308327, 493.342556493185, 504.920611898862, 547.337496389719, 512.422535426296, 538.132126942525, 515.257951927352, 535.773414137903, 481.380732523675, 540.219909731915, 532.437426330745, 529.973818018091, 506.946803182947, 532.583405496135, 522.912440527954, 535.67208506648, 516.104711885092, 515.332419368831, 524.371469241483, 508.738780904282, 510.326597794282, 549.141646619125, 477.428618133764, 514.60117698903, 520.812351025575, 507.390052338324, 518.050308497734, 505.411431275769, 516.572816271864, 505.364542291013, 507.306650052511, 537.517576116307, 536.22837441019, 574.972601083494, 535.547016403263, 510.081664211127, 512.470685371538, 518.377646618417, 489.128600247066, 504.012717909025, 508.975228938685, 516.432115889737, 525.823350301066, 495.632676311121, 562.275220715963, 526.153175263165, 526.708685666953, 509.798387607557, 529.312757283812, 488.84143753598, 522.736350356653, 539.960248476451, 517.585313714668, 502.988294824243, 527.097846678112, 507.79247826553, 526.266839056455, 513.399645866428, 536.200800325131, 485.344078844801, 529.183767578374, 535.585042179991, 529.11137117672, 521.014466537967, 535.5463020709, 538.799171265423, 504.747939225831, 521.490437204476, 534.102976524467, 513.867912596886, 514.510730037828, 544.151378361902, 529.696897133331, 540.601331311737, 550.262584257494, 529.636843189005, 503.616488116162, 515.761642330879, 555.441854331217, 538.458163881739, 513.909624867879, 523.800616421116, 516.483956542997, 512.224311676932, 537.42269642708, 503.177544106046, 531.819978433383, 534.932697163992, 543.551602492083, 527.909298749903, 517.58141333108, 516.99796237169, 547.542039438274, 532.697675602735, 518.368672071692, 514.996002057312, 527.829345054901, 542.89014777154, 529.231458894832, 518.163257259392, 522.084121060388, 513.150955758664, 518.792495239481, 521.896141895828, 533.815117923223, 511.906163490573, 550.270749910974, 509.273047195836, 502.283721029523, 508.067555263461, 527.431904520591, 527.375588229887, 523.846549661829, 504.981822456334, 531.137687432999, 516.383786327176, 530.610860107212, 524.472548942809, 539.146385198494, 536.32486290182, 529.825301513819, 521.528961351456, 521.034845850272, 543.770445722958, 522.782578180139, 501.738692194298, 501.079359900519, 497.711849952092, 531.896096503302, 525.398937012225, 516.33761711469, 538.763134387661, 521.384171718158, 541.880651726656, 531.871724982291, 537.193792415528, 538.335904400145, 498.036121680019, 520.32340835295, 543.043941606392, 516.354814050153, 523.316988046721, 493.438894895799, 522.488153269106, 534.792788941612, 523.612007551755, 534.292917678919, 540.115841890557, 542.208353081081, 535.552112128899, 543.257336455988, 517.468362280989, 510.741455414377, 534.204999327244, 502.722661500246, 528.07227655803, 554.004561872948, 540.28844882455, 494.18454186212, 501.054066388095, 510.200778268136, 529.742798841456, 525.392098412454, 485.744100871225, 514.04422371277, 517.39348104519, 533.367824605339, 527.598240032976, 506.48225884506, 527.801261238953, 520.407756784305, 545.415829798564, 525.509084697111, 543.904443710973, 531.714244849044, 541.384655287042, 509.855935707511, 532.376794736327, 490.478321888914, 513.823963861443, 523.772879965975, 546.169053680111, 541.751622306835, 504.176740512756, 527.16512666871, 512.341493150837, 517.717078442777, 528.205811178957, 515.218978525207, 498.319720845521, 522.530744323976, 542.899689329124, 491.226906997174, 523.839202712926, 497.287484545009, 521.012950829571, 521.299187792541, 541.680356264213, 534.168739733001, 537.400680967921, 537.688119792882, 518.710692942122, 492.736331003501, 538.652387866102, 496.996449627594, 521.562644047173, 526.159295051628, 504.349485077961, 516.2638788326, 501.211235683006, 569.18727417479, 535.329429651956, 525.945870451246, 533.23291211453, 511.637014566309, 537.182818496778, 545.204667599026, 487.027567890889, 516.552634914785, 555.50352607256, 521.971664856943, 485.734053046032, 546.245454994509, 521.696164447439, 489.157995214172, 497.840112042945, 522.323704353315, 508.770322570929, 500.490929721934, 526.273314866441, 539.948765251248, 532.418631817469, 517.647112866008, 513.296925883024, 525.700427991698, 520.595148792508, 515.58699364601, 521.858544828664, 550.302179665746, 517.881864548055, 522.76888238085, 554.055813237435, 514.660387976101, 549.814097372544, 509.831037751552, 509.374101299544, 518.902674088663, 522.910773963535, 499.846193860893, 521.925932012795, 523.209618536339, 559.548114771396, 523.870282368015, 513.883996979642, 510.339014472668, 546.722217572922, 528.237741694818, 520.572710745685, 520.066727519571, 509.086927693695, 524.123071313345, 521.553187256053, 529.879821860569, 542.124146750274, 545.589538932151, 511.589422371895, 515.736513058341, 548.522933103464, 508.759951487147, 510.99437901164, 528.947295093686, 551.809684908409, 516.183323632065, 509.87801287709, 509.519913131642, 511.60506424027, 535.965106753061, 527.07293892775, 512.415802284122, 508.72114862992, 522.532317728969, 527.636578124343, 523.500032406692, 521.085815035238, 535.529274662158, 529.550291052851, 528.285889884761, 525.619430460205, 520.294607510895, 530.275447583469, 505.00032173062, 539.87971376185, 549.458876040214, 527.691443286879, 512.345952564973, 521.591332216836, 517.40338363037, 518.111646939953, 526.05778050436, 506.416881552664, 550.205508385931, 514.657699168367, 502.241801987488, 498.316002923626, 509.268417168026, 538.626136676639, 512.361227077266, 510.749073129648, 532.11814773163, 495.747035401435, 535.236374755308, 528.097958981576, 541.127695179654, 492.236459814645, 544.91118699463, 544.628195823583, 505.036107992215, 486.58741159955, 516.794317230726, 512.47437245674, 512.488696605458, 548.368764866772, 569.609566937115, 511.514179957243, 528.529131386337, 528.621378658773, 526.464601542304, 499.305622621373, 526.079791304386, 494.985424271992, 503.653822402857, 511.752572917719, 550.183699448621, 524.600701858806, 523.157779698715, 508.892193470718, 545.478960998157, 554.871423141137, 535.07914663458, 530.062563382362, 542.562596511685, 517.876560752687, 532.203634306307, 513.06620859537, 538.551242437675, 529.952815105348, 541.482235646042, 536.424231766158, 507.497259742767, 546.158199670063, 487.165175311806, 513.871170711816, 525.647525506358, 516.983542438439, 520.01164310438, 499.139701559496, 544.461674338867, 497.169116005405, 521.789038107873, 540.861644245351, 495.787788542818, 528.192137071999, 558.166816107998, 557.638593343023, 511.268028775071, 519.070935247452, 524.16589495371, 488.557284506317, 520.475972460356, 484.447142328733, 475.281198270349, 511.422635900382, 525.687313775864, 550.660661772172, 509.568769410129, 558.446560048332, 502.11903282684, 564.403902869824, 501.098284209353, 528.558894931748, 523.45855119347, 509.333510671206, 547.801667206614, 519.135790014478, 491.955997481806, 515.556410898716, 539.432095999468, 513.550997605144, 491.083510100467, 533.56144783527, 532.682267215038, 510.186128901629, 538.082347072876, 519.69786440827, 502.901911834608, 495.331110155951, 508.877973645693, 511.476366211574, 521.919517501948, 529.895078830461, 526.379553080566, 536.399803316955, 543.728214293765, 538.588801406663, 533.180219433062, 528.691570518331, 532.879343957417, 526.108122091127, 528.400443957668, 522.066945990376, 538.375498212388, 533.251849479446, 530.471305788172, 527.3639078123, 524.415718926257, 533.985679811696, 466.913449262856, 501.39175892057, 545.178943128611, 552.625268099262, 556.711062955924, 537.735909022548, 505.894348260933, 519.942472934569, 542.894656414593, 513.704030177331, 519.887263992355, 506.610989974005, 552.079497130624, 503.476601678256, 511.644643241217, 544.447598172114, 508.951350960585, 537.629828580612, 545.735911040079, 531.486024485468, 547.531055539062, 535.810292942525, 541.516966169252, 546.702891506228, 509.821689207499, 516.802608520306, 519.145274253416, 518.033066775527, 536.650460755497, 505.235174334598, 526.619850009325, 537.291116315119, 509.598998015417, 526.767123710416, 520.562634108446, 528.177023103394, 529.148692860246, 521.310440773411, 487.920966059589, 495.853512293761, 512.178513241016, 541.298447240939, 495.174566884757, 517.340632503867, 536.914505321031, 509.060822561036, 494.976186178912, 510.805938806176, 498.584044501581, 532.32612741384, 513.239650206571, 541.741828144457, 538.438921715767, 543.583568698594, 536.751749122523, 514.866900235951, 506.0090885785, 528.162570515403, 512.095551430374, 521.688159021878, 549.089983217545, 550.454310627615, 544.26272284303, 532.129848505912, 540.334520820955, 525.307384133502, 508.761726878878, 520.943991365724, 524.095332673672, 520.980141531508, 530.645729799492, 523.969151184355, 513.416309175578, 517.711037641301, 523.868114720538, 496.240633656273, 552.380930625953, 519.225822604666, 527.090919137066, 522.209960750735, 540.837595797584, 554.479292917887, 521.776452363783, 531.21744208705, 498.09793662114, 539.189390680742, 526.881304892196, 535.958030559812, 545.46674005646, 510.257692131257, 475.902433079999, 536.876872850613, 528.728039415003, 498.295376955545, 512.064618135718, 564.005977073273, 535.292561208738, 528.913403713969, 528.75736805426, 504.815199453758, 520.207748760008, 490.219156072938, 484.644905554079, 517.881393084753, 552.689267235625, 525.480862647776, 533.620930503141, 528.94347714503, 543.961308367916, 519.019138544946, 518.019781310736, 515.937853187871, 528.830234733753, 526.928617383331, 541.874566051332, 522.923376195281, 544.311806194869, 529.33706243255, 508.687432381553, 527.048917076309, 523.156748931871, 548.412624535274, 503.803037804705, 539.51389095559, 527.680208300262, 487.683372559828, 528.722864254381, 546.684384081641, 504.264106941779, 543.294281127878, 521.256494669885, 523.55742592986, 542.532788410944, 526.863142613196, 532.779956467186, 518.251286754293, 516.638477819414, 536.179647030105, 511.236841853055, 491.120624414464, 525.037840225255, 484.80917697684, 551.666223661714, 550.901137995624, 515.365610852458, 501.591764052443, 532.62525191645, 516.480795157213, 517.560790231002, 501.172514144144, 515.83436201153, 520.164201145526, 525.085800760584, 514.491569167085, 512.047631562723, 528.74661727478, 500.003809920369, 514.952071082025, 532.626756622243, 520.662612225115, 527.882152793851, 534.230219752683, 521.691560392126, 519.966031408798, 480.01991099685, 516.115355193063, 526.443513200967, 497.592919557252, 487.57313043366, 532.332193048695, 524.366257655001, 543.512248357947, 501.130998818106, 503.325297786484, 525.033210691223, 530.878959003134, 551.6101070356, 521.975301249967, 491.04934345997, 513.081419428288, 531.068214114834, 497.394469226839, 546.757681117077, 537.986295214336, 519.012160529135, 533.856490924185, 506.216377353876, 541.549270392781, 500.250342515897, 541.272182921804, 494.497074688869, 525.589613904999, 522.821614666145, 525.408878234945, 530.405953135905, 521.495583634179, 500.058061190014, 511.736774338923, 518.81859577622, 542.093958729006, 528.567501525648, 501.513572869418, 527.021002903608, 504.811745398803, 533.519005619152, 537.753960069229, 521.3630619732, 545.103474337099, 501.775809332355, 504.574733013266, 527.832168458214, 540.23654436939, 538.885682449467, 515.799066545998, 523.064068597804, 538.784947105387, 535.119561346447, 503.11757365028, 521.254440526089, 515.183053649174, 517.875555311144, 531.589459350339, 517.104743195142, 523.277501125971, 542.319392087225, 522.204207504117, 550.541989248175, 512.720208615019, 539.156019426978, 556.347765682034, 536.898919883059, 507.057133004055, 543.326503512906, 542.121159141379, 521.185649596508, 493.497432867792, 501.340380219301, 506.57336206576, 528.829453658584, 518.855554464589, 537.674358954532, 554.874735958467, 492.202821098052, 536.940393047802, 510.121942585381, 521.088271300768, 504.985968386553, 546.436152937985, 511.296559511306, 543.935373839747, 492.330593901616, 502.148024564452, 501.152412189092, 516.165761610291, 559.52922134049, 514.032773332538, 504.054098702109, 519.69160878893, 537.985903968757, 541.346626472163, 529.742294578459, 535.429762756665, 486.692313193301, 518.134706928544, 545.524912999027, 539.493571985538, 534.222081149422, 522.265240607754, 525.473316791759, 522.07860975694, 505.003432883106, 557.275451924091, 528.110382054199, 535.09691695336, 517.623492038343, 543.193666407166, 519.864335938174, 532.12938909581, 519.59701008166, 546.93346631576, 515.516125671826, 495.05186151462, 517.538554407064, 517.786708472032, 542.452825184219, 535.346943019262, 541.700262544292, 536.969350588327, 526.33684921242, 498.761861091598, 526.96028253368, 520.812684028544, 518.02303842744, 520.377961639906, 522.243514517817, 524.469277484033, 519.601371921224, 526.963307233667, 506.972057614134, 500.658810869211, 555.532006723939, 537.083409840712, 496.584270891553, 504.198229859257, 513.830196530381, 531.289710119693, 507.470773400954, 523.054223151686, 521.83279147759, 548.276981260382, 510.104023278071, 516.436922902538, 516.438725843511, 504.696798170483, 524.901864245203, 540.057226661724, 539.204308620945, 499.549079237298, 492.612139234739, 523.89679032941, 553.196973183502, 529.106332271009, 499.995428601462, 535.249882563282, 503.513309936427, 516.528586074935, 521.07597908612, 491.118601529846, 500.2416197231, 522.244225542391, 543.308768024139, 499.537345419633, 553.676686805906, 514.155230758079, 524.815903124838, 495.800082904674, 522.355471665548, 522.0389517977, 520.894415221257, 486.47344727396, 516.264116987654, 475.789006292776, 537.755844158923, 540.287025840813, 528.543526556447, 532.808908930677, 487.481997062679, 514.03940869871, 543.448624342536, 530.833983518184, 517.090291752257, 488.749958327944, 523.534382872768, 524.991733785062, 525.680305084304, 527.982765623152, 537.015248365975, 507.007274353688, 540.049439774519, 541.429287515412, 549.825646609565, 528.879398431533, 509.400530013226, 527.331285685564, 488.488766423132, 499.83160272875, 519.113330216424, 490.671178187386, 507.420890161617, 507.531289797363, 533.344896154073, 539.797066818547, 506.72579144102, 519.969425217599, 558.087533759752, 544.613995318958, 522.100847893567, 551.954920147423, 535.979791705136, 532.72563653005, 540.275583567469, 505.094277946596, 528.124418223317, 532.225575058795, 531.801971379987, 534.995945504858, 535.652999601576, 531.015392984741, 531.731896040165, 517.261954087866, 546.411324668868, 535.2050659552, 513.557944837491, 542.744789171424, 533.792617242766, 530.655365036829, 510.521943916857, 549.188075391038, 538.491381716726, 550.352684690716, 492.478252259962, 526.155540041589, 525.092875518301, 506.287639678327, 506.988755617234, 525.105342283934, 534.249155920247, 517.550773506272, 502.958038179787, 521.770849655333, 553.089868548746, 504.814028693529, 549.634161796899, 503.869237787502, 512.767545898498, 552.206315668783, 522.122292288296, 536.981504990059, 552.512073788214, 551.387119935442, 542.933633578545, 497.766002484016, 516.835419849603, 508.81144536612, 497.741870695327, 534.546172284748, 527.111780494473, 536.621982267127, 533.874333823239, 538.983607764692, 519.52909598624, 503.5866466781, 533.292616325571, 549.757317668791, 509.878785689652, 498.094515074901, 525.761024767138, 495.635360691756, 541.58721977588, 513.882076236139, 507.294675560359, 549.866173743842, 537.488365397306, 521.578024806292, 494.200844525066, 512.45240440129, 532.091235202024, 499.910479307717, 505.4608575857, 538.452496507492, 522.04536831724, 496.12173416701, 507.45843068148, 512.346393166844, 538.129059650764, 527.2324106759, 516.884437920427, 487.490320971508, 499.376017330169, 538.669522711171, 509.763778549102, 525.354629805845, 517.623733726663, 545.927507227023, 562.725844934723, 538.078591841918, 526.182699295832, 516.031706950617, 500.700373520535, 491.595698984801, 507.817292267521, 514.732201112733, 504.769763086666, 503.105032897869, 506.510480298685, 554.638969182559, 535.951420226539, 519.480057205988, 506.306048154479, 518.08543482071, 514.495916818269, 517.732325925089, 543.380685687185, 549.780254664099, 511.62287128187, 520.650394408557, 524.181796117135, 478.500702099984, 537.400859510832, 539.070925296161, 500.614764591983, 546.239981575627, 541.368917581594, 539.704513688432, 530.128138954024, 517.357879514048, 548.495426302355, 532.005703441381, 551.551506074273, 511.225793025404, 527.788029511399, 515.10793810188, 525.302889431715, 507.303486868017, 506.62745620389, 534.249920251789, 518.021818162334, 512.890181340684, 538.873783065168, 540.08038542159, 515.825874411818, 539.011296559215, 522.374220253757, 526.032022121954, 512.904507142421, 525.153315264305, 506.645175818668, 513.747552514359, 502.693962950582, 498.864870323804, 536.390167479074, 519.52488217537, 548.827493207823, 542.952076234868, 531.722256404272, 508.959610498834, 478.878785978991, 515.141583461349, 524.036230250682, 514.928400159759, 528.459114101567, 549.557546519246, 517.937270660484, 531.697239419228, 494.609013954109, 528.888489238854, 532.981131502989, 510.358230878783, 521.450737682029, 544.77757918114, 512.313667017405, 549.701523270911, 523.320919076128, 530.988730478058, 530.971998283142, 527.500150817034, 504.40579217499, 513.892934563021, 493.06756947869, 542.617186392295, 521.885500004666, 506.003106849289, 537.98741322818, 532.064249156864, 536.757503038584, 520.708652193698, 530.777333177476, 539.767594989635, 524.781538643193, 506.459930777922, 512.626486710199, 538.009464608473, 511.308086894722, 510.515026630057, 542.385375656491, 564.509927367431, 519.809080141534, 544.544281872949, 539.413384047533, 530.543542204039, 523.111717573544, 508.238782284798, 514.016756362616, 513.740730830406, 503.090139635446, 540.736391095666, 525.766806374465, 549.223329581554, 518.523904420331, 521.616856143547, 536.631877488466, 493.055734985329, 495.161734837107, 519.952583983699, 550.865226528446, 546.712878624498, 507.26511217239, 522.236506485354, 550.74294874415, 533.46321881913, 515.431195799579, 527.755858892462, 512.734127743078, 525.376394258461, 517.078617034443, 534.773602096727, 533.245589355598, 517.253396008532, 563.431746005013, 558.807571103546, 521.339458110671, 525.619879688139, 536.057697182846, 528.499660682401, 518.658878322674, 503.599595835744, 547.936946807653, 537.506009224963, 506.268778774825, 536.429261806024, 525.362629072791, 504.397714797347, 548.516617364995, 489.179044886983, 516.700031715167, 523.266552513006, 529.947588325617, 519.930217472102, 481.957373477237, 525.719285972833, 529.024462544258, 519.5384350568, 525.814671122916, 545.14539050298, 506.849586191383, 543.293201347975, 542.72519742805, 515.939097219496, 536.806983873091, 544.327591312322, 537.281543852805, 515.674183649148, 521.506774197427, 519.294625714194, 510.663842128761, 546.742376010815, 535.935116282456, 494.066245114643, 530.518221006385, 558.312659892233, 546.829097917839, 514.083529926251, 545.408246526321, 524.395899242733, 526.746410800433, 500.921677699459, 508.797273264769, 524.180467654686, 519.963352367109, 513.568231583578, 526.783237246164, 517.548801339026, 517.429909833837, 513.704370712709, 513.472578061968, 513.616665795793, 530.362282317251, 478.483321835258, 503.870513398286, 534.172385641739, 514.288881300535, 526.255218151114, 525.520559901766, 538.423855145524, 511.687406301148, 511.96560472499, 509.176789793718, 566.532648620487, 509.915110237746, 508.150272012773, 518.065020003036, 545.150943077583, 512.058661226811, 552.945714306372, 544.035777102263, 540.512869022116, 527.016847573325, 515.146650074056, 523.778413234198, 532.168928897813, 490.440333742944, 507.229902305218, 487.602079728645, 527.537582329286, 528.254864525515, 525.085055524124, 513.168725210935, 537.396689681214, 519.732417358939, 531.863248447241, 514.191301574314, 532.351846565753, 553.76264408067, 492.469365846922, 496.940244383437, 517.304293548286, 536.413395154768, 534.305294647292, 539.823110216938, 495.507467008851, 489.918320154126, 479.927857863649, 521.521807788887, 535.427606300421, 530.951529366555, 513.843853565052, 529.182771066061, 495.751049711703, 526.086061982124, 506.743238100018, 541.262401359639, 501.603886245188, 539.912219651276, 542.866118249496, 524.188611683478, 534.314924448608, 498.084170116248, 512.272736675624, 508.560687194517, 552.079067893315, 499.48595452101, 530.431735277107, 497.691828728989, 514.564138814277, 501.069119968608, 521.329119727518, 548.786207707091, 524.765428310823, 525.510424424518, 540.582784359138, 472.556591541732, 529.255572712318, 554.66743499963, 526.901197319534, 518.113637274699, 521.81945845952, 522.934746377268, 524.661590498199, 535.4395197654, 531.416241138054, 527.543103261009, 515.8079384261, 502.10765868745, 488.877563321034, 531.857309663598, 529.958380992214, 528.461552877701, 518.200976054405, 499.286317323778, 557.206370534606, 555.598297640617, 523.562787992156, 511.341046090464, 509.087410539603, 534.282979282704, 507.526564485958, 512.936437186174, 529.825110358888, 527.280909395667, 554.016615483018, 511.004864016747, 513.06179484805, 510.972100326938, 530.863763613931, 515.061724182836, 518.158285956514, 490.938048238222, 524.029284538912, 514.601015938697, 540.594470703345, 510.53103008198, 526.632170819851, 539.400626203923, 544.917735867398, 532.939450554636, 542.532949179669, 529.004904981994, 526.070990988965, 498.037236610339, 530.834720296792, 505.511538425943, 521.711716387306, 511.681637730031, 545.620859761797, 507.334110920877, 524.53436485036, 529.045411042762, 525.444924138624, 505.554359112556, 528.351407592515, 526.671842799133, 499.416987936483, 516.557130205749, 524.169650835371, 507.205727189617, 509.563960082298, 527.238613178531, 532.054792215354, 492.752492621614, 548.63440494985, 530.098847027853, 526.174736221547, 530.54447812431, 518.407670753912, 514.878515311429, 492.460512136451, 486.778368171393, 506.607187234426, 556.777214096834, 494.375213091995, 549.209914623524, 516.655189901142, 507.304459965305, 518.486742357315, 552.372831828058, 541.688253781791, 527.753246603797, 513.168645369596, 512.899545458226, 514.28463555041, 514.500477968451, 518.54009413881, 503.122502731991, 483.723338251285, 524.253489928448, 540.642185335238, 533.782859263257, 505.946874872237, 518.94564144318, 497.720969177328, 521.103293918564, 513.504612256862, 508.291123735322, 527.772448998552, 500.754487903778, 506.299488441574, 511.556848775985, 478.256263176416, 510.10638277107, 530.360773920041, 546.071546494373, 544.656196115007, 518.228658361581, 526.093828405907, 519.684775540394, 532.17192933147, 542.062969656454, 534.96226338634, 500.175026731208, 530.610260145251, 498.720956853775, 516.129360914025, 501.358334528086, 524.913450650951, 501.601080860031, 500.787713233516, 515.161627702066, 513.986317370997, 521.449081919223, 539.503974227399, 520.132454727633, 507.696766822827, 481.818244973661, 523.427481421523, 542.168361347508, 535.766205152676, 535.282747752256, 508.203286367477, 545.271581460547, 492.215300138109, 483.452204341032, 503.451794682133, 521.51345886122, 520.003375891509, 527.07916416402, 571.450309578812, 510.698729153182, 515.315409182382, 546.897875799231, 502.22283487339, 518.082984489161, 489.217153868393, 513.738246234096, 509.294232065478, 543.218088476999, 542.371540860725, 509.194219311225, 543.855752367022, 527.520524308484, 490.561321163067, 543.544282591415, 525.094002993801, 502.853279342903, 524.032102058566, 538.23694649892, 521.917447321974, 531.756661107546, 511.387337992599, 531.524714910608, 512.658368267907, 525.033742663174, 498.867932103061, 534.002226925898, 513.421605060768, 501.053623408186, 516.468825333296, 549.208724604501, 533.398720847905, 524.358340226593, 508.679273621675, 549.598047041211, 481.169329742034, 512.768893966447, 521.9777244497, 509.603463409398, 494.183569573294, 514.819803951215, 552.342671062015, 512.623666837544, 521.706621240124, 489.784825845168, 524.438761504377, 498.249905974045, 518.054836079442, 525.537917558245, 515.726903626935, 521.687540776003, 518.102609895852, 504.284056399969, 515.653537171097, 548.600305694992, 524.697439404041, 515.212329899332, 498.449976863712, 512.990010090886, 535.285745674069, 541.758206371284, 493.51745205334, 568.44549673801, 529.631475278173, 523.535635791184, 550.096254588152, 543.683642478103, 517.992661966546, 509.587135249067, 533.108773270134, 539.984635425977, 514.841940920356, 518.667145641626, 507.62866718497, 508.073728181446, 503.970451618171, 544.374738005636, 524.081095444384, 532.166265580966, 532.940382909413, 514.018062291238, 499.638906645723, 516.13497036492, 537.824874618202, 533.795563624533, 507.744291059627, 524.83966829548, 523.709311535737, 519.309034417864, 504.559615790184, 518.830861832892, 550.585738356345, 574.223302829537, 501.243275846588, 498.538386646982, 493.373017050602, 539.066791618553, 495.049551339023, 542.069922857252, 544.397551986384, 528.170057584795, 528.994713286322, 514.792127313409, 540.102915551661, 518.838685530386, 536.067767022424, 523.138965484326, 543.892909032478, 510.989567564947, 513.553552056173, 529.488017105689, 534.951906592124, 507.81163848083, 510.083633871051, 541.458514741954, 538.343290715182, 520.268355514909, 532.415499028672, 517.179713757498, 497.581774217679, 521.873795004986, 531.454181489017, 501.523854302634, 528.26972325635, 514.500871236276, 517.980795561876, 519.008534151274, 522.37793127292, 490.785131514036, 516.895434463128, 530.075023094178, 531.071576091098, 517.151185617241, 499.958733587953, 529.442469353177, 522.973625931662, 494.337639149323, 516.944263345317, 498.873872031145, 500.868368165254, 515.003901945888, 519.658585859984, 508.753890187029, 506.938867620123, 496.876532122634, 537.238998604004, 515.274865694098, 539.765570080441, 515.597465074588, 488.887526249156, 512.885164907469, 544.255856381965, 513.162485317393, 477.1842609581, 526.875068111546, 517.936689123613, 520.45888025235, 529.300177944669, 544.336283059239, 539.055974671633, 510.484612540322, 543.416069925563, 518.120435859595, 511.376421671347, 529.92999629014, 492.633026877013, 513.259425719283, 514.870792406677, 531.87758855858, 519.416255485456, 540.134469615364, 529.081678771335, 540.296000809236, 516.722766939801, 524.553069926237, 499.559761857232, 518.973131004769, 541.337561013675, 513.71109113905, 514.58871593474, 565.895485285897, 509.973865426803, 521.718261905322, 520.299397259873, 550.506193284975, 512.330328686764, 522.143264361264, 533.182740264519, 490.09748021792, 526.953006188648, 520.092361070083, 549.116198108256, 508.137129391259, 570.337826302455, 551.722540642705, 517.779330504469, 535.509342454741, 510.282642161098, 514.394867372569, 519.12886275596, 510.916931526657, 540.561873111281, 527.666369029078, 518.73911468055, 525.310686915336, 532.950238815606, 508.714832912963, 546.784131949686, 506.621346260525, 540.114916148859, 522.690101203959, 514.992496959408, 524.450080685181, 531.294087992856, 522.047795404715, 506.64563730141, 533.658519889744, 521.04239696948, 522.476847636546, 522.526012623047, 512.336194485342, 541.439723723641, 490.547112553928, 495.791853895995, 548.365306269432, 554.440365623008, 508.430543857752, 523.546278317346, 549.093459938142, 528.128794816536, 514.10957638013, 494.530938223013, 524.776636467823, 503.223560950317, 519.639548260568, 530.558507851871, 522.299617219216, 515.886123845436, 516.561651689349, 492.405980248469, 553.611720726985, 520.818249218292, 527.595237987559, 534.181785407116, 496.91377043123, 547.451543485733, 536.672856589615, 522.795420759345, 520.575694256885, 509.911911988886, 528.513497594328, 542.097619933836, 531.130830615787, 558.744052123257, 498.376552753591, 528.35406345479, 549.355181108802, 525.386831177186, 522.148741586792, 518.438709948147, 525.203644095063, 507.986937855448, 538.014831402142, 531.201693925468, 546.710837600216, 501.85782480069, 508.491519356955, 532.977113120884, 548.171936984017, 512.489690333453, 505.844784864916, 534.437547042088, 533.483809432787, 510.470155733293, 511.430497377195, 502.847945813937, 509.809308772402, 496.736462484295, 527.328263421563, 534.038726319158, 510.290615908393, 516.958391023128, 511.535726956173, 543.674652774051, 512.040129255741, 524.565685105333, 538.400833497636, 528.413280358514, 527.491986054154, 510.388348698884, 530.724565191213, 501.118747401825, 507.130436409283, 528.042298079048, 533.621508645178, 546.003742090659, 533.271763500534, 509.962327488066, 519.629295495723, 550.56595582661, 505.710745795656, 522.102589560448, 499.981588859505, 522.508595213774, 536.607411746916, 531.673689159721, 506.815595578615, 511.450263568319, 533.008193973209, 540.933585065483, 538.789820741636, 533.256690285573, 522.430003473697, 535.103484850111, 538.319142415474, 528.705662846517, 523.341032547794, 536.186967333221, 522.727454358093, 522.461683361578, 493.751666424017, 506.42434112137, 528.222772786808, 514.585550402279, 527.097288423805, 514.707781544199, 518.480020417923, 529.042098177554, 528.46593369783, 540.077872013599, 541.036515079885, 550.612811416484, 526.006303660615, 520.277650645746, 549.171463415925, 548.281712004243, 541.014022107013, 510.965993801874, 499.369966631031, 555.877357303307, 525.111693467316, 515.664349063882, 544.193485554505, 505.061389514813, 527.693518753609, 516.507304094727, 562.762711236484, 526.900714032466, 532.361674878486, 513.773749430668, 522.893767176809, 549.530563284136, 564.212449184609, 487.327865662766, 525.152508220423, 531.473668167879, 542.353199969849, 499.643171763897, 539.687377419698, 535.731540087857, 535.046616725079, 528.596764005556, 553.481462894422, 494.292194186608, 532.83605142877, 518.915571504567, 522.930984471079, 523.040609226088, 542.727568994449, 531.396992192828, 520.070361708476, 510.752063640243, 529.130594530743, 534.311829315564, 517.934544634795, 511.287123813522, 536.241541438603, 503.934786694743, 511.064999861833, 518.456418984759, 530.844386706914, 520.068516524279, 485.902497393967, 513.584210127693, 520.920925083301, 509.091995394384, 537.622384097367, 538.673685198693, 503.90205476297, 556.045410147161, 526.439463138554, 501.524091716769, 515.365650835803, 535.059267104112, 513.424236740443, 495.166305619514, 559.928548276554, 507.612817882924, 546.966774019161, 515.732970542454, 509.533949751471, 503.764644011286, 514.559902549812, 532.824926592319, 510.812835620321, 501.142811475686, 509.998660927303, 564.686980822825, 515.948828832025, 543.154264903514, 517.445688872705, 530.682606785438, 555.823777196672, 523.642794713024, 542.62749520092, 522.110493654319, 495.496590074112, 538.453943904097, 493.870905444096, 539.970285335809, 519.948407636872, 541.676806027639, 535.340266591498, 514.79596658562, 520.181936138498, 536.898742943247, 507.167102840721, 539.874633781595, 518.19332799466, 514.829993561354, 522.538495410209, 511.132156882788, 549.331769576899, 525.584850711964, 512.320919493412, 494.332759714432, 527.749460063707, 519.140712989097, 499.147026757989, 518.08013207746, 503.958195310173, 503.08108523346, 522.841049776088, 506.98730181016, 482.574446821543, 539.205936327254, 558.629590165617, 527.286888977304, 518.227721551731, 519.68432171064, 543.891002200644, 522.248686731843, 535.263205272967, 537.524814318877, 517.872376070087, 520.04357051842, 518.445443647329, 504.934642779575, 507.649642395622, 523.324075695096, 505.913573533776, 518.17423403971, 522.819719866398, 496.387350434263, 498.54166291191, 506.047268464516, 525.20002189015, 501.237756098606, 495.348021158643, 539.711705286595, 549.406313238006, 497.953461851085, 516.848066611867, 502.048169654978, 537.971513757606, 537.904625517368, 525.831401450555, 536.039855711809, 553.39457606464, 510.843176816797, 529.12330701054, 491.577569088088, 536.014959560095, 535.770871926523, 520.556315433661, 529.02501160994, 473.845713515013, 515.692600506456, 530.7179328638, 514.188195085467, 531.608071781867, 496.746771131664, 521.575399403728, 518.301874562737, 529.617103113484, 511.794680016332, 542.057971124603, 516.202279848747, 521.23381828332, 548.967748056528, 529.287145651265, 544.830597820813, 524.08010288159, 552.069644807491, 542.555402195039, 527.799186493747, 557.086725845033, 536.114596732554, 521.42458192898, 521.645732815089, 512.181231042919, 516.35020099879, 511.975909531872, 502.948231097837, 527.754379318092, 527.531356004342, 509.921355556152, 507.96598953164, 541.686583972106, 550.157634021904, 531.151455415471, 530.797065805298, 526.294051617069, 558.413241095378, 516.123590824338, 525.300980251521, 541.905790745569, 532.357227030527, 511.809350535479, 509.304266850683, 515.281085885104, 541.168559399967, 521.767113200172, 525.182436860808, 543.102623966475, 555.695988058324, 537.561663504032, 522.780315267759, 539.036581284748, 500.63066463318, 514.450461448114, 543.86725363562, 543.863280240893, 537.80149780282, 542.928303697541, 547.145070247644, 526.482730556047, 536.311856297176, 507.145092975002, 539.667619153404, 543.502496179547, 559.890359178601, 519.250062658505, 532.529738934403, 511.894992415928, 492.798411960621, 515.508325910547, 484.783019032192, 517.572196931952, 524.216994801459, 514.085209912361, 470.124739325042, 533.063090330393, 515.227646068899, 521.592095120685, 539.303129927932, 536.039643722609, 535.804503590783, 523.990493489271, 544.375603885365, 516.578347779372, 497.39236448593, 503.009726156043, 518.504646904559, 534.325325013206, 516.545212966868, 547.894162325355, 516.306811527658, 529.051627467126, 514.37960802528, 521.008968463786, 523.052094805863, 544.94325770188, 517.001641635988, 540.73938224271, 507.49870677745, 526.815965197642, 499.795361360117, 533.829763043631, 526.049492762252, 491.291908824086, 521.049439809346, 546.258819690255, 533.105339104076, 511.033153060615, 509.690948488904, 539.702410676773, 511.285758869354, 547.370629676176, 504.626046840529, 543.385295294855, 531.716440710719, 493.707609165305, 516.317093339363, 543.102900221754, 530.167785923582, 516.918184582784, 516.402865178491, 502.15369447167, 525.799238019318, 507.122527962654, 539.767077836092, 532.772999166177, 519.222574718236, 516.537281106139, 527.952190111471, 527.216843740437, 510.212016490001, 515.434840715103, 520.806729023088, 490.169478582884, 483.532387573132, 521.548087681908, 539.462194175883, 536.322841914059, 513.57118777599, 535.59668666779, 536.095051755506, 489.83118682656, 525.446797596059, 511.172296206997, 545.812218904332, 531.61412260592, 534.152928812313, 540.825853732614, 540.489000565808, 527.00630051516, 533.316704469944, 518.729236531074, 513.724420394516, 512.572759787941, 525.470268148511, 540.078760777954, 528.880094006355, 517.99971231611, 531.893351690177, 497.606002424777, 532.643897749655, 548.462536258141, 526.226694609488, 533.561473785111, 518.400436707021, 525.860131164835, 529.94299124898, 506.414492428301, 523.021403476759, 521.608430545872, 538.766317111851, 530.195030959085, 497.29424608092, 533.622054519374, 488.829767845132, 494.884730165901, 499.800968355902, 502.732676941785, 531.453959425919, 516.718089529542, 548.13437340488, 527.252844766549, 501.042938397866, 543.004771893381, 502.319110307224, 506.305261029611, 540.365920985202, 527.489673582499, 550.176459567064, 513.342684641652, 508.317047880531, 510.520162815695, 527.935866862279, 493.618102346067, 504.762133949839, 513.267314865654, 528.542319472242, 521.961499253447, 547.564683004203, 542.230768561182, 511.389212742395, 541.852604676563, 540.238027522286, 512.967595957121, 512.331504403631, 527.261126175882, 506.250683678132, 534.115013212776, 540.073443517845, 516.030700140858, 523.999670966178, 542.292406727603, 517.083785191813, 534.103860356243, 530.791412765057, 533.632278098925, 553.495653634474, 536.003453967579, 521.27393588718, 532.386365334212, 507.391935756535, 529.458100299506, 541.381135960041, 561.313160739565, 530.543608447279, 500.464686084191, 508.327699500811, 525.155274701592, 527.613728260084, 543.962440867297, 537.548975229769, 521.598018443949, 532.759903763735, 521.443489416301, 524.18987430503, 528.674782929885, 536.864524194656, 511.515834445132, 516.561616016936, 534.566478453565, 536.377465662399, 526.212603121249, 546.131802287906, 533.707090841057, 494.167971868796, 515.342067818308, 528.158467743486, 538.611923206496, 524.221453882595, 530.374824471392, 550.621238687076, 530.407552187923, 513.871291836966, 512.295355109141, 516.473688210571, 527.816628827164, 536.939525597652, 521.403994300703, 542.303299952158, 529.985619220669, 516.50882374343, 502.228949677528, 533.372000480692, 532.946755946409, 564.340271494884, 527.123288127279, 516.910691314356, 506.970586684971, 512.520776485157, 516.991074856005, 504.516807008059, 543.421243728993, 535.783496643016, 545.127461590685, 557.361659595465, 485.885247289751, 553.817659971589, 516.38398646705, 532.136834749602, 528.111462299404, 518.310291974827, 506.540504759195, 498.582684818445, 535.329667050606, 499.470267192832, 467.465216538744, 522.784234453407, 528.244891071147, 553.859981939343, 498.51298013825, 517.753086469174, 512.340959747167, 554.002155747876, 540.390527676804, 551.424617759421, 514.011644351203, 518.793879213964, 517.774363282372, 531.515298064102, 505.154779952193, 477.366130235372, 521.667378375177, 523.254037375512, 509.901814975116, 520.696181139735, 545.307315030274, 543.317426583044, 516.420527468813, 491.175842979759, 535.657003572227, 530.69836405812, 508.772294843287, 507.466770325105, 500.399156256626, 523.445641933196, 536.581439918842, 539.637183993847, 537.498615850052, 515.48714180402, 539.543169111579, 517.848098463078, 526.180353849623, 533.647492192663, 503.750732054042, 507.296916498713, 529.530268534092, 519.280892335154, 513.155225015511, 507.508917382227, 539.306647283897, 518.113970763329, 510.031853112055, 517.960911242131, 522.384294070092, 510.441348611716, 530.803861198422, 532.759396834307, 489.812945122999, 524.996408933756, 532.641335029923, 539.963133504721, 545.72481374647, 517.83457179048, 517.330783969506, 506.052173960698, 528.730651012742, 526.666866739689, 524.212657729665, 514.65198991821, 514.856215271817, 539.474601730202, 539.474455394022, 517.474566991087, 527.487318979703, 534.212283301519, 523.70183371803, 525.267424997625, 525.63211888162, 527.094518468094, 527.210384446058, 514.724825902574, 529.375751550317, 533.62787908349, 534.923627850771, 483.019011749293, 523.656668872002, 514.616397546801, 562.98543954291, 505.130021209486, 544.436897685819, 544.559072694766, 541.835557874248, 495.903276236146, 521.763052614587, 487.230695422392, 542.446103240456, 527.653614421311, 543.522408789248, 543.42483663822, 560.197908917669, 518.513068357469, 497.845641624352, 537.592062795162, 521.899438660117, 519.780834233009, 520.798513115197, 546.349770614183, 504.668090962741, 506.383297236722, 517.192781024434, 539.326554725601, 510.773317368646, 522.074299459995, 527.193124403241, 518.138159586582, 524.856913937316, 515.894058003271, 527.827133616752, 533.284808654182, 525.24445813902, 526.119949713594, 476.452564977605, 525.444095423224, 510.124336551214, 539.455147346187, 527.603698360054, 519.483934617685, 501.018376045569, 493.980709737951, 494.316843465035, 528.624710288079, 529.697230158702, 551.566435676512, 519.703361902211, 557.303702253453, 540.735586067158, 508.102363656362, 523.291434123022, 544.64126395151, 530.205788809153, 523.613189914178, 541.949568191384, 501.019615482311, 540.186723516286, 537.567335919709, 537.094314866006, 493.834117077895, 528.336745092741, 544.28537040698, 518.26173731724, 533.450759877336, 526.646494031252, 531.220491207084, 522.602944553696, 528.36923557943, 509.59073586852, 534.422365428534, 548.173494156228, 540.783493096977, 495.969933639432, 555.408439367116, 511.172429923426, 534.182551799574, 531.221924732281, 528.396772677348, 543.015528887171, 518.416279929272, 541.265074431732, 530.601010083672, 538.010627451679, 537.007268427519, 540.747971581599, 542.901129198183, 526.571706335731, 524.477682077724, 503.573157588484, 527.778149423048, 502.383604402885, 521.120555415974, 526.493668657928, 509.244277893868, 539.596727162859, 499.525412096838, 526.0613889368, 484.769963506158, 546.634958950324, 523.475934151028, 525.498422724303, 541.235168764302, 525.864231181292, 521.220451651607, 521.109140300181, 485.309794581904, 529.288151870392, 531.866604785735, 527.893788492301, 530.630031622749, 520.27688915883, 532.479700023225, 501.530123752766, 496.367770478276, 526.80188848536, 520.856675174704, 523.025397297678, 538.605234219112, 525.909260064406, 554.724768542875, 526.572370390975, 531.720983805161, 507.553131595028, 503.755249958754, 540.205105236599, 520.699506176117, 533.298734081513, 544.339047772714, 512.550483550512, 515.46964529492, 519.00279603979, 519.688525938079, 560.665024308075, 520.735820503613, 544.391809399003, 511.825345235629, 532.145363892941, 504.071614243874, 514.908870199681, 528.389793925739, 505.720761858306, 508.480839510947, 509.263488252431, 500.64707143979, 532.845711902753, 534.551603417838, 518.182744440045, 531.187586661848, 532.942054034752, 516.441256245093, 534.866916814901, 520.328082472809, 578.033143625092, 520.352892939389, 536.95650078085, 524.263958654182, 509.429578193786, 506.171129992479, 503.432678497264, 523.70538040893, 526.297397395118, 533.676222247366, 496.771827137007, 518.158785418513, 516.572491108128, 506.823129661895, 556.13569758889, 499.429592399976, 519.69636476515, 492.679723734967, 523.302633097987, 528.508109917613, 536.604000236757, 505.573882972941, 534.870736936258, 543.834113399759, 521.939460306221, 530.794725905274, 534.028974791812, 540.675030074434, 505.82205663568, 507.694659848096, 559.006720532913, 526.252425299943, 518.567926248312, 556.610503404877, 504.578081964851, 543.337648104527, 528.323244674652, 529.907657129976, 497.385704085505, 524.550410160542, 479.146021793259, 518.763056867515, 538.354463501746, 531.595311634871, 543.204063076443, 565.520813547106, 529.285750639368, 531.313211182799, 509.272330875271, 538.086784924655, 500.650078567039, 501.523108703048, 522.133778173904, 509.636270239577, 503.221776886309, 521.90730846349, 534.598597870901, 523.843633230403, 489.482865126828, 523.772856805366, 544.061536012932, 534.07923854613, 518.662315127533, 538.11460075241, 546.590296017987, 529.84410611521, 510.669108541371, 535.327449237589, 523.09558115798, 536.727966904883, 505.009687170042, 516.275834382679, 513.938821343858, 508.567256447909, 520.228023802877, 518.963230707268, 496.350451158252, 498.504496589715, 540.485942966705, 500.593523541437, 541.008747455365, 534.651286920302, 514.79760912871, 526.852138914742, 537.59114497577, 522.140314128305, 518.404413888793, 514.438705227881, 527.380735770845, 511.698239103894, 501.480905251512, 529.185988596099, 504.792986141123, 506.635665169509, 508.57509370911, 510.535496301154, 483.936301199529, 543.179910541274, 508.625073790223, 524.158738087856, 512.391075373976, 556.68483940588, 489.924025989887, 526.070053746071, 528.233775425044, 539.114903201914, 512.055569128849, 534.218034045262, 565.298266519311, 502.069526224267, 480.723533968375, 499.755756359625, 542.961798610981, 510.407538880049, 525.881214785217, 513.306870762131, 563.76264462799, 529.911277095174, 527.075719517833, 513.532451565482, 521.996837063085, 504.952330786989, 537.241525827827, 499.838163669537, 512.8020620055, 517.418324230938, 526.817997570107, 504.897328395097, 508.143231739571, 518.029937465901, 494.58307298627, 546.954573199424, 523.163707012037, 526.139340678943, 487.411645237079, 526.152646804871, 519.714980725646, 507.460592637549, 507.478733679856, 520.553399447434, 541.918482963758, 510.815459689465, 537.344218731685, 521.16084383354, 533.636218924845, 517.731057903198, 527.497773017571, 535.462163792118, 526.604134571877, 543.446011772627, 538.731424207461, 532.584276621683, 520.420422547622, 505.895260339924, 533.217551232804, 498.036655312513, 541.981362498085, 513.010511259055, 533.634324210001, 542.813353658195, 531.621057729288, 493.464327556672, 548.968877031848, 523.044070245231, 525.758594349699, 537.576999482089, 516.901687174804, 500.505366007662, 520.849570126008, 507.046669067804, 507.451682783491, 530.312687401833, 528.578218295018, 551.170932171119, 522.173037909305, 530.814889613782, 522.034147525316, 519.367435196843, 525.876000607435, 544.526771853005, 506.233233247473, 533.78312360303, 507.461269869127, 526.673566368282, 515.396322389985, 539.011995655227, 490.302998868117, 513.246614110575, 523.603290324855, 488.943799715435, 530.301060107766, 543.59583690828, 531.179749887956, 489.502756452484, 524.529460654738, 496.170588767714, 542.893968570878, 502.983064352674, 521.093866165682, 545.432417963177, 517.965934825863, 511.461812179622, 538.594520491815, 490.972245271334, 530.785368798997, 523.989921617446, 517.786469692128, 532.004729442469, 496.360710007905, 526.975760944999, 532.157686663815, 542.055215935255, 502.97717715568, 514.502421696557, 536.663435291478, 535.237550377832, 528.255845332257, 527.769526484232, 528.412389973389, 537.302471021096, 536.423032207248, 531.303839271946, 528.896256073747, 506.363019601857, 497.755243062091, 476.449346557857, 508.205916967193, 522.902466892851, 518.322994654594, 548.588731814645, 535.030815800764, 541.252210002492, 513.656760853288, 522.45008334226, 557.403242305013, 514.304412035282, 508.882210856645, 518.284211426679, 506.502489958632, 542.226513746895, 539.569561705051, 509.709366342081, 534.414597540824, 525.065841107528, 518.252675174702, 509.705186977049, 523.919560506645, 459.69154311647, 544.276813164753, 557.485474928165, 516.186269752647, 532.111584222974, 508.266534249595, 525.152698125268, 526.946948677217, 504.501526917032, 515.556228056346, 541.583042920499, 490.60231006426, 482.010469619979, 504.149686573107, 510.39372209526, 528.596404366335, 539.303149776113, 516.29089220894, 546.954942041788, 552.728014299265, 504.516925427951, 519.359223483667, 494.790590699451, 531.286321504182, 501.527314605647, 512.921964180481, 484.084744829086, 522.250512071584, 539.786922631616, 525.211748554269, 544.706201894902, 513.435688425832, 511.486460737389, 527.760473521909, 555.357006410844, 524.036330686817, 524.428275081077, 541.76046993409, 533.553792495044, 516.358096344759, 502.836323030281, 526.775711029334, 506.830730382188, 494.975963137659, 533.141379238761, 536.942423216385, 491.279447778883, 540.382058598651, 535.849571231658, 516.196633395774, 526.007323977036, 543.471334235318, 531.56275546328, 518.166135079621, 510.534717289013, 535.032857100369, 524.046006313862, 526.86120968415, 522.674189676262, 521.098694022806, 545.21104574398, 542.808208639714, 530.520808981698, 520.983146987027, 552.741423079982, 544.136504347079, 571.043198311724, 517.617852322207, 516.229974342648, 530.632779715515, 530.000936547882, 521.956823200209, 545.850407068626, 533.396888452148, 509.949660218119, 506.385956434604, 522.362757756542, 535.361879160538, 515.242868040351, 486.133987051999, 523.829790194005, 518.677474858517, 512.069862045866, 514.590919169468, 512.711296043163, 498.646597462452, 507.618384368343, 501.001303483838, 502.097947477917, 526.481141601108, 492.968204609843, 515.880865444896, 500.202555184388, 531.333161442572, 538.050045154289, 518.769141435399, 531.130929927599, 533.833179756766, 520.188314922492, 533.872371380524, 541.621522251773, 532.559318833792, 546.501418546842, 499.408457412975, 557.81650170569, 524.118627200298, 513.03478595962, 513.136607258764, 540.256495155929, 538.425728866735, 499.083423155385, 512.076253424544, 502.672739828712, 532.124970300837, 538.577976621634, 503.405492953895, 548.537673276607, 505.938660753587, 522.370931955274, 531.410774297446, 528.58927693332, 542.831973350405, 529.239770090246, 506.457322468403, 516.928064878161, 526.690392314347, 517.250653829958, 522.467250970078, 492.3215858887, 511.000794632181, 546.014714735367, 531.722169081573, 527.738138232933, 512.423482689955, 492.150350304218, 545.933599165423, 528.985000749933, 528.984621906273, 531.683141049225, 494.988818356086, 496.7006713829, 532.062923348139, 543.372865007374, 530.520960814335, 501.058425267011, 541.336611390446, 564.212308866295, 544.129332707006, 547.818058164977, 554.33154363511, 537.098242010024, 522.107218577175, 512.17870007171, 517.102709688557, 539.496090894237, 514.157151794586, 530.042393157302, 506.731671046162, 531.935506822809, 516.816210106175, 526.24209983125, 495.316166613987, 530.327057466728, 509.256642039172, 534.178181880306, 525.6737046665, 504.966622313913, 515.306941879084, 510.782070661314, 515.454842482494, 502.188330817143, 539.286288852051, 499.709448480096, 538.629598469375, 523.827629499167, 525.923155291346, 502.94859809562, 527.003494728839, 517.84379640122, 552.442761795132, 512.75926122518, 531.886511809483, 523.286613235942, 554.997487017239, 523.67800683981, 528.427407401337, 493.600710819776, 533.799301930787, 526.474940559425, 530.891414829849, 542.388710299599, 495.704341183461, 526.944152430105, 521.414110923338, 527.572659927331, 530.375044639396, 525.640144679903, 507.360535979838, 527.508678167881, 481.522021732328, 534.629158842848, 523.032639919929, 539.64006664851, 529.035345307952, 529.004307056421, 536.88392374613, 487.402066617517, 508.125478960866, 526.503721535575, 520.670602212583, 548.666045105069, 535.400098951416, 519.771978727754, 515.715776611756, 549.077766982998, 538.075167543502, 510.457953814724, 492.397856825292, 501.008468575537, 513.068540524706, 528.778471049103, 560.538666971635, 510.528779645293, 523.784098872645, 548.988251993782, 514.632583165172, 545.185981099409, 526.923346399701, 514.58587017085, 520.161957386827, 513.249194424548, 546.017501594714, 539.495361950796, 544.028791772661, 513.204824937974, 500.386986694858, 550.43112326298, 526.075879615327, 509.179436915362, 531.2607708294, 500.636456103393, 530.30721318585, 543.946650014646, 549.254345640053, 512.049333530594, 534.545413765953, 515.127229194349, 541.097658725488, 537.887291588976, 544.970691198111, 544.291822668651, 503.713788395596, 547.820398203066, 513.603550141486, 542.101741291777, 521.588343498051, 543.096767786698, 523.967785571544, 528.208356924236, 527.493072534783, 513.57886997659, 536.354498080933, 543.117206827291, 530.86806270724, 495.44759868647, 529.808731271556, 542.859020872689, 515.388677839423, 514.383269951074, 536.77602009223, 511.58526769686, 558.676442359016, 550.085880736218, 520.372557899084, 533.60145754149, 502.273130445985, 516.320695139699, 531.843999020288, 519.171454966427, 512.278011199436, 548.640670499057, 510.461217773577, 512.959006956818, 529.597339293519, 516.366401901197, 514.141915162313, 503.734750472896, 512.77655490957, 519.45007753862, 514.091883808171, 554.614272706694, 534.933999811597, 504.963636189268, 480.33058059924, 521.827110915611, 508.005387856154, 528.299122040682, 515.157333323911, 514.577080703454, 550.197554961668, 532.123800569209, 508.481552072733, 502.001331713451, 552.119195459442, 525.027575662088, 541.204443906218, 532.377195201232, 541.825759079988, 514.61820559192, 550.68374685289, 522.746467843345, 501.717586716912, 547.432679847202, 548.439365963155, 534.001962444252, 519.57791826857, 540.37565868672, 527.322564302788, 498.657500285267, 540.328993434386, 514.380869842079, 533.387131469014, 530.148851638282, 532.322896119324, 512.374695316927, 498.057987839821, 527.413098613183, 534.403740743827, 533.197400797775, 530.43336866358, 533.078085125021, 514.633664900694, 516.842371271169, 509.972086696024, 533.376952230867, 529.326747796076, 489.823303090586, 512.668104656812, 519.015525442982, 522.955702741347, 534.782127210249, 503.080613284154, 519.310686969287, 518.341141770293, 510.119703793581, 512.099098867412, 504.521751166789, 525.744350357813, 536.138386450871, 512.455116372329, 529.852572009419, 544.51406176344, 536.512414126278, 541.919906949085, 491.514167868823, 517.800900363626, 560.079110682924, 504.025845312064, 550.635751997444, 511.828956844523, 526.951686848875, 527.870211412298, 505.79465136414, 499.924994014381, 530.955227561135, 502.950663496253, 538.292039651667, 527.201634034458, 523.217339737252, 509.713224135851, 513.516988991, 546.245962707377, 565.03243369802, 512.975824392234, 480.415507340385, 508.226642036164, 546.139275216452, 512.616197595675, 507.644227115628, 514.111807951888, 503.18140394268, 495.798040931416, 514.65115599485, 511.989815931663, 539.759664636288, 503.867395123809, 531.250550722545, 518.952032815196, 554.77379375199, 514.824146106339, 520.253404249233, 536.01654720427, 536.772890374725, 518.550422234914, 523.769024054389, 507.419683792368, 502.762335835862, 532.313327343787, 533.128570581067, 534.44013884693, 491.637971933993, 488.766502679684, 575.249528696627, 541.5775416081, 504.473707250015, 549.072703473535, 529.460276676472, 522.761758361379, 543.995577215436, 525.358413233085, 517.080267609098, 540.271263909991, 555.886614123204, 508.374513378353, 526.516090140058, 520.576681494218, 545.68050659341, 525.960859152445, 526.020239202223, 495.534365335697, 513.293490649291, 544.922125660327, 535.807929383205, 542.92616130008, 527.974583040157, 500.37579147204, 505.552729810247, 524.451630680465, 525.125206881775, 502.009603631887, 507.851124118891, 528.145441650199, 538.362000491772, 489.519190682917, 516.153281607993, 514.072123901463, 514.225497709499, 509.891979895873, 525.816948673934, 531.691504845383, 549.599264089486, 527.853794706196, 535.61280491881, 535.929125509034, 523.711080777849, 517.042162271331, 500.872709950767, 513.017506855371, 504.601485526164, 537.643271753969, 515.374898242633, 520.551820992789, 493.498351505017, 526.838386526622, 531.62930036531, 503.538208885439, 513.745741598389, 535.930834849309, 510.332106394912, 530.721760554284, 539.946873553039, 518.264869186139, 524.661998405045, 505.298787700257, 524.915940273609, 511.928984670579, 509.436711414563, 492.979917640359, 523.761697190434, 523.380479286477, 499.08287844091, 556.181753391732, 542.259762206523, 508.946600343201, 514.38351232588, 508.952549753257, 521.441116213505, 536.302301759614, 512.07371941158, 538.788979347805, 552.944573954807, 510.588940851233, 523.375820197425, 541.738289107994, 524.270135959642, 514.919182579441, 530.006884363732, 505.820571173562, 508.549595879637, 511.079359529929, 519.819534540912, 525.334924230133, 568.011007415757, 569.20171693228, 538.122049793196, 526.932924062204, 492.105514204032, 519.306231167225, 537.968501113056, 539.725754237611, 524.12445458609, 511.714592024922, 534.535277002784, 520.583879572172, 535.186312989107, 540.160213952941, 524.906889874927, 525.807857119838, 529.736408112522, 488.486020581681, 570.442989603582, 502.201148000031, 538.964724044279, 545.681395167102, 507.596044153024, 502.06270121353, 543.428684917198, 514.135848792613, 561.562574341153, 527.050496947338, 521.161204948554, 530.32001288982, 521.372665566121, 552.574878086514, 518.046875384628, 543.437571261454, 541.592121809196, 529.870504418206, 547.968467615061, 528.474418921406, 500.660807947997, 546.673826279351, 540.865372534992, 529.244836842824, 545.939635480926, 541.033431054061, 512.119803602408, 514.137964427254, 515.172468726214, 511.538787158965, 540.59458154627, 502.492687395128, 510.019959958015, 542.502017633249, 534.037582195169, 545.45078382949, 517.105520251642, 544.852965395552, 513.255865050642, 516.115564074349, 551.698414137992, 496.494770730988, 546.529636025819, 510.175791886537, 503.806986492987, 522.638632461592, 501.172922733261, 523.418072767732, 515.678481494403, 504.514499819604, 511.271758467779, 513.943464495751, 526.057348822597, 512.314729364515, 514.978389799642, 514.551264503655, 517.306703800294, 558.473078974446, 520.986355139259, 501.431039465949, 525.735951261904, 531.771134732206, 526.209384550483, 515.43113111021, 527.125504367139, 509.937939432471, 543.227565270626, 522.8639347082, 513.040248503151, 519.379231423084, 526.364534832803, 536.539272014855, 540.038199170421, 536.645531118543, 535.801004573513, 526.801208548083, 500.185592142823, 531.508591598765, 536.674495438153, 533.046989318063, 552.530282680844, 499.942518595977, 515.576602572523, 503.599443668916, 510.567032658679, 523.175845678176, 505.608716827734, 527.448300544533, 514.768120983798, 522.352752597026, 504.380297359352, 529.024088448052, 546.767018504573, 482.442734746488, 541.813358432606, 530.813979945344, 534.468772623644, 546.979388078906, 505.881948962631, 520.498029991956, 548.048430435003, 517.653584201982, 552.783499303669, 519.342797548151, 528.476015533136, 540.443140027972, 499.761516736993, 532.793969220396, 513.870525680211, 498.009665812073, 522.159112033527, 523.499968024011, 511.005734228952, 525.431867074713, 521.843700679177, 518.174264308857, 520.432457297926, 507.871895063738, 539.817520515381, 512.48645115571, 518.003472355088, 528.545839940048, 494.067064109836, 521.648484778891, 536.733015876227, 475.833591761449, 489.029627799432, 533.557985391003, 504.109205882748, 531.227385806885, 502.954429526926, 529.088223737012, 524.28074211319, 525.432936958535, 534.571366080595, 532.625218102255, 507.20363039873, 510.380443021846, 523.343224960904, 514.803349016622, 496.98656428473, 507.662006479583, 505.94529910214, 538.763411852996, 508.742137533839, 507.003289944646, 523.243631097828, 523.823576573927, 534.579673505549, 496.639084956199, 515.985256209178, 521.700058799837, 526.779071604556, 524.019547670581, 517.23954861035, 526.71829112201, 527.904833477058, 526.42029360893, 542.781595643914, 537.745830411351, 525.720166326906, 536.249798102182, 510.028761826446, 492.919399147758, 542.404586302705, 522.833085242476, 513.189179718079, 544.20894115572, 496.324627793925, 550.684660623255, 540.118524028026, 540.970899157207, 511.016930717217, 503.487155442401, 492.895017670431, 539.199716743351, 495.787818344418, 509.90420689097, 534.670612091298, 494.800435842616, 497.146978813321, 534.018148325737, 505.901781386274, 515.793124386517, 552.687096191655, 521.509327256182, 511.230705812575, 496.512402193615, 530.590677827365, 503.832043106818, 535.493064677278, 532.82362080721, 515.482706845386, 525.253175324765, 561.026126369364, 505.723045091171, 519.19033369798, 537.662695578324, 522.782170225953, 517.792765752507, 486.315482156052, 501.743292419423, 494.794351626599, 513.747798884333, 536.373210841012, 516.417136934803, 515.797261594055, 504.261858361023, 501.081090208663, 512.453068667143, 517.030403735989, 539.030097235041, 515.03354327437, 554.878891415585, 515.448441471209, 548.98005379209, 532.171978430058, 505.985328821948, 519.273690296368, 536.886468461195, 506.238622192148, 529.795896917349, 561.082784432559, 518.639299144945, 543.228234193302, 496.338065625952, 502.846457404129, 526.055282989401, 521.38506193819, 521.396150617078, 544.367648741238, 514.675254067116, 548.938323900334, 503.248051373027, 516.948173188322, 528.682285913584, 513.545922960774, 539.289279221839, 523.678052304204, 502.787404649969, 504.214208992078, 529.902486732332, 546.399734896811, 516.341065647811, 546.482257325126, 543.972776349266, 521.073789061784, 522.03024661596, 499.670156211714, 515.261961915875, 522.53693766353, 517.861436027029, 513.305947624996, 530.18549141194, 507.324128409208, 509.727201119968, 537.776718672693, 524.859422820722, 557.972737866069, 512.275550686064, 528.51588572492, 497.775540769806, 487.512596681863, 509.199382566129, 544.936107793573, 522.814298910735, 512.73181843367, 535.459688906559, 547.846524349443, 518.125612589085, 532.166811834805, 519.671327741659, 531.569906387313, 513.338792307659, 538.628159219676, 498.09841448722, 526.54278383146, 517.331712886198, 507.646394787466, 507.110938880086, 535.93208846198, 539.850596484758, 507.714658043859, 548.005786691143, 517.595905615512, 517.877473803033, 534.668870033925, 513.307643072686, 504.249845683482, 512.794877577595, 531.629336478269, 495.069397032975, 536.343300172876, 546.794541847723, 506.628713666563, 534.170060204311, 514.183304569949, 522.570058825989, 538.204985528247, 539.096802230668, 523.242049247199, 537.95895034994, 558.47283116418, 523.557471528692, 502.468880782445, 518.113262262445, 516.146193093732, 516.088718151048, 545.927611494196, 503.430743531434, 542.566135820889, 523.193317918477, 535.159769452801, 525.964569125761, 508.243002447805, 536.755946952655, 552.18946861861, 515.870208295818, 536.108668280927, 513.261515347982, 520.717165185664, 500.43796657571, 505.22078475231, 542.004829948965, 532.464978023155, 531.55502459853, 549.008981741299, 513.50446378948, 508.735149564405, 494.275509221867, 524.345347256102, 502.456939288245, 542.504204300408, 493.313615512699, 512.063240308935, 524.170233359324, 533.449924214361, 502.761895586735, 529.084568915843, 509.205236645895, 508.062082832829, 545.287632186483, 546.550294680602, 540.898671724788, 529.753102967276, 522.676112819084, 529.000436083587, 515.782520504099, 531.009635734424, 482.634067322933, 529.577796209032, 524.072413714306, 538.305888412101, 488.69581221813, 534.001592513726, 475.501025388192, 534.533169451091, 516.458613482799, 526.056014389014, 501.574921322464, 499.577914223659, 521.916221582715, 531.355111174897, 524.493382359115, 499.264553989588, 492.75388838788, 544.263848192383, 497.56461484077, 529.975634979103, 522.831565723001, 522.006831363689, 507.180566840297, 524.032451593448, 511.99408608556, 560.314264287437, 528.294362654689, 527.812461394425, 533.9910838366, 516.184828105817, 507.400014936432, 528.26656911725, 530.780115171021, 534.869346608746, 533.136620219105, 505.365851654943, 518.091382318475, 550.79348011502, 541.318955636055, 507.150082925558, 528.676035174717, 510.776867976792, 532.462136580838, 537.198640069386, 528.748362778287, 536.877581584754, 506.584121672434, 545.67429021133, 534.340113249639, 547.673536440696, 531.792010857899, 524.152270393699, 516.95984278239, 525.285658825115, 517.422456771627, 496.29193377269, 530.154227787224, 495.085751927011, 496.608342963447, 523.847634005978, 525.7340823821, 518.528865932288, 528.020778511772, 507.108592809001, 523.966246089085, 516.561385946464, 524.156900762143, 536.558075244493, 514.469922779454, 520.943554549285, 513.864372795835, 530.511000977614, 513.212359791509, 531.930072939071, 522.911771917303, 536.945839489542, 512.655827404548, 528.31962336229, 518.219293944165, 528.25945550327, 531.146238720895, 523.68268442158, 556.556041832643, 534.11368222934, 544.90943359957, 552.788298284747, 532.145813947474, 527.633691217238, 533.154595890948, 517.502398853862, 537.338608570995, 540.642273779475, 514.161599023237, 498.423324727761, 524.501808538075, 524.399446205357, 525.093937349429, 517.535283562633, 528.963016898116, 519.96730829907, 491.578569172013, 519.020228733902, 524.927330272555, 508.582122692582, 516.307802209782, 539.766360882072, 526.803512897303, 546.442416883696, 532.418384765411, 498.409751159194, 518.420440952597, 528.178333169786, 531.109010976844, 517.611625187097, 514.239797303574, 503.605975578973, 532.304734273876, 516.967335584682, 533.572449073097, 498.369904503807, 566.298973930472, 521.637702158624, 511.628021585526, 540.109407304257, 546.243863013092, 541.473014415333, 503.838191794242, 538.69448596838, 556.67968260892, 534.18725362034, 549.914335790073, 528.40309984711, 532.153265969849, 536.886901057925, 512.447461733288, 546.147682861274, 542.812747449463, 546.553310109209, 492.046778987408, 503.422738402009, 551.360209371167, 567.651006716559, 545.768078946771, 503.50745668158, 508.783258815767, 531.067927946173, 518.065139169713, 492.570203748933, 508.117338736963, 546.983651319993, 505.22613614933, 514.921030721109, 536.29717360275, 536.308626249975, 550.658201496437, 507.028286780192, 539.374357525876, 534.049150349782, 504.793924395659, 519.217327315309, 548.576403644539, 459.309856507027, 503.5833553329, 519.077495682053, 542.32784602164, 516.158431088279, 539.23014148228, 561.522597140225, 517.155493524738, 488.558728986199, 514.0010249583, 508.87987196155, 505.680218141646, 512.360421827902, 504.570884897772, 520.409652284346, 526.269848999647, 522.338848217619, 520.969341333171, 534.091422358509, 541.642535574806, 507.682553589519, 549.222283466128, 506.496637563494, 510.947705084369, 533.665104444305, 524.444951777579, 519.484355245292, 532.339858529715, 527.130304350142, 522.424083052002, 536.23625276342, 510.68429333952, 503.729541807186, 532.076612146931, 541.655549579787, 521.802194964763, 517.393312203809, 505.943565307917, 542.044350748071, 529.34234774225, 533.794991280874, 501.156149502154, 537.819189708702, 543.860185011211, 519.395385425748, 549.570697447602, 551.200695489219, 528.901873863705, 545.295918176738, 522.18109163516, 482.758823833333, 511.555860556838, 512.983103774296, 528.765400465482, 553.89294509934, 518.478959260478, 519.158543436026, 548.038056503519, 499.179535796986, 561.593163136711, 482.040176371786, 524.378506421276, 524.765864212382, 527.187545715214, 524.625474315079, 513.481221850997, 518.065308303022, 549.580536160919, 513.840495987048, 521.599360419827, 519.401946964214, 524.384997259625, 518.84429749764, 537.876124538612, 521.251153792928, 532.806182835171, 512.473691105184, 522.369149893775, 529.26834164198, 531.183362773877, 503.065182135857, 517.518956358091, 514.631412595768, 492.706195790391, 525.438181297752, 502.069325570084, 487.777881199275, 512.945431673662, 543.187940601156, 510.32609713676, 519.177743147155, 501.576976833816, 550.916624337412, 509.775178140139, 508.683997776328, 547.924001986347, 515.601278490743, 531.47202051465, 524.589676164606, 532.272135922539, 532.871548485641, 528.331202215517, 537.700777363363, 524.111839818454, 523.408273029006, 526.308671601241, 542.724180551363, 514.037344124897, 548.160860758687, 534.493307426368, 510.844853789913, 501.96947989566, 528.273154917199, 536.359514844063, 517.857711404254, 518.928068774714, 539.647239561107, 530.752015480847, 508.625404327407, 542.364000084324, 512.189528061415, 535.39224716352, 523.0073077998, 538.88037901216, 546.708018443937, 536.762707536127, 539.20782777513, 506.74101848514, 520.618732411737, 533.45352603373, 539.520046274478, 553.764839505057, 507.354125507237, 529.036725453502, 496.379866269975, 510.315349799673, 538.429049463862, 530.273731545992, 521.921335619024, 539.600845286586, 513.971692952186, 516.522393087432, 525.178565779657, 511.77620064701, 542.655067587842, 503.418898493401, 508.160706280015, 530.746834738993, 514.840854376669, 500.805294433776, 511.051862757014, 524.85145472012, 532.822468117125, 526.176117908398, 563.576688998054, 534.453713482859, 537.170648767701, 516.332151143166, 551.152099898658, 546.891478405734, 532.712144399967, 529.255065208488, 527.712887030258, 492.893598879294, 486.137374245094, 533.950810707483, 533.850377107796, 534.135351331812, 541.481750115896, 517.082771215537, 541.269606019434, 507.890403365861, 511.540526398123, 522.607933212956, 513.466034205452, 531.036456526277, 539.248517238188, 488.843271133794, 516.429492633012, 570.231739593363, 532.995010941996, 539.075572246385, 542.545108529632, 518.227944562741, 507.551764612913, 580.673217178329, 515.260288275234, 535.723616727788, 501.845654624697, 525.721850910889, 527.653616379097, 527.320964217918, 530.329809386918, 522.729236028715, 548.442133350823, 538.357754259947, 508.595236735108, 487.775338853809, 521.413641042856, 506.16638560455, 512.122966145445, 528.445232805402, 547.531964072169, 497.535821073933, 527.018064527953, 502.64776417602, 528.444357587286, 516.598275990071, 508.716615822096, 530.505636471743, 530.743376474695, 535.306371738383, 498.646187334963, 523.438193054453, 498.83446612748, 524.923770845986, 552.56524666576, 515.582021487794, 524.781842566151, 506.234906869663, 501.631960290446, 497.894748090014, 476.946249476202, 522.031034006945, 489.513272914335, 527.575938846999, 536.688426464698, 549.812785272616, 523.726411076233, 511.546536529511, 497.844730724795, 501.610425706767, 534.205668334106, 526.341056583477, 521.637465638674, 520.082885306364, 525.800346754574, 530.255173531541, 533.950430406259, 510.400026866062, 504.259555207959, 535.461563756343, 515.377808753582, 534.396574043419, 508.355348254847, 541.240919663834, 482.326055741872, 528.675975072216, 518.551588874246, 534.984206364062, 493.897696674746, 520.261553668165, 543.584479152648, 537.339235221671, 529.098470309253, 516.047375891512, 526.730194440623, 503.488096654259, 499.619350130675, 529.525832441342, 529.855412171884, 524.006120479666, 514.45663690067, 518.665312692489, 525.992934044008, 545.729700563136, 535.068967326113, 513.472291329091, 538.745432144328, 529.656333089042, 520.869845382133, 508.471182616048, 542.296656485029, 523.976502650446, 525.670685850322, 510.354725468095, 539.571629221146, 545.231880097061, 535.078144365408, 534.521591609352, 544.017872811303, 477.943856222321, 530.873570116312, 535.681956406439, 497.730840763124, 494.844423909487, 545.654535769819, 526.190817369475, 525.107137844189, 529.549969681313, 515.160781923808, 527.921344337007, 527.880185949566, 534.837545618923, 520.682624343554, 567.255265977544, 540.740893506715, 515.3734369795, 539.697550310177, 496.867665319064, 562.233168861986, 520.016061559109, 506.519782793657, 531.030699844055, 530.44015596922, 517.795172001921, 542.233365648506, 494.688828923447, 513.515097552417, 528.548451061372, 548.167850961356, 505.904345734706, 494.33218518001, 535.896383993284, 500.188899933867, 538.157122394888, 533.515776647793, 537.323062223789, 492.402037684367, 521.297827955408, 526.108829098023, 528.732095064695, 532.701385299439, 532.965061467734, 545.258060957731, 539.250018291019, 535.447545628946, 539.48780374527, 524.21301801961, 534.28655484459, 525.797357183194, 502.031089227589, 520.416910721823, 509.220709374304, 535.03330238935, 516.133996641447, 544.434619824903, 515.085024688215, 513.424897955064, 528.034745239777, 523.875844959201, 544.108293040076, 565.94348863848, 527.863706941538, 572.588375555314, 512.777771571511, 527.141298248943, 533.254134164319, 514.280853719028, 516.421888240268, 514.098055853034, 507.28907978291, 543.916350277492, 520.099552673433, 522.06430130754, 540.1138695822, 534.648996033121, 556.162534434356, 511.264083231022, 515.59343820822, 528.405886015041, 535.285906198939, 530.28515960601, 531.865581155753, 494.470446630941, 530.827503259213, 509.536754894744, 481.893809479615, 520.049977807919, 518.877717534969, 531.256084876728, 517.909692612466, 499.803483757457, 540.73189469768, 528.213587724778, 533.913000853321, 517.67389618344, 531.402070403273, 548.115272744666, 538.010991988872, 556.513260150894, 508.96076047751, 541.933033297792, 521.075223723122, 523.331485471961, 535.756227354264, 508.753823300984, 524.88612359309, 519.462897944583, 516.55640270133, 547.594020611049, 501.942678864141, 522.018973616495, 517.087662491252, 536.233855501069, 531.475783996305, 523.277664190343, 522.737256537938, 511.524171703564, 546.313522220875, 514.59931165609, 542.399139716221, 513.123671727908, 524.959117742681, 505.001805765521, 492.334949165811, 519.854807550869, 526.103338815447, 517.943888637893, 522.22642493947, 520.298690807138, 510.25059484569, 543.034708842093, 508.287819563362, 514.76043942033, 546.045392668602, 527.871232898263, 537.862472249273, 500.550822734466, 549.095644543456, 549.170628935255, 535.164835079391, 526.052558390284, 556.130106922699, 527.494391850149, 544.342473939575, 541.874195500407, 541.391438381615, 517.048715374353, 517.140659244372, 535.460454946931, 541.678494603488, 545.699255366994, 565.868777399877, 540.090686485866, 519.400864810497, 509.97274195582, 546.338437489582, 522.094992663174, 510.751672253711, 517.513793076747, 512.516954816747, 535.501040649219, 483.683233135857, 559.327776020648, 528.159504162445, 471.297778534177, 512.008177477552, 521.126207948866, 500.456864022431, 549.759586470525, 509.589069768015, 519.41009365663, 529.949981477382, 545.893858018164, 533.067262188824, 508.734822956643, 520.220535688879, 523.027998900211, 542.635054217817, 509.015703604625, 510.326467962736, 532.183500967956, 520.542616589111, 524.966665177648, 532.624455112378, 562.33781520302, 505.242776195228, 543.478808871337, 509.573417447871, 495.50493404085, 520.072343141688, 519.004361749595, 516.585582887534, 513.203654113116, 523.876793763527, 519.311227117923, 519.309639641611, 545.795886080806, 533.24009777855, 528.785881495706, 519.753523684839, 558.246661256796, 540.614767429286, 532.472201185642, 525.894821146475, 503.313739594961, 528.889674503306, 509.585472093867, 508.093844412294, 497.65179389235, 534.096535569751, 544.407275015754, 541.360130987538, 546.071625858076, 534.733876127369, 567.909318020445, 501.490931247919, 531.01484322628, 533.856264619854, 545.062725413544, 527.171148355152, 496.58197214115, 487.342388802669, 507.867626017706, 527.158542428759, 517.41114771287, 526.103838354101, 510.578498667938, 525.043539867542, 512.398713065628, 529.072256371331, 540.007780452789, 527.135218101805, 502.848456672408, 504.112378703015, 532.911949316701, 544.982526450713, 527.95301939155, 517.924129175749, 509.720973923609, 520.589941099509, 522.286796529348, 553.073215482433, 524.169544150294, 535.77060837153, 510.909440352358, 532.395022606676, 537.758962256989, 502.96145496875, 516.820280733427, 530.809863191634, 527.944350104364, 512.678362328894, 523.926470526763, 521.518071903316, 513.5798011081, 513.135246815397, 477.014169215896, 522.868118056156, 556.950089155154, 516.193745662689, 495.738835801004, 522.639081970789, 533.222784557728, 530.852409673313, 549.84757337138, 545.989962404151, 537.848815836906, 506.856659069473, 553.105491187584, 515.036908763789, 499.441040314703, 524.67230669488, 500.184885331335, 520.770440365383, 527.853045230643, 497.871488462206, 538.365226480369, 521.631118642494, 505.447747474087, 507.642222026971, 509.809176769078, 539.205487580933, 549.966216824462, 516.098379646668, 519.248077003093, 519.795307936377, 512.616225682859, 523.464529292569, 507.424485210596, 544.807210851819, 529.080996404988, 515.455744394847, 511.353427160312, 543.170411016896, 512.641093407339, 493.451404047883, 523.206433957156, 499.888087011099, 549.386482875587, 512.424070361949, 500.16873693548, 502.428451687589, 521.007677376748, 533.815998982085, 497.191112346828, 498.644618182114, 534.972705005313, 518.045931018199, 526.911150396273, 535.180051184249, 512.834349524675, 522.96309623186, 541.945500852781, 518.933900287602, 533.044376484537, 537.539346104584, 530.446328212876, 514.279627488012],[652.694901084779, 668.284378373927, 668.94809947182, 654.712271076825, 676.19851305485, 657.467919370837, 671.650005862391, 662.131114201546, 691.378275564613, 673.882245073451, 656.820947296334, 640.100523723902, 676.882227024232, 680.016573825957, 698.275361595052, 673.355474752032, 678.53836418174, 669.630466873439, 701.797133732564, 683.508241124527, 666.117883989528, 696.031096294941, 649.665024263545, 681.269101853597, 690.088620007845, 687.70414900359, 658.551332315076, 696.400540487184, 644.812519834755, 691.943565950838, 663.563376531859, 649.694238592909, 653.509279077415, 687.484159993344, 658.338096753666, 673.844006304638, 656.589810409304, 641.793639496358, 666.79929817362, 677.972081891283, 660.407416325267, 656.161899064607, 660.244082172428, 655.821497237119, 664.333148297541, 687.102953575934, 667.962019980069, 697.779889866446, 667.193170904945, 715.180042055661, 668.918077778123, 674.125002169968, 674.2290013686, 662.397509596049, 692.374596299996, 685.024771577218, 690.406018395773, 677.932227826831, 688.344330890731, 673.429231216852, 655.296258662534, 670.780381102784, 658.500485910435, 672.29801639528, 660.919336023542, 693.93379457725, 659.829585117242, 670.962423511326, 647.118030551301, 693.133495123516, 700.628844615149, 618.672150646328, 678.014046719653, 653.76959788146, 671.581669991354, 698.654720250553, 692.114322865609, 660.083151681723, 686.587351512203, 673.399637066998, 647.290947897419, 646.403564081219, 662.93795095359, 672.939804403815, 677.568446901743, 685.844559103729, 668.098379045477, 681.180986228964, 677.198176256146, 672.814037357039, 648.163611241887, 676.939681209387, 651.25276773748, 697.818421950741, 678.192702053488, 675.61912572961, 657.786704745873, 661.536808623184, 666.388566867387, 690.839772515202, 681.663398623222, 664.722463297927, 646.692187256949, 625.900638475087, 678.541847208014, 647.632117471477, 670.238466713999, 677.984997960447, 662.540432458543, 663.265953692807, 690.051894697216, 656.349734687663, 650.293334444819, 684.608106696132, 678.762496676944, 674.174714129586, 661.13882854932, 677.155753679505, 677.156188588376, 677.022041711007, 709.425413095218, 662.751472284243, 643.258785379144, 684.915060686026, 650.359084670735, 699.562503038755, 663.55766112613, 629.00483698626, 662.23515779415, 654.159846835542, 646.285849456445, 659.319855212438, 676.35128892675, 656.467380639671, 662.266527502254, 708.936966490914, 653.248207208528, 685.619013567032, 668.130861223826, 664.708215708555, 664.422474212705, 691.595382802073, 631.462927052051, 693.506252529939, 710.252273607115, 658.644623049891, 659.11649084867, 687.567254233272, 660.629924329801, 663.2594260908, 685.285957842665, 667.723217678982, 684.592722702376, 679.31581958916, 666.699231297775, 662.290310565225, 663.540217049823, 655.383282833862, 668.354604677501, 690.856200760168, 678.726474301654, 671.332059718191, 693.867700415738, 681.846931941208, 694.446756130399, 688.750816349534, 639.906608228754, 703.899339021041, 699.976636717704, 666.716749772925, 683.260302821985, 654.321067135663, 647.065538322703, 657.861413266327, 629.779002265614, 679.191928559569, 671.783192242859, 689.726153801952, 674.739086693247, 686.131208073762, 693.538482170013, 652.487414308661, 671.444782214908, 675.228874493208, 654.696557364998, 661.289280417543, 669.523186642465, 708.751977299355, 647.322729888419, 649.767346346619, 668.041361878052, 684.283167790818, 685.127451400763, 678.67944510161, 680.321405626176, 652.438991354673, 669.675392452027, 693.822882842707, 663.424065226479, 665.226980813885, 688.655636674103, 707.639532387728, 678.346086252008, 659.711109265047, 684.500770084123, 653.142051602656, 664.884380240396, 667.360634956611, 670.083834008935, 669.119951270326, 674.584934653519, 664.87789854446, 669.334653830426, 643.668209388824, 683.452023196554, 678.889629362072, 648.966274433603, 651.00860240379, 689.879342378675, 644.013169267971, 674.111143507379, 673.878326184668, 681.637972908237, 668.908147132788, 650.154952689404, 654.19308796831, 666.356705185699, 701.598398081697, 656.903933460572, 665.632558136046, 663.055885261639, 653.057524390665, 667.574056757235, 675.762161537447, 657.982935752653, 672.939650479837, 671.15493933057, 680.595811369533, 682.716727599235, 658.560341473287, 673.248828747526, 701.927998751505, 693.051672234145, 637.880582178667, 661.310176748832, 701.02602701257, 680.117727610023, 665.17475945782, 686.265790897183, 661.119191566446, 681.620330479809, 683.349179115558, 652.825399962274, 645.277383779642, 637.731853666739, 665.030544930203, 680.862173149325, 657.667023865878, 683.203826446008, 656.932208918247, 673.107734028505, 660.367776547822, 649.157053195368, 687.494478992041, 687.513668941824, 671.314363920367, 656.368417815019, 674.888822886945, 668.280415000852, 677.302705026448, 681.707653253671, 656.466206028583, 658.33646260417, 675.765990897315, 696.66485195518, 645.302513342896, 665.765673565082, 663.755871192676, 678.055860097317, 688.839683184066, 687.922125407307, 649.74613076177, 681.990444331213, 656.790938823434, 664.072100363117, 721.50060396114, 645.956882272488, 682.332868788788, 658.126096358283, 672.791162112309, 655.868441005553, 683.296317899788, 668.398300054064, 718.563204646862, 663.047998627404, 661.624791740464, 676.090304828514, 670.71899286993, 639.367395549912, 676.437130101177, 679.799225310455, 645.992309167904, 662.17742398301, 641.852021528342, 688.803110315563, 645.098996957559, 668.628232303808, 665.611204925966, 674.823706070247, 677.712300143995, 670.321658150496, 669.289753522977, 671.669633454573, 688.784166951489, 651.40892816912, 680.525669188565, 676.538170272947, 705.767942287664, 676.824179735157, 667.58307956797, 675.689352305554, 650.726095431272, 654.24939118803, 647.623898726492, 684.388984080417, 675.4218664155, 660.813658123087, 658.987077617573, 670.125248589123, 694.523645445513, 664.059494258233, 671.235699030387, 661.905937174385, 675.61829661217, 674.124278766336, 682.616669142533, 667.302773177436, 700.333723494777, 695.763443341781, 646.125467448492, 656.012120252152, 671.315328431026, 659.57032024876, 697.279867684203, 659.596452341124, 688.704434470837, 680.055906300295, 693.966874015414, 666.545389423156, 671.737883109697, 664.567380771856, 654.856912154506, 691.762328241668, 639.968299589441, 685.057134034451, 666.485229202643, 653.374091518238, 689.289139041405, 684.75623590296, 659.337794243253, 692.491801784562, 661.917435070753, 648.910600431677, 661.418991382761, 651.025498426123, 698.834220778171, 689.445543342954, 692.345539125116, 649.340020526499, 689.176689985242, 693.722533093983, 691.679702154437, 655.566336726156, 653.214587605226, 677.508329162783, 689.899546121713, 705.531930883658, 667.904732197287, 667.075077701156, 685.938757380675, 674.869358310266, 652.957501309083, 671.812337630971, 685.282726559932, 634.200218930178, 682.081833694093, 698.290918733545, 658.329263589396, 683.857641819922, 693.178710235851, 657.523861044913, 660.171435778905, 693.922897720731, 646.548553718629, 683.743636501888, 672.912958991871, 663.928341280385, 665.454828160667, 686.088145418647, 675.021669190143, 659.449555827778, 679.572780278937, 700.083214943832, 670.327341513531, 690.932362711298, 679.312543547502, 680.163679798366, 668.459506726964, 665.511245752963, 662.545093345706, 697.040481193938, 663.573427960248, 657.04316253697, 692.086327206621, 663.021361466664, 667.810187595643, 686.737151757472, 665.682532180466, 694.271580275463, 684.794700165462, 666.199029296547, 676.240349479106, 700.714193854287, 681.847828431567, 655.357723941649, 687.345064348469, 652.501404472601, 687.590975282065, 669.975276767354, 693.944864965671, 683.851602858434, 685.592529462348, 695.061258082733, 655.499194584046, 720.937514688891, 648.769044256, 673.145404082351, 639.216158101375, 661.454951891878, 672.421658123241, 663.350310367074, 677.381120212899, 696.611232016595, 658.78030310616, 702.44569903342, 660.468233639748, 666.737773158487, 690.779389272984, 648.637892285317, 664.423885123521, 670.619656439848, 692.360769616974, 700.618914558626, 698.511484770142, 665.587617956526, 700.535208684383, 656.038763303939, 645.023659260483, 691.031789917609, 652.315328633846, 671.986827192163, 691.05228517733, 678.052111138612, 659.311948410916, 677.371832060259, 705.035703868811, 634.27730699754, 680.408335706442, 648.110106694491, 655.6742634592, 684.919532806906, 714.452053716155, 689.515381211373, 664.658576531539, 688.081053485412, 678.247154131258, 697.716369388848, 666.512044453034, 659.065252914198, 665.738760774368, 664.584962844043, 665.20727503217, 666.645386792087, 679.166454594321, 659.074288596182, 682.628620285224, 679.987471779741, 678.370083701647, 657.126345580421, 660.484947210634, 634.624443167358, 675.308525821499, 697.040426856904, 686.84035203497, 663.081436689832, 661.37393362351, 666.428503090183, 663.18830288444, 670.488389943598, 690.684803601582, 656.980834501957, 674.242299046909, 648.402888555273, 691.947107456291, 710.717980018558, 680.076989939442, 714.677190867377, 663.237025330763, 677.827410047174, 666.354454304451, 661.756221686324, 665.886440849175, 670.480618374958, 658.942238715927, 667.252061946126, 666.07762750188, 719.424248779168, 647.24371114489, 666.366000757456, 677.948367606941, 665.675422188308, 669.845012044764, 689.66198066815, 678.20286985981, 682.672788536902, 650.122557281322, 675.930165112543, 651.811249388545, 672.485154306455, 683.920854108123, 685.555927494402, 654.825138310233, 674.49028383009, 672.702913939813, 661.79022387434, 653.697050395557, 689.547743630124, 683.62846842971, 661.336453199467, 647.564767208984, 690.639788150752, 693.253467539363, 671.174682194839, 670.756875000868, 674.557581978935, 682.049249161341, 656.49211693999, 690.77732734358, 689.624107571213, 680.319772992685, 666.820211176213, 664.659090045899, 660.846936142118, 662.264608992247, 673.777702473052, 678.639539854626, 644.793298418085, 658.734627839363, 648.9363927035, 685.049896284932, 669.674321783457, 681.585665772651, 680.917276125736, 648.167053170512, 675.826671901956, 688.565083789829, 662.630091477455, 669.045158811328, 639.121995334267, 683.936231034077, 692.32598232187, 690.313295334689, 677.870630948484, 672.655232843771, 653.413253394211, 683.348087149846, 667.574052116299, 668.168942087304, 669.29401584713, 656.339409246014, 680.060809460979, 686.300070761409, 651.965089729536, 682.965280333337, 650.153794228114, 685.949291020289, 702.526317572477, 671.4626813697, 655.296926876798, 693.320742227203, 676.061617849574, 714.490365536428, 695.296092303637, 659.586188326709, 680.793933004308, 668.193854377991, 694.625840941558, 674.629157432714, 673.137577977601, 681.865222059415, 686.688057826744, 636.979885201779, 707.910109573922, 683.847725176299, 645.851108822179, 665.65998719419, 699.077536226271, 681.551021714251, 691.722776171809, 645.505057051398, 662.779341523309, 659.503770382027, 683.155509445134, 673.321497430895, 667.800504494504, 661.152396297621, 678.3885199438, 688.189807189203, 677.414794539827, 647.76474904344, 646.233865314627, 653.475958043438, 660.202532853633, 681.974331280161, 665.955629788806, 675.665618737827, 680.470703887328, 692.754787235907, 646.395695471281, 646.744919496916, 662.722101530439, 685.841193073392, 680.924638837302, 638.769541322344, 697.189597877616, 666.959057302048, 664.743527197058, 684.499319218213, 635.789059509643, 704.988667142925, 672.208875562031, 632.805335807307, 681.369827884519, 653.657364334622, 710.154886795509, 669.320193828104, 681.235603391329, 664.233869374811, 697.658094234689, 672.027758920941, 672.105270789795, 662.889947651702, 659.79316402112, 638.531120254192, 680.18397367944, 655.436491528367, 681.898652487748, 676.409514734203, 633.570759074766, 679.339646898856, 675.503106328183, 667.512592443597, 673.126693532798, 660.969675902421, 673.907116921859, 640.9988320166, 673.077889196476, 665.341776734073, 656.518343073628, 650.914676818251, 670.898000387255, 689.986380572209, 686.551642702799, 673.625822084308, 646.300343878218, 638.831157159003, 685.925627530569, 674.438177808936, 670.5273167279, 657.901144634973, 642.268195277715, 680.258165015164, 683.216733072717, 674.744976539904, 686.08586631912, 658.172976771005, 675.083360047419, 687.701379148037, 683.980223199307, 688.241240923041, 663.37602779345, 658.444841047785, 668.416246627966, 680.104025160549, 696.313106635579, 670.065611172316, 657.401083386971, 686.591852462526, 645.491466441448, 679.527859480832, 664.709568802222, 643.621036015904, 661.75128560788, 651.476370188618, 664.59698835945, 692.244450668072, 688.044369782225, 703.25298287434, 665.105746108314, 647.687125132822, 693.240260719368, 659.105440658758, 669.448426729641, 691.835736870278, 695.214319385433, 667.967738447932, 681.913728392229, 676.928069736895, 634.604633575724, 702.44764615082, 670.38960364146, 679.211746860662, 672.073677135541, 697.962194686274, 693.279386098381, 670.461454595391, 667.803091017387, 664.029421332187, 673.945833763471, 692.202423439208, 659.763102839569, 694.113101588669, 667.881114718679, 671.621822367362, 684.718230889367, 676.493525778509, 674.148446332274, 672.113568961995, 674.432016975741, 675.402312600436, 665.128369393704, 662.70034421738, 666.525351035005, 673.793437713337, 709.057146075254, 703.532568403438, 679.514296435227, 674.760196669433, 657.921545272303, 655.467581894766, 679.621988471411, 662.605251696912, 634.904850478759, 676.268223393373, 675.095458547681, 646.41172473092, 658.104011712451, 671.241448813562, 700.939135939018, 662.804559024147, 663.580747161609, 687.855148025842, 676.06604349655, 635.848222999512, 671.898930366693, 662.897827046759, 682.22552955282, 691.744915717053, 687.183096642338, 667.796343399469, 655.754177913655, 653.185642740371, 675.578435908392, 683.93705698959, 671.374470088317, 674.295165183661, 665.235925732898, 687.373681292324, 694.811308360372, 701.497044457297, 636.038884523861, 663.839187183179, 662.397656285669, 672.009933761804, 621.759198082661, 660.889009596145, 682.816542112582, 676.71052948185, 672.820982202678, 680.586097536419, 669.478311718101, 681.571322005477, 667.052041711133, 679.281336614398, 639.710320516455, 660.982032024488, 664.071911578361, 660.090822723897, 664.835774327093, 661.259813522488, 691.474437578128, 660.326670827666, 676.058617079909, 679.40303545114, 654.08607747614, 658.404634276511, 662.008845075217, 680.000462837746, 698.26176425412, 682.842083259906, 683.234335657097, 654.918946152969, 646.494698661466, 658.879287391536, 641.998753994909, 665.584491530812, 673.332902730219, 673.172533638121, 699.117594047736, 651.466557399788, 659.023802492299, 653.441730747326, 647.328574124997, 679.228991511288, 683.159021444204, 659.434020955595, 679.294614161926, 673.778951584814, 677.156077293894, 667.930238538388, 666.195434776497, 677.67307382878, 690.60446411961, 673.74112451202, 673.42115766049, 678.20437665504, 672.650497122112, 663.363953698123, 672.066271887155, 696.567653772885, 651.482121847751, 650.911466866269, 649.274071712751, 653.969201173216, 693.340237721378, 674.982756971669, 671.851592679224, 687.602200247098, 671.591310514042, 664.542504524831, 661.640023667486, 667.118830927835, 650.182577167888, 650.292680995599, 690.881327899792, 682.908607034584, 672.204714664585, 672.960973319674, 684.743908519988, 660.557763535924, 685.334968707937, 629.732499165728, 674.898442092771, 647.937638626877, 717.9347530409, 660.241580329427, 669.595536013945, 686.835438023358, 674.330248506241, 685.796696640016, 653.662314094921, 661.918418121488, 666.764273624443, 654.593243096039, 675.516513699128, 659.720880214827, 683.658398901581, 654.127476853393, 656.433304842754, 659.460241446514, 643.785090219215, 713.234601376001, 655.519952479441, 675.470038293795, 686.77553727134, 641.442870334798, 637.179389994204, 661.533548895949, 688.004588099861, 657.668376076461, 650.925630960465, 667.069709608882, 658.931916164827, 669.538588696395, 671.987270511561, 645.56423629868, 664.842669284887, 700.677068139185, 627.601021267121, 672.862256480871, 678.247945996395, 687.914540213853, 685.475512878176, 666.908318943624, 677.889169397388, 695.842562539113, 641.807114204584, 663.736238646432, 644.256356371348, 658.019676282924, 673.542133543826, 662.651238833369, 644.717523004445, 668.695221938717, 693.555888601695, 714.435670628353, 643.525433751291, 656.249474035533, 694.314207546128, 686.597794229584, 680.87891908648, 678.568887157432, 658.907123142631, 658.933800396266, 667.108270564632, 670.584782873806, 658.287149664075, 668.89753313417, 658.917541095413, 695.042061404913, 632.711332860654, 712.681455550242, 665.421413430751, 682.297256403893, 671.924121626392, 693.497081779028, 661.865934374978, 687.366036347779, 693.122455267794, 645.881425102913, 686.670182399117, 686.706317063226, 653.009387526025, 640.249794703638, 656.887149135817, 701.625576372348, 690.141732328733, 682.732069837454, 637.372247177151, 687.900385203052, 686.652039043584, 670.222369187262, 678.403855511776, 681.222283074832, 688.605459446687, 668.361308256403, 675.088741344841, 649.722807501049, 683.993551903714, 676.546539657616, 691.413051830986, 646.76848673759, 680.849018282963, 656.243502171027, 665.019145141092, 679.910040767891, 645.026721656352, 643.564650125468, 686.07138128563, 683.406969748752, 692.268856570838, 680.684631681686, 653.684246596374, 694.440758567749, 674.368277323649, 683.516060105905, 685.879381116589, 644.557583085157, 657.184217976015, 649.926140884903, 695.692313876428, 704.170468812839, 672.727581677002, 654.951999366168, 670.252843754883, 665.916860487619, 696.144352522256, 711.094359497647, 699.478992000242, 693.275835277619, 702.958617092711, 675.240589056009, 656.919116129585, 683.456628896, 672.612577634701, 711.146621375781, 703.536477928086, 688.768745303563, 677.735688421834, 665.601234805875, 649.688428040612, 723.147571457409, 682.256759875068, 651.830079936189, 675.579812683636, 674.455781402321, 671.416086167092, 686.254936086503, 681.008282686567, 681.495589915634, 660.489522431625, 694.747410347767, 665.011965689702, 659.44101404207, 647.179918815883, 658.982280657422, 676.355091756119, 671.436328017936, 662.530254561415, 684.640079577656, 675.01448354432, 684.037631606526, 670.048477714866, 679.937818621468, 682.889288623695, 681.437199560115, 694.248134137398, 681.383142275138, 635.455108177952, 628.835940627875, 701.277589086097, 669.977880811646, 658.778584998337, 683.391097231007, 692.56731015745, 671.264489482005, 642.846294809482, 695.136028571764, 672.326570833371, 673.20472197714, 674.18494848054, 709.943468225145, 675.14909097702, 668.658668992703, 634.995626554064, 691.981066271129, 638.306320884632, 654.979075367743, 694.478996655987, 698.012955166799, 666.666304441086, 664.621458597061, 678.611768134011, 664.123498385016, 636.889414319701, 678.303349319226, 676.270766970122, 688.340113448428, 677.454598078576, 663.566886572613, 691.543933291332, 685.914220820784, 666.237529213356, 683.608996983905, 643.957577999302, 658.485022936658, 680.229364937246, 677.373521163343, 675.49515178608, 696.384390423737, 648.063569668862, 678.069583356733, 682.025566364974, 674.734629385607, 667.83992395158, 649.866968449937, 665.074658032102, 683.356499633656, 682.939937157985, 663.971800782226, 659.992006120513, 668.770991035284, 684.688522098653, 673.664883179758, 667.979618146574, 676.394395541245, 668.052141000675, 664.945956816863, 674.663239883795, 679.964749011445, 681.940025605726, 669.860807319218, 666.165598677584, 663.15612357521, 690.892270689832, 655.191523247868, 693.186516766501, 665.676055428761, 686.746781581349, 667.900195700983, 657.977683918084, 690.240977333824, 667.903140484436, 648.126459106719, 669.39589544411, 649.194696472226, 656.356655632275, 655.995214620084, 656.158906770944, 674.243598171254, 647.897912876389, 681.957471606712, 668.675705904811, 688.423424681107, 682.974688832588, 669.675667273708, 663.171870225631, 676.038021212277, 663.548453812744, 684.051478186527, 672.335066793286, 685.535413368778, 657.084112137518, 679.47247267906, 683.927383438258, 679.126884758163, 681.034831233904, 658.090922576533, 673.801389738297, 651.153886453333, 684.633621019052, 680.487662426833, 670.717790966893, 681.553478729946, 655.720102323715, 683.706269890663, 671.261224556955, 702.811963665492, 680.536006906365, 643.3842619752, 687.225651982285, 642.40252579104, 654.38066546402, 669.059604454475, 696.332442586241, 701.995466439987, 677.953310144806, 675.40886734849, 671.864919072981, 636.938345932759, 653.682939100797, 674.328842857572, 701.501343210835, 657.932532824112, 687.661855939081, 685.575789647963, 643.508003946883, 669.212939443443, 678.974067016701, 674.126569096927, 676.530625685417, 654.843373457401, 691.849663586803, 679.533977681102, 646.314871101262, 696.546780340369, 675.332197925149, 654.198273900494, 657.364625404011, 669.187325763723, 647.393205177233, 667.516746985284, 684.707874526706, 685.445512729766, 678.655523792948, 671.919761789832, 645.96227876336, 667.608732853565, 651.133576461752, 683.322442321946, 664.909519347199, 705.58473861728, 674.381273469603, 684.761736025988, 679.132839719419, 663.120200157484, 651.160763446031, 664.177894754828, 668.200515444367, 662.817182824317, 644.221108802519, 677.76563812076, 663.020970354238, 660.694061761942, 667.869604372006, 641.735084413696, 704.015720396413, 669.591732685924, 684.676452239822, 673.611586800678, 679.299722748264, 689.433876341572, 673.279901396056, 697.766469312752, 664.009710747146, 664.856793470039, 678.029388107221, 656.876286937318, 673.244477531808, 691.418380199308, 652.469949401437, 671.009094488344, 700.652797067296, 661.640493055559, 680.887294330932, 685.166455131655, 675.156672669258, 653.017299461516, 661.434172605442, 676.730306704042, 672.238014741475, 694.602100660286, 650.588758574624, 670.36574485074, 676.130367102429, 663.697794555423, 664.850681850278, 653.23944094238, 683.595217196886, 698.214161473178, 676.668205901439, 671.846818004343, 699.950392847745, 669.813394234813, 672.329817650894, 654.021757524411, 683.367189231489, 661.389639012773, 646.578555442329, 694.090352236886, 714.418206548357, 676.685511016808, 678.360321500362, 663.462938770797, 662.240281296198, 662.685730521001, 667.522812802327, 663.794229972308, 674.254448834728, 681.158542575582, 679.3789345113, 684.815228968049, 679.767742164577, 675.646907532766, 692.09224007588, 669.570027802022, 661.944358008518, 682.335405850025, 662.837426992026, 672.278914619911, 688.314667442867, 648.127979669703, 664.696839058122, 658.394722545743, 668.653220531512, 667.065138819474, 705.009686686475, 663.156301039719, 702.341067519245, 685.771422236001, 662.022334191201, 676.894870377119, 672.714559667935, 672.406646266755, 651.922277218805, 687.684035501555, 692.249566132262, 662.807032500103, 664.340415876098, 659.589249953792, 722.940876143021, 658.454601423471, 672.49630717334, 695.620507663982, 680.652938023567, 704.705735261409, 661.888505772292, 672.967091927142, 662.236204285026, 653.294761819954, 694.440710080785, 631.750355063489, 670.055124213633, 663.395757817453, 669.571871189445, 643.38091778922, 663.83505088466, 695.782255161216, 658.221217643137, 675.753576277838, 670.559504732948, 658.454080800796, 653.747907846495, 647.434305310906, 652.840412886659, 668.330920574335, 665.383488443222, 658.999692426786, 703.724660340235, 663.674234392395, 637.768789854245, 677.885460910762, 686.17680071964, 704.526681599107, 654.105818788971, 670.236957642997, 685.680263968915, 686.80765205998, 664.377785086726, 652.610858372954, 660.961669121108, 685.211500795343, 693.675838453488, 673.106477275346, 694.588497450759, 680.543233540951, 692.902325405927, 642.959765855934, 691.173933165551, 658.314716699293, 650.318001623864, 685.121920071377, 713.781885519204, 655.889799137266, 667.601843311423, 666.459182001552, 656.483315846516, 692.129857650467, 645.977295527286, 697.995665296056, 645.182990934674, 654.244658823811, 657.139669181153, 685.171401145386, 672.341421698243, 639.999431975355, 656.527325318952, 717.349936038445, 659.718920057254, 668.482419172381, 687.88018799298, 674.522043418391, 679.316201940262, 667.156033218998, 664.95302824144, 647.456863613672, 659.618271347333, 664.080872544168, 658.459617634155, 677.610825292121, 670.684705211314, 684.582960768234, 644.820422724241, 661.759225253139, 695.152211518424, 697.640010752231, 690.834922943589, 667.263630302952, 653.370238807889, 696.589999314516, 675.137272007053, 683.075559802977, 652.957585774525, 668.97417741858, 656.641462531027, 683.040819654676, 658.873857956521, 675.402383921178, 690.227834982699, 685.458051363199, 669.30097664137, 687.780688094753, 684.441437990029, 686.974949230749, 651.721011479027, 645.587377447619, 674.435442374596, 660.027694801438, 675.053562044623, 699.981191452833, 676.657386736738, 688.613967358578, 676.041232955284, 674.029232853042, 638.193570113519, 692.939428775465, 686.847134128104, 671.626618422556, 668.541239418242, 660.800190363433, 669.981809231366, 645.842470169575, 676.481601801137, 641.44863542297, 672.127953102217, 679.584034478194, 646.361649394198, 677.785689856015, 658.609572550538, 655.83623272596, 668.534128794822, 669.968510645016, 675.173346812725, 655.075870257907, 657.585445531756, 703.042604050548, 674.758708733595, 683.024435896732, 673.262678601688, 700.768876661332, 674.577967982269, 669.239644418468, 697.149431284245, 654.863509972942, 670.08617876389, 676.172669653247, 655.627832462549, 662.176751721944, 675.729933056844, 668.154433478297, 692.881770730182, 700.530339020049, 658.928022664326, 669.482402551438, 685.234672782569, 660.680285669918, 677.691800874428, 691.004084032374, 642.160258715543, 654.839746601943, 676.842627193195, 692.286236662992, 728.437238098676, 702.182801664087, 657.573987399116, 692.482541156822, 673.388687433206, 687.606828929512, 656.002613853376, 665.817908595991, 661.223963935359, 677.533918985964, 687.257836508813, 644.291854358264, 690.813326074748, 679.257221046988, 667.269351979299, 666.85493450186, 660.992142488818, 686.401757479407, 688.540458071561, 667.209898898962, 688.85772421028, 680.225410326487, 662.875123570024, 679.405336240618, 663.497389852343, 659.040572433721, 664.082883668971, 673.126671168277, 697.830534665239, 680.340500448783, 655.633876138675, 679.063976827107, 640.08304107097, 638.494077945118, 690.028483175552, 642.39825088805, 677.225684727308, 670.29657167944, 662.427383063114, 667.396519999282, 664.424699570949, 667.567362484726, 636.428964365173, 686.179218889661, 647.45587547702, 675.552071789972, 689.961789516543, 685.934508189648, 681.808904422636, 682.0545483976, 688.491059181401, 658.601288450052, 685.885595292093, 679.359538008501, 673.558259052087, 688.112225735531, 660.900867877384, 657.645721982375, 666.157136086627, 625.557312764442, 682.802806484444, 652.997675229561, 686.038644105582, 652.111636203676, 672.403233778535, 667.699974055113, 663.363817238706, 683.596583730596, 671.779326109624, 712.488064314393, 658.519708570349, 677.062585784186, 673.633770612579, 660.47441803377, 698.376801351718, 688.090409839713, 671.308892044607, 665.790908528447, 676.565351485577, 678.539833171524, 667.343311832015, 658.316414398538, 671.897657449785, 678.119026058961, 676.197534014142, 650.028397023201, 647.032481703432, 680.722645544967, 689.224317284091, 688.641345152744, 669.349337099776, 641.29965232929, 647.816061417501, 702.199292335211, 659.949483854977, 672.39441006805, 668.886666574443, 697.213598865278, 663.847390302544, 681.092159539286, 677.61658857911, 677.11624920852, 695.926593199331, 663.971150648944, 670.448158097419, 687.153058737231, 686.623546660781, 673.583008703062, 653.528795602741, 646.239464568354, 680.302257835457, 675.367418824148, 629.876775322497, 670.181184670559, 662.24959104299, 663.119764451647, 667.404655377975, 661.758948605103, 693.099654500169, 680.55137493424, 688.050907532585, 688.126737970911, 695.457878826612, 689.068823422197, 680.548779227841, 675.356974305839, 681.669573079041, 676.732435958256, 655.343669349382, 671.116050336788, 671.553209250868, 689.278212511986, 664.464406477645, 683.461545864395, 657.141635015082, 661.583409914958, 656.175186739567, 676.941832562013, 665.512989735937, 686.961009264508, 651.769266155585, 642.792761183834, 704.409449408737, 657.589290683463, 704.138833754607, 673.471715837001, 660.058132841339, 676.344024724783, 655.837677394285, 693.543853044167, 654.09378143076, 686.129551415931, 662.450571111073, 677.508765019123, 666.764107692533, 647.111555580714, 660.822114892149, 656.073782792115, 677.432044489124, 686.413432867181, 652.397307056884, 711.460477408348, 670.282182412898, 656.318464664454, 657.77372074109, 681.445123897889, 694.635131642793, 667.172017725542, 691.020807497988, 667.445616834934, 700.423138999727, 676.20792275346, 672.334650132788, 682.386570635198, 684.426750997629, 649.277903402635, 683.11745160369, 671.512989116412, 677.609536876148, 672.072745622499, 679.523438387786, 686.450051121452, 649.305845229168, 629.050448139544, 663.692477056542, 669.112134450235, 688.562212680757, 677.524884332396, 687.475946414251, 667.079856860903, 671.899852933704, 664.110672536064, 708.111172179119, 688.530422234524, 676.406616787414, 658.155378418987, 658.879136717715, 689.285725128626, 682.558935975317, 666.871766623358, 665.193311847368, 649.266887837851, 661.710942744846, 670.700000516219, 656.424846061181, 656.222608651811, 673.265387800576, 673.795614061847, 671.793910516624, 701.97639850948, 716.235641409782, 641.167748149497, 652.508507660267, 669.105734743811, 637.028539551854, 700.972645777328, 666.28023437589, 668.15597495721, 667.681299878776, 698.279800291583, 697.307050719649, 660.089481782519, 652.149096458996, 678.447196720439, 665.786895714904, 681.454409792571, 678.310693512288, 687.262328799539, 670.330350480152, 664.260157864105, 659.251363056774, 680.82200511716, 658.418468068289, 683.359814883087, 655.480968699648, 671.630060676882, 650.974013880142, 676.315243837108, 683.842981324285, 675.266863169871, 649.433569323825, 656.743106137872, 652.239822109155, 674.528915292315, 666.402947453222, 635.625746258723, 683.546100914329, 658.757528169208, 673.502818399011, 684.318626588305, 688.852717857769, 661.417814376203, 665.588493728999, 658.039908402815, 687.239748433852, 682.13859551895, 679.469053916276, 670.300451114486, 679.475757512671, 667.847679596706, 682.654533579745, 648.359975480183, 699.212156634468, 660.605170720569, 699.08716916026, 650.2564736832, 671.309833047262, 662.243254951635, 665.677135357662, 683.627823544197, 658.957404195603, 656.621536518986, 693.721322356135, 647.528666929709, 698.721703632555, 657.954866695538, 655.860635152376, 642.64888045412, 669.972190968331, 680.493802101662, 671.337757614594, 678.166405470149, 667.624256040931, 659.750100430417, 698.307484065726, 657.994367754659, 693.892445867912, 652.582795699905, 653.65989918105, 662.343912150212, 693.457183284385, 706.190973727447, 707.557754176087, 669.859665930916, 649.702797846658, 681.414849823538, 656.478369000956, 673.448061265578, 694.031806677427, 672.847986614369, 698.153154321919, 684.191807875289, 662.626196354446, 674.338380301462, 659.269808809768, 661.836408590953, 650.678997870281, 673.130468769695, 682.412266610159, 688.158969947952, 635.154541056275, 675.803291325452, 682.67830718331, 669.079069878891, 669.330492142988, 645.525242946066, 655.554796670497, 671.237999279224, 664.951706275417, 690.523661134794, 650.504069943556, 670.229285044739, 669.179624757864, 674.869822758941, 663.890313410219, 648.672751886737, 653.32878383517, 688.512351703638, 719.917867071468, 661.729169294769, 662.977670830734, 679.403040342138, 648.577010008984, 652.799437424176, 664.130674301745, 661.169458612434, 670.120045649946, 666.701591780679, 707.602551401105, 659.011120096422, 656.045971786304, 657.475960133274, 668.912274789345, 694.893669670917, 666.042708939339, 639.372823455384, 638.891261506841, 669.19982590333, 686.622266285542, 681.030370777286, 678.044759462796, 684.682528866402, 645.986766065383, 645.15185880962, 662.925910813546, 689.586207756672, 664.262363108083, 679.491408500085, 660.373184775597, 676.606185081775, 658.837144870667, 644.364871798273, 652.041138711385, 689.967338944439, 661.945777973444, 687.054350665139, 670.902873976026, 663.637941470873, 655.124511860671, 661.130584017738, 676.581400056431, 705.593424256109, 708.907533191039, 666.582345162729, 683.600731959625, 680.400036850566, 632.33193239183, 648.804073832562, 678.466371703647, 645.597307268761, 669.87571821081, 661.729166335785, 658.189595310754, 672.084057433857, 700.50119932222, 693.759879325353, 646.84029146038, 651.591888422459, 689.510992997599, 685.550678614075, 655.160167100676, 696.633506986913, 639.613520533563, 701.830396178161, 665.982258811002, 661.562361522656, 670.944551745336, 678.704176444249, 651.521832893544, 675.591385035326, 672.841973742722, 690.119205287938, 678.51009782994, 670.95612113712, 683.219311659596, 688.95857184948, 631.029192392228, 714.49720738864, 634.252092583336, 662.713570561278, 681.126071566534, 684.140212864857, 684.011922253015, 663.295299948847, 668.813160362185, 664.995520832856, 655.340288025307, 645.847396436861, 652.15771527893, 663.86309685371, 679.661623110854, 695.061298229241, 663.548505006092, 657.004159460278, 682.043325839448, 650.548202335415, 679.244810569214, 643.823324888763, 675.209928818406, 671.015166254213, 644.014595036493, 661.511911232096, 658.322346401163, 687.085381101436, 695.395533218443, 677.603105881516, 666.747932071458, 681.462204635456, 694.638072404309, 644.742720972242, 657.824380657026, 669.553693752728, 620.747183285181, 647.112482963185, 701.743962664098, 637.309355342878, 683.066205119403, 659.122041089925, 684.311142560746, 674.403053339968, 669.616230327077, 682.486713054713, 669.956583151835, 682.204651272416, 659.169699350925, 632.242239435993, 652.192878857356, 656.574456872099, 661.852522582212, 669.055938223826, 674.241593942015, 671.765968543438, 681.916805470556, 676.207550269722, 665.761732079786, 691.358272397663, 671.115255556281, 651.502848438604, 672.11515503848, 647.501947170232, 652.724742898238, 696.453548718082, 656.920818920865, 672.739577364801, 655.988811800289, 653.425425662394, 674.651947661423, 647.782966452319, 676.619614896984, 679.819466085623, 666.269874326777, 702.143835278777, 660.439105984444, 656.481903886233, 646.40359206287, 661.635137444489, 685.287235899662, 671.195709193083, 675.595067408116, 662.49620163813, 649.805035251521, 678.060998089804, 656.261786545767, 666.978818535823, 683.905329808626, 675.838833569112, 634.172759924248, 667.674539766493, 691.784483792009, 653.068563117133, 671.767073549073, 684.355188131048, 651.495545094855, 645.804084500645, 654.836166431253, 673.407512968027, 669.114323521444, 638.859497333729, 678.010778855623, 708.722153080248, 670.335641743639, 690.910876074947, 669.145243980714, 653.216997351767, 674.133184471907, 650.743322132759, 636.048781001842, 646.800352216201, 682.291679987438, 690.871116262045, 687.229194822349, 700.831575550801, 718.069931261254, 656.101811159356, 658.033029348113, 640.643569129332, 681.083101016137, 668.017490480519, 672.09599634539, 697.847925561716, 670.10551180923, 679.99946944729, 668.178557630476, 684.774859688315, 666.285967787198, 695.523362401028, 686.35952060528, 679.719669110556, 658.67181267731, 664.299733278813, 706.843713595868, 658.362056045071, 690.29264263266, 684.310114267228, 668.827105745083, 654.312175912268, 663.830025240112, 668.10067148018, 660.406448285496, 669.152105750695, 662.792153200499, 668.191545731465, 683.85852106856, 676.151847707039, 684.78150571315, 650.905815301326, 673.848431359319, 705.652893198027, 669.75132811089, 678.333492352123, 670.795168441412, 699.761866896658, 661.901318388175, 689.6322667946, 677.950108030893, 690.242155742124, 669.21539795379, 658.30354456598, 667.658323648733, 644.10911474888, 653.601240058782, 664.012886064308, 664.163834612642, 670.100783801659, 675.537873758901, 673.685355826299, 674.841425640874, 666.14759079541, 676.857377836261, 645.150829896523, 684.634993860828, 662.043849168528, 643.250095957831, 656.271507428562, 654.921007467474, 702.781728754888, 657.003816908454, 678.13597142272, 694.513383492265, 674.779915321626, 673.888810266351, 676.871116254517, 646.901844371732, 679.854658859167, 686.071593246846, 703.068365568643, 671.027680314143, 686.029622168215, 679.20636884527, 647.931869415879, 652.328292616124, 677.505941538489, 717.760290147289, 681.515488474734, 661.932532491652, 696.696741328713, 684.23371378294, 679.642495822711, 657.760821786804, 692.636777677344, 688.028425091731, 684.304286075265, 671.47844169893, 666.105500807016, 684.645152356586, 663.336519033289, 667.277461098669, 644.116591715543, 661.800699163123, 649.14853638914, 660.134219304609, 667.763888624085, 645.377866826589, 666.20433533223, 647.649254818412, 665.369335932316, 638.032027658725, 696.841893862854, 666.915320806899, 675.770426292781, 667.30558616359, 689.118738439748, 643.826829427339, 695.696035220828, 660.228884164098, 702.091957606733, 667.854672036499, 665.164274937767, 660.733292739939, 672.54040682087, 674.876831341171, 665.358862954041, 663.42057192254, 699.861557105695, 689.678273050394, 655.460192226781, 644.123961929032, 670.47332758699, 672.304980369473, 658.909482596919, 655.045366152787, 676.47957786595, 647.546690200308, 659.223572912512, 676.206448912885, 691.985567301648, 680.140317312393, 669.884645966176, 680.860930988904, 672.980026462553, 682.852484669542, 652.368634951784, 663.00397996929, 683.692519238147, 689.274354098021, 660.77602584062, 680.755148574659, 682.733496067668, 664.036710559633, 677.42936609988, 687.802074315567, 666.265594793988, 654.646400068916, 675.75577978025, 667.619010544435, 681.498144472712, 682.487382224532, 685.978934201471, 678.501199942385, 659.425862144714, 672.308372616112, 658.54603749146, 693.997673916758, 677.09053696968, 665.110959838243, 643.778333731771, 673.734252096793, 675.6446850485, 690.595332391237, 671.039898565566, 679.708047436158, 639.673463733617, 675.864479673735, 685.555420894661, 648.386916664738, 678.842585195081, 681.759982393894, 666.298071912579, 689.452042595949, 720.088629155892, 661.427642889432, 695.9618129587, 660.630027692221, 677.199046246693, 677.557004796005, 664.963975271233, 656.673675383054, 717.892003619935, 658.739802480194, 701.849156354559, 658.32631603567, 666.743838947328, 686.824143951835, 666.180125695583, 665.391698149133, 681.648131542463, 678.720935906292, 659.571834860582, 692.77711979349, 669.540859723735, 670.540555555497, 685.570935032313, 666.652155531538, 666.008573600524, 682.770080019881, 668.666768966545, 645.869307278052, 664.930019602662, 664.302677207096, 671.188619251923, 656.105169859919, 687.367467666718, 673.890345625327, 630.004201616584, 693.320112749748, 662.483759858852, 675.994969961919, 669.198816433936, 672.728876329589, 682.921230863461, 693.771212662743, 683.145599208439, 634.273211023055, 677.925907259126, 650.24453838425, 664.415999505893, 677.668663501855, 642.215723396195, 655.254237000227, 686.835604781476, 644.024739243552, 663.275378128829, 673.183005522955, 683.360031069732, 653.811900170131, 690.749064114193, 656.771104131674, 679.432763384607, 703.490016629727, 636.2944550674, 647.426555197864, 679.321696467181, 662.114405350052, 691.204099943466, 667.583754691821, 677.37733415733, 710.545913218182, 680.222021947416, 691.877769603619, 635.387530646464, 642.531320869089, 668.728320699202, 687.057405996288, 686.410813024249, 676.925440814565, 649.799399761296, 681.574133097831, 672.964648513951, 704.054120155625, 693.036213830181, 681.573015224099, 685.519300794291, 644.244071889878, 641.633332051648, 698.164092181493, 666.215537460902, 660.990756071302, 699.178436596184, 643.202736790598, 718.415947354544, 673.917430903431, 653.399243550327, 695.336352565647, 669.631806593013, 656.706168686834, 649.648217329206, 663.378661386348, 698.146963460221, 658.949692517201, 676.961575273542, 641.840461360951, 694.038850915761, 654.089112856463, 676.908302225143, 672.998874285773, 663.534610422708, 689.407427239571, 688.77980003967, 668.945273990363, 654.862751360542, 656.91502165848, 671.160068639707, 655.179540227747, 654.63635010053, 703.698205051048, 665.424646412701, 685.221988868903, 679.855757066728, 676.381715987454, 686.878344298997, 671.438259780932, 656.278185690729, 659.404738364087, 687.699984382515, 657.406762028305, 652.208957667673, 710.690825806501, 657.807637228822, 657.481714986993, 684.459867506408, 693.156429514519, 661.607190695921, 685.451792626454, 680.901079515057, 666.546057272623, 686.350464992269, 662.905190170414, 666.708843043667, 663.431377355345, 648.623079226509, 692.531147356175, 671.531181864566, 674.241405783447, 654.7336825795, 671.56072652865, 698.270816583395, 681.451926478331, 687.096892718296, 660.251416440591, 658.210874928701, 666.489595860723, 658.603218097967, 665.72522504237, 676.93736686622, 650.517742756911, 680.558877578222, 681.147426585203, 674.529540133537, 644.8251934025, 651.648142907036, 649.681787076635, 692.213422807783, 661.076991869809, 643.779514780245, 660.501724960982, 642.165320275393, 691.44786603291, 689.490662571045, 666.759651186856, 685.677239721927, 681.081955168298, 643.451929512968, 702.703503507362, 670.141107957336, 666.682949059523, 660.611067009439, 657.933045103053, 665.459400270916, 671.71528505598, 679.084840915805, 673.172181246195, 655.158067301717, 693.492705426922, 686.50964947647, 648.433623600498, 667.470034337885, 687.712325451322, 699.866108433821, 680.682913291121, 673.72685732342, 675.341953150456, 677.28885299706, 660.647939154469, 652.486731436788, 672.164382583747, 682.766057588195, 695.393862961762, 657.358322520455, 657.877170252211, 658.904609059098, 685.797066189187, 661.360205469508, 674.462119657534, 678.695490522548, 668.222728339014, 673.733666826373, 690.594403876562, 659.62103446652, 629.76228712471, 653.465138519642, 736.706498711614, 654.174323124244, 695.564992532381, 646.542114074674, 670.650423941186, 649.05129046209, 668.352473774599, 663.077188774694, 671.515874189127, 685.234749856759, 661.388058211959, 678.176659360932, 669.82839301521, 684.93214433439, 687.351283359028, 689.426643511677, 697.259528892713, 704.520863203683, 651.69014947894, 682.727941371821, 670.92349596326, 668.206410536125, 689.573464769249, 672.367305748023, 706.877875332272, 640.097610859873, 670.232716586314, 670.413472475695, 650.396336194201, 685.20604146383, 660.867322430445, 657.003058393235, 638.611768518391, 668.866824535422, 665.329654740922, 663.727415751226, 671.729141492409, 674.966686399875, 654.674449960856, 642.743664578528, 683.220866204211, 700.215505892845, 650.483716840357, 683.488637360392, 676.994542325184, 662.197411558824, 665.934340157603, 665.257588970114, 689.972660611913, 668.635256130446, 668.665395512229, 704.835919152113, 673.190153681922, 653.559184494401, 677.495626563483, 677.456174911041, 687.109626457223, 670.123484135804, 660.10430150661, 676.476827750159, 656.55947274178, 656.303265434384, 710.265785374616, 684.416070656836, 660.503440992851, 682.497159405049, 675.246606954423, 655.717286989457, 665.239113478726, 658.016797840286, 689.421312267237, 671.138802958387, 662.819431245991, 678.10296197375, 656.358343279902, 663.76830505714, 693.952583533129, 679.025493525764, 705.678427262741, 672.498055579299, 648.449433328413, 695.303566844024, 652.795835072965, 659.638237601462, 669.434228607527, 691.648639158146, 677.902153580199, 681.848730436797, 672.385699595154, 701.845028407044, 663.256778385281, 672.793811369653, 667.816361586869, 679.834201539602, 689.514945817403, 664.622659974228, 685.713874688817, 699.225118481687, 662.613143647848, 640.110569643813, 650.393255610379, 679.901620941737, 615.345648156922, 658.11930968978, 658.565333408879, 663.056503280132, 694.625305332606, 668.346599337306, 652.931196503279, 657.449967076789, 675.564616739488, 647.187102201504, 674.109426862417, 654.523353126218, 669.820537888019, 672.152253682341, 636.032600785981, 665.170457702231, 703.209852470383, 667.840394486871, 662.742780724948, 674.301626852978, 660.713018832931, 662.75076782433, 694.159000812181, 710.501079016312, 665.555852249527, 676.643493218905, 674.602628580575, 699.929457553612, 667.567578875215, 668.737616359643, 665.247312454463, 668.510978257606, 656.457153261285, 688.948681212138, 643.649686260028, 658.321681418563, 688.003597318593, 659.830359411628, 669.18058070018, 659.124487594635, 655.161479657279, 669.767357779978, 681.341896537798, 676.691834586474, 650.817481868142, 658.179446867766, 623.325622283725, 691.916068493772, 686.813008353861, 675.909415220665, 664.25131028942, 683.544090406772, 660.078163269134, 677.283427115224, 667.946947090938, 672.827067018569, 670.737704716629, 701.489900001304, 657.760236290048, 662.876072911291, 642.164773343297, 690.637852559051, 706.436386914757, 674.588165107678, 673.463000300723, 671.343865150139, 660.560144937552, 684.252454522153, 675.681133730239, 675.110164671874, 717.967696861745, 666.230945226411, 675.503940845095, 641.789182584267, 652.935490114651, 672.937741287145, 676.443540541322, 676.341010928409, 664.700905059133, 669.31743913705, 696.057156648793, 681.821698804129, 677.578122164246, 646.165984553264, 663.863484623633, 683.89200835098, 609.899922943935, 669.692439388803, 680.059358092266, 665.066477155677, 653.683994848003, 696.510202054926, 656.468571007706, 659.647023959378, 701.332867172605, 659.291231096611, 684.102051258893, 696.010825787178, 682.389697252584, 659.493425020821, 654.91499631842, 653.040010268404, 684.169695674008, 624.577094919847, 671.980068998234, 662.79165836886, 666.644519575726, 662.439074735336, 647.484221313921, 667.19356737646, 649.800573293235, 663.496397182759, 686.029771666255, 688.995690840412, 671.682753438664, 651.664620943453, 678.707738948394, 669.96704551799, 678.343860574332, 673.480703696053, 679.486937560264, 666.673296765168, 686.773338419532, 721.678248552207, 677.965738606332, 669.43330799066, 675.099022030043, 676.12392533493, 688.740191495891, 674.157177694863, 697.275044933506, 658.515229218541, 678.527329894697, 646.371380976973, 650.763600285394, 694.726181898768, 636.081042237259, 664.759489740347, 689.992008401038, 672.22602079642, 661.214396930668, 655.190692023659, 670.905594631999, 674.011532911083, 671.27853621699, 670.88146734398, 654.693901803232, 670.2790744997, 673.321371261791, 649.954266914896, 672.921285619229, 652.207106798972, 682.381147006416, 695.259376513437, 686.245305329803, 665.03337624509, 653.921616058488, 651.243520534421, 682.567736834439, 651.606095260785, 665.072410626507, 670.19421965123, 650.265834634415, 673.099805190383, 692.85994972364, 706.732633433347, 654.079812571813, 664.986716028178, 666.720398689557, 678.246043372696, 705.998616560208, 681.644895811215, 693.655654638535, 677.879840296486, 678.204305667278, 631.961357553372, 654.674916034317, 661.330923829929, 668.583611590373, 683.299301185564, 661.851627912864, 670.865373818064, 689.813240438141, 672.794065194574, 676.472293702739, 684.585511876225, 620.484435180064, 644.738317760791, 642.929039193195, 672.318560586905, 682.22887908483, 692.186818904447, 638.048196726547, 658.448625595343, 673.538693605405, 717.657419344713, 675.446847865611, 680.999123901117, 696.059787400614, 648.939177747209, 690.874300875735, 643.799807824491, 672.907789436383, 670.140863890532, 647.201209200224, 662.076494910431, 634.753554162225, 678.259105339181, 685.917535143281, 645.790621891114, 694.265611852339, 689.730992594421, 698.070697773124, 680.191889154617, 667.044068007409, 659.514385059252, 674.774850339986, 676.487454651954, 670.389773944611, 667.311932990413, 659.059664164862, 684.695091449215, 656.811578587579, 671.070745883036, 653.870865423834, 660.207909749379, 642.805001253024, 681.585384752565, 662.685039897527, 689.822888329447, 670.394328287794, 671.078927750603, 640.49262508694, 678.43760150563, 651.210355998655, 663.384460338212, 639.140719395839, 679.36294032748, 657.24356748025, 642.427139005246, 675.332339461209, 665.282563853655, 691.527300836791, 679.102478976597, 669.428885463064, 675.359480122376, 691.543546251557, 647.912844160572, 684.070933219376, 720.248427131329, 637.977638231441, 638.952419559693, 654.467161263466, 666.633228431577, 672.366730070186, 647.462285248721, 663.717329662171, 660.077276146462, 680.550552720396, 684.850930712291, 678.034206251615, 695.95953503468, 681.459239536309, 688.069097522878, 694.850176476615, 697.052627433754, 682.351136983449, 672.789151847331, 654.719562970394, 692.248357947417, 683.729251269362, 683.874734789192, 658.086972414565, 677.445982057941, 637.673439891462, 678.939136574524, 667.782789413857, 646.048868401939, 651.570914679706, 702.164783993464, 658.303247986782, 681.024439361346, 701.645317984802, 654.63734727767, 674.994841904676, 684.192001713737, 642.9271359336, 665.962287196853, 694.175375201009, 664.619204646221, 631.501582675559, 680.70211075296, 661.811134406492, 690.440661898117, 654.334527581114, 667.722416662025, 675.578505370637, 689.223351639127, 693.942568492163, 659.047052674169, 680.98286850364, 665.190541469717, 643.841389561735, 665.505768429856, 714.47307301941, 655.523005906636, 677.848823368822, 676.391724237194, 660.52711361075, 632.05579344405, 665.852813481478, 660.206726811612, 681.474483010257, 680.097970008426, 640.402507044346, 677.796357335099, 685.692289017887, 678.052896310886, 663.903846730391, 682.146851950343, 678.226397152701, 662.730560561553, 686.515985699039, 679.379819044704, 663.391164439628, 686.08565508147, 670.106008995598, 643.559990449023, 658.054407002057, 651.907909144094, 641.756928142356, 680.693585869815, 649.792517137495, 655.727920031794, 680.76807613839, 658.120948269228, 688.607941806884, 679.960388978359, 686.029874218124, 658.030009317176, 682.311441903327, 676.969767138256, 695.837616561724, 669.026870584379, 697.446058829258, 650.802404864264, 684.175651379094, 644.774278122306, 668.188405587211, 655.299410586273, 636.225047317798, 637.272776728868, 691.329324473382, 643.309043508573, 646.454313011367, 681.199447840461, 694.516824951673, 649.666056517074, 696.870630800573, 678.495982419698, 719.936113438801, 672.398752519216, 639.329003568698, 673.806880060297, 674.712584617024, 686.744215553648, 650.663969935043, 654.365101816543, 678.81322626903, 670.991552210977, 643.847526461258, 666.501732414556, 655.427373736471, 653.54812178245, 675.697899929459, 650.975809337245, 645.400768541455, 658.925545381983, 662.71319472803, 667.232640614377, 655.335045691018, 655.879427396658, 677.117582807111, 653.32277899102, 669.618127809403, 666.24960486996, 636.034477832771, 666.928086199831, 649.112050582905, 665.276731109091, 664.670180556352, 680.689072150115, 677.993308317929, 695.067977319867, 682.737687847334, 701.907714761886, 710.340766756746, 653.593797011696, 657.079924367106, 662.289926585307, 668.522955058339, 655.849868248842, 648.853117070082, 634.07413843609, 648.935171900705, 667.593250089468, 675.064565849684, 685.001676910043, 661.872921214024, 682.809473798582, 661.761941563443, 691.127632944158, 635.804340016364, 674.207177875877, 665.641178496987, 668.126189107315, 673.764554680951, 665.723495899702, 668.490396445235, 650.058549095436, 658.520043338691, 653.44582039395, 683.28729032312, 685.179499635419, 633.375119046521, 672.086668375347, 664.462782393505, 674.997973930527, 667.501686331403, 680.377114979073, 659.088551249677, 672.431763983068, 652.067726825128, 669.267372273739, 677.364777758857, 654.854493691858, 691.92253277376, 652.994165389008, 659.906679464033, 675.239639191669, 691.231269138536, 631.234758588065, 674.518341096938, 666.085810887395, 665.563809045835, 684.853861393408, 660.96392366218, 667.726057858516, 678.102844519838, 698.054012322128, 649.284309693165, 709.543624328843, 660.740187962231, 684.327909890983, 676.168497510726, 691.092473148234, 668.903009603092, 694.27936849715, 695.750609687568, 663.930935521902, 700.319446040552, 683.495467577041, 665.594599340863, 666.860499911819, 665.439514697009, 659.695323435656, 681.87898438458, 652.70735143566, 659.608064190039, 648.432960152296, 706.671050279568, 657.121971235949, 701.362099985588, 674.147422663008, 670.299184547865, 674.02061235784, 664.792397496941, 675.744006318731, 673.578830896441, 695.066152728256, 665.602892764243, 660.852192397397, 687.073508220222, 676.531418843512, 660.961325532791, 663.64480819048, 629.463246564566, 673.143510960514, 618.569233199267, 670.238844782879, 674.990111711635, 694.361340161823, 666.202338390064, 646.515276284089, 668.566403065052, 696.522715572863, 716.331119522877, 666.243744334892, 686.890242749843, 669.040742497409, 669.91944876208, 694.303934920914, 675.839251961485, 661.634604380562, 682.786565997931, 666.468955618192, 676.903271498692, 663.356343401084, 641.44667934294, 646.330693989104, 673.099833041271, 671.991514248968, 672.918198758104, 647.237814948788, 675.605489940498, 678.70028862633, 690.956042770442, 669.165008124194, 646.0579422845, 672.277322154225, 676.906395012034, 668.81014205671, 674.949924956315, 689.937249460365, 671.992161896363, 646.937830801432, 644.607371429585, 680.723877622503, 663.277659461864, 640.31746770522, 689.677009027538, 675.915787562171, 649.091627629356, 638.255322067322, 694.896334204641, 653.283369606455, 637.11658857069, 689.524599853399, 669.928405708024, 651.546568651763, 688.116679210417, 687.835120261654, 715.546333170368, 685.267385287785, 667.859387735599, 651.828082614631, 670.162950950059, 677.063797905493, 671.899183369311, 651.666342924169, 667.267584964505, 665.523482860075, 688.277403597078, 661.285902435244, 678.024639657979, 655.344669927163, 655.989002923628, 658.819693409031, 670.84723294222, 677.727432383879, 685.120582667185, 688.708541197821, 639.817820786952, 653.514956201793, 692.547406658438, 674.289847080666, 674.802806471878, 649.637455711296, 683.157378247518, 621.082554871751, 670.581586169776, 659.561639528886, 675.98599621162, 664.884521781246, 663.826764860264, 671.269715838075, 660.197314389957, 656.278747354465, 692.255726497708, 669.300216207452, 679.924613039356, 683.825721200379, 680.653021355793, 677.702521699401, 690.133288387502, 664.484213069818, 695.810033264437, 672.076006500609, 671.151887245525, 686.807673920065, 697.643429333102, 692.934729161739, 687.768116600823, 684.769847341958, 675.184518992139, 647.096554040438, 661.865440277128, 676.091215448604, 657.476019695484, 651.616705214227, 680.551531911162, 667.473681372833, 659.134861152741, 680.145204396547, 669.98181587827, 675.683220001895, 671.59737595019, 648.063982294744, 694.887316500065, 633.938363838616, 671.467357756689, 682.745287716186, 639.771864192382, 681.130472719652, 684.984353611417, 679.127077769919, 720.236780583303, 705.346226394686, 664.797022363585, 670.719972494606, 701.441500956115, 679.744034328858, 688.864535998067, 696.068346644375, 652.959854003073, 650.472580765621, 688.599411258256, 706.215733762433, 677.148037931465, 665.455321093336, 680.325913200987, 706.533649089409, 676.02560191647, 670.542703753452, 675.162463014056, 675.374627776535, 661.886317648477, 665.542741714966, 677.49826930227, 689.053091934464, 666.431895272507, 667.834873482006, 679.690782884031, 652.158229264089, 666.544889374499, 671.13558036939, 660.632709190739, 678.659816564965, 668.316771488297, 628.515797371631, 712.142756426478, 660.37339023287, 631.482908926248, 653.947684818358, 688.508305927024, 642.293953009907, 679.961104248402, 692.892034295224, 688.938663952652, 642.216208823332, 654.706919702092, 678.335820742294, 685.081433138156, 652.149245797337, 653.090421153132, 661.89437449206, 638.907836084019, 670.88667069526, 676.694434875172, 664.896247748951, 669.001116216235, 690.464882650611, 680.662290016089, 729.151391913464, 659.001969185222, 672.645087355527, 664.784717500609, 683.82044719445, 648.539883357056, 666.358685727507, 651.615192467589, 665.78105896261, 678.563073170063, 665.378651452472, 707.590988327338, 647.190995565049, 677.101839844798, 686.032957257507, 662.150342047492, 669.787271635161, 657.871179382789, 673.737960171681, 678.073234042286, 651.441053597028, 657.779519645302, 658.400860928776, 684.726040845117, 668.702265286609, 692.716429997119, 666.622648636206, 658.099244578643, 701.950223020458, 676.922336128417, 653.08323056668, 681.111484710119, 649.381471945527, 684.700729385379, 668.727001097337, 690.390904797553, 692.690297066855, 675.949949535996, 674.762760175495, 640.735683835325, 675.569020782089, 676.438196347221, 691.221537839082, 718.637163533101, 667.415183767493, 655.616855694471, 656.880270973203, 687.260418440136, 682.809179676589, 625.585571602783, 671.377629949379, 659.365542183655, 674.33048013657, 654.842944890417, 651.050682268482, 712.035167816464, 656.656560592435, 657.658364804688, 679.977907219504, 665.483515145102, 693.429576602448, 679.557600344529, 672.518390151645, 631.327677144326, 697.58510127277, 684.754080070582, 643.964748301338, 715.816111534959, 677.188695441365, 651.869009181339, 646.79646829003, 691.502629327806, 667.322955924903, 666.647947514426, 686.44871377367, 678.473027358265, 695.872247751667, 657.178475115326, 654.098995317962, 679.591168465777, 687.828122230666, 687.310591246448, 702.571161317045, 659.396294762136, 702.242289892181, 652.067456185281, 673.250541107543, 677.795347943373, 652.232859269614, 648.46851792604, 699.453548360009, 687.626560187828, 655.935526838875, 670.986741411093, 686.734697723179, 667.348837622494, 653.950791365819, 695.170804882734, 657.699005722309, 677.521149119513, 648.960633428076, 666.225013416636, 681.489400891364, 670.144778651671, 633.03782722258, 662.43093252264, 650.573670851157, 686.923132151303, 679.486581240592, 669.137298889228, 701.025847312456, 659.395916295258, 672.41827588707, 666.444942615791, 668.637876400089, 651.819537852839, 683.224860373296, 671.943809225465, 705.876546630104, 672.599810230881, 657.63781361971, 664.446168083509, 656.149799775636, 686.134677176939, 658.35870545678, 688.728705176046, 685.760367711339, 660.964272200735, 655.228890986807, 666.219014730522, 659.9863638993, 624.085710791854, 657.869832826307, 665.218814774743, 672.084170775422, 648.160070201037, 678.155994698009, 666.206750513967, 675.748163730463, 678.703793168277, 668.125586619595, 656.562519437845, 652.76306505438, 689.691056880762, 676.618768274841, 657.883404393665, 667.810994272858, 703.896148775187, 679.189055780804, 650.673302479002, 679.557896115513, 665.604119248709, 655.702435537177, 669.431299994649, 686.981121460143, 693.23775393563, 669.666502142191, 674.381349254894, 690.983507822512, 658.620697506587, 662.956884139996, 639.588234099944, 662.281703829971, 676.366892204225, 660.205100036213, 664.626651506355, 639.39578791482, 620.714359533058, 695.882446187978, 684.549425815802, 696.373776105271, 651.421102932427, 683.545108892852, 669.040509813444, 643.064478876593, 654.472051289231, 688.457272602061, 694.032113475452, 646.012928544068, 656.610581611831, 681.476609734258, 704.997548661502, 684.270248098463, 663.115059516648, 685.660353580727, 678.10992601135, 684.691200835066, 640.384333199434, 665.750585336346, 667.503584159549, 662.876598280106, 669.895676703355, 641.349384185186, 685.009669402749, 676.174113346418, 663.147396397135, 699.676707603232, 692.107573902633, 671.900340017643, 682.515267024427, 685.656769439602, 704.262937721151, 663.355515823971, 690.565049147753, 654.221838926347, 677.949701052392, 673.418804671772, 690.060428097459, 650.009615143916, 663.671823762583, 685.150671710634, 668.476527559564, 664.588134037293, 679.742873581168, 683.051838932353, 694.319441817557, 670.614011578183, 674.628155674073, 659.166701412483, 675.915485917319, 644.40338263143, 680.667550081662, 676.725510097268, 640.616302050971, 691.392089519328, 693.767140229626, 670.545516070041, 639.563883418528, 693.120935467595, 676.949727630177, 681.183126450822, 643.10939938994, 663.8370870082, 674.401130128985, 680.684666071351, 695.41428371363, 652.130379583566, 659.427698984175, 676.811391209832, 664.478137484601, 681.576261419654, 650.758415912843, 675.708529868426, 676.686921548451, 666.315988524088, 658.232233396379, 676.03430614714, 678.969095683654, 673.599805158978, 678.800957577487, 663.330689344489, 672.343452418656, 647.071310879171, 690.975260948456, 654.143309006553, 655.316186930953, 656.789178370112, 636.026245046783, 666.424930467724, 675.901191228201, 693.779135203143, 670.370127152901, 668.461057978439, 670.078726333526, 680.860373371065, 675.133291595847, 714.537095682714, 666.410373724257, 701.193118198289, 692.809951945089, 680.587571121218, 683.201169530945, 687.129224639384, 696.650377443366, 662.862636564471, 667.846831122872, 657.939859912604, 689.915640850394, 687.089971943575, 656.24532417374, 680.326047174503, 688.26808526299, 677.287404414555, 669.251520660588, 717.519534845574, 670.407181718327, 683.772243511309, 699.14713646268, 677.105307917529, 656.466401263695, 687.131624930703, 674.67421835594, 667.36034443168, 675.506909002222, 675.221761138861, 659.572864751658, 680.420389238552, 702.746855634919, 678.784102014341, 670.777778310675, 649.381453936432, 669.358357786362, 663.087439330617, 666.5072474724, 649.146208792652, 676.149932368097, 695.854201391243, 671.697481756771, 673.383541095263, 704.411460394466, 672.674540534811, 687.770325261791, 657.171656591604, 699.315299464401, 693.559430666279, 680.623210907548, 673.784582174803, 688.016911478104, 661.219517074217, 657.069893951219, 682.675012487507, 673.51259743172, 679.000343925793, 690.440980735033, 646.647895095577, 673.260063716092, 711.199059213368, 663.566515157957, 664.344320731769, 676.377985665906, 670.638570139015, 678.314939924998, 678.186223762238, 625.804198943111, 695.464081743269, 676.863085238574, 659.027353410497, 656.490846945365, 653.786581210519, 650.911152103487, 667.949611935925, 665.074499219858, 677.805015421924, 666.970604761945, 649.211463986055, 664.109049426318, 671.556833788484, 669.370391564026, 687.145409019542, 668.070947171436, 658.703885284378, 676.700403912796, 658.99471382603, 616.071984357548, 695.141313511491, 674.492286667064, 698.344419756207, 675.690149478651, 685.774914507588, 660.82251284843, 660.416728451724, 680.46078944862, 680.939363124186, 658.630361805837, 657.176714559327, 712.919631423817, 676.068270545563, 689.879461110799, 698.889205065094, 673.123283182783, 676.622909878978, 659.405266025884, 703.667500156846, 672.620254901077, 666.892126252976, 682.704050882442, 647.57785218024, 668.24415999888, 669.569375631136, 660.309010746457, 658.767605754734, 687.311662872572, 687.035334198559, 657.729928670801, 652.335489187809, 704.842653917344, 698.059224912316, 662.439093489017, 675.701195835125, 657.519300955899, 665.627167373745, 641.185798195341, 667.025733565578, 646.732971186908, 673.290606219661, 670.206485183401, 636.891426077662, 665.44025991364, 680.270609069815, 694.874008877926, 675.044657782544, 662.03016670134, 670.240212807709, 687.341408566935, 676.012581697344, 685.668522786326, 674.646589455937, 659.216227133675, 702.167273772511, 677.768709903875, 675.265417328442, 679.091649340637, 696.141290426033, 671.824086533941, 666.987713736868, 680.231334845429, 684.23330380004, 675.706664654937, 671.276211648317, 668.076007834599, 670.881633583, 681.9264442458, 674.2020674867, 681.816842429811, 677.761877524692, 664.445377540306, 670.028784837058, 643.429259020294, 661.760607853421, 651.420147777685, 662.290500063572, 678.270096771009, 674.434475199477, 650.82556412486, 673.377647463793, 661.536213243557, 644.875803431395, 655.824028321329, 656.951277606998, 682.535263181851, 672.999728592711, 659.680825189872, 679.148238484387, 663.492323749543, 666.549030471665, 663.143585612587, 674.696470056146, 683.451022399253, 635.48118147361, 659.400081294552, 698.883423464918, 686.45255270426, 631.91292310337, 660.216780660044, 663.44492017248, 662.506130102785, 634.489567368911, 653.522671724868, 661.949857510857, 694.363862163349, 685.186284336901, 644.08370185841, 662.8736610434, 693.915275166596, 679.744044827646, 671.073701556444, 634.402067439407, 696.575685922525, 663.657226776657, 675.664368809697, 660.603408187306, 675.876540962639, 670.402701701257, 662.30988628642, 683.718157016268, 682.111942234861, 676.242725082209, 666.817696782646, 684.752888405942, 662.812909121634, 694.616823927215, 679.338149691356, 651.500281907583, 662.035689451128, 659.603241150768, 676.5555543598, 705.966521574504, 651.479469799525, 660.903447854573, 663.536279805064, 668.165357828779, 703.110894785013, 683.656489168598, 688.485902103298, 646.843748421065, 672.859659589474, 703.733341413446, 669.056792413969, 655.809230713898, 669.656170869421, 677.066589690979, 659.280001310261, 667.955766954317, 673.837671590886, 673.298272076731, 679.529918395025, 694.519631050304, 651.223813007773, 660.24696064627, 694.838374138642, 646.157386440401, 636.308430270911, 670.666238446414, 681.103667271135, 644.173809232011, 637.792914421331, 648.36735028281, 651.330741985969, 678.000535267071, 701.650344204026, 671.419085897415, 690.64782518735, 678.041890040768, 656.325724731388, 661.651984028099, 658.523104720087, 678.689010569571, 665.809824983956, 660.853319576419, 680.114768440074, 673.946146896989, 692.474395824307, 676.47690478575, 688.19192865196, 683.928515527948, 686.300422246688, 684.456092414451, 664.188106859039, 671.395488747212, 700.268797180569, 675.832947160142, 668.382051417683, 669.413904202176, 662.491559161899, 693.915126589645, 680.39488953973, 662.932636507859, 662.860179200871, 673.220429482684, 665.859018167343, 680.717620532387, 667.512021649228, 671.244513907513, 673.066967501855, 686.97368933298, 670.612983012656, 668.857521703943, 687.51578483036, 697.089951932385, 692.716217885395, 630.262066282805, 662.640235149737, 674.22419880898, 669.729062115309, 662.739835453621, 675.996487688907, 679.970692054292, 657.929531263032, 667.330065106592, 677.601776600649, 686.025376653001, 667.575435799376, 683.513471092632, 615.85933828111, 662.230817594173, 644.312158149879, 667.394828575094, 687.401056164236, 653.224616523614, 676.999128276475, 665.857133088511, 651.353736041038, 691.962813336329, 677.643164874201, 648.263125836987, 690.181477501966, 665.42856352859, 647.37716647322, 698.986262443211, 658.680353987642, 697.578916316356, 663.896460804877, 685.774315889739, 683.842633587328, 669.925695477539, 660.620382785073, 683.933244656548, 664.090207482728, 690.035532113633, 684.551286744385, 658.463171439321, 627.267503675941, 659.443883814814, 695.352221330411, 690.168840636483, 671.54816620031, 663.469282240135, 656.877111277247, 663.023802278319, 686.050476914819, 668.941926212288, 685.875565204563, 680.449673864376, 692.737329754956, 672.57368463225, 681.430398159991, 655.219996567195, 673.07925059175, 683.118072652496, 663.615955029918, 682.400818753003, 651.504717673432, 651.000789784058, 691.469948011852, 682.96724956473, 704.971984153094, 710.601276363737, 689.571462995219, 699.139294357675, 683.538319218436, 653.985819970057, 652.73895559593, 689.637812364044, 688.298935021607, 692.591040049944, 664.961054265852, 665.384773510925, 675.432683263105, 669.653234391362, 669.446313271107, 645.008485134731, 681.130021944653, 671.023903112569, 687.60065886653, 670.589341813129, 685.735151558961, 652.381493569303, 699.013740774903, 680.572110677032, 670.756264122007, 696.923307340339, 656.723718592621, 683.059989582203, 659.007910442035, 697.81125245992, 653.38748900958, 656.797566883843, 671.668513669455, 678.299258225738, 669.821687093817, 695.341157705208, 698.128062420745, 674.440753648207, 689.884534812897, 677.166331575356, 698.877172011737, 641.986775306194, 665.531586430994, 682.443752441593, 680.558025604032, 669.35142761832, 683.501013247421, 667.241696224741, 677.648573711642, 659.297239341264, 675.760929479764, 670.794764303463, 634.02574305934, 703.329584524694, 664.664171179201, 668.780633100316, 680.17854768661, 694.72720513977, 667.59493386052, 676.804041232458, 662.912643729292, 672.154358264482, 692.225449950897, 661.568028402203, 668.043608388519, 675.655786719531, 653.052440074926, 705.314967373628, 654.876891096328, 670.415415194712, 678.657091052554, 713.479446392134, 651.408705714762, 668.264821607422, 658.0446169528, 690.166594043072, 653.474460998667, 679.162272871413, 673.300604334678, 646.816396360727, 646.013928797521, 669.025320706884, 653.009944947441, 680.586644264594, 667.597187465769, 672.035123777743, 657.216564032809, 666.563474490891, 696.732725520957, 666.677741225549, 679.990396292041, 626.784226662345, 665.525310618339, 674.431641952462, 632.537233516446, 672.771198148428, 698.186494977112, 670.711262594492, 651.652892630737, 655.478850758774, 676.430007384489, 652.779411965092, 668.627266389717, 699.875104432269, 682.060084380712, 672.198909931725, 662.42609777558, 642.799170940106, 667.839162122797, 662.821117278192, 664.520700407763, 665.35645115454, 683.304838054536, 695.573223868353, 701.113892672599, 650.831707428447, 649.816610462692, 681.053304892468, 676.961699516154, 687.315038530013, 652.616096068226, 679.485450966023, 654.308955955059, 676.222008618773, 672.381013551646, 673.140608185034, 667.79828213934, 679.39795069339, 637.743823288737, 659.104404430738, 675.859593704509, 656.155902200631, 674.484862687786, 688.268780931784, 692.368340280134, 650.695984196922, 699.98765564005, 695.167714671878, 663.877369021861, 663.89512226017, 672.015884207558, 620.146773112618, 685.028201052362, 672.91708484347, 677.475021295612, 653.381796946227, 676.81984046034, 675.024156019319, 658.173870691636, 690.21825223483, 669.900937766345, 680.592918324013, 647.01395878073, 664.825085731296, 640.492342732174, 675.013547864369, 663.270425889877, 667.334849949109, 676.62739016008, 662.597113999042, 666.854360376779, 689.430185241278, 659.743407759828, 683.702741786954, 651.465315769889, 667.677643934719, 700.021690898276, 672.607318814581, 646.662023602877, 663.365810851369, 673.850274838093, 681.735691936612, 656.919735066665, 665.845117160783, 691.080888782955, 660.795325574172, 685.313416214418, 699.05852800405, 653.100199410811, 677.378905431734, 701.638299210696, 701.112796399104, 671.298141654466, 656.671310312044, 659.499549932774, 683.377290509972, 662.045619545074, 679.90965605172, 676.087515069933, 695.404784645361, 668.633035802066, 667.42034950227, 669.03317758731, 658.682340227214, 677.86432163769, 680.542918992044, 667.367932891795, 658.250904811877, 675.002229543812, 650.745039609941, 646.800166881834, 676.750046840151, 698.916225481582, 676.913911988925, 671.923531020271, 667.16362160193, 661.28837634557, 672.727244963014, 667.109286033195, 677.919536797351, 678.704974074152, 703.80057364726, 629.557123643461, 657.463783112793, 651.422330201444, 685.848881411974, 646.472198832536, 680.904852771691, 649.585815972887, 673.105999261273, 663.334345620965, 703.606509181005, 691.093933405897, 694.697147774667, 680.420957405645, 679.258570649478, 664.744437939074, 623.821270778192, 672.255603614759, 663.806965396178, 673.461356954915, 699.590726478138, 658.858085803405, 648.264925126181, 653.113074031694, 690.520640642474, 678.136641146246, 678.685663017462, 659.911556419826, 660.81383068813, 706.759469208172, 679.761169773023, 670.180499954969, 648.470315313185, 670.329674200705, 673.34988834498, 680.526028840655, 667.902793469806, 654.219112946767, 658.350760708181, 703.262041096152, 689.635430857367, 688.677596742377, 674.490932501197, 653.771273776769, 687.381714910356, 734.156962185775, 651.516747606361, 683.710861263953, 672.18810896281, 678.819210602099, 704.148939088372, 652.53744908409, 659.46807881493, 691.169824799635, 646.874477655058, 663.337505454827, 669.402522466663, 651.126179358319, 672.986890848158, 657.032823778282, 671.374958530741, 655.126865747745, 683.671481597253, 681.274756640143, 658.795998340504, 678.375546789776, 678.135890088198, 649.397057548763, 651.212925954235, 672.628914795616, 658.107872012974, 666.005769221933, 636.592893818969, 707.277005318161, 686.76406080004, 664.692565130056, 693.744516708092, 683.862776652854, 672.526680201778, 693.489197609414, 680.475109713484, 664.231802468769, 679.020245982549, 681.305335971022, 669.651293829989, 690.159060640344, 683.01333525139, 674.784380307181, 696.498450833943, 651.177346754579, 713.231980537193, 672.175622755851, 667.758556082522, 642.519171674261, 684.851000740647, 655.38462774699, 666.729141196571, 684.429406466815, 662.040589052919, 672.983633244902, 670.916397483747, 668.198806680554, 680.950824980011, 672.260801655589, 673.292485576798, 700.241964384419, 663.766182983803, 677.717131097541, 666.237386164588, 687.465066493337, 654.18321241593, 682.684893936413, 642.822807608995, 697.665322884417, 681.657391970311, 657.524882784048, 656.883276849168, 661.455752030066, 701.435497386867, 674.540630933492, 682.355093600831, 684.794001122507, 674.617637210636, 681.085973050063, 652.510630117494, 672.337103872328, 669.849256948936, 686.310518265016, 668.065124881025, 653.837006628675, 653.821854840669, 693.478033425217, 656.660280485611, 675.61681381279, 666.575131052728, 679.569053596019, 675.391196414941, 656.995012859197, 670.936019052693, 682.297982390449, 680.259639768752, 658.040403204695, 696.246947467778, 670.432881533492, 657.866674144197, 682.997802088036, 693.764789749233, 676.003192104557, 662.752172834361, 662.125302020796, 662.903742720491, 668.136238812311, 652.435360147376, 652.267065370216, 681.540214073289, 695.20138482982, 677.832900065489, 669.978578224581, 677.905132888199, 659.804050705634, 650.040451579738, 690.869934214809, 679.116498648043, 639.578407363395, 655.484187638003, 688.738691529035, 677.357749574658, 660.791840871525, 681.261515872522, 665.519802550138, 678.417649834033, 682.890103204566, 696.981133405259, 654.706021937658, 654.246974401398, 649.609267440237, 687.855001137629, 659.063258949776, 657.332988782667, 655.208973173956, 688.175751024359, 676.309465026973, 657.10263249574, 701.664110437042, 651.338530300487, 653.209830471378, 681.784794772717, 659.746644285316, 674.628630609088, 709.820762344937, 679.551980783959, 674.264958102052, 712.467864071322, 661.345286364724, 626.913213691181, 668.532851829503, 688.296885776452, 665.778033563725, 634.75208946918, 687.40359178656, 672.025627820193, 689.21377276986, 676.756299867414, 648.311225968813, 689.617813948402, 688.869307545393, 702.812053583855, 659.56271693581, 648.020224812093, 656.797265174279, 691.531757056299, 647.955456372391, 670.333738232002, 703.747958176926, 687.139888436414, 682.975262067172, 671.297988255581, 663.059242985448, 666.380873680517, 659.50897857329, 677.07047998624, 699.831309015793, 676.044380145714, 659.282299133593, 676.084187727339, 678.87445811638, 662.725548706999, 640.059312668887, 689.222378058122, 652.961145961722, 667.215809721477, 675.629036337407, 697.083777923311, 671.180134481089, 685.611105031078, 682.337867072741, 665.54590473027, 658.919238284183, 679.363595191642, 701.581298423502, 647.459013401057, 679.472928407492, 681.546112411939, 661.016647811403, 674.027173512856, 652.664351786582, 705.190131315916, 684.118871973056, 683.67231577537, 647.299644467363, 715.120656860171, 670.153417175795, 684.45650636519, 682.660857101803, 676.109165533689, 683.311816049287, 683.391884161366, 691.209560538399, 640.93407183699, 686.425144377883, 678.337209596311, 672.920417932228, 650.083220198214, 692.714331940497, 644.673662259315, 658.588181784034, 667.371235592991, 639.118406022886, 726.855979436346, 658.343913822549, 700.116534017115, 630.253573923868, 720.452688150528, 673.267401801731, 656.688940671389, 676.345628855068, 696.496355093971, 687.442626657278, 657.993654355688, 662.648878851297, 666.643526794605, 662.749841642154, 668.913102436229, 685.879670849432, 658.733181912577, 673.140144441363, 654.766517257447, 658.030762703559, 657.369207560949, 684.919966705374, 693.714106260202, 676.613441831146, 661.403721217842, 688.30805412462, 643.210899209248, 684.856625227588, 654.651594080275, 662.86289575047, 658.036042420832, 666.903324342718, 648.418995922073, 653.982682104262, 629.336062390927, 678.879785860662, 667.045734776331, 701.445876343652, 682.860735113128, 671.859160705865, 683.688822546925, 692.232343440586, 704.377147055402, 691.901151994958, 683.585543434778, 674.112224710754, 673.953735089089, 677.779112557143, 693.382960561809, 665.594036012024, 667.682178065885, 708.761331649179, 690.424577795873, 675.003800782351, 646.865822991789, 658.975666247101, 688.763759180653, 707.268756686354, 669.249505290017, 641.823593016247, 694.108713456188, 679.645686658792, 651.486852309893, 696.75962711364, 691.369003701524, 668.938274130192, 651.671155678922, 662.814728381016, 682.939516873965, 665.62864772362, 684.796377698172, 655.963498219303, 635.273757389942, 665.735111275677, 679.808810484985, 690.973017412871, 668.849552958776, 642.232333896574, 654.970753752029, 691.299502709086, 655.574519003235, 695.332591960113, 636.790707596283, 676.118478992849, 626.911837344687, 691.473741585975, 659.288073427805, 678.633271842378, 653.486009137344, 688.27922790769, 675.521254175052, 669.171980948789, 685.714188245868, 680.840802445615, 686.299422196421, 702.894652498966, 652.464120944765, 647.639422022748, 669.976840628769, 665.691947095709, 664.875910014536, 697.63526245853, 697.144976554248, 679.459709177118, 683.812941422328, 652.219441399205, 701.706116455034, 700.480683780585, 655.192700249095, 670.580530260709, 644.052320320575, 667.649951472152, 670.249516060872, 662.370841339283, 647.097644792323, 659.718932866343, 658.434959977901, 658.38908655093, 689.21128018156, 689.480431309076, 665.127531771129, 665.049473196131, 645.85062276549, 668.59088698679, 674.158983064254, 674.322451159661, 661.793184488282, 673.997036141162, 699.177758408523, 657.779217395147, 677.599271254914, 643.63474748562, 716.018970756381, 662.690934730045, 699.369170260587, 672.380956889008, 664.239736783677, 634.013013536939, 660.229320718614, 650.14507464125, 688.537585541559, 684.063869577713, 679.194946872618, 681.526739416138, 652.862946284127, 662.224099792636, 659.845283411778, 651.268767146658, 678.428664581891, 674.249568247669, 671.549780813576, 645.386410557654, 692.116088322715, 624.782519033686, 700.243848358431, 654.522887416459, 696.366351181481, 646.17254099297, 661.823808405121, 678.354142114153, 652.401237092988, 684.252273112691, 713.01553670132, 669.016131677231, 682.814650591025, 685.909603055214, 648.061266408932, 672.886989693539, 680.457773695438, 657.445197107955, 667.055718953158, 665.18883422515, 691.207086409512, 676.17890093943, 643.147959003951, 655.40222265472, 652.277844322931, 650.647596462281, 680.675654792104, 657.887804950118, 680.38218349212, 660.206491810419, 680.203580567231, 664.636363811585, 667.053144486425, 652.091224232982, 677.428464544574, 667.099988812343, 657.401325706384, 694.525038509185, 668.729343137056, 686.510136186913, 671.507315303461, 674.798755644727, 693.747675037938, 667.436944041343, 684.041307135143, 659.701802789112, 645.143266768176, 646.162794769786, 671.896882464903, 701.379624896256, 669.860694829644, 686.150863867468, 667.570742148983, 623.13823438453, 700.863777880619, 696.177785294205, 671.082410756958, 679.950408893765, 675.195947232049, 657.930226886828, 655.82259897722, 674.577924766213, 668.669768384698, 667.478421545382, 666.601208567306, 672.961716813417, 688.392050080251, 662.429550666188, 682.174693918578, 673.386995034533, 657.434239892281, 665.8004065583, 655.866582878775, 676.145059712903, 689.421700715984, 680.96237043165, 697.655332791786, 639.910186034208, 651.187220805447, 659.726891605274, 695.422891943215, 701.613217797242, 680.245435035987, 686.713128139419, 684.532325707928, 657.151437253694, 659.982412590779, 689.054697783521, 699.76735134283, 659.618103524794, 637.138545342112, 654.552650691975, 641.269860985506, 673.331520721298, 672.558433531559, 680.311988529309, 653.107337534703, 662.47788057198, 614.796233273877, 696.533065064484, 694.676451568044, 658.359767377859, 709.555467310355, 662.965974990825, 686.384565971504, 656.170402595151, 653.758963954485, 677.079025748417, 674.646771440875, 692.546609296174, 666.852656996313, 673.474430180169, 664.778977818755, 666.545036509578, 683.128626171105, 678.556838246948, 679.446333559362, 667.221376624943, 633.407212293473, 641.943415334087, 669.35802649579, 682.0474606412, 670.384253479448, 680.095029484146, 657.867428298687, 644.173598490644, 685.203650245684, 639.35057786894, 644.216113216759, 688.11122600878, 645.254725184423, 653.723663974245, 671.730375829609, 662.185296521706, 679.451060330095, 703.194793420856, 691.473422144417, 660.079526033017, 682.598228205507, 702.722390598038, 659.900672863833, 656.862317718443, 657.012388195604, 716.79927301032, 664.419290943358, 664.217485188155, 684.317759804757, 671.474896589294, 698.217966901313, 671.319218983225, 636.534502206715, 683.570216501818, 669.821789535185, 709.585137931034, 659.984881894207, 682.923133184562, 687.536702575201, 675.321147734092, 660.620687857092, 650.201837365464, 662.946876381981, 673.291420613262, 674.220125594267, 673.230206396611, 635.667566017425, 674.421576877265, 661.161075850786, 677.051632212957, 720.744793315579, 661.664288102674, 648.925624437646, 652.819733592127, 653.280688346491, 658.87559633407, 654.934956538521, 716.220983480152, 675.212192916561, 693.521785512709, 695.619473261485, 648.874794807862, 664.539533974309, 661.335360998061, 667.089212051652, 659.413281907069, 710.711451632953, 677.032155988293, 689.737365158604, 658.675342621638, 633.064913991382, 678.380663405694, 669.290913084826, 654.991998839799, 679.06095522226, 695.671886458284, 648.170075191118, 677.909565400015, 656.772166591467, 673.902626367316, 702.336005392732, 671.382655113077, 685.177719939027, 695.440695303973, 648.913609618966, 674.338316902689, 693.038846388135, 676.268972792073, 696.009995945665, 679.760945214286, 673.596447991006, 694.188796007923, 671.808556605423, 665.922219507367, 682.762419915294, 665.362914875121, 655.215575805068, 670.737252495714, 624.30875297021, 681.56425900488, 661.5075401469, 695.440476539754, 663.352672595551, 687.632526389159, 667.854850278113, 675.402670876447, 656.393114483909, 671.529666759834, 679.901870547773, 663.510994477602, 689.508913983552, 656.269687446579, 694.763588768101, 650.684307819639, 687.282642984462, 689.226450827158, 656.613338992453, 687.74368729518, 663.287495656709, 679.887962258451, 661.765825133361, 680.722853836299, 675.265005483825, 640.392581913094, 667.785278307894, 699.175121737846, 651.890447657283, 695.571926743513, 685.826041929983, 684.208771318925, 691.243484393868, 700.188825958526, 671.601435189843, 670.80951615365, 675.504881660464, 686.732152487839, 645.102699390434, 672.593598891681, 683.529059219186, 686.067087272971, 678.538377091747, 670.871337113555, 674.554151742493, 679.968525407772, 674.683341030384, 663.681236093374, 692.135004980739, 695.575476958014, 653.115216176945, 663.839860804222, 653.735661852208, 687.38411965144, 683.81695328751, 684.020501427855, 681.02905021473, 678.588577086075, 663.559271382371, 692.774579351729, 662.599432181501, 658.150769536904, 658.073619921438, 678.241304440243, 671.785759810987, 668.702493663846, 682.949147431829, 705.213061213259, 669.132676396692, 656.665217156442, 649.396692415569, 682.919157295156, 685.495378562414, 671.405946262453, 646.153604712124, 653.466024041441, 646.599844876708, 662.981078776693, 657.989809774255, 662.291517876027, 641.921519338365, 658.832593352688, 668.125972907514, 640.917093549716, 670.349007027848, 669.12132302105, 674.794864855532, 666.517476432506, 680.821652079408, 685.096897281296, 678.394157952605, 672.879505112614, 670.62934347405, 682.524510590252, 671.94312224782, 672.435897257731, 664.751631871611, 672.13459872893, 653.904267786181, 660.128242432178, 651.959691903429, 671.192051348877, 652.834371723826, 667.180974198022, 693.258027827866, 664.460347488606, 688.902314201696, 657.914004592013, 674.073664326219, 703.638270053856, 681.778814475162, 655.258207921478, 690.600577065416, 677.415925030607, 672.266927175331, 639.061051553094, 678.213108746576, 683.796808651353, 686.656382502921, 704.591451965541, 673.264105118617, 684.022313179131, 688.788959603923, 716.476759918293, 670.805020516478, 674.536729880257, 691.327198880586, 679.551511512788, 679.338811857787, 661.892755271177, 692.329464852254, 665.360297485319, 705.004032523372, 660.633590977084, 667.946623233489, 660.354909861422, 696.940689033331, 675.201036964478, 669.698663989376, 677.75401136589, 634.006944106259, 663.139865485706, 640.27581504253, 662.4675542707, 686.744769107343, 687.638011043894, 667.172457550902, 660.453081456598, 675.826499165733, 665.448611359539, 685.164055682987, 672.084991818067, 679.782328684756, 675.905813211353, 675.959851742986, 704.444819613159, 680.946529649753, 641.971639355898, 662.620537224344, 638.322941059868, 682.031954455747, 653.534180937235, 654.973920381496, 655.038910963172, 670.832733075074, 653.192442154241, 651.149038062608, 665.086167006665, 685.229853047679, 700.036703412181, 683.33805342745, 674.977824039776, 658.222475119497, 683.172999208975, 680.847426362786, 671.075139673058, 677.723729370673, 690.392613157192, 680.174710003364, 684.829637920923, 679.535014240087, 680.747314082489, 678.863151166529, 664.944319991648, 691.543430013043, 698.965814402885, 677.672358556556, 640.559420745806, 690.32033198259, 658.454938325349, 689.309164773545, 656.857490201268, 675.224710793156, 643.8551809026, 655.371826500324, 705.754724087759, 670.656055972638, 669.737421709542, 663.778621022683, 676.268189958144, 700.585838629394, 679.592238036038, 658.477184217968, 671.961047483319, 668.422012508584, 691.357141644322, 660.140848981561, 683.665913682542, 657.798599866739, 652.172282417304, 664.898113931581, 653.609441851167, 683.229500049089, 641.59450499975, 650.463694083273, 665.684279342001, 680.903282775776, 683.225374666385, 724.767026194876, 655.744757039647, 673.009045217386, 674.141539045539, 673.782555464898, 657.687560732885, 665.235035053361, 688.999106457299, 657.38742584195, 662.688041964143, 656.091781276065, 639.725649421352, 661.850801214477, 685.45281818111, 661.820403068323, 640.555935938372, 675.784793718433, 660.97055213615, 679.751927499582, 667.314724054913, 672.002410694004, 616.331065443987, 637.790422890181, 681.686767621497, 653.18511740196, 659.476807979872, 688.635826614917, 685.234486728377, 678.324472654459, 664.03026194977, 698.947349771096, 655.659456880937, 669.522062958219, 669.994105726777, 650.70725354034, 705.511659028399, 669.089811220817, 657.344988872544, 666.090082700201, 672.84945047306, 700.225951217634, 672.667512159402, 651.381985245114, 667.7507445611, 662.041964340169, 673.634756591527, 687.934130485626, 640.781107835163, 672.22846808673, 687.932731213507, 679.915043610714, 657.29013026822, 678.882908279045, 661.078528457884, 654.012205736015, 664.606456272874, 686.81690718083, 690.060265431224, 680.935524401543, 663.389471272469, 691.935572884273, 672.333822216206, 682.096522057294, 657.175469125948, 669.338331886169, 701.545611729526, 672.429832657617, 672.125643038416, 670.76180273124, 649.18189809609, 667.484786262477, 694.425333050709, 646.367923930367, 677.046637322543, 665.284645382166, 693.583962890882, 666.53304692609, 662.389695638806, 653.895494424596, 683.775089767856, 675.426846173031, 653.112156033064, 682.326461484896, 667.819929859911, 690.702085222391, 693.200433752098, 681.673166586303, 688.735714388028, 654.28498986485, 668.603289248385, 648.606512374346, 677.582226398332, 629.770174154576, 681.183748421634, 682.031521895269, 662.201809432032, 681.472761813353, 685.612098102928, 646.23607829874, 668.987038168265, 685.264513455072, 671.287144842347, 675.265991857024, 677.788111980097, 698.198022857268, 687.004673858968, 697.407584923159, 656.349439798473, 667.877709636263, 661.452046945276, 679.38935176774, 662.495957846214, 666.072619053481, 662.343802796513, 682.865077918022, 689.672657546577, 652.856361357713, 668.222124660351, 672.793822535491, 684.518551294355, 708.7595429306, 666.156065818114, 677.083843400877, 681.802040669215, 665.689019788332, 672.948312960355, 680.466441795145, 672.370884069203, 659.789574668468, 657.18284755127, 700.99707818619, 646.442650524678, 688.947760067622, 666.79958802593, 640.048352421151, 654.459866825125, 643.857193262341, 651.830903009633, 690.929878885066, 684.299580192653, 656.671797285428, 670.934493606791, 688.246650019759, 683.313009744546, 654.765151030186, 678.773517695952, 702.162054633007, 655.009535794636, 708.214825139912, 662.476708934373, 674.183926192267, 669.364113571353, 665.045534444475, 659.285613134209, 685.451770119639, 638.213774947648, 687.066355493545, 689.512782770093, 672.339667928222, 677.354842740072, 648.976189279177, 681.402605292545, 669.579852827046, 684.989493953614, 672.741391484073, 677.92986623635, 679.885267199922, 671.749229290208, 683.263874016066, 658.230685014058, 666.445474795657, 701.862623656788, 661.601432968695, 649.100999782822, 669.066733622213, 652.740832354517, 660.413702920276, 667.790118062654, 678.134189196246, 648.467284457203, 675.7240155864, 648.080237175528, 701.401807849347],[131.674760172751, 136.018480097223, 125.599280709938, 132.924688870659, 134.018030859622, 134.52729360164, 133.32224048413, 130.776436481658, 129.415360650647, 131.275882918477, 134.798688060219, 131.985801782509, 130.353054545192, 128.908463062618, 129.392855625844, 129.052589693829, 131.521707693829, 130.110074982352, 130.032787622761, 132.38964492858, 131.296707531966, 127.040440944472, 131.213090134254, 125.879732934826, 131.546962204839, 133.899723244366, 135.821213460711, 129.943386218377, 129.324796041456, 128.960736086377, 136.501322768711, 125.787276670985, 130.437432884949, 133.3207843653, 128.543802140442, 129.064398379719, 130.690016423064, 131.812874277923, 131.032938779722, 127.506241764652, 128.610711830398, 128.605729238182, 133.675921191162, 130.451477978636, 133.590298215705, 130.080815239065, 131.395598501576, 126.559277769517, 137.288014122117, 135.48923406506, 129.413758520934, 132.235200682673, 132.460873569425, 131.700575293981, 128.624489915822, 133.171270012925, 130.618242203763, 136.952111099481, 132.256416433587, 132.423742440256, 127.507634214292, 129.723155496788, 139.595727745529, 130.607816305388, 132.167157079204, 130.983376477541, 128.096598731306, 132.782253446166, 135.039797050676, 136.733948751477, 131.383491889217, 132.747057625482, 132.687415413403, 130.948825599816, 128.588416341889, 131.589131145588, 131.201662621216, 132.202613168503, 137.528599451893, 128.972820969677, 131.576635743857, 127.557396722875, 128.239755537483, 135.349997527642, 133.16269190801, 133.211605427052, 135.911382031493, 130.731930945964, 130.188222406525, 127.977794046015, 126.647251301194, 133.980189222728, 128.005155972283, 132.932991614986, 129.835714820513, 128.730847475681, 128.631621448252, 131.903141551206, 133.416865192862, 126.171105840183, 134.340518158501, 136.058440282278, 130.166840720474, 136.839520698888, 131.641571757172, 125.155915553416, 129.343319874171, 128.9799005152, 128.15201592843, 127.65701557546, 131.362362002558, 127.382377506224, 135.253734046239, 133.577062198595, 125.482272839726, 135.816493192067, 131.829123008747, 128.945264705256, 127.100724631241, 130.935200525454, 126.237645124942, 131.131695267547, 129.118787914029, 127.663616900517, 131.796732147488, 130.214800563628, 133.145804844998, 133.435601869792, 131.935188067131, 132.864644551997, 129.66943529768, 139.837690631071, 128.861129712324, 129.608937062917, 134.944751445883, 131.46620896398, 137.733868101104, 133.194934946357, 125.736440188746, 132.614455155497, 128.063346710248, 129.987181391888, 130.769341135659, 132.813754913856, 131.140434455979, 127.70480059858, 129.739379569797, 128.96684762579, 130.04561162476, 133.51478726386, 130.381253292716, 133.417190889155, 131.560309641627, 129.046901275969, 130.024587311374, 132.898220282784, 130.332013089016, 133.755322871356, 134.956615711061, 132.778988831049, 131.639358275732, 130.487224091143, 135.124314131718, 131.802399994077, 126.182901886265, 132.704002145848, 128.009840748899, 130.497048374294, 130.262942224734, 139.347497513143, 132.206956990864, 126.465516033279, 135.931218861825, 134.003162706203, 131.196054913073, 128.769536728906, 129.47237808614, 134.250309629011, 134.002074279016, 127.990372667799, 125.050585745531, 139.638547001982, 132.790305091758, 130.280738197516, 133.941143814162, 128.483397843582, 131.457998281501, 131.721040227237, 129.791385661282, 127.685551138002, 127.041668008839, 131.265590328689, 127.055097857583, 130.083000706584, 128.656436919895, 129.886403128492, 134.636813349242, 128.503792600061, 124.945952050949, 133.059834083188, 126.322945955412, 127.250283045076, 132.905521895315, 131.086714284419, 123.471256622997, 130.202955397445, 131.947007255878, 134.166996522523, 134.917674526328, 132.638528856053, 131.823372892142, 130.694943696352, 133.941946297089, 133.013794960272, 124.472037876124, 131.35828314118, 125.910914124342, 129.283810389719, 130.267984711696, 127.503446137767, 131.228475211302, 126.470499007249, 128.17694912781, 131.758100538866, 129.160439766659, 130.582256114429, 134.066190447646, 130.515780540081, 132.598352709739, 125.996517999699, 130.969594781444, 128.81430021925, 132.775800206865, 133.452446930079, 127.699964953496, 129.0212168185, 132.59810609197, 127.480266996009, 138.408288753761, 131.265697505876, 129.831650115722, 124.496702194116, 130.682028929383, 131.124547634986, 130.891856207151, 132.329759669733, 127.311972841923, 123.178538379796, 137.30133901016, 133.089116333052, 131.640826641173, 133.148948984281, 133.757945195184, 131.282140886584, 131.967034180065, 128.693981025194, 127.777383789792, 128.719839555766, 127.487249682636, 133.684903758152, 131.052232732078, 130.41993491628, 122.097005731461, 130.513826483467, 135.148544931124, 133.024121630816, 127.931764101681, 133.215423398475, 131.615265959367, 131.730594925935, 129.31786181753, 132.499519121799, 133.922487370244, 126.254654314091, 125.164139337018, 127.777882329528, 134.361322922675, 128.669105851114, 133.738974892353, 127.734296938579, 128.472227452928, 130.788926648673, 129.039762802274, 127.745249467647, 129.102092417501, 130.243721876216, 134.099515071967, 135.279040462754, 129.975863563672, 132.134489311579, 128.619167936892, 135.28817296028, 129.603395724703, 126.282805277312, 135.784563892799, 127.867938023051, 129.559925813354, 132.623238421881, 130.20711585131, 128.971134878028, 133.291300592079, 127.753664766692, 133.638693243062, 128.628236333351, 131.189009985178, 130.951687013643, 134.058738942043, 133.405105384706, 127.196569131979, 126.498240170533, 134.256476460994, 133.782656888352, 135.552686520281, 134.404302678108, 123.674288672055, 130.121537569164, 131.345151210604, 135.397033091814, 131.787910425663, 132.077675661515, 133.237567780359, 132.082580034144, 127.287556879154, 129.195428998087, 129.725632498509, 131.770991807865, 130.434585325942, 139.447229343294, 133.372915969389, 122.442525702578, 132.438955000686, 133.624261058462, 129.681515523431, 126.490471769678, 132.429881407273, 134.012926701795, 128.396144400538, 127.39705882689, 126.435011848579, 132.477174657824, 135.711429004087, 134.518380750846, 129.171194165138, 128.071371942825, 128.359618205056, 132.757165329886, 130.048414675645, 131.009253905189, 132.852488033319, 132.692891203091, 127.327463814402, 131.039948057079, 131.430888469999, 135.012623094958, 132.233500377749, 139.647459339692, 133.129969823056, 131.020924984468, 131.977504473789, 131.317257484161, 132.506336624418, 131.854579438869, 138.500487255143, 126.948764751786, 129.180276305996, 128.56431340833, 136.496254915111, 132.787814737558, 135.04058465823, 127.815589491054, 128.5010198974, 130.803514509723, 130.67468129238, 131.591239286053, 129.28527470906, 127.627152027434, 128.629469205782, 135.359966483765, 129.336063049272, 134.867638809416, 129.211554017981, 133.448256275345, 133.418394089588, 135.572266669013, 134.955766606282, 129.360029197076, 129.73300151348, 134.731765318921, 129.179389121273, 131.220561700669, 129.93468174847, 124.730787786139, 132.600045693405, 128.929227206603, 127.45550766834, 131.40591881756, 129.754078027717, 130.157148800607, 134.406181601548, 127.826999188717, 127.902316966669, 134.178830926842, 126.562837958831, 130.792436873209, 120.80537391279, 131.318211026876, 131.172347728867, 128.870009890804, 130.061983818515, 134.733902307861, 132.800411952756, 130.480394876034, 126.083087521201, 132.868456594589, 127.050264014273, 133.148821593897, 126.582379326371, 134.110105483351, 130.240324887484, 128.395068894671, 134.660101679333, 131.557830887919, 128.459565622363, 128.008575732421, 127.280740228052, 128.74385518731, 128.86221605307, 131.751680135149, 136.494636980606, 133.656184612738, 128.32200878879, 131.075154499893, 137.282921965577, 132.658092932, 128.401382667824, 128.71238235157, 124.851635146291, 131.031505168739, 130.276961425757, 133.708723939161, 128.557734246804, 134.145035662506, 128.925620378404, 129.498542464214, 130.063812909519, 130.486437398525, 131.804553995043, 130.270757698089, 134.624033876076, 130.483710684363, 130.606898141319, 134.349763801465, 130.440310608305, 132.022234570975, 134.635912709451, 133.125528802889, 130.895877008454, 131.947606136466, 128.04116042161, 136.21326591764, 131.461479748632, 134.354620963138, 134.983174208345, 132.925175403648, 136.268398898439, 128.355868926514, 131.405130942274, 133.610594210776, 125.097089324165, 124.799478493556, 134.298015922093, 130.905469249522, 130.579295721104, 128.145395395168, 127.237875845933, 135.398713169775, 129.86642286329, 131.190802888312, 129.76038428567, 136.568580062643, 130.535171093753, 127.616756386619, 129.001564968509, 127.276483898501, 128.326078912655, 129.049312146834, 128.805500073657, 128.409023449679, 132.896471736853, 127.886043204106, 133.112616945576, 129.483042121547, 127.124454807286, 131.30664295429, 130.42554764521, 132.395373191598, 129.531517922207, 132.398767809722, 131.755481479871, 127.345373443139, 129.662676200165, 125.918647631522, 125.889402857606, 135.471879246692, 131.103511834565, 124.999941207012, 132.182664667966, 132.745897506873, 125.296243862515, 134.841653863343, 137.886431019562, 135.602146425757, 128.838607308557, 133.913415402413, 129.899785856028, 134.096617634501, 126.734260470178, 133.944128796698, 131.652112437204, 127.149177802046, 125.022809429306, 129.789813697359, 128.61091622572, 128.49043547494, 131.786510622119, 125.562078790021, 128.847434803313, 134.393397240635, 134.99479001771, 134.534356632018, 139.891833659177, 130.380134122409, 127.197037410734, 131.031936559434, 130.572948164298, 127.348885025754, 129.898884709681, 132.423632851572, 126.45260709507, 132.462716509872, 131.632356016338, 127.451413450637, 133.820203004514, 132.357406568698, 129.527249524472, 134.409253807359, 131.589522810351, 133.329115361063, 130.830593529246, 129.367693434714, 131.741154372252, 135.946579413961, 130.389337212734, 129.441398937142, 131.290400883716, 130.984011524691, 132.422413476345, 135.740428854457, 133.076865277561, 129.765345734327, 128.762187216443, 125.386873034962, 133.417596987619, 139.06604257737, 132.271465011717, 129.546476779697, 127.014966853551, 126.96270066007, 130.089726243632, 129.971669496349, 129.349237152352, 135.936660591675, 124.165622113237, 137.142912875633, 126.813460884867, 132.19098995976, 130.391560747995, 128.677851244952, 128.250615935639, 131.033761119876, 129.700805280864, 129.972324011539, 135.539156111275, 128.012523425756, 133.203986562508, 127.808351499424, 132.876861883007, 126.399359284295, 129.51810170133, 129.552578470865, 132.164691473743, 131.416255641592, 124.733896633071, 138.779710773905, 134.26529422944, 133.118839695692, 130.644241171749, 129.107060967083, 127.819919209502, 131.254871717978, 138.875471218504, 127.430813725322, 138.996233915569, 134.648880076547, 130.104966668112, 135.663166643996, 129.201767348553, 134.95814754745, 132.141553437663, 128.926502639144, 132.628257191185, 130.063800546184, 134.059508842117, 130.62055846423, 128.475875168081, 131.430094990587, 126.998091639975, 132.768636449832, 131.924953745228, 135.054632816041, 134.359366127637, 128.172497021385, 130.999982801609, 132.547280203522, 132.65504453217, 132.648548497455, 132.178315611007, 130.043192710638, 135.010475411849, 131.089252712005, 123.800050424726, 134.219460994817, 133.174024061752, 127.853774279731, 131.449301958788, 135.630514500963, 132.407099002618, 131.377208184867, 127.3598394932, 131.253056491992, 127.280783637765, 128.783705343921, 134.263180798354, 131.870304339305, 127.728100216725, 130.063629660107, 134.811894237439, 134.713548687678, 127.985625400873, 131.176692919289, 131.053805194996, 124.500345542085, 130.009331850408, 129.530859088563, 132.080397053745, 133.477841121663, 131.527353022672, 136.766656944715, 131.483502018702, 128.38612224299, 131.576325429171, 135.035975751498, 124.279919874091, 127.618118688821, 135.429970824702, 126.214897059763, 130.427201820602, 129.598463246398, 132.971851377339, 131.67648618832, 128.627019474192, 126.442224515121, 129.565496487025, 131.976302138696, 136.869303172435, 134.685355725007, 127.290335502139, 134.35368337916, 133.535553076059, 131.308485970786, 129.34075768678, 130.379338184364, 131.256390794635, 134.976570196198, 133.860316657238, 134.639581027, 132.054455885617, 129.992100221419, 132.631617302595, 132.342719868202, 130.00395652016, 132.813893725824, 133.461186956881, 129.966854708351, 131.314381050038, 135.139157831272, 131.165377886606, 133.708188353628, 131.417023591916, 133.955870155785, 132.992428000912, 133.430510804218, 130.07450687019, 129.09016529423, 132.699228173029, 126.627546008392, 130.836035906793, 133.96897642403, 133.312999361415, 133.488902117644, 135.072881393462, 129.340938050267, 134.058243766129, 135.180067869424, 134.120921638083, 132.172938350822, 129.285298171348, 133.934213342978, 131.276911356863, 129.6609656456, 129.861346380573, 131.641338463912, 135.189894091801, 126.171739102126, 132.880260749041, 127.082790549096, 129.880742902188, 134.58487554805, 130.447119034792, 131.47632940236, 126.205815333928, 133.157518398276, 135.033376299234, 125.521313106767, 130.632477918488, 130.370609811147, 132.060002354297, 127.601765616562, 127.611852705788, 133.744452139092, 130.658101210228, 130.186465977678, 134.62403232638, 132.207781754339, 126.804892602077, 130.47202791018, 136.950772106621, 132.309464749345, 132.680882151652, 131.693498481997, 130.858281117337, 130.431073637294, 134.618852124845, 126.404291224962, 137.109788937079, 129.603078286437, 132.328115011076, 134.610762785764, 126.898516317542, 135.381068527795, 126.732272175197, 129.722986126856, 134.098838044318, 128.963356385029, 135.132688082224, 134.576488544603, 134.523938916892, 131.680361397369, 128.686160229324, 126.92045210414, 135.231706459326, 132.151499833338, 132.700928080205, 130.414934171549, 128.212951852989, 128.187924615727, 132.323880540918, 130.0688580329, 134.080399055648, 128.347114600829, 138.392936571598, 125.456929509812, 129.951316890799, 134.113294115114, 128.894352295167, 130.562849335329, 125.845294705972, 135.74348631378, 128.441619527402, 131.239381332519, 129.857896013889, 133.285153006248, 130.847175738928, 126.263477798376, 133.731646866091, 129.077300567027, 132.00073978181, 135.70635691074, 130.928827104273, 125.984130897157, 130.616370392015, 135.502411612053, 137.550269524402, 133.758949409074, 132.86279731153, 127.136799065567, 131.064458752809, 132.726704406372, 129.646200236322, 129.907832888349, 126.236166502749, 131.117705414119, 132.637096589743, 134.186619737418, 133.495856696531, 128.584653988356, 134.523432531418, 129.393368087, 129.952568491748, 130.400222453182, 130.754558745696, 127.504879353528, 128.636810755643, 135.126352091302, 130.260912768602, 129.472901308426, 130.272257961585, 129.062546597586, 133.064996412377, 131.175641655223, 128.677442580913, 128.372869937006, 137.133077564495, 125.176454144811, 126.787499706558, 130.279054130246, 134.270532521213, 136.04005601271, 131.282716995154, 129.693521703934, 127.314154055549, 124.871494534683, 129.229505661491, 127.601968384093, 124.60942469809, 132.189937867711, 124.642587816454, 129.807780507979, 133.131833747044, 131.456829042723, 132.0523482457, 124.907843262026, 134.311990585661, 132.184203596122, 137.04795744296, 133.621728442478, 132.784969512878, 131.019172529312, 130.127447086928, 134.500727235474, 128.977842453755, 131.303116646428, 133.236327530869, 132.008206147164, 134.919039305084, 131.340872212601, 132.042318678641, 130.391914444768, 128.039657266588, 131.726104453518, 130.479215657501, 135.205165071067, 132.28111466263, 128.5970423115, 130.519420070923, 127.904450013186, 132.13679827618, 135.726628596388, 134.532913581348, 126.257001593108, 134.255877349474, 128.474179819806, 134.118480874115, 132.291191800946, 129.172201997157, 134.394297902748, 131.562126765802, 129.446081921275, 132.74379374493, 130.255638733155, 131.265786783652, 131.051430826913, 133.951428390985, 131.268119939793, 131.264066340857, 130.849012684129, 128.885489858703, 127.348820047867, 130.580944796558, 127.977421804554, 134.145102612315, 130.661254710669, 132.371957071556, 135.068790352939, 128.675210653547, 133.686767632813, 131.427766037132, 129.240080643023, 134.755416714484, 130.628994977893, 130.435105593157, 133.022491274427, 129.685295812042, 125.164069129632, 130.188613757042, 130.206619055745, 127.422522301794, 131.14918996212, 133.841677794508, 133.19537364406, 137.416826760414, 129.828172571492, 138.858929452409, 132.525394014379, 129.828589002318, 130.268162897476, 132.74446890377, 133.229083550898, 132.70897948905, 136.006285395614, 126.853456932696, 124.853653558452, 130.134240494058, 126.148202627188, 130.399003616427, 131.237947568723, 134.312568699435, 122.829055552416, 133.285109208875, 131.599150275461, 128.376203723971, 131.599168033268, 126.812509642672, 130.857766207845, 129.272549873566, 129.802795127627, 127.50488221064, 125.615198889048, 127.178463942022, 129.247933730518, 128.709694343683, 129.003038094049, 131.672957123355, 126.85806922002, 131.596266337411, 123.85105940001, 126.030425989616, 134.833065849974, 129.165893064274, 129.885809696811, 129.711785431164, 128.093767371545, 134.966042568892, 129.031836346789, 129.577350832172, 132.336896281153, 125.281412669548, 135.762843004026, 130.934987640698, 129.338121917595, 132.304218208658, 127.062664603168, 127.515433617428, 132.210531305131, 129.386481218332, 130.701273112698, 130.150698668043, 128.266447514899, 132.947243107798, 131.6617746019, 130.269170679374, 128.180464833287, 132.861894014504, 134.000325177061, 134.932284456703, 130.622495589775, 129.983848928222, 133.415114053599, 128.678093398001, 126.054049388116, 128.762986215936, 135.499095878695, 129.447700278281, 125.855840750865, 131.820292200985, 125.065940212335, 131.813990294538, 130.036092590887, 129.76333465606, 130.298094542342, 126.485309609655, 133.748638664287, 128.692671777822, 129.87773084542, 128.065721375789, 130.123457549043, 125.937681713613, 131.929965363036, 133.386516448612, 130.628028734099, 128.970987345798, 134.228914141455, 129.470499856247, 127.078587798173, 132.922441041741, 131.53754224459, 129.456823706045, 122.511895609951, 129.94993523075, 135.567389616148, 134.468328067547, 129.892506189691, 133.049143755444, 133.251258455487, 131.406821512758, 130.366170847492, 127.115694850667, 129.740079888672, 128.001203913623, 128.051318212091, 129.491303483102, 132.166457223256, 138.877873808064, 127.145160208729, 132.309601571615, 131.961122219751, 129.260542558417, 124.621778435952, 131.60663038309, 137.101751613159, 129.44899647378, 128.87064623492, 127.338122523415, 139.300079149795, 133.472488173344, 129.076883599605, 132.49356337012, 131.581752873463, 132.029536171793, 129.99480989554, 130.138035036704, 128.666911593558, 133.201529716547, 134.460363899219, 135.268037882076, 127.828386853633, 134.862512623001, 131.408111101237, 131.993306783662, 136.317375442646, 133.89921587032, 133.609091710164, 132.51603508952, 128.296339772088, 132.033479876159, 134.604317678884, 128.873406233275, 132.493133072223, 130.86089851325, 133.777960719517, 138.933253389793, 129.607821236381, 133.773075144815, 129.099501854109, 136.202260191878, 129.164835671236, 135.613801040908, 131.455857264041, 126.758058866326, 134.579358677866, 128.164361023486, 128.242107872941, 132.97925293647, 133.208846400678, 130.430201317656, 129.546361504384, 131.300331155767, 131.183415070443, 132.461081478323, 135.630171811715, 131.900342647971, 130.120724905076, 130.633118771372, 127.422038660049, 127.31097901374, 131.276810092997, 129.252288627189, 126.445947762916, 132.412328518655, 132.88267358311, 129.166517127256, 132.931989970995, 135.445980958595, 132.292814059925, 128.588327283515, 134.473198473156, 131.626393205582, 130.890255081374, 131.041021881996, 130.637307009759, 128.24755504037, 128.809304792648, 134.321572247447, 130.241094024197, 132.341434933408, 129.606411603905, 128.956088173294, 134.435203589408, 130.257916679332, 137.256571791525, 135.06256585675, 127.743108881701, 135.857584028475, 128.177502401115, 129.815769590437, 132.411841634942, 137.739061656221, 133.417071372055, 125.820867463199, 131.54442143985, 130.252464652639, 126.25856259867, 127.820969543815, 134.441510593026, 130.247627352094, 131.335126959136, 127.324299769601, 130.292473011622, 128.169293078314, 136.256122073778, 131.458895557619, 132.870660652368, 127.917171074561, 130.309760930066, 129.901849165571, 133.101949663688, 127.496040780889, 129.566928374251, 131.479563474923, 129.797855008362, 131.618896566568, 135.674782146291, 132.141031863015, 130.678643096264, 126.502539197859, 134.007729630613, 128.836780624579, 123.814231157771, 130.429854096307, 129.032603448039, 130.060595996616, 132.393413563844, 131.240511857881, 138.073435517763, 130.583285402998, 131.311954746656, 128.633471071345, 123.209652188427, 130.874467569889, 132.043778895666, 127.777972284224, 130.554431779126, 130.101799773407, 133.284944556193, 133.481168406936, 134.066915558982, 138.890335375909, 130.739981963767, 128.432153018188, 131.7418392276, 135.000887346289, 133.987785269168, 129.908845322782, 136.409365091872, 130.135076964545, 128.562802117938, 129.697425384333, 133.484007826605, 132.229426643444, 127.058087671048, 131.8245358122, 129.300033506076, 137.224126498016, 129.838095646823, 135.183786889432, 131.105845862218, 126.87231098978, 134.891608531929, 129.587078312126, 131.322184120739, 132.702586769899, 129.837166452503, 133.073750638215, 133.304223661727, 129.758670982376, 134.024498528903, 126.256957846577, 135.465327646494, 131.545577119172, 130.500456933842, 129.81586438289, 129.866152659604, 129.786769336421, 132.534561154547, 134.267857591558, 130.383425059661, 125.302042797463, 131.626064299386, 130.529950822448, 128.010491803235, 134.465261811418, 131.167484349002, 130.665172250856, 129.687624454098, 138.936753476564, 126.358961920954, 132.458427355901, 126.797163870153, 126.331227421212, 127.612120132619, 129.14086110823, 131.747333159245, 129.166409405626, 135.298625307396, 131.555318908519, 131.390681710859, 129.616445306592, 133.330934248832, 129.9519295764, 129.009906529135, 126.910361878124, 128.943295426379, 139.215716214627, 131.448104364624, 133.772904476317, 128.501984360126, 129.922141196527, 128.780665766151, 132.558313824157, 134.715721784868, 133.09842319106, 126.256825922027, 131.521363425866, 133.492092323978, 133.968417801467, 132.889352094329, 133.774283165619, 138.306058765574, 133.858184472148, 126.435989212373, 133.438054064401, 128.360376144794, 130.09480485524, 129.374912610794, 129.885483521048, 123.949684166981, 128.149416788908, 132.087587478804, 125.99575224189, 128.958201407677, 129.227982374147, 131.946629008269, 132.60895452628, 132.275504131822, 131.147487170146, 130.196957842103, 129.142443777468, 130.538558735205, 126.284219291466, 137.357352408541, 130.166422705075, 128.172079592391, 132.510045606019, 126.181432177357, 130.494868279495, 130.211757999533, 127.121230592535, 135.694566201487, 126.253484087922, 131.048580388811, 128.736253455004, 126.985915734324, 132.69355374754, 135.298457772519, 132.011506636962, 129.464528828018, 128.871087658561, 130.165855310947, 136.28378991689, 139.858122079502, 126.941113731041, 129.351316907304, 131.377346189289, 128.866296054122, 127.771746607965, 128.57714342786, 127.299900602188, 133.923142435526, 126.238847981701, 130.754731911161, 130.373268040248, 130.880264590302, 133.005555763661, 131.767707383545, 128.042098929115, 132.337987917077, 131.931333396089, 130.005078166521, 133.644835947974, 131.651831830358, 135.729008472573, 129.223095076394, 136.746261363964, 130.239519563572, 127.039909490495, 131.150292025783, 134.50377907126, 120.884764501678, 128.886686974546, 128.815979517143, 130.956193529118, 131.413031766905, 128.341228716164, 131.849261714898, 132.781591674291, 133.994209645753, 129.826088496599, 133.151086600409, 131.067314806528, 131.937445557804, 127.594205388299, 134.000168088963, 131.845737244901, 132.903616741221, 131.407384579306, 131.266780377177, 127.948586213059, 130.04945710079, 131.452948157298, 129.144876060497, 130.819599134965, 126.076898036972, 129.278093244099, 128.933069826903, 130.77987203307, 132.721657023084, 124.4288422656, 130.448698022706, 132.086632886254, 132.874516504946, 130.707841488333, 131.193950392295, 135.016375922948, 132.518618715807, 132.926845868941, 131.876299708227, 132.111630927446, 132.787361564319, 136.778901927522, 137.557922759022, 134.209099082081, 130.643434411105, 131.723559232528, 132.731260398822, 130.550348721678, 133.80416315955, 134.35573434286, 130.492222322409, 132.051640041264, 135.476266196157, 128.631392651584, 127.896297855426, 133.534060622187, 130.701667726974, 134.511610303416, 133.295344639772, 135.257989634372, 129.354124803285, 133.511788287471, 131.370766642064, 135.217581863555, 129.247149981324, 131.944060314331, 134.8534478201, 132.111969501733, 134.021032980333, 132.564130963172, 127.626676733217, 129.230250064214, 126.332605615381, 132.781713821801, 128.924347891131, 131.897624642148, 132.867526306483, 134.732467990594, 131.484930974329, 129.41176875018, 126.727989788755, 134.028989892227, 133.540740135351, 132.131822367861, 126.380863422784, 124.983749787812, 127.923362586582, 135.960353837606, 130.773961562585, 135.205034865669, 131.671074240893, 132.948392938147, 130.79331810573, 128.016783792551, 132.495055252655, 133.032399720054, 131.828471710646, 134.772236567361, 131.274478518356, 127.729159219825, 128.657936122843, 132.523894326893, 133.446042500126, 124.424998183912, 129.270535421194, 133.048161689169, 127.531161308539, 125.276513279468, 126.284975737481, 131.690141748854, 136.710495384284, 131.263956106878, 131.226557888843, 131.959816753966, 123.33764939074, 129.524861491566, 138.106021866018, 133.291111641781, 130.844847977879, 135.670470313258, 131.554603930234, 129.298363742339, 134.663550674237, 135.081528197423, 127.227376407092, 134.364830340698, 125.644001467302, 129.472278527337, 127.824760955701, 126.946852074826, 134.147492062296, 135.048673406268, 133.034364793199, 137.058165590352, 125.748902126221, 133.703582987011, 131.092595586295, 136.886791347612, 127.266908060792, 129.59868658566, 128.042636256299, 131.962800307965, 132.491653698722, 129.24279305167, 129.275605060816, 132.319888365935, 131.493987577904, 128.32927820292, 124.688155725494, 133.289312876526, 133.095991642953, 128.878126864096, 124.923266538821, 126.75226339816, 128.544579655692, 129.069014458418, 131.404432278782, 133.485463795102, 129.87234961787, 122.45639998746, 129.791325750023, 129.028939705196, 129.545406467779, 133.527276174665, 130.662655736087, 134.959219007199, 126.914927233583, 129.923527145014, 132.182668121841, 130.544773720619, 134.214034094494, 129.574462026484, 127.957266402462, 131.86349763097, 128.001660035149, 132.67550028091, 132.848800322762, 129.29261162015, 136.901691667809, 132.694202032729, 127.746664446777, 131.715851490019, 136.506992886821, 134.186600147593, 131.220881868765, 131.932131596879, 125.118832090049, 130.96715562808, 132.214976483775, 131.745608702865, 128.048804562248, 128.554290062841, 129.796274203239, 124.857151861463, 125.457218081279, 128.117137305618, 127.198974019441, 134.440399777331, 130.735515941037, 133.05822242446, 129.451759915827, 125.764267571141, 131.949971749914, 133.477737753024, 132.004232768429, 131.365065260646, 123.920198153048, 124.734739930251, 127.697806817671, 132.610752338979, 127.118884312323, 130.072954404128, 131.204313251863, 136.374613928052, 128.991193690524, 130.940369657013, 126.791913197358, 129.325196944845, 133.234505655462, 128.808782599919, 127.180829634355, 130.0436991721, 126.717363971366, 131.336864660002, 128.706043504779, 129.79984375061, 129.611850046501, 134.079818662319, 127.073747167018, 130.63224213507, 128.820916898411, 140.039592112058, 130.005016880782, 131.083897594921, 131.593871194134, 127.316483532952, 132.1569341175, 127.669296849247, 130.600116191411, 125.909688764354, 126.615668359729, 128.98575109538, 134.782997016848, 129.65860788422, 132.753093317458, 131.225968977614, 124.716484660273, 133.286693486525, 134.931857588214, 129.847617901722, 127.172780449215, 132.088184035413, 132.40663194381, 132.384673620143, 127.185973874321, 133.321342894208, 130.696006182094, 127.501659737623, 131.58191669557, 131.762627333112, 134.268130060313, 136.394872468769, 136.636129170455, 130.67794627564, 129.463497064662, 134.701617438303, 128.748521178633, 131.425255039436, 127.933925319608, 132.403022763197, 130.269309788893, 129.725034342107, 137.071809489931, 127.363886370793, 124.206391946406, 137.629019278732, 129.495893153106, 128.430413435763, 128.510269546021, 132.748216281516, 127.349560381359, 128.222981956978, 134.23439819721, 129.196437064177, 137.759596262719, 130.091281783923, 130.95513019831, 129.510909257897, 127.749916559599, 132.694964095578, 131.279804089913, 130.208831344096, 131.576363515014, 130.778894887429, 137.213563617912, 128.099768251085, 133.989820612885, 130.640823251587, 127.655273703978, 129.499647543628, 132.849598852818, 132.663466664805, 130.418432154327, 128.991429590083, 128.667592644272, 129.138371785183, 127.88224520824, 132.700435274131, 133.765407140249, 130.652417633316, 129.230041855378, 127.26717998182, 136.497338463053, 134.53808971697, 137.65104023536, 134.511196962314, 133.846447555405, 126.010717201429, 132.968357425971, 130.107305826759, 131.448192383232, 129.954112297677, 128.888929272927, 132.686654247501, 132.071552080864, 132.8786179835, 133.784738722037, 127.937478055272, 130.885059836715, 133.28328151157, 131.079210121087, 130.612397411599, 126.541061826736, 133.557063636139, 129.517994118624, 131.695929382755, 128.877415445202, 132.063324568336, 126.21761856944, 122.139865279473, 130.060508475991, 127.893821583051, 128.228365849447, 133.847290135964, 132.773005008557, 133.080067306683, 128.661637450216, 128.396709376528, 133.027350583293, 123.464003617816, 132.991010486224, 136.44554126845, 131.92144019774, 126.527030388311, 131.843090443164, 129.19457948936, 131.966175615489, 127.877936244441, 127.305588632656, 129.858503069092, 126.161838665902, 130.594146754144, 134.904888826233, 132.539557333933, 130.595457505114, 133.224192358407, 130.515554715983, 135.682546234704, 127.51671985834, 127.031156142965, 122.987885990514, 128.494501782223, 129.288090231309, 134.587176836988, 128.015464334522, 126.239401883202, 127.840451617433, 124.385276256782, 133.481592081152, 125.419660287502, 128.862694815739, 130.500865287861, 131.004513666391, 127.301137164183, 132.130632549804, 132.264075601244, 125.302416994251, 131.438407922618, 130.391094950793, 132.095765643147, 130.164535031951, 131.783355825049, 127.086296883816, 129.242484406143, 128.883771702822, 133.526588022674, 129.855809028979, 122.924576015829, 134.555562884586, 129.015469140465, 130.715753663556, 128.987132666153, 135.287452756344, 127.246336901951, 125.636315692251, 130.524550046037, 130.465476805626, 128.022349747125, 130.986383818676, 130.344507175658, 132.017853984283, 129.279606704158, 133.130351555043, 130.577888580976, 128.254129574259, 135.211149540812, 131.098551955972, 137.123334582934, 132.564329722095, 132.409676712638, 127.425639303711, 132.717665553322, 132.751228560677, 136.14740321488, 134.693485824911, 134.780462098286, 129.762575453583, 131.837603252965, 129.103342532586, 130.689245086724, 135.261081673137, 132.516972686721, 129.194955347126, 133.756649012227, 132.120161873886, 130.130315309438, 128.728685253976, 128.703346635899, 133.462812784822, 129.617353149218, 127.687808186129, 128.952951707149, 132.716605056784, 128.264217362583, 133.030221650235, 137.108832926262, 135.982859261263, 128.429388320084, 133.897664713666, 130.624080325335, 123.4550738751, 129.412611303123, 129.451625377221, 127.774093858941, 132.695032748246, 128.423971932628, 134.067836162296, 129.71268450127, 124.569588696866, 133.748148896592, 127.512900970262, 129.659986587026, 133.53354433579, 127.46848012249, 130.698170242356, 133.586911124337, 128.240280612799, 131.091206709046, 132.640838009688, 129.066406952809, 128.372891026453, 134.406297447749, 131.152841384965, 131.010784773434, 129.443723542198, 130.663130117998, 131.666053260888, 132.78526749273, 138.581966470398, 129.120615581921, 131.583910533927, 134.386970884211, 130.998537718989, 133.076396088546, 130.815360959621, 130.943570064612, 132.791507256671, 135.983052360159, 131.65107600256, 125.854697831633, 130.597003048675, 133.826907938557, 130.395212629512, 132.151071149724, 129.699931299318, 131.774503805569, 125.757619557341, 128.279185312883, 126.610584109116, 131.202981333135, 126.284565359308, 134.5086768201, 134.16339029134, 129.822866378478, 134.844157197723, 131.280233012012, 131.691940940555, 127.357398887123, 131.766462760772, 134.115300132117, 132.739148454015, 129.661010016367, 131.176827485449, 131.908010101509, 133.082781028516, 133.901814109911, 128.894687779821, 126.420932313611, 137.022807853731, 126.448485400175, 134.626831207727, 134.861889385264, 130.090290570808, 132.810951870829, 131.967907156062, 130.62707709298, 130.981258337117, 131.831441320418, 129.589935794258, 135.245383345136, 128.00442767539, 128.113249809368, 128.280848106047, 128.691827775675, 129.678172447266, 131.990330973763, 130.700555994573, 135.143763765594, 130.820175665904, 128.185157480903, 132.354932448961, 133.115272005458, 129.207905861233, 129.348972177378, 128.256295417945, 131.646813206775, 132.265505873341, 130.528929718381, 131.794760248914, 138.48247889538, 126.561416540749, 130.164653328053, 134.477554458195, 134.594360519263, 126.597219967936, 133.876182973467, 137.229052935995, 126.247004067526, 129.4290828725, 137.794478817482, 131.191256807852, 134.35330661232, 131.100660522181, 128.554266275167, 131.350894204779, 130.705454011357, 135.929332105633, 132.661290233803, 125.242247731401, 128.181443527981, 132.32702010864, 130.829626840528, 122.397964638172, 127.905195672321, 131.243971639713, 133.007424432288, 127.34226747829, 132.417036727555, 129.471013995308, 126.575076426535, 128.026460577733, 126.926108917036, 130.833924891191, 130.877410445234, 130.91007634828, 130.574564562691, 133.768314980972, 132.332645839373, 127.309815305483, 128.422629815919, 127.84132404977, 131.510890475642, 134.844443789671, 132.212693837231, 134.988543495584, 129.072384016494, 131.329360028115, 134.181228226862, 133.369082259429, 127.771362064473, 133.977624485179, 131.01521618155, 133.619982796156, 131.128949543599, 130.381811222512, 130.475809196075, 137.387408098896, 131.020907248649, 129.085248211857, 135.862823562543, 134.491282266489, 128.030449585251, 130.627454413622, 129.76083265809, 129.725886704843, 131.215319892314, 122.144715759461, 135.614478609569, 133.440335486447, 123.92910509409, 129.211073168146, 129.675629263752, 128.866330313998, 132.07302101799, 133.625249186635, 129.594579450071, 127.732990002566, 131.586478932688, 131.205339336457, 133.851815185283, 130.678948442577, 128.066304513899, 130.748249687394, 130.006390048519, 130.045539425277, 132.331938699454, 131.563404156899, 127.720250839845, 132.144196660718, 123.965890534253, 127.910765890456, 131.779668961411, 128.813015442168, 131.385661215822, 127.768208009888, 128.381980494833, 132.752988951982, 130.574917076714, 130.47442884672, 126.666657654146, 126.024140375169, 129.10725163152, 131.330016012694, 131.837468826976, 130.797350325783, 133.864681182408, 133.807065511996, 133.993644431331, 129.446179634816, 129.78226879059, 128.262986556778, 133.875592838733, 130.135568785701, 123.655451390919, 123.572141710092, 126.057773628331, 131.736763758589, 121.066427642614, 127.245268183244, 141.323841722419, 133.42304510037, 125.763003208201, 132.689500000919, 131.184041695017, 126.182560092856, 129.198025628962, 134.350458398561, 134.032140898762, 135.431802502124, 127.840920313752, 132.020622168874, 133.275636467472, 127.757369329458, 129.885361298875, 126.443335515545, 130.645105775786, 132.007001375344, 135.007091357469, 126.329969036839, 128.683453393896, 127.842159815419, 132.442395073076, 132.341833432083, 125.792530354261, 129.55408093371, 130.56406508988, 125.936259930659, 126.034326932899, 128.01762251561, 128.24410334007, 129.109956615641, 134.662490266059, 131.939278110801, 127.455348053074, 130.217217160803, 133.086665427009, 133.744330461449, 132.273216191331, 133.65931210535, 130.856880098526, 129.079847263691, 131.014420757623, 127.463499916547, 130.986128119935, 124.848821198289, 126.716877661666, 133.107722254079, 131.023537209086, 128.72718808184, 129.173238897135, 129.644503571048, 129.920999051071, 131.863958655108, 128.106825724476, 128.345268704233, 134.138749545576, 128.309591262206, 134.846252626899, 134.970266324208, 130.252932423563, 132.162435070926, 128.810419916598, 131.145852734504, 128.176413980357, 132.928887570167, 126.981208565999, 132.737183766024, 135.062949972719, 133.272073827742, 126.017778901293, 132.522430054439, 134.001053839796, 131.785704798582, 135.399539399867, 135.480864374564, 135.03896808547, 134.818053752829, 132.624756266677, 135.688763210191, 130.265517387142, 126.503134596657, 132.12598738336, 128.730689040824, 134.393399034517, 133.036197466514, 128.670501279847, 131.862763064724, 132.748501401558, 127.61955837845, 128.635742604907, 128.330906779471, 125.847169312625, 133.046545254885, 136.359720784119, 131.780760196366, 128.761959196508, 133.166567627418, 126.768131570358, 132.647017927286, 128.567468442977, 133.875890102734, 131.409423218658, 132.874080125251, 128.134360647302, 135.626203668815, 128.294028570362, 130.552936089132, 129.391891767044, 130.874102107766, 130.764597540942, 130.697484294463, 132.816525651633, 131.546872767255, 135.318487624258, 134.153178412584, 130.739271137215, 130.790350800079, 133.081635991204, 134.089633570469, 129.329998729014, 124.537940183705, 127.476315410239, 129.005858542986, 127.828474865389, 134.787006467846, 127.554763763102, 126.233118535063, 133.593246387118, 130.879936141639, 129.568826038285, 128.006509558892, 131.832077359072, 128.322375663925, 134.56786916012, 133.577591878519, 128.948794734117, 126.49839449188, 126.589466520891, 134.009636713198, 131.715087050146, 130.690428131803, 131.856178417487, 125.061187967285, 128.308008400333, 133.364100628641, 133.469068490172, 133.039637295884, 135.342491633874, 125.946259752554, 133.473525259565, 127.685136934198, 131.670106654988, 132.779755423907, 133.372528748864, 134.663418462343, 137.034755081951, 132.212383457069, 129.273390942155, 128.331467543995, 125.751897486351, 138.309031224086, 125.753648622433, 136.085619712532, 130.836551154382, 133.579529784103, 125.034070129113, 130.628164475285, 134.800282259226, 132.632643223679, 133.030568057693, 131.923130770443, 131.337466354284, 133.918102510161, 130.512222558509, 125.956073061144, 134.075024582479, 130.742485156239, 130.27916042297, 131.821643952295, 132.764805892793, 130.874011670457, 130.930735193468, 126.864375775308, 128.220964485029, 127.039912682469, 130.177392945215, 132.215585873709, 135.213657976212, 131.662887554228, 131.960259505726, 134.224029307285, 132.556971277731, 130.089310562836, 131.432735798642, 129.648408203081, 128.312547567484, 132.100672954591, 127.225173505996, 132.180113997988, 136.583526195615, 130.501497284464, 130.09360766505, 130.889056580739, 130.168806528096, 123.348739043312, 127.375175541706, 131.732087721116, 127.929861562622, 132.515457501314, 135.026577232188, 129.414100068318, 128.426884174802, 134.645404936535, 131.931026054653, 132.684834682536, 131.371492423065, 129.964201978864, 128.842851058498, 132.331770902529, 127.914574519175, 131.838584411838, 128.992556804454, 136.06960689181, 133.6298229999, 131.073254073609, 124.416432706473, 124.413441865087, 134.179277969311, 132.852278292059, 129.484649812638, 124.084602654094, 133.167680950208, 134.784769859999, 127.690333793255, 131.535802163947, 132.865329099156, 128.642125321972, 132.163685255178, 127.334288580772, 128.13201170885, 127.931536909606, 132.31367665597, 135.475471338898, 137.603226065074, 128.814132176787, 127.341721295692, 127.942937040483, 129.046228931149, 135.741675492046, 132.015979700623, 131.739353138006, 130.57386406023, 128.946249878923, 131.102566906895, 132.927082258239, 130.649560407952, 125.100575177997, 127.831623493649, 131.429023721717, 130.720393596833, 129.036718693124, 129.70923297108, 129.644832644389, 133.013545562476, 129.153708679218, 134.695555057897, 131.719094645298, 137.246293128351, 125.619925524747, 135.237946466441, 132.320164039474, 130.323889442416, 135.545657353975, 130.808709715491, 132.967409572625, 136.514951911496, 133.179635377756, 134.431203818307, 130.489960176616, 132.462529823085, 134.369127945987, 133.70944329759, 125.574165457288, 131.104584103403, 128.184915992628, 138.036839859706, 129.477033342387, 130.304587124329, 130.251888369183, 130.955318722353, 130.715590096801, 131.981964995654, 131.204756813941, 128.458103749114, 128.887502400733, 131.728192473502, 129.50112836105, 131.11682530515, 130.774257503605, 129.900153581353, 133.305911338885, 127.225485407283, 132.513646524808, 136.452544152808, 130.951264283429, 134.969721361489, 132.36380992383, 128.96261489838, 129.736463560519, 126.234412368163, 131.827324060454, 125.089022565487, 126.998091676842, 131.832513382883, 129.756294948339, 132.499158728555, 128.244011810137, 127.43590751298, 132.890185335538, 131.103154606313, 127.555134119223, 126.600060006278, 129.477657688459, 129.780955474491, 131.944642983057, 123.459836803719, 132.637675398276, 131.482535004437, 130.215006552466, 129.677431070437, 127.642711844772, 130.856904510395, 126.456830534616, 126.708044259292, 134.211120469544, 129.898469131023, 126.843441553582, 128.244525316289, 130.392865211283, 125.100127211077, 131.591027431882, 126.878639362709, 130.737504601327, 129.869056869911, 135.055761915038, 130.613780116806, 132.073007986143, 132.133037601417, 130.202791275566, 134.959532982743, 131.385625019928, 132.489562198991, 134.321689981291, 135.911963450996, 133.966460804617, 134.948702563186, 127.616725385447, 134.507639997956, 125.055345292791, 123.711215056115, 130.466410059598, 128.971212241663, 130.988109025513, 129.144073015068, 131.549120451193, 132.556580556632, 133.334808798155, 132.783946606025, 125.46639911158, 136.103848763693, 132.881263294979, 135.198135738946, 131.164290090214, 128.370359288683, 130.286614881353, 128.276001250935, 125.723361733712, 133.898702500813, 132.245636821574, 129.391154571748, 132.309419065641, 135.370096574648, 131.891451689864, 129.871153049462, 129.019327684637, 132.592931829061, 129.614076970913, 126.925152679946, 133.357038014223, 132.630768155446, 130.942848535192, 135.565440178318, 129.26439148243, 130.778134027388, 126.17781028016, 128.20366776033, 133.964627362173, 133.528346919112, 131.750958457159, 134.389705981759, 132.654369834114, 129.104426000532, 134.519350483737, 133.593736642643, 127.901205215195, 128.907628415178, 130.440814624844, 128.908331007439, 132.411252522712, 124.251627609309, 133.169725670175, 131.521035457377, 129.450647295982, 132.933297999391, 132.200860408712, 131.421810058839, 126.96682557279, 131.357044067712, 128.195630917918, 131.510629794598, 130.219367180334, 125.844309672235, 129.498058857731, 129.876523244074, 129.514545277635, 134.888201667053, 127.405392800249, 124.588591071889, 127.451531482409, 130.331904737856, 125.914686315781, 139.969000301558, 131.997964169231, 126.762501420301, 129.073321721192, 131.592050415723, 125.596481594388, 129.418925965795, 132.446568530733, 131.579525780562, 128.860321249334, 132.227665434831, 130.899615824324, 127.299677625353, 128.866175455798, 135.404359286269, 132.516036404928, 131.953186002478, 130.973421182326, 134.430148108017, 131.173481432239, 131.826265027352, 132.644942942197, 133.355432916726, 126.129901381401, 128.927571250188, 129.931665819256, 131.470275612196, 133.356276840614, 133.630175383112, 127.300945883864, 123.614153391545, 133.554402714701, 134.182028261722, 133.185405647881, 130.187999890066, 129.578903200868, 133.128918012472, 132.34731682322, 131.46966142339, 134.575163549503, 134.638797397576, 128.464559507985, 130.027802124312, 127.280628275377, 132.292647589273, 128.201863363043, 133.07972810839, 129.151133164996, 131.491899635161, 131.156206854055, 125.125357486784, 132.994206899483, 130.517757528268, 127.203710007451, 129.616774431453, 130.303338267898, 127.690399220259, 130.623561402612, 135.533277909759, 131.688881615841, 131.594643904775, 133.580659238524, 131.457706354487, 132.606028572376, 131.290228320553, 126.735318386288, 137.927422231664, 130.694399833672, 129.027394936716, 129.468291910797, 131.68327977456, 126.974181573619, 130.96535847902, 134.886553237334, 130.530087269986, 131.012497634829, 132.709556026433, 130.975192822999, 136.470900463947, 137.741922523403, 131.706900343481, 126.842147190017, 128.014772577504, 131.582661849416, 134.605074523941, 130.269103491862, 128.903555911477, 133.768393724486, 130.93352027449, 128.143999722736, 131.249646668456, 125.758924879706, 125.76177063528, 124.811299249841, 128.209452641033, 128.59144445436, 130.478565607639, 129.76234227779, 125.122677890455, 129.771853477386, 129.735136952572, 123.460816137799, 130.079881088578, 127.010996705019, 135.060775997022, 132.146581287996, 133.735300388943, 130.739690251558, 131.49616211595, 126.92590166486, 127.201431413422, 132.44966577035, 135.32624492266, 133.828753052586, 129.527148409683, 132.692022683204, 125.307357942444, 129.748408085098, 131.282491984439, 125.325318001813, 129.239777854036, 129.253707963649, 133.019468451217, 133.556350631921, 135.771057750537, 126.79966361113, 137.580202777196, 127.627662867038, 135.557514666557, 132.346310096534, 133.321537219641, 124.766376635172, 134.372860501878, 135.007296715273, 130.311866693212, 131.070906166699, 129.15645252171, 132.982234935075, 128.78830653455, 134.184955820399, 128.79518050584, 133.26261123993, 137.896289428787, 128.839974440088, 126.776368073554, 129.25806115683, 135.292662780165, 134.288267254866, 131.718064783025, 137.100867241791, 130.391515716838, 130.778281017799, 133.791243044053, 131.789550024677, 131.995870502161, 129.304241487501, 138.533803788218, 131.031444099336, 123.350111269121, 128.239660409632, 131.873856137326, 127.441986776291, 135.051345280968, 127.53371175282, 134.280196112227, 130.470244571676, 131.508099252657, 132.783471453914, 135.743101321749, 131.360337686284, 130.882304822297, 131.196274788589, 130.723887244685, 134.139095562544, 133.830920898986, 132.269029935233, 133.186044783512, 130.845803257783, 132.607822705532, 127.452853548371, 129.296286551124, 127.710542300611, 129.245975862615, 132.988036219821, 134.530166366782, 133.25296231473, 134.767149925689, 135.903880580042, 127.967984882871, 129.391163093149, 128.300245209905, 134.245808384869, 134.622987589988, 128.406014527946, 132.065492943655, 128.760236811375, 127.183231628881, 130.998247099557, 131.140250718097, 125.770581923174, 135.600951500723, 131.253088837481, 130.062565117908, 130.250019172901, 132.649699294258, 133.046907647518, 126.635576509797, 129.501636664685, 135.22142313016, 128.722681122458, 127.907918339256, 128.391072873407, 125.438202641316, 134.109618615405, 130.977890310282, 128.366578391947, 134.410329935033, 130.150850521588, 125.257823811963, 130.530582036298, 133.042125977721, 129.323876130655, 127.602977021261, 129.724531915999, 133.853152620424, 130.59136063896, 130.613710172691, 132.307607290746, 130.953403508987, 131.728837246425, 131.566846381279, 124.800505710659, 132.248241059636, 131.088175999417, 131.834041378503, 131.341906248167, 130.586706043505, 134.658357169466, 125.998301875137, 127.315418296759, 129.068570041878, 129.031714439888, 132.189182338386, 130.142471639661, 129.559628643693, 128.199599187647, 128.341944087281, 131.586193683271, 133.271140797358, 130.504925068384, 131.174163051517, 127.121612074579, 136.956757953399, 125.609838554701, 133.499022876085, 131.998872832819, 133.588161259229, 134.631014884989, 133.605144713178, 137.567501420055, 132.762675075135, 134.126025168064, 130.478335884708, 129.324823963109, 133.75174941892, 133.022807875523, 127.672607453934, 127.759918479776, 130.352103406373, 136.867633969052, 128.403261275459, 130.896534609152, 130.904551013669, 129.897101211415, 130.076244501168, 133.10329730253, 126.326184000934, 133.032582797008, 129.883742111259, 132.916502465039, 133.676733342877, 126.632216729127, 126.954544504922, 132.529156994742, 129.27755697487, 137.03358305831, 130.092294131027, 124.049925759695, 126.481230953115, 125.325713384049, 128.983467589728, 131.564634650556, 131.898215632365, 130.225153242036, 133.667235341109, 134.884022321012, 128.825481981908, 130.821194642548, 131.060201337709, 132.269684771586, 132.072320752905, 134.96951398705, 132.481856994927, 127.909280135038, 127.168622624768, 130.994076116195, 133.716373769458, 126.180077339712, 133.226849613804, 129.81781130783, 126.476288530297, 130.504676565134, 130.872946439053, 134.462882520362, 129.625647364505, 130.416980390546, 127.928018020983, 130.820982741596, 127.701773525316, 131.246260969954, 131.600676068196, 132.627775488231, 129.846106471991, 129.673991533376, 135.445255709378, 131.827078054594, 124.325096834157, 127.912951382712, 125.619078391708, 128.272362731367, 132.622621146979, 130.152644478906, 135.504875312222, 129.786043430352, 130.847563326195, 131.27478627583, 134.299306842643, 130.961381341373, 132.046200357158, 128.942959270438, 131.399330522046, 130.193457343237, 129.953252019857, 132.831730578041, 126.068638426392, 132.927550120412, 131.786504276379, 127.307073127341, 130.830933320233, 132.92378837223, 129.62196984953, 131.564806677564, 130.765049508129, 130.553336237221, 134.687462661561, 133.34830222538, 130.29101535768, 132.926067981953, 124.166284141209, 127.403434152556, 129.42436969817, 133.488640003819, 131.842714114281, 129.350227473961, 134.35644921703, 137.147305151145, 136.98818256194, 134.445989545693, 134.817679660798, 135.062946951708, 127.121562586189, 129.737648467378, 125.96623145477, 133.053826332876, 128.921475766025, 137.364262756571, 126.815547545263, 134.242963175692, 126.781667583835, 130.653587140193, 133.707994815659, 134.872517253039, 130.369706255479, 137.25921619037, 131.152352508468, 135.532130569811, 131.638947288638, 127.72072854213, 126.482089242427, 129.219564221175, 132.693267670645, 130.884641372865, 130.519301784717, 131.260293775467, 133.488868245506, 134.641543552133, 132.229944505111, 129.556206081506, 134.755762212717, 130.031857289191, 131.895117146875, 137.167750874397, 135.051470347451, 128.147193811032, 123.703220479758, 131.104692583816, 128.822003536807, 133.689742807712, 125.86258674237, 133.430489903956, 129.158404931554, 129.658107886748, 127.992658199977, 131.024158146008, 132.697885590802, 130.416833896082, 129.941860650121, 131.278966250234, 132.162671476074, 137.348860314783, 131.77125886228, 126.373500421141, 132.800304349073, 132.920879968885, 128.280811975651, 128.917824388546, 127.26464002138, 130.783996811297, 133.925250771172, 132.226568149749, 127.80615341389, 129.976598424192, 127.329304828278, 132.118573843796, 128.938348812193, 133.41036116849, 128.908316947605, 132.702100061713, 130.090460957365, 130.009620600746, 133.028029478156, 129.112196623838, 132.864421368176, 133.290222484434, 134.475312838923, 138.698419067466, 135.416209085171, 128.311911067648, 127.644932792793, 130.987736583774, 126.533809969871, 130.138714998819, 130.091983812962, 129.058952905156, 127.126090588802, 129.313229091015, 134.467217299562, 128.788449958117, 133.330687283046, 129.334317116486, 127.275017398108, 130.855935747132, 133.737562369706, 129.558727429461, 136.064602909133, 129.639619350272, 127.048739681156, 134.927293853353, 133.147279340144, 134.758977937419, 130.111259643259, 134.367062616624, 131.576952809004, 123.567997010469, 130.069580632799, 131.55050502053, 127.199103166544, 130.383818065119, 129.407928510794, 126.590097140384, 130.680543238768, 128.463840031869, 134.169820116632, 127.416048604486, 129.824343352039, 135.53707249087, 128.392125422593, 133.41234874606, 133.583246263166, 131.923678416193, 127.77602798913, 129.862698778863, 128.891837541156, 133.973988122064, 129.162422961137, 135.286837220619, 130.055943093171, 130.956944575581, 134.664501789072, 125.561413490982, 133.974470554166, 134.82699087267, 130.404709902779, 127.700578283167, 133.693573663974, 130.366141560574, 134.3121946903, 135.19195517386, 135.334042916237, 132.106350327979, 130.364887274272, 133.74805765644, 131.876480247677, 135.648005033693, 132.428260035819, 131.946912046662, 124.730183873995, 133.746960491952, 124.347558756272, 131.313634184556, 128.050771766749, 128.176821968874, 128.684380647323, 130.341597510461, 129.160792081899, 131.951666502578, 131.920120234796, 133.419858682118, 132.65665927993, 130.313530368629, 133.385249659293, 133.528298521035, 133.086447667068, 133.242202926755, 134.858975713195, 131.615398030751, 127.756413044716, 127.517422003679, 130.143695918382, 127.09765214675, 131.851309789404, 126.366151175885, 133.79953299081, 132.902340351562, 128.296627923566, 128.369010551611, 126.371941436429, 134.780919325105, 132.732250501324, 133.978169031056, 130.31678053183, 132.413051416328, 134.2164796375, 133.356706546433, 127.833945683851, 130.929824502904, 134.244903476078, 129.479662528073, 132.546682139312, 131.957901394703, 128.892483716863, 130.244899005904, 130.469658436299, 130.145360498355, 130.875661382333, 126.075017682343, 131.262383322641, 130.954901529939, 129.276443111294, 136.048404524576, 128.110015181793, 132.908514168216, 133.544495720574, 129.943211523626, 131.166287178498, 133.729947517696, 127.064719009643, 126.386657199079, 130.477508159065, 133.329059009348, 131.842355282727, 123.298409436197, 132.84405410853, 132.636556709268, 129.270873925178, 127.109655452353, 127.830756019101, 131.864853152317, 133.559758325059, 130.027246865123, 133.508495081737, 124.897170972873, 134.573295015212, 136.346265292841, 131.562802239226, 128.20693771326, 124.543553536603, 138.602032939534, 136.024201544915, 128.532973858866, 137.456405886644, 129.599483441029, 129.031247830695, 135.400593777754, 128.170923262247, 130.808901087001, 133.591396296031, 128.918967193391, 129.264312139035, 127.859786242623, 132.788839043752, 132.980433632175, 125.058043246297, 134.542864584621, 133.804425029631, 133.882539572782, 131.198919852429, 130.618209997672, 132.484927866155, 129.941758512403, 134.120953987703, 129.949635406055, 137.553220851693, 131.777606886318, 128.75982248347, 130.662691998483, 131.419602344882, 129.610026214856, 129.998903115284, 130.837370585735, 132.839939542068, 125.523261204908, 133.076184507225, 132.362862589218, 131.604552271684, 128.610870154621, 131.023573281896, 132.959594838096, 125.697766248183, 134.232390346782, 131.13654769791, 131.679852404944, 127.109627245255, 131.550914440947, 130.46545969623, 130.953589758012, 133.193963707337, 135.130494883309, 132.534863445095, 132.50599121265, 134.559273495426, 131.357777825472, 132.844509838721, 133.293821135695, 133.46638107579, 127.757776741886, 131.330166310671, 134.039507968629, 128.087856002455, 132.24719262109, 133.842199658303, 130.782719022928, 133.51109769477, 136.324677186181, 127.94668989957, 132.707250509851, 132.33276655329, 129.547082779677, 126.939666270398, 127.220729094754, 129.478100138356, 132.520380560805, 131.970109410335, 132.342821962949, 133.033386992771, 131.289431909964, 130.990979662676, 128.206602822989, 129.118073286622, 132.773058133974, 128.056773824563, 128.975724395437, 127.301901159636, 131.878346894195, 134.163756961758, 132.002124155069, 136.500719496603, 131.734264782391, 127.278494777413, 127.309964343006, 130.865120155551, 133.149875607222, 132.422230037831, 130.10417745153, 132.847178095452, 135.97982577272, 127.08513609821, 129.257229637462, 128.413415164233, 130.123119601452, 130.862581069218, 129.233780183139, 129.75984135592, 132.924344283528, 134.899305952573, 134.579598224913, 134.232760381213, 132.654332279938, 127.49270733124, 126.319020497209, 132.833290902496, 130.891492474226, 137.644358112878, 133.55599193525, 129.228801566386, 124.403162061251, 129.127266186031, 133.609507130921, 134.048694544845, 131.631249367274, 128.884812124718, 132.281400735816, 131.027625971391, 128.97605910669, 128.570030746885, 128.430359542859, 130.497923487279, 131.874596548487, 132.186404587778, 131.056884767351, 131.591612031987, 131.919028078511, 129.202118875183, 132.792500363914, 133.259559334871, 134.444272549834, 132.002114938872, 133.867183598826, 131.06983532961, 127.168393805057, 129.668178883654, 126.719429687234, 133.382909857045, 131.868365410516, 129.169962206418, 134.513200052378, 131.918054924029, 131.110998614109, 136.395344302945, 135.316916328796, 133.795756902473, 131.569096500818, 129.159633975475, 126.435172402325, 121.486820539485, 127.646902456289, 130.990331618052, 124.649327863766, 138.14001892805, 131.1241753235, 127.725066596241, 130.270302833641, 134.889102608758, 132.126911549841, 130.800793786114, 130.309190462983, 127.898962208265, 130.101926080171, 128.649101346015, 127.037728291206, 127.487730091407, 136.727175259652, 130.134115842514, 125.456855363277, 135.445524210501, 130.229782992945, 131.897438929651, 133.903373791033, 131.94194346322, 132.751270192763, 133.372212177159, 130.732886078502, 129.223266001532, 127.927116958998, 133.512774967022, 129.477254447602, 133.630764633021, 134.92337270384, 130.303464863168, 129.257555060758, 132.165581327362, 131.267619394042, 128.869903824647, 130.295307535253, 132.733266664909, 133.024526551067, 130.789742437798, 129.262074814565, 128.279230814254, 134.438329062826, 126.716839315499, 130.661169071155, 135.313742124237, 131.368233555293, 130.490043150721, 128.149852824078, 134.851643697481, 133.474654816591, 127.235300252609, 130.536997273095, 131.729632484368, 130.831578141067, 128.154847743303, 131.348196047401, 132.974636831487, 131.322602937409, 135.359885194116, 131.155660068479, 129.246631374692, 128.008951029605, 131.29931632984, 127.99314002929, 130.417871384326, 133.07291875761, 132.404762182762, 133.018835698996, 130.282058963178, 126.621855362684, 131.138118090994, 133.657507726366, 135.584052794739, 132.95669108589, 129.846024369485, 129.133632565241, 138.884958414923, 127.886520041685, 131.242141379654, 131.320918501823, 136.037926313104, 133.087755791067, 133.605629419778, 134.695571436707, 124.737494897699, 127.253708798905, 126.78987435719, 131.909893244944, 133.2473819255, 138.977485735416, 134.520729159793, 126.070796155522, 129.882557162012, 132.281705553339, 132.029794117826, 131.466565040494, 129.916625405026, 133.983838759175, 128.244405551371, 128.025243475124, 133.252927402936, 129.794923849883, 124.331682028213, 126.715453740498, 132.805199690727, 131.566908842857, 129.912574630305, 128.314266959158, 127.223776895627, 128.966461395543, 126.626062675076, 127.206066143257, 131.666502751922, 130.12317738975, 134.025979937815, 132.995032324497, 129.40933147917, 126.919372744424, 127.485865495579, 129.115267306967, 132.007131265803, 129.781252497431, 131.956198499406, 126.552676199432, 134.336660962809, 131.773205729313, 125.861948182319, 137.139295366986, 138.067906352939, 133.338813186702, 128.850781765804, 131.799756154885, 131.87249287768, 134.725442619685, 133.120666130277, 133.202454101972, 131.284097357231, 127.007158360329, 128.164519263722, 130.941744515702, 125.100326359487, 135.800276280835, 130.507668746207, 132.585132339529, 132.110882540426, 129.811397929263, 131.272467990756, 131.438502851234, 130.692102714281, 133.715949005649, 131.354970498374, 128.818421293066, 133.506236982392, 127.208557122981, 128.963384896913, 131.634593107207, 127.096161387619, 131.832463646743, 131.962995763986, 132.666537008692, 130.978006502769, 132.171468290721, 127.803094360044, 135.759170455061, 130.647803677305, 131.519778153761, 138.005300686912, 131.133741722395, 128.982571664377, 130.61841756545, 131.032910521839, 127.319635150826, 127.313884204095, 130.679149805479, 138.767898680255, 129.707683412465, 130.735405094732, 130.125211928322, 131.80343191985, 133.729603470563, 127.275703820082, 134.926805695322, 133.557657194773, 124.861724034249, 132.620424096399, 127.078991467536, 126.086075550057, 125.233252372386, 132.642256915027, 134.453308080644, 132.081072046922, 134.11143312881, 133.471462142089, 133.187821539766, 133.426791778029, 128.453638957786, 129.573706699025, 133.858829263196, 129.11029367194, 131.435455715941, 124.826829813217, 125.831071411809, 128.09850001351, 128.990573861026, 129.74330423973, 136.721623172111, 132.160598581421, 134.660809907997, 131.611446001298, 134.727286747466, 133.862419649158, 132.753477335785, 133.124069280361, 125.504516399773, 133.090778739788, 128.142391121722, 132.802361827022, 132.620063405905, 130.896826717562, 128.508141049298, 130.496460464995, 128.040725914067, 131.503996401201, 129.09461318144, 130.044342725322, 134.151180252679, 129.322163942852, 131.764685695041, 130.975075163831, 125.007819751512, 130.773545553384, 128.563031617196, 128.808149985562, 125.406688565323, 131.117310710118, 134.334127384019, 134.133986058585, 135.49139724752, 127.709674268288, 134.852082903823, 131.625042217212, 132.873394725643, 133.844784273407, 132.425706874468, 131.331056955511, 123.827077294606, 130.145828962795, 131.166427089682, 131.323472869578, 129.024591109266, 133.943226707217, 130.979700347209, 132.208487883472, 132.787040392072, 128.307117615109, 128.182203294107, 128.24025098815, 128.889630458348, 133.364369570266, 134.022686449521, 132.442455989509, 133.923369051094, 132.017978578937, 133.259284186073, 131.177641516089, 132.555929915041, 127.517582170011, 133.127583156791, 132.96753088512, 129.452771232941, 130.260995503986, 129.607097594951, 135.78886784655, 130.322153532323, 127.970043889318, 135.943084634875, 131.329575168201, 134.603329711255, 133.617000037372, 132.91928185581, 131.145062246487, 125.773760799139, 134.26458562794, 126.558998037735, 127.850485636608, 129.797984292173, 129.726186656617, 126.754613526956, 130.254792131186, 131.630535361231, 132.870084337421, 129.951216471185, 127.050737708097, 131.548358958722, 124.142741852426, 126.878449334633, 132.856017925771, 133.890087165729, 127.122006101994, 137.277605343256, 126.060326363549, 126.548251621019, 126.322232251047, 131.144731016236, 133.415590569081, 129.781753565224, 132.10298981028, 130.903739950107, 126.621937406047, 130.353745824091, 128.339550092039, 128.26559781847, 131.604603399244, 125.38496889825, 129.775184186677, 133.132156507064, 130.394520092556, 127.782619861345, 132.073089984766, 136.608589505637, 131.980225604266, 137.358462884517, 130.272894025304, 130.847327724084, 131.441776236206, 135.859986666232, 127.111892932943, 130.825729370316, 130.038186443501, 131.824011985487, 133.214885657125, 125.550607084069, 135.723513076493, 125.461658249081, 130.393955621525, 130.205124640288, 131.214448930474, 130.339986072712, 133.301005746229, 132.193891158005, 130.371925705012, 129.013951324612, 133.572414643597, 134.832413784389, 129.728934868072, 133.858276781929, 128.561284253029, 130.76185965525, 130.401659733859, 133.541830870105, 134.490059195616, 132.347846170786, 129.826577429156, 129.407729211128, 131.164941407257, 132.425006832475, 133.989519040893, 129.141550447291, 134.207889306029, 129.451901153337, 131.816876656331, 129.015529604643, 135.117771848002, 135.039695995542, 132.968577931734, 129.184694376832, 134.007971765738, 134.402601362328, 130.278812338104, 130.561766152298, 134.773277066795, 128.585296286189, 134.892633265569, 132.237677472641, 131.933374927529, 136.65965848756, 129.74850297503, 130.410388537806, 133.673713835701, 125.157567257476, 131.936898103559, 129.680085902642, 135.338519376963, 132.233006064282, 130.832999733511, 132.651763050777, 125.743485021991, 132.030727766821, 129.504927691495, 132.334752191125, 130.230395441722, 132.030333542323, 131.365602665749, 131.211460890425, 126.782206088822, 126.115402386956, 138.641030285801, 131.7119381149, 134.168371560905, 132.148377767622, 129.212663223683, 126.127876224267, 137.588569100779, 133.890818336583, 128.536715763049, 131.728368767504, 130.27872186844, 128.970294495489, 136.307037800906, 132.99708561951, 127.613423999612, 134.281027034192, 133.938026837157, 131.443606135937, 132.259598640516, 132.917111169718, 128.960259348474, 128.503674842071, 129.183156348522, 134.995865651072, 132.367680100872, 128.921181499547, 127.352651845257, 132.492538486604, 128.513428033168, 134.848778170069, 135.429927542765, 129.785778297006, 129.165104860908, 129.334694535587, 132.509287480596, 131.733149406187, 128.220816757208, 128.123755471826, 128.084405430594, 128.486780223485, 131.938700649314, 127.851018661546, 128.541506912025, 128.522978904433, 132.289448155859, 126.914890482269, 128.376000294874, 130.831216577134, 130.469554402592, 131.92874600067, 133.956260480312, 131.475552061876, 133.456710051651, 138.49193956376, 131.702471781674, 129.570571550029, 127.705954678828, 130.877436710355, 137.857816856748, 130.390976628544, 131.368788448243, 130.500249297686, 132.306231459683, 130.556516689579, 128.938944529163, 129.566157253712, 136.013916358831, 135.155757418579, 128.070257375388, 131.479011714823, 129.172223070886, 132.770856280218, 126.587119647075, 128.934544978269, 132.558892519311, 134.102218883791, 131.127812214387, 130.8631263561, 132.925265283801, 133.926454201842, 130.612414279234, 132.955957154661, 126.400314360119, 133.253855127614, 130.066253623284, 137.539978975289, 128.061547241846, 130.197757207626, 133.523648627233, 124.192393203621, 128.870465005075, 137.014822406817, 130.963018904658, 125.205396763734, 130.940974467285, 129.15456311377, 132.741722678974, 130.486544623066, 127.931082566271, 136.658059845124, 136.075733289772, 130.375574534013, 134.392886475125, 124.147332878154, 126.852321050328, 131.888150514365, 129.634419699563, 130.632370584884, 126.530105328649, 132.309877371078, 129.622653098001, 132.084889136517, 131.993187884785, 127.057795561013, 132.071395345825, 134.926626117805, 134.304036582031, 127.926607079835, 130.859437604008, 124.332032098192, 129.211245063547, 131.089149671435, 130.824959885396, 127.847141771395, 132.849524761146, 131.009603189861, 127.382367233959, 133.419619696195, 129.000177485931, 139.258337138872, 134.275390034796, 129.006548260722, 130.339097810242, 132.106586097469, 128.609127141513, 130.122501181008, 126.739172742302, 134.142419453315, 130.547610313406, 125.110355713792, 133.58896895117, 131.339552955857, 136.178748156618, 129.038509923829, 125.051096787614, 125.494987814459, 129.651117677584, 131.67609373559, 134.430535802459, 127.977161529325, 133.23982642132, 130.486400450891, 132.227324098793, 137.963883313528, 127.689204777823, 131.346411364807, 133.280613973722, 132.184003044093, 131.11390346355, 125.859218894492, 134.167217917475, 134.923557811544, 135.637551014024, 128.81527751592, 125.714251156551, 125.770199223358, 130.829725320229, 128.726576713581, 130.484133164666, 127.799239027963, 129.789235401843, 134.816655033237, 129.421895768842, 131.297064162169, 132.665795300341, 134.463788985624, 130.296619331555, 129.714263456469, 131.353080399315, 130.65149560825, 131.350177907876, 132.189401732455, 129.080013110248, 127.651671950468, 132.383853471842, 132.024747500134, 126.677669165222, 132.253573024449, 132.530754748308, 134.070967455513, 133.093195270664, 135.829965136472, 130.974481808535, 127.294382978072, 128.894625952714, 127.549676475686, 131.034362447562, 136.975104703685, 134.390211126324, 130.703588365687, 132.558779808419, 130.017582233445, 138.319529209498, 132.352960349834, 129.092189292843, 130.3520300044, 132.005219985627, 141.458180150404, 127.456194091477, 133.522300635938, 130.620492506832, 130.872380908516, 128.635277018549, 136.811892295531, 132.738535996138, 137.601895741209, 131.252886933129, 129.134951460141, 134.626772796932, 131.575541283159, 132.183687297243, 130.334727367639, 131.092387740824, 128.64932508044, 134.126649884531, 130.151734647391, 128.956545626339, 122.693798343707, 127.047624958238, 135.319811957252, 132.123217512389, 130.335630109657, 126.486614209507, 133.170072297659, 131.187721012969, 126.04855333354, 134.04032536418, 134.883103305685, 136.477108572124, 130.212920121183, 129.189256410937, 132.392951444043, 135.5576973859, 133.762001328389, 132.175725716636, 132.668050715662, 134.811175711106, 132.102414458037, 127.373811617388, 128.7692621729, 125.368412334761, 128.509831355954, 133.917330022469, 130.284349688342, 129.503836791361, 133.374816279247, 129.595724284889, 130.189615060015, 132.273412947474, 131.466471170919, 129.360033895666, 138.202787780051, 130.84599489111, 126.14825079461, 132.721574048266, 121.216151408612, 125.662625192013, 126.104957556796, 128.945201765758, 132.408176633605, 128.208586767988, 133.335957566036, 131.429876469901, 133.324602113301, 133.929300927841, 127.885504406131, 131.840108855434, 124.855328319129, 127.260010489072, 139.775686814914, 129.516506456003, 127.229383298134, 137.022165613266, 132.167733595407, 132.674207517506, 130.576515564228, 130.748325866902, 135.328604316638, 129.822451881494, 130.343839858711, 130.012131144201, 131.227448819351, 128.645289673872, 131.74690975336, 134.659012813977, 126.04636928635, 126.682277999386, 131.378073204612, 138.976777937335, 132.449497545811, 133.591822626451, 129.342392430963, 132.695637706738, 127.605829769978, 123.674524599708, 134.478308288505, 129.448046678618, 127.253768952815, 123.427326456063, 136.217216098435, 134.379233931739, 130.212109861189, 133.041943641412, 125.251905011581, 127.914509498847, 133.456533057886, 128.890712130381, 133.842842902332, 131.238058775185, 132.302084542721, 130.489905340609, 128.861205304656, 132.687562257296, 129.278602085324, 132.350699900779, 133.003452973244, 132.278292336216, 134.894963744907, 132.23886675962, 127.579868915959, 130.096560951283, 132.2568838864, 131.711828877865, 127.98419735016, 129.092684740071, 131.065046210223, 130.620675658804, 127.746070845357, 131.698213617516, 135.074551800773, 134.99788232466, 135.402453256337, 125.725051389934, 130.816190797795, 130.734514069929, 132.953818479463, 130.005724800156, 128.549528435666, 135.553258927867, 130.947919906215, 131.510632418118, 131.151769598726, 129.422963834082, 123.571705122968, 129.801629891103, 133.303722916291, 132.066089898486, 128.3399654488, 130.176891300861, 134.247334488052, 133.842831376663, 126.250210108517, 130.216650974123, 129.883421337256, 124.777181929143, 126.35274244967, 129.516603985268, 128.763088955155, 129.369867839534, 130.732791815886, 127.762487142749, 128.607941661636, 133.692893733883, 130.272814278359, 129.043656785051, 136.044816318026, 129.614282096242, 133.608196014129, 133.926995910128, 129.601920787418, 129.727435529569, 131.754839445977, 129.595274771721, 130.37864068879, 128.005408755244, 129.643854576727, 122.332479604652, 135.814195521512, 131.730993711839, 129.241997053836, 131.975121029461, 125.164390121164, 128.808569157604, 128.434183760605, 129.7408456481, 128.870637112847, 129.278691718434, 132.295367533324, 126.963922204311, 131.365635174394, 134.55673229423, 124.278988507542, 128.96005868774, 130.099362856815, 127.388475875291, 130.81924641616, 126.336920641088, 128.450769636013, 132.761655045966, 130.367548738723, 136.895064974416, 133.65730007104, 130.188798875619, 127.06070100404, 130.179894974596, 128.989885641808, 130.330132828903, 123.659964366051, 131.693172941952, 129.380175680037, 134.903150888054, 127.341885453125, 127.379958303047, 129.033108564981, 134.521732579402, 127.863451261562, 130.635719625921, 135.871238787157, 134.982317282462, 127.978734413185, 131.745900942614, 127.929290077464, 129.541805259164, 129.123844940644, 129.412190364803, 135.254795170887, 127.850433170289, 133.055689661616, 133.510905413199, 132.787270826025, 131.083017856028, 137.706638928813, 135.882085162076, 135.911853885701, 129.714599949036, 131.418809208279, 125.304936681541, 129.909411370329, 130.554579463946, 129.202525791719, 131.450972206199, 131.331160925842, 134.302369697583, 130.47068795296, 130.521011059211, 130.552180736299, 131.399950994119, 127.270150790719, 134.521262512769, 128.942071687579, 129.808172013258, 134.428128167934, 132.162010526588, 129.827925946852, 132.465439265288, 130.539193380799, 133.656713057453, 129.233153106714, 134.969475788443, 130.081668970569, 132.295317835876, 129.185758799259, 128.349267190265, 131.336243475715, 135.207910655056, 136.022659071912, 133.771436700288, 134.008788041034, 129.640329629632, 133.058935426626, 130.053064525714, 133.465886232906, 130.818735534905, 131.362229655172, 130.743504444309, 128.232664040709, 130.577945702026, 134.433170598382, 136.081788399683, 128.94718752132, 131.075363361916, 132.972359027397, 130.663607313924, 133.488177305641, 134.038002377246, 131.835929779845, 131.96102712215, 128.312225481052, 130.435174056311, 131.075813466672, 135.40978242348, 125.958651900904, 129.888908266118, 128.97149902855, 124.822592842515, 130.878576168398, 131.322014091137, 130.994732969059, 133.353360366079, 130.79192512266, 131.585467711597, 129.303591872765, 129.274743548131, 127.963322183397, 130.053763530743, 127.628969726351, 132.41595686898, 135.699073920229, 132.227551320355, 128.066798971116, 129.959248223179, 129.077864800189, 134.33481305435, 133.706861727113, 126.580330448068, 134.698030345953, 128.381257206957, 134.464417106831, 132.801579287321, 131.404411133183, 132.042472444447, 130.913537957816, 131.826465466822, 134.503730553036, 130.119627991807, 132.693275210874, 135.13988220257, 124.328708261229, 133.960403928049, 134.036242616813, 135.46965866906, 127.022604968656, 128.061643860998, 130.971163552837, 131.497302411159, 130.439604879099, 129.40045563589, 136.866297852266, 134.94647067541, 128.358219899804, 127.624308318033, 132.088765658978, 132.340052543368, 127.466525274923, 127.435141350199, 123.909001610991, 128.089589683916, 131.440203579203, 127.332820452015, 132.11287350357, 134.775884261094, 135.483823592695, 131.947649602214, 137.90029519561, 142.026205461549, 130.318513757327, 132.041323598186, 133.308116729585, 130.711480941493, 127.873459706531, 129.467370450635, 134.549495349356, 136.12423709145, 132.241556286658, 125.654274288667, 131.745644077168, 128.791087782317, 132.303633520996, 134.479523455124, 133.396196845361, 127.680692325526, 138.187059712412, 128.410252229652, 135.417649421222, 127.301920413327, 130.257204039244, 132.988110039124, 131.264316872089, 130.211088551543, 129.130099267622, 133.697242929236, 133.463566587605, 129.932368909308, 129.554829261096, 132.63138125735, 131.470024781961, 128.228565458991, 132.658287362513, 125.001690153213, 132.367272553405, 130.072869208964, 136.146821756557, 130.123912264613, 129.801387160728, 131.659193068326, 131.69846005238, 127.602066210464, 130.738061117381, 130.379463899242, 133.38893285273, 125.496219836682, 131.719811758415, 126.001045263688, 130.705184296984, 130.354764529232, 134.074767147585, 136.195423035283, 130.095639722206, 131.162569418714, 130.195966896961, 131.938376795028, 125.129684219596, 132.385967583893, 126.43214037437, 131.124564804771, 132.658141358456, 138.822555090695, 130.447083841762, 126.72472866976, 129.347889290631, 131.286139980097, 128.152223137472, 127.655295264571, 128.906902560954, 131.025957971724, 132.566379525973, 130.460228392984, 135.846965851431, 128.496093945579, 133.471453158464, 130.782391502749, 140.432563997176, 131.345233710333, 133.739267288936, 133.032784429948, 128.946765619413, 131.275278114977, 125.436733820647, 133.299819371772, 130.98540809848, 130.062917733133, 127.677217557947, 131.252649658618, 127.62568243466, 128.076244807113, 126.049693031076, 131.784715277149, 132.508166314945, 135.05104427894, 127.840068714032, 134.544324734702, 134.990596837721, 132.757928989716, 132.969429359426, 136.858976175669, 123.419324569225, 132.10484941575, 126.43804613878, 130.578877590702, 140.100210435857, 126.558400716623, 124.833300694342, 137.703955608487, 132.254330882068, 134.5898197732, 130.388426037573, 127.418435046781, 132.782727420203, 132.157916251136, 130.315819899629, 128.803959648249, 133.530881978779, 127.3432082063, 129.466234583221, 130.511235459833, 132.999241167505, 127.288677439201, 133.182911771622, 129.968745936664, 127.317798770188, 128.628394041528, 131.746593450995, 130.22712786431, 134.529905674257, 134.320752204306, 130.811339753542, 129.429072424726, 132.038663591274, 126.369607047945, 127.983791384765, 129.260118843016, 124.500860395557, 130.353873537567, 132.618749489864, 129.954016603581, 135.708011446467, 130.211895782514, 130.730135741838, 130.31376524893, 129.152621117595, 129.634233895672, 125.505635050882, 129.978093373771, 133.45229240801, 134.001417678797, 133.569075122214, 134.628103830474, 129.898639732407, 131.128693881108, 132.362189580282, 129.153815269893, 127.935555891372, 133.450567733404, 127.830140375831, 130.527262394756, 129.257019135618, 127.797430973825, 129.439730207564, 130.010833158102, 129.801786916089, 130.931553670674, 131.797324721512, 130.708465481755, 134.978222179785, 125.959743183656, 133.879935809184, 128.940165627265, 131.464519428169, 134.592793995017, 129.702460129106, 131.80865600153, 134.454448058913, 134.524869295304, 128.763716361622, 133.427189162867, 125.676815891219, 128.661839328321, 130.629652888767, 133.768745538256, 132.7900960501, 130.12601749386, 130.515522893436, 132.103111767273, 132.955751565549, 127.766688999149, 134.447003169329, 133.390778282658, 129.284711597728, 133.136450508703, 129.928755595796, 129.838913109613, 130.340599302206, 131.918941511182, 131.90303851736, 133.401054047312, 133.228940252295, 130.997551147246, 129.025778728624, 132.277247284035, 129.589300586709, 130.108852527753, 129.256870057357, 132.167116374002, 128.959433429082, 134.095778048486, 126.944194686473, 129.343574262226, 126.666720739696, 133.464400496441, 128.385294913806, 131.065740701752, 130.81705157902, 134.267104482421, 126.678080887981, 124.883459101945, 133.629341295833, 132.57368015192, 131.869141822402, 132.274167996958, 133.487569717111, 132.900507170551, 130.476481122865, 130.904568083801, 134.318999570346, 139.214598315523, 135.896758768391, 129.427344952671, 130.430265830333, 128.849941837055, 133.182336621807, 129.112975340822, 134.827652727262, 129.223424279633, 135.181843560499, 133.18831826668, 136.775356493278, 136.09489717906, 128.446226788597, 133.314825206901, 129.373864307836, 132.663210539076, 130.135036107986, 131.368846749317, 127.673482903085, 130.054192750906, 135.02982412835, 135.952730530463, 132.841559600587, 125.20995805742, 129.545666361269, 132.634037768556, 135.006766216484, 136.205080650838, 129.933738538793, 129.492388439369, 129.233872150977, 132.218965237929, 130.49005054671, 129.949097596436, 130.265926499783, 129.718066547126, 128.356306685662, 131.186390762161, 128.099460022125, 129.461522260223, 136.359304148716, 134.881096190115, 131.13323677918, 133.655028944554, 130.610391867558, 130.734657521184, 133.426913039664, 129.87711314672, 129.088055711129, 131.81910879986, 141.664529751006, 130.983746075847, 127.092356167871, 130.9626499078, 131.725550920563, 129.341469552822, 133.318007538373, 132.631026537741, 131.478938928634, 127.953461094918, 133.249280664652, 132.6520884187, 127.964625400422, 133.10859244404, 133.659890973892, 129.05946341378, 125.161182590207, 127.903629057038, 130.479432012403, 129.618645906571, 129.109533158288, 128.838312625797, 125.977186252649, 131.049470566389, 129.442958549744, 133.770769889711, 131.136612130509, 130.275818581922, 130.336138446284, 128.661063758319, 135.943766502554, 127.556324847654, 134.559918145597, 129.059909357008, 130.739778806707, 130.599902707338, 132.158406856806, 131.420027791148, 128.392357339324, 135.660136288791, 134.648900074034, 125.375960138215, 130.767336091172, 131.306068670212, 126.368681860021, 133.116230463524, 131.109488161808, 129.934576373419, 129.106701900425, 123.449263089383, 130.835581301271, 129.322855208649, 132.758284159586, 126.023812048255, 129.219979693222, 127.122485206089, 132.896968603163, 129.196403733792, 128.588022447972, 130.154581833288, 126.866586237254, 127.627135721691, 126.726648467501, 136.897320458985, 134.652567811271, 130.745240170567, 135.880388426409, 129.841228503145, 130.637716214797, 128.969300258328, 127.098617972683, 129.709514227106, 128.965837251171, 135.559044835092, 129.103466239544, 130.557454435407, 127.928839154309, 133.582907587067, 136.878160716425, 128.906468861748, 131.764978463606, 131.50698940058, 127.80838957196, 131.01445870003, 131.302355520917, 129.490307777275, 128.202869436675, 131.018570800822, 130.564643985555, 131.81627847516, 126.127298824987, 131.036241009535, 136.942191108204, 131.97964958186, 132.115042549782, 131.963627564211, 128.494888353436, 133.426044209248, 135.709064736022, 131.934353628132, 129.63568971837, 129.919371338296, 128.902669892592, 129.683349102743, 125.561193236357, 129.249730147724, 129.606162413886, 127.531657963827, 129.617172387589, 136.221038251725, 133.234491515342, 130.244195405456, 132.507147391576, 132.744520654123, 134.482316979805, 139.319684538957, 133.031048423644, 132.959115886111, 127.429471467126, 128.504169364614, 135.857065149025, 128.018802269086, 132.670589090602, 131.973700502444, 132.349740700752, 129.569012025848, 132.916534347884, 131.049827446534, 130.592656319308, 131.441105622993, 128.982308180846, 127.255736844508, 129.771136028098, 131.759002783718, 135.104243665122, 134.097822869207, 135.553293729784, 132.7918814463, 132.129795255685, 127.582311120772, 132.606984295772, 131.076040003219, 133.136989087761, 128.969647805924, 131.479004630013, 134.526712589833, 131.025382991584, 131.241799678875, 132.744342481825, 130.736757742824, 130.537046192832, 132.711991350247, 137.235818746314, 129.558840989704, 131.923771370283, 131.196828883322, 129.567725111921, 126.803015136957, 128.757075017396, 130.317133581656, 129.597022420789, 133.291648552171, 125.954847266519, 130.511146217875, 135.378950377337, 130.139232634024, 131.351984314712, 132.986936076397, 124.069280571561, 130.535408695533, 128.569566600766, 135.899890909285, 133.14714117125, 131.213466285299, 130.791715714046, 127.537333478544, 134.236807628762, 134.588244518176, 129.27202736712, 123.755111106095, 127.824881914183, 138.098853317222, 132.652589681916, 135.369487478855, 128.035673683861, 132.401376259269, 130.521037101977, 130.680941684781, 131.342733157103, 127.439569640854, 137.816071936102, 134.012371543327, 128.451671279454, 134.588333916777, 130.546914808173, 124.244278568678, 134.800577256614, 131.1957863332, 130.113900094488, 132.613731948697, 128.564633320145, 130.78758687191, 129.423411553188, 133.384767317624, 129.676146093082, 130.857683987313, 132.156190099976, 131.338564526121, 128.553018908805, 131.024430799407, 133.11673581419, 126.90295092612, 128.942024419958, 132.746548923799, 129.453504419515, 135.767814251443, 134.729681312263, 133.503756564581, 134.814309090859, 129.877258393069, 133.549551645045, 131.153546614278, 130.246754970843, 132.118779160239, 129.688217745309, 136.302719677572, 136.322394444839, 131.569896568219, 125.723915710368, 127.351948120047, 134.746510630846, 132.852921092092, 135.654690983622, 135.263130937812, 137.27620499173, 129.779811212859, 126.652763046988, 129.968844687652, 136.672931365036, 130.072247634706, 132.897841391717, 130.951730698966, 135.851896085778, 136.043598768218, 126.447868605709, 133.578723989357, 129.665392784443, 131.914682038073, 125.95370727092, 129.426140097744, 131.242986676827, 133.23930131783, 135.531061184954, 128.554582338791, 133.284041554641, 132.71290854359, 129.482191140411, 129.85230738351, 131.559861888396, 135.169695744388, 127.759832625044, 136.219340958959, 136.298794184803, 131.591875268351, 133.734532108005, 132.499408184219, 128.028538840946, 130.844706229218, 133.912604109046, 128.343500944547, 128.479418035523, 133.159491130736, 123.96769649045, 128.228285368981, 138.982149193378, 131.705133573793, 128.014544873952, 134.728588550358, 133.181848428625, 130.05568949684, 131.836476071337, 130.192236973264, 125.924817005778, 132.703199576279, 131.25027207824, 134.92894331434, 133.726457151313, 129.924042546285, 129.603788774448, 135.30145129441, 128.30237556457, 134.926782227559, 129.958049680069, 130.710163950834, 129.851405098479, 128.990605905596, 126.138499666132, 130.640517981149, 128.255862442215, 135.830689914325, 134.188279916262, 130.394988326597, 132.628481387467, 127.216166558468, 133.197756871235, 130.143939518962, 127.388065623022, 137.593428663837, 123.406939613454, 131.110100375374, 129.615351524044, 132.465639260803, 137.073281474656, 129.053474573504, 133.230451547507, 133.535385750723, 135.134027702694, 131.382677483895, 136.730104499308, 130.694558840547, 131.295766275846, 129.669449234964, 132.594853385571, 130.296447822449, 136.592648446971, 129.2697668553, 128.776947446354, 127.473322896964, 131.428620654844, 137.352411396308, 129.449583573001, 129.786043691986, 130.044943703952, 128.475279931985, 126.618194581772, 128.887691182787, 127.737530923494, 127.841218237228, 131.549029038577, 132.88079433411, 136.22316062535, 132.153756916031, 130.859272099937, 131.584478457536, 132.607577887047, 132.20328267594, 134.439190108505, 126.364902634761, 128.291733348896, 127.221525064121, 124.786691788377, 132.381617095392, 131.050328896686, 129.046736468345, 130.713270186816, 126.249817133317, 130.127426301138, 131.524283674683, 127.526189215885, 133.410979605121, 131.575072116502, 131.299049755026, 132.395428870752, 134.814711916552, 130.728544696533, 127.913319251124, 135.493939686327, 132.324311330027, 130.810193562582, 129.454264468819, 135.496543100826, 133.765774730089, 128.172965127999, 131.81171916195, 134.157067865535, 132.35268088289, 132.537315207177, 131.852865283988, 135.948482754719, 130.800548282885, 132.829955011878, 133.740440523658, 135.047568078648, 131.863112095713, 128.983385781073, 130.090146197633, 127.855084853832, 132.800977175132, 131.542936187349, 133.246137793427, 126.917576737592, 130.991087122925, 133.546878168972, 123.830923705088, 130.76175606823, 136.630969561029, 129.203782707243, 132.568539567187, 128.819777459633, 134.44346288653, 134.876204359605, 131.945976764278, 128.439624742531, 127.530709610375, 125.695512983052, 129.591820050549, 131.893790184683, 134.865094618946, 128.656355183498, 125.703941373617, 133.168775881583, 132.914940057867, 128.764628899695, 129.710226425265, 130.44346349035, 128.858721421166, 133.302479786394, 128.532008091312, 135.054686046873, 127.47905484068, 129.098557193557, 128.071500140931, 133.138219088987, 131.092785666414, 130.163267074408, 134.083131923208, 135.331443519021, 127.840587721036, 138.252136551051, 124.797670201751, 131.777532287184, 135.448773198049, 134.115861447624, 130.79674019515, 127.6111660453, 130.89715948834, 133.170251517054, 132.506009743785, 132.796184604394, 136.440898868477, 132.753352864331, 132.464200263014, 131.447019777956, 128.035660590181, 128.78743616748, 133.21092310697, 131.39249741845, 125.373860428374, 132.238854214809, 126.712451290745, 124.222687367732, 130.076176102577, 130.417952843018, 137.865653563983, 129.75098124649, 128.417057969319, 130.622565485002, 132.44645450307, 130.513034835168, 129.778321949205, 132.265550588118, 125.894619641937, 129.836341063416, 128.118828132846, 132.726103093274, 124.207624900838, 126.097604913972, 128.889318729232, 130.029361130938, 126.660394866896, 130.627466804833, 128.650789047567, 132.970860067524, 132.047754987512, 136.42638910804, 130.100581567286, 130.450214754094, 131.938714281258, 134.892620157069, 131.47965100619, 128.005341188231, 133.458332378431, 131.285443840763, 132.055389355933, 130.287588404277, 129.968559333304, 135.332433173777, 129.518089477084, 127.76882195756, 130.86119617859, 132.221155895041, 128.0465113016, 131.792542891632, 130.314367673231, 133.390446597668, 132.031436678293, 136.385222521892, 133.102092214207, 134.66885607646, 125.970447628971, 130.960482028854, 130.362010387192, 127.166196431963, 135.684457746613, 131.592670698735, 131.234028944752, 126.038916936899, 126.914369730617, 129.494855033528, 129.114451381884, 132.813221145202, 131.267127479668, 130.918231561327, 130.315205496922, 125.858120112728, 131.330841906158, 129.921442927856, 133.781776995159, 126.943427148449, 128.30269308595, 129.93624328304, 128.268374335073, 134.133114559998, 131.724959777203, 129.905386353336, 130.283969879854, 132.67045812651, 130.252326862715, 127.600402889627, 126.913868700151, 135.807739398304, 132.259832193789, 127.53913421509, 129.209306190039, 130.059384643242, 134.490836067185, 136.863283964538, 138.275947345652, 131.681629601699, 128.948608440788, 130.293583916958, 132.252099928006, 131.34348108275, 126.846338671457, 130.112896072274, 129.149514359145, 127.283646862404, 134.512932921676, 128.880146545374, 129.179028133986, 131.303848906612, 130.385440574549, 136.358527656532, 133.543330427753, 132.452886817028, 129.849783465722, 132.278650651034, 130.172744447478, 131.946999144302, 133.782787989354, 121.917393381711, 137.142600172712, 131.52514475224, 133.51169820878, 132.477172934096, 133.442585130026, 124.12839153171, 134.316125662174, 134.879956588229, 125.274467830089, 133.5722847458, 127.810776980876, 135.357556365954],[342.808250819755, 339.673875551613, 342.726021445222, 339.793450184486, 343.681314875984, 343.563841315016, 347.468767839491, 349.507649580301, 342.179153069622, 342.252088213896, 346.184185958741, 340.824926308864, 343.664461652512, 348.636061447815, 340.366773289398, 345.833415218355, 343.52246229196, 343.843469375483, 345.397060834046, 348.263310317477, 337.859019724355, 348.012805569327, 345.524717132767, 345.810645778155, 348.30066428635, 347.012401414947, 345.529114356905, 347.025048231363, 344.784102100986, 349.211430612509, 343.658709065192, 341.877591473909, 337.438967525457, 341.582324754065, 343.687489169667, 343.328994650671, 346.61225927532, 346.029169133252, 340.799582121654, 342.679298897343, 340.750288340447, 351.009165197427, 342.027629617504, 341.787971814987, 341.266730678179, 344.039994472503, 343.148786806677, 344.558435816789, 345.864169873106, 344.497809274938, 345.003632280402, 348.309247423835, 340.093835164149, 344.907117798503, 340.243000275367, 346.369487314971, 341.660301738926, 348.57589127752, 344.652448581795, 343.781186745399, 345.152383818325, 339.665291665606, 344.838497745141, 347.005239980149, 344.836847627575, 344.244323173213, 342.426375036986, 346.149524309342, 343.125329383713, 340.03118632473, 347.63363274211, 342.34288400095, 345.263609406161, 348.469084403818, 343.741205573937, 343.321429662268, 343.530253033394, 350.074644622243, 346.229605200068, 345.111486822681, 345.328863885075, 341.40063534264, 347.702867535761, 346.063864367097, 342.823996775222, 341.831940704973, 343.323986146052, 344.46449400995, 344.285691669106, 344.857571136258, 346.652884222651, 343.413268704698, 344.209471419849, 344.276932401339, 341.410149998987, 345.174752714979, 341.29180366303, 346.463572960903, 341.747681718257, 339.252749443484, 341.819250836024, 335.202546799159, 346.934038446701, 339.934534012059, 334.901653596779, 344.866971513521, 344.144629456994, 348.306205787419, 341.251765008215, 346.740768198319, 347.427049240797, 343.448548464874, 333.379463745111, 339.901191526295, 341.989773474477, 345.319373052407, 345.224582736345, 340.639984031542, 343.564088208398, 345.30348955865, 338.76310688215, 346.827760495909, 337.880556017106, 342.862766582577, 347.308729932296, 347.785319158577, 339.744935091978, 343.123041328467, 346.659897667925, 345.124618673507, 341.972571017553, 342.899259301093, 346.942306966834, 344.200088039192, 343.351365736808, 342.789863357568, 344.826977670324, 347.299020382569, 344.517804410863, 346.223804528998, 342.685012238081, 344.251746667865, 349.227882470084, 337.84989883636, 345.271559930843, 346.974639714487, 344.36755511008, 341.325880427879, 348.449642546047, 341.536769891041, 343.097206866463, 341.83269706987, 343.956290264805, 341.914420166156, 346.114636167947, 343.259308702412, 346.16320575123, 344.515711747194, 339.246659210543, 346.840372098233, 344.2460155284, 343.956486737347, 343.989467584039, 344.027643003472, 342.997270837955, 343.556755445094, 345.801773940037, 344.506905977767, 340.770731142757, 348.921502702397, 342.083131448899, 345.792134767335, 342.774346656721, 348.821513249896, 341.176370373895, 344.314215028171, 348.255068657764, 341.147308270157, 338.216247651549, 346.432158392927, 340.194682877484, 343.090805784025, 346.065581877843, 339.449007299078, 346.360475498231, 344.612433140167, 349.039170686688, 342.495552162586, 340.42896459678, 348.057536947871, 346.924512371131, 344.770073528751, 343.071467072106, 341.278333516775, 345.952570793274, 343.191088965398, 348.05647156902, 344.854799858678, 346.037491034255, 341.700730723795, 343.04080037032, 342.903832339111, 345.986426977054, 343.051447416189, 342.550283844333, 338.03987281299, 342.212315379557, 342.705894904791, 338.806687556242, 341.901009444074, 343.497972085306, 340.398720598394, 345.090040955698, 341.781649966774, 346.876765907958, 344.916974193401, 342.466042327544, 345.206593098983, 343.242421958041, 344.790641337958, 343.336088217591, 344.661647944997, 341.714696048097, 343.037423537105, 346.039361823052, 340.784540278848, 343.192207215761, 344.735250941468, 345.240011208579, 339.29404035916, 343.955071443516, 344.020220290851, 343.955225885892, 344.93284725828, 347.0269330364, 342.415789669161, 346.093738383708, 340.844047425809, 349.653145638191, 340.843522906318, 341.577163573952, 344.81933280384, 344.376277671744, 338.043360765193, 344.763470443751, 341.605655163988, 347.349460282767, 346.239435551074, 346.471724891353, 347.497968021038, 345.620666731959, 342.574390812367, 345.362184321565, 348.704217006696, 339.885018420958, 341.714395559, 342.661236732483, 347.420700725457, 341.941035838279, 342.47497129829, 344.096058849631, 349.731922698679, 341.745858916525, 344.508231441569, 348.303195580429, 343.929111483203, 342.706829959989, 341.216593287754, 343.580657173034, 349.108859487305, 342.431907833306, 343.331839834187, 341.113119553642, 343.31582064346, 343.485707643975, 346.939216097108, 350.934984135546, 343.600044343358, 340.887781436169, 344.980208391103, 345.30677180172, 346.946255378491, 343.459355281902, 341.804977792106, 341.80889957729, 337.542448117708, 346.656681563776, 343.885287305027, 344.612173615533, 342.973611536086, 344.535525129655, 349.544063708483, 346.382891472629, 343.22066270623, 339.998605761405, 348.554926886572, 342.902753707183, 341.49566267531, 340.489070099235, 342.586880078003, 342.618583759315, 341.807540550184, 344.690950133717, 341.288981858552, 343.112785865803, 340.09708934797, 343.055038528662, 342.857177378857, 337.83264325348, 345.293364945276, 347.33119075197, 342.506486220772, 345.512275023621, 344.92124635683, 343.80722066192, 346.309388164293, 342.761658935955, 350.792953007244, 345.587055511484, 339.600129583707, 343.639321926714, 345.331104528366, 341.060428088262, 345.258664053436, 339.598301918981, 344.916523064215, 343.118255340795, 346.501592249542, 348.562566799983, 340.108532465009, 343.361390698766, 350.622737796668, 353.797314028788, 346.682445298576, 341.438928145279, 343.433463488481, 341.168297812621, 345.065960922037, 342.475209414441, 339.263170535181, 345.626244950712, 346.192922091422, 344.668454579501, 343.393535427528, 345.525176777151, 344.305902275127, 342.290167184369, 346.652530844522, 350.273155046639, 344.46216560888, 345.342860491153, 350.481111922697, 347.430305156043, 344.279517574007, 336.245746604313, 346.709694442551, 341.78200052864, 348.281016684937, 339.009657018546, 345.487654074618, 341.801604513724, 342.39244890789, 342.062898263262, 341.528777548842, 345.799270803461, 340.040056264467, 340.951366576924, 346.013937581633, 350.687225477802, 341.684114369616, 344.136757673161, 340.666087965668, 346.678682560037, 340.485973562403, 335.992434036111, 346.5098224902, 347.527058019706, 345.154554189783, 341.178404006786, 348.681317153227, 347.693348110834, 341.711122656983, 345.161186450169, 344.117766291981, 342.959544253811, 346.54386115974, 343.334574220909, 344.602448632718, 342.858199013157, 346.062667113281, 340.734601424917, 351.281199652533, 343.441808802342, 344.850867649768, 345.946899710691, 345.782070858027, 344.680052752149, 341.13040736202, 343.928019520672, 342.800982139429, 342.469568668348, 341.207405108741, 335.721503307931, 343.667242524199, 342.130460689489, 341.355049375406, 343.180258676361, 353.130608091489, 343.53285833539, 345.935225831803, 346.233149111274, 342.880388879971, 341.509968397651, 343.877324356007, 339.202683485163, 345.472886232261, 346.950216277127, 339.354831630514, 348.271511552867, 344.988616007284, 339.101006503133, 348.572118290351, 344.750632862535, 345.604309784222, 348.900577017578, 338.963883638895, 347.745505398756, 346.416276101633, 346.053959223288, 343.316530695584, 347.818425438247, 346.056260109688, 339.952679848163, 344.285078377859, 344.685676797365, 341.44279466035, 342.191891951325, 344.944503638888, 347.655685776629, 343.408226844865, 344.307915360357, 345.56144278422, 345.886359551167, 347.064013426128, 344.752135162684, 350.485912542182, 346.711593772348, 345.462872125157, 344.154919082608, 339.054797241868, 345.018160338953, 346.655124774532, 347.738830953387, 346.263101684345, 341.945283984622, 340.114969769025, 344.960170190432, 342.493450588094, 345.618108786764, 347.638793616062, 342.435029735533, 344.221147060088, 347.664954207163, 343.24092264564, 343.585480285973, 344.181841940823, 345.838339344007, 346.493122615253, 342.707099706797, 343.468542537037, 346.76175849212, 347.049547645539, 342.24366611342, 343.776951043999, 350.568889451069, 343.505773707715, 347.177440341517, 342.059573109738, 343.85890296929, 343.144200881047, 340.566215411221, 345.742400855299, 346.310896569068, 338.459025586388, 346.401469329979, 344.840593083112, 346.638085275298, 353.92211071687, 340.07379118534, 344.767797040982, 340.322933263449, 344.284232923164, 347.158212170971, 342.521502826954, 341.721318392298, 341.6930063105, 344.180587676954, 341.647396099101, 337.737575396702, 342.824556346231, 343.790579697837, 343.451268638973, 345.070143317193, 342.797856114911, 344.199871323883, 345.726452462268, 346.658153761579, 348.379351963869, 344.496523556087, 341.32094816376, 342.23201964618, 343.28697700631, 339.319496670997, 342.014934599445, 340.792084928838, 345.115549123223, 344.282540593305, 342.500536661124, 345.764253620041, 348.554370540824, 342.716617648998, 344.555056147163, 343.170154290229, 341.195203386665, 342.875767436875, 346.405636481603, 334.340699002536, 343.245832593164, 345.216996827194, 340.529418692942, 349.990720901573, 347.63489891698, 338.635386006356, 341.59709588685, 342.723031866766, 343.694249650713, 340.893345883224, 341.946685666404, 342.466091556347, 341.598223962808, 344.955695078907, 342.026894972649, 346.356259249903, 344.020242178936, 343.366533618445, 343.04308435258, 345.25458190936, 342.969509821091, 345.080064413855, 342.328616932315, 343.384186407848, 345.744163660327, 343.178915054443, 346.43698844488, 342.847837796797, 343.899369222707, 345.036252072419, 343.288795899032, 339.130284678587, 339.247488395789, 343.969414712874, 346.786987321563, 346.581996700746, 343.612916471613, 348.61550388403, 340.946143725935, 345.075368289095, 345.077728678644, 343.168058843272, 340.903879304446, 345.944288307999, 346.731314548021, 345.485412808915, 343.945263745995, 343.341512105958, 341.037228705467, 341.041152004993, 342.44380545731, 347.884460499692, 347.233094761396, 346.526203496206, 344.470351217585, 341.119885155609, 342.812674825417, 353.436075923059, 341.086441950237, 347.842449722326, 345.423033057132, 342.044834012475, 342.245954113315, 349.476338377373, 340.424132332998, 345.57534621195, 341.432671467205, 346.737209431877, 341.389549412157, 346.547134783096, 340.589383203319, 344.569921136253, 346.103016172527, 343.466137798585, 345.949710479986, 345.937449707217, 337.948057936191, 346.085668452998, 340.337632233435, 345.232489630567, 340.912125436732, 346.046300228768, 345.205954740119, 338.985027897471, 342.782946039946, 342.076410135853, 341.964734500767, 343.032069753187, 352.690894424008, 346.223310730944, 338.676255754883, 347.350970359328, 343.133390275461, 347.295837450758, 342.862997966652, 342.38097905928, 346.278821778278, 342.233771172564, 340.288982634423, 347.297191862781, 337.420774350558, 352.785770725432, 346.761193458269, 349.419858244921, 339.102666444465, 343.035270297814, 346.683357775134, 349.011479509064, 342.881140433534, 349.403223029339, 334.23371568927, 346.590283894756, 342.35823557002, 343.630940000857, 344.80181086145, 342.166771727566, 341.793160334123, 339.054829024907, 346.059891565677, 349.558603793868, 343.316120124067, 343.466257090879, 342.274340052786, 342.909183300219, 338.636773552003, 345.973036625487, 344.342496705164, 339.886758309081, 347.908703828784, 346.151775626927, 343.397893251619, 348.881299690108, 345.531180113115, 347.140828012747, 344.899584075922, 341.970989852811, 346.702332300416, 347.480529834625, 345.032715819468, 338.500213952566, 342.251762969762, 340.59595372391, 346.074172334314, 344.514335300801, 343.734542847262, 345.290410892967, 344.091225238253, 343.714873294031, 340.76827620025, 342.046110246759, 342.824705006777, 344.126620561446, 344.287565812137, 346.052779705843, 342.960126345377, 336.55997378121, 337.452763495847, 345.247160667499, 343.943262575245, 348.47004442325, 347.639675260197, 343.783145366097, 346.907421847421, 342.220600753625, 342.293393770575, 349.382556630945, 342.894484625452, 342.810893365785, 339.25113744095, 344.055871052418, 344.112480006622, 345.873430418627, 345.155441396003, 343.529089286411, 346.649088785619, 342.580857947332, 345.040219781592, 343.189306625208, 346.336351764105, 339.35665747887, 340.876995484928, 347.387006983018, 342.353161087097, 344.620866203809, 345.380632183001, 344.805680903896, 346.448537897397, 344.64177865336, 341.422657994121, 345.958160080852, 344.777208126309, 342.013772329975, 346.364833964859, 347.444304228563, 340.476278040284, 341.999800496542, 342.955300221332, 346.140456352908, 346.308887340151, 345.462067992767, 348.583761783343, 344.974196935384, 342.917966057592, 345.159927005315, 341.06239808292, 348.931207109496, 341.334711237038, 345.80674866649, 343.559894499029, 343.397220329095, 339.933905130718, 344.103301024789, 350.326609039608, 346.640740567879, 347.288955364328, 339.235802474371, 343.913910897187, 345.130947114299, 342.080365085875, 345.484093889561, 340.610494065993, 340.168104506345, 343.046429221111, 343.369444266224, 350.146425608262, 344.505903822469, 340.290526044998, 338.700343116527, 340.431672377635, 341.274585553655, 339.728269437946, 339.735803188861, 344.943026899765, 342.278563341722, 348.626603990039, 342.45470799226, 340.036010966786, 346.818220280968, 340.108325917006, 348.467195458328, 345.345219745699, 342.876449938268, 342.61052223769, 344.052681003429, 342.459942428418, 337.601122289298, 337.232838196263, 349.3350770973, 340.669457857029, 344.180919852806, 345.743600071637, 346.926850626985, 344.667252361043, 348.724098474957, 343.477948794354, 340.729509737896, 340.152664702151, 347.398903052061, 345.754615604336, 340.66844291487, 347.745406380466, 341.74742732946, 346.464296108378, 344.443592365378, 342.391984994814, 340.983516569128, 346.879980942803, 340.312378404781, 348.164245400754, 345.369006226766, 345.186358984957, 344.226810223275, 346.684448924082, 344.063585091169, 345.323454167716, 343.637578506446, 349.600097448932, 349.342383422832, 342.967882030272, 345.279842695908, 343.558428409345, 335.566286676922, 344.965383453988, 337.682456878396, 342.877015649704, 341.719576611423, 345.158412529623, 342.639397123552, 342.584323531428, 345.831148708125, 339.513071258935, 343.646653329403, 344.989810130143, 341.809616363996, 340.899484591967, 341.455320234874, 346.595121529962, 348.799311449952, 344.357626242673, 344.68811092081, 347.208835160385, 341.070855991572, 350.262200650744, 342.944387864218, 341.366069773307, 343.337396161883, 339.581189863403, 348.436512821625, 348.095012071814, 347.114213280733, 345.01457255206, 344.303869598938, 339.430007958205, 341.473187126069, 341.902892268899, 342.972228660372, 342.024997395471, 345.984530146439, 348.011526524308, 343.676282469016, 346.934967913086, 342.475480297889, 340.984989640392, 342.107040767611, 347.334761716857, 342.315168769382, 344.651092111242, 339.450607982242, 341.256690996434, 343.646898619373, 338.585737497055, 340.948550806274, 346.352923008866, 345.047319978004, 346.814112984914, 340.52642096123, 346.279946091321, 337.994042780496, 347.440745635032, 348.436415167448, 347.308563451826, 342.514067147972, 345.351504460314, 342.830412878549, 339.858727303024, 346.188193810171, 344.330472113415, 346.011277335301, 344.939876495407, 345.915834693916, 341.205837045515, 344.571179450692, 351.225877328068, 340.486663114637, 342.103197063647, 351.276553289596, 339.667327911339, 342.709650395576, 346.136031309471, 344.642406772374, 341.490300472813, 345.221593242236, 344.538999643538, 338.155750795186, 345.970556791388, 345.353796690008, 344.134253515194, 342.828011028706, 342.689014914091, 347.570828776604, 340.597549498758, 342.990379651863, 347.641766923017, 346.601397786407, 346.880764102811, 346.693577067754, 345.599533616855, 344.459052290615, 342.68434502389, 343.358236814599, 341.610080363821, 347.508056904169, 343.202618689765, 343.636287724376, 346.587031105249, 344.008306689009, 339.307935451189, 344.596096674194, 347.033257770063, 348.154944826585, 340.681556334468, 344.847804167555, 339.099480606377, 341.765833068582, 344.061411020883, 343.977990608341, 341.555558497724, 337.9127122222, 339.126119042676, 342.099095057678, 341.544550572876, 340.986235080501, 346.839267772156, 350.711593331952, 343.127145200671, 344.718766604644, 346.315300084645, 341.498465429029, 339.200767202836, 349.967130250877, 344.044920989974, 339.86279613436, 343.444269363326, 345.748201474824, 339.378374962425, 341.295113007918, 340.257269801695, 344.81321311011, 345.552992491744, 348.088613822596, 339.240001686115, 343.862956767164, 348.880020138042, 342.712175797475, 350.853885846025, 342.138198380887, 346.582931437114, 348.107604480834, 344.077692379026, 344.998987281582, 350.073467972903, 346.262736312669, 342.59757926082, 346.017250886467, 344.348742562188, 342.785171479863, 340.083714597054, 343.051260877908, 343.149294661484, 341.129281077003, 337.426814248253, 342.08729746323, 346.183351932864, 347.690998110558, 348.041625950228, 341.461073518992, 350.301133570346, 346.696794815922, 344.280855363911, 342.523312244689, 339.708567586345, 343.147931362032, 341.353620598762, 341.066216064772, 342.267059942284, 345.476828837069, 336.077902289911, 338.173219636758, 345.278792962081, 341.760766886321, 345.663541048571, 349.200597309181, 343.186495219991, 345.334305562406, 343.212034267468, 346.4750910158, 345.830822728445, 341.675248870506, 342.49000189318, 344.548590203373, 344.581883538579, 343.642872984432, 344.023459655564, 345.234253946503, 342.163886380718, 346.446555942499, 341.963243464858, 342.843340475041, 350.978126889566, 348.642419547078, 342.484543100883, 336.075020049275, 344.898381927837, 343.100696892435, 342.036487388365, 346.038637186707, 337.410481278129, 344.578560633064, 341.201169499086, 351.387526459871, 344.459113339739, 346.900538628332, 345.99174831548, 342.894447526047, 339.502287890987, 344.256594787033, 343.590893178004, 339.321023607987, 343.93066561761, 343.783523723765, 347.007072631103, 346.255886098199, 346.658885842058, 344.403037212062, 344.15016981413, 346.469330519301, 344.665246981387, 347.519351157248, 341.573761389741, 344.746958683813, 347.218231903411, 345.367055544921, 347.371744270094, 345.17080466654, 345.396329205789, 345.054987416789, 344.974400245101, 347.586014302398, 337.925438005752, 344.472688133471, 342.726413094463, 346.359805668312, 344.805137386111, 344.471907238813, 346.278815677067, 348.313131106837, 343.885720969865, 344.757066862912, 342.930151584497, 348.710910646278, 343.16152867328, 340.025844949967, 344.685580363818, 344.794565994346, 349.120605421546, 342.968312259609, 345.950188957496, 341.620748065155, 342.896437778768, 341.916991034571, 348.754990130063, 342.45253844675, 337.804042798163, 342.406622016498, 342.327048529936, 346.737552388466, 341.190832267065, 344.314753652309, 340.952359591678, 350.286736490978, 347.083741012314, 344.094346335678, 341.356470386324, 344.784691969213, 345.807160442639, 345.062445709105, 343.481610425387, 344.060299413827, 348.365113062634, 340.567911846737, 347.895494739806, 345.753289149361, 340.442661433665, 346.917936190842, 346.929705706442, 345.185645154708, 348.478993162357, 346.665510262897, 343.241634845942, 344.921321485104, 344.103952237218, 348.23617607506, 341.631302177417, 344.729307177595, 340.707859492689, 345.869916844443, 343.650564418594, 344.041530638632, 340.305600480156, 346.910917267219, 339.842614458469, 344.064411426904, 347.998782851912, 341.363025696389, 344.863169722986, 344.329626950769, 339.713000754257, 345.919488571638, 344.506684967849, 346.527647147222, 338.794455161755, 341.713069679523, 345.877424911682, 347.148340960626, 347.706371461806, 337.122682120483, 342.775963373265, 341.586454758262, 345.495624548842, 343.169315095514, 343.434743562393, 343.963100095989, 341.696899602996, 344.238212093527, 349.492927589222, 350.303648358203, 343.911741777749, 349.376578713407, 337.763586744549, 342.898580456522, 341.710666447697, 342.136912659721, 338.527956553407, 347.05854943508, 339.899968670981, 344.408857659771, 351.818674091405, 346.505385029869, 342.834143054589, 349.068603120896, 349.658886580153, 347.709552752408, 345.129763680592, 347.73424807704, 347.609638846048, 348.805489075005, 338.426653466069, 342.274356658171, 343.688544365832, 340.775713935515, 339.989606723707, 344.600438033913, 340.9888689364, 347.760688628278, 340.965167073781, 344.207235678031, 344.527552970595, 348.11281140258, 341.809325646355, 344.547190087172, 344.656938174512, 344.117418340095, 344.644218980434, 343.215187822747, 342.842003471912, 342.963959998295, 345.883650179503, 342.004955597552, 349.632112024522, 341.450142585454, 340.43488714467, 344.015741824156, 336.99763271677, 340.377309525123, 341.986429561661, 344.063396500775, 345.017163950502, 341.176879443603, 345.029731610306, 338.291447600786, 343.560417689767, 343.668046773545, 344.573587993362, 343.650699042223, 345.383554735439, 339.65381977013, 343.854531040876, 345.286264970331, 340.522956739281, 348.458304426162, 345.938923799877, 344.749621509544, 346.300142067519, 342.217593260181, 349.021232895602, 345.952069253526, 340.048802169391, 346.574141566, 345.472994054865, 343.642086529449, 346.593084924191, 344.125559251708, 342.033377278119, 349.525702511314, 344.060501986437, 341.132518600409, 338.890326351629, 343.265166619129, 339.575022049219, 345.161232082452, 345.828423739204, 351.935579556758, 347.185112970537, 343.209599522246, 344.923256128913, 346.182326351947, 340.593308905739, 348.065214175819, 349.511976931613, 343.493734648012, 339.638013361739, 341.176485320326, 345.06241367143, 346.60585096822, 344.455337212717, 339.052107726024, 346.846534222174, 340.380668124414, 339.026504675742, 338.369848363867, 342.061047846731, 347.655175381139, 345.716425601283, 338.836382049867, 340.35886793415, 342.357245234861, 340.636399509752, 345.374335219205, 345.319051616379, 340.779954987773, 350.284108026037, 342.224466177743, 340.763623002815, 341.638592102051, 343.745562871427, 346.002569494341, 344.499474466554, 340.676466500469, 339.072426745196, 345.867172827329, 344.011852165163, 345.091210156106, 341.492198393533, 341.120035477181, 343.966069329058, 339.859749553966, 341.299131199299, 343.677631282916, 338.512100235644, 337.739417395169, 342.19098949824, 339.360092807303, 341.436561533138, 343.907456120812, 345.726945012048, 345.205497454426, 343.954973756864, 347.681809216027, 338.967756438092, 347.303675250873, 344.074657491224, 349.437093440288, 344.686707697147, 343.596984627435, 347.184820195676, 343.386291077798, 343.384045898361, 342.427026011048, 342.859192156464, 340.697321875187, 345.770021298642, 345.65027506928, 343.891401517691, 347.554995490136, 340.897155155668, 341.127085528788, 343.730855539701, 341.048823061671, 351.215705473236, 342.892765427941, 341.760579529541, 349.29949961061, 351.088567433192, 341.843079097743, 344.808417994625, 340.769105231886, 345.332548923226, 346.784593217811, 341.127757299965, 343.516322308703, 346.680124554285, 342.700123327846, 346.177018402746, 348.447348139421, 341.903487764547, 344.671337945591, 345.344133141159, 341.335916329343, 345.178679929021, 338.897202276099, 346.960251753461, 339.678715815956, 342.60221926417, 341.609928345454, 341.028877953436, 348.654273297128, 344.898031220341, 346.947335946646, 344.344048580184, 345.927968458334, 350.870979898307, 341.110689177023, 348.30589748522, 343.865465652451, 347.006557206512, 347.369899530719, 343.603931949544, 343.430366779699, 338.89744799683, 344.891975152817, 347.241481348894, 347.617237453749, 338.318806829041, 343.534568710984, 340.977726815568, 347.385185692138, 342.483206552827, 342.50750667057, 345.766473425744, 339.820017449836, 344.029922388797, 340.179079926868, 345.406312195018, 339.751416336829, 345.178088942884, 346.065172549885, 343.595569175223, 345.151068790254, 349.243413667075, 351.110698898768, 349.299528275002, 344.046634839827, 346.13022133853, 341.642818014926, 348.269055820381, 342.068929051917, 345.975426218906, 347.086332532891, 341.293676450913, 343.330494607924, 349.037988484187, 347.444465282497, 345.282656716492, 343.331148981047, 341.900993514154, 343.270531588693, 343.444300587125, 345.981264485023, 344.799516845807, 343.802591331321, 339.732205486328, 348.237106303091, 344.216796617175, 345.740676480406, 342.942363568764, 346.321476647049, 342.266191964448, 344.562126746695, 346.906243165476, 346.341209994924, 341.754939982722, 341.698418435531, 344.868755928347, 346.745931849239, 340.728143054667, 343.491026754533, 343.611118766704, 346.051330323676, 346.555216298539, 343.137656913461, 343.867457637193, 346.428431141131, 345.663880277291, 339.885366596405, 339.769607833315, 340.054788806823, 342.168089849336, 341.914110124325, 348.237049518596, 343.358953507053, 341.891692382393, 340.297728387116, 344.0243602809, 344.804553236348, 342.508501045013, 335.637744644353, 342.18952387277, 342.111669602068, 343.453161587132, 347.041893900872, 346.871242987393, 340.142849425672, 341.338471165821, 342.941509151064, 347.085106983648, 344.766101188548, 345.275292749145, 341.473504277202, 339.503223228944, 348.117835676266, 341.9949966638, 341.65411856775, 345.15223663481, 347.318940890475, 342.90340846853, 346.881434083708, 344.035726853808, 343.579180287824, 341.954708374393, 341.438392549525, 349.458548543284, 344.64392139866, 340.317850089539, 341.560422624349, 342.171576928791, 341.123135989654, 341.509880558027, 340.106551220335, 341.645021602275, 344.224303942333, 349.447876632197, 343.270806517923, 345.590371265667, 340.127779201483, 346.043229368996, 336.850096565759, 341.088499223513, 342.802601335427, 341.199824046822, 345.95367322377, 342.764312409272, 348.546835297679, 345.020431744892, 344.391049216907, 348.59485182233, 348.202602782965, 344.746079012353, 343.140838521592, 342.030217734068, 340.315576169108, 345.562816782063, 340.871664015921, 350.585093558882, 344.40116557187, 345.11715361188, 343.413880288088, 344.394360155775, 347.488167179712, 341.266685726372, 346.672493031136, 348.723251299294, 343.470875310042, 344.67100824214, 343.573267301969, 343.46987485587, 344.385006410114, 341.944815594347, 347.863804720285, 345.556417502464, 341.532417431988, 344.804251342448, 344.936233815183, 341.648272109022, 343.621910382541, 347.862675928066, 344.025191958537, 344.617275138911, 341.623396905338, 347.830100100054, 343.951233935875, 340.176428143414, 346.555547367429, 347.034714151169, 345.56141966362, 340.122187829497, 347.234840953783, 346.573076949162, 345.567483513857, 345.777554469565, 349.207949556996, 348.870032757769, 344.824087304126, 346.124217080571, 345.86770015272, 344.866328771058, 339.33123565983, 340.496355016969, 346.103878317323, 347.427280575879, 347.9665948016, 342.542522127372, 344.588801863814, 344.325617907588, 339.514317878877, 338.803522768475, 345.035360469502, 350.814920625037, 343.983249530235, 345.928743465637, 339.883242322377, 347.313816797237, 338.443673698546, 344.76239780019, 340.909929472845, 345.417755498806, 347.591538218013, 347.21458709416, 343.611280962949, 345.413074709739, 343.345524065805, 344.124054904497, 344.807499800292, 344.953615260107, 343.914883807031, 350.352281774029, 347.10441395027, 344.184186833426, 343.442003429116, 345.178012683971, 343.62102594181, 340.190202873331, 344.195213699205, 340.728590616166, 346.420663157304, 345.331716117266, 341.61935780095, 343.504608456011, 340.662379738444, 348.52967419216, 344.454728599722, 350.829411012042, 342.550560102835, 337.266965988822, 344.707880463484, 340.777113535872, 337.754836187313, 344.045202644434, 342.728028178367, 346.94205711502, 338.083309165155, 344.310795863904, 342.317786305345, 346.488562553311, 346.505028532232, 342.663197990804, 347.142700414389, 347.186628412001, 341.491446432706, 345.657556085201, 343.571262773968, 346.720951157115, 347.833406261466, 344.156279472273, 347.470531619822, 341.078891372989, 342.565356555679, 338.840130038436, 344.112203547489, 343.346303165144, 345.319732347779, 345.433380363186, 342.979626446047, 342.79305423169, 343.340170672151, 346.588525991214, 348.013907916686, 344.737160532756, 343.239232629665, 341.361432441549, 344.777574340186, 338.650623703895, 341.990355723912, 343.940729268639, 344.916987161752, 344.084379553608, 339.479347456235, 341.763759627527, 342.876770266505, 346.924560481702, 343.416636525679, 344.278730640186, 346.620734992341, 347.483359845191, 339.145045265597, 344.567294271961, 347.430026014338, 344.274530602736, 341.503652581489, 344.106750457551, 348.060349177401, 346.452340692309, 346.275938197823, 347.760401856702, 342.516319456882, 345.544210954693, 344.788108969303, 342.11199651971, 346.183754551607, 344.441481088313, 342.223467507133, 342.08764875748, 344.167925853933, 343.977241480949, 337.540184041018, 343.290802004699, 343.138741215266, 343.14360403084, 344.565559819949, 344.538359154465, 348.010057656899, 346.475142323369, 340.480133693879, 342.022021602545, 343.72922829056, 345.368621845062, 341.333291994228, 339.950739062555, 344.397030414637, 346.092110509085, 341.935809461482, 341.488057170295, 339.440006245457, 339.66913469686, 341.755827864525, 339.414946712962, 342.705776645341, 341.039167054695, 342.296908211583, 345.001283600533, 343.255149937383, 345.993300002246, 344.926159353189, 342.717806260232, 346.86165972436, 345.086103345051, 345.950340174089, 353.682091902292, 343.147851837709, 349.355495747507, 347.782567825923, 340.780110794434, 344.483473850446, 340.22888244226, 344.804943029134, 347.015265310773, 344.664776065414, 345.143820475473, 344.650152075969, 345.312532128374, 346.156604035996, 341.270489381895, 343.815822766227, 341.419791575439, 345.032906290603, 344.982685170611, 341.3530785649, 336.70370847301, 347.249128990966, 344.635621387384, 345.226665584243, 347.452661631148, 340.455808824772, 349.294445596921, 337.936896455162, 346.475030679399, 344.723923328628, 344.544251116786, 344.708848264099, 342.444941191042, 343.083209071474, 342.325926748075, 341.588195989309, 343.805201898572, 337.178552758941, 346.611572702688, 340.523325126908, 346.121568942422, 344.5291776553, 350.404781111509, 338.881925528284, 345.113009165913, 345.863801924294, 336.394274302108, 345.325716809917, 340.465700082223, 341.754561245361, 346.185657771169, 342.801825005055, 344.105253436194, 344.284219180781, 344.577311464746, 346.299075119079, 344.949038614242, 342.124431234027, 342.00911811699, 343.033424561227, 342.645221210847, 343.92840206162, 344.777993913687, 350.291379422271, 344.270177879643, 342.625974815995, 345.681208420649, 349.307729781907, 340.473192936774, 344.056747923346, 342.631313642886, 336.675675720579, 349.601752682337, 345.205208527001, 344.883151743314, 344.378543503344, 341.163912531754, 349.833818489132, 342.684215628273, 342.413405435814, 345.146557071548, 343.816611454972, 345.018665415368, 345.333501377854, 345.312606686422, 343.580840269764, 342.200733812059, 345.448078699445, 341.849259019262, 343.137853889376, 341.807158185444, 343.456175400905, 344.478047848838, 345.927241232922, 341.643433945454, 343.104179383956, 351.230547692893, 344.111535827983, 347.938482352275, 341.161536118334, 346.312879317071, 342.956613925157, 344.098654112573, 343.721617708834, 347.276306057245, 337.47889473714, 339.038291603792, 344.40981363224, 347.726095534687, 340.345955160014, 346.340349479194, 345.101288354131, 337.087488330578, 343.651507101689, 341.133175522166, 340.299646009026, 351.16379335009, 345.387664362722, 341.366117084766, 344.302995778013, 349.877580767568, 341.374763422576, 342.745442116884, 342.322693876921, 347.720457060129, 344.105299703461, 346.379187209112, 341.626894471353, 342.539944038539, 340.76241223286, 340.910061861024, 342.872913838044, 344.550219173658, 347.006700259713, 342.661914235827, 341.91439791075, 344.345427112657, 340.070056342552, 345.427087612372, 344.576653218317, 343.686826965021, 343.457916245257, 342.58136390037, 337.462661893942, 341.231982871358, 341.058247990914, 346.487435874302, 339.539746533939, 345.802093807257, 345.992187428269, 348.386253749456, 343.352128909188, 345.992795386047, 344.790773035279, 341.10195986993, 338.03702876655, 341.638780345476, 340.745853641483, 342.508492944493, 346.212987244785, 340.349503094871, 345.278107157564, 345.001416863082, 346.600551414273, 345.329529521548, 347.57104015601, 348.963796501982, 345.361760506359, 343.09341235106, 343.365983787957, 345.716706144734, 343.15258980508, 341.70933958437, 341.548781674918, 339.59130229191, 344.299696401311, 344.448221194296, 342.388807830176, 348.336684649225, 344.397666350436, 345.818026495284, 340.116540442996, 339.797336669791, 337.545250603209, 345.718797981163, 351.048452042391, 342.785987915321, 341.033343978344, 349.744867232652, 345.303176365015, 342.305833806396, 344.4982367265, 348.595025034825, 343.800934546154, 346.260978082817, 345.916877449364, 343.971569806687, 343.487740703203, 340.977120031262, 341.67444017161, 336.236301675881, 345.530060842289, 345.126933454227, 337.38952111325, 337.139572817852, 347.763691120783, 345.384047693421, 346.327101734003, 342.769801678595, 339.912004609161, 346.901120208766, 349.085881909844, 346.865911942052, 347.420454838991, 341.867622583115, 340.541573668534, 344.432314373556, 341.605116910887, 341.999366906161, 343.386206551063, 345.239288852998, 346.424127538973, 344.974888973949, 342.298994359062, 342.504317341389, 342.723027515673, 346.238538693424, 349.400656349278, 344.434133056476, 345.833220845671, 346.647913545071, 346.567891179141, 338.788276444572, 341.869240656598, 343.046330675696, 345.198219968856, 349.640747082485, 342.902895276456, 345.921649126678, 347.043808677779, 339.444211760757, 338.856615641517, 343.219701198951, 346.007004135043, 340.731650896051, 342.289045005789, 343.240891564757, 338.663604370539, 348.020033680633, 343.526819608509, 347.113136023352, 343.530442882081, 346.996072973315, 338.893853772212, 344.435054151554, 346.665943768057, 345.692957229839, 344.273642462549, 342.974396673765, 345.628591848546, 341.497675094733, 344.085041520127, 342.821013354364, 343.514095106381, 342.043461623251, 344.958207008819, 346.706136983793, 343.758311904033, 347.23771206106, 346.334480367776, 342.697446328822, 347.038994441139, 352.096720477403, 343.217775768597, 351.278344592785, 341.474283885464, 343.616744292124, 342.187014266573, 345.5324027331, 343.890622681532, 348.45977054407, 346.608860092366, 342.864312368025, 340.193312042428, 339.279823541642, 341.919834291554, 343.14856644058, 348.489887387003, 343.391787214768, 340.997322530548, 344.419376697782, 341.972768400694, 342.2062512581, 341.275902908833, 340.862759331765, 346.97241811043, 343.444608598395, 342.471828666252, 342.168099793172, 349.0497024921, 341.366510956717, 347.949427172685, 343.69597062268, 340.473401852915, 345.547263264566, 339.686289869007, 343.143227446018, 346.268533232088, 336.221042270872, 347.999726772637, 347.699545652261, 345.168771910693, 341.852709749749, 341.350363564104, 342.003744595935, 344.486213002583, 342.26325679952, 343.264599254678, 346.028809177435, 347.080167314593, 347.438115720976, 344.323267622281, 341.675997022063, 343.554045395603, 344.191984968159, 347.579883190061, 343.599560712797, 343.557922853252, 345.300380776555, 348.420147893027, 347.098613656128, 342.021910518073, 338.113452736407, 345.206951090973, 343.729398069651, 343.139606097139, 349.617209376939, 347.418906460756, 344.894646698957, 344.399426269592, 343.126828728837, 342.64344944219, 343.988196203146, 343.430264734094, 346.953984231722, 339.323530895146, 345.194359858563, 345.174639587626, 341.19857739129, 343.93290809843, 346.175139852537, 338.826399065595, 338.888923800945, 346.747631718898, 343.045840027291, 341.604981873066, 345.215233167414, 338.321926006125, 346.832991830567, 343.712273663661, 343.505440920283, 343.558801104224, 340.994369381809, 347.171692161298, 345.787555076091, 343.423360413702, 350.595806531305, 342.926038993128, 341.295218872815, 343.509940640305, 343.388707412573, 341.357391594191, 338.949725089107, 341.279343822152, 343.739812248307, 347.015555392551, 340.659220003814, 341.106325730924, 342.551584184733, 346.590130579092, 342.037104225367, 345.380374757349, 347.394813066581, 340.362509233518, 344.637258340003, 347.211362978729, 341.460185690365, 343.898219466468, 341.930367408977, 343.584743612423, 342.891925190897, 345.37052691077, 338.33460509067, 342.54844572832, 343.245664605693, 343.471528969045, 348.936973272367, 347.201181632231, 344.100489282997, 345.192620051096, 341.472144214359, 337.205826176171, 344.081324688729, 340.658036999014, 348.414469864426, 344.299818604063, 347.84662617258, 343.607176288329, 340.573302140223, 344.86540820004, 338.5676799721, 345.91888410998, 345.163531860455, 344.258393413625, 341.055804013937, 342.193319093328, 348.107559005974, 346.266891025805, 347.170230757676, 347.584220263792, 343.678032915702, 344.739865976793, 340.209068049056, 351.022908755495, 343.677427875727, 340.665425384548, 341.088429713651, 344.232257462234, 344.18329248329, 342.738949449844, 344.048234908397, 340.709243183836, 347.347806904829, 338.892214702421, 344.801094652652, 343.33130269164, 346.383383563244, 341.729975719573, 345.517615114437, 347.356856864149, 346.264261174085, 344.075293824437, 342.171665148998, 343.281334172123, 347.449848131898, 340.498153035479, 344.265596472382, 346.045986606315, 346.532136638319, 345.361769515375, 349.431494349335, 342.717129994599, 340.094449926431, 350.477780860153, 343.065749305479, 347.750977822549, 342.222303378671, 342.309628051935, 346.605354101766, 343.598199337561, 346.204404754675, 340.97731392359, 342.670919303312, 349.610529338586, 347.696760832796, 343.663690287339, 348.352392958749, 346.622616649415, 343.932718327897, 349.634323409025, 341.521018037492, 345.884336056953, 349.477810557355, 343.059871128054, 342.932981245231, 343.89895775593, 343.014476168421, 340.419575274277, 347.521128919625, 349.513107816365, 344.987091897844, 345.201149498107, 347.210876727946, 346.864805900781, 346.780061285571, 339.256350400984, 340.753308863646, 345.598474691372, 345.608940634474, 346.912930108074, 345.639430770233, 346.397504181127, 340.30135337777, 341.637191149063, 344.424781869898, 348.073651009922, 346.358982362019, 347.600301589638, 341.044261556939, 346.678353484169, 343.261723345607, 343.718002351304, 344.673941483618, 344.56442300809, 337.122988049657, 346.24097732399, 350.696338816629, 343.091193000551, 340.861524396162, 341.751545446337, 341.090789246745, 344.649380441274, 344.519787868726, 344.33922940529, 340.452551216189, 348.890978427573, 340.863704420025, 341.993888829022, 342.332333063827, 344.352404354673, 344.191521342555, 343.87059286946, 345.538846585485, 341.743443165593, 345.343539195855, 341.882417018946, 341.982728217502, 342.946433967616, 345.713130770494, 343.562289264257, 345.030657921688, 342.512892891462, 341.623283955601, 342.707603848459, 339.083085522469, 343.030644705366, 346.864952881483, 339.528112778173, 347.834589452252, 341.214969268704, 346.040522781408, 342.926207380116, 339.215958051328, 340.868881519493, 344.320086664334, 337.809293386672, 341.083523829651, 342.812090757043, 342.868095202047, 348.06317128336, 342.977469139407, 342.339987792965, 342.473817234488, 348.126583710304, 343.04761104354, 346.413702326642, 349.170901362698, 339.95484030519, 346.411330986459, 344.011189815551, 339.927064182186, 346.130801627042, 347.993356078503, 344.897498242038, 346.640520109329, 342.14822417857, 343.295240046155, 340.115813807522, 346.565607046836, 344.395151359837, 346.281185823313, 341.509944971116, 346.197537272549, 344.716364284286, 352.262973036929, 345.084366695854, 348.276414591435, 340.717478693087, 345.797837781297, 338.085001086292, 347.287457584807, 342.818911517116, 340.169225187427, 341.789629507846, 343.040770785589, 339.066756889144, 343.735043935181, 342.273545146774, 345.309151190547, 339.961772964805, 345.567425956026, 342.291281913394, 342.209091153928, 342.153913317411, 340.796093338577, 343.257071231164, 342.64180825267, 344.547892080288, 340.966093256735, 343.716855818122, 344.979332662153, 343.047895578129, 340.895973887028, 344.918640535206, 342.154374230749, 339.111051835728, 343.850721939819, 345.232227225208, 348.139694540819, 346.866704114423, 343.620563629973, 346.663158684298, 340.446864684779, 341.271348371099, 342.170559469723, 344.488259293589, 348.028546801665, 344.962531007016, 344.255549069734, 347.50244303483, 341.837732095941, 342.081960266745, 341.280546395929, 346.8317335487, 339.551802465403, 346.742842453831, 337.401332206597, 346.896511237865, 343.71009226476, 347.517458811373, 349.746010685413, 342.34651186792, 336.606221106682, 342.544567373218, 342.278772413092, 343.685869474428, 342.066823682822, 342.256111726415, 350.835341819576, 339.05251876776, 341.387596136006, 342.512854304265, 343.530383290024, 341.01052686462, 340.91603289327, 353.378119883943, 339.575998761878, 347.362560061268, 348.422378190671, 342.790439038791, 339.693932808585, 345.113719568955, 342.659238774363, 339.976325804108, 344.029914451959, 342.834680745422, 341.142772066101, 348.564139302792, 347.281482633935, 342.398681232241, 341.565489323284, 348.496570254671, 342.566584527191, 343.692127285912, 338.722939629387, 339.695795429465, 343.968882934625, 346.090690272459, 340.593696952961, 341.887780235323, 343.165225740913, 339.995385930325, 340.258304727187, 344.350563169008, 340.881123070431, 342.946045992448, 348.676179720888, 343.020263098176, 342.433980658757, 346.814131924391, 343.149784249524, 349.262452189493, 349.89197248778, 343.425384113708, 343.887873598854, 349.669041283199, 345.104100849081, 344.775900774463, 346.618939817425, 339.788176389831, 345.431309887221, 347.381499028659, 340.861430495274, 347.708760030497, 351.242921890343, 343.630798549588, 345.588046247468, 347.097133706785, 342.834259663504, 340.251485765241, 336.006050296081, 339.909782306353, 345.800011097985, 348.928607651238, 341.526399680496, 342.762740325625, 342.905064866612, 339.869293960472, 345.962818090477, 345.457189038928, 345.549140994399, 349.371780624611, 345.12275882334, 342.037767537697, 341.350369225754, 339.269590331539, 348.226936088739, 341.211680233119, 343.92364985088, 346.110680448238, 344.558657605276, 348.543000214028, 342.327011403927, 341.621519939943, 345.828501999816, 343.01807767177, 346.205162728129, 340.167013973241, 346.607080698325, 345.868668855211, 343.992882508317, 338.384841761575, 346.525884525347, 345.082274336025, 345.770043300919, 347.558992652958, 342.735180746549, 343.519423848873, 344.074326886203, 337.681291048174, 344.713989267724, 352.755233734367, 345.444655105592, 340.461410985945, 345.605366763311, 344.346005912372, 342.110140248961, 339.501916318146, 339.759569188373, 346.016995822876, 338.627934025367, 344.41681460238, 345.185106853537, 349.61604775422, 342.677439851556, 342.906274046558, 342.790532533532, 342.246515238088, 338.684604132076, 339.665276972362, 348.521675515939, 341.822723751544, 346.65901821708, 348.073374792575, 345.0239231502, 342.396869440407, 345.630412866888, 343.16363005933, 345.9565405286, 340.962678939493, 346.379756655472, 350.176168568116, 341.742441001805, 342.866166476834, 346.509409785503, 340.658562103297, 341.469759751355, 342.668044266759, 349.200945120825, 342.896256124027, 339.619444745965, 347.663656630673, 343.611116347694, 345.172458127318, 344.091832466313, 343.378689177327, 346.536393039985, 347.502592710669, 342.066298392806, 343.388305103726, 343.233729051335, 344.104661328522, 343.109665103871, 345.581472556227, 343.576565071951, 348.376982885602, 341.520675998775, 342.65740492574, 345.647924374579, 340.454026910173, 342.248431021771, 345.710101866832, 340.85187038406, 341.231477632914, 344.645361195884, 341.886410037094, 344.803658864565, 347.10325113216, 340.400773160137, 339.782151317266, 338.266941686792, 344.016431006014, 345.525945990727, 345.130183712631, 346.145339449158, 342.968160959152, 343.0613728833, 344.596644208986, 341.422587149663, 344.718990779478, 347.430547642156, 345.447455558602, 342.316707514758, 347.496450148746, 343.51122985879, 342.500959033151, 343.692380094601, 340.577468764961, 343.855783886201, 340.611421793451, 345.714081534331, 342.689176419914, 344.119106498461, 343.545522248431, 345.460443024517, 344.914032372605, 347.610931467464, 347.713247909894, 343.998943531421, 343.797534391784, 342.586889749072, 347.14404724559, 338.886807656082, 348.26286087566, 344.086622713812, 345.715568698077, 347.217171310376, 346.192109549561, 346.17049783613, 343.557382513283, 342.892512755272, 344.584035784721, 344.693145913753, 344.493332394105, 345.430124832731, 340.787630146086, 342.876430559846, 338.143572152683, 339.570259646172, 342.597565461222, 340.149822435432, 341.406097185964, 346.385937725097, 347.992319074253, 346.794495806858, 341.50269229688, 347.160772433212, 339.143859131948, 344.593048594612, 340.904963073233, 346.381947021917, 344.134918911964, 343.736873359649, 344.420044271964, 345.770896772919, 348.71923168946, 349.739602805152, 342.817132423495, 340.723144269243, 344.550507310563, 337.902111365453, 342.13555927339, 344.297241479943, 339.426841141255, 340.57202800734, 342.854159567489, 347.719341301305, 341.232348493732, 346.187613407317, 339.3044941403, 346.566592112533, 344.997731855889, 340.287767116122, 344.45993018339, 344.931779568529, 347.40412551466, 342.853973660369, 347.960931630935, 339.531270799821, 342.625886815281, 344.646031690848, 343.826143897962, 341.419222490232, 342.443498058285, 346.982397897246, 347.571434821567, 338.623376148952, 346.410471882398, 345.159646848752, 343.028529767467, 343.576937904497, 344.678858061742, 345.133629881662, 342.355957759578, 344.399568244377, 344.027763722984, 339.43021231844, 340.410355223207, 341.096836843116, 348.702482206088, 343.201819257699, 341.300022000792, 345.551003693869, 345.499241964534, 347.028360501278, 341.782199677847, 341.48910843194, 340.25295055669, 344.702697580396, 348.282108322596, 343.966594576152, 339.559997718765, 341.200491878983, 338.996189448279, 341.435475199531, 343.619501653892, 349.813123171769, 343.542030781296, 338.822140498161, 345.66674694426, 342.822795558237, 342.903317584434, 351.936581453594, 347.280837290421, 341.285795053783, 345.722014046358, 344.434360399953, 348.161336252895, 346.960699069606, 346.077374765024, 351.772514534198, 342.476540053219, 345.707778117142, 338.13598200016, 343.776629826686, 344.430872691322, 346.708987235097, 346.79702453153, 343.145080372208, 347.589487797276, 345.326533576876, 346.822111437825, 344.003627534276, 342.209039168806, 341.633292795404, 345.937571244072, 341.428065626794, 342.669525865992, 344.22000205008, 345.414484945978, 341.539338923924, 340.402750378269, 345.176685551451, 349.712317019398, 352.759569409252, 343.654317428032, 341.910046324597, 339.948224039983, 345.836536625775, 343.680579605369, 344.075717770442, 344.536484646543, 342.99817472765, 345.127178731488, 343.033021196705, 346.537170318415, 345.265438939391, 347.509544547491, 343.871149093458, 342.174813253827, 338.518836101365, 343.743212033496, 345.770977664904, 341.808583329453, 343.49562827549, 342.120008637488, 342.524833962497, 346.847758008743, 345.428035267709, 345.937218213872, 339.085438907889, 342.776005415712, 348.345913747158, 346.760322891624, 344.418665723124, 347.80238598154, 343.380054220585, 345.879914514232, 345.110305026915, 343.681901146742, 345.189538359763, 341.953764950916, 346.624348088349, 341.330522717939, 341.150602539577, 341.154975434718, 344.988744794006, 342.713907323839, 341.917109152978, 340.873931984414, 350.964646934633, 347.708396321022, 345.477895947282, 343.604307904449, 337.959325228381, 344.214637750566, 343.622904459195, 344.617750527841, 343.458523621795, 344.511148631632, 345.447272696404, 347.194842713275, 345.440924503619, 343.297715490673, 342.695366386985, 339.002008981359, 339.650424580646, 343.410413547408, 346.296754870096, 341.838005619034, 342.792058144379, 345.424627477055, 345.92729592651, 341.793972260169, 338.74162967003, 345.670780156305, 345.469518618754, 345.957546151302, 344.491136322887, 341.428897484416, 342.867050320081, 343.593871575378, 342.517873513281, 350.841605685005, 344.563720865457, 341.10544730375, 341.899400993766, 340.707495750238, 344.402419326044, 343.470530688789, 346.223349521254, 341.859953307328, 349.331526385341, 344.946121955386, 344.992484455458, 339.970110172527, 344.526492251623, 343.361442971529, 343.44260502034, 342.74832498606, 345.246144050231, 350.114774353359, 341.552040173008, 343.250356962033, 345.016648399197, 339.959820558861, 347.731634047759, 349.002419974221, 340.727565705981, 348.540782697828, 341.985119178296, 345.701881532442, 350.681029677783, 348.089319836235, 341.989771817289, 345.626008359054, 342.625923048409, 342.224192730377, 343.299025561177, 346.332989200447, 346.492031333262, 351.548724391894, 339.62771243924, 341.898114707447, 348.397979227848, 342.307337260724, 339.065131233427, 340.315648316882, 344.86258212739, 345.724613027974, 343.668578592442, 347.36725726277, 345.035186680102, 344.343951113328, 344.653095731392, 344.329674259248, 341.688529122189, 345.234205063525, 346.738897030234, 345.714744597053, 340.602976315821, 346.925466396316, 341.429036143603, 341.272301461345, 340.409965258939, 341.911687743497, 343.404901528641, 340.306469278565, 345.71741591158, 349.260237500674, 337.243422787603, 345.928613019179, 343.824012324712, 341.722818497172, 344.913983066529, 347.797941804795, 341.509624896317, 343.337553026758, 352.360345130473, 342.57613076651, 341.185508545029, 347.602743285044, 346.41367040448, 344.336332399434, 342.319991019817, 340.111231171694, 346.947835861868, 348.974647345458, 343.390461662959, 340.866368027128, 340.402304571874, 345.838834856282, 341.263016597722, 345.932435531271, 341.187836414055, 344.726570248004, 342.65971848399, 351.137594669119, 343.989449381015, 346.990110271065, 347.774297334994, 338.28391216998, 347.483828349313, 342.243602114071, 344.884795252136, 342.391223517688, 339.413301587993, 341.849306334884, 342.648917223284, 345.549060915567, 344.241344775946, 341.480704928811, 345.711660956645, 338.131000057342, 350.682690480945, 342.249216696172, 346.314672220083, 343.288826289181, 343.359715956293, 344.981929152139, 346.086847109145, 353.365983326981, 349.596582420697, 341.602104797148, 344.874176089884, 346.800244454935, 344.275166887855, 341.339409676254, 338.972848416453, 345.099056729461, 346.704902141318, 346.80964125216, 344.774200205135, 341.33368767629, 340.696269663309, 341.300516838517, 343.136007449114, 346.133038863698, 344.222760805553, 338.798061662369, 341.833465329812, 336.709764406102, 343.825278530517, 342.9329630025, 338.272288564771, 338.162387630197, 343.014363578407, 344.690323278578, 342.981639252105, 339.185418309651, 344.149126925858, 345.63526268621, 345.192168128118, 341.1697712944, 343.228478705337, 345.94966832147, 345.76894774626, 341.671720798213, 345.037407015199, 344.441020437362, 344.368787117605, 340.939375009064, 341.12903699584, 345.911785399678, 337.780774420677, 342.024460843117, 346.593289546719, 341.13572016077, 345.051644200547, 344.827919896566, 344.123100283481, 342.929798320936, 343.935968512196, 343.879488760816, 341.2223369548, 342.632178878534, 345.40458243271, 342.292794286514, 345.507241295808, 343.796334437834, 342.648760176219, 342.412620755345, 345.810024111766, 347.620828362645, 340.574648887357, 342.455997198863, 341.394444716633, 341.552979305575, 341.764231394728, 352.847844438901, 347.943688152743, 341.578852688217, 343.317908116191, 342.505316926915, 347.996144706936, 337.754858360681, 348.921083526734, 342.809707449343, 346.643884447261, 346.523972015297, 338.628298408143, 341.841660001092, 344.240226049358, 344.023385604972, 345.682685088082, 341.649933255193, 337.036998410079, 342.561378619522, 343.584939326048, 343.049081676054, 350.291159604151, 342.770048237105, 346.698641132744, 346.871512852168, 340.208920121167, 341.048599290419, 347.860239264163, 347.700149617177, 339.763073152, 345.343401915119, 341.841313630486, 343.868016408892, 348.346972768734, 343.641790468851, 345.111338189089, 341.877603091842, 341.150699670149, 343.870315049455, 341.643648674705, 342.992328006995, 349.179807916847, 343.583582234519, 347.09518587997, 347.466132124054, 342.782441456801, 341.94470945641, 343.457726870761, 342.542602128567, 341.285896908406, 343.258909075659, 343.873082028634, 336.989126513237, 347.768537185397, 342.848183476013, 341.222741059929, 345.304654186063, 343.304736188129, 343.421402590668, 346.96257144168, 339.871340586922, 345.750836484183, 345.316908363374, 340.864714118242, 347.132310501179, 341.252897239368, 343.540335372046, 345.586733476177, 344.84366801685, 345.112211082291, 347.245656909434, 343.100823692348, 347.587009212187, 345.570971144384, 340.223858688651, 346.433437754817, 345.621033214369, 345.316145956701, 342.211899819832, 346.158310645829, 343.308956727316, 339.751965687737, 342.803244946155, 333.849966474559, 340.193645831083, 343.004644634883, 343.757207317717, 346.920140894956, 343.536573852162, 350.503590294971, 343.852537562855, 343.413402942427, 338.538833150046, 346.7273233175, 340.650265644911, 344.875593200801, 346.3035552789, 346.140247205796, 346.869390192561, 346.437093092106, 340.558188314526, 348.672501435888, 348.308916043684, 344.746683711196, 345.855536834619, 346.266666421389, 340.681601253708, 346.668984043767, 342.188602355111, 342.872808250011, 345.99157009345, 344.760200889853, 342.561391788667, 344.532059515218, 345.381430090992, 340.073960912787, 343.676820938998, 339.628141814193, 344.638171602062, 341.452632638625, 349.304204736753, 342.685029774272, 340.350989501297, 338.19524885762, 346.402025858402, 341.979132065391, 341.878085800273, 344.951511936993, 339.964393895975, 343.435112923452, 337.330044622925, 341.246556191381, 345.076796270868, 346.036191620018, 340.772486292525, 348.137991813905, 347.473390733346, 342.44374058053, 346.078535885206, 340.416811578157, 343.34213251001, 345.095611858124, 346.301429617378, 347.811055241166, 341.88899390875, 342.88595835652, 341.377930169132, 344.812388330917, 343.766573814792, 340.691266170415, 350.396525646724, 339.78808639369, 343.384693912318, 345.529385147136, 345.029914556795, 339.930022929726, 346.91326023449, 344.429210634019, 342.850254121812, 345.151391821476, 346.159696127041, 343.544659047185, 343.11661712525, 344.643765631313, 341.299779641704, 347.446279411414, 347.231954511768, 340.505627910141, 348.498230100702, 342.368290093178, 346.339106532893, 350.751390705681, 342.600105386415, 346.052094142801, 346.678839679252, 343.770849994556, 342.135877819864, 345.443580907707, 346.01869309748, 344.082960595797, 345.253188159641, 345.162572196429, 344.715221434374, 345.381239493539, 344.875182723405, 343.749877843081, 346.903664389575, 341.162911682309, 342.160447813987, 347.418486266134, 344.408017784139, 340.164758424236, 344.943789521985, 344.445106838732, 347.319782731144, 343.315577148961, 338.959072520718, 344.029170737901, 343.620191195566, 344.337541212439, 345.49438804322, 343.077284108246, 351.500386327983, 345.984636909084, 338.15824809619, 344.068510354488, 345.332108897117, 342.711946552743, 348.299515740308, 345.725884694449, 345.312529322458, 341.966102258322, 337.810629966532, 342.73850556421, 341.519028790981, 344.477370638768, 344.342758468781, 343.387362140063, 338.50059649507, 345.129544618041, 341.39554024234, 343.481529292666, 342.99251407767, 346.198188522375, 338.547906829313, 338.358942064851, 345.451838049642, 346.110787448219, 346.096295396522, 345.448241652492, 345.805671684897, 339.926698511298, 344.741842456512, 345.957116275268, 340.603045422957, 342.745261318699, 345.522168756923, 345.499069020468, 348.540004707798, 341.69314603858, 339.671740276313, 344.333500995161, 342.641032132441, 340.854904878087, 344.258954046341, 350.845114574453, 349.881518625349, 346.401513002903, 340.712812288782, 341.873931497165, 346.736947161189, 341.924699220978, 344.743277091274, 342.31670940897, 342.292011019637, 343.49041980491, 345.801112162765, 342.295562144415, 344.562772835245, 348.231921167568, 347.24398992033, 341.324211497271, 344.249584026097, 343.22506680747, 345.263458252338, 349.362067995284, 347.401998225354, 344.760218766744, 345.0806332199, 346.984987671801, 351.895941063138, 341.061311400348, 340.286019258411, 346.225743972971, 342.82244291665, 346.840262769406, 341.798615037933, 341.763621266068, 342.626254402134, 345.794905237626, 343.663974770233, 343.781011259397, 343.908386725365, 343.188849781404, 338.988320918935, 344.607840916823, 344.022059083789, 340.79080622513, 341.629062250989, 350.987955988619, 343.295442936635, 343.135564423949, 342.242678379479, 343.103312431507, 344.771712647949, 343.453410294717, 341.285942259888, 345.845238532781, 344.167349330089, 349.821519381073, 343.404075838509, 343.335005520264, 340.875319671026, 345.149108748854, 344.991890301049, 343.345567487353, 347.278860261835, 345.329459674132, 345.106734577987, 340.746109029563, 341.695251159357, 346.736544788752, 346.275527611172, 343.216545223874, 342.82490977814, 343.030764770103, 339.070046693124, 344.524708188976, 346.232464420257, 344.752644276532, 339.139866473864, 348.585443657377, 344.447093485674, 344.6138960039, 342.349994383294, 345.758909834015, 340.002586955314, 345.253041031764, 350.481349019577, 340.608141492478, 343.066714174085, 341.081035118508, 344.882754643748, 343.751068795216, 345.016233387708, 343.456201423948, 340.72433796689, 344.024686082317, 347.111187754142, 344.20054676807, 344.946973063816, 344.25120828828, 344.768177886204, 341.818008973262, 344.42686120115, 342.541227341297, 348.715441359117, 342.277897021442, 345.541088644191, 339.617094657232, 340.693246551487, 343.699528176684, 344.398297335896, 341.557730672402, 344.240413434364, 342.475748355273, 338.32998738236, 342.000972614366, 341.858916593042, 341.241114578084, 345.136421024868, 347.253154821623, 345.562585281767, 338.557832180816, 346.221542422622, 340.984088483983, 345.806494358804, 345.950084367254, 346.044948404023, 341.070319401702, 350.912797216074, 347.412834355141, 341.849980030241, 344.599348022474, 346.633936572573, 341.611308094751, 344.916473860332, 345.994356048167, 343.760304592802, 348.942122495181, 348.32247123856, 343.877566520553, 345.790814768544, 344.713782238238, 350.114026227925, 343.683095455156, 349.697448293288, 345.225335813577, 343.102965071007, 345.026794330393, 341.242701838508, 340.955077381894, 343.224208565308, 340.209877164402, 339.279887902413, 343.436902837176, 342.376986845621, 345.364643146038, 346.62935039199, 342.963927147422, 342.410079481567, 336.951707057561, 346.748372364252, 339.546022019733, 342.329918578853, 345.573228909225, 347.959911606977, 341.411433797617, 339.41758188077, 346.70687597019, 340.301497260183, 343.953602909713, 345.948384560284, 344.2907570401, 336.246042651317, 344.587404083495, 340.080050324958, 345.174551131828, 342.880303293579, 348.652306972814, 343.613952918924, 342.127331964483, 341.81426569553, 346.490006063155, 341.026550281411, 341.20833524896, 345.029603199367, 346.185170735902, 346.157315984829, 346.484537743581, 346.800042436743, 341.309407645498, 342.966765225747, 346.137431418225, 346.788241038494, 343.197140125055, 345.148424994597, 342.6045662414, 346.07663463855, 348.110247023721, 340.74465145104, 342.810698751173, 341.028596932248, 341.140310886997, 343.773139830606, 344.877105699938, 341.862404502733, 343.204356490958, 346.685218276747, 345.386988325656, 344.909294299784, 343.820892298521, 343.692150352299, 350.130662942427, 349.223210238062, 340.750691868081, 345.586300195156, 337.085948415904, 343.206324357963, 339.47169145861, 341.738916481005, 345.716629060404, 343.962607687232, 337.565073737016, 345.518519416064, 346.677393467159, 339.598825613797, 348.243334694272, 341.371240238211, 340.740488513102, 345.252425745537, 342.400455137925, 348.421323621431, 341.163005572647, 343.398352684208, 337.929874658134, 344.65359867302, 344.775719826401, 345.663404267209, 344.500717544276, 343.437554535924, 343.302698728033, 342.24578728744, 345.920728219324, 343.686185936552, 345.06261782382, 345.778072114828, 341.853469964593, 343.904804249759, 341.535552266072, 343.108537753674, 347.830333106262, 344.972018429784, 342.645907307633, 352.27965580897, 348.463290336541, 342.604956701728, 348.74365452791, 342.070996060948, 336.854430933889, 344.367671809898, 349.633259425479, 342.382034508795, 342.136100542729, 337.650156857978, 338.548136619193, 343.471757755301, 346.790634891244, 344.30559844607, 344.111154919333, 350.037935134507, 344.23841265058, 341.138090652512, 344.041492252854, 346.03403787188, 344.088325895513, 342.649225008937, 346.877259798016, 344.156529502487, 343.880880050524, 343.830821111488, 343.883161775443, 343.638097453605, 343.486803827501, 343.042795840679, 340.333256279633, 340.808853744184, 345.095921152573, 344.404194251781, 343.280625194403, 346.16037631967, 340.458209123806, 339.504956000032, 341.467797396009, 350.196739620873, 344.593941597836, 347.989292714706, 342.082985333451, 339.42962443427, 343.426711971739, 347.677328612629, 340.650265730815, 340.355921786848, 346.477600766664, 345.966844736485, 344.761088756549, 344.142051301374, 341.093435347003, 341.936529007368, 341.783670094109, 343.761203865522, 351.293694624987, 344.702969624634, 339.681565239607, 342.184244599247, 344.817857872924, 348.644576010206, 343.654452480499, 346.426890339309, 348.832871797404, 345.180142568556, 343.576746362327, 345.750300025304, 342.302528630064, 346.559736902366, 342.383978066913, 340.055251218411, 342.19975786469, 342.308438293148, 344.746803153177, 340.172184487049, 345.023540535075, 343.007075336761, 341.31093084053, 343.211470818376, 349.294455139785, 341.817632791814, 346.514872969807, 347.224580094559, 340.591289144159, 346.724886267601, 342.074698176787, 341.93192553277, 349.626312901108, 346.77804873471, 342.284740184915, 341.786920348446, 344.526393254879, 350.927554456304, 345.166940610184, 343.354557223817, 343.290551337036, 343.005206680294, 341.924343999084, 345.533656375918, 346.711192798786, 350.51010816162, 348.407814271559, 347.489714984022, 350.312174178892, 342.58757524933, 346.742512652057, 344.526364132699, 343.599132949146, 345.567463602453, 342.062146783563, 336.086944733059, 340.678303414656, 345.223221447478, 347.390480248114, 343.579298350886, 346.128625361932, 347.277963990033, 342.519751214618, 347.978554786713, 347.740708363347, 343.089389306052, 342.514365854465, 343.348581304301, 342.637617287603, 342.945567218563, 342.737558970557, 341.496914999947, 351.567934463575, 340.916736602393, 341.28666136406, 348.042242508271, 343.810249672087, 346.491543690869, 346.592431599604, 343.899642242397, 342.010655767364, 345.995913283394, 345.140869905392, 343.413164509056, 345.285355198697, 340.340364711409, 345.609638973299, 345.538050083642, 344.857447364907, 345.074823497455, 345.340197320746, 342.563668389215, 343.696563304431, 345.290756241091, 347.001392816344, 346.187897446763, 344.610472575928, 340.68135019862, 344.724971931323, 343.989249729755, 346.599995533515, 341.819437499854, 346.412705642839, 344.079317540063, 344.520964512766, 341.008964070769, 341.923705021449, 340.804031596344, 347.249047903429, 343.212137504508, 343.01123418816, 343.516509344394, 340.105092921634, 348.178002952099, 341.712130674404, 345.49116729889, 342.559536638354, 344.13154887492, 343.534105614846, 345.633793822799, 347.581175536304, 348.121797615663, 345.523410954306, 343.157139169116, 346.51090426063, 342.174970230085, 347.902724761536, 341.389719237107, 345.688786150847, 344.155311592411, 341.880932507018, 344.07414798952, 350.552890386501, 345.801701545631, 347.288722306687, 344.350265690637, 340.539958111269, 340.954872072382, 341.144773713012, 342.957751600212, 343.932026856547, 344.83946297846, 342.049401853235, 339.463778760993, 342.521891487853, 345.366030615532, 343.750010731278, 338.700052069389, 343.045044299041, 347.369698238294, 341.092213434462, 345.585388601987, 346.169144403712, 348.87423807385, 338.496950573904, 347.534972082973, 346.977789898246, 339.786831044022, 341.672252498663, 343.697917279346, 344.207417594662, 344.079628356811, 340.372014494741, 344.664495672578, 343.864503176334, 342.668854111535, 348.552770713159, 345.526000693231, 342.677088261678, 343.282213303156, 346.639972965496, 344.211061654183, 338.541159714087, 343.693376701192, 343.231650936697, 347.44675871447, 341.579381237779, 341.670106413178, 341.90797561502, 340.444413944284, 346.796356151708, 337.615666951469, 339.144964730031, 348.09778691811, 346.279005417218, 347.47490889473, 343.447226199178, 338.509215796377, 353.563983817146, 338.922477313452, 341.040915283573, 345.027807657178, 341.313501849924, 342.277785107208, 343.065987613722, 343.547122838823, 342.308472180761, 341.548920932862, 348.642609158857, 344.470899249554, 341.938277399108, 343.838608714447, 345.823037301822, 343.711033234195, 341.664131686619, 344.549334932428, 345.933755524629, 341.129087787529, 343.656599261847, 345.700330708591, 348.425210037379, 338.975589521204, 348.937465822026, 342.751776270894, 341.069098799747, 345.993084131559, 349.09668914874, 349.561205196787, 343.847178833433, 346.931535606434, 338.866964607345, 341.070651442699, 342.381665355775, 340.077561819465, 347.674253582112, 347.110232564095, 339.567603165678, 345.113268039173, 349.67440463541, 342.320563950414, 340.372110427405, 343.884615707758, 337.459852398549, 345.565237757443, 343.362599684006, 340.640453079576, 352.155061657918, 346.114118975041, 348.437262888944, 345.821759105353, 338.934919549031, 343.828039698628, 343.705034243332, 342.958332401044, 350.776863786808, 344.457891051269, 347.630431451339, 344.630677789445, 342.119953968728, 341.031839491317, 343.86285294721, 340.785009432339, 348.915303913433, 340.308488199415, 345.903261943244, 340.236631654587, 346.91322292649, 340.291224483312, 345.21185115929, 347.176047125151, 342.184355942618, 345.027936827372, 344.10746873163, 341.885305098349, 347.357773473322, 346.29907767776, 342.194496253113, 342.208684012779, 345.237889211316, 341.995198086448, 338.38689846722, 343.515989137196, 343.643253251081, 336.234993251902, 343.802490169067, 342.82243297622, 344.848332476457, 346.08623542779, 345.483220942256, 339.259592070971, 343.065586177524, 343.095317818994, 342.519963974778, 344.140744002307, 342.053515298066, 344.283415218351, 345.10901676531, 347.557191008587, 348.437299529569, 341.584665599965, 345.568169558242, 342.755371463038, 339.17912843995, 339.38083526556, 337.690803611042, 343.384568634027, 345.601021119983, 342.250594550821, 345.151385847532, 347.859423927382, 343.533152320669, 346.861465009625, 349.250681613821, 346.02627990258, 343.579123750106, 342.347607622263, 340.810784385966, 340.077864101388, 339.655819999647, 343.865384718712, 346.717420963363, 347.579761770131, 344.464064302161, 346.306121555095, 342.774595495307, 346.131080706512, 341.379904010836, 349.689133232509, 345.848936685224, 345.234763143413, 345.805093213266, 348.761596149814, 345.204586883623, 342.276319432698, 340.431593593976, 345.054062184332, 333.625006305961, 345.807551379539, 343.292891348825, 340.813417531944, 341.284066751189, 348.661320101947, 343.100923226471, 347.589853343854, 347.302173832081, 351.267283781979, 343.731747356056, 347.999146483975, 344.595676189403, 343.914509611097, 347.024731545528, 341.206930301614, 347.754489926575, 344.986161652026, 345.048421086631, 350.261477720077, 347.709315365874, 346.845261828858, 346.511005457822, 347.658660838153, 343.93378621565, 340.166500047997, 342.203076992935, 345.028220079346, 343.752954653493, 347.810776346964, 342.38512849358, 345.813219245433, 341.976463225941, 336.895659664839, 344.479088964641, 345.317893244557, 344.709427361168, 341.418853121293, 341.823008076025, 343.932990042516, 350.239959591639, 344.367597839999, 341.574159529055, 347.133294404118, 339.880519329694, 343.134236062141, 342.484463016544, 343.024467291531, 343.49374722509, 342.728030852019, 348.115878167843, 347.305174584673, 340.794224570905, 338.158768960223, 345.843892516897, 340.675394924199, 341.5349069687, 343.907857721553, 341.835669121397, 343.691066074863, 343.505927322838, 338.69028158846, 342.314461951431, 345.124546197618, 346.010380332587, 342.86571683262, 340.421897783928, 339.844256338686, 342.706394048713, 342.13588835537, 349.514944171951, 345.337404381767, 345.065874523206, 350.18900891993, 346.990468508404, 342.101570140981, 343.231701342957, 344.835789324283, 352.67726935875, 337.813807621369, 339.946178002372, 349.163906775591, 347.989626350559, 341.832932883187, 345.411316252203, 351.257031771268, 342.795440440856, 342.861416633082, 347.344540669908, 341.973276350366, 341.169685952205, 344.963749263435, 340.153850574037, 346.816433089244, 346.920635586898, 342.106771961426, 344.095065870103, 343.443174383493, 346.561986851643, 341.78432031626, 343.789276669146, 345.512390827201, 347.565983638913, 347.621772161857, 346.420184332758, 338.334454647107, 341.565752720943, 344.361022590541, 345.174787217308, 346.339223334537, 344.246000346217, 339.977284730484, 344.919381868404, 341.484022694129, 343.51797944572, 339.987288912477, 344.486895892359, 345.697001000444, 346.574570908137, 347.074324581919, 346.491722974542, 338.781805116134, 340.605440259999, 342.545465343516, 342.367408078528, 341.837354858024, 344.631681594855, 341.303230538791, 342.610683333232, 342.417493089086, 339.87391805623, 344.519528469086, 347.559965402187, 343.430228203894, 342.575754123164, 337.611141859927, 342.696549856643, 340.371264519319, 341.784327940287, 338.843799923402, 345.001888788697, 350.473044598514, 345.662830339588, 337.517943182131, 339.164577005658, 343.899524093633, 347.22915240259, 341.781901467271, 344.829683224471, 343.046023377868, 341.993823671756, 343.77220293179, 340.261027577773, 345.214937137424, 342.887070120046, 347.754716568761, 345.597120244814, 344.467627434235, 344.717004506079, 342.794988911887, 347.799008722942, 341.891061609525, 345.137867936361, 339.997930893845, 347.492521825408, 341.955510649665, 345.060880366514, 338.426530807749, 347.077038830522, 341.065064664718, 341.953527624251, 339.560927853549, 341.384921720649, 344.151790372097, 347.757845994728, 341.860669475853, 343.014370589584, 346.670805636097, 344.978871712941, 346.047535800332, 345.859505534989, 343.725320256813, 341.593707129748, 341.75700408721, 343.16849424957, 344.909447857844, 345.954500716837, 351.738845956336, 342.770693769958, 345.443484327919, 339.169165918239, 342.867763271309, 342.330231348003, 341.861524096854, 342.80776784026, 342.671987025682, 343.588793426713, 347.396531051593, 348.686447090667, 339.682013055502, 346.531299859292, 344.507983210773, 343.515453802446, 345.162207155163, 346.013922649494, 343.720331085331, 341.014006969745, 346.846276846885, 342.638717253023, 352.391837298828, 342.915611536331, 340.941493932065, 344.077028660374, 348.035683071399, 347.403416284675, 346.821834852054, 348.935370653088, 341.476469209888, 349.335311720974, 345.404500262204, 340.612262399318, 349.498871816459, 343.879152760824, 340.339431004912, 343.702818474701, 347.245289773886, 344.075708881079, 341.920113625399, 344.097680515579, 345.774892057207, 346.577028976879, 343.337342694047, 346.494801101558, 340.11939307543, 346.638104289605, 345.155410380222, 347.258541046973, 344.091343218525, 344.143432185875, 343.925119421631, 345.099051181657, 340.678802156788, 342.978293708523, 341.512467360235, 344.692088429046, 344.91841631117, 345.032406161309, 340.474009426731, 345.717962401616, 350.387672682084, 336.07896682068, 345.721599545001, 341.88697636688, 349.901458144408, 344.91531328453, 342.622216942105, 346.273333998801, 344.794670654172, 342.858888307113, 345.20430600455, 345.948665176761, 336.435128088487, 348.131969649143, 338.431615204501, 345.017048620791, 346.869268459519, 341.072694758848, 348.802841449095, 343.432753841181, 346.488949116886, 345.802643323405, 342.935838007641, 341.501344384298, 343.134184144295, 346.940357464061, 343.282936878531, 341.078912941489, 343.848215098034, 341.064176676538, 341.4865199729, 345.665203674694, 343.029723860385, 345.727464012242, 345.770921084036, 340.475634904894, 347.611490213251, 336.873159952673, 346.684423671931, 347.623360771058, 343.784461367438, 344.703462124272, 340.441901555134, 340.988738804208, 340.306022659479, 342.360081232696, 341.374910782721, 341.402751163374, 337.9555890755, 343.822779288627, 346.24794548865, 345.325719446403, 340.803173415549, 345.375406204511, 342.598329013987, 341.416364992681, 342.796532056843, 347.252870984597, 347.568145548458, 343.668953298498, 339.89140417832, 342.239808283772, 350.60671830222, 337.943162745565, 345.625898294421, 344.792092328908, 342.677902299777, 345.878928256122, 342.213817521438, 336.770851847754, 338.575809176132, 349.685730109128, 339.761257858215, 343.471091423296, 344.35844323338, 344.086301526552, 346.025492094208, 338.028899537339, 342.334388532537, 339.945917781277, 340.774489879796, 332.385027420309, 349.087779501415, 345.65500835057, 343.603575741502, 345.822906917421, 339.012677823403, 343.329299917884, 342.978420461234, 348.364312912059, 344.368437156961, 344.929283857718, 346.641738845976, 341.850853682971, 343.316660541105, 342.386880329119, 345.705071260536, 345.017545815779, 347.790432219251, 346.272452030377, 345.746130266553, 346.33316317823, 342.088892884338, 343.97932739655, 338.56164507394, 347.94460853584, 344.925725101795, 346.543652214671, 344.229205809521, 347.353755506112, 349.040846292445, 345.929376466493, 341.201234272813, 341.705237863121, 343.842218629563, 346.618631847542, 346.143081560913, 336.164240027965, 338.435168959024, 339.767317487508, 339.885122336793, 346.549348397956, 343.260104075347, 342.869427006916, 339.424478715485, 344.535924148277, 341.729915759901, 347.35230679481, 339.386422602723, 346.008635951439, 342.573229420105, 343.80815095737, 348.090554809553, 342.613532799701, 341.079846553741, 342.2444996691, 342.4940151807, 349.785772676279, 340.187558379408, 348.67889926116, 344.505687367701, 342.448495893668, 345.146584831471, 343.511268837429, 336.894956651415, 340.279446963504, 343.800648234846, 343.894559373006, 342.598308317907, 345.430749147395, 343.287713695726, 341.193550147139, 343.594687061701, 339.637488895655, 345.908012580797, 340.87169230177, 346.044948532667, 344.464614532376, 341.800175094053, 345.18274136395, 347.595264720689, 343.729940572283, 348.895958868066, 349.582955080213, 345.655816945954, 341.728067989171, 343.560808570277, 348.376239599576, 343.417599884723, 340.297197037838, 348.906348310314, 347.523797073652, 346.589992361084, 346.015610458664, 338.767172091199, 343.755054174875, 346.495910972445, 341.160594674107, 343.701331280512, 346.019907294913, 344.042561065103, 344.433321228714, 342.368145322739, 343.105188220495, 337.460631701003, 336.502460933962, 346.017832475335, 345.258681582897, 341.055352720429, 342.69884577978, 352.15977785965, 346.880114255901, 344.142305266279, 343.328788605582, 343.94033615935, 341.701090526086, 346.981858492192, 346.841647455803, 340.671974005976, 340.774885927779, 344.883984006619, 338.572441294782, 344.603193392222, 341.137646286796, 343.46891776413, 346.305546764793, 337.87099352036, 343.630662908391, 341.537878829855, 342.874637931547, 339.381952949485, 336.143399558034, 342.442416171938, 344.18894493211, 342.460267270154, 345.210229814777, 345.767460299471, 342.874285334381, 343.412965218059, 345.629644947705, 345.80392221227, 344.452863508454, 341.840728195637, 345.009045624109, 342.515219045051, 349.117602475922, 345.899199271244, 344.93558645126, 343.915301850414, 347.303466642419, 342.373552120586, 342.819024578059, 342.701086817193, 338.400780364267, 343.885836470745, 349.306477349225, 344.090229631956, 347.393753531391, 342.146489417585, 341.683915627363, 344.845559163488, 340.782828515467, 341.269984333061, 344.112822749942, 345.197964544793, 347.708311726763, 344.786305778204, 343.490530548046, 337.276304043502, 336.025619845744, 346.824900556017, 343.11314549194, 345.268717026252, 340.711822252163, 342.42824451314, 342.166090601273, 342.293250506973, 340.106171187426, 345.270833013939, 340.560977185734, 344.1622484143, 347.072305542547, 341.574271605572, 348.960343557918, 347.474446717207, 344.028160839952, 340.745040724949, 342.900147668174, 348.982116577596, 341.661091168091, 346.704316539705, 344.106498145316, 342.924938647481, 344.006144717808, 342.075440064806, 341.082294918931, 342.952508357763, 351.115230034049, 342.266897058924, 344.910108763927, 339.770745320989, 348.496209303027, 338.53500104182, 340.711640960799, 337.786004779486, 340.695079095268, 344.834315679975, 346.842422987338, 348.798636787307, 342.55812063806, 342.847583648245, 340.054622460298, 341.182004745658, 346.300297644972, 342.374047531685, 345.105936280833, 339.348612746977, 341.152535196113, 342.593552821244, 341.24745010624, 342.877992414028, 344.784756814706, 349.646834590899, 346.043751163271, 339.519372395517, 346.2815850156, 345.354122171284, 344.859579819868, 349.321715975517, 346.35794515009, 347.478339855103, 341.958267320285, 339.873719318493, 346.347134057381, 346.63211363228, 342.941055498858, 341.949544429859, 341.985004960692, 345.039758397337, 344.498912916856, 351.959521434156, 344.179296326169, 348.264465534325, 352.185614589461, 337.451504828204, 347.742131978346, 342.297758625206, 350.55625410927, 343.994450856851, 351.721186190257, 343.596760275041, 342.482352199575, 340.657928967337, 343.91994099844, 341.788631839261, 343.197182992813, 339.411121946892, 348.251758824844, 347.400848489578, 343.304192351439, 349.737948410606, 341.222318454395, 340.199990162661, 337.717917139464, 347.457298475857, 344.811118937658, 339.200053746959, 343.715130268644, 349.107623701305, 339.034442127274, 344.659467423891, 344.873487096616, 340.150287870083, 340.868262761591, 347.709241688634, 345.892702668027, 341.180745076535, 346.501073272513, 346.889056470198, 346.706855055719, 339.930754720348, 344.698569073191, 338.086372576893, 348.940052525557, 341.770111545981, 349.997092504371, 343.319660614538, 343.613139613392, 343.276773911569, 347.019637946776, 348.105471028883, 339.807612236865, 340.15988709355, 342.586113457587, 347.717237397877, 338.829747463005, 345.22665659274, 341.320136763906, 342.126054623441, 345.025721632278, 340.042765119545, 343.698223238451, 343.959579614481, 345.935034149875, 341.209700798802, 344.730833748559, 345.211753195411, 343.822361399383, 340.724864966594, 347.501990129821, 339.163636503837, 341.311869636952, 340.8307819936, 342.790943980737, 345.150972438708, 343.979729327808, 346.396451079861, 344.275697650267, 341.359132725307, 348.088621447688, 342.78051366337, 345.779956253062, 341.037243965714, 344.761261582993, 348.593363033911, 347.643601280246, 341.859309503543, 345.332895037856, 342.106022945686, 338.088236962263, 340.267002150714, 347.45348536093, 344.607681397481, 347.26560867948, 343.563818509, 347.486078546568, 338.633775123517, 338.300655341679, 337.321072509439, 345.16759220918, 343.059629256724, 344.004027457319, 346.45967345048, 345.7588714596, 346.874675718676, 345.455284799713, 340.793139651313, 342.212771006552, 340.815066297541, 345.705591706996, 349.397656680123, 339.914469073926, 339.451089419172, 345.770046956689, 342.055878140734, 345.215102758146, 347.861194279145, 344.349942514782, 339.916174662675, 348.265573701009, 342.669907167412, 346.035094829174, 344.74767234567, 343.796080698866, 343.692252151181, 342.612222915504, 342.342416102168, 342.266491185147, 349.013599555214, 347.812353409202, 346.372155394913, 348.365137202346, 343.666134071312, 339.138398559341, 338.065829735482, 348.39953649207, 342.893463829177, 341.444935921663, 350.14720089287, 346.489805176585, 343.141344493719, 342.512793484443, 343.49828821146, 342.153747979316, 347.220860044767, 349.337869503974, 343.325898092731, 345.965558614556, 339.698693792569, 344.155674653265, 347.131423579296, 340.895791502021, 347.465642617652, 344.699863677426, 341.846793665266, 339.66678007825, 351.701262805718, 346.441729527494, 342.71204855495, 339.163152678723, 342.44137695385, 347.661895359853, 344.49593455054, 338.628488578456, 345.596525688289, 341.318820386199, 342.472268600445, 346.027500275928, 343.898100691588, 342.66308278013, 344.187703941162, 339.317619091679, 346.603902474615, 343.226977286268, 342.704753127516, 343.010272775996, 348.277961978287, 342.412509039568, 344.53150065688, 341.607239220058, 342.500622235706, 348.021071548103, 348.731596513846, 348.997286488537, 342.001015874453, 343.2913409673, 343.309893549565, 344.075540284503, 347.107617468408, 346.180944317231, 342.262361195388, 342.786834305267, 343.521532150064, 340.208131392751, 348.166361328352, 345.801248925474, 341.052077130359, 344.633244158509, 344.447877085222, 341.32385367913, 340.315781616515, 346.69239162604, 344.119681325436, 345.696993251599, 343.607401895712, 341.647587397878, 354.441552855438, 346.194473612988, 341.61470219116, 347.25377333844, 343.269324639909, 342.375405163024, 343.915468090343, 343.28162177811, 347.381034899649, 334.018501610577, 340.176653064621, 342.844906958281, 343.391983380142, 347.647142581364, 342.691184691605, 342.73032025644, 345.206661575423, 343.321832069995, 343.486900202547, 347.856275911102, 344.420279348771, 347.481725309329, 341.621920675415, 349.492211318841, 345.503170354651, 346.776909981171, 344.260116373034, 343.862201077958, 343.348083297359, 342.617214616151, 337.491139923535, 342.539522921672, 343.663759753216, 340.403918793702, 346.574019467068, 347.87193055924, 348.054581893823, 341.480192468987, 350.420631213234, 337.475786006351, 341.177657482205, 340.59483502711, 337.737939989151, 338.614660194038, 349.180651721835, 344.253900265711, 344.444494633074, 340.442060343298, 350.714123778524, 344.625837017616, 342.36933373422, 344.692144024335, 346.986905002052, 346.347037701708, 345.088634867344, 341.807345740112, 339.254142095312, 343.361693363325, 347.794051367732, 343.776662019852, 347.958682044285, 344.639157721154, 345.667478134457, 348.722139644783, 352.047632371941, 346.252588443816, 342.791078112031, 344.741849344798, 339.709767513115, 347.597640435588, 339.622531311477, 341.384479587576, 348.852151555666, 349.366400749732, 340.464758858532, 346.51497281099, 347.078288195492, 347.056515097759, 342.529524675559, 345.232856845124, 345.313575066091, 342.083959738557, 342.91675371639, 343.85092317666, 340.721502913896, 343.647007793008, 340.500084160104, 345.800911840679, 344.830675077836, 341.621965759383, 346.480195990428, 342.509174065127, 340.753517808822, 340.616766330208, 337.318063708199, 337.22651618543, 342.914238557545, 343.529320197337, 341.297655328991, 341.536404693637, 345.147144029005, 342.099982525923, 342.89156429349, 343.967498053122, 348.610224337427, 339.685351266071, 340.136303291056, 343.642684142526, 337.121090842067, 341.046327944108, 348.07706060101, 341.239370203409, 346.406404963618, 343.812131001189, 342.292789134485, 347.15476389201, 347.690255602262, 345.65378636276, 348.180638758436, 342.857877875253, 342.467952671108, 345.028599966062, 342.08802508688, 345.17493671882, 340.303892609665, 346.102932885118, 343.995831200284, 346.570121742882, 339.951660283229, 339.874865733321, 348.181451976593, 342.020431661618, 344.389402724937, 337.786874032112, 340.207289994708, 342.161891435266, 340.406538688094, 342.870479314767, 348.101889059056, 349.50188173744, 340.474641320676, 345.730096699427, 345.462492941024, 347.3770148239, 344.119397838402, 344.610911337388, 345.671250283198, 340.31633145811, 345.169928246819, 341.074594790101, 339.116385729615, 344.412229746433, 344.325478588452, 338.879898829472, 342.783235483178, 343.101630052673, 338.307587899837, 338.36289908593, 343.719422750544, 344.020465895533, 340.461522244033, 340.767048714046, 342.197586255807, 346.100120937024, 349.479585411515, 349.427415934929, 345.06557314358, 347.426888010967, 346.396939936804, 341.617953912859, 338.574860476995, 340.375961326058, 339.776684240039, 345.530570210242, 347.892296100745, 350.506607860769, 350.153784473141, 343.914884981512, 338.435179321201, 346.599761014431, 340.130266376015, 340.008155862173, 345.889225980006, 346.918157341218, 341.571270472468, 351.933763988449, 347.651806855502, 348.435078142406, 340.691857285828, 343.132423626993, 341.531703533534, 345.947193679358, 337.606999505249, 343.191192470459, 341.53482029112, 350.418663421594, 346.724759396161, 337.581869718672, 340.746486390468, 342.289398278037, 350.256002989634, 338.577122639548, 343.749843883317, 340.053706510171, 341.090275168773, 341.590531434627, 346.553093034078, 343.379474915308, 343.328491414292, 340.215977205117, 339.179310526665, 344.743953515971, 342.66182916903, 343.192098802565, 345.472796609298, 344.179067323075, 349.799656702913, 345.72049597397, 344.732585484741, 344.64637721779, 346.742361600951, 345.648656897923, 341.909122985858, 342.970237167184, 346.195256057245, 342.894139243464, 341.05687210852, 341.119390384749, 343.206994222643, 341.112174685059, 344.604644886784, 343.911006260378, 348.869822594916, 346.018804752618, 342.810309478746, 342.426219935902, 345.508038037408, 351.02082539474, 340.713005761623, 347.696066197948, 344.472394598723, 344.989417549931, 342.31355942827, 348.282164205578, 343.971426118595, 339.986974038151, 339.83672997247, 342.175967672392, 347.232622475648, 346.624816090848, 344.907963373977, 340.502950024931, 341.882069820686, 346.588981724594, 345.311740839704, 346.476066339767, 345.052296184846, 345.703101667037, 342.819011333798, 346.250901971707, 346.632453107373, 345.446481075885, 343.780612081959, 343.317617652789, 341.082473922955, 343.942530005917, 341.635844352106, 341.320674299647, 342.890607859773, 354.3141757277, 345.836859417539, 344.20428710934, 344.801601977184, 341.877398861491, 338.200289314632, 343.213848782499, 339.408618113123, 344.20236412445, 345.388803766418, 338.882404355724, 346.686698525848, 347.370758728122, 342.236225553453, 340.004652673129, 339.526120801057, 346.219814762542, 346.461061589548, 347.768009604993, 351.188672542226, 347.292756316826, 342.381057828095, 341.648744416073, 344.549976199971, 344.319147895354, 345.241229592522, 349.012292782486, 341.798986179114, 342.903926215659, 341.636366597934, 340.848957734532, 344.581915484582, 339.676435451987, 349.512769321323, 342.343657859697, 344.180580272851, 346.914939280737, 343.874832534638, 344.976676520561, 346.15902876007, 347.663365263492, 352.277063556711, 339.949452434263, 346.38161914826, 348.201244434764, 344.089346014636, 343.377672710838, 342.935442625099, 350.680180036376, 346.544691698783, 341.867398401751, 343.429961472907, 346.313090487108, 337.899888177035, 348.59243615934, 336.250497967098, 343.373065523342, 341.943579748844, 345.008622850435, 342.535413787214, 337.870323531175, 337.27211043691, 347.98785978901, 341.253156065005, 349.434759872471, 345.507460268686, 339.219445449065, 344.501184055449, 342.179579390807, 345.673387090301, 342.427489913806, 345.233856990121, 342.306125217183, 343.154515153925, 340.039296788616, 344.200259385318, 345.571177926436, 343.73525418063, 347.245718659368, 340.940081606154, 341.347093323962, 342.269176831713, 340.568665268181, 343.270364051524, 348.926378034493, 340.689204027428, 345.795844726752, 342.956528890373, 352.550807782311, 349.007966062688, 345.071405718425, 351.080824301323, 344.045282707725, 339.550359352877, 348.536318008873, 340.01683501995, 342.583862481351, 344.412136067398, 345.265500833486, 340.877576539226, 339.431681537779, 344.884497305076, 344.564564609331, 346.759144415917, 342.012975318395, 337.078063804366, 344.930596228467, 346.220165530139, 342.235592085688, 342.627212976629, 339.928831277369, 348.130232052533, 342.109111488605, 341.447200669384, 341.767759155704, 339.148113897451, 343.914972013714, 346.385214921085, 346.767462465411, 347.182269591364, 342.834506514237, 338.149191753117, 344.672386067398, 342.851873450248, 335.410925840094, 340.036016839691, 347.488098331747, 344.821874080501, 346.493509688643, 340.458225044412, 348.838649716494, 347.4820725804, 340.479445024543, 347.98322937553, 343.013233846226, 348.690162000915, 348.396093542496, 347.22370478279, 344.609713786946, 343.573860532942, 344.32500075944, 346.52031114746, 340.178907176085, 341.442310301621, 342.639914819715, 349.557588436547, 344.191833595694, 338.596167682253, 338.297664504579, 346.181545309337, 341.616229629121, 346.313156173742, 342.005912693124, 344.650026898281, 344.328941117577, 352.483826780572, 342.726169251243, 341.315900822538, 338.491428535063, 343.084815861554, 344.733728331468, 347.925957319803, 346.680481075313, 347.308144571, 344.467177601369, 345.596545945015, 343.98417401823, 344.419560354543, 349.052234003847, 341.818767163048, 345.242248979144, 349.974930133901, 345.175699906308, 345.514205421817, 341.52625051142, 347.689368582269, 340.925227211594]];
