# Supplementary material for: Hypothetical Outcome Plots Outperform Error Bars and Violin Plots for Inferences about Reliability of Variable Ordering
Source: PLoS One. 2015 Nov 16;10(11):e0142444. doi: 10.1371/journal.pone.0142444 (PMC4646698; doi:10.1371/journal.pone.0142444)
Supplement: S4 File — All experiment interface and visualization stimuli code is available as a zipped file. (ZIP) [file pone.0142444.s004.zip › experiment_code/data/one/62.csv]

	sample_num	task1	task2	task3	task4
1	1	534.336747056672	681.846460710412	132.859920730635	344.161077085781
2	2	525.156880139384	668.078110597084	122.970082521757	344.440709195967
3	3	509.722937669903	715.347216914116	130.037448298595	345.855844804097
4	4	504.606525528557	677.056346961459	125.516144036324	340.546393317674
5	5	529.883440799013	694.081961384878	129.899391788442	339.765708276824
6	6	534.954095672193	678.97101091975	131.293286188427	343.806081267605
7	7	524.184146718037	670.065904475791	130.174635683408	342.658441859929
8	8	528.278374390941	689.094256380054	125.782082255197	344.953804915836
9	9	506.321547364653	677.868063886128	133.854937723594	345.757936913194
10	10	507.3908849581	674.011483365499	128.667182310708	343.98111018524
11	11	513.113525470101	699.802435782844	130.742318395111	338.30775560975
12	12	538.986958759253	647.060279518478	135.859646837238	348.495202621029
13	13	536.791420461058	661.250089121211	129.997196038138	347.041787954488
14	14	531.583611697211	676.723894813745	131.544359620027	345.216048553881
15	15	476.901309464551	693.958922361504	128.524750705467	341.466531561047
16	16	509.608719581751	666.645352656034	127.028547478937	344.736638344027
17	17	522.037720856154	675.881105269677	130.622508362351	343.973903280638
18	18	506.257424918874	696.651721436378	128.848175592726	341.704396448644
19	19	528.820984804035	664.33471495251	132.639923784905	345.639381878953
20	20	498.015714788345	649.273363291774	131.077114688727	344.912749433341
21	21	536.049511783361	674.13027652537	131.564642134931	341.472510381412
22	22	530.32485553829	679.47119479257	131.683449279594	346.342248182497
23	23	527.947150998985	650.345242239192	131.432017951616	347.979372939812
24	24	489.542570731383	649.842970010998	132.140989541615	343.391365626146
25	25	546.483142254983	700.085817902889	129.667188461368	346.156384346393
26	26	528.175502917307	695.182316328437	126.928769445947	347.633785989076
27	27	540.037350838947	686.703792979745	131.863217556506	344.906115801647
28	28	502.87727899563	648.812171557752	126.833455673159	345.762341254531
29	29	506.279308851118	685.38628648706	126.796369172683	344.01083467945
30	30	528.741004947545	632.364089155844	126.831895275081	339.114413653167
31	31	477.243442982539	680.34084315414	129.074104196098	343.891537805879
32	32	526.395968764334	679.896325421907	129.043987668186	344.188299198821
33	33	541.67415328245	659.070804282772	135.330579090844	344.500114771828
34	34	525.494580525549	657.098584599678	133.358933451946	349.012234767911
35	35	520.975385518136	675.620959070169	133.768233043978	352.320667064037
36	36	510.289165439045	637.74327714588	129.173006982593	346.573272582348
37	37	560.313324254963	675.771387848629	125.883890648958	347.263576007668
38	38	511.111170465355	695.702090392681	130.60058236159	338.476565543392
39	39	508.610995919033	689.656645774278	131.458869001804	346.860528008076
40	40	531.334669272301	675.687954672549	127.833248264294	349.327589873071
41	41	509.999143757974	676.761177213528	134.547917488687	345.988312994946
42	42	524.071033805485	669.091841855306	133.581652703888	344.92087880614
43	43	538.650103505303	683.809265253722	131.10007153281	345.711537028575
44	44	515.527768873277	683.178470909888	128.325993387185	342.921497077548
45	45	504.349772517815	684.941183116458	126.809221420352	342.511201064462
46	46	548.895945009125	664.986361764179	128.111281695645	340.534026443084
47	47	492.327436606827	677.960367856138	124.580021129789	345.446523307834
48	48	546.067327059235	677.558698200563	130.458292558158	342.69603304287
49	49	542.901982936857	687.590406452512	132.778367399926	344.640117593255
50	50	549.33226884836	680.347439206665	132.220837872864	342.920348076904
51	51	505.387266851659	656.835651323233	127.284986827685	347.48916962358
52	52	520.734155661457	662.303231827907	133.517702223551	343.32402026147
53	53	516.826986841338	692.754049755954	128.467461797503	343.101595389675
54	54	558.146506810418	665.017726202365	130.158849136105	346.023088058206
55	55	512.762758362188	691.944506481984	127.388348572296	350.614781199345
56	56	529.385143895613	649.177875779323	126.338222494608	343.313609461868
57	57	521.07731943531	688.371299891622	129.389945353845	347.295612880358
58	58	522.121995825212	659.421462783489	131.450320183028	342.844100091801
59	59	513.598353087952	670.300865507592	129.699460161211	342.923596966737
60	60	543.53722021651	646.285987551694	132.73821081712	342.636248660296
61	61	501.423425981383	668.410135535383	123.983495571576	343.524828427851
62	62	553.869907293112	649.582952769766	130.854297993817	345.859753373388
63	63	513.967634968796	642.801435121745	127.86323536099	344.606036294143
64	64	486.369135850936	680.305535967476	126.499577313204	339.693184480235
65	65	521.083516451663	675.657081694399	132.481710706527	343.698917096049
66	66	507.711768617112	674.41052203573	131.85730244672	345.252756382258
67	67	534.250633120109	679.431074524516	130.975370501406	344.027774164264
68	68	533.648622982985	675.039981228173	128.854136683994	342.338762105485
69	69	510.169299214321	679.406617652239	130.432936468614	343.305405535522
70	70	542.704206477647	684.965036263148	132.532852526766	341.674305180663
71	71	516.520194555216	639.986048271947	138.040384055426	344.904392923706
72	72	527.836307272015	654.859526163497	130.169782716335	343.092887393276
73	73	523.476572813929	661.939634160326	127.270567244792	343.972749715672
74	74	530.545193484396	695.215989579698	134.058594402356	345.293532723671
75	75	533.153924634711	672.751651674252	132.319458133077	342.644804029352
76	76	509.636565352236	642.381275427829	134.470658555613	346.751938369311
77	77	533.556852476126	659.389321975585	133.805448134046	344.615808977772
78	78	503.019704488477	677.230048081877	132.284514402928	346.948649831476
79	79	523.076454101654	687.181774862611	129.45696546589	347.693272897672
80	80	507.611381657078	692.879458904735	133.087599003967	345.08925822493
81	81	504.985440536338	702.172678049605	128.341029542105	344.729199436992
82	82	509.715391137591	702.081168558169	135.578711916701	348.688736112239
83	83	507.92537972357	687.272555119611	130.166671574666	345.56901528678
84	84	523.855034703127	658.043747097022	136.595524347049	343.138203733395
85	85	502.23963732475	661.746479713012	131.740033599468	345.522593866907
86	86	525.31207535521	701.580745999681	133.934234688279	341.219627180417
87	87	533.6641558763	659.905982191739	133.641828541943	339.925695545838
88	88	489.054585058722	668.567394457712	131.924232056078	343.7878280562
89	89	540.074151889564	688.190319167587	135.05792271737	343.822011236144
90	90	529.071180260509	700.260582341522	123.71652418866	346.14317195285
91	91	492.945670209632	666.542689607798	124.05480682055	346.830958197269
92	92	509.420844532452	663.373966021468	129.579019012538	339.956147903419
93	93	519.687031253725	677.321634355761	135.197689550221	343.176652338769
94	94	513.884237846528	648.764416800366	131.213356835089	342.992244372389
95	95	528.076441069615	672.266866649536	131.809715377981	345.131336191599
96	96	532.2076229558	661.870245447406	129.871879178581	347.216445190599
97	97	526.955318732041	672.227789648554	133.064551322736	348.211539588077
98	98	521.941446167636	680.716173313222	130.010653730669	339.793595477484
99	99	513.984965318566	697.342870893565	131.48030187877	339.361513589968
100	100	502.985909551648	635.352038944291	132.070580346752	341.157441349523
101	101	525.963848522421	658.03729947908	123.370317780529	343.642221493864
102	102	534.791761505969	665.796619629047	132.555101188924	343.233434802647
103	103	535.672498098702	668.699231736069	133.28977099548	345.323290200286
104	104	521.841934846617	676.179203618207	127.513786353337	344.434891047437
105	105	504.021830298942	682.308539776153	134.768140250978	348.271872297928
106	106	513.993108624664	659.205905945587	132.38959085894	345.264956978008
107	107	508.53716888774	711.879263406355	131.067135234	345.286407212761
108	108	565.687396508968	683.924186294636	133.691889256998	341.476437953013
109	109	531.144938191666	677.47226729264	124.756899586347	345.085704391991
110	110	527.360784914668	684.913286823227	132.857571609873	346.179930905955
111	111	538.015613390492	664.058393606009	125.966206692164	340.62400284148
112	112	515.713008697373	667.763454319953	135.226141829569	343.750788556512
113	113	536.819267529509	693.690875951247	131.895329931078	340.089817355174
114	114	498.814658284704	629.765147288685	126.911733419964	347.969219514183
115	115	523.50714181994	651.793257234998	132.561684933065	348.129366956358
116	116	521.881845722504	663.872334212795	130.381578327809	347.365132339166
117	117	523.845041580352	634.485796567677	134.199996314017	341.377868636898
118	118	508.0236302217	684.428443677897	127.453842603642	348.15981195169
119	119	538.991221300623	680.48558707921	129.655481599506	336.898935964384
120	120	504.539414043324	677.781307410429	135.44426231561	349.644930848385
121	121	551.277728086087	668.11133403361	128.975622847983	351.892010627961
122	122	536.826862536898	684.804826206957	133.946425476963	343.269639041684
123	123	517.982369568574	652.469037762466	132.240612047107	347.089893379308
124	124	538.966038694013	668.863852943445	129.67485274058	341.815581926923
125	125	508.043268692115	693.548391395318	131.087551951942	341.891202824431
126	126	521.814316980397	694.131376270668	129.975240319841	350.16800103296
127	127	524.112697750897	668.54403531242	123.480521058383	344.512244676941
128	128	511.923137402763	685.663043671172	131.917531786514	344.698895557825
129	129	533.502670846153	662.427851331515	130.075510228399	343.921201314187
130	130	554.737197141247	684.841458095024	130.665124360975	348.164021593003
131	131	522.335375449552	670.742764171411	127.122978973799	341.561622562225
132	132	503.691867438115	664.495423459997	135.551416310755	344.023723085818
133	133	505.694684329164	676.329739038827	127.719174671928	343.728088394949
134	134	534.87361952192	674.045617089133	131.150301583187	341.185295293802
135	135	506.824917369078	678.71982386009	130.112760407994	338.965294833494
136	136	489.633327663893	683.692918685979	132.841793097541	342.779908142537
137	137	526.525908644796	669.832212284102	132.402241393429	342.832247727179
138	138	542.399505126573	686.822430997777	127.247036983537	345.96172231513
139	139	524.008364150683	676.232386693169	134.523056694569	343.089852727175
140	140	536.702534307475	666.00685999901	134.801007797941	342.433157662168
141	141	504.665327415948	661.309469868583	130.206181614077	344.848978001515
142	142	508.876270019337	659.860794035441	131.483211449483	339.258934315309
143	143	518.627735311918	684.892591482594	130.433411571214	339.188707351212
144	144	526.339610118769	628.524480950399	129.997428257805	341.056598087732
145	145	553.575735218348	681.916609010879	131.951123152681	346.372199427605
146	146	517.89967910175	664.141749041568	127.784940006389	345.577894465982
147	147	504.697876853379	683.626204757882	132.828810258466	348.919002857123
148	148	541.284832702231	659.956408850602	130.401119905277	342.511034565099
149	149	531.028443193029	704.408011299683	136.359413615869	341.893575100301
150	150	522.199627529015	679.717792063552	134.356685576195	347.649597373772
151	151	540.695029193818	708.989126523983	132.38631620007	338.486356430034
152	152	525.318529062713	647.6186016845	131.957719985518	340.065312254652
153	153	511.030568789647	665.224355378746	133.034089641288	341.319747277283
154	154	543.794240721789	680.791342786256	132.207444077058	346.730379656245
155	155	529.104816514724	701.943108808715	129.609228654834	339.53168304825
156	156	538.51401906016	692.758813732908	134.683404476128	343.483055155902
157	157	551.611151028118	715.025142714311	131.772827503962	341.031528057561
158	158	525.390779371587	653.350138087314	127.945831685862	343.277279089913
159	159	524.103408188933	638.935047748371	131.564263441873	345.923081596859
160	160	523.872437080082	659.061939877843	129.401401950638	342.7559962731
161	161	530.528920287962	680.613670043151	135.367916940648	339.430052404899
162	162	496.032294509355	679.786179354584	132.80876528366	347.329780482746
163	163	544.458153994248	664.394621829672	123.415671848392	336.702888818758
164	164	543.761601532109	676.351426818361	130.506546970186	345.509270933499
165	165	513.925138970852	673.584838490825	129.233273595079	341.644195896774
166	166	496.115933361603	676.923597328556	130.168037816634	346.715928690434
167	167	532.721371818224	655.430531818093	124.134809554189	342.412159733316
168	168	547.48479246916	667.050970811707	134.140217935785	341.717419517571
169	169	537.558410936707	651.299825651162	127.971264632911	341.359814494689
170	170	502.670101755329	662.069530698371	133.635322749872	342.513902519917
171	171	523.881307225437	653.451101811587	133.670634008125	341.007553379096
172	172	513.993078918703	703.857488354494	134.713850950853	345.003797041523
173	173	540.711008592216	673.59098656146	130.909407765753	339.698484108314
174	174	527.068130653457	679.896585718907	130.937508748665	344.168799554935
175	175	513.307028473892	657.267562741917	131.093124172551	341.662439981494
176	176	535.684506118516	638.828544794545	130.494744976677	344.323799135176
177	177	519.352145250432	658.886614049521	134.661538072529	339.671765575261
178	178	495.214660043382	647.37207966492	127.410349923971	341.435720475435
179	179	515.127847011314	673.277221530406	131.785990820548	340.941983171329
180	180	519.669058191714	677.074418968273	128.350622355175	345.956113927775
181	181	552.446352905544	641.336099409671	132.403602517221	342.110002923076
182	182	504.449452278054	691.654380419173	127.747172388813	344.143499240386
183	183	498.697344395648	630.252201868474	131.560789426395	342.677733105826
184	184	542.077418321424	661.85029181752	130.694159431725	344.967265849545
185	185	542.430692957495	666.219122322317	133.355704974971	343.072432405165
186	186	518.219870913833	694.349861162608	130.690909008614	340.970384818782
187	187	502.130455586638	647.121725972007	129.109604252663	343.827360516243
188	188	514.185976951916	640.646032932194	129.233147863648	339.605657857764
189	189	527.208167905868	663.608676840973	129.9370013452	349.77892771593
190	190	514.007384926071	701.560609312135	131.339348729647	347.244294022051
191	191	545.847965686784	708.096274508884	124.196880503846	345.35244181187
192	192	515.4811002091	647.898188360852	134.199276817475	343.428297783202
193	193	555.140472940623	672.10582009932	130.187992827178	342.597903628719
194	194	542.488299380387	664.520256498864	130.417439140537	340.964393382764
195	195	524.175970440016	650.646212147408	126.595022520381	344.15751296345
196	196	524.917319337741	667.620880682018	128.840246018738	340.66366422962
197	197	518.082286246799	660.33462737923	129.590421566662	352.991370935813
198	198	524.099127386814	677.472998563755	136.261555386459	342.831600157458
199	199	535.759837434827	675.257941227524	130.12172812736	349.635703045278
200	200	529.330653015668	681.826906765348	131.865912623083	345.53929223799
201	201	544.949430914802	639.442538418146	130.976054927725	343.174784655052
202	202	537.802262001896	671.743090869657	133.096374427332	341.980198011689
203	203	510.379901826167	639.755657210501	130.818822733927	341.435316605049
204	204	525.36374045306	675.008953530787	137.686075327202	346.825753520314
205	205	542.141831989322	616.367084690191	130.178944477061	340.692520214408
206	206	507.222173183156	702.117920789123	136.581609167912	342.994044652142
207	207	526.308712927525	636.61461178709	131.47193327168	346.30759156176
208	208	515.205393680255	673.640800679419	130.536112337983	348.609619897182
209	209	535.672474409707	656.362350215113	134.253272051248	340.962966052777
210	210	554.112859321416	663.288686916696	133.952953113497	344.704536989527
211	211	508.793781061969	662.704053456573	132.939014324568	343.438008977851
212	212	522.234781485683	665.744916734982	127.845708059185	349.305154290233
213	213	541.184360206676	680.276812967482	128.833424550167	350.391717480906
214	214	529.487091777999	685.263482642875	129.736858062966	347.449235214012
215	215	508.157678517935	686.888784960888	129.275725022148	344.900115726633
216	216	548.648039563371	695.73216229047	134.623045234248	340.974014776571
217	217	517.529916191498	659.326060455523	134.611443499504	342.981069558928
218	218	482.835149256935	641.913989339845	136.627744308062	345.25694377932
219	219	531.238737419329	686.395640940587	132.567648201476	340.51557342883
220	220	519.298350948812	659.705836250199	133.76121331762	343.907351798877
221	221	533.090522373325	677.44619051645	126.644952247353	348.632784520736
222	222	546.209164133336	691.514010032938	130.357039291921	345.063019163259
223	223	530.903698729236	681.214476447951	131.019730395553	338.726395298528
224	224	534.445633506952	671.54004575599	133.562070782696	344.1510932279
225	225	494.749432772942	661.697566999047	128.217146775933	346.011983396592
226	226	494.061483813388	682.825834428953	126.014825682115	345.836154416691
227	227	518.871478659743	677.310950492991	128.624823846975	347.999329868555
228	228	525.261110335997	673.014572729369	132.489677685596	344.227797817838
229	229	511.602154598875	692.032882695033	132.5490266768	339.838375131461
230	230	514.373841989215	695.051385303636	131.091158863725	349.00275009681
231	231	520.527965021229	635.176157931369	131.04050728836	345.078214118399
232	232	542.819128769873	662.36006239671	136.029230849133	344.179093673933
233	233	516.464439366101	674.993596286389	133.695624985292	343.861988843302
234	234	495.648691690179	694.258421172306	133.466977309592	344.385589995748
235	235	526.645213005072	663.550165811629	135.292749814309	338.836034083871
236	236	527.69107014999	661.597000328947	131.370142448504	346.873581521805
237	237	505.235496579725	679.602871375728	132.319264337243	343.545082533831
238	238	531.749628947252	692.208941596047	126.388843075726	344.860826865504
239	239	498.587334362501	682.902569582877	129.99555786588	347.305678747515
240	240	495.429296485876	680.228957212061	133.800521675772	346.624763160488
241	241	510.382415171731	661.30319774834	125.405084301549	342.244029456688
242	242	542.267454307616	654.522335052019	125.553603249972	341.155717760132
243	243	545.750381512113	692.563616675921	131.152583165257	340.343199846772
244	244	541.237024550294	685.587913823734	128.815176942867	351.403069030081
245	245	510.634775266455	669.893036547126	131.922397028518	345.78000970284
246	246	502.682246974888	710.849600387948	129.822173091555	345.691507661672
247	247	540.889860800017	663.435629149833	131.235432145521	346.99065196144
248	248	503.71184748554	683.883677387506	133.191610453053	345.749643572369
249	249	508.648643641785	697.990444921642	128.454167879972	343.029205187728
250	250	530.631801395236	683.365769289239	135.405920804911	345.483078223765
251	251	510.446556488846	671.423630277368	128.879540297583	344.422948397914
252	252	529.598331969029	669.995205148102	125.74962894827	343.503796107571
253	253	550.616312171796	693.432681228519	128.787517755513	343.830764782589
254	254	516.078793900509	670.771414720245	130.766791767192	346.098318869621
255	255	527.062833199962	672.725339817134	130.971247920473	338.277526497552
256	256	519.295956204072	672.064557387049	128.148964563931	346.916794418204
257	257	507.311039856265	664.266052892033	131.252235656886	342.693443622662
258	258	525.113744661369	683.291115553984	135.391130473765	343.224249326858
259	259	552.135285379872	687.854036025837	125.78807387871	340.443005977924
260	260	530.17850004596	664.043379863134	132.401605760396	347.781486191514
261	261	499.146191776858	677.780898264551	129.76582614976	345.914502078405
262	262	518.396900369087	664.737138757151	131.674191725867	345.841927040624
263	263	524.341679030417	667.72202192654	132.189119620358	343.226782752786
264	264	548.175162685915	664.773611042064	127.414979979238	343.26672161334
265	265	512.802833210521	654.812361916124	129.704834405288	346.157689754438
266	266	515.865383200234	652.846136034192	133.98494042862	339.425195879869
267	267	538.730597151073	689.37334975383	131.089665594506	343.65418237775
268	268	498.468971596605	659.794435721227	130.560626128508	346.2208696312
269	269	501.63012791659	680.930856585493	131.94370218422	343.175167810845
270	270	515.926852642019	679.506980094859	125.930695893879	338.662285200422
271	271	538.440955551249	694.518591299815	132.002783060037	347.704854860377
272	272	523.422843059777	689.970871135176	129.242530170806	342.365613656588
273	273	515.193433665536	687.2468493874	132.272324818836	344.414452629796
274	274	554.890565873549	659.415836243871	134.693810858307	345.846520165231
275	275	521.730528127211	658.133841252441	130.584352068692	344.495476522576
276	276	500.422856609771	653.114102596722	127.639602283797	344.757413194867
277	277	499.783283787518	640.355116629584	130.428309536097	340.751100756962
278	278	532.035673799004	660.475452072483	130.497743898327	344.676078746591
279	279	506.336784514429	672.404304634624	128.210802206354	347.267433853387
280	280	484.301096739747	663.171304688079	129.180108793233	342.919832870012
281	281	513.827696759338	683.721014702674	130.637462684717	341.353442780554
282	282	514.945912991261	694.039112679635	129.206812253839	343.845278196821
283	283	492.130282958177	666.563908801147	131.304916775211	344.201914557383
284	284	522.052402568936	666.752209273683	131.20748156924	351.54890003688
285	285	497.619652570033	666.971046982467	133.501887040633	342.237324318757
286	286	511.012347543999	685.79896060567	127.136733800423	342.629411901133
287	287	534.521282919208	683.639899994964	128.691046464153	341.788098860562
288	288	533.160442264011	660.818886783222	129.793959410542	348.597939771382
289	289	525.125115718121	721.278666789467	130.164556768807	343.990604799881
290	290	544.339044498063	679.134381930123	134.55278095	343.644304931192
291	291	509.266278648377	689.555031908853	135.668106915508	342.316695742051
292	292	529.97294107893	692.370956607991	125.864883179853	343.943590476359
293	293	525.443336486364	693.21135296529	129.063340207478	345.425566889156
294	294	526.987867568026	689.752797496579	131.064609617982	339.918316461087
295	295	562.263043915362	676.998735529136	134.322452359737	340.246055007322
296	296	524.893747055938	669.242525533622	131.391025395645	343.991691056269
297	297	547.579990855921	661.805255219081	134.964757189596	349.418143056876
298	298	499.682314163019	644.286431315069	129.392461431223	345.309794472937
299	299	523.216336618897	654.734774039573	126.934822001085	342.372151466177
300	300	499.337933197124	660.393789087702	123.846520176294	342.335832868594
301	301	537.116572477153	687.84974730156	135.945441279994	343.592122849616
302	302	528.221109165578	675.916926483079	130.776064149266	344.71706790062
303	303	520.544997086443	650.000215120002	127.243601509612	342.225841335118
304	304	528.913941271591	658.612111046082	131.73992718061	345.105745151529
305	305	533.636642758001	691.214725116204	129.332582021602	341.477236669816
306	306	516.297379529086	660.446484625335	129.562020030039	344.034253738755
307	307	506.048326995415	680.990179527031	132.102027502881	345.615170620388
308	308	517.109710294039	696.29204225038	127.399427832029	344.638465396481
309	309	514.347386371308	640.236977330461	133.876225537678	343.892185764556
310	310	517.296201253523	658.390157622929	128.60743235915	344.923366689995
311	311	535.626112370177	658.862786013703	128.856442237865	345.736873714616
312	312	513.917577075813	673.131107665558	125.424932179273	341.696097245602
313	313	528.814248095956	652.43657456878	127.097726072084	342.288551775086
314	314	522.698687771376	636.436242311758	129.841303170746	341.331055013546
315	315	528.114836980541	678.62354112095	133.500993456595	342.892242799731
316	316	543.373878372759	676.03354763705	137.34450199138	342.819455055105
317	317	506.700474767341	652.829170943224	127.689893680005	344.947907129113
318	318	509.208138986596	648.876418803492	128.935414346233	346.821583461059
319	319	507.275700687542	684.350125087977	129.27048736731	345.447936857634
320	320	521.716683165035	660.99919416497	130.490719143892	342.13139814185
321	321	517.350031882142	679.512713509631	135.277725215889	339.967759696335
322	322	499.043046070931	686.114268815769	133.571891315017	342.009898320035
323	323	558.855108037604	676.430128907463	128.523369727958	340.356190143944
324	324	521.43685734404	647.230578153739	129.053067823146	349.626754892482
325	325	543.078188428914	687.712166051248	130.476057706875	338.594089266628
326	326	488.274230103756	661.089758391491	132.116430826781	343.041863212738
327	327	515.012767827986	678.560830842804	132.891968841048	346.22723402298
328	328	530.392290446632	672.623804503996	133.037289480045	347.951187602432
329	329	515.596314341183	658.406242154428	131.905095179937	345.712895022937
330	330	523.401635647847	676.610870803499	137.178722319147	344.456776772138
331	331	523.098563225712	641.864155387621	134.110302394539	344.370612663172
332	332	536.922874310942	701.163533930302	131.126874616161	338.994839846683
333	333	500.289273695051	681.814907914628	133.427508339695	343.85626817523
334	334	545.176342781931	680.622103320118	132.916090202099	342.127638593631
335	335	508.617558205326	676.352763946165	133.217983363125	346.59336620386
336	336	522.670242345518	653.861053385099	128.24075415212	343.99519786871
337	337	531.262703978306	684.776552018875	130.482827828169	347.384699108283
338	338	527.218675818792	668.723656855583	128.236127238558	345.624435265841
339	339	500.705590711931	650.720041479677	131.424691562632	343.029686636856
340	340	534.529471057055	648.832912298793	133.513472454406	344.269940508308
341	341	529.023753086834	695.929126375663	134.4049922597	343.08565688483
342	342	545.477726977748	629.468517325771	132.53434152021	341.332581070645
343	343	507.44130449895	682.39447840446	127.836695052902	343.012135551994
344	344	504.654970347792	665.227210904489	129.864610592427	343.007437888794
345	345	540.863253922851	687.527805307683	128.487736905417	350.187263579619
346	346	522.044543736384	676.471597279612	127.722716186068	348.216669930525
347	347	522.820183332373	671.377378433405	128.90157510677	341.53292071601
348	348	515.25971932583	638.28350602113	126.162766978371	341.633023641564
349	349	474.544714446669	703.665797417521	128.948481346393	341.262887335209
350	350	510.732786031929	678.901380119349	135.013878359018	343.286396033757
351	351	541.702507542416	678.10807639272	130.327648497496	348.319639459188
352	352	524.710739658031	663.966000742664	127.976988042147	346.659857096106
353	353	497.855039125259	667.027075103036	131.997493692886	348.316641897945
354	354	505.914600269199	670.351237489165	133.924152610096	340.248242731031
355	355	548.63790550186	678.989321514287	131.038697777092	342.09898588147
356	356	499.972531433632	694.896757128136	132.581322321062	349.535729808069
357	357	551.929568988789	682.47319826455	137.753162137806	339.346291489052
358	358	545.343711731749	643.891859196134	131.482997713563	347.797609421382
359	359	524.787567563601	697.379089995909	133.547297196805	341.897809557264
360	360	524.924686420513	666.547711978703	132.023203451733	344.631904814204
361	361	505.916998655585	678.498980475695	127.706029659577	349.256929612755
362	362	521.793667948367	675.867065047619	136.28554443643	345.092096393073
363	363	544.544633355081	656.745428498294	135.162655211296	338.8174164915
364	364	530.600261853191	692.453451198121	128.458813828417	347.740507262534
365	365	501.534542052391	668.985649978774	126.541512376425	346.640514177452
366	366	518.514019258828	656.584765564311	128.428850166792	347.142236198825
367	367	506.413106605777	710.879078380609	129.031837880867	346.672430722274
368	368	515.482773885675	669.23664664009	126.281649475172	342.053336828183
369	369	512.254997266794	681.692577619212	128.978550851574	340.507677578283
370	370	538.781907673851	647.332051638138	132.521373310352	337.353196558603
371	371	513.410090997306	668.640900128924	130.736759388946	346.49494240775
372	372	524.439338164409	670.613933168608	131.06608728326	339.363126084078
373	373	561.488647378249	690.865577036997	131.397042652489	346.294995536752
374	374	509.744562559658	687.763431494364	127.22292058267	341.589679554691
375	375	534.441483603246	685.396205200049	135.799974197104	346.344435424724
376	376	531.727805581852	710.301203760492	128.367242241528	344.88964142183
377	377	548.680393706766	658.103240919936	130.429845641081	340.260184888045
378	378	513.841984389426	701.198922046312	131.75659799784	345.453120916379
379	379	525.283300136015	659.683226634397	130.354405680232	349.928653155978
380	380	537.276887465124	671.299421189268	131.02733534882	344.615114556381
381	381	504.427708522741	689.775630869746	130.72574175173	343.594445045788
382	382	499.542380336629	674.508760712882	130.817918630214	343.961751836013
383	383	530.40149303799	655.302334056702	126.535365840462	343.206940333884
384	384	533.919909710908	673.250145535082	132.655543726013	345.620878656639
385	385	502.244537630974	662.881790673728	129.676221622509	344.039753227458
386	386	531.532312780033	702.887573275747	129.416466399412	341.021168492069
387	387	516.597784867508	700.2418493374	129.121675852278	344.434673202633
388	388	486.085945546931	654.916754028853	131.007122944257	342.613474812227
389	389	525.877344432781	669.866940952607	132.805462085252	338.164570769828
390	390	538.276038694329	678.688640144642	129.55068816053	341.387386561458
391	391	513.567084682994	679.42992999029	134.636997075407	345.464114587929
392	392	507.337583987681	691.445821980813	127.028507814178	346.316642493533
393	393	526.312331074008	688.885571142812	133.889066718189	336.283565861607
394	394	521.975273755131	684.123363496792	135.585839230936	346.853887233981
395	395	507.800944135514	668.712761929716	132.212850054152	342.760967365351
396	396	503.73430094506	656.603128122592	130.605050210821	344.742292956153
397	397	522.030964992133	686.20384890957	125.805386532869	342.830700607154
398	398	511.453497567719	658.306618670295	132.635764686977	348.729852281034
399	399	538.06212076592	669.183939827134	130.691682591021	346.024479626903
400	400	534.357018974631	647.624897032879	128.197208401861	347.402577206455
401	401	502.208373752423	688.905533245497	127.902969574424	343.465989783157
402	402	518.466030860344	709.497758299008	131.596417952506	343.10611766074
403	403	519.625550685765	702.931267440288	134.438321938243	342.068959202405
404	404	518.757842476034	669.971414382023	130.597525745087	344.60938650298
405	405	539.27602820795	666.61198450308	136.394877902781	348.534417945298
406	406	512.509807838044	652.612379476625	133.048280240954	345.848441931629
407	407	531.145474454181	678.955287890202	133.189655083307	343.462749792378
408	408	504.899373847173	675.361031336749	136.871086688351	346.713225995792
409	409	528.078733182323	710.621141003145	130.202764894354	340.318839330929
410	410	556.888173542636	669.833173019327	133.265662489745	344.479948915104
411	411	522.503669349942	701.722995606008	134.561561046304	344.916659362137
412	412	508.913518489133	662.908547989793	126.213814139974	346.292225506811
413	413	543.182282047802	662.76852359066	136.147103477703	348.134846293624
414	414	545.349188332317	673.655951136141	133.255542908039	346.389321386044
415	415	530.114483922623	685.47963124535	127.92239911109	346.168518443381
416	416	510.625781333802	659.683340721105	125.978754414868	342.437968102282
417	417	532.216917545359	657.753283829276	135.089206742588	345.872874656387
418	418	494.837124501363	686.432689021382	130.000850409943	345.875177141642
419	419	519.292473785408	667.919710146635	135.041842433677	346.476631521489
420	420	538.849491420565	661.39196311196	127.661391923729	344.263787415956
421	421	515.344656411433	683.19922507038	130.562805804589	341.982327489715
422	422	511.833272578766	662.675950114678	128.006891823278	343.34200516938
423	423	533.868973665735	679.512363500345	128.138784834413	347.552053801958
424	424	523.844580461555	663.173294143236	131.946079999877	345.897298082064
425	425	493.276533842995	654.97903004812	135.061495957118	340.659278977689
426	426	551.326638277078	683.445238935282	134.522947103188	343.437541824826
427	427	521.175033826543	664.119729283171	129.180575021285	344.368670793227
428	428	503.555548138437	678.533564087748	128.503828737473	343.353809711972
429	429	518.265742033602	663.007930836847	136.009218706704	340.959764055168
430	430	517.836112514146	674.220435597924	131.27569321074	343.437129195005
431	431	540.599160629745	656.164829305278	125.739908027842	345.87630506922
432	432	534.990293633049	678.393779354252	134.653456647752	339.524969417698
433	433	537.020010729256	692.46718633697	131.577424936833	349.8885042993
434	434	523.827668428588	690.750581362174	134.563351665585	345.136952136512
435	435	523.351845296018	677.042142785882	128.486469938185	350.53675525661
436	436	534.12122089681	693.022110456125	128.979392510073	340.53950129908
437	437	501.163719955215	669.58907450986	133.658892682309	342.070256695104
438	438	519.130819910299	718.671453461817	125.324947552045	345.154991339006
439	439	527.413440074214	668.148332203262	126.172180156031	345.022169579289
440	440	496.138469346304	660.901034644681	133.380175579719	342.962537576657
441	441	506.81363645807	649.037957295178	131.322883135507	345.955183919523
442	442	533.53413987231	676.228475014419	131.185827606604	341.843745608879
443	443	536.733505890475	673.328937896022	131.122211245093	349.950558281733
444	444	534.206523151151	669.671261132208	127.834230618049	349.045159863172
445	445	533.712348891003	702.076555776543	134.42170512165	342.313205809297
446	446	526.148433465686	696.68878864001	125.286924060539	346.857237240291
447	447	538.871418875866	673.600609623683	133.843171573993	343.200632293384
448	448	513.600207721586	659.708169091119	135.548561521623	344.045378266666
449	449	487.826475926932	673.205275750048	125.63027670401	347.862908564456
450	450	557.039957056998	676.02157042035	133.090811791268	343.122008887324
451	451	496.562334563606	663.269920764895	129.63534837719	349.40299733113
452	452	518.517270873487	695.823210982403	129.02116206104	341.143689092089
453	453	487.180689139427	655.27544833016	136.491545768204	342.536711620552
454	454	556.091008810191	675.808509797031	134.589813740815	346.173185211379
455	455	520.547842881586	682.924762678445	130.950473694167	342.412416874424
456	456	508.34690044825	675.52969415261	134.930366492532	341.278786272784
457	457	510.571641091105	669.99401218928	132.842690609495	347.944865911534
458	458	493.839117052788	648.745771913012	130.869560057609	341.591189005473
459	459	532.709155222513	695.049966062387	130.631658708513	340.838869864415
460	460	522.926575986114	673.674531470123	130.901688819077	342.790809463048
461	461	545.11035482763	611.562631538373	131.460397748725	346.235858266365
462	462	536.410282072272	672.841379494345	124.748384798309	338.372807557278
463	463	512.33287684937	664.808225553611	132.800350510277	346.075249391883
464	464	534.531616103649	673.666687752014	133.385554451072	342.507433461914
465	465	549.244926179092	649.939232507774	131.727268876834	340.868136490671
466	466	525.436957778757	673.056375941549	132.474494984857	342.79765614083
467	467	548.069466905119	678.827800301609	130.941523645701	341.211518006372
468	468	520.605223125661	672.321749710625	138.434610118494	344.945237036392
469	469	511.359037847491	706.185975369629	134.30440412112	339.652807809664
470	470	516.007469505742	649.304313911894	135.205105288333	345.056207834873
471	471	511.366741569311	657.66236738388	124.399652622902	342.669024522022
472	472	525.703329642158	651.402262097277	129.331965101384	343.532575549241
473	473	516.352266044494	669.684681525211	131.660249330796	342.252876949823
474	474	537.862018368447	667.467282362389	130.958764891294	345.119263888249
475	475	530.275427664884	671.452224732995	127.935315044471	342.277898398224
476	476	506.30998169204	644.977218085367	132.628765628065	348.820281525907
477	477	484.355080526173	686.388419486129	126.72556998653	345.160757390208
478	478	510.034723346813	705.735104616651	136.572995811152	341.821341157421
479	479	497.085697495141	680.699620421723	134.208054019372	344.927611419369
480	480	495.087060672903	686.490341262628	131.255790716007	346.546949276765
481	481	522.125240397687	647.612890345942	132.077596907824	342.768128021357
482	482	531.750425054215	662.500325393789	129.086057435834	339.223836069663
483	483	538.643014617574	677.751363998275	130.751518392273	344.863711164343
484	484	480.502635428158	687.374253483605	133.235880915127	348.063317253109
485	485	509.848655779095	668.056350095055	130.407925893774	337.68532619951
486	486	517.39960588563	681.823109833901	129.310238791661	348.747029067872
487	487	520.626668576311	682.892644305967	132.20397935598	343.77999467119
488	488	514.62753089125	658.552188177794	128.815542535991	343.737707618046
489	489	526.378626235086	649.543380046522	130.232227497298	342.463642383413
490	490	523.934356561061	704.428871671349	136.204247421171	347.438755989822
491	491	510.648297662612	659.195589441775	130.802755213081	345.344547745654
492	492	534.965464405671	708.20274972613	131.40475180941	339.702984309757
493	493	538.628914172151	668.393567816931	131.314431618904	340.146437341967
494	494	543.110706583389	652.305382319227	136.165806730733	344.649757829678
495	495	521.678751669616	678.229731693006	134.525529042337	346.213603811789
496	496	542.556031736992	661.835200923093	135.301166238406	345.296847606395
497	497	496.574817722002	647.113360127782	130.070254135472	339.990760984278
498	498	546.364433317744	699.103306528465	133.444927583371	346.705577942284
499	499	495.769235047787	684.713071155395	127.836714227898	342.75683279497
500	500	522.156150285157	690.047466520131	131.109733037291	349.031128461502
501	501	541.748365768088	656.894131726055	126.543498229024	347.506769631444
502	502	530.596919303924	688.990527650607	134.716401953471	340.570136010978
503	503	508.588456422832	663.457853057785	130.528999033376	347.487293706917
504	504	514.172179410493	686.619111069892	124.459734939599	351.265817574
505	505	536.246460690191	652.814058066243	134.182312447168	339.25248164684
506	506	508.735263479799	650.669434763106	128.458859272822	347.307841569856
507	507	512.940296937852	690.359879060148	130.66043271713	341.362370465452
508	508	499.998895077056	682.393778230262	135.269176656253	341.502519095701
509	509	508.115382573369	687.020582338211	129.850603551409	344.532820174489
510	510	555.522976547147	704.580347749497	132.252119518436	340.215287588345
511	511	512.440079772392	660.831708889498	125.162875410375	339.761954900316
512	512	516.673263068425	681.510867694166	137.049680931506	346.356200827495
513	513	500.842708775575	659.543608573343	135.344011929718	342.830040652834
514	514	500.302274462502	687.372262836997	130.962329380443	346.606056286081
515	515	543.394527791501	651.499054452916	129.947205659841	342.18307931017
516	516	500.648953333945	637.475180181705	127.967434288483	349.219345684881
517	517	514.124527437078	702.288744137668	128.221170334464	342.707940607992
518	518	521.579635060044	662.079311504758	129.814286123822	343.080599703053
519	519	542.536903683229	685.552824293261	127.932865237411	343.959716400721
520	520	528.552241556617	678.221281242433	128.319264563412	346.737914080959
521	521	526.855758871316	682.633234775697	128.224676238598	343.443724217208
522	522	519.15542038443	676.500632500019	130.038113749381	341.996582807089
523	523	502.233506418644	661.523143309266	136.028508796541	346.644783119182
524	524	507.371461864622	646.777313356623	125.992771295835	337.130434027835
525	525	523.711416917421	673.196274870719	137.427236245916	339.486863171909
526	526	501.386402777293	690.706098290326	133.536290607445	344.020502682799
527	527	510.597153045796	664.068121472682	131.788348237787	347.041483421355
528	528	524.812973024845	665.938810477267	128.275681262976	343.082467519227
529	529	515.352195982025	686.800978703908	128.583557174243	344.769978416639
530	530	515.17672113504	641.790780933973	131.804506119365	342.798528883847
531	531	519.344743103702	674.406455308466	135.193897806732	346.275209283171
532	532	527.94460272666	643.977362524957	127.73128226692	340.148391611519
533	533	503.572951452594	704.518473043335	133.809043377002	343.475965976887
534	534	533.924363334012	670.711902878959	135.420459262622	341.700545063558
535	535	537.133479445229	643.97794713978	138.409046413195	339.334269794394
536	536	537.348422841532	691.409873875255	131.169516619597	339.528796823808
537	537	526.455292136255	643.453033435646	131.701577779135	342.417228276816
538	538	531.346728741341	699.488170599956	133.135714855688	340.180498582705
539	539	513.8694220622	667.542724115224	136.07792343959	337.415707269802
540	540	501.364049889773	690.781743741287	125.734363968569	340.770670000732
541	541	499.9149367643	660.995414505211	134.160363657126	344.120114076828
542	542	512.649778862576	672.515071856574	131.204748159295	342.214881215546
543	543	528.589603318711	641.598202172554	129.207322740155	345.720436063749
544	544	467.416107626767	675.994667927528	128.450379258755	344.914988132004
545	545	527.644744296416	670.656960035799	127.735289420242	346.832408833215
546	546	500.754398787904	664.20996392447	131.939260410251	341.529262676844
547	547	522.881255805948	665.490587264196	127.551080029905	343.6024144818
548	548	515.547234379621	666.121626043809	132.621518292287	341.20032110109
549	549	536.427648781393	670.928224766997	126.821008270285	346.858138626252
550	550	529.075438558875	672.845166844814	131.510493214283	345.059449750837
551	551	506.119289409583	681.898477928181	131.450559100548	338.341673366478
552	552	495.280395598087	666.639028189587	130.785530156617	349.117621855061
553	553	538.554988744089	669.684816882607	134.262954085048	347.260968593742
554	554	519.247935944917	639.99264977477	129.659567957493	339.937333763425
555	555	555.996823249872	660.752344284323	130.113109100341	342.129989296982
556	556	500.518134799772	679.611789423819	136.284381940807	344.659538140307
557	557	499.346375923905	680.076102729137	133.012515644716	342.524842475471
558	558	513.040001577097	677.004362631989	132.754828147961	344.520883748709
559	559	525.03128066294	672.055501772699	135.559175288565	342.802003323745
560	560	519.944588455288	688.208349566848	136.979675971134	345.805268189267
561	561	531.198196724603	686.399955941008	129.446197859677	345.328084318147
562	562	505.377505541318	718.749951692219	131.185976726834	340.305980849691
563	563	514.427819047064	686.553572122423	134.178901816892	345.512970700733
564	564	507.745942223056	641.22750339928	131.106738667056	337.939745106538
565	565	540.271641680766	679.146736923812	132.337302922802	342.731307250204
566	566	563.138361541685	667.861818675922	129.720559134345	343.372397941008
567	567	528.79199912838	653.137999244832	126.463359045734	345.028973270105
568	568	536.719382206964	675.506727401448	130.300124857549	341.008197657283
569	569	531.704225980991	650.261920676384	131.35804449053	340.992433810051
570	570	521.63180181938	723.58596608561	132.277754543617	343.843026772711
571	571	532.935445916605	672.114169568866	128.783616562889	343.048421969247
572	572	519.067426100755	666.084785514478	127.153390336862	345.688256365983
573	573	551.36302513389	669.800620885935	127.760605892078	341.587281863409
574	574	516.025271118226	673.335972036055	132.725049506002	342.810629170415
575	575	522.03274574715	643.998131712524	128.883825722881	349.351642919345
576	576	554.729016871547	670.399462765508	130.812661122134	344.191574904182
577	577	547.518068053843	661.808267180131	128.058592576263	341.85620814402
578	578	518.849614665206	653.026660372642	127.273113614116	339.919281023482
579	579	552.623123544634	656.460951014053	138.377535900741	344.28590789273
580	580	535.097508365718	677.193337931981	131.286238159598	346.278409928142
581	581	527.144014415534	709.426639944642	134.213441155792	346.543061821376
582	582	520.049327140318	677.226960398084	130.557283756961	344.246594334165
583	583	521.105549837954	707.91495872636	130.329070678338	341.982732035439
584	584	537.955620420192	690.739197461032	127.218091380896	343.24460218291
585	585	549.034333686402	653.205185079094	135.684038813059	342.949065614295
586	586	525.095843131401	675.848979053927	131.543650712701	345.251581680478
587	587	521.013632433652	681.805485581757	129.291666611585	347.081836453137
588	588	515.160359889885	684.448797642436	131.490973939279	347.730122400405
589	589	524.900073820133	689.058998485784	127.013452610288	346.568890528503
590	590	514.414523980948	689.202362951554	129.064077656066	344.040394161481
591	591	489.21033665481	701.218627821779	131.516977808822	345.945174193092
592	592	511.987414988736	680.466810904633	132.50294168843	343.420310952297
593	593	510.826216866435	674.569448243882	128.945624874494	347.664982016283
594	594	540.967638729731	697.44291238905	132.486892738159	343.039908135311
595	595	506.707936333932	658.683656625391	132.751517221877	339.480786008923
596	596	502.217674408425	689.393399760291	131.805349584693	338.885937220393
597	597	538.22212544972	671.075441800196	129.793780343225	346.016225157131
598	598	513.35581882381	697.354728078666	127.463072844993	341.512443710601
599	599	526.238628927728	649.172695251414	132.920902186571	341.135886760703
600	600	524.091761454485	673.422828213124	134.853496371576	342.888040749938
601	601	522.415316455807	683.116339761923	132.917368283814	339.458955816416
602	602	540.265685254387	678.814387909634	132.920762055181	344.736512345013
603	603	518.315678489509	667.506725317758	128.336887046564	350.31234671718
604	604	554.299877536716	660.31799215709	131.137564992603	348.397295707525
605	605	500.64615333341	631.507532871789	129.270483467746	349.099806443248
606	606	515.486264845945	644.754348753891	134.96725869621	342.688628424851
607	607	522.316969361528	687.835008832977	124.218519253076	341.325428021761
608	608	488.74797569434	684.677908192829	128.41310092124	345.605518026698
609	609	514.29345281125	703.969965658952	127.05506740595	336.974267154178
610	610	543.918099361855	677.169502572213	132.888345510001	342.376669214908
611	611	501.937602370996	661.934265074128	127.216006561846	345.476212987018
612	612	523.881948941763	664.154289116025	127.240343445541	341.523523269792
613	613	517.524209236038	691.831435919701	133.234413742039	343.982593048226
614	614	530.667173120353	695.129028363168	136.51643166056	347.041599971071
615	615	532.317520351554	644.743731784662	131.040064117964	340.121620760616
616	616	519.128548383378	662.255698816934	129.358596571243	344.969700808252
617	617	533.026068692414	666.908111016774	135.25430035312	339.24235754427
618	618	538.70416714222	669.448920314819	134.158457580373	338.732903905573
619	619	482.384127462624	689.985142769064	132.931422617796	344.468062488561
620	620	537.50989567668	678.712742403561	133.805346226349	344.915844839301
621	621	513.026938224559	648.584340539686	137.939354208791	342.959465897303
622	622	503.929892446634	667.023882815934	130.093884855663	346.287490695371
623	623	506.656422259709	687.80382792772	125.362137654753	337.436485022396
624	624	520.27439411584	679.073803471358	131.834980868574	341.902453723213
625	625	522.680180043905	674.021888945282	129.840720464745	345.238352869734
626	626	510.912454398566	637.917921566221	128.795490257641	337.922873039684
627	627	526.769363970481	668.408888398208	131.817109797939	343.66856187061
628	628	516.637703126072	667.3636688442	131.725892200459	341.155664009604
629	629	525.779386638977	686.992109928124	132.908352741376	340.784743648177
630	630	524.475698618154	701.785334191539	131.300454878402	342.832748819462
631	631	495.763089954846	693.576275196976	135.348897766709	343.590026156569
632	632	513.350188262067	644.583896740186	130.783146880926	345.253534034372
633	633	504.440528502201	650.15650258955	133.715099067758	349.549880023723
634	634	522.464114169697	670.337830619141	130.766539443175	339.812462535092
635	635	517.079600372715	652.27707707197	128.123862870929	346.376107976411
636	636	522.96941038266	660.918456233963	130.370991664921	344.20157669808
637	637	560.541908539622	680.119052114766	137.845222051713	339.31607149839
638	638	506.425882494859	683.731379474971	127.280230081901	343.20746799637
639	639	542.40478727968	679.997003176023	129.31899128101	348.762805663095
640	640	524.801509942101	682.295927880314	133.338852254059	340.05759889933
641	641	548.147251398776	668.582698734735	128.584813540704	340.495640695384
642	642	514.353929382975	678.659372805511	124.803802170814	342.970125360589
643	643	528.150460028668	640.683954067854	131.784228057064	340.327294943288
644	644	526.780208652152	668.869660541909	130.992613881074	341.113703795586
645	645	547.646990327589	623.669834011153	125.39971544512	342.562340909185
646	646	548.063496180757	656.864831023443	127.980586993135	338.777986898372
647	647	527.762300893403	660.372372219244	130.062364582603	347.741924909532
648	648	506.218609938916	677.856114125536	127.942334142184	345.780662885476
649	649	517.797451802441	688.004744513561	130.026453911755	340.526049980688
650	650	523.772177353214	698.565825552164	129.696871116566	345.30409000613
651	651	501.42163261037	684.776737442159	133.614589317417	346.916678548195
652	652	507.949802102489	662.528963001665	131.081395615949	342.960331859388
653	653	521.538197708525	674.073404726745	132.786894288169	342.539728270139
654	654	508.646256564492	664.87928711197	125.070148771893	341.763831445517
655	655	557.579797407326	687.735114412758	132.322367420398	344.833449378837
656	656	504.354359327082	676.094449567154	131.869815731799	346.859118822772
657	657	514.294346337887	640.096337367302	129.902680344812	344.365493223749
658	658	514.496414354186	656.939842102934	132.95064752252	344.958782323525
659	659	520.414210276332	652.427928932094	128.310956023579	339.910972618294
660	660	537.363840955758	668.843327965737	137.067376047079	344.021642155155
661	661	513.219207480028	670.706241042747	130.982256515365	345.167662428816
662	662	535.874208605935	672.072725029039	128.185025848852	347.63741353975
663	663	529.340865713013	686.214530836939	133.92843054314	342.788860406425
664	664	533.884384295553	685.887963828873	132.06408103589	347.393569370231
665	665	545.167810735587	671.96181796058	131.099004800997	346.287582903658
666	666	516.179899119705	687.798823082817	132.608066339958	341.068159180609
667	667	531.142900197356	678.207226932206	133.237457238518	346.117586720177
668	668	509.231894906856	668.129719097973	129.356514243858	346.077524787091
669	669	546.989941847109	648.175259137148	129.296818112087	343.808352957256
670	670	526.849321687341	678.259812219319	135.213215192471	344.695969323409
671	671	530.289542921122	673.921918533653	131.1784003132	345.159815932128
672	672	549.980769112963	709.897720782947	132.103587056443	338.712881708462
673	673	528.982829346589	674.060757698881	134.050042057904	347.34776209173
674	674	540.927143912969	687.162169952209	131.736498990358	343.566547643488
675	675	509.35622519341	649.412850951301	129.943348319184	338.538639231465
676	676	525.165497114294	698.731075235796	133.779073908897	344.668412168182
677	677	554.925582683148	658.185818676383	131.769894606388	347.239787598228
678	678	541.054679823707	648.776318147355	131.394818751165	343.915233386891
679	679	542.997051460415	685.828859270085	137.673388958077	345.699642718866
680	680	527.287737706968	662.747753190295	130.376899305653	339.116561472428
681	681	552.88867487858	645.554457287206	131.314002446113	344.478787685018
682	682	502.957627284109	682.608226913305	129.140412692727	343.918243373971
683	683	538.549375938874	681.777622315772	131.280303561434	343.560377266819
684	684	520.495885594979	672.23527406035	127.171043740294	345.814219468313
685	685	511.540705422646	695.480242617853	137.181981812352	346.665210481214
686	686	516.691685863689	668.475653305854	124.073214906116	336.248471414758
687	687	500.797752883112	684.89774725732	129.30756195554	345.962252335887
688	688	499.205190540488	686.226420979544	129.67891456275	342.466443513785
689	689	521.586817573946	660.909192779871	131.318240040826	338.751540882168
690	690	527.98564151698	698.553869286547	130.496760558906	341.208894332855
691	691	537.330406902274	665.538789423065	132.926608007525	344.566015696205
692	692	520.1221776067	661.49313348699	129.380689871604	348.97611794046
693	693	528.78246701984	684.911462335166	131.382663766626	346.960229346938
694	694	518.644726345183	681.544561236529	129.571184881757	345.532359191436
695	695	526.546846888049	666.63850339262	131.423041106277	342.331526396351
696	696	506.383222119152	668.474875513208	134.394437776505	342.104251473116
697	697	532.721091225068	699.432399157276	129.39584529576	343.132593035682
698	698	510.066143587939	672.076589194868	126.03385772603	347.078802033009
699	699	535.798006554036	679.709502628021	134.64495571563	342.126712491758
700	700	540.267560244872	628.512923954677	126.283390929848	344.857046277793
701	701	521.706169357399	677.472846366107	126.810867310858	342.991063031097
702	702	535.093091146585	659.761204522334	126.800396441663	342.016891683864
703	703	532.605871685104	686.299398828381	136.20876195951	340.824716996445
704	704	534.495452039902	643.497798252512	128.087489950843	346.785289557896
705	705	519.880473187424	643.455446290398	128.558645322821	346.072447865627
706	706	565.508067880903	668.354694194824	130.082796074868	342.825721698513
707	707	494.539439900991	689.286163567201	132.675589456981	345.075888212884
708	708	531.191670937739	708.55467538677	124.816294231863	342.555353678669
709	709	531.273117026865	645.071998045051	130.118339781111	341.708615623688
710	710	546.697981030349	678.360807551315	131.015729756174	345.611879277497
711	711	530.07496842988	675.320518527335	127.508275162887	347.282890256123
712	712	509.33096204252	711.159683577459	132.031883611738	344.553541414013
713	713	503.408899322336	653.369610362869	129.834381298898	350.593859867533
714	714	522.226543475008	684.074682961051	130.94736951051	341.009171967486
715	715	550.071314493703	660.821243776458	129.601540240205	337.947633504978
716	716	504.934620788656	651.183438583619	129.320333485417	339.975733051663
717	717	520.987742457327	671.711286678413	132.508595534101	344.343886814176
718	718	539.571592540189	704.977472283386	131.375842227602	342.197774357189
719	719	532.75860501698	651.654893191256	132.998593986568	339.032632189248
720	720	513.559141799465	686.614404614554	128.497495020463	346.764134093305
721	721	530.763868167118	640.809871468237	131.054907145457	346.390995812149
722	722	531.303027741126	658.152886833604	130.569877849158	342.710817611211
723	723	511.831406504382	681.070112278197	130.165187065006	346.711308648234
724	724	505.460630763659	692.959867355897	128.6246057569	341.592794370598
725	725	507.918899971468	690.381497898603	129.955462080737	343.273030439598
726	726	551.95472695031	685.033269414719	131.647486304908	345.104540368547
727	727	509.821913308879	670.586861076908	131.226052208445	342.689758731352
728	728	504.202239422774	701.027106229603	132.010806039072	343.877468561887
729	729	510.083527002289	692.445541536049	126.691254501734	344.47938036857
730	730	523.623533411471	666.132425790103	127.452043167766	343.956405162548
731	731	537.702669706531	686.314563160599	127.925936766507	347.134858310415
732	732	537.03686829151	629.485791884547	132.316208880322	347.310840626969
733	733	512.206685401819	655.893418856981	133.593171932666	344.080357722267
734	734	529.578915474844	647.065630619756	129.723934264054	344.347229136793
735	735	495.440337335166	673.511509114378	127.63672659677	346.353814116188
736	736	510.650925886714	652.391871153699	131.661073591375	342.009676278274
737	737	515.809666763264	657.957751562909	130.961076351273	343.840243145762
738	738	509.500568288475	699.223623556114	128.739255912371	344.980715701341
739	739	516.911052777464	691.467870196219	128.16849389801	343.197412372847
740	740	553.51992079531	663.093453337507	130.294955429157	346.825964703302
741	741	506.250580607008	649.629998337549	127.774506015798	340.949587960277
742	742	522.495042032971	697.786569976762	132.807991023768	344.395046559872
743	743	515.805282952765	650.196698729526	127.145611039037	347.513451114779
744	744	551.005040032402	623.645209080368	129.09277561553	346.904315716197
745	745	508.064669352789	694.60837914186	130.428506665823	346.065141499833
746	746	529.909534263496	691.558354777032	126.573652991304	346.364485058955
747	747	526.59452736144	664.10688792289	133.460713846952	342.63008532575
748	748	517.53313850484	688.144429165468	134.650276889775	340.210971297433
749	749	516.371765699973	696.81612898898	132.769567429904	342.597575952506
750	750	539.448167140147	652.969414617768	132.148409232989	347.590452190252
751	751	532.100352857029	667.281116339525	129.664525293322	335.305627790776
752	752	490.536371078302	687.78035509227	129.109181938731	342.255196205425
753	753	559.36012189822	655.47675116823	129.442145248296	345.921417401997
754	754	500.747664760944	681.46766690323	133.993487813068	343.282931563548
755	755	542.743292546601	668.775291270179	130.143219654029	346.046514417182
756	756	534.596568006147	685.617773377694	134.392510651636	341.525958054638
757	757	536.638122164446	692.721559913873	128.06947190085	343.153259214597
758	758	544.489667874155	698.880706460425	136.524731729014	340.071162023985
759	759	518.57230624788	676.906769378187	132.053135558109	344.553956620295
760	760	534.6556301086	666.6401450932	125.355970398749	343.208368763962
761	761	509.653798599751	650.743970407017	130.861868128349	347.85516646205
762	762	545.594688238669	656.666315113407	133.306959634313	338.943055404135
763	763	517.333971191226	687.632588956606	135.55624370266	341.957167354911
764	764	518.13060374434	676.207335145267	131.150553596801	346.239809020758
765	765	507.508550399035	674.907915267351	125.619417686796	345.34679286243
766	766	522.477506739336	681.914828736164	133.657061453538	345.624824602923
767	767	505.660296694464	679.246582134612	130.22648871873	345.768626052155
768	768	502.816526266335	642.588563266375	132.415737361841	340.132618227189
769	769	517.913825194557	674.774906460416	128.622152705069	342.537687401123
770	770	523.001146650987	675.086065263543	132.977690544067	346.105361519448
771	771	488.286966015114	674.617966273309	130.363508965052	344.375723868809
772	772	533.515008345108	673.937892962339	131.366124442133	348.679104640154
773	773	541.41664301822	660.583193201524	138.183329554613	337.829467801208
774	774	543.467331385997	687.542971195289	131.685193120024	347.358147606179
775	775	519.955904545715	656.83446646651	130.210744754675	339.441836056768
776	776	528.197541241719	688.395554725673	130.427585673235	343.30417120799
777	777	507.504030101484	650.822307500385	129.438465270322	340.778498623736
778	778	537.028998288117	666.186572624207	132.344932884682	346.077443548943
779	779	510.003930028356	692.840174679962	134.143725246709	343.05709260474
780	780	557.942845038306	684.467217331418	131.65654724136	348.126178218305
781	781	508.808358505869	661.799226231778	135.211402268075	346.26129009463
782	782	531.060318567903	697.990401754117	136.214771139489	344.415441535709
783	783	512.635311469323	682.496906667031	134.55167269644	343.841411167479
784	784	540.239834559916	690.347654610228	133.776087404065	346.098474551394
785	785	514.448469710587	660.184633616883	129.914694549815	346.403929588102
786	786	551.767186313179	650.290842770754	129.89295392664	346.451211607726
787	787	558.711672316661	674.89060212233	133.597001704285	342.446824894113
788	788	519.489466458775	659.781006546065	128.746447401569	341.796619148265
789	789	487.410061652417	645.544848986145	133.093209698123	341.809291341509
790	790	540.34496269487	696.773016197032	127.987289526435	342.79531578173
791	791	531.381408484143	655.180165997591	131.702056924015	343.242891100728
792	792	509.43649595791	656.184141051206	131.689339573685	341.94878239525
793	793	530.476319419699	676.332548361218	131.035988932301	345.18174022512
794	794	547.676387473102	697.220524079838	131.899649049142	342.237993596542
795	795	511.197381092247	679.31556200191	124.693788857599	342.28699443027
796	796	515.54001557922	654.773056542534	130.00121007535	347.5545620171
797	797	498.798135871971	672.032439029027	126.566320463738	344.36870796946
798	798	522.014898733301	687.767277932217	129.234316379915	343.67516560384
799	799	515.669572076692	679.506325903058	128.131242070826	344.505300098686
800	800	518.317019780275	706.565943685351	134.654245490646	341.15157045365
801	801	535.836445533037	671.69471148214	131.378624809869	341.781878153743
802	802	524.9981891651	631.362921504254	122.247739770582	347.713847522452
803	803	522.112988543925	681.386361205553	125.795223952077	349.917170843712
804	804	543.00992091949	656.535557605171	127.983053599253	345.147093101103
805	805	523.160093230451	661.459351531992	134.033344148451	343.38695695354
806	806	507.361566712781	675.261018895916	129.305531341097	342.331373139644
807	807	522.756520722437	675.05449897046	132.161731611825	345.735161275423
808	808	541.815020723003	672.899052963843	132.355676379269	343.421618305846
809	809	506.742556943871	688.907741261757	129.399141212949	348.986743710187
810	810	529.084878150497	660.39965958366	127.96585702214	345.413268269868
811	811	534.739616013488	677.790176593142	133.209636281525	344.129314451161
812	812	529.094003002781	688.49890668494	137.25840862456	342.396373791605
813	813	523.268244281692	677.480399949501	133.257756333877	343.487481882613
814	814	522.039317650137	676.526505991302	130.149569207839	341.458330115038
815	815	497.703207700204	661.126694957653	128.616340552114	343.757220047678
816	816	519.414031989338	652.207490713403	129.463583498963	344.668039035287
817	817	525.045537271673	639.530431713157	129.447001142865	345.430290817891
818	818	515.881890460609	689.61713339398	131.696736830653	339.071974752255
819	819	540.244915890237	698.065731358201	136.394163190639	344.155601071163
820	820	522.349698585675	671.165825051532	126.596947593326	345.176778741903
821	821	484.904246787928	695.862867849303	127.460676587216	343.240935884721
822	822	513.715002721913	689.922672335475	126.421671640594	341.735838648862
823	823	518.493612092497	701.290732192697	129.629711260709	340.911056953527
824	824	519.303410064834	662.168378261748	127.113031136488	344.34922037158
825	825	523.582288714867	667.638189610297	130.898871352282	337.640268206574
826	826	529.104754271711	655.325020513223	124.789565521577	347.471714071084
827	827	514.282060417977	688.016132401146	132.279139408192	348.61934244846
828	828	507.991387025887	669.942088075464	132.263129409642	343.701444149686
829	829	530.138369826994	663.045496980392	133.814340381581	346.325530220897
830	830	526.43158457245	656.487663215009	129.101206040472	344.277952632019
831	831	524.921327499366	672.171099600642	130.40567049152	340.773838670929
832	832	549.325019435467	635.009970994984	130.64804626277	345.249599038822
833	833	522.713723745889	684.541820054804	121.281397701915	340.80605899575
834	834	499.300827973472	699.651103853529	131.424003454969	350.630560401805
835	835	508.265186001473	670.379094848691	130.494446903874	349.662127919248
836	836	532.929847608722	677.869660478653	132.141261804375	342.502854966508
837	837	511.247432201415	666.716530729739	132.945990902795	339.270672741776
838	838	513.310814154957	640.631308079276	132.414101744312	345.394774857725
839	839	511.973708155685	681.891259914586	126.996231682259	345.828460698707
840	840	542.584455661382	705.053368151424	134.590833889486	341.826889930592
841	841	488.841898232121	654.981388130709	132.650756596089	342.239089672693
842	842	524.483203271528	650.131528858798	128.631282988973	344.107763730795
843	843	530.315988803788	688.432631952501	127.908052504683	345.12934195214
844	844	528.10975608285	666.872939874975	131.552059134473	347.433825003949
845	845	515.15735642123	685.574022590864	127.971691037484	340.475685279806
846	846	508.028564787211	654.578689293589	126.675963286966	345.042358005265
847	847	520.476915462421	653.48756817304	133.235748890214	342.440434116926
848	848	529.893023720173	670.029012770461	131.427958099257	345.116118189752
849	849	548.422140782222	651.450036904816	135.099528911741	346.658949473232
850	850	501.580983859801	663.985145889861	135.397604059649	345.272517161629
851	851	522.470038934783	678.141924772585	131.07666842054	348.935448461344
852	852	531.342273523991	663.225521978934	132.624878101314	348.330319017076
853	853	513.737471582395	674.277931610226	135.691226121158	340.839898389494
854	854	538.208147677419	666.701299215952	130.856313148973	343.340661686035
855	855	515.044094997485	641.861271016511	131.879015477533	339.870000972234
856	856	518.167489564702	664.956410045747	131.540056827921	342.000153936795
857	857	522.677984578488	684.232051638362	129.791113299164	340.51933598393
858	858	498.687501218863	660.662944083561	135.015579805164	340.991089993101
859	859	530.444885411232	676.946390513223	129.906763505342	345.077513826057
860	860	520.236136653361	673.985016968108	129.796290360674	339.589156186957
861	861	530.130993448827	668.373923927016	129.187549694719	342.623729534077
862	862	550.663866486268	660.086292596396	129.790958068774	340.382846017915
863	863	512.343335405134	676.675704995152	131.559303926837	345.439229806646
864	864	561.674303751319	672.963100177378	130.551674687987	343.806658557372
865	865	496.380629530427	648.536856634193	129.951181583433	346.536393375104
866	866	506.536584938677	655.68048124842	129.700170760552	346.669632060034
867	867	550.732457083337	640.070854595977	133.000648719418	342.874881131782
868	868	512.525523185851	678.54269739973	134.792223597957	343.46652017877
869	869	501.897562391366	675.430882491161	128.603806781141	342.434532450939
870	870	533.662013015092	647.602328299556	135.140125482564	343.458918530365
871	871	511.913477352766	691.011836577074	134.384444294288	339.700895789631
872	872	470.693780272814	639.636210423926	126.576592442108	344.298652320545
873	873	533.462334766072	675.080741072419	130.993546082977	344.883161971941
874	874	501.521917327502	682.118615838614	127.987806070928	341.564976621902
875	875	506.76926096483	684.727673994219	136.223424269783	342.401189327739
876	876	532.338256384978	657.342710646902	129.498697496799	341.979959901423
877	877	530.719304999433	698.533345904501	129.601324535175	342.195722124076
878	878	532.038833040484	713.548866410818	132.504173024209	340.402147223109
879	879	535.660253834278	648.217281824582	129.881335592344	345.527095104808
880	880	511.591942768987	672.32948458708	133.396333216571	346.217783524801
881	881	514.136383833777	668.044484578306	134.228915236466	338.247771978329
882	882	543.95234943904	686.21673803457	126.605225057685	342.943115699107
883	883	533.931741348897	695.916154393815	132.62816871969	345.977965571261
884	884	557.419225987428	656.422659170361	127.532203983703	340.003043487096
885	885	529.951439449034	613.632018826319	136.578242554539	341.215493393768
886	886	545.783753013405	675.723450934924	129.328251691661	343.44007108516
887	887	560.913192042397	696.162255304656	132.972878475509	344.525099280639
888	888	511.495839650127	647.546367624017	133.921685419926	345.351390195845
889	889	553.195771995846	665.432093812188	133.001843861011	343.570437339048
890	890	545.402987388058	669.948421474911	128.727738146716	335.347075362631
891	891	537.429015526508	643.310637435279	132.378306362123	345.003590229961
892	892	533.739139545088	653.612033517635	123.41808642555	342.269383013943
893	893	528.421160298621	678.192080175779	132.446513108427	343.727690683064
894	894	519.602920841329	660.501058259371	140.402438699626	342.870283025045
895	895	551.166672084106	681.381593896593	129.887109835255	340.365465915563
896	896	534.286884245513	663.005309969258	127.637459522521	343.528883912826
897	897	517.50055678492	680.441345322292	130.624345446826	343.109548751823
898	898	515.084664396959	661.128563487773	134.930928257877	345.452754699782
899	899	516.478738447528	664.155312320297	130.77496405717	343.733422322957
900	900	526.473000731987	687.312721719704	133.733959172165	341.271562234028
901	901	509.987194850874	665.919297762269	127.747596473035	349.050176294088
902	902	519.870935412012	668.89838982338	134.533944427848	346.031827911046
903	903	538.684524191695	643.981551362004	136.121117369509	346.575586293988
904	904	519.231524689922	662.007227096387	133.99005986042	347.692428010035
905	905	536.536593690405	629.100280369134	125.294626603514	345.552011600579
906	906	530.822494522569	680.375884104419	128.594710977757	350.561839976981
907	907	521.329932144194	663.787937918248	129.851261973352	343.782948076795
908	908	522.578778983912	670.098892394412	126.880905133187	342.99823960733
909	909	507.466047746915	655.760347186551	128.919095469979	344.222173936637
910	910	551.223936295513	649.778796399624	129.352906081715	343.434835504697
911	911	512.066479307089	638.666121758034	138.460621199657	343.612097499595
912	912	537.891933536405	695.025409865371	134.381654113174	342.689701889049
913	913	525.449237341291	700.459439273949	130.681796388508	343.949445907158
914	914	537.175791510266	670.750094239589	125.268831003177	340.259158677953
915	915	528.358514667964	675.582115680341	128.396464928188	340.404991106875
916	916	537.549918008797	645.964359829527	130.808787584017	346.300310511586
917	917	492.259654434322	651.409835039976	136.671504628592	344.303741049726
918	918	521.363452100316	668.178894792767	134.122776844249	343.404759367961
919	919	519.82137154016	694.762453224109	135.231448419929	346.504091933124
920	920	544.930476428619	675.08842783704	130.0937814726	346.688247752325
921	921	537.296512578319	675.685879730207	127.641853943575	347.860370168887
922	922	529.859569653439	676.979634902546	129.504617615561	345.464881596772
923	923	519.07587204685	700.123643039289	130.346860505754	338.92457963027
924	924	499.604194498961	671.943945051112	132.761709960676	345.988663680145
925	925	525.152638012132	661.758308925777	129.862606643272	340.864291703996
926	926	526.381494320194	680.148273973281	135.068709301284	344.472983471647
927	927	530.024732878566	672.879515568229	129.44507655408	342.599594654844
928	928	549.813774869956	684.724644369005	131.227147053783	343.206573051442
929	929	523.539189469885	672.802597082986	126.548486347871	346.588071722368
930	930	506.381471514936	650.06414608393	136.642183344746	342.241768957968
931	931	538.335324676994	672.01648544784	129.743125504323	341.886122747773
932	932	542.11228963338	649.270056088715	132.527697415411	340.827475752506
933	933	529.518958258268	699.170588424025	132.503245810962	347.375500019632
934	934	503.126769326827	704.389086412478	134.847159044813	342.572214994033
935	935	517.632057394714	663.121940333283	130.075949961502	350.293868266021
936	936	515.047614798201	668.682430803168	131.252773585849	339.141193053248
937	937	519.445303617612	675.517270022573	132.788646655445	347.05149843153
938	938	520.115922307629	666.580683154383	130.689671814264	348.324242793735
939	939	524.157856002228	688.927148938286	130.004711903292	343.722842218202
940	940	535.866837290313	687.279367855586	132.831753380083	344.254854825403
941	941	518.640320206535	663.374983179906	129.116727828188	338.751766491252
942	942	521.961598340863	688.52480202272	135.202323467096	346.590844997397
943	943	500.639809351227	652.523934006184	132.673612765112	348.50492924476
944	944	521.920532707747	670.565381597698	131.167610646085	338.594136856909
945	945	527.454125193914	673.116473123426	121.549290851438	342.985636268628
946	946	558.708863905622	679.743579126307	129.61479005598	345.450194808085
947	947	524.918681754735	663.066262040718	135.650034714665	344.030240780658
948	948	520.40386191404	692.682106976522	134.053540738664	346.171703368417
949	949	525.143425279784	722.287132190185	127.712813301393	344.621859209888
950	950	558.17657940372	653.850051432877	129.198989521993	342.977202727166
951	951	525.449471277946	662.11743977207	127.100637130944	345.341000375714
952	952	536.507747709908	649.335176270478	134.301631093388	342.275603016902
953	953	524.540034995931	695.867014977787	127.67675798669	338.331328041132
954	954	527.936139732892	709.441253193348	130.417005766078	345.939245460156
955	955	516.896725275222	653.570244778019	134.001447322876	347.524794770435
956	956	518.795707475196	666.080858546359	132.066971970063	344.43235478628
957	957	503.922396298076	690.364851047021	135.168601816275	343.557716622839
958	958	525.400854903358	683.496092833612	130.047448072352	340.136262691113
959	959	529.328597109043	689.4086344918	132.602245548599	341.930811185091
960	960	499.317708243454	673.680281312492	132.887170483358	347.822258008386
961	961	537.287404819762	687.626702361374	131.437922651786	341.377290317645
962	962	537.258825866509	676.54793434086	128.778680027307	345.441323376832
963	963	516.915139295346	684.076094615326	130.509820974041	340.338123606233
964	964	500.706180042944	669.502838696594	134.841534722085	344.149080797878
965	965	534.533409834692	647.030702639764	134.016634172334	345.090992288764
966	966	545.269113292883	657.434061387066	130.038059222402	343.832627217004
967	967	542.389261721715	694.450373006197	135.943908827856	344.663553918705
968	968	510.444773407421	659.159000404647	130.568713820328	337.468678705021
969	969	547.335288806285	674.831364702601	135.282210067309	340.584771263407
970	970	503.681330054865	702.776515029229	125.992627771099	341.059728703775
971	971	528.085678803225	675.814249172873	133.76036956294	346.121219850387
972	972	515.217703969601	647.031032151109	131.499629852533	345.113571707562
973	973	520.300579788593	654.611364093181	133.101014073063	340.267572828899
974	974	565.303232870099	646.961771904273	131.137164643961	346.064474484427
975	975	540.503273084784	644.112707079386	129.960864353609	348.470093941626
976	976	524.565233965643	683.335760996902	131.847779508151	345.592937827306
977	977	504.572590367366	696.520422220249	135.82067905112	338.873164374015
978	978	518.104061428002	662.719611632356	129.943732784738	343.446473496337
979	979	500.743461529906	668.997192563855	134.100596021699	344.535156880963
980	980	516.903186111279	650.940841228329	131.771522252081	341.882262360993
981	981	517.032880934944	643.541757259655	128.486003031429	344.093423086531
982	982	543.950185660588	684.225711726549	125.942656284282	345.907457516138
983	983	529.520488466879	677.839458768018	137.675601633912	338.905328428138
984	984	490.985196482757	682.010057456525	125.702293626291	343.838687772084
985	985	543.441071824111	692.485102915321	129.241752410446	343.484342373439
986	986	530.312323305787	682.749725308982	130.780262850235	346.112350193186
987	987	511.791347108659	667.094562403556	129.54823616196	350.099245329464
988	988	503.555298287699	683.677565755734	132.800344600518	343.977925029721
989	989	540.887539669629	651.290362044538	126.804236295076	344.405505605074
990	990	551.721683688645	658.60372123637	129.696062591376	346.257544990101
991	991	512.114507814216	670.465323832143	133.862418266124	347.349608504458
992	992	560.721220348261	669.780262498837	130.370774654526	341.641962231481
993	993	524.152532042859	680.73906239489	131.01569251179	346.133815995112
994	994	528.08556220133	701.684584384623	130.940802927884	340.288100888361
995	995	535.73155472914	663.298084780229	130.427290964933	346.810545538656
996	996	535.171097635646	660.328313860951	126.949177273583	339.25277427777
997	997	518.486648207698	676.023571988177	132.345125202338	340.966764886594
998	998	506.578301000004	670.663442010661	134.916069806519	349.282856496132
999	999	531.242421992095	676.381881514002	132.334962486016	340.114366543636
1000	1000	527.983890885772	667.393463936719	128.985643544801	338.058138012966
1001	1001	501.781954481365	663.743469119743	129.805572948466	341.972820464886
1002	1002	552.075271378252	687.782456065018	130.57281165996	345.325995343606
1003	1003	536.224517534736	679.477848149156	126.174404661961	346.015831298962
1004	1004	525.85701967138	663.498109210074	127.09373718378	344.252194643669
1005	1005	559.615562022695	686.195452997715	137.339947920109	348.341701278192
1006	1006	505.634256260343	673.333439819381	130.507121308523	347.259162706658
1007	1007	531.619903629892	674.986177406672	133.31264674747	344.822438556129
1008	1008	530.499216893564	682.672259858135	128.180728810336	345.832198515389
1009	1009	517.267975218972	690.440255109582	131.489291594517	343.419938664182
1010	1010	517.892916985955	666.630947968967	129.753120809294	343.844306421786
1011	1011	532.929758389677	644.485527917278	130.755937134916	340.445093744541
1012	1012	493.951495165537	667.46428623787	124.741647493245	346.923181351128
1013	1013	483.957980443726	669.882392169285	135.634523340819	344.40793419482
1014	1014	506.319723844438	677.454924149477	129.575050678384	347.166577810392
1015	1015	508.617635523799	707.357458097856	128.812890178821	349.074704201756
1016	1016	524.001080799207	657.954097353586	136.30725087966	338.418545656456
1017	1017	510.597679216236	700.312286177848	129.594950824542	342.376677010435
1018	1018	554.67355317247	666.979298280473	134.368808984368	347.597347799056
1019	1019	514.534589866808	677.782285732852	129.699838168745	343.43334495681
1020	1020	486.808341518733	660.664595120957	132.161561138916	342.425463386109
1021	1021	571.055740648912	651.452118189495	129.564370420565	345.871448347683
1022	1022	534.827079267479	680.362047571624	131.268863681765	339.08262844718
1023	1023	535.739749838152	661.990551315711	134.175517124868	345.440919832172
1024	1024	544.500854252785	678.582330128981	129.150387543182	346.500023342732
1025	1025	514.058782722213	658.032652806994	126.242180382348	342.260085177929
1026	1026	513.551028740805	638.810300554167	131.320491224788	344.853805675637
1027	1027	515.61804821736	679.875416381161	130.882781822431	336.248610732054
1028	1028	529.185093131729	685.786078128955	130.674930836498	346.308689478213
1029	1029	522.208756824143	667.665444398107	128.989123462801	344.291431307886
1030	1030	504.200512763735	670.345541934384	134.449823002995	342.202152079908
1031	1031	529.701246730043	666.445078201309	130.318015981839	340.167806173825
1032	1032	514.152993017936	684.661589148432	132.08361564585	345.645014689529
1033	1033	495.057456480842	679.372657998067	126.179236640074	344.596402460332
1034	1034	532.435792680669	659.085793667371	130.278350971905	338.304723820991
1035	1035	502.297696006716	699.711016875865	134.042965755091	346.664294492674
1036	1036	578.447279030452	662.907213744676	132.025375973058	347.783545266383
1037	1037	522.420066631609	681.587840251683	135.470577953895	342.244769239491
1038	1038	511.738340183404	662.963232716719	131.137255657777	341.734430872739
1039	1039	522.282698326484	664.083847948705	133.254286155178	341.407125884565
1040	1040	531.932455130145	676.886331421189	130.082470842511	349.532980729419
1041	1041	546.809176896591	662.696907969732	133.44958348459	342.978180615108
1042	1042	534.753031424557	664.988758977414	125.003842650474	342.700412002099
1043	1043	488.3433463576	684.554339842203	132.457073298398	344.386447557299
1044	1044	545.04349860072	639.915791618652	130.89533475083	337.925795300798
1045	1045	509.979040924902	668.258805791097	127.472990754805	346.896985273772
1046	1046	522.348586224956	678.768074574788	128.538841906447	337.834086853191
1047	1047	562.261478909968	677.491793180295	127.055755029821	343.0462328009
1048	1048	530.434244127716	654.50140195104	127.016956226468	343.809806090304
1049	1049	546.190927545257	643.491349610983	130.711634862082	345.058289870725
1050	1050	514.786917828126	689.691091152355	129.266669261311	344.4521918716
1051	1051	513.935322635518	683.749553120504	132.004693339752	342.582432861311
1052	1052	520.756276680287	658.227574154265	128.882358075673	350.613714543804
1053	1053	484.131722808019	679.415152530156	135.729335607856	345.390288076571
1054	1054	512.435482718041	693.409835529065	130.226488371046	338.059446521015
1055	1055	537.680556205797	684.713400635361	130.361866231937	340.521628155156
1056	1056	503.829412128883	677.523112078709	130.305526658471	341.073741182348
1057	1057	542.822300682215	660.411466548883	131.864584091476	343.454712427823
1058	1058	500.23466274754	653.169175370013	131.333824076653	339.129103549742
1059	1059	551.101393423425	662.07457206392	130.913942401985	346.321532601453
1060	1060	514.76015807839	699.511349885524	127.689504334879	342.31080595293
1061	1061	534.618630511535	692.438012140541	131.653718189992	344.912086649129
1062	1062	512.994329383725	655.491633996309	130.061058361579	342.844645246582
1063	1063	527.9431935886	690.028304808582	129.88399174867	339.507447978741
1064	1064	519.920005213144	686.234070070456	128.228060507985	340.595320477939
1065	1065	516.780846873276	672.751765104268	135.854981022885	343.941250726911
1066	1066	542.163024393875	665.874701623226	131.513914135854	346.753842066998
1067	1067	541.457339058023	676.571917810243	129.744320999801	343.333048168324
1068	1068	537.143534104103	647.316921023809	133.798350010879	341.926138866625
1069	1069	503.553854609952	677.574674794486	133.070875001048	343.5950601574
1070	1070	506.780228247659	688.699991108847	129.405143863654	346.492499221585
1071	1071	489.566372842592	669.426740016326	130.22417488384	341.977601489714
1072	1072	495.046971125297	650.504707327199	124.243242115292	339.783351948408
1073	1073	571.735823192893	694.759131566162	124.721007552416	344.762546706073
1074	1074	520.373345534606	691.67207315809	128.480962012095	345.783091178273
1075	1075	558.039258270249	675.176860215252	127.907881511855	346.642104668974
1076	1076	542.385380644931	681.911732779498	129.131598481999	343.519034425853
1077	1077	520.742340480464	713.69315222614	127.638192907486	342.983445708194
1078	1078	521.579334882524	625.487375270446	131.566877038659	348.855216360105
1079	1079	516.191798108834	673.923100280138	132.819806635623	340.4194849143
1080	1080	537.101757804478	686.229266078913	124.593931651268	344.985032292313
1081	1081	512.688584201691	677.197535193745	125.994291413558	347.081576114438
1082	1082	539.353678068288	676.454175352057	127.164686280269	346.218796042759
1083	1083	521.278224056514	689.345722215191	129.626833610741	347.178247693851
1084	1084	509.142365336558	643.692164017274	131.988340890138	338.220382578313
1085	1085	507.345016861474	687.69874448792	128.738995402892	347.368954300797
1086	1086	517.698450789195	658.423583946376	131.189890225819	342.896068943431
1087	1087	545.491667299957	665.662922358234	130.239257430045	345.577574148145
1088	1088	524.308197227674	638.885868161536	130.311660758472	345.112561747032
1089	1089	551.050922779654	685.322386114605	131.864052961427	353.353748298505
1090	1090	526.858304799401	678.762220523103	130.287913366983	351.738924305661
1091	1091	547.109275847232	680.335070066137	132.737423130231	344.005947744918
1092	1092	498.137895232588	688.497213779357	134.565248812492	339.425397791576
1093	1093	519.371166774393	657.553589203429	131.666656626762	342.343428866145
1094	1094	522.744630304971	684.958914101181	130.709057807645	342.867101400618
1095	1095	511.677157375231	688.820759045191	127.867585296112	343.056287621904
1096	1096	514.912271116136	668.048171356347	132.422979355853	347.123792273101
1097	1097	499.733395077247	703.00423395717	129.167822356031	341.566048457025
1098	1098	518.605804032635	669.92318369613	126.691048881214	344.093302933445
1099	1099	497.418578350044	670.378361184934	132.944759056832	347.474078508127
1100	1100	509.848923911554	657.417888643294	128.529042347306	340.566234012813
1101	1101	528.658939766682	652.400737426731	129.396651255161	346.4134861346
1102	1102	522.825865924906	651.016833025961	124.809694574832	343.218586530094
1103	1103	521.831132926426	664.194492600275	131.455362293947	346.53576784774
1104	1104	522.17002461349	667.50733912294	134.227259039926	338.903492723244
1105	1105	546.967171775926	694.014756210065	127.730576377601	342.300333871473
1106	1106	544.727309432806	685.768111960894	131.430044997968	344.840906507043
1107	1107	514.265909384947	680.660632629415	133.91478558239	343.214868655672
1108	1108	547.886603211721	670.965957830345	131.294140520447	344.711106999073
1109	1109	515.983506354959	695.980737659344	135.870430643045	344.832550793588
1110	1110	513.949391222605	695.127977368634	131.483361953166	341.782232421528
1111	1111	516.185484179792	639.509536787812	135.127885429003	346.742024075494
1112	1112	487.530983597573	640.164859942091	128.292111852679	343.515533081215
1113	1113	508.951373027413	652.097426397799	131.737773041299	348.284257920888
1114	1114	515.86403479066	642.33201735419	126.68424654614	344.30937612458
1115	1115	549.635988596058	662.7104789915	130.989015142395	341.331966974045
1116	1116	547.141108675476	630.668473484452	132.42182408853	342.80427300612
1117	1117	499.367416783719	674.235929040471	132.79125615328	347.64490114132
1118	1118	522.683392819231	675.447258751842	129.209682162266	341.867593556586
1119	1119	554.66266950191	665.339079821547	130.325998212339	343.660409167512
1120	1120	507.376204423397	705.154132819676	135.473142143932	341.972775515517
1121	1121	515.931587497877	668.383376327034	130.574903913797	347.999779894567
1122	1122	520.915057953773	671.893436563631	133.079109869411	342.240669209574
1123	1123	494.985620617107	686.125107636932	126.721710689907	344.698981347997
1124	1124	552.836992449226	684.078038659126	132.997239908745	343.827887224566
1125	1125	504.692458364636	686.322130861604	137.023752860363	341.144614304197
1126	1126	502.295321758407	673.013047781731	132.161425257343	347.624342973242
1127	1127	509.45354943352	664.621561576202	135.587809714186	345.752459884936
1128	1128	507.600344565973	675.320333017762	129.54147320321	346.936200139098
1129	1129	521.914824149951	689.865058930293	128.897831870369	347.100641640855
1130	1130	515.801495866423	642.978274886312	130.142917422286	348.094110976214
1131	1131	512.622975890254	684.524726850656	131.01723762838	342.103356965833
1132	1132	510.081067950756	669.010238758199	134.84255667171	346.997696728506
1133	1133	527.846401455824	677.754537966283	130.89332974284	344.088397353089
1134	1134	531.249786206003	678.713119126203	130.459878285813	351.849769608708
1135	1135	527.245137861434	651.336041801098	133.034864957615	339.317336108525
1136	1136	497.325039577072	665.060948814375	127.233948401051	343.376915175892
1137	1137	538.983032344208	650.175189857697	131.014357624928	345.270209899011
1138	1138	545.451265275641	650.860973818595	128.045919251542	342.47185015608
1139	1139	495.451071918735	681.721605012885	132.754128937605	340.141874093327
1140	1140	520.654778368107	651.338282875392	134.847040099747	344.317525438642
1141	1141	518.248479743057	677.362228984147	133.05154069183	339.530405988181
1142	1142	527.700175081357	688.126169001737	132.939111131861	354.893098865368
1143	1143	524.286667220737	637.314927467106	131.45795641457	340.086329651229
1144	1144	523.137980412496	663.288737699473	133.345062792614	346.799372643236
1145	1145	541.542877503723	680.506975171823	132.018809977166	345.410881599003
1146	1146	533.725199426805	674.64106525027	131.822307818136	347.486489902172
1147	1147	516.925271577774	674.709852063576	130.367527239968	342.909725325677
1148	1148	520.095454088028	679.984315209478	131.583411431326	349.050143800506
1149	1149	516.646231096544	688.979863904624	133.341866614842	339.181940237077
1150	1150	523.916371781066	687.662435727298	134.878608867968	342.224319652639
1151	1151	525.53162772359	686.93209475265	124.974908822322	338.096836055593
1152	1152	531.509710621079	672.288309748222	128.923105216996	345.695018413806
1153	1153	510.345146081863	674.838663418383	133.325088232392	343.159611691961
1154	1154	523.695684178478	670.193071352227	131.101859366251	343.537070302333
1155	1155	503.670084922812	670.961189861039	126.915337074322	348.794278809383
1156	1156	528.91175664965	670.426108805855	125.504152439841	345.018867466271
1157	1157	569.489455846146	664.975153136171	133.838133556711	343.066682291732
1158	1158	515.618547165021	666.96955143817	135.319446450781	344.685661770266
1159	1159	485.280893906586	680.822761082812	129.62365245874	349.604052209107
1160	1160	502.181988756357	683.122345476855	128.413119109786	348.226557041794
1161	1161	517.427713087514	682.904723953779	131.900624677268	344.58399928963
1162	1162	503.144829198016	677.658121531447	133.181517387162	343.678465811503
1163	1163	536.582417579915	657.17293469696	132.936543278674	347.522198574662
1164	1164	529.720925722008	678.561652870539	130.016603613703	341.01041111126
1165	1165	521.477457860771	674.525519913838	128.603503058587	342.420364141682
1166	1166	494.902997157737	693.494480945766	133.790843899083	346.324412801884
1167	1167	498.255960851065	656.307662315505	122.881558469612	342.623701653368
1168	1168	491.15883935694	684.970649637318	132.934575993057	344.265593342848
1169	1169	528.914183445194	692.517722139059	135.202537413827	340.829665914652
1170	1170	540.348926168021	683.398397963992	128.680959741896	346.805418279045
1171	1171	528.717682857345	686.684120124951	127.687677498477	344.522000191327
1172	1172	535.821455896182	676.52029034899	133.694074604875	349.047385345712
1173	1173	518.540857914431	645.566472079854	132.706986531319	344.096851633959
1174	1174	541.460802545532	681.371349640405	134.990004067389	342.871800984985
1175	1175	517.539561704891	658.058302234787	129.103159969409	345.877802646968
1176	1176	539.944325494174	677.565884692784	134.21972137468	339.844852594903
1177	1177	531.794627015147	684.224844971098	130.731930154504	347.166227305671
1178	1178	505.340792074195	668.030909820162	131.388813369903	342.438615223231
1179	1179	524.875991373382	651.684589833344	129.867829186361	342.879824868833
1180	1180	511.238393755899	676.246861913278	126.131345349098	348.05235577852
1181	1181	515.026983669321	680.255759948887	132.794138902073	343.4569488107
1182	1182	530.560547712715	688.224315643963	133.624054357974	340.490208464797
1183	1183	503.807322143789	686.184738986582	134.451433101194	349.252424910679
1184	1184	482.116609562138	670.73161668174	136.176578953886	344.10685879495
1185	1185	515.049201438264	665.530459369256	128.665355273865	346.904390929735
1186	1186	512.000966045996	665.824610635717	133.2421175042	344.510470417777
1187	1187	506.793278766796	679.956718826725	135.419224185894	347.24833972614
1188	1188	543.094309798857	672.972619719545	131.230203314873	340.627923441665
1189	1189	519.99735217243	672.934197850754	131.604437631713	343.605271436104
1190	1190	523.9943541896	681.662726875811	131.297945211711	342.77649959722
1191	1191	519.46211796931	669.728738815997	134.645962342983	345.657463729236
1192	1192	509.554562983712	661.69168915901	128.605353604805	341.163784199846
1193	1193	513.002016940924	697.537362461756	130.592848411714	341.704464598905
1194	1194	529.121278798265	673.699629409292	129.425256132913	347.875114716902
1195	1195	572.807807057628	686.766443248419	128.861360109422	345.024469958097
1196	1196	512.983227273816	692.773285831718	129.772168713183	345.442024345749
1197	1197	520.205630995955	653.044221927845	130.356135400367	344.804562068174
1198	1198	519.783797222381	678.469903303434	130.344810385057	346.911415859252
1199	1199	511.986380647021	661.101784915763	133.153113056449	341.215978882477
1200	1200	522.529970162269	686.903998201514	137.688888765557	346.472843137601
1201	1201	508.451569848702	694.776711256723	129.75470070461	344.952617079372
1202	1202	513.179765170123	680.550427554357	129.732371518023	345.374049506471
1203	1203	553.205224645296	672.108309978422	130.301689821545	345.05793898366
1204	1204	555.879291516274	663.643350233713	123.538775257346	343.083957348576
1205	1205	520.586265952082	667.958464020188	130.925052245881	343.965016014571
1206	1206	509.031847284889	669.474539675984	130.640598339266	343.90091733202
1207	1207	512.731583959016	661.055086568847	130.25463499908	343.428945185361
1208	1208	535.633810348997	669.369685067614	131.203719759737	340.408571503636
1209	1209	512.500164988849	661.654607422326	132.645073493348	341.741050964978
1210	1210	544.138899808743	660.921738367138	131.061870396641	345.229520807318
1211	1211	551.83771871441	686.379999626864	133.613881652197	342.478373560511
1212	1212	531.089867099909	669.069578941167	132.980233060542	345.800595785352
1213	1213	550.631100969896	661.831508776614	133.19717406758	340.748053999722
1214	1214	502.535227965918	668.806366678475	134.437285623813	346.032002494472
1215	1215	551.72416741665	666.599638384525	126.295907711816	343.10537311879
1216	1216	522.826856603439	678.808464212551	135.387514403595	348.365552351544
1217	1217	525.727568584959	664.791461129658	130.06101778434	347.250340087859
1218	1218	529.077752272527	688.222313426656	123.47163504535	344.602402953881
1219	1219	571.795514157614	686.219142553331	128.461696376799	342.689068781227
1220	1220	511.05195033072	667.182376469802	129.495990630402	340.642492181293
1221	1221	503.194046266387	683.851687562613	128.351407393282	340.204033020312
1222	1222	509.960099530075	675.180499689888	132.493432866884	336.160257643398
1223	1223	513.507663915329	659.929062222593	130.036836024342	339.211064146346
1224	1224	516.605915694006	698.29774661035	129.55104774439	341.351827869579
1225	1225	540.024785572688	650.210598568351	135.676296361898	343.594097114758
1226	1226	523.172924819203	672.253520825408	127.469717443665	344.691310881091
1227	1227	524.515517298543	677.634317942043	129.858511042514	346.140262462608
1228	1228	517.454417147606	705.579650215152	135.425201760204	346.569164925096
1229	1229	521.665598489645	705.31255295028	131.658416584157	344.292414524369
1230	1230	513.119822837933	694.865585167649	126.833079690065	345.967970958152
1231	1231	510.659046316277	659.759648295667	127.479714894905	346.187128671787
1232	1232	504.044745064599	618.485603570879	131.36424353896	343.896796941527
1233	1233	518.790354972298	666.642262444715	129.059349554658	347.221869485295
1234	1234	492.748068844311	667.339542357774	134.926423671076	341.035000964611
1235	1235	500.652593744507	646.945451343997	135.793578504176	345.663108780533
1236	1236	520.211132376535	675.905568977571	129.195367061102	340.895788147054
1237	1237	500.063033816022	659.796677089615	131.775973249375	344.477324399724
1238	1238	538.014485914252	654.650334476732	129.943372951822	340.613846845151
1239	1239	505.585115788935	667.829892830445	134.322334927309	341.668321453588
1240	1240	512.974375226978	668.845760980582	131.422794663184	347.002437031815
1241	1241	520.779898135785	689.659086914873	133.193959434842	347.780398768208
1242	1242	524.472274636249	676.012423118945	128.070311897349	347.526344567123
1243	1243	549.940679721449	685.163504149712	131.514095983357	346.168341338827
1244	1244	522.24836611765	687.981935499645	128.118710213402	344.858403135107
1245	1245	530.977965204336	676.270222851171	129.978060336267	340.398224085527
1246	1246	539.469734462164	672.432816952954	128.25282888065	345.716342475273
1247	1247	493.761332060258	684.917479616859	138.488009408491	341.97172621184
1248	1248	544.788347395152	646.626562197794	134.171097789387	343.255969712818
1249	1249	522.248357710418	679.358465632001	126.31170251692	345.057049048531
1250	1250	530.648024014899	646.053405387833	132.56614671348	347.558097371199
1251	1251	508.477903756814	661.964511044574	136.242017749664	347.909941513253
1252	1252	532.347639111474	687.085672869783	126.433910506107	347.711240815482
1253	1253	519.588058724365	658.130198163736	127.083652371297	346.026520595719
1254	1254	520.921767885727	682.458888121755	132.950057678898	346.781230177728
1255	1255	531.353984547683	669.482057565428	129.520032187332	342.478646381686
1256	1256	510.165404923647	673.338263470615	134.78479647867	346.922985926748
1257	1257	497.365635493154	684.35680468025	124.493130439024	349.034210347048
1258	1258	540.285040406847	656.054899932601	130.840051753408	346.850198343722
1259	1259	473.026566699911	632.804758302004	131.752488612974	346.09121584907
1260	1260	507.482389658585	684.062938525041	127.198466486339	338.045986329039
1261	1261	518.31355992085	678.36539903819	134.304583895178	342.856933842283
1262	1262	514.089522203615	639.448861905385	134.028333192833	349.622809010555
1263	1263	510.57170016206	660.171900997569	130.753279841683	345.18165124547
1264	1264	534.889290537353	655.381327295533	131.589660831207	348.263792784129
1265	1265	513.862012730044	675.445672538033	129.121763095438	344.486984338352
1266	1266	554.870101374664	673.834997898005	129.98245539029	343.369121520282
1267	1267	494.719121470418	700.824387677725	131.505560280879	344.443135951444
1268	1268	532.546661235992	679.774144631471	133.516911943179	340.025787003337
1269	1269	517.222501546903	692.163221626458	132.815205950905	352.285671256756
1270	1270	519.171906721537	680.602987511265	135.938312160303	345.056753976054
1271	1271	522.102244304953	657.012678024398	128.424168727051	346.749888840921
1272	1272	513.786976012341	682.162691500111	128.229442784018	344.332737957318
1273	1273	496.264249478092	650.115228360153	132.857809679797	346.052870987162
1274	1274	515.598214959123	701.567295851905	125.480344132716	341.172182166048
1275	1275	530.00835025161	709.513843124697	129.417482254894	344.844572116784
1276	1276	516.610442094721	658.010071605549	131.026014735431	345.467024842956
1277	1277	507.36511600992	664.617898194926	128.680310142984	341.912182066175
1278	1278	535.949773717213	653.14776704163	134.107425811435	346.224492107479
1279	1279	522.855103038923	674.02560350172	130.224362919132	339.015242032785
1280	1280	511.171487760591	668.84513424333	135.171008858283	339.835827737571
1281	1281	517.746488699227	679.345634854895	131.641918462887	343.592532631402
1282	1282	524.206789113095	644.362022463128	128.485486533177	343.795417983998
1283	1283	548.706119547658	694.9483335701	129.216941244167	342.654762612609
1284	1284	553.644597771549	677.067106722608	131.596897681479	344.771970555035
1285	1285	523.890708812897	696.614074073135	131.428237716632	346.240005157038
1286	1286	495.515108169334	688.090109513899	131.360222281021	345.677019995547
1287	1287	532.340889356116	662.424350198854	134.24883718675	345.919812646848
1288	1288	570.747592478214	695.030213333446	131.791683250501	339.540953573533
1289	1289	482.733751554189	707.845262114409	131.872373356055	343.996823542023
1290	1290	508.256874574391	666.765438140586	133.367427770793	341.180732711393
1291	1291	504.223880126822	676.026246358304	128.865800549085	347.534269954038
1292	1292	547.877605755656	626.043814204444	134.163337945153	342.677734260853
1293	1293	582.044838085586	691.060089712696	134.544215853088	343.208099229491
1294	1294	527.619588062435	668.123088115687	128.002337230516	346.629378547843
1295	1295	533.142938195547	691.137871122478	132.63885300669	342.687506752776
1296	1296	476.44757542183	717.815675005078	127.113818500936	345.108574408466
1297	1297	519.952305688863	691.767528914109	137.078500617522	345.443757555441
1298	1298	537.90369900729	674.095176876169	127.730994084388	344.984473475534
1299	1299	532.601254108638	695.527852537406	131.075556501658	343.077989813801
1300	1300	530.438083687385	672.839721810501	132.343180847375	343.738915906675
1301	1301	541.502793012985	684.938215450582	130.6787797226	343.270018118854
1302	1302	516.230327026039	692.548093367828	131.198771394167	345.66590728406
1303	1303	509.527020191014	679.451942560266	132.270823375664	339.61360520337
1304	1304	525.781464098328	676.422789742227	138.491229529836	340.126912466956
1305	1305	541.319243071376	682.300080346768	132.850648668684	342.436736806023
1306	1306	527.229777103814	683.042636506375	126.526153070869	349.666867359612
1307	1307	527.26135634652	687.849202864362	134.565991556979	345.054072427486
1308	1308	537.988511646495	688.289785658464	134.453263869039	343.249921348089
1309	1309	512.353149670001	666.793817660032	125.548279414537	344.617751240387
1310	1310	531.529741167057	658.369483612583	132.902502834018	338.824050808804
1311	1311	502.009641801464	674.988584856389	129.327131627806	346.789773103702
1312	1312	516.164588257604	663.315326126058	129.811973473886	348.673670747602
1313	1313	513.68166076796	680.663157261886	130.235467375177	343.138297388685
1314	1314	528.840822862169	688.127011457511	127.218365927526	347.130086910956
1315	1315	551.520722213035	670.344149044285	135.936650454074	347.926433421742
1316	1316	541.449709019873	672.996464132456	129.679983364585	344.572496790419
1317	1317	523.91632166354	648.727425407681	133.861037260609	340.673547754047
1318	1318	564.965091826605	689.750723456411	132.959537152584	336.337321837101
1319	1319	539.378652655263	700.79666385815	129.319500743621	346.970077379877
1320	1320	525.32706813976	693.41572945167	128.447914856857	342.562379867541
1321	1321	541.329808529185	678.636763360754	132.889166133117	343.045224815616
1322	1322	521.659504628543	683.305949365984	129.507342181257	339.525210424501
1323	1323	537.410985875674	695.631073465906	127.970290148735	346.867593680909
1324	1324	538.03315906478	680.006655176074	127.697527163854	343.285834879955
1325	1325	587.457661058812	703.950472823346	129.999059894828	344.954082517005
1326	1326	524.215900755472	641.218419146799	131.545506133284	341.750591652085
1327	1327	508.796875462542	693.983660107712	127.615683838723	345.057547236351
1328	1328	522.966501646779	698.740699329885	134.480151856365	343.471921437782
1329	1329	532.592952638439	647.518041885537	129.102521218334	346.115231734957
1330	1330	460.028154503368	678.113495778508	131.746196571149	342.255150744698
1331	1331	504.656791234168	690.415421122156	130.326811600602	342.035593217901
1332	1332	527.964614422104	655.3824767137	135.967380701905	339.442842573409
1333	1333	537.835735588936	669.465449465702	133.311474863066	340.407238317125
1334	1334	521.511772445486	666.604062792859	131.711805307685	342.363655146569
1335	1335	545.85988089783	677.391850543832	129.639038243436	338.820535086892
1336	1336	540.948853084436	663.181812482379	137.244977979807	341.925942379879
1337	1337	534.61753240992	673.422579211211	134.29404070841	342.397521026208
1338	1338	512.339823282865	669.537378704871	132.341070311844	341.517300026901
1339	1339	508.194809996669	648.973126958807	129.287200512485	341.611018111488
1340	1340	524.095086173235	676.031048485014	127.433893555522	350.430976694906
1341	1341	518.361659297072	678.18283365202	127.724535792881	345.713932823533
1342	1342	536.461632731648	670.848056695796	128.419358058345	343.903936357747
1343	1343	527.544357984207	663.019093611199	128.612388943347	339.837302520044
1344	1344	516.926931985901	663.921246258965	130.046693044578	340.187081773599
1345	1345	527.65831480438	645.209447428141	134.158119357759	346.558733271265
1346	1346	520.291078345968	672.886726220154	129.016591837666	339.023341391523
1347	1347	545.402694674473	694.107719587931	127.666512803165	341.299222565928
1348	1348	516.912973717661	690.440648562042	132.736150148659	343.786022574342
1349	1349	481.01234632963	708.172384146107	127.500406727894	345.87618793949
1350	1350	509.476304360055	680.858297953248	131.849147804394	343.086065229151
1351	1351	540.068553452961	681.494919320383	133.233491613853	344.019702911064
1352	1352	519.462590130089	674.688891889063	131.368766705947	336.583195011958
1353	1353	516.845169881914	661.099304254965	136.662620727508	344.052651102918
1354	1354	525.255798029648	676.261844700319	130.309103238423	340.447679217502
1355	1355	519.363236131467	683.486970465517	130.084074802355	344.935998776261
1356	1356	527.821513342418	673.22492625204	138.202733297414	340.358245524801
1357	1357	504.214876338287	654.423977101626	123.209744953448	341.792902195152
1358	1358	512.995206103397	672.848763003113	131.674295751495	342.442651913269
1359	1359	513.563423383172	684.642220501501	132.843313035981	344.757522588724
1360	1360	513.883494185547	670.228038287289	129.079313936361	345.373892325992
1361	1361	532.908091150183	672.186142210153	129.187848892638	341.418630415034
1362	1362	535.561870269735	640.027391597761	128.548936116868	345.483019969279
1363	1363	500.696319608729	672.721099139247	130.28616714718	342.795389627799
1364	1364	528.95325573098	664.365805055905	135.518007369592	342.861336978167
1365	1365	506.121129348113	679.553683678432	124.190607016607	346.349874203895
1366	1366	533.638202630499	665.8217153881	125.640671958191	342.860391306143
1367	1367	545.16468785045	645.409224505389	132.68626075672	344.361076733919
1368	1368	530.220016397754	694.424952748581	133.636703192328	340.75219733789
1369	1369	518.626289639919	674.84570876512	130.606667705795	347.467933350438
1370	1370	539.258866083757	695.199208013512	131.251162361829	342.956832356118
1371	1371	509.460157153595	652.935464413364	131.885440150235	340.570051578777
1372	1372	470.329901320833	636.096285503181	131.421595323259	349.311165761546
1373	1373	517.792972628675	653.657144042428	132.818694280013	339.875607588122
1374	1374	539.9055870364	679.857174840764	128.823648868518	343.181558866408
1375	1375	522.944038073268	656.838696894184	132.308770022116	343.540872734921
1376	1376	525.833431522384	656.683381823908	135.103699296285	342.537759702842
1377	1377	552.215921586639	654.099254143285	135.495456087861	348.036100924438
1378	1378	512.184865256178	639.209583817399	132.904752547791	341.277266366898
1379	1379	497.314482714415	656.200485225625	135.659211439893	345.271573788286
1380	1380	535.535551511118	685.174746704158	131.546361452854	339.785403009693
1381	1381	491.830326506736	671.630187852178	131.656410648228	348.566771967097
1382	1382	548.41301868882	680.56202485461	131.402097723491	343.893369020328
1383	1383	483.718721808323	667.117134134376	128.796881598779	345.906108324761
1384	1384	559.939297245122	679.090991233421	128.675219891648	341.951157342204
1385	1385	513.722933857957	676.910469592879	132.389354886635	338.328251156576
1386	1386	500.736829091131	645.537869794798	129.121848163029	338.478717396355
1387	1387	524.976955486655	640.855907538003	134.900496443234	345.298922177192
1388	1388	498.607761030843	647.169251712559	135.007082213327	346.82626267438
1389	1389	508.19153296889	678.440744264754	127.143124314396	342.937925248262
1390	1390	529.974569297744	698.141637228299	133.019127522662	343.228048463173
1391	1391	547.76302709678	665.931829185738	131.620902364874	346.344160089713
1392	1392	515.779225703278	648.147987556342	128.704394388959	347.993781013025
1393	1393	514.1672072465	679.803383860631	131.379694880719	338.26032127315
1394	1394	494.321510960605	663.842024484778	129.391201723731	341.850428395703
1395	1395	512.309575455553	672.514153407631	129.372534870493	341.185564452114
1396	1396	519.564439685717	680.743691808723	130.67227677224	338.059466220162
1397	1397	516.580208533772	684.28841512839	128.634024950051	342.447253717796
1398	1398	534.550456171687	675.390702058979	133.001162178949	341.08362088948
1399	1399	499.508956593656	675.843466672816	126.071661492124	340.544546690823
1400	1400	536.524511244198	648.139504418025	129.345394296839	343.682531496993
1401	1401	546.471112495207	691.798884556962	132.19974265241	345.597168553237
1402	1402	495.617120393885	686.003608554799	130.177577166679	340.38065862871
1403	1403	554.154846234993	682.620628230048	132.47817902799	340.867870912195
1404	1404	529.574643024615	689.276926666268	132.106082193717	347.108408592929
1405	1405	541.968814990847	667.580445820555	131.743417795772	345.262835302966
1406	1406	523.770283080654	652.59742597951	131.616583455069	338.521329512692
1407	1407	513.130213756803	667.924358492629	135.584104310026	345.097807744844
1408	1408	508.619655380826	654.047410355002	127.037763707387	341.905244526109
1409	1409	510.493155332333	673.505702208623	131.941383985312	344.096817071123
1410	1410	536.742913625386	675.753123719609	129.973695722874	344.262999301549
1411	1411	554.000891448267	667.980876322309	125.888490152056	344.940676976218
1412	1412	526.508586842992	658.896332861876	135.90748282766	348.168929242896
1413	1413	491.629549306382	678.470022334073	131.608670629451	341.022491592415
1414	1414	512.090442700842	673.500174772731	130.991899415446	340.548711433284
1415	1415	502.799936093717	687.690826792476	129.506124699497	350.509824386754
1416	1416	532.431001549136	658.4318676153	130.446339274051	344.649037399698
1417	1417	518.395566702059	651.815513122819	132.344031483663	342.379374775365
1418	1418	518.029760067909	650.197319747623	134.154070006522	342.658129916414
1419	1419	509.910704070286	661.920869619699	128.365404262694	341.127116864466
1420	1420	506.422287111036	665.621801961054	131.740749651894	343.757671006964
1421	1421	520.460900931059	660.904241015036	131.126766078795	344.536330293824
1422	1422	515.207143069599	668.508807441333	131.539930250336	341.582984170448
1423	1423	527.699503081915	687.804922236587	129.492088832838	345.042940256924
1424	1424	540.781522859512	664.91090182016	138.832224640006	344.894612240766
1425	1425	544.21528621248	703.541366687499	131.92781595708	344.043675325774
1426	1426	539.185479106649	659.262765638204	134.483383785682	346.770010134197
1427	1427	541.687665005145	670.934242036048	134.367175620442	339.780072071221
1428	1428	498.762184949609	708.832609728101	134.120028564195	342.949596001393
1429	1429	510.051332532025	674.825282515824	132.756660509013	344.931804884771
1430	1430	530.496829458963	674.393508335031	131.182681483677	344.130975584318
1431	1431	507.700736333167	667.305120187958	127.667047210718	344.306801456777
1432	1432	508.03091233986	614.124113734363	128.782008988515	345.464762050522
1433	1433	526.109631752539	670.986298926401	130.200936993706	343.516077174101
1434	1434	526.830567773451	684.281563451671	133.824595577093	348.118888559448
1435	1435	508.237454271805	661.618706038443	130.330878979119	340.370666031287
1436	1436	532.545351833093	654.067365989875	128.363491043637	342.300761337003
1437	1437	524.269299390049	653.188043959789	137.087060851483	344.958040924262
1438	1438	504.311165789367	658.271526403451	130.213952866792	348.895148720628
1439	1439	511.302118336372	648.407601647607	132.900283247891	345.288285010232
1440	1440	538.272069725995	664.265470109825	132.246827268751	344.235069570105
1441	1441	530.550090170021	648.917921183171	128.131914516468	342.320016440265
1442	1442	534.110770846965	644.469979336457	133.737967928864	347.135983779066
1443	1443	546.332614335378	687.458954450769	135.608303616086	349.06693923278
1444	1444	543.799969221403	693.104361604664	131.483550950746	341.840984503696
1445	1445	484.391749666867	675.511265077439	131.678893549514	345.003750175073
1446	1446	525.010308682033	649.835402273165	128.610855275694	338.037379768754
1447	1447	531.173519672391	679.760917405595	130.129309767198	349.109062317129
1448	1448	512.263687365233	689.367332382741	130.250338780353	341.892596899692
1449	1449	499.550481755298	686.699909602099	131.638468540082	346.735756212967
1450	1450	516.106105234753	648.973518245138	136.058113127822	341.022636405688
1451	1451	519.696187285125	673.757309991191	133.425350906496	347.207458550104
1452	1452	495.680602692806	679.954341138978	119.408448811952	344.71102819353
1453	1453	539.601056621255	676.902324200489	126.211618989358	343.226483333964
1454	1454	525.414300899914	643.34299486206	128.641307156606	343.301103112104
1455	1455	506.190346968483	689.328948470972	128.467085425297	342.768160893511
1456	1456	525.123291735867	678.641931407415	127.919876288048	346.730927899657
1457	1457	554.197931487048	665.810769842485	126.804895637088	345.001700921036
1458	1458	531.337718056115	660.630531978754	127.122344600158	347.902895267916
1459	1459	504.338114844232	659.128570461126	133.221495953004	332.440619915856
1460	1460	546.802343811138	683.995428253996	127.747625589785	345.681080253216
1461	1461	496.136996776063	667.852918891911	137.27137134507	349.116218833478
1462	1462	538.896121564391	673.273746209618	131.542970015639	346.188432975215
1463	1463	512.796717225189	677.525481187049	132.904919041682	343.934817443086
1464	1464	526.748186549841	687.879816591017	131.390644503883	345.495580230422
1465	1465	514.768848385732	729.589374640436	131.140336657819	342.461785162037
1466	1466	545.909309258442	682.020086136276	130.735740066104	349.877604445229
1467	1467	522.756993535282	680.832262965809	127.98559569064	347.070410497818
1468	1468	516.372701674415	694.317311436309	129.302080549178	346.94764677888
1469	1469	544.519501207926	655.78825860495	133.41396060239	344.342659059063
1470	1470	530.119818712227	675.714611084896	123.879264483153	347.32126962443
1471	1471	499.749914193834	671.161215851089	133.028222095084	345.437813665883
1472	1472	490.926028838187	659.798926964829	134.082049564936	342.327398700112
1473	1473	543.302595231443	664.264215480354	131.999816860455	341.278964652977
1474	1474	500.163106167458	692.965109284169	132.843996301826	343.135870002321
1475	1475	508.369387594211	675.222655015475	134.66553649462	345.785529798885
1476	1476	548.729272359397	656.413272542826	131.496467439862	345.765321603468
1477	1477	537.916917510995	655.200845692625	131.228221694559	344.726160475589
1478	1478	514.287302925613	699.947492905997	130.160837183594	348.307842037172
1479	1479	506.969647341736	657.885651725833	128.591435503877	348.090206651338
1480	1480	543.487949240093	688.125375403204	131.090395348212	341.300273487059
1481	1481	546.690732259638	647.691878349726	129.110527301839	344.96500259764
1482	1482	509.502794133675	703.860271340651	126.356447087292	342.133464529511
1483	1483	524.365578632718	671.62858724859	128.658749411295	345.475366192656
1484	1484	520.437366593983	715.491603574811	134.054636272648	343.381260046777
1485	1485	524.976190973659	653.188878857148	131.347176448219	344.486129259609
1486	1486	519.923915027156	691.904447677175	133.397830001797	346.970394110268
1487	1487	531.570722154696	691.526596274989	132.038962838908	351.019257705335
1488	1488	549.556782913994	666.439813058782	134.805455168648	345.463385930521
1489	1489	504.854424382159	704.129318502401	134.672240541936	343.156732034445
1490	1490	515.63794857692	638.582655467514	133.28981465049	345.421956367089
1491	1491	524.725210548732	654.456501010686	131.649414957476	342.271042821039
1492	1492	530.454712514056	687.401254270397	131.057845812883	340.014674262267
1493	1493	527.657526413577	673.736669961602	134.128286588037	344.682543829893
1494	1494	527.612658655823	686.989534044203	131.943826248877	343.28859645907
1495	1495	507.260697633634	674.424469718445	133.662692707357	347.634508629349
1496	1496	554.691862148176	697.197240916937	131.049762225923	351.657294607716
1497	1497	524.046304889007	670.777448655353	130.294336036115	344.252289363947
1498	1498	514.672294778171	706.70816157507	128.034332779635	341.54550246032
1499	1499	555.983189876152	710.641732922519	128.516800751152	343.764442961456
1500	1500	539.284642528372	652.714958612269	132.865360841638	346.069904457583
1501	1501	512.252360605453	667.270903364652	126.810029030074	347.011515027801
1502	1502	515.578024745656	680.541970070903	133.309459275872	346.616793998718
1503	1503	513.684458350066	699.477165550149	124.881773495357	342.770433765918
1504	1504	557.101940026385	667.321748720418	135.179827212626	348.110062494283
1505	1505	534.129520060803	646.694426850679	130.107437907339	342.119765086012
1506	1506	540.301391716115	670.045418026859	136.114405019357	344.601568593685
1507	1507	510.432806388701	678.901479341605	134.312041310404	342.270208296866
1508	1508	539.352177585565	683.089091983375	134.544276785983	346.381115332898
1509	1509	535.761805161336	696.582825115205	126.390454557661	345.921495978716
1510	1510	509.645568362532	685.434191442289	125.581120593672	342.791340440573
1511	1511	515.414032854823	702.796153522076	130.228078841069	345.433871223024
1512	1512	550.159485516037	668.599617404895	129.823442058649	348.163225978862
1513	1513	517.419216495931	653.209858325796	130.488255613939	339.073381674504
1514	1514	519.78820699347	704.721578981539	133.622032550507	343.474440411205
1515	1515	502.749914358802	656.473574724951	132.861595388514	340.105546170826
1516	1516	526.752884442593	656.816018802904	129.017840255762	349.013691005173
1517	1517	506.256203425304	663.820595384614	132.114516553373	344.721061059687
1518	1518	505.379977219134	649.266974655282	125.297668358168	350.296096629813
1519	1519	499.307374569419	671.268447171839	123.076937541965	338.432598849219
1520	1520	514.15784872626	690.722293001739	131.877914020059	340.393978561894
1521	1521	526.221572266846	690.253090763302	132.124163300243	338.506542624723
1522	1522	514.155611247506	654.823378014849	130.919807417034	340.113280495848
1523	1523	525.101079040155	682.993147283794	134.894980674152	344.699653574121
1524	1524	542.3374513144	669.252732470168	128.365783239134	340.035925567802
1525	1525	523.67563515258	667.21984883556	135.10104242766	344.510370274833
1526	1526	509.178136330917	668.964762648606	130.633517075088	343.375265651537
1527	1527	534.40554987442	645.143638365436	133.02404223348	344.842799342415
1528	1528	520.831092029818	710.289546331338	140.346551728766	346.943359047705
1529	1529	505.593559809973	679.562086367703	129.518556608252	341.875369215071
1530	1530	511.992201669154	645.285855142903	125.416998496066	342.704618343326
1531	1531	496.230374591981	671.849445845562	132.263890282931	342.837824619573
1532	1532	507.74926607094	688.97074654708	130.346331774237	345.159649330508
1533	1533	517.470056415561	691.263503497544	128.97149772529	345.893592637586
1534	1534	514.795233042944	686.382325791171	132.546568506441	343.353756770311
1535	1535	538.401818759402	685.499719456752	129.429056808205	349.499153877413
1536	1536	533.51912764895	711.031884558419	129.990473069963	342.288598113362
1537	1537	504.012730031566	655.36214701254	128.890003479942	337.078562001882
1538	1538	510.448153196673	706.166447838625	127.024032661941	344.415085719611
1539	1539	546.032779283537	677.582610486494	133.727389572082	351.272402084622
1540	1540	534.549841620816	694.595325970716	136.192273368014	347.791911171719
1541	1541	507.464634271994	678.551354904715	130.935479260492	349.435360134252
1542	1542	522.566053112079	661.884017593445	132.90887588812	344.016920117093
1543	1543	516.020073294072	654.87096877661	131.908737112329	344.852393650891
1544	1544	517.808999326335	676.993733397034	137.243885836553	344.95110543844
1545	1545	529.682646161412	694.928037073247	129.944469299765	344.052495227204
1546	1546	531.805513939525	682.557219377151	126.177327366894	342.797044216418
1547	1547	546.447178052103	681.906373162235	133.293964094551	339.336500099831
1548	1548	525.986955157179	666.091538823456	126.530998735465	337.804887219928
1549	1549	515.749270859696	667.535513996125	124.799947617062	340.952785317806
1550	1550	498.583168257068	671.519901330817	131.461019450005	344.113529567268
1551	1551	553.706515914323	646.557636886851	133.066299375759	339.420901076862
1552	1552	521.764935276742	694.286488403934	131.24713579328	346.740413780472
1553	1553	519.946063265572	696.966979549919	133.368037044698	342.959278843469
1554	1554	524.041260223009	676.018683971268	129.974028914038	342.63960832304
1555	1555	537.628760290199	654.533001816186	130.545146830717	344.695943959342
1556	1556	514.882489044029	678.983895687597	133.071901088836	339.670076426628
1557	1557	544.178130330836	680.002892029042	128.430865341042	342.36874416458
1558	1558	558.880954182919	678.016880221454	127.833630140447	343.661702935425
1559	1559	509.740842344176	664.000553633103	128.654851081137	340.746925647374
1560	1560	539.049269944082	652.466049224322	130.177844449378	347.747723603079
1561	1561	492.511646558031	656.486700245733	131.048844184455	347.224537856138
1562	1562	506.831989115329	662.59048728477	127.638891393738	345.249804683211
1563	1563	495.454331629496	695.022801241871	131.240037238622	342.71307517559
1564	1564	558.419355364692	659.557240634575	135.911025860614	347.743645717428
1565	1565	528.824919500284	675.20845085172	127.670567760621	345.344970424892
1566	1566	530.425020982189	683.528668402569	134.023634951919	345.279047502393
1567	1567	542.853159477657	672.980222348348	129.182885044109	337.772285389357
1568	1568	517.66121548597	662.578148708858	126.302120574725	343.679319366164
1569	1569	508.714299915313	670.474186834675	130.785559114583	345.126584549999
1570	1570	527.52625230998	685.620008866741	130.766095290626	341.398893257075
1571	1571	507.055728154758	669.000769284667	129.070247331319	339.602793101223
1572	1572	535.854805238075	689.253524012516	129.160786335811	340.155767315594
1573	1573	521.592172965184	682.213251813896	127.472641751133	352.771058577024
1574	1574	502.052638752365	655.912298953875	132.599819435854	344.846193595035
1575	1575	502.56442523647	643.864979173273	129.488257749683	343.706642700779
1576	1576	509.308008269925	702.735113420501	131.248320973933	348.845348576667
1577	1577	503.547449868654	659.059501023538	128.992485752897	343.512218849851
1578	1578	497.083291684544	683.274895725178	132.592191360749	343.634175061564
1579	1579	529.643605041692	674.576338312068	128.853150539469	344.489071451104
1580	1580	543.764258839684	655.256460399619	133.532443302581	351.501430068639
1581	1581	489.504495328941	668.32456459817	131.155155816842	349.497732147932
1582	1582	522.441903253712	682.34863771065	128.461408306089	341.90884672747
1583	1583	542.34778783546	662.406433986845	129.35145150583	342.086826903981
1584	1584	524.329630451338	679.235785693657	131.788785006936	344.541922014518
1585	1585	533.7064358182	647.773041871553	125.271268405286	351.293593086386
1586	1586	475.572527900956	679.734418549274	126.472626983523	346.849227597374
1587	1587	526.294696500146	662.395147222793	135.398206966041	343.172838729562
1588	1588	502.396982256939	647.823193435189	129.560907969771	345.412299258863
1589	1589	532.818280016328	674.114188393362	127.169361460204	351.415167365484
1590	1590	560.156050173486	655.527685890928	132.280376624993	347.133940444437
1591	1591	538.630603969817	660.355936765839	134.061221829138	343.803082245346
1592	1592	491.113321920071	674.137337806635	126.634609679268	346.051835052774
1593	1593	531.465237312217	687.838357640253	129.894897272057	345.047175095676
1594	1594	534.841544749536	687.718295239331	131.708813933711	341.29655854173
1595	1595	507.931492688313	660.353881263522	128.246086522928	343.617678983709
1596	1596	534.053543655217	639.418084736458	125.096719331714	343.758382654866
1597	1597	525.676794201368	663.688312921732	130.817170728532	344.232650335949
1598	1598	529.722779386944	644.125698611064	127.317648679874	340.851846913927
1599	1599	513.602733296587	671.455517002442	129.691590214647	343.731362867236
1600	1600	511.263167556672	677.941319803681	135.442354253346	341.787875563007
1601	1601	541.937313262707	688.332281091545	129.805479430633	344.163379052899
1602	1602	535.019623884893	695.224806087303	132.808078303468	342.958608851625
1603	1603	509.222118554417	638.782628866611	134.109406433719	343.494000572748
1604	1604	516.331713023239	659.096335695528	127.34430125142	346.120313111028
1605	1605	506.624229844764	692.833648044959	134.82155430446	339.033406741316
1606	1606	543.749501960417	681.101405845143	129.981166891938	344.609267525342
1607	1607	570.454581666443	676.570117028296	128.634826121086	338.328599906159
1608	1608	517.715196162343	647.743701661367	131.996052273593	343.073058108987
1609	1609	534.392229044026	655.72728793648	128.631849168456	345.411260575119
1610	1610	527.740974686351	697.275598153958	137.338668437091	343.411400025654
1611	1611	513.970371967146	683.234146765097	131.442595580885	346.84584224382
1612	1612	518.214020012062	657.019498902121	130.926748440197	345.878045657459
1613	1613	519.127408857755	666.83263467056	125.329925119341	340.619133026298
1614	1614	535.161477995547	684.311496061413	128.323222917568	345.996301124169
1615	1615	484.016120275911	673.5109225568	126.556278707347	345.968082298445
1616	1616	533.168782759905	677.499516389442	133.447592085094	342.377112937831
1617	1617	520.489173370913	690.69401002239	128.96177123258	348.631915724381
1618	1618	550.975117283185	685.866899183588	130.924781195828	338.891999271546
1619	1619	531.980788138725	683.45323735574	129.969300631486	344.052712802654
1620	1620	522.777837480872	696.113834477047	129.305736305295	344.291248206946
1621	1621	513.71810756393	659.961140293911	128.946191507732	344.229180652055
1622	1622	501.184408476142	686.213494068303	128.671785669581	345.912482989692
1623	1623	494.186609071537	645.01940639992	128.1617857676	346.731467876156
1624	1624	530.790642038444	690.257529098393	131.431730846067	348.005140122746
1625	1625	525.862554989285	673.360681829147	131.1435856519	344.768574909564
1626	1626	551.786814140823	688.582198755551	132.551467023957	342.762686634068
1627	1627	513.772156986927	669.88051532003	134.876516341315	341.925671076976
1628	1628	532.0590731598	680.772031495602	129.475768421465	349.336251586954
1629	1629	534.369080554222	678.76070426877	128.338509275472	342.450821255487
1630	1630	539.471246655142	624.76592695923	132.591102248789	344.703319324525
1631	1631	528.942292082761	693.471533862547	132.334212107319	342.217341142776
1632	1632	530.296906971992	691.122492954325	131.439309779429	342.962066374636
1633	1633	519.78465005051	678.196554393946	129.536323845701	340.940505470898
1634	1634	530.91375883186	674.262693677741	127.102174093802	348.363695601961
1635	1635	515.06750161403	685.589213384341	136.35885208378	341.07811681077
1636	1636	500.269445211808	664.852860706319	130.359580122708	343.943426515166
1637	1637	513.089481123714	655.327253360075	130.182258460088	347.7237543807
1638	1638	527.856087899971	674.731494327173	129.421036891041	348.507255180187
1639	1639	535.979289092654	650.534223773535	129.939022182465	336.317206778668
1640	1640	507.369187207071	666.419659603687	130.180822324147	340.599115771327
1641	1641	551.84616017338	681.168145691981	127.518350383832	349.348557709769
1642	1642	501.735918468067	690.404184399793	133.163745981049	339.196676320327
1643	1643	511.152703266558	669.548283091961	129.073669678534	348.221495394276
1644	1644	524.859968410185	648.831945629663	134.850669655727	339.190716689936
1645	1645	499.571515502221	639.765471795831	135.942275295417	345.42313511608
1646	1646	541.196085286176	665.002356249648	133.992249043518	343.266310975069
1647	1647	523.918773422011	683.392828883445	129.75736363309	345.644835419554
1648	1648	526.37922087968	695.788069114508	134.604973045306	343.26215499871
1649	1649	522.163643583421	637.058379399558	129.86740993771	344.511060733706
1650	1650	541.076671094999	665.888223246542	127.560034341106	347.519257078342
1651	1651	509.095406108959	665.114649690322	134.045269498997	341.025376374409
1652	1652	508.717918365497	656.533132598282	131.096280790503	341.507509988208
1653	1653	519.128649812747	661.166518897216	130.828895470151	340.396802034994
1654	1654	501.367482226407	670.257947467002	127.722734819704	343.718496130165
1655	1655	544.203154186504	685.076632023568	127.713679194626	342.138053696283
1656	1656	508.382542554277	656.365076705379	136.684299866052	339.932895561942
1657	1657	537.693727956405	654.869721511368	129.965952932263	337.404705074772
1658	1658	545.946120996088	678.09952417773	133.114649214562	342.943622922752
1659	1659	508.020633981877	639.837714009371	134.253041662777	342.182403016875
1660	1660	524.498177527548	694.997137584477	128.127994178499	343.008461264133
1661	1661	490.05514146989	671.194117176318	129.32949001947	343.247027935541
1662	1662	491.472338501158	675.629868144073	132.365259935915	350.709049789136
1663	1663	505.460482287017	675.318384316509	131.019872277633	345.33220840859
1664	1664	519.708802203611	684.147651383948	132.049555474319	342.079350303574
1665	1665	525.92890879145	672.528983795003	130.72510923143	342.936518873482
1666	1666	538.324529420825	670.584580608701	135.443547783458	341.067071940292
1667	1667	530.591209825788	674.19277114427	132.572562119862	346.630444031734
1668	1668	536.640973046426	671.28272357972	136.519455035995	339.475361062081
1669	1669	508.32517312618	682.227841395948	132.203178389781	344.473947546564
1670	1670	547.208659364238	689.321590321381	127.003492796748	349.898296072013
1671	1671	537.680315605601	642.531761578468	131.813575391551	342.543195765673
1672	1672	525.295233147485	670.65966720784	129.367596758745	341.73588984202
1673	1673	500.393827905703	656.922350270133	129.840084020784	343.009599322133
1674	1674	528.180999348706	643.864259846975	129.959750570192	342.805114568513
1675	1675	511.085904035103	674.379980681878	131.037143478204	343.801606986905
1676	1676	535.169268244524	668.947744147401	139.364201976182	343.980555843174
1677	1677	510.341692728187	665.340696162145	131.060870750116	343.320629494914
1678	1678	525.755918603579	674.537276852545	131.714313488089	348.185644212647
1679	1679	533.102263574084	707.127114828236	134.856852194914	343.386016830256
1680	1680	524.8160967525	685.08864889484	132.271427012691	343.031228757221
1681	1681	505.021299591116	652.314213558777	130.259807671893	341.465048047682
1682	1682	497.565756780964	681.14196179473	134.597022624236	346.647522772772
1683	1683	535.869592572463	676.548330911809	132.391618873208	342.615519725871
1684	1684	506.009422066634	676.422605680829	132.735331109627	342.932147956839
1685	1685	503.608766664493	679.030906092587	131.376248754236	344.573211274609
1686	1686	530.024858283151	682.06712209671	130.439770508313	343.236625762917
1687	1687	533.349098106543	661.131289603357	133.790699089122	346.147130108418
1688	1688	547.435021552257	699.410853944622	128.686128993003	343.562362367809
1689	1689	524.182270192539	662.762764538871	137.116743290558	348.418035715083
1690	1690	544.87066897596	682.128227452874	133.846216510204	346.836532345797
1691	1691	496.401357689491	697.941722659262	131.105187154139	345.561436493451
1692	1692	509.517055496787	666.18113804724	132.810662865129	347.135812774905
1693	1693	518.688226701046	654.750754790143	125.471411544817	347.443344261792
1694	1694	489.150066338983	661.372678477157	130.316120627936	346.116997653989
1695	1695	523.783728785043	668.709048762418	127.141282502723	342.384971053527
1696	1696	523.277333706007	715.142251641019	125.266315241671	344.269114665626
1697	1697	494.068236417734	658.947079102595	127.435295409854	348.817178800437
1698	1698	553.350633234025	664.52836023768	129.822988302995	349.300118907698
1699	1699	506.412867696282	628.13800586331	125.646722342917	345.881270098777
1700	1700	500.423110499984	675.102473493016	134.782733094955	344.87241718106
1701	1701	530.683636593918	655.537530044253	130.813919256415	337.913218068126
1702	1702	510.928973855024	673.522334044453	133.193242418785	344.845033941457
1703	1703	542.228471374073	681.804026060899	129.948797890099	346.27101125428
1704	1704	499.011939207883	651.60293145472	130.082644745097	343.325359620126
1705	1705	525.974572304989	689.716068654407	133.690869791219	346.351331264909
1706	1706	533.681235986012	657.499828102617	131.307393720391	340.000100517777
1707	1707	539.210347348008	646.763286645676	132.019687172041	343.901943163273
1708	1708	546.57141477582	665.625630138174	127.085333711094	345.330884509416
1709	1709	495.795167739487	694.713949390262	130.117237447141	345.501743921173
1710	1710	552.621798181458	679.705778889518	131.422065344643	343.02093390657
1711	1711	518.39575036131	655.587844627644	136.785545337691	343.661384565899
1712	1712	513.988091653364	682.704746976031	130.476745509647	343.198557577108
1713	1713	520.36949211883	686.201118438267	127.684619644221	344.283401057098
1714	1714	490.274044519061	656.718040639547	131.276236936845	342.447841655836
1715	1715	524.96186287899	664.661535890208	132.956100051079	343.154854025346
1716	1716	551.028049485258	672.407080553019	129.012920262	342.381129720789
1717	1717	536.558601921095	691.408756342916	130.10484262072	339.148566326988
1718	1718	509.244613130903	671.469548940511	129.850103145187	345.206255883504
1719	1719	530.713031412769	677.715099951867	132.945773963465	342.678642419658
1720	1720	503.326205158142	685.674774248465	132.038418099299	345.689166218068
1721	1721	536.778071463199	679.948351315351	135.507903907306	345.192934645029
1722	1722	499.662190522212	678.257306789456	128.025971876501	346.848241024228
1723	1723	525.928580630774	670.230200786953	134.548066691967	337.581896472011
1724	1724	509.07414621533	656.743838424843	130.797444555312	350.339702543235
1725	1725	495.300467990849	638.794489581041	130.071174484932	341.097343308599
1726	1726	505.017688837243	676.616314450958	129.570671641659	342.081108300596
1727	1727	538.519964069709	669.962651029059	125.406311302744	340.317865406699
1728	1728	536.852547833502	656.594403688328	127.520467328328	344.149240010139
1729	1729	517.144622981366	679.966103406654	131.061521629517	344.342092515555
1730	1730	526.311086970798	686.132408084415	131.399859856212	341.60894777111
1731	1731	523.423095775097	698.179578143621	132.046079823228	342.395763927474
1732	1732	506.485692876169	681.915144713981	132.243476325267	348.685777230654
1733	1733	526.636643631299	665.951067072951	132.25963212008	340.982137719071
1734	1734	508.718791075588	677.97749653315	126.653750323155	341.592197421584
1735	1735	519.60952583986	664.353006909853	129.105663521503	349.453378200276
1736	1736	540.850528060204	701.624519054778	128.466206662122	343.564348310478
1737	1737	504.280592933115	681.968997933534	130.655085834765	342.943291408599
1738	1738	541.065591464035	696.985723977313	135.55867347365	348.343144708657
1739	1739	544.896338075495	649.343935670719	131.357642055164	341.547082415638
1740	1740	507.964462740946	638.267424818954	131.885694356743	343.693420519056
1741	1741	553.942029044604	669.444120276321	130.3130675206	345.2026738545
1742	1742	519.47473964107	683.222839890462	129.427951779271	344.380842750125
1743	1743	547.964905628721	669.82344719913	127.098634752311	344.072016697029
1744	1744	531.700741158108	660.770582357846	127.974123772808	343.003377590598
1745	1745	512.7534882513	703.171088973217	127.751076602033	345.008959757628
1746	1746	522.394496150434	653.048969335822	133.251321741654	344.005643811707
1747	1747	536.38955051979	679.953161655074	132.860759906405	340.985154765792
1748	1748	526.594506563229	661.424770663571	134.177306889798	344.791259121223
1749	1749	486.104204482426	670.645764282266	131.472913032142	344.746572785612
1750	1750	487.876678273952	695.041749751086	130.401917093537	345.330201571115
1751	1751	530.942498889271	659.790560580218	133.768242533948	340.358506257035
1752	1752	522.335563697898	648.574431254811	128.652900372312	341.853990634428
1753	1753	522.347971169077	639.635046432224	133.550057137469	339.855877712797
1754	1754	515.830641772025	681.583809469657	135.703749107122	346.801724773763
1755	1755	523.144571001195	667.782526000764	131.645629761563	345.205251564635
1756	1756	541.56846304003	679.253610912926	131.839944401685	342.715930904138
1757	1757	496.205267482859	697.26324960181	135.271981416577	340.707935374513
1758	1758	517.212704465029	684.163827783541	132.259055166347	347.260330223056
1759	1759	498.844483598929	664.327277219366	131.765624476583	342.268294841167
1760	1760	504.95542350355	674.725694704298	130.501450984739	346.889424385617
1761	1761	522.423619515714	663.236353993387	131.72429643458	344.098854157587
1762	1762	484.008628112148	707.300111416237	128.062536006808	349.895975051135
1763	1763	533.00684692428	696.559706743062	125.09395969335	343.891069114812
1764	1764	547.991041853757	684.78982713704	134.934933418986	347.909717909964
1765	1765	516.083187819977	673.528609498117	128.505397063996	353.905380042886
1766	1766	520.080722521395	696.514694783233	132.390002306129	340.862443107228
1767	1767	535.566134919981	658.815834250301	134.919072500121	345.37725710189
1768	1768	513.674782473279	701.253980442053	126.16885611109	344.153486153842
1769	1769	511.819692105217	671.082405686371	131.957356506022	338.829454073011
1770	1770	527.041156658832	680.535805769828	130.146114329167	344.883843313809
1771	1771	531.539871550046	673.667967140089	128.310303269124	344.929948040425
1772	1772	491.516949041822	703.653704969793	130.95686481194	341.383206664565
1773	1773	504.011093794132	661.843042901798	129.805782962387	337.052832436433
1774	1774	514.03314923216	644.336369757933	127.134775364519	348.932621854476
1775	1775	527.238417773719	685.701062413088	127.261635259735	343.452400297876
1776	1776	508.053647091958	664.175729797131	129.489241047921	342.877345384731
1777	1777	538.643593734684	662.524592368986	126.70252036995	347.236717702186
1778	1778	510.285541694636	685.271175666488	131.72211817208	345.953553870412
1779	1779	533.30211432608	664.645941540344	128.126545876791	340.784964113185
1780	1780	521.208475950101	665.292682943724	130.596654224836	349.032961347862
1781	1781	550.445862500405	677.67008926478	129.999143339177	344.317544466376
1782	1782	519.930505362521	677.009596935068	129.893520475848	347.651307290179
1783	1783	491.78809284716	665.899794983266	128.74573828169	350.894462712421
1784	1784	550.378780603292	646.23863098906	133.287264054132	346.034805403737
1785	1785	521.121446330303	698.967513368782	126.806679406515	346.691809574473
1786	1786	540.241917124619	656.901617551444	134.813790433064	342.898737814181
1787	1787	550.374624815998	693.644785155867	131.328978695999	345.950913213007
1788	1788	527.121870395541	691.28654167863	133.162805091755	342.600436743749
1789	1789	524.666407459086	670.603686207807	126.121037143752	344.562858931091
1790	1790	525.334843979212	656.384915401515	135.894615333427	343.188027336204
1791	1791	573.341993399534	674.010345698597	131.100097495434	341.195002339895
1792	1792	523.00571584697	695.464974045532	127.810591627375	351.530688751165
1793	1793	549.223667990621	648.962477806284	131.487897862874	345.566233483608
1794	1794	518.117752114005	680.211432684321	126.951734577948	340.961400041618
1795	1795	544.96419138148	713.662258628342	132.927729510978	345.159379550737
1796	1796	527.679535100313	638.156326407723	134.301706651672	342.192072524405
1797	1797	529.48542406762	674.26017494211	127.821692635204	343.966178566984
1798	1798	518.021339154381	667.015708842746	132.836035932796	343.867875103663
1799	1799	491.365824495372	679.860135570617	125.833231767713	343.096075923888
1800	1800	515.65697447915	663.571522329604	132.007254356495	344.852293086798
1801	1801	519.856036445094	683.820146268167	127.740263910211	347.6935631583
1802	1802	513.641926032519	677.983483310537	133.794668341305	337.352191043841
1803	1803	534.633083815121	682.604253623336	129.894192212697	348.267401053846
1804	1804	529.315095349497	688.097293630723	132.028381143189	341.333489181213
1805	1805	520.925049888444	694.118986908081	134.054098438624	344.937645811085
1806	1806	530.371107092902	671.626400501274	134.492648651821	342.150099139055
1807	1807	531.558821390931	691.180234271969	131.661289407275	346.931014737597
1808	1808	521.712619412442	696.506705448011	126.963926376914	343.982489488398
1809	1809	548.496226792351	681.276051746826	128.797831213699	344.598532473735
1810	1810	510.577940195769	663.904841355913	126.908947656452	341.80660517539
1811	1811	512.514575378799	675.5027464407	132.429362178399	348.270593853513
1812	1812	511.850428121378	686.515381058393	132.884062492882	344.545849859823
1813	1813	539.458520124857	673.596353701542	135.354610286149	341.11526937597
1814	1814	560.101110905567	696.639618698359	131.272343060792	346.645107976136
1815	1815	510.35813132221	659.880386651383	134.385438128493	346.23930113656
1816	1816	515.221679447594	676.069548955818	126.297906734686	344.528329195181
1817	1817	509.956027845213	689.232060902091	126.533113013107	344.446074243077
1818	1818	545.440142287908	661.0918187998	132.753551702094	340.780943411856
1819	1819	518.956392997804	671.844243666505	131.764329289465	347.781299109978
1820	1820	506.091435439385	670.071417904315	130.664012042982	344.966306213824
1821	1821	529.478578984535	677.845550275241	129.186343381238	344.595001572311
1822	1822	511.287605609395	709.803144697246	133.064057923472	344.066085608555
1823	1823	519.457908695641	663.149064263822	132.429781434917	343.592008406476
1824	1824	500.90555840209	664.699490526428	137.14340785209	346.171101092359
1825	1825	538.69491500516	678.611787897652	128.98234854869	338.616215057443
1826	1826	528.535488273462	687.363646651547	132.925965270338	342.937392668241
1827	1827	523.415038249659	657.576036077571	133.254645282048	347.727804635113
1828	1828	506.202048539606	666.973179246536	133.141099845635	343.616614079974
1829	1829	514.763463884869	656.488839523768	135.575307217374	343.458660408677
1830	1830	535.197443498215	681.229697734628	133.669819337856	345.612433061241
1831	1831	506.170445979295	674.474319477489	133.404838693874	344.189628889502
1832	1832	504.065506704245	676.074187832236	130.085566624402	343.16433687867
1833	1833	484.951682335193	675.099778054351	131.610113846937	343.892033745887
1834	1834	489.150753536065	665.572068231377	133.974859178949	352.59877065143
1835	1835	519.63537528859	665.620439235041	132.742712571889	340.690530954509
1836	1836	512.432284680467	675.91088114248	129.019810268007	343.556414446684
1837	1837	506.228793578578	654.609643787525	128.535324955935	341.815608168917
1838	1838	503.249892617482	675.972984412613	130.150790286938	346.683545415639
1839	1839	549.006618392271	642.479257413099	128.261135409723	348.746581734162
1840	1840	517.284799017943	660.395358607565	128.860037023877	343.818034808812
1841	1841	544.43585508066	671.072623771092	126.870324629101	342.743732829134
1842	1842	517.277254981152	667.287437430398	128.816648266412	341.616041330912
1843	1843	542.261502817714	672.4631760801	130.814023112044	349.244732342969
1844	1844	502.707438937113	635.402405593939	129.070562237102	343.147881124197
1845	1845	506.262868741015	669.911876125522	126.290745192424	343.195041259714
1846	1846	542.105292639842	670.721154680687	132.613869271629	348.438685494966
1847	1847	549.205059504776	659.318710013994	134.684487552447	346.825880359732
1848	1848	532.946903828999	653.814148879386	133.872092856954	352.274367557458
1849	1849	549.669992515099	690.35546011016	131.684484194527	346.767345101386
1850	1850	537.812924488915	646.588270182605	131.808119084326	344.91353961226
1851	1851	536.181897227822	676.112274446201	130.569635021309	345.249278199636
1852	1852	528.322243699138	695.694233451602	132.989529579252	340.024026427636
1853	1853	532.4352901682	642.115661153222	132.105642736606	343.454745375501
1854	1854	543.839537406935	662.153940025193	129.923831846846	346.565058286722
1855	1855	513.140807370891	664.926436884047	131.190867630665	338.811318631164
1856	1856	537.466047947781	649.819007455031	130.042952518742	350.720599707018
1857	1857	560.397650445092	656.598729305465	133.245897583572	338.955530573914
1858	1858	537.063350419631	673.300154446093	126.861732463769	341.427167795307
1859	1859	548.224943835224	686.509503643765	129.728852621492	346.714112827406
1860	1860	513.789458291179	663.415620876027	129.026300889532	349.063062538761
1861	1861	513.815027388612	659.995800283423	129.641910372056	337.186137814948
1862	1862	528.111384417588	678.862812607742	124.357698319919	343.226945218897
1863	1863	518.208996747395	673.543615559586	131.249863684549	342.330049180006
1864	1864	524.563913723	673.539196275599	138.539441202013	343.982599017254
1865	1865	523.53868497725	663.945678880769	134.083044558917	345.303440071078
1866	1866	504.923730228357	669.623512448166	135.452320423378	347.354916127001
1867	1867	527.690535578395	669.746521717527	127.635998595648	341.752475765474
1868	1868	508.92702810019	682.31189759886	131.314780007354	341.068106547565
1869	1869	502.997836342456	664.566814961741	135.755334998606	344.497341559898
1870	1870	499.458870365352	684.668550665026	133.625576261217	345.207504979625
1871	1871	525.864204072674	652.183069464606	128.274651775883	349.3846587937
1872	1872	537.2806877079	685.85755563975	138.302165681394	340.604017259778
1873	1873	523.413144323588	674.693407442634	132.58411076606	339.314255478332
1874	1874	502.049562016332	671.401158870335	131.050669286789	342.892382075738
1875	1875	523.081813701186	696.833230013198	134.476940946295	347.396715564995
1876	1876	528.613899980836	664.349361848727	128.606459290717	346.90141231814
1877	1877	499.475824237086	652.30888982504	127.578235544849	343.687984600365
1878	1878	520.551778492214	657.449270415207	131.553255620447	345.194399447967
1879	1879	530.13815783091	687.084937958525	131.104706209611	346.834358035495
1880	1880	504.839481171586	669.16692239116	129.865228991026	345.686206193222
1881	1881	506.812716414682	639.59633459361	130.791348212869	344.053018525322
1882	1882	539.415466442852	662.435850248916	133.018937640805	349.442182756153
1883	1883	509.914288849243	663.849880894029	131.182229410481	342.029090003103
1884	1884	513.681835686326	700.024539919695	132.460870342732	339.990668398597
1885	1885	530.748756746051	684.550697324366	131.695033237877	346.718631715369
1886	1886	527.984290885341	651.684364978599	129.765783560572	344.636481616956
1887	1887	531.787348585714	681.646673940636	133.409205951365	341.735336060013
1888	1888	495.587312138244	682.271388087508	130.437119230589	347.298851044935
1889	1889	530.542890790402	670.174255914506	122.729089864055	341.955808085822
1890	1890	535.979820019951	679.578088589786	131.580201816738	342.195706946052
1891	1891	516.969276023286	672.358360930658	130.922597797222	343.151126175904
1892	1892	533.136727338218	673.503896374016	130.667877014618	344.63039340277
1893	1893	520.375094907688	640.369324861593	128.76660935039	341.087482209065
1894	1894	538.973064734992	621.784754054548	129.844922834474	343.968398658054
1895	1895	520.734315067765	659.361966419388	133.504754180202	342.667379667308
1896	1896	554.451606251291	661.845669987871	131.696299178614	345.996474884019
1897	1897	527.524058126318	687.558479174355	128.853151698158	345.381540137177
1898	1898	545.305553360302	667.569999294638	127.565455556428	341.768451123891
1899	1899	517.649388716587	691.723978088438	128.48601752946	344.947860635745
1900	1900	559.18010705809	677.022538273183	128.376389830056	339.583541284857
1901	1901	537.42046027099	651.853862965074	132.489496631934	342.710978870485
1902	1902	531.929515134755	669.241653914196	133.381593831697	352.927371721606
1903	1903	518.605947085991	669.494795812612	136.443645474213	338.795255062948
1904	1904	525.696343105753	668.501714770076	124.630878837477	347.202048235145
1905	1905	528.719583516537	695.626021749892	127.611067488572	344.12618830764
1906	1906	531.523936108025	647.846863642057	135.662532921048	343.295797526883
1907	1907	516.196507324444	666.40411872506	129.4715204699	339.848905376561
1908	1908	529.35249082719	669.308003412094	131.486942286655	340.159866498413
1909	1909	490.819823483957	663.330479614279	134.484904625645	344.209724830442
1910	1910	530.845558858377	683.880973988547	132.716017846491	340.991663696776
1911	1911	523.175520299917	617.00005872305	132.586988037869	343.096108263002
1912	1912	517.26862845837	689.55906748695	135.195110077371	349.677195223891
1913	1913	542.067259163561	655.106141877357	135.139630472685	346.770522660502
1914	1914	508.856469136616	673.125645414241	131.593444858319	343.712299517739
1915	1915	530.800028149954	696.93785318419	134.881182035089	343.544478303758
1916	1916	516.380619408924	695.798655207222	134.749986824448	338.757511791988
1917	1917	553.001986922183	671.978644271872	132.510006970363	340.724109404885
1918	1918	514.662996174949	656.40322160361	130.163533824275	348.371713252329
1919	1919	532.59813514575	670.122433544773	128.688272829024	344.71499847542
1920	1920	544.15103446615	652.695062874197	135.24407608748	343.982520026544
1921	1921	526.39221421379	669.912436285426	127.438706385889	341.619380329777
1922	1922	509.408416350274	682.421513756505	127.065944848582	342.60596091223
1923	1923	527.922903806699	667.775526150889	133.041126403166	344.86279049938
1924	1924	529.020556039903	716.544581520628	124.070183906264	343.273058324362
1925	1925	552.389549936707	703.805833445856	131.226944714525	344.429622578098
1926	1926	531.338905123632	649.121062434381	132.014311116197	341.48479726971
1927	1927	543.513335853643	660.506294359439	123.145975605969	343.538803029176
1928	1928	536.202151816396	701.187607435049	134.585646443957	341.806243624283
1929	1929	518.514367520843	685.971278266357	130.793611495671	348.52754565229
1930	1930	531.066131487614	660.778609453286	127.014273834561	342.811124493134
1931	1931	539.405343450144	657.646685820126	132.429310204731	341.702336669493
1932	1932	537.459367348995	664.948714978885	129.470207668125	345.720053723254
1933	1933	496.634739443262	709.805880684956	126.934074830865	345.710967284522
1934	1934	525.550187939038	657.191464136527	126.767994903711	349.132966877299
1935	1935	506.213922914507	678.771498412696	130.262499065552	343.334174242172
1936	1936	501.143230358727	695.306499898044	133.016179364851	341.520904040994
1937	1937	532.625264410694	654.618272582356	122.61792049599	341.50127269667
1938	1938	500.763649217863	689.197533103373	130.154735400024	341.429879775341
1939	1939	497.175934446861	671.896994411935	135.759410603967	345.728809311193
1940	1940	503.234512600814	679.077331070401	133.631060759513	343.1101572849
1941	1941	494.156299963847	668.216938498019	133.817705944392	343.124813042932
1942	1942	521.221310901784	673.824146204111	130.150350277533	342.252897862397
1943	1943	509.414548192974	663.689244742471	132.766768540091	344.275212175733
1944	1944	529.103011989835	691.076313191981	125.795420588911	338.604299951545
1945	1945	510.661680807922	665.28242055395	134.25508430015	349.036541664964
1946	1946	518.964201006699	682.640283825192	131.72861120253	343.00916042711
1947	1947	509.619878483444	670.20294613	130.112580617427	345.609915116127
1948	1948	511.191606626347	673.983431605222	135.450176890436	343.901389315742
1949	1949	529.717100394219	663.017516295894	126.889919314926	344.959207217782
1950	1950	519.694208454356	670.942700420285	131.98215120408	338.499396932347
1951	1951	527.461095263042	676.64613521166	126.031158190946	346.059268561323
1952	1952	517.815841987041	712.672148913227	130.13738297085	346.845730484799
1953	1953	559.807242565328	688.640865163285	132.599712753828	345.51006514833
1954	1954	523.331677172562	675.104383892082	133.281730449353	340.770539237406
1955	1955	523.814862465887	702.525355120012	130.673346917361	344.478205027493
1956	1956	490.586475540928	674.022631956281	132.848223225281	338.987052465834
1957	1957	535.715427118876	669.459221629205	129.229685129253	345.731466384308
1958	1958	518.291858598403	676.543362409612	134.487561067867	341.121288165115
1959	1959	525.257123388055	659.867248094958	130.220466450475	348.292941636968
1960	1960	535.710540229343	672.602889650504	132.247574795865	346.543166351846
1961	1961	497.333258969814	668.018768325155	134.761695167405	342.627866705556
1962	1962	522.957614765589	688.51688217863	131.412351910792	342.067243807326
1963	1963	535.145475995368	646.557259735931	131.810840577452	344.483487705464
1964	1964	526.916513093222	662.167956578266	131.313882334453	346.660659253777
1965	1965	536.54159292737	691.080929293161	128.510468925905	352.044882294907
1966	1966	516.927999018226	696.087412811372	131.831773955124	345.121401678966
1967	1967	520.684335097309	668.987455775781	135.42142736047	344.373386852393
1968	1968	537.778785329352	667.508777329908	131.525361907089	342.531299417363
1969	1969	539.81629520711	637.956452483876	133.470236228776	341.794675335059
1970	1970	508.574694657711	677.90195519682	134.511306625164	344.426452573077
1971	1971	537.630124075418	672.127229905596	130.417450118911	341.087194970694
1972	1972	513.64795097254	647.198269686942	129.093197101617	342.250105260064
1973	1973	538.836461271941	655.28338113687	129.092295143938	340.146756134148
1974	1974	548.591461631548	686.845929676575	125.880665588556	339.264525479115
1975	1975	510.331663398567	688.96000977541	132.983794185848	345.021190022504
1976	1976	502.922756715196	661.605597472251	125.594336107283	341.750232387883
1977	1977	533.224654064823	696.258294701086	128.857846826247	345.375831347868
1978	1978	535.895965780586	641.624902739654	125.112626486053	340.143446600159
1979	1979	537.881674417203	683.349684368434	128.989241270019	344.47622122978
1980	1980	527.707709096352	685.455333211132	127.798574787696	346.435628029131
1981	1981	494.655549399122	693.412776708756	133.605091836692	347.001469692083
1982	1982	516.972541039235	635.668079228564	128.368427859486	344.153351727646
1983	1983	545.796157158867	687.313086222754	136.159294695239	343.408203843184
1984	1984	534.138175967077	661.069141646936	128.867346619969	345.032127059768
1985	1985	489.179393390276	654.927208343427	129.918766329752	345.512435799379
1986	1986	536.214934312546	666.449074077898	132.374769971694	340.232148366125
1987	1987	520.385429092689	691.845986973563	128.501705004113	343.39284456712
1988	1988	521.551436169185	647.928640147665	134.187700176364	343.185224015349
1989	1989	517.527524225845	664.472196825122	130.154076104867	347.423128197701
1990	1990	525.151103944067	643.557458878968	129.471483650783	341.746506886121
1991	1991	501.066235948564	677.249170313784	126.416228973681	345.57153567973
1992	1992	521.956593629235	659.168182646527	133.688422962748	343.93715040271
1993	1993	555.84726175386	685.591476983451	132.304613274465	341.007538511071
1994	1994	526.9213212027	694.053681547385	132.485838529697	340.391337404664
1995	1995	527.249248849188	688.616257727989	130.999308367249	342.210849639201
1996	1996	547.242712954493	661.997823754927	132.214869932923	342.713610181272
1997	1997	524.960552307069	660.744737509063	128.638205285312	343.075206237081
1998	1998	536.151752060653	675.461416418467	127.811868429608	342.596663660438
1999	1999	537.763560054741	698.225364612706	131.862141682591	347.006785430527
[truncated: 3,001 more rows]
