# Supplementary material for: Hypothetical Outcome Plots Outperform Error Bars and Violin Plots for Inferences about Reliability of Variable Ordering
Source: PLoS One. 2015 Nov 16;10(11):e0142444. doi: 10.1371/journal.pone.0142444 (PMC4646698; doi:10.1371/journal.pone.0142444)
Supplement: S4 File — All experiment interface and visualization stimuli code is available as a zipped file. (ZIP) [file pone.0142444.s004.zip › experiment_code/data/one/62.js]

var results = [[534.336747056672, 525.156880139384, 509.722937669903, 504.606525528557, 529.883440799013, 534.954095672193, 524.184146718037, 528.278374390941, 506.321547364653, 507.3908849581, 513.113525470101, 538.986958759253, 536.791420461058, 531.583611697211, 476.901309464551, 509.608719581751, 522.037720856154, 506.257424918874, 528.820984804035, 498.015714788345, 536.049511783361, 530.32485553829, 527.947150998985, 489.542570731383, 546.483142254983, 528.175502917307, 540.037350838947, 502.87727899563, 506.279308851118, 528.741004947545, 477.243442982539, 526.395968764334, 541.67415328245, 525.494580525549, 520.975385518136, 510.289165439045, 560.313324254963, 511.111170465355, 508.610995919033, 531.334669272301, 509.999143757974, 524.071033805485, 538.650103505303, 515.527768873277, 504.349772517815, 548.895945009125, 492.327436606827, 546.067327059235, 542.901982936857, 549.33226884836, 505.387266851659, 520.734155661457, 516.826986841338, 558.146506810418, 512.762758362188, 529.385143895613, 521.07731943531, 522.121995825212, 513.598353087952, 543.53722021651, 501.423425981383, 553.869907293112, 513.967634968796, 486.369135850936, 521.083516451663, 507.711768617112, 534.250633120109, 533.648622982985, 510.169299214321, 542.704206477647, 516.520194555216, 527.836307272015, 523.476572813929, 530.545193484396, 533.153924634711, 509.636565352236, 533.556852476126, 503.019704488477, 523.076454101654, 507.611381657078, 504.985440536338, 509.715391137591, 507.92537972357, 523.855034703127, 502.23963732475, 525.31207535521, 533.6641558763, 489.054585058722, 540.074151889564, 529.071180260509, 492.945670209632, 509.420844532452, 519.687031253725, 513.884237846528, 528.076441069615, 532.2076229558, 526.955318732041, 521.941446167636, 513.984965318566, 502.985909551648, 525.963848522421, 534.791761505969, 535.672498098702, 521.841934846617, 504.021830298942, 513.993108624664, 508.53716888774, 565.687396508968, 531.144938191666, 527.360784914668, 538.015613390492, 515.713008697373, 536.819267529509, 498.814658284704, 523.50714181994, 521.881845722504, 523.845041580352, 508.0236302217, 538.991221300623, 504.539414043324, 551.277728086087, 536.826862536898, 517.982369568574, 538.966038694013, 508.043268692115, 521.814316980397, 524.112697750897, 511.923137402763, 533.502670846153, 554.737197141247, 522.335375449552, 503.691867438115, 505.694684329164, 534.87361952192, 506.824917369078, 489.633327663893, 526.525908644796, 542.399505126573, 524.008364150683, 536.702534307475, 504.665327415948, 508.876270019337, 518.627735311918, 526.339610118769, 553.575735218348, 517.89967910175, 504.697876853379, 541.284832702231, 531.028443193029, 522.199627529015, 540.695029193818, 525.318529062713, 511.030568789647, 543.794240721789, 529.104816514724, 538.51401906016, 551.611151028118, 525.390779371587, 524.103408188933, 523.872437080082, 530.528920287962, 496.032294509355, 544.458153994248, 543.761601532109, 513.925138970852, 496.115933361603, 532.721371818224, 547.48479246916, 537.558410936707, 502.670101755329, 523.881307225437, 513.993078918703, 540.711008592216, 527.068130653457, 513.307028473892, 535.684506118516, 519.352145250432, 495.214660043382, 515.127847011314, 519.669058191714, 552.446352905544, 504.449452278054, 498.697344395648, 542.077418321424, 542.430692957495, 518.219870913833, 502.130455586638, 514.185976951916, 527.208167905868, 514.007384926071, 545.847965686784, 515.4811002091, 555.140472940623, 542.488299380387, 524.175970440016, 524.917319337741, 518.082286246799, 524.099127386814, 535.759837434827, 529.330653015668, 544.949430914802, 537.802262001896, 510.379901826167, 525.36374045306, 542.141831989322, 507.222173183156, 526.308712927525, 515.205393680255, 535.672474409707, 554.112859321416, 508.793781061969, 522.234781485683, 541.184360206676, 529.487091777999, 508.157678517935, 548.648039563371, 517.529916191498, 482.835149256935, 531.238737419329, 519.298350948812, 533.090522373325, 546.209164133336, 530.903698729236, 534.445633506952, 494.749432772942, 494.061483813388, 518.871478659743, 525.261110335997, 511.602154598875, 514.373841989215, 520.527965021229, 542.819128769873, 516.464439366101, 495.648691690179, 526.645213005072, 527.69107014999, 505.235496579725, 531.749628947252, 498.587334362501, 495.429296485876, 510.382415171731, 542.267454307616, 545.750381512113, 541.237024550294, 510.634775266455, 502.682246974888, 540.889860800017, 503.71184748554, 508.648643641785, 530.631801395236, 510.446556488846, 529.598331969029, 550.616312171796, 516.078793900509, 527.062833199962, 519.295956204072, 507.311039856265, 525.113744661369, 552.135285379872, 530.17850004596, 499.146191776858, 518.396900369087, 524.341679030417, 548.175162685915, 512.802833210521, 515.865383200234, 538.730597151073, 498.468971596605, 501.63012791659, 515.926852642019, 538.440955551249, 523.422843059777, 515.193433665536, 554.890565873549, 521.730528127211, 500.422856609771, 499.783283787518, 532.035673799004, 506.336784514429, 484.301096739747, 513.827696759338, 514.945912991261, 492.130282958177, 522.052402568936, 497.619652570033, 511.012347543999, 534.521282919208, 533.160442264011, 525.125115718121, 544.339044498063, 509.266278648377, 529.97294107893, 525.443336486364, 526.987867568026, 562.263043915362, 524.893747055938, 547.579990855921, 499.682314163019, 523.216336618897, 499.337933197124, 537.116572477153, 528.221109165578, 520.544997086443, 528.913941271591, 533.636642758001, 516.297379529086, 506.048326995415, 517.109710294039, 514.347386371308, 517.296201253523, 535.626112370177, 513.917577075813, 528.814248095956, 522.698687771376, 528.114836980541, 543.373878372759, 506.700474767341, 509.208138986596, 507.275700687542, 521.716683165035, 517.350031882142, 499.043046070931, 558.855108037604, 521.43685734404, 543.078188428914, 488.274230103756, 515.012767827986, 530.392290446632, 515.596314341183, 523.401635647847, 523.098563225712, 536.922874310942, 500.289273695051, 545.176342781931, 508.617558205326, 522.670242345518, 531.262703978306, 527.218675818792, 500.705590711931, 534.529471057055, 529.023753086834, 545.477726977748, 507.44130449895, 504.654970347792, 540.863253922851, 522.044543736384, 522.820183332373, 515.25971932583, 474.544714446669, 510.732786031929, 541.702507542416, 524.710739658031, 497.855039125259, 505.914600269199, 548.63790550186, 499.972531433632, 551.929568988789, 545.343711731749, 524.787567563601, 524.924686420513, 505.916998655585, 521.793667948367, 544.544633355081, 530.600261853191, 501.534542052391, 518.514019258828, 506.413106605777, 515.482773885675, 512.254997266794, 538.781907673851, 513.410090997306, 524.439338164409, 561.488647378249, 509.744562559658, 534.441483603246, 531.727805581852, 548.680393706766, 513.841984389426, 525.283300136015, 537.276887465124, 504.427708522741, 499.542380336629, 530.40149303799, 533.919909710908, 502.244537630974, 531.532312780033, 516.597784867508, 486.085945546931, 525.877344432781, 538.276038694329, 513.567084682994, 507.337583987681, 526.312331074008, 521.975273755131, 507.800944135514, 503.73430094506, 522.030964992133, 511.453497567719, 538.06212076592, 534.357018974631, 502.208373752423, 518.466030860344, 519.625550685765, 518.757842476034, 539.27602820795, 512.509807838044, 531.145474454181, 504.899373847173, 528.078733182323, 556.888173542636, 522.503669349942, 508.913518489133, 543.182282047802, 545.349188332317, 530.114483922623, 510.625781333802, 532.216917545359, 494.837124501363, 519.292473785408, 538.849491420565, 515.344656411433, 511.833272578766, 533.868973665735, 523.844580461555, 493.276533842995, 551.326638277078, 521.175033826543, 503.555548138437, 518.265742033602, 517.836112514146, 540.599160629745, 534.990293633049, 537.020010729256, 523.827668428588, 523.351845296018, 534.12122089681, 501.163719955215, 519.130819910299, 527.413440074214, 496.138469346304, 506.81363645807, 533.53413987231, 536.733505890475, 534.206523151151, 533.712348891003, 526.148433465686, 538.871418875866, 513.600207721586, 487.826475926932, 557.039957056998, 496.562334563606, 518.517270873487, 487.180689139427, 556.091008810191, 520.547842881586, 508.34690044825, 510.571641091105, 493.839117052788, 532.709155222513, 522.926575986114, 545.11035482763, 536.410282072272, 512.33287684937, 534.531616103649, 549.244926179092, 525.436957778757, 548.069466905119, 520.605223125661, 511.359037847491, 516.007469505742, 511.366741569311, 525.703329642158, 516.352266044494, 537.862018368447, 530.275427664884, 506.30998169204, 484.355080526173, 510.034723346813, 497.085697495141, 495.087060672903, 522.125240397687, 531.750425054215, 538.643014617574, 480.502635428158, 509.848655779095, 517.39960588563, 520.626668576311, 514.62753089125, 526.378626235086, 523.934356561061, 510.648297662612, 534.965464405671, 538.628914172151, 543.110706583389, 521.678751669616, 542.556031736992, 496.574817722002, 546.364433317744, 495.769235047787, 522.156150285157, 541.748365768088, 530.596919303924, 508.588456422832, 514.172179410493, 536.246460690191, 508.735263479799, 512.940296937852, 499.998895077056, 508.115382573369, 555.522976547147, 512.440079772392, 516.673263068425, 500.842708775575, 500.302274462502, 543.394527791501, 500.648953333945, 514.124527437078, 521.579635060044, 542.536903683229, 528.552241556617, 526.855758871316, 519.15542038443, 502.233506418644, 507.371461864622, 523.711416917421, 501.386402777293, 510.597153045796, 524.812973024845, 515.352195982025, 515.17672113504, 519.344743103702, 527.94460272666, 503.572951452594, 533.924363334012, 537.133479445229, 537.348422841532, 526.455292136255, 531.346728741341, 513.8694220622, 501.364049889773, 499.9149367643, 512.649778862576, 528.589603318711, 467.416107626767, 527.644744296416, 500.754398787904, 522.881255805948, 515.547234379621, 536.427648781393, 529.075438558875, 506.119289409583, 495.280395598087, 538.554988744089, 519.247935944917, 555.996823249872, 500.518134799772, 499.346375923905, 513.040001577097, 525.03128066294, 519.944588455288, 531.198196724603, 505.377505541318, 514.427819047064, 507.745942223056, 540.271641680766, 563.138361541685, 528.79199912838, 536.719382206964, 531.704225980991, 521.63180181938, 532.935445916605, 519.067426100755, 551.36302513389, 516.025271118226, 522.03274574715, 554.729016871547, 547.518068053843, 518.849614665206, 552.623123544634, 535.097508365718, 527.144014415534, 520.049327140318, 521.105549837954, 537.955620420192, 549.034333686402, 525.095843131401, 521.013632433652, 515.160359889885, 524.900073820133, 514.414523980948, 489.21033665481, 511.987414988736, 510.826216866435, 540.967638729731, 506.707936333932, 502.217674408425, 538.22212544972, 513.35581882381, 526.238628927728, 524.091761454485, 522.415316455807, 540.265685254387, 518.315678489509, 554.299877536716, 500.64615333341, 515.486264845945, 522.316969361528, 488.74797569434, 514.29345281125, 543.918099361855, 501.937602370996, 523.881948941763, 517.524209236038, 530.667173120353, 532.317520351554, 519.128548383378, 533.026068692414, 538.70416714222, 482.384127462624, 537.50989567668, 513.026938224559, 503.929892446634, 506.656422259709, 520.27439411584, 522.680180043905, 510.912454398566, 526.769363970481, 516.637703126072, 525.779386638977, 524.475698618154, 495.763089954846, 513.350188262067, 504.440528502201, 522.464114169697, 517.079600372715, 522.96941038266, 560.541908539622, 506.425882494859, 542.40478727968, 524.801509942101, 548.147251398776, 514.353929382975, 528.150460028668, 526.780208652152, 547.646990327589, 548.063496180757, 527.762300893403, 506.218609938916, 517.797451802441, 523.772177353214, 501.42163261037, 507.949802102489, 521.538197708525, 508.646256564492, 557.579797407326, 504.354359327082, 514.294346337887, 514.496414354186, 520.414210276332, 537.363840955758, 513.219207480028, 535.874208605935, 529.340865713013, 533.884384295553, 545.167810735587, 516.179899119705, 531.142900197356, 509.231894906856, 546.989941847109, 526.849321687341, 530.289542921122, 549.980769112963, 528.982829346589, 540.927143912969, 509.35622519341, 525.165497114294, 554.925582683148, 541.054679823707, 542.997051460415, 527.287737706968, 552.88867487858, 502.957627284109, 538.549375938874, 520.495885594979, 511.540705422646, 516.691685863689, 500.797752883112, 499.205190540488, 521.586817573946, 527.98564151698, 537.330406902274, 520.1221776067, 528.78246701984, 518.644726345183, 526.546846888049, 506.383222119152, 532.721091225068, 510.066143587939, 535.798006554036, 540.267560244872, 521.706169357399, 535.093091146585, 532.605871685104, 534.495452039902, 519.880473187424, 565.508067880903, 494.539439900991, 531.191670937739, 531.273117026865, 546.697981030349, 530.07496842988, 509.33096204252, 503.408899322336, 522.226543475008, 550.071314493703, 504.934620788656, 520.987742457327, 539.571592540189, 532.75860501698, 513.559141799465, 530.763868167118, 531.303027741126, 511.831406504382, 505.460630763659, 507.918899971468, 551.95472695031, 509.821913308879, 504.202239422774, 510.083527002289, 523.623533411471, 537.702669706531, 537.03686829151, 512.206685401819, 529.578915474844, 495.440337335166, 510.650925886714, 515.809666763264, 509.500568288475, 516.911052777464, 553.51992079531, 506.250580607008, 522.495042032971, 515.805282952765, 551.005040032402, 508.064669352789, 529.909534263496, 526.59452736144, 517.53313850484, 516.371765699973, 539.448167140147, 532.100352857029, 490.536371078302, 559.36012189822, 500.747664760944, 542.743292546601, 534.596568006147, 536.638122164446, 544.489667874155, 518.57230624788, 534.6556301086, 509.653798599751, 545.594688238669, 517.333971191226, 518.13060374434, 507.508550399035, 522.477506739336, 505.660296694464, 502.816526266335, 517.913825194557, 523.001146650987, 488.286966015114, 533.515008345108, 541.41664301822, 543.467331385997, 519.955904545715, 528.197541241719, 507.504030101484, 537.028998288117, 510.003930028356, 557.942845038306, 508.808358505869, 531.060318567903, 512.635311469323, 540.239834559916, 514.448469710587, 551.767186313179, 558.711672316661, 519.489466458775, 487.410061652417, 540.34496269487, 531.381408484143, 509.43649595791, 530.476319419699, 547.676387473102, 511.197381092247, 515.54001557922, 498.798135871971, 522.014898733301, 515.669572076692, 518.317019780275, 535.836445533037, 524.9981891651, 522.112988543925, 543.00992091949, 523.160093230451, 507.361566712781, 522.756520722437, 541.815020723003, 506.742556943871, 529.084878150497, 534.739616013488, 529.094003002781, 523.268244281692, 522.039317650137, 497.703207700204, 519.414031989338, 525.045537271673, 515.881890460609, 540.244915890237, 522.349698585675, 484.904246787928, 513.715002721913, 518.493612092497, 519.303410064834, 523.582288714867, 529.104754271711, 514.282060417977, 507.991387025887, 530.138369826994, 526.43158457245, 524.921327499366, 549.325019435467, 522.713723745889, 499.300827973472, 508.265186001473, 532.929847608722, 511.247432201415, 513.310814154957, 511.973708155685, 542.584455661382, 488.841898232121, 524.483203271528, 530.315988803788, 528.10975608285, 515.15735642123, 508.028564787211, 520.476915462421, 529.893023720173, 548.422140782222, 501.580983859801, 522.470038934783, 531.342273523991, 513.737471582395, 538.208147677419, 515.044094997485, 518.167489564702, 522.677984578488, 498.687501218863, 530.444885411232, 520.236136653361, 530.130993448827, 550.663866486268, 512.343335405134, 561.674303751319, 496.380629530427, 506.536584938677, 550.732457083337, 512.525523185851, 501.897562391366, 533.662013015092, 511.913477352766, 470.693780272814, 533.462334766072, 501.521917327502, 506.76926096483, 532.338256384978, 530.719304999433, 532.038833040484, 535.660253834278, 511.591942768987, 514.136383833777, 543.95234943904, 533.931741348897, 557.419225987428, 529.951439449034, 545.783753013405, 560.913192042397, 511.495839650127, 553.195771995846, 545.402987388058, 537.429015526508, 533.739139545088, 528.421160298621, 519.602920841329, 551.166672084106, 534.286884245513, 517.50055678492, 515.084664396959, 516.478738447528, 526.473000731987, 509.987194850874, 519.870935412012, 538.684524191695, 519.231524689922, 536.536593690405, 530.822494522569, 521.329932144194, 522.578778983912, 507.466047746915, 551.223936295513, 512.066479307089, 537.891933536405, 525.449237341291, 537.175791510266, 528.358514667964, 537.549918008797, 492.259654434322, 521.363452100316, 519.82137154016, 544.930476428619, 537.296512578319, 529.859569653439, 519.07587204685, 499.604194498961, 525.152638012132, 526.381494320194, 530.024732878566, 549.813774869956, 523.539189469885, 506.381471514936, 538.335324676994, 542.11228963338, 529.518958258268, 503.126769326827, 517.632057394714, 515.047614798201, 519.445303617612, 520.115922307629, 524.157856002228, 535.866837290313, 518.640320206535, 521.961598340863, 500.639809351227, 521.920532707747, 527.454125193914, 558.708863905622, 524.918681754735, 520.40386191404, 525.143425279784, 558.17657940372, 525.449471277946, 536.507747709908, 524.540034995931, 527.936139732892, 516.896725275222, 518.795707475196, 503.922396298076, 525.400854903358, 529.328597109043, 499.317708243454, 537.287404819762, 537.258825866509, 516.915139295346, 500.706180042944, 534.533409834692, 545.269113292883, 542.389261721715, 510.444773407421, 547.335288806285, 503.681330054865, 528.085678803225, 515.217703969601, 520.300579788593, 565.303232870099, 540.503273084784, 524.565233965643, 504.572590367366, 518.104061428002, 500.743461529906, 516.903186111279, 517.032880934944, 543.950185660588, 529.520488466879, 490.985196482757, 543.441071824111, 530.312323305787, 511.791347108659, 503.555298287699, 540.887539669629, 551.721683688645, 512.114507814216, 560.721220348261, 524.152532042859, 528.08556220133, 535.73155472914, 535.171097635646, 518.486648207698, 506.578301000004, 531.242421992095, 527.983890885772, 501.781954481365, 552.075271378252, 536.224517534736, 525.85701967138, 559.615562022695, 505.634256260343, 531.619903629892, 530.499216893564, 517.267975218972, 517.892916985955, 532.929758389677, 493.951495165537, 483.957980443726, 506.319723844438, 508.617635523799, 524.001080799207, 510.597679216236, 554.67355317247, 514.534589866808, 486.808341518733, 571.055740648912, 534.827079267479, 535.739749838152, 544.500854252785, 514.058782722213, 513.551028740805, 515.61804821736, 529.185093131729, 522.208756824143, 504.200512763735, 529.701246730043, 514.152993017936, 495.057456480842, 532.435792680669, 502.297696006716, 578.447279030452, 522.420066631609, 511.738340183404, 522.282698326484, 531.932455130145, 546.809176896591, 534.753031424557, 488.3433463576, 545.04349860072, 509.979040924902, 522.348586224956, 562.261478909968, 530.434244127716, 546.190927545257, 514.786917828126, 513.935322635518, 520.756276680287, 484.131722808019, 512.435482718041, 537.680556205797, 503.829412128883, 542.822300682215, 500.23466274754, 551.101393423425, 514.76015807839, 534.618630511535, 512.994329383725, 527.9431935886, 519.920005213144, 516.780846873276, 542.163024393875, 541.457339058023, 537.143534104103, 503.553854609952, 506.780228247659, 489.566372842592, 495.046971125297, 571.735823192893, 520.373345534606, 558.039258270249, 542.385380644931, 520.742340480464, 521.579334882524, 516.191798108834, 537.101757804478, 512.688584201691, 539.353678068288, 521.278224056514, 509.142365336558, 507.345016861474, 517.698450789195, 545.491667299957, 524.308197227674, 551.050922779654, 526.858304799401, 547.109275847232, 498.137895232588, 519.371166774393, 522.744630304971, 511.677157375231, 514.912271116136, 499.733395077247, 518.605804032635, 497.418578350044, 509.848923911554, 528.658939766682, 522.825865924906, 521.831132926426, 522.17002461349, 546.967171775926, 544.727309432806, 514.265909384947, 547.886603211721, 515.983506354959, 513.949391222605, 516.185484179792, 487.530983597573, 508.951373027413, 515.86403479066, 549.635988596058, 547.141108675476, 499.367416783719, 522.683392819231, 554.66266950191, 507.376204423397, 515.931587497877, 520.915057953773, 494.985620617107, 552.836992449226, 504.692458364636, 502.295321758407, 509.45354943352, 507.600344565973, 521.914824149951, 515.801495866423, 512.622975890254, 510.081067950756, 527.846401455824, 531.249786206003, 527.245137861434, 497.325039577072, 538.983032344208, 545.451265275641, 495.451071918735, 520.654778368107, 518.248479743057, 527.700175081357, 524.286667220737, 523.137980412496, 541.542877503723, 533.725199426805, 516.925271577774, 520.095454088028, 516.646231096544, 523.916371781066, 525.53162772359, 531.509710621079, 510.345146081863, 523.695684178478, 503.670084922812, 528.91175664965, 569.489455846146, 515.618547165021, 485.280893906586, 502.181988756357, 517.427713087514, 503.144829198016, 536.582417579915, 529.720925722008, 521.477457860771, 494.902997157737, 498.255960851065, 491.15883935694, 528.914183445194, 540.348926168021, 528.717682857345, 535.821455896182, 518.540857914431, 541.460802545532, 517.539561704891, 539.944325494174, 531.794627015147, 505.340792074195, 524.875991373382, 511.238393755899, 515.026983669321, 530.560547712715, 503.807322143789, 482.116609562138, 515.049201438264, 512.000966045996, 506.793278766796, 543.094309798857, 519.99735217243, 523.9943541896, 519.46211796931, 509.554562983712, 513.002016940924, 529.121278798265, 572.807807057628, 512.983227273816, 520.205630995955, 519.783797222381, 511.986380647021, 522.529970162269, 508.451569848702, 513.179765170123, 553.205224645296, 555.879291516274, 520.586265952082, 509.031847284889, 512.731583959016, 535.633810348997, 512.500164988849, 544.138899808743, 551.83771871441, 531.089867099909, 550.631100969896, 502.535227965918, 551.72416741665, 522.826856603439, 525.727568584959, 529.077752272527, 571.795514157614, 511.05195033072, 503.194046266387, 509.960099530075, 513.507663915329, 516.605915694006, 540.024785572688, 523.172924819203, 524.515517298543, 517.454417147606, 521.665598489645, 513.119822837933, 510.659046316277, 504.044745064599, 518.790354972298, 492.748068844311, 500.652593744507, 520.211132376535, 500.063033816022, 538.014485914252, 505.585115788935, 512.974375226978, 520.779898135785, 524.472274636249, 549.940679721449, 522.24836611765, 530.977965204336, 539.469734462164, 493.761332060258, 544.788347395152, 522.248357710418, 530.648024014899, 508.477903756814, 532.347639111474, 519.588058724365, 520.921767885727, 531.353984547683, 510.165404923647, 497.365635493154, 540.285040406847, 473.026566699911, 507.482389658585, 518.31355992085, 514.089522203615, 510.57170016206, 534.889290537353, 513.862012730044, 554.870101374664, 494.719121470418, 532.546661235992, 517.222501546903, 519.171906721537, 522.102244304953, 513.786976012341, 496.264249478092, 515.598214959123, 530.00835025161, 516.610442094721, 507.36511600992, 535.949773717213, 522.855103038923, 511.171487760591, 517.746488699227, 524.206789113095, 548.706119547658, 553.644597771549, 523.890708812897, 495.515108169334, 532.340889356116, 570.747592478214, 482.733751554189, 508.256874574391, 504.223880126822, 547.877605755656, 582.044838085586, 527.619588062435, 533.142938195547, 476.44757542183, 519.952305688863, 537.90369900729, 532.601254108638, 530.438083687385, 541.502793012985, 516.230327026039, 509.527020191014, 525.781464098328, 541.319243071376, 527.229777103814, 527.26135634652, 537.988511646495, 512.353149670001, 531.529741167057, 502.009641801464, 516.164588257604, 513.68166076796, 528.840822862169, 551.520722213035, 541.449709019873, 523.91632166354, 564.965091826605, 539.378652655263, 525.32706813976, 541.329808529185, 521.659504628543, 537.410985875674, 538.03315906478, 587.457661058812, 524.215900755472, 508.796875462542, 522.966501646779, 532.592952638439, 460.028154503368, 504.656791234168, 527.964614422104, 537.835735588936, 521.511772445486, 545.85988089783, 540.948853084436, 534.61753240992, 512.339823282865, 508.194809996669, 524.095086173235, 518.361659297072, 536.461632731648, 527.544357984207, 516.926931985901, 527.65831480438, 520.291078345968, 545.402694674473, 516.912973717661, 481.01234632963, 509.476304360055, 540.068553452961, 519.462590130089, 516.845169881914, 525.255798029648, 519.363236131467, 527.821513342418, 504.214876338287, 512.995206103397, 513.563423383172, 513.883494185547, 532.908091150183, 535.561870269735, 500.696319608729, 528.95325573098, 506.121129348113, 533.638202630499, 545.16468785045, 530.220016397754, 518.626289639919, 539.258866083757, 509.460157153595, 470.329901320833, 517.792972628675, 539.9055870364, 522.944038073268, 525.833431522384, 552.215921586639, 512.184865256178, 497.314482714415, 535.535551511118, 491.830326506736, 548.41301868882, 483.718721808323, 559.939297245122, 513.722933857957, 500.736829091131, 524.976955486655, 498.607761030843, 508.19153296889, 529.974569297744, 547.76302709678, 515.779225703278, 514.1672072465, 494.321510960605, 512.309575455553, 519.564439685717, 516.580208533772, 534.550456171687, 499.508956593656, 536.524511244198, 546.471112495207, 495.617120393885, 554.154846234993, 529.574643024615, 541.968814990847, 523.770283080654, 513.130213756803, 508.619655380826, 510.493155332333, 536.742913625386, 554.000891448267, 526.508586842992, 491.629549306382, 512.090442700842, 502.799936093717, 532.431001549136, 518.395566702059, 518.029760067909, 509.910704070286, 506.422287111036, 520.460900931059, 515.207143069599, 527.699503081915, 540.781522859512, 544.21528621248, 539.185479106649, 541.687665005145, 498.762184949609, 510.051332532025, 530.496829458963, 507.700736333167, 508.03091233986, 526.109631752539, 526.830567773451, 508.237454271805, 532.545351833093, 524.269299390049, 504.311165789367, 511.302118336372, 538.272069725995, 530.550090170021, 534.110770846965, 546.332614335378, 543.799969221403, 484.391749666867, 525.010308682033, 531.173519672391, 512.263687365233, 499.550481755298, 516.106105234753, 519.696187285125, 495.680602692806, 539.601056621255, 525.414300899914, 506.190346968483, 525.123291735867, 554.197931487048, 531.337718056115, 504.338114844232, 546.802343811138, 496.136996776063, 538.896121564391, 512.796717225189, 526.748186549841, 514.768848385732, 545.909309258442, 522.756993535282, 516.372701674415, 544.519501207926, 530.119818712227, 499.749914193834, 490.926028838187, 543.302595231443, 500.163106167458, 508.369387594211, 548.729272359397, 537.916917510995, 514.287302925613, 506.969647341736, 543.487949240093, 546.690732259638, 509.502794133675, 524.365578632718, 520.437366593983, 524.976190973659, 519.923915027156, 531.570722154696, 549.556782913994, 504.854424382159, 515.63794857692, 524.725210548732, 530.454712514056, 527.657526413577, 527.612658655823, 507.260697633634, 554.691862148176, 524.046304889007, 514.672294778171, 555.983189876152, 539.284642528372, 512.252360605453, 515.578024745656, 513.684458350066, 557.101940026385, 534.129520060803, 540.301391716115, 510.432806388701, 539.352177585565, 535.761805161336, 509.645568362532, 515.414032854823, 550.159485516037, 517.419216495931, 519.78820699347, 502.749914358802, 526.752884442593, 506.256203425304, 505.379977219134, 499.307374569419, 514.15784872626, 526.221572266846, 514.155611247506, 525.101079040155, 542.3374513144, 523.67563515258, 509.178136330917, 534.40554987442, 520.831092029818, 505.593559809973, 511.992201669154, 496.230374591981, 507.74926607094, 517.470056415561, 514.795233042944, 538.401818759402, 533.51912764895, 504.012730031566, 510.448153196673, 546.032779283537, 534.549841620816, 507.464634271994, 522.566053112079, 516.020073294072, 517.808999326335, 529.682646161412, 531.805513939525, 546.447178052103, 525.986955157179, 515.749270859696, 498.583168257068, 553.706515914323, 521.764935276742, 519.946063265572, 524.041260223009, 537.628760290199, 514.882489044029, 544.178130330836, 558.880954182919, 509.740842344176, 539.049269944082, 492.511646558031, 506.831989115329, 495.454331629496, 558.419355364692, 528.824919500284, 530.425020982189, 542.853159477657, 517.66121548597, 508.714299915313, 527.52625230998, 507.055728154758, 535.854805238075, 521.592172965184, 502.052638752365, 502.56442523647, 509.308008269925, 503.547449868654, 497.083291684544, 529.643605041692, 543.764258839684, 489.504495328941, 522.441903253712, 542.34778783546, 524.329630451338, 533.7064358182, 475.572527900956, 526.294696500146, 502.396982256939, 532.818280016328, 560.156050173486, 538.630603969817, 491.113321920071, 531.465237312217, 534.841544749536, 507.931492688313, 534.053543655217, 525.676794201368, 529.722779386944, 513.602733296587, 511.263167556672, 541.937313262707, 535.019623884893, 509.222118554417, 516.331713023239, 506.624229844764, 543.749501960417, 570.454581666443, 517.715196162343, 534.392229044026, 527.740974686351, 513.970371967146, 518.214020012062, 519.127408857755, 535.161477995547, 484.016120275911, 533.168782759905, 520.489173370913, 550.975117283185, 531.980788138725, 522.777837480872, 513.71810756393, 501.184408476142, 494.186609071537, 530.790642038444, 525.862554989285, 551.786814140823, 513.772156986927, 532.0590731598, 534.369080554222, 539.471246655142, 528.942292082761, 530.296906971992, 519.78465005051, 530.91375883186, 515.06750161403, 500.269445211808, 513.089481123714, 527.856087899971, 535.979289092654, 507.369187207071, 551.84616017338, 501.735918468067, 511.152703266558, 524.859968410185, 499.571515502221, 541.196085286176, 523.918773422011, 526.37922087968, 522.163643583421, 541.076671094999, 509.095406108959, 508.717918365497, 519.128649812747, 501.367482226407, 544.203154186504, 508.382542554277, 537.693727956405, 545.946120996088, 508.020633981877, 524.498177527548, 490.05514146989, 491.472338501158, 505.460482287017, 519.708802203611, 525.92890879145, 538.324529420825, 530.591209825788, 536.640973046426, 508.32517312618, 547.208659364238, 537.680315605601, 525.295233147485, 500.393827905703, 528.180999348706, 511.085904035103, 535.169268244524, 510.341692728187, 525.755918603579, 533.102263574084, 524.8160967525, 505.021299591116, 497.565756780964, 535.869592572463, 506.009422066634, 503.608766664493, 530.024858283151, 533.349098106543, 547.435021552257, 524.182270192539, 544.87066897596, 496.401357689491, 509.517055496787, 518.688226701046, 489.150066338983, 523.783728785043, 523.277333706007, 494.068236417734, 553.350633234025, 506.412867696282, 500.423110499984, 530.683636593918, 510.928973855024, 542.228471374073, 499.011939207883, 525.974572304989, 533.681235986012, 539.210347348008, 546.57141477582, 495.795167739487, 552.621798181458, 518.39575036131, 513.988091653364, 520.36949211883, 490.274044519061, 524.96186287899, 551.028049485258, 536.558601921095, 509.244613130903, 530.713031412769, 503.326205158142, 536.778071463199, 499.662190522212, 525.928580630774, 509.07414621533, 495.300467990849, 505.017688837243, 538.519964069709, 536.852547833502, 517.144622981366, 526.311086970798, 523.423095775097, 506.485692876169, 526.636643631299, 508.718791075588, 519.60952583986, 540.850528060204, 504.280592933115, 541.065591464035, 544.896338075495, 507.964462740946, 553.942029044604, 519.47473964107, 547.964905628721, 531.700741158108, 512.7534882513, 522.394496150434, 536.38955051979, 526.594506563229, 486.104204482426, 487.876678273952, 530.942498889271, 522.335563697898, 522.347971169077, 515.830641772025, 523.144571001195, 541.56846304003, 496.205267482859, 517.212704465029, 498.844483598929, 504.95542350355, 522.423619515714, 484.008628112148, 533.00684692428, 547.991041853757, 516.083187819977, 520.080722521395, 535.566134919981, 513.674782473279, 511.819692105217, 527.041156658832, 531.539871550046, 491.516949041822, 504.011093794132, 514.03314923216, 527.238417773719, 508.053647091958, 538.643593734684, 510.285541694636, 533.30211432608, 521.208475950101, 550.445862500405, 519.930505362521, 491.78809284716, 550.378780603292, 521.121446330303, 540.241917124619, 550.374624815998, 527.121870395541, 524.666407459086, 525.334843979212, 573.341993399534, 523.00571584697, 549.223667990621, 518.117752114005, 544.96419138148, 527.679535100313, 529.48542406762, 518.021339154381, 491.365824495372, 515.65697447915, 519.856036445094, 513.641926032519, 534.633083815121, 529.315095349497, 520.925049888444, 530.371107092902, 531.558821390931, 521.712619412442, 548.496226792351, 510.577940195769, 512.514575378799, 511.850428121378, 539.458520124857, 560.101110905567, 510.35813132221, 515.221679447594, 509.956027845213, 545.440142287908, 518.956392997804, 506.091435439385, 529.478578984535, 511.287605609395, 519.457908695641, 500.90555840209, 538.69491500516, 528.535488273462, 523.415038249659, 506.202048539606, 514.763463884869, 535.197443498215, 506.170445979295, 504.065506704245, 484.951682335193, 489.150753536065, 519.63537528859, 512.432284680467, 506.228793578578, 503.249892617482, 549.006618392271, 517.284799017943, 544.43585508066, 517.277254981152, 542.261502817714, 502.707438937113, 506.262868741015, 542.105292639842, 549.205059504776, 532.946903828999, 549.669992515099, 537.812924488915, 536.181897227822, 528.322243699138, 532.4352901682, 543.839537406935, 513.140807370891, 537.466047947781, 560.397650445092, 537.063350419631, 548.224943835224, 513.789458291179, 513.815027388612, 528.111384417588, 518.208996747395, 524.563913723, 523.53868497725, 504.923730228357, 527.690535578395, 508.92702810019, 502.997836342456, 499.458870365352, 525.864204072674, 537.2806877079, 523.413144323588, 502.049562016332, 523.081813701186, 528.613899980836, 499.475824237086, 520.551778492214, 530.13815783091, 504.839481171586, 506.812716414682, 539.415466442852, 509.914288849243, 513.681835686326, 530.748756746051, 527.984290885341, 531.787348585714, 495.587312138244, 530.542890790402, 535.979820019951, 516.969276023286, 533.136727338218, 520.375094907688, 538.973064734992, 520.734315067765, 554.451606251291, 527.524058126318, 545.305553360302, 517.649388716587, 559.18010705809, 537.42046027099, 531.929515134755, 518.605947085991, 525.696343105753, 528.719583516537, 531.523936108025, 516.196507324444, 529.35249082719, 490.819823483957, 530.845558858377, 523.175520299917, 517.26862845837, 542.067259163561, 508.856469136616, 530.800028149954, 516.380619408924, 553.001986922183, 514.662996174949, 532.59813514575, 544.15103446615, 526.39221421379, 509.408416350274, 527.922903806699, 529.020556039903, 552.389549936707, 531.338905123632, 543.513335853643, 536.202151816396, 518.514367520843, 531.066131487614, 539.405343450144, 537.459367348995, 496.634739443262, 525.550187939038, 506.213922914507, 501.143230358727, 532.625264410694, 500.763649217863, 497.175934446861, 503.234512600814, 494.156299963847, 521.221310901784, 509.414548192974, 529.103011989835, 510.661680807922, 518.964201006699, 509.619878483444, 511.191606626347, 529.717100394219, 519.694208454356, 527.461095263042, 517.815841987041, 559.807242565328, 523.331677172562, 523.814862465887, 490.586475540928, 535.715427118876, 518.291858598403, 525.257123388055, 535.710540229343, 497.333258969814, 522.957614765589, 535.145475995368, 526.916513093222, 536.54159292737, 516.927999018226, 520.684335097309, 537.778785329352, 539.81629520711, 508.574694657711, 537.630124075418, 513.64795097254, 538.836461271941, 548.591461631548, 510.331663398567, 502.922756715196, 533.224654064823, 535.895965780586, 537.881674417203, 527.707709096352, 494.655549399122, 516.972541039235, 545.796157158867, 534.138175967077, 489.179393390276, 536.214934312546, 520.385429092689, 521.551436169185, 517.527524225845, 525.151103944067, 501.066235948564, 521.956593629235, 555.84726175386, 526.9213212027, 527.249248849188, 547.242712954493, 524.960552307069, 536.151752060653, 537.763560054741, 545.936633689489, 482.494801038184, 529.374424739731, 536.882703923104, 519.31348349054, 530.305449914057, 515.770573112796, 523.832163471663, 523.693484460495, 533.878672423974, 517.28821719619, 504.002974625362, 556.571070153403, 504.731024399068, 544.959616764036, 514.991714179975, 496.835223280688, 552.111297072677, 513.315306528289, 504.375889253985, 514.143536885154, 525.726995722081, 523.057663980027, 540.849854129173, 546.618053155499, 506.832150140614, 542.260759004084, 516.874503603719, 525.782777507711, 529.880540026944, 536.468565114124, 515.437300224537, 509.241163483879, 528.670431558612, 521.467435416354, 518.040823300209, 511.016336005718, 534.540032872259, 523.050157894044, 531.989512586711, 520.766124855232, 513.470387476416, 540.204445243111, 524.665811945011, 547.186379654884, 478.731480607953, 527.016433226722, 511.294198678515, 522.853196243543, 523.942430257205, 512.467806881529, 536.200399016669, 510.344990707025, 527.894493603298, 539.270150836387, 533.746262863937, 532.650454717504, 533.51931652451, 536.055206091109, 522.413614983344, 535.073355419012, 517.940778290346, 525.582418542922, 522.748710273217, 507.862332651436, 502.422163912309, 532.228376059633, 516.228345535489, 519.41674604054, 524.139855561169, 522.565058164926, 543.456848273545, 510.571034912199, 487.242407671851, 528.390216384862, 507.205932457176, 536.265301042138, 543.902211185559, 524.73882054182, 500.7760934128, 546.713349845569, 529.165633203937, 517.772518522472, 503.38014143342, 523.190135360816, 513.838999775939, 517.737185578826, 509.045568825278, 538.803712541243, 495.705538192865, 548.154711141669, 515.317608658342, 534.630358162224, 546.364427347882, 547.793417061421, 518.918143159549, 554.105298956903, 509.661151177073, 503.784552279298, 539.09942152779, 515.376122333844, 531.10722446384, 534.357534680413, 531.025423663095, 494.360818894064, 522.789806400873, 510.066267108514, 547.927366049008, 516.437837188187, 533.860741888293, 525.91365757874, 521.095766181879, 536.833644652838, 523.723598067567, 518.310179460051, 520.437730452708, 508.588016352268, 518.630130034437, 499.475339116533, 510.958658674407, 536.726764965731, 532.482901410933, 519.144270949924, 523.12634383843, 501.252886648956, 541.626607356605, 506.433272033934, 497.550158985204, 529.440792038681, 541.765843436042, 507.112092292282, 527.047466342856, 502.232431978241, 547.947833240741, 524.189208492667, 524.466616748071, 522.754413354745, 525.316677130906, 527.784623924642, 552.894363751897, 490.419613535632, 521.91911566058, 493.086149549686, 540.984376097061, 541.219458244776, 541.119404101584, 543.753350583948, 528.168078631878, 517.733747469798, 521.227374917613, 526.380619924189, 505.759786114313, 524.13653102388, 512.563573259528, 506.810261791568, 527.267045923072, 498.003837287159, 511.032226455337, 519.498457505088, 548.94710977107, 527.026419839252, 520.131736485095, 519.499380554225, 529.319598736362, 522.002517012782, 521.423004597465, 522.232654530113, 538.885528742738, 553.961889291457, 530.509319503879, 544.173200863345, 535.40190929072, 512.52707041257, 531.533098085159, 482.646316501745, 540.85061318449, 536.453767964342, 525.757813485908, 530.865811458817, 551.63975583899, 497.546696128843, 545.784374074518, 514.063107877722, 502.798724909202, 514.301023181279, 504.236225407309, 502.620997155552, 527.852027313968, 500.909847052066, 494.254342193364, 565.173768108198, 530.764045653664, 538.124109058413, 520.425627045213, 525.653953320366, 541.593727377803, 532.512831737007, 500.796605489766, 503.991399141554, 525.783714546656, 495.444578360316, 534.711527042696, 500.876620578486, 512.266107977864, 514.895380955323, 541.024525667353, 513.233095749383, 489.920543813801, 502.19029769942, 551.450359756589, 518.215925218735, 517.277193071474, 521.992098646321, 501.612707131411, 539.921667498636, 518.92565592892, 533.435559293218, 533.29735033305, 525.940788504466, 520.907232036937, 536.168609475738, 545.845699451126, 516.297219744038, 567.442148292094, 546.07337534316, 531.998835662901, 523.887472595065, 519.882380979423, 514.837635076605, 471.92800028786, 518.851489879949, 543.263475114937, 526.902740173828, 522.299151166942, 523.685257779449, 551.896438105352, 515.091441646485, 517.007154272785, 524.576193695831, 525.409098787804, 535.964835278289, 511.848966667923, 531.097129146958, 517.624295723607, 551.247166669004, 541.16606028714, 521.692838046937, 534.210220949041, 519.719631815972, 510.435966626629, 517.712404413155, 556.7787577768, 528.223191751071, 512.032523275371, 550.828709263923, 528.225725570791, 519.849319379071, 528.762825068387, 528.639602693861, 565.353962785451, 513.156817839942, 530.382470814265, 508.898716116318, 537.823706322452, 534.765304254909, 512.493588024131, 517.111837360342, 520.535992796293, 566.882728700733, 529.643426240145, 506.193575980102, 498.048330154668, 560.61461202329, 531.429149347504, 517.994303815138, 507.329346074303, 515.836195121348, 508.103761613515, 523.083840802374, 512.622065251594, 546.184009803169, 487.342599344092, 509.939368271086, 535.701832221409, 510.47792343844, 523.262230491508, 521.217967801979, 520.79725747779, 518.62436500449, 540.72389314424, 472.02056179126, 534.419231401502, 548.003480866662, 500.301906952941, 504.943538406347, 507.016770285871, 537.932222891469, 503.038032131975, 482.796704789432, 511.830205707507, 521.247969382591, 535.492603252289, 516.911121422746, 556.846458399313, 551.361348286892, 530.02162571581, 543.229451168688, 509.098540195963, 544.318874354742, 518.350720204838, 507.630924933521, 509.256265330307, 543.756168398644, 505.647855847798, 506.282945024493, 527.586007682707, 530.937464127637, 540.080906141053, 540.52225183666, 508.174234500618, 490.095961714658, 522.257149059314, 515.664322084844, 541.234646073094, 516.685387474552, 526.228897143379, 506.37333161386, 516.322501473759, 488.391472164774, 496.661981514027, 529.896171891534, 512.595515590875, 538.692453235455, 542.54561877119, 517.961200044733, 523.642081038769, 557.818817306679, 512.608982607606, 506.253331814601, 544.466822037966, 522.862976660714, 494.696732314377, 489.001549355879, 500.202189892001, 504.395369434311, 521.726468146101, 534.293172212758, 538.635901331908, 537.557867490946, 537.616438623006, 515.303399993973, 512.764364304989, 516.457856163974, 510.676461881774, 523.033911510849, 511.869812008326, 513.945694680819, 482.781356922684, 509.6786770889, 535.015408306327, 540.877696374901, 518.58620022962, 519.873250540868, 511.801950457791, 487.536339605845, 547.951180999468, 508.584429078699, 518.674336302603, 528.309943535907, 551.434217778929, 545.066582602171, 531.754825881411, 504.388760163885, 513.055772788677, 536.921161439575, 535.190531398671, 556.912837359843, 537.022230305801, 538.32259014229, 526.746484825868, 542.733532416182, 514.17581592051, 524.413695837642, 508.01772104466, 513.980646859309, 524.494092108077, 518.224509463237, 534.553761767595, 518.905434586828, 526.987614386585, 504.09932435556, 519.183425874534, 518.43980589269, 510.747505170011, 524.432228210565, 512.682351475191, 491.285533825147, 525.662062904589, 528.234460380914, 552.509151297448, 515.266127198664, 532.944482412033, 533.037079882741, 530.002009686298, 527.259952983509, 531.168913257912, 551.29703061771, 517.382093711791, 553.226332506325, 489.872841398395, 507.877695470856, 511.732582865017, 544.418924101007, 521.157261573748, 528.579879350825, 508.821858464035, 518.925223979731, 526.596770288826, 527.425434697519, 523.361526364594, 541.769428531712, 521.403619755916, 518.529303216758, 541.079950892335, 522.08029311098, 495.347194733441, 525.913413200635, 505.743961959389, 573.689466911962, 566.56163111605, 545.820006810733, 519.236409803804, 504.400631431903, 534.303835731501, 522.771948546558, 507.894335442654, 523.722570602137, 480.976494870329, 531.887348415835, 564.851216046985, 514.863957211261, 533.808799776721, 501.915407313113, 543.886822622515, 515.732401482316, 528.923035161456, 529.968580814873, 544.527448453749, 504.16273565672, 537.255767282055, 535.132121930873, 527.843772778996, 539.972005387911, 515.544333392496, 541.720190597535, 515.493422845926, 501.334123227662, 491.181120064777, 518.363679903417, 557.914449237885, 509.404330136852, 515.635888130942, 531.114478715154, 495.614384328066, 528.801548078098, 533.114237287901, 525.987899932764, 497.511447209567, 514.712998641965, 545.641728406822, 523.189019163981, 511.178111753825, 511.437478204711, 486.157072049615, 544.123188017214, 535.9132499072, 510.93679947582, 556.199655815031, 523.568416220296, 537.031053259079, 535.444976604866, 510.713595803278, 549.309965895546, 515.312624022776, 527.620664871021, 514.514737420041, 525.324984765342, 548.70462333191, 522.116705254636, 518.560550029995, 510.299582665605, 514.668084880309, 499.250560148392, 508.296854995349, 511.556925760126, 519.347177206635, 521.647833790428, 520.438059787852, 512.948339688643, 494.566149840446, 531.474758243227, 511.881634667087, 510.569885592855, 536.092311805077, 535.880852529937, 511.191763873599, 537.946931619243, 528.143305883515, 521.80624833484, 510.96793330523, 535.388544353704, 516.061989447646, 539.692489740008, 495.649847288515, 532.51138766745, 551.148323524559, 515.491644089408, 528.029073799586, 486.033224392513, 517.358190170767, 530.671543606334, 533.729677314121, 540.767766078177, 497.530250354874, 489.729699065848, 522.004979986111, 553.451313434453, 517.550149981694, 545.559338578058, 533.079912298783, 491.182001913924, 494.78042388865, 536.714897203174, 501.660274336611, 554.75060269875, 541.315367755274, 531.649851104494, 554.543291004953, 528.548770405476, 527.207257097606, 518.581645760978, 531.779464558522, 494.782930311662, 541.1961137881, 497.065007143348, 515.574573162175, 543.655084383971, 483.569021522164, 547.923761427101, 546.071736368892, 531.193127088614, 536.521561511637, 543.673093212282, 505.821682296156, 514.529812201208, 500.372827333063, 517.05586804194, 544.320777181705, 517.908622169525, 518.304016764052, 537.785672417479, 501.9466493843, 511.282275277712, 547.713597676971, 526.210913318962, 484.018750853687, 518.101765627782, 539.031690404233, 507.477595672074, 541.498740823687, 545.088093393903, 542.494079678145, 511.045459626714, 529.734936891349, 515.559635350437, 507.673111085714, 525.302896941848, 532.116722866077, 486.843964454154, 509.71338657726, 523.067749336841, 522.183965028342, 495.036121937418, 515.250043227097, 531.668121660997, 525.061172474537, 525.323567363045, 529.014485256415, 529.417201997166, 517.780054914469, 511.011389622554, 527.340289069821, 528.582565778518, 516.784716570216, 506.600535490609, 507.800092005055, 519.876939965813, 521.248659893654, 493.002433604826, 556.899533802505, 551.777883738477, 512.455605267188, 505.238870284797, 522.557688898818, 514.771244685368, 534.416335267034, 506.60136826487, 544.71396918082, 531.032212341691, 513.584346141512, 525.276143807292, 512.661989045259, 508.585623060006, 527.759553939221, 532.931641833071, 537.515708064268, 566.295269703517, 532.13064855399, 503.824301108655, 516.191841704245, 522.342276826599, 519.072169616405, 523.786274387358, 500.292889161095, 556.825996482325, 526.746130944927, 533.966796134782, 522.307871131008, 523.084973474781, 497.146746014414, 541.097149108346, 523.238406280781, 526.232277651469, 519.63536674949, 523.769764821523, 545.357567465163, 534.715579268065, 485.201404545809, 547.990418438009, 515.184544219812, 520.647518759405, 547.53795752925, 548.487111917962, 506.024443807413, 534.537816893452, 531.684618154155, 522.59980226184, 532.11299513817, 519.204780798072, 511.890245924489, 519.177851591727, 534.926831917382, 531.434952395874, 514.087612835308, 519.719304139244, 524.103917344403, 489.112192347764, 520.860505590965, 517.71295099772, 507.517681883658, 510.236598751559, 496.300890209533, 527.013573253089, 482.644823139258, 521.963071832953, 526.224002288569, 515.621040019922, 533.528303122539, 525.309483688975, 554.679155251808, 495.231890554298, 532.569987674425, 521.522162420853, 540.333896906724, 514.503376284816, 524.243124353618, 514.973064333854, 519.471050740028, 548.837940971222, 546.339775909933, 533.356791915258, 547.861864661642, 531.71300056754, 530.120115358844, 493.878199962011, 519.84489161636, 508.592160697949, 497.112901112849, 514.324809691949, 541.069633776508, 539.491253222213, 557.709594205412, 527.461282593918, 515.525230276624, 548.788856847505, 508.147877033111, 514.023502846359, 520.316553529438, 532.31951331075, 476.727826141043, 525.034174619167, 531.846501625971, 521.034699977018, 520.071044519718, 547.47023950411, 510.768168299532, 505.223910221966, 513.578012957909, 527.00084658219, 534.987683539905, 518.882015766041, 510.746559036441, 524.811998374174, 511.10099263989, 518.207128874381, 527.39602827398, 512.43101259375, 537.515977767367, 520.06953671014, 549.607444726984, 525.131873776872, 544.106182836702, 518.842801578368, 535.372627189504, 538.963689133323, 540.769244978234, 519.593915920566, 533.893190886572, 510.827471962942, 535.388702743894, 495.425898563833, 539.089752155275, 501.151829663721, 514.880121829729, 501.719660546573, 511.849717118815, 522.181980440242, 550.011686281412, 536.449182455165, 508.782385545208, 509.040831069291, 520.218295787801, 542.548415737345, 534.187370817143, 533.212132571936, 506.28760121857, 532.095937965418, 505.795832226814, 534.419286663192, 528.694520069136, 526.721295397783, 505.027726193276, 486.289936293381, 532.047394937822, 494.713784806578, 507.558478218648, 537.865346798378, 538.604586145025, 562.455367751523, 541.914036877266, 525.071498342888, 547.906693986537, 526.068805727912, 536.453223048587, 535.932872531454, 503.579763457277, 492.34619671218, 528.46250860305, 524.384670021224, 513.538167786364, 531.97865771566, 525.570393948219, 520.890447680511, 535.921506907539, 535.158211766806, 530.356413339388, 528.80854896369, 509.411708918029, 514.531246175294, 510.585331366146, 529.35340160011, 503.461574553366, 534.730967426737, 496.45825280587, 512.878997599025, 512.713037964058, 515.679767634234, 551.410137346678, 537.391050643666, 489.534546054158, 504.854249505513, 524.116605116583, 528.181060401916, 530.93504416414, 533.405141788306, 527.197868547971, 515.292439785209, 541.787985915764, 520.488584124925, 522.134299527568, 514.545664334168, 525.085483656778, 513.13353472633, 502.460388654404, 520.55032549463, 531.232508147989, 531.818081616208, 481.950275530501, 516.165850028807, 505.584916452545, 510.652906598206, 489.263809652753, 528.100650144277, 530.855603508411, 542.912200656494, 508.65091765342, 530.984387341062, 511.579038431407, 533.167167262779, 534.069335012912, 524.520579918832, 508.361955791395, 522.531363291516, 537.289974070597, 516.397227945167, 486.195600987042, 507.988409075577, 545.112108865207, 546.998499839827, 497.530972599093, 538.648562389829, 537.263206467295, 512.486449668804, 528.960076466193, 505.573447851829, 549.930713125938, 556.862582738999, 523.245095154673, 525.430945869951, 544.155617128573, 539.41650676179, 503.463609618216, 511.828764903579, 502.982656091825, 520.819426183092, 521.093785023614, 489.667768604499, 523.861150743955, 506.904927322898, 486.381867260908, 543.767902788492, 521.5158766744, 538.353066859852, 528.134040934707, 517.392496022016, 575.057672783309, 542.701303435856, 515.515540934816, 530.572859971531, 578.793817029051, 504.137555471167, 527.397878390218, 513.763538870139, 503.538041727954, 517.68903340249, 498.136858197494, 488.556643140837, 555.69090573417, 541.943739373931, 537.537177077306, 538.864141363528, 536.881571050623, 507.656727861993, 519.566252946469, 528.552008448026, 521.731242380895, 543.279270402001, 525.706838460061, 516.718877674358, 525.902851275939, 512.848335254305, 519.476582344062, 530.876165567139, 520.942653276443, 526.748579297659, 535.001904658996, 536.740668901195, 545.432304010253, 507.421917886176, 506.328469174248, 529.743051935235, 531.50813631274, 523.825687445263, 485.942137437795, 537.011294813121, 524.861413313491, 542.847357884569, 528.500895992146, 528.237085376731, 542.547743626257, 542.520083637429, 517.922458395722, 499.206769237652, 526.516813012182, 535.757193615342, 538.20540635444, 535.582354027551, 549.192178658394, 533.717970808473, 522.297039384134, 514.19083995924, 533.045656981435, 519.698583984772, 520.045276403266, 547.38787603196, 549.2161249213, 532.904110892894, 550.750057944241, 528.120030055605, 485.037682301587, 521.088128082804, 522.053523416163, 530.857858699967, 520.911436896655, 505.023680555247, 540.645306786178, 497.139796598157, 529.229834155394, 534.303765848762, 502.818115907819, 520.703770759741, 532.390192313956, 514.857157454561, 499.311384570828, 505.489572259058, 520.371235826323, 516.126547642431, 503.126980829873, 525.133829013698, 555.727245797352, 535.875502374713, 531.442040564533, 494.267771891733, 541.356614679774, 479.240394073638, 569.680044151581, 526.450939731939, 539.145698361544, 522.78687999393, 503.90796793388, 537.83454190447, 537.130665903474, 512.204308296103, 525.16065686797, 484.03923082767, 524.960919224742, 513.209662701594, 519.049187640096, 504.973981587546, 530.928076431221, 517.592698043782, 506.217952194648, 540.35302288384, 551.822172268799, 495.853352774648, 484.841751148455, 537.036987595479, 520.161108954253, 514.654617880351, 486.766299433511, 511.706072269246, 518.115411687144, 500.431418572564, 502.652945670033, 522.746030167796, 525.197520265695, 502.123226770218, 502.98513877997, 536.618117857683, 465.503617460941, 501.711106136226, 509.989003563525, 548.135983888583, 508.616951161482, 531.024113922042, 524.003755989901, 530.703121046943, 500.910844460456, 532.15533944313, 535.817290970484, 497.224110461394, 505.34919921981, 527.77004193814, 489.993835354099, 531.291561594914, 506.532250308605, 513.732210705922, 531.285050257186, 508.7028365441, 551.961669749051, 527.413615350367, 529.555907814834, 517.613635508308, 499.191400243557, 551.576311348602, 490.720222117708, 544.086847295245, 533.893503459645, 502.932134671954, 563.371956286372, 520.682482143772, 515.643911986652, 499.640087714295, 528.665621805702, 492.973553210261, 508.829778750108, 529.141756342308, 538.415402634851, 526.962537132096, 491.930812740805, 509.03870059653, 531.528526526549, 538.416848377733, 530.181808244261, 507.37483143311, 543.099011563909, 537.198157306266, 529.547578884735, 520.290800521799, 515.925376534401, 512.947947707542, 481.966044756545, 524.145506162576, 520.084996373807, 481.121001315158, 503.884265716867, 511.28512094866, 513.980457208567, 517.387243657171, 545.39850324081, 508.015989936523, 526.409825114403, 501.630788364711, 551.646360030191, 504.05032428843, 527.474481749371, 515.831266656945, 528.05661440435, 519.462704486426, 524.120706017835, 544.25579079734, 524.995079481808, 517.320203814291, 523.67798703135, 520.366916437381, 519.959996994755, 532.090585117681, 502.329075777385, 512.698239198925, 554.968624511956, 507.585587576311, 532.094598897714, 546.660969132529, 528.574485939818, 519.240758006626, 538.10500664315, 507.695468258489, 519.229932226757, 506.746803319028, 518.138986202208, 500.290634970802, 523.311102006139, 536.663785652213, 516.127342854456, 488.953807166673, 525.81350357204, 539.093494052869, 496.169701272847, 523.724526468656, 521.817891161026, 548.820606637134, 530.177816612391, 539.847030566504, 549.578251883933, 506.613702784151, 537.760412310997, 492.206623929067, 529.922904766033, 516.921639776281, 516.195724466151, 533.287313866597, 524.837022823097, 510.588331290028, 547.935097201587, 521.337856955894, 500.236241613598, 519.145141432793, 524.826810266092, 525.631668628713, 523.533744278069, 523.541690683561, 533.208020569889, 515.74370088873, 530.914848042069, 517.074365851183, 509.313206008407, 512.855252696478, 518.383884705515, 548.786687933703, 521.32659547317, 511.841970332871, 511.595879428295, 512.427976388541, 524.111233326303, 524.124907389964, 540.930344438173, 505.22635448382, 527.422970996894, 512.578964120929, 537.795671602137, 531.783820044974, 506.718384191221, 533.59462545886, 539.984030777105, 484.116330151962, 523.498182837934, 539.130873961393, 504.173784914623, 506.5697092033, 525.573603937559, 547.583449421398, 535.118395526347, 511.151532778602, 504.379184453771, 532.352859036525, 527.99587805641, 532.467546861513, 534.058045041894, 531.192105318377, 539.722250460903, 526.850728125672, 517.584542274341, 550.760077775074, 525.745629991207, 517.18353486471, 505.286853187727, 531.335515801338, 502.988189910365, 536.193780156045, 516.878851500085, 531.994020156675, 507.207390987187, 530.548580437936, 515.946590395186, 523.955087756066, 541.270616905408, 506.771753230429, 509.781075440508, 489.814906604046, 532.492926399784, 514.804763417646, 516.040899338126, 525.630352925567, 502.538391423195, 528.238064535808, 527.791554347925, 500.943729280949, 528.239157957033, 504.212550965024, 523.738234649861, 530.455987824978, 526.303541339375, 545.885550436026, 516.467338068212, 532.616331572676, 509.838546358726, 518.132216633938, 526.11889293066, 527.925433633562, 540.610280327839, 536.265982245355, 517.540278363001, 521.976979778, 533.342176802591, 522.436215915591, 553.682022795748, 529.294126800955, 526.403432613215, 504.603070827299, 539.502902194672, 543.241993763889, 498.600437500278, 520.7964945274, 511.4023002272, 542.176042837542, 508.34959346363, 524.473308565728, 514.058404124514, 543.891247259771, 524.835563934705, 527.231834773469, 506.630866732073, 503.066673878022, 514.023799764639, 533.720389634454, 523.881350606957, 512.323948192544, 526.58367018185, 513.485731197133, 507.295112804292, 500.077692914191, 497.051155810156, 530.689274042203, 539.188668111669, 537.600333510577, 527.631144993341, 527.418521212945, 528.260406226298, 538.475049979935, 514.284255817336, 511.250493755853, 582.038566334463, 514.603982758294, 502.584657297027, 549.244510183943, 508.708306258494, 531.353273047557, 495.049051972549, 530.386757964516, 519.399147849419, 516.319915625519, 510.744171667011, 499.210378866381, 534.076971231215, 513.734713249243, 519.637735457407, 509.30976077868, 511.799688399003, 503.770909486395, 547.165336158601, 534.507765405518, 531.671407077672, 505.018242294436, 517.200985249357, 509.819871386457, 499.102998730135, 533.900419935475, 531.802503556294, 547.045215700504, 522.2032572187, 537.680104882806, 533.163901435753, 508.621019299359, 543.359643823897, 521.487452811764, 534.643949082292, 506.301465690141, 489.35333334691, 549.906728945699, 514.637421692118, 512.818342955309, 503.918478434119, 516.24110064739, 525.550458752905, 510.651988293571, 525.683058362937, 537.135248190353, 529.579291076911, 520.127311461491, 541.473423465342, 564.29661731993, 545.983428900594, 524.789806469693, 531.794412016992, 492.794005189406, 533.389563998116, 541.732242830581, 520.66861061832, 487.588339626376, 500.652187722028, 523.275637000663, 536.565388019481, 541.636237651644, 508.050795525732, 527.51081850596, 500.701245130941, 517.630109943704, 531.596508819623, 532.140491727627, 522.006024592414, 525.38039401656, 512.688693106215, 538.016508963748, 489.721262055374, 503.304942650775, 514.701975361854, 515.376245322904, 500.489314778462, 497.824772866825, 531.496820239725, 532.25104999103, 522.564404647651, 501.451304775918, 539.841865498212, 506.329427626827, 523.792126037356, 511.978885934873, 513.769989693374, 529.292958042346, 536.358923917071, 525.737632651768, 527.379899735155, 517.671822278013, 537.234374618805, 516.997281702624, 535.321277660061, 540.732342762897, 522.755153936731, 500.62816991323, 505.608508699497, 537.115786953867, 574.23539119483, 503.642243368316, 541.660343868814, 490.425131291716, 540.357531841728, 516.095191232407, 513.079830161366, 544.082459505718, 520.81005165257, 502.457308008559, 487.933972785976, 519.798275466101, 506.359461103085, 503.937689147408, 525.188373455268, 534.281160380891, 522.643435451728, 489.557164344153, 543.763562115135, 539.209317893587, 508.690601547927, 516.604539472103, 493.91079453173, 511.696159626128, 527.611376930419, 531.209792202967, 509.821684419411, 525.212571090675, 524.998770168856, 521.066966769573, 533.565233522751, 557.420592304971, 566.737375269801, 510.468866587176, 520.669873793179, 495.645623315519, 515.858419524663, 512.243066235901, 496.278076168219, 490.991603545572, 529.178199707642, 514.317854463267, 545.378515925113, 508.736258616097, 530.54312066923, 507.784605970877, 530.804095494829, 497.697578645864, 534.989103755642, 519.288981490899, 515.976112637901, 548.788335895778, 511.701582803569, 517.256136695857, 510.985070375733, 516.358138817938, 531.611840790139, 504.956018936522, 529.178811275082, 549.055052240181, 522.624292842662, 525.041341954904, 523.756680128506, 528.156536206015, 527.654600170119, 493.363307403819, 523.78444072079, 515.623721747731, 534.783066739603, 499.89729257027, 506.539715124111, 558.091569631203, 528.017987602367, 515.46562134498, 491.869313754333, 523.154802204108, 549.469172964917, 512.534209507189, 529.323905228757, 501.520003254788, 508.428214982204, 516.027344963756, 493.912755307634, 513.673854289484, 499.711678976395, 542.771753451996, 534.664193339083, 509.164438087338, 538.907422153378, 518.419161870858, 540.330123520575, 530.79514622343, 543.48804414343, 520.154418020151, 480.413727581899, 519.951065427001, 525.523355712082, 537.943199471555, 499.072152058546, 522.4511762802, 535.652457848714, 531.748332911233, 527.864761020089, 554.614387417933, 514.222918332304, 531.94528748241, 491.135700076081, 545.579614616963, 517.99127185743, 497.578287041193, 548.968119745191, 548.883114727672, 548.080214921985, 502.137325710309, 513.927181842797, 513.54197376428, 546.31284264588, 541.453977468532, 520.938235548366, 513.770928052601, 518.863740139301, 515.858209845627, 514.000928229388, 549.830565900768, 518.498337695696, 526.399861517372, 551.630998032887, 539.421513136537, 501.215839916819, 546.63348043091, 502.998863754086, 515.875170410341, 515.109506802385, 540.976307204274, 505.760301261231, 520.083864741152, 519.668840121111, 541.574066605567, 531.88395277035, 517.808476852082, 538.151757696527, 559.779563855829, 511.406975835196, 521.813673906567, 535.239382837627, 520.357391825726, 528.422008296511, 526.702911647096, 476.233430679546, 561.194154936823, 525.595204795897, 513.502387442214, 537.2304782573, 502.822786067249, 502.336437508409, 520.903178017087, 507.156542639947, 509.022946571853, 549.256695256286, 534.894431455041, 498.18258500133, 500.295391318222, 543.166072939717, 508.12823467795, 532.398780311162, 504.605365895439, 525.662338680753, 547.396480896541, 543.570430478511, 544.592384863681, 506.468859965873, 540.611244311817, 543.653772065357, 545.490621318852, 518.254706898823, 509.377333146433, 514.825967725983, 522.290376583117, 512.625668728949, 510.827949704936, 534.442270338148, 545.371526761565, 543.631788542586, 532.871783079773, 511.276943163309, 551.025281603054, 520.940931658186, 495.478180825495, 547.18383271366, 510.337320454614, 557.218796368419, 516.734114336875, 512.242379359193, 506.681601604723, 548.716316829861, 510.054816925409, 517.549597040876, 529.377594095648, 507.235951081998, 520.468286523663, 520.418935752219, 506.235737245637, 518.750500908476, 497.283340088012, 513.959847373233, 512.747186428998, 530.001098590418, 545.517275931227, 526.336909064056, 525.571310969309, 528.921737880847, 511.67724658224, 521.783883626802, 500.047682325651, 510.598589682361, 520.285083869193, 528.067746996759, 540.444235566651, 534.105818058858, 520.427487832242, 526.475844909392, 514.911120080027, 528.941596582015, 492.213032396372, 519.103517474263, 555.490465265212, 493.352233713908, 526.281470060517, 516.815866376559, 510.381768475373, 517.13924354025, 533.417133581795, 516.210000941172, 514.770597900341, 530.389756964659, 518.434364222309, 537.984866379345, 525.51208441948, 524.378090241155, 501.154184962809, 506.958367020637, 503.796465850756, 550.077596477022, 521.012834918845, 499.093825427016, 507.933928136468, 528.505176981752, 495.551238779926, 535.508100156791, 532.403956380687, 532.5507297774, 514.291011981042, 529.302516916219, 503.349099990154, 518.228470444421, 518.245139009379, 529.825448977005, 524.230948607173, 534.11063561801, 528.981043130143, 528.482863193993, 503.71009707379, 521.56487198505, 532.381738210959, 551.53821412295, 531.540611685759, 530.129913574284, 547.16131101984, 519.927451122322, 533.673936876786, 521.957510583779, 528.598415438176, 533.233704936016, 536.065593491838, 524.405133069377, 545.820450435423, 512.358811050421, 537.656796483633, 531.001898889315, 541.645167514301, 526.663217661964, 527.579331016748, 489.671420367189, 567.329470542792, 494.077971583329, 512.958413856222, 528.113452833363, 558.948074324063, 558.517014809919, 521.108496255917, 520.17649872557, 510.103162036845, 501.846424397882, 529.616511399272, 533.613059671251, 507.726907737147, 520.759038711048, 515.701984403809, 518.429872269558, 524.400059824038, 523.932775903314, 504.681735108545, 535.904164226642, 506.103994128011, 505.044206373246, 508.646406890524, 514.090378158599, 515.879642144573, 507.52375000781, 496.189038730726, 543.030988831908, 521.909153668445, 514.437897317305, 508.332361033929, 501.141024277194, 487.843848991728, 503.85441304846, 519.468489600078, 509.045778277544, 521.501820175059, 570.836136377233, 501.143276306588, 531.78328631902, 535.144123592747, 509.396400541713, 531.321435663564, 521.205272474229, 485.667535574188, 528.939030093795, 523.636928208943, 528.571097465145, 535.663436956709, 510.666029534351, 539.064649782165, 503.944180352132, 495.373242481086, 524.888093501372, 530.332480159751, 508.356762422626, 490.365522709007, 539.991572173983, 512.120249058153, 506.788868549335, 527.30897294121, 498.02557968303, 525.32354226011, 535.53485407717, 532.433144409177, 501.379594976305, 536.182350621946, 511.184251189913, 525.495857965587, 548.299499936363, 511.091164144644, 555.168137483165, 524.957687039674, 524.283914259163, 525.999147504322, 507.00787151431, 507.003461477257, 530.032968394139, 526.483778548262, 507.367727719338, 485.891614732457, 541.034133214042, 501.271699084849, 539.475569355914, 513.874399525794, 513.789280176441, 504.352560848694, 542.759169864395, 527.183211900878, 525.240308029316, 517.875618713686, 525.92375899586, 526.041821150357, 511.699874037913, 515.015108912252, 521.262852579284, 508.328843312728, 519.603514193371, 505.440058774688, 502.244909003612, 508.247012443542, 530.002641600279, 472.810815254335, 485.681049864318, 508.672734456563, 568.035531576855, 548.085592332309, 580.060800284173, 488.06906826875, 493.960677551726, 524.228490867663, 535.114408632574, 493.285078603175, 513.501384690841, 561.99309025807, 553.964005846351, 559.823642897454, 501.348273850124, 535.829346355627, 529.853491023854, 516.869113106765, 494.124093981073, 494.918599687451, 491.468925756961, 499.127446197353, 535.058021962587, 529.369190569474, 538.27469311761, 547.609377456315, 528.238266359427, 506.767008119514, 521.546936757044, 535.93943613948, 521.903743017275, 513.779618325303, 526.239229934424, 511.80670150205, 526.159078749372, 533.691713318736, 508.164354033366, 491.770141203951, 543.554712992472, 510.475557937137, 548.312100525457, 528.214163640668, 533.939575984048, 538.216677215346, 501.691932583185, 523.700026312525, 507.701343384794, 528.025971009941, 512.988132142772, 524.75567989423, 520.151720430428, 514.268548788646, 531.022213291898, 523.554417128018, 498.541723804588, 502.310957915939, 540.054137309421, 535.921934890578, 505.181922850938, 547.575740917747, 520.597404962986, 509.585759051463, 518.250578928913, 543.666390784628, 524.489722058595, 496.186829124454, 531.264810604279, 522.24225082947, 535.167930265304, 514.940963357044, 527.499209460717, 496.557362355942, 503.424795787604, 498.275450243501, 523.295425529212, 518.266081381331, 515.70868913442, 531.410311771162, 543.121344712147, 539.545591349831, 523.903755554242, 494.748934027182, 513.048396129547, 528.128725904152, 528.882623655218, 521.630257651652, 515.187488487103, 510.432218295767, 508.866897320987, 505.159602277925, 518.26718590619, 504.756496764677, 511.050572711578, 515.229023060778, 536.364483868113, 504.381460313563, 507.507595834517, 492.904651350747, 510.981864457339, 516.449622940493, 519.87864917041, 522.42282820361, 556.188882529813, 518.112507059122, 542.877920749614, 539.253175827178, 531.143728205415, 508.681857570992, 547.803908608029, 517.592668794263, 512.882337227061, 510.112352194647, 506.224336037764, 500.159598009136, 551.067012653008, 513.646496311625, 492.983230941173, 539.290878271675, 518.013308548223, 555.626974893821, 484.884825371423, 520.485609955913, 520.2276887143, 532.957982725232, 559.95100613548, 512.437939651233, 522.097217052445, 535.835244130243, 469.464130636115, 510.558175096208, 535.318529310562, 519.793534280685, 519.050541638827, 536.236485046886, 512.394133362027, 516.559922359852, 536.603343442868, 500.043112834521, 539.018275086824, 537.991351448579, 515.828172225147, 516.555958181227, 510.704675006494, 514.789368493138, 526.967360110148, 541.94628149087, 496.758791207124, 521.32904055491, 515.707462704625, 522.851946517731, 496.425724894715, 519.710874212911, 553.846708304618, 505.18033412234, 498.978153783841, 519.194135765929, 521.600201602435, 541.437560357997, 508.238227877321, 536.297485131547, 497.297822172606, 513.495185858489, 516.245693223184, 507.294298780722, 505.664811873887, 523.836520985506, 541.666374169041, 533.940047515416, 552.793240529333, 530.490265903722, 531.712106035668, 512.861057702163, 529.419310662626, 512.549345149221, 544.618697502309, 518.635421006805, 539.229713912286, 540.988817788424, 520.27931008369, 513.039409132224, 505.582800098647, 534.516830352893, 553.628681232988, 542.552163117955, 536.573765118889, 510.405218659068, 522.833435409684, 538.859715211427, 531.165276490289, 541.832560829795, 548.278028649898, 520.509022145288, 535.518153817858, 520.108223689243, 503.375972391625, 526.426508838834, 527.452532200658, 552.636994411633, 519.83764473088, 507.15420241023, 503.980472709905, 521.150108852047, 534.934289778725, 523.710423722717, 565.744956982903, 505.019781581681, 513.743587327144, 525.195880663856, 517.073332920611, 535.995524956792, 549.09435488717, 502.379953828526, 531.869812702776, 514.222367956213, 495.231250346023, 523.479174420582, 512.022226716706, 520.058604620632, 544.860565428434, 517.597675878997, 535.88249090024, 529.969169075615, 480.625268742884, 527.04114270552, 514.691313306706, 524.923458593371, 509.405116176208, 543.541450047577, 525.646083410234, 498.556484486043, 518.15897856362, 515.217398048046, 529.04931159648, 511.483126021958, 484.920575083607, 535.036043530128, 517.952061975647, 540.074923714655, 556.073750223367, 534.534788592345, 522.249562950029, 539.30164802779, 521.883421537356, 518.395107669533, 552.633271640495, 530.799814233335, 527.79851419507, 521.248135448236, 519.290276484668, 545.975060877317, 549.486783047033, 500.830843229424, 529.911831972332, 500.713333411015, 512.085062780879, 535.46665231591, 526.30716107554, 535.928875128511, 525.683845307074, 514.081884188433, 532.47623666285, 487.173912001985, 496.038191642497, 541.114151865322, 540.54455747253, 514.488880668019, 462.288421687546, 548.874425209125, 531.852478679932, 504.857832191943, 533.772852989596, 530.030478541476, 530.133619766607, 509.644648826135, 551.571722109259, 509.359226324724, 527.23097804167, 536.464888224045, 558.339627471415, 540.773940449498, 530.957749870162, 539.336460420699, 519.037393648622, 535.621936416688, 490.90378104622, 519.863616498889, 526.402142662696, 542.661337705183, 495.485285191718, 528.071268944896, 498.764356857549, 521.157129741363, 513.334190739895, 520.368376940309, 481.824179263234, 500.746669403736, 533.634840295872, 519.510761871797, 525.164154570259, 506.633599134719, 538.683245685081, 533.844216579961, 539.325925036999, 518.559977359546, 517.441202336957, 540.457748778682, 517.388842948064, 504.107552969282, 508.511186709081, 522.923117392513, 542.844824475161, 499.41744351246, 543.525753772001, 500.476095493383, 503.227783567086, 530.979192353731, 493.14412592572, 531.29739948394, 519.809398628913, 527.933646028135, 537.027285339427, 540.480577398006, 507.786549240356, 506.795631537199, 544.066662002926, 540.855166570997, 524.119915244393, 535.406705823505, 518.821494906637, 530.636879538114, 553.017806371423, 530.500465361818, 514.612839373853, 551.776486140245, 519.156058981635, 495.068485454454, 527.399459438099, 540.239908605861, 505.660259790826, 512.909149591594, 518.710238127304, 537.569260467871, 530.634184588745, 536.572284827496, 539.074805173935, 551.602451070697, 501.811000477242, 492.083373373582, 498.495387456896, 515.253267368049, 532.315009358564, 522.124285351339, 542.465278040468, 529.606520128171, 504.443715577113, 513.439254784869, 523.574336283578, 542.319663117569, 536.120210381622, 514.139503508285, 534.581128112297, 528.476769651961, 459.389425695178, 508.196742181123, 543.177809620519, 569.913551245601, 510.100651063305, 498.920454039498, 513.295393137359, 527.562310066039, 508.297006208485, 499.520592098313, 515.544311215158, 535.280074778938, 550.660488579317, 517.424014664462, 524.818328441058, 551.663344764023, 539.788204372502, 506.603750295153, 484.213344718734, 505.59194142902, 502.054019402159, 528.363250657964, 522.502215418384, 522.764396739514, 497.321343845901, 551.918781674475, 528.064050982266, 516.407196947548, 547.883608224711, 491.411468920289, 529.315896258075, 552.035670643846, 518.978123623454, 529.225000455335, 507.023022310541, 527.581288005758, 541.884638152431, 483.822748842216, 490.777342447875, 528.844465726983, 505.414188988244, 538.94901535321, 535.456005941039, 518.08224203886, 518.25273895986, 527.202525244726, 541.470783378169, 514.091159988873, 504.964006648793, 508.346461510503, 526.264233341, 517.509177896994, 535.785296587084, 506.33481407585, 541.474736128724, 525.963664197572, 554.456764340507, 552.36358755086, 532.667466569848, 526.24864236849, 577.984891492336, 528.43327182597, 491.616468328581, 561.277998206385, 534.610861899483, 514.168151301069, 504.229577316061, 518.398797326133, 544.30794398274, 517.840662782557, 527.209752891855, 503.789042609877, 534.386305557518, 499.959157711162, 541.373734640144, 543.461164007835, 523.790950136573, 529.854097130178, 553.415770002917, 507.844644722383, 508.139947660656, 490.400360923199, 524.350933718233, 520.737755423107, 507.806115399905, 543.479354736581, 547.794624939662, 520.323185007769, 502.096900531955, 520.123039304909, 533.642248912008, 525.331146392528, 516.083290353619, 513.122854300045, 514.480041960366, 531.258094204242, 530.156254046218, 546.161688711161, 514.800670622943, 506.369004175863, 527.781992035954, 523.53426913977, 495.829684288907, 546.995590923441, 522.949793390861, 534.71459264676, 503.052896972196, 538.928707985438, 542.93335182273, 518.562885409712, 546.432407772078, 539.000656365887, 553.979017539373, 541.219562226825, 510.329007708734, 537.944294182305, 547.239972730457, 496.280378381249, 513.544218259167, 520.068663198565, 519.872445846043, 510.787104395519, 505.171318741752, 504.956954932443, 510.295604231598, 508.469948851102, 526.561779469095, 527.604604246776, 513.026432735967, 541.89933097997, 559.310445125458, 536.946957924932, 553.680189955882, 503.926898869634, 510.592992952078, 525.270113463278, 503.678662550425, 523.051497064217, 509.101994257438, 506.169471110072, 556.549345431273, 541.504360484571, 504.832166415135, 483.012144667484, 536.11776603656, 525.073545498985, 501.972419974449, 524.83276167377, 549.379001372418, 503.38627664097, 516.38618031981, 504.050273891104, 543.32182452818, 540.839311185185, 522.237148186776, 516.552011876343, 504.595076208751, 520.487750359903, 503.011659114659, 509.621245147615, 506.242049365716, 515.203015029388, 509.116181288112, 529.143450895715, 502.065732929173, 529.561415354845, 530.410516036746, 534.246052741433, 492.269979438073, 536.315186172843, 516.466241957352, 529.579353877486, 521.667607919745, 522.369739800965, 516.132058089047, 474.262152335323, 510.141966942872, 505.13548354916, 556.154974998166, 531.487114910141, 532.306709603239, 525.762263268356, 498.528669781451, 522.169398814854, 529.797181438835, 537.251099703424, 523.115657666113, 523.273261722801, 534.444914566315, 561.341632770343, 528.654317884058, 550.632357884982, 528.471985295248, 522.343733731907, 532.859694022474, 535.734047220864, 512.831825543663, 530.714056994119, 545.697042063932, 514.081029768995, 544.634363630316, 519.009519208561, 523.997071754974, 537.99457470671, 528.362221825804, 532.457177523458, 509.042744325444, 519.074783126678, 534.214675935547, 529.157428863617, 509.671681755779, 509.750479567144, 494.718255243168, 554.0790358789, 541.615016741522, 498.088376917431, 544.753048593139, 504.633477315365, 529.400571522232, 518.227524448876, 540.141887863937, 525.731135818526, 515.548836501637, 529.418104786998, 532.888477369319, 520.675262303979, 524.631273064649, 516.766861715424, 501.137834462841, 546.731123169571, 551.981999306105, 525.229774978667, 543.445401776832, 522.230308058046, 509.189849802339, 564.117076023873, 468.030688668958, 531.113053943034, 512.171427613622, 506.852570628236, 493.395975949263, 540.888533218773, 526.330486927321, 507.902121102381, 524.420836986899, 492.856468992903, 524.072240946119, 504.638295927104, 544.585439992235, 542.921838830438, 526.850123437851, 522.186833020782, 545.667740080526, 495.948314375874, 550.731534915245, 537.001036431528, 530.462467084511, 511.585054217384, 544.400239782621, 529.99207116404, 543.069005044801, 525.82247001464, 494.46629895048, 513.740395997201, 519.327412584921, 496.312497670383, 509.318545011962, 517.963692204411, 515.254457133732, 552.30890085162, 519.355257110774, 532.45140970506, 543.58786762834, 503.645976865515, 536.659256003734, 498.420654795355, 558.349832461963, 561.703168514809, 505.316083046596, 516.074474992979, 530.10581816237, 539.959375000037, 499.918737221999, 529.70976733805, 527.977987401116, 545.098532667713, 543.071750114329, 520.399214433676, 534.046674464128, 524.847139157706, 526.240801871325, 505.625214430415, 524.618141423079, 534.376922687585, 528.672474787994, 520.30751511038, 542.893235531376, 526.141078487842, 526.859822003257, 547.696641070624, 530.981572135053, 537.993085375067, 502.061258185559, 511.295063837923, 550.159995126655, 512.424305731989, 518.801763856639, 523.308573854169, 529.286355178452, 487.784397430847, 524.202699690857, 532.432859871163, 522.396230449506, 541.696443639882, 538.71526299966, 562.711279666076, 532.235248404693, 492.319202937499, 504.657187370374, 538.367234555728, 484.783758063498, 502.431379531718, 511.430554956224, 542.696997143854, 507.948067804274, 511.579476280989, 512.941728534668, 532.902841693001, 517.831037391223, 516.605761400901, 519.720275996196, 547.901803814585, 507.43503588027, 522.465306088424, 492.859756804203, 494.646683808642, 521.906865724094, 523.547980441012, 535.972195597807, 530.106322319923, 533.449241368859, 516.633098666976, 541.791081669122, 506.223682192499, 521.868028251691, 504.326607888931, 510.496930367663, 558.413097164178, 510.988502828648, 532.570103015532, 522.626558565629, 506.784125145298, 543.581512653972, 497.962702035531, 524.894723298368, 519.440510130963, 577.904680231575, 537.541903990037, 519.268145107488, 487.16576583215, 495.540092660945, 533.51750368102, 538.161483065048, 537.108800614563, 542.413954786134, 519.052665499598, 531.673635868758, 524.005872789513, 500.118891594617, 520.594119112379, 539.678820221877, 529.596234875587, 550.857301936718, 511.452123848641, 519.753618621011, 542.441911711108, 514.76857834276, 528.416308609041, 536.787504253491, 516.011616283944, 511.328775964837, 518.876080038212, 531.602959318501, 530.749703087545, 512.668959049806, 542.598871503101, 512.091269122838, 529.467382451137, 542.508930038456, 526.992030960835, 505.100157957227, 475.068757984464, 506.760731648023, 520.41634613308, 490.73976166455, 526.851546321737, 523.679605165341, 522.641384734102, 516.029178275622, 499.43534193048, 535.512874880201, 523.701595672242, 542.115495928178, 546.691377511801, 521.678624366446, 524.0426777811, 534.776120938975, 529.320898482197, 537.387357721253, 524.098950053637, 485.331025848789, 535.838547830403, 524.741070384335, 533.945418897769, 548.384755392675, 520.055323995786, 522.848267182911, 522.746152096451, 496.064525539233, 543.438024315762, 533.520696793846, 514.611302250923, 540.304584533676, 517.198298885038, 515.023143030852, 554.386097650978, 513.256424983776, 521.076398344333, 531.732261676117, 537.824457827673, 512.208424249901, 551.653141659006, 551.088293636573, 512.438191774317, 493.445679932119, 523.237157876279, 514.023310430304, 534.23106936477, 511.56992388868, 510.318345895767, 513.305172447806, 512.922848610131, 512.986632325599, 522.14676877069, 517.641441954498, 485.233739727693, 528.03788776884, 510.502259839571, 541.102573935185, 505.049244361123, 549.310297114863, 518.207548407052, 499.684491774419, 515.949949317207, 504.614944097184, 520.28811353855, 532.566999634226, 523.744198118923, 532.450342119259, 528.225469680935, 506.573946305689, 562.03472624825, 501.729278906904, 543.872709272065, 554.031950045609, 534.897947054508, 521.745668274628, 533.465340269202, 550.263953454269, 502.210983804377, 521.160721754482, 508.074668630622, 506.255719316569, 522.695669216897, 537.637129349155, 542.65813099284, 498.054776968118, 521.108993815035, 507.70256935534, 510.836527445023, 536.311353142661, 520.208917172258, 515.82184028172, 501.473054384452, 515.795835539182, 513.37808896768, 512.006206844141, 488.441890295883, 482.942394771791, 529.362527940703, 503.16915913193, 522.739382495212, 535.963504248095, 504.819233079345, 518.098914242135, 532.990617671106, 564.355830629308, 514.092976352095, 501.825650728862, 543.048094008645, 532.772524514001, 545.542466095454, 521.859167113839, 513.401980477592, 537.958806230094, 506.653923306808, 537.158918967438, 528.022750626256, 527.73283670454, 516.054292371574, 512.479481162074, 511.601741096672, 521.240120365567, 538.905662037554, 502.262416157669, 508.560900200143, 522.266773547666, 519.444425207417, 529.212412908281, 497.712830350022, 534.100685159226, 525.289114941291, 519.139657148702, 513.014572269006, 511.372113041806, 552.357134804543, 511.483069962519, 516.582744274309, 533.941124552136, 529.691768571242, 517.013193141587, 522.397973316082, 481.130454197441, 516.701263441057, 529.037068841123, 515.720269072469, 490.821263148521, 502.284406363648, 512.638701498698, 518.810067820404, 520.265632646438, 484.382151019513, 502.239172351407, 538.999168276413, 528.277631827654, 557.392423519149, 538.477006638704, 514.614832598328, 532.794568434232, 513.649524937115, 521.46475205429, 544.767483720045, 506.127173159423, 524.994961235947, 502.779695720334, 513.056358154571, 517.099021790675, 513.091393787236, 510.284823279305, 535.236176499027, 550.478162653905, 517.459645134461, 544.396164052386, 536.718957053784, 536.265671327606, 533.980239777853, 534.245793490991, 513.02626342836, 525.763880386088, 485.643855525126, 531.168537890281, 527.386443630223, 517.104435380072, 523.650297627243, 538.91423780533, 553.136510653776, 550.636496142918, 516.703765774243, 510.016516456155, 521.362742506094, 520.921707679105, 490.743855408842, 512.425370040884, 519.822158130987, 507.822474310257, 497.525607158608, 508.99390711017, 518.456257717703, 501.709555736993, 525.606815364274, 522.922779049843, 540.436412816378, 520.20644873906, 481.55751682744, 554.684413124228, 515.20791221507, 548.310996864218, 541.149005049632, 547.303231573192, 523.306004485643, 506.66850632536, 526.384333940806, 508.245676410037, 538.956992581653, 527.802452449455, 493.980575614451, 528.051557742166, 537.123543687326, 501.196681141663, 516.266344145226, 506.229134856177, 514.272517407423, 518.579291015017, 541.144212498331, 527.120765309022, 509.656890091039, 530.018936077363, 525.188048670256, 522.946157511743, 527.692964479789, 550.637596202183, 498.840578397209, 504.507848181491, 533.169697721154, 516.457344376324, 519.632595994722, 534.685708924412, 536.86256309352, 528.566217551071, 531.815640470619, 553.482491858461, 493.259214778357, 538.048271063503, 513.571460342571, 542.913015864713, 524.703684918967, 558.3297295245, 518.842103987193, 544.081767513089, 530.769183453676, 506.420843830402, 550.116572065325, 523.524040412902, 498.266306949956, 513.830032081192, 512.6747863857, 520.535513422621, 526.050750837992, 523.056767303304, 511.640282398929, 527.468818557, 491.326539791001, 504.739311322439, 516.831640832133, 526.994371520306, 541.376712176791, 469.353630548385, 516.106328837367, 518.557786586822, 556.023226506901, 568.639937356801, 497.103963124086, 515.240759131878, 542.619366692028, 509.643525763011, 562.648093171408, 527.877031506942, 526.312748594936, 520.759560836783, 539.492428168535, 511.061383596348, 536.334387440013, 522.282127587956, 503.189854063783, 499.810913588951, 542.869464363218, 496.995677492868, 520.15391050447, 513.475428103831, 532.443715806253, 511.617522804872, 503.633406477159, 567.689119377663, 556.140987678611, 493.503223873854, 550.913591158158, 523.716559320957, 527.114635348428, 543.134718617219, 545.143034722087, 536.112207645774, 532.900784339612, 520.487088576994, 539.570817729413, 499.906193911134, 521.165847203578, 505.489906344611, 521.661976163301, 536.866068792854, 561.529157213317, 502.941859691969, 516.056395037733, 567.45528717437, 537.684403846278, 527.38885883926, 520.116141921025, 516.972176929032, 544.296734812983, 505.343050648821, 532.747867622514, 524.830908737691, 544.569856956765, 535.192934680039, 528.873944093517, 500.245748325746, 523.160125280701, 540.772918357551, 522.313517711431, 500.624361551386, 513.490626505756, 541.842766224187, 525.856249509862, 527.622463287934, 535.545491741387, 544.606929006438, 517.571711691147, 519.315685682942, 510.423130230938, 511.777532656554, 548.967345397998, 511.792934978237, 520.320617905245, 500.09507354777, 527.241804809134, 514.839863346869, 512.119187464903, 510.730221260185, 544.151769253832, 521.674935460794, 523.464441686577, 535.739401886561, 500.058306947786, 532.016879982126, 527.084206797534, 541.617979350752, 552.811069358691, 486.768647057896, 516.062388782681, 502.445021259932, 520.97561935654, 542.559642901749, 512.916565649116, 540.210243178543, 513.706071333909, 497.341851362555, 534.991247384238, 490.010694723516, 510.266053581436, 501.601262121249, 520.970888921763, 524.03652390228, 525.693417075785, 511.665480505372, 535.872975298896, 532.445107514552, 530.986143708808, 526.809394354688, 519.778718239559, 563.189956757861, 525.77851890184, 520.411884343248, 510.447677435856, 536.062494728452, 536.948396822584, 494.687099180087, 553.797030715245, 519.545937924124, 516.509712405208, 514.940284599786, 522.584238627924, 525.324001259309, 550.844495549022, 513.812570355219, 510.200884442538, 497.718620103712, 515.643802290105, 533.443612037368, 538.400907170709, 519.687403220679, 519.242835205064, 486.458277725234, 495.33540171631, 503.589357288314, 541.71666052946, 533.886089186827, 492.763774134003, 542.681699403532, 534.24855087729, 511.911188100208, 541.349793727808, 523.703094597303, 490.793814336955, 513.68673459263, 536.13300883895, 501.287634979859, 501.892134195427, 551.04830681186, 506.275661763028, 497.055101059478, 503.078207343836, 512.172944884477, 526.595546583694, 534.033402141662, 490.222903848908, 497.224588637366, 535.273585731263, 500.893664446967, 507.793326703067, 524.909470975647, 509.025993635833, 507.295451253378, 542.844058225225, 542.567387571317, 516.627773724549, 510.263072574449, 531.838386096517, 545.674635968711, 513.19968357723, 511.476732004574, 528.215645322811, 536.360626677835, 540.591552012333, 532.234853801129, 523.376668132172, 530.747546891422, 480.452448988616, 526.874895018683, 507.412206260695, 524.306976877094, 519.426695028737, 505.596141043823, 491.224451612604, 541.686604847965, 503.57829373145, 507.179904408699, 479.50387145744, 535.668743102807, 512.503839947912, 504.595018908556, 544.653733919707, 519.925983495398, 535.367170180273, 532.165381547915, 523.097844380689, 502.279121904687, 520.297322064597, 520.422999725237, 497.089703232486, 532.391188503064, 496.48231044862, 549.238753311358, 546.608166550163, 511.222181076942, 529.297407142208, 527.691720375703, 529.181958805657, 539.254084724025, 527.851713245796, 506.088041491816, 536.736173052357, 528.315116026691, 555.183487553521, 520.396819906874, 516.347466129203, 535.348027331214, 534.360678940335, 503.384054123222, 520.956661104726, 504.02406645643, 515.319979376125, 546.534305684126, 503.044759753985, 490.007575749287, 539.274349101232, 504.713355622453, 525.779009404441, 518.714170310079, 534.59386536866, 498.889578534683, 542.85171001858, 542.94048772058, 541.457363630772, 494.255263898207, 516.127087447137, 522.488504265446, 519.341389250847, 482.606787113251, 531.289908640596, 532.586775311593, 521.511514737973, 520.702957503158, 525.581299561841, 527.146485113883, 564.152336268602, 527.26121529699, 487.510868235625, 527.430885609875, 509.698675741932, 536.277115267395, 533.708527119112, 532.879948775108, 517.418033107537, 559.27073832858, 532.826396119871, 517.390947754141, 541.315672129499, 521.824781590858, 519.240775720473, 501.580193225734, 500.10600765266, 533.282967058098, 511.272442470972, 529.161426500267, 529.115036058029, 526.240808456348, 529.381460005148, 524.80985322516, 521.859855455683, 530.103454313383, 532.326862909933, 515.50231776833, 507.644015437787],[681.846460710412, 668.078110597084, 715.347216914116, 677.056346961459, 694.081961384878, 678.97101091975, 670.065904475791, 689.094256380054, 677.868063886128, 674.011483365499, 699.802435782844, 647.060279518478, 661.250089121211, 676.723894813745, 693.958922361504, 666.645352656034, 675.881105269677, 696.651721436378, 664.33471495251, 649.273363291774, 674.13027652537, 679.47119479257, 650.345242239192, 649.842970010998, 700.085817902889, 695.182316328437, 686.703792979745, 648.812171557752, 685.38628648706, 632.364089155844, 680.34084315414, 679.896325421907, 659.070804282772, 657.098584599678, 675.620959070169, 637.74327714588, 675.771387848629, 695.702090392681, 689.656645774278, 675.687954672549, 676.761177213528, 669.091841855306, 683.809265253722, 683.178470909888, 684.941183116458, 664.986361764179, 677.960367856138, 677.558698200563, 687.590406452512, 680.347439206665, 656.835651323233, 662.303231827907, 692.754049755954, 665.017726202365, 691.944506481984, 649.177875779323, 688.371299891622, 659.421462783489, 670.300865507592, 646.285987551694, 668.410135535383, 649.582952769766, 642.801435121745, 680.305535967476, 675.657081694399, 674.41052203573, 679.431074524516, 675.039981228173, 679.406617652239, 684.965036263148, 639.986048271947, 654.859526163497, 661.939634160326, 695.215989579698, 672.751651674252, 642.381275427829, 659.389321975585, 677.230048081877, 687.181774862611, 692.879458904735, 702.172678049605, 702.081168558169, 687.272555119611, 658.043747097022, 661.746479713012, 701.580745999681, 659.905982191739, 668.567394457712, 688.190319167587, 700.260582341522, 666.542689607798, 663.373966021468, 677.321634355761, 648.764416800366, 672.266866649536, 661.870245447406, 672.227789648554, 680.716173313222, 697.342870893565, 635.352038944291, 658.03729947908, 665.796619629047, 668.699231736069, 676.179203618207, 682.308539776153, 659.205905945587, 711.879263406355, 683.924186294636, 677.47226729264, 684.913286823227, 664.058393606009, 667.763454319953, 693.690875951247, 629.765147288685, 651.793257234998, 663.872334212795, 634.485796567677, 684.428443677897, 680.48558707921, 677.781307410429, 668.11133403361, 684.804826206957, 652.469037762466, 668.863852943445, 693.548391395318, 694.131376270668, 668.54403531242, 685.663043671172, 662.427851331515, 684.841458095024, 670.742764171411, 664.495423459997, 676.329739038827, 674.045617089133, 678.71982386009, 683.692918685979, 669.832212284102, 686.822430997777, 676.232386693169, 666.00685999901, 661.309469868583, 659.860794035441, 684.892591482594, 628.524480950399, 681.916609010879, 664.141749041568, 683.626204757882, 659.956408850602, 704.408011299683, 679.717792063552, 708.989126523983, 647.6186016845, 665.224355378746, 680.791342786256, 701.943108808715, 692.758813732908, 715.025142714311, 653.350138087314, 638.935047748371, 659.061939877843, 680.613670043151, 679.786179354584, 664.394621829672, 676.351426818361, 673.584838490825, 676.923597328556, 655.430531818093, 667.050970811707, 651.299825651162, 662.069530698371, 653.451101811587, 703.857488354494, 673.59098656146, 679.896585718907, 657.267562741917, 638.828544794545, 658.886614049521, 647.37207966492, 673.277221530406, 677.074418968273, 641.336099409671, 691.654380419173, 630.252201868474, 661.85029181752, 666.219122322317, 694.349861162608, 647.121725972007, 640.646032932194, 663.608676840973, 701.560609312135, 708.096274508884, 647.898188360852, 672.10582009932, 664.520256498864, 650.646212147408, 667.620880682018, 660.33462737923, 677.472998563755, 675.257941227524, 681.826906765348, 639.442538418146, 671.743090869657, 639.755657210501, 675.008953530787, 616.367084690191, 702.117920789123, 636.61461178709, 673.640800679419, 656.362350215113, 663.288686916696, 662.704053456573, 665.744916734982, 680.276812967482, 685.263482642875, 686.888784960888, 695.73216229047, 659.326060455523, 641.913989339845, 686.395640940587, 659.705836250199, 677.44619051645, 691.514010032938, 681.214476447951, 671.54004575599, 661.697566999047, 682.825834428953, 677.310950492991, 673.014572729369, 692.032882695033, 695.051385303636, 635.176157931369, 662.36006239671, 674.993596286389, 694.258421172306, 663.550165811629, 661.597000328947, 679.602871375728, 692.208941596047, 682.902569582877, 680.228957212061, 661.30319774834, 654.522335052019, 692.563616675921, 685.587913823734, 669.893036547126, 710.849600387948, 663.435629149833, 683.883677387506, 697.990444921642, 683.365769289239, 671.423630277368, 669.995205148102, 693.432681228519, 670.771414720245, 672.725339817134, 672.064557387049, 664.266052892033, 683.291115553984, 687.854036025837, 664.043379863134, 677.780898264551, 664.737138757151, 667.72202192654, 664.773611042064, 654.812361916124, 652.846136034192, 689.37334975383, 659.794435721227, 680.930856585493, 679.506980094859, 694.518591299815, 689.970871135176, 687.2468493874, 659.415836243871, 658.133841252441, 653.114102596722, 640.355116629584, 660.475452072483, 672.404304634624, 663.171304688079, 683.721014702674, 694.039112679635, 666.563908801147, 666.752209273683, 666.971046982467, 685.79896060567, 683.639899994964, 660.818886783222, 721.278666789467, 679.134381930123, 689.555031908853, 692.370956607991, 693.21135296529, 689.752797496579, 676.998735529136, 669.242525533622, 661.805255219081, 644.286431315069, 654.734774039573, 660.393789087702, 687.84974730156, 675.916926483079, 650.000215120002, 658.612111046082, 691.214725116204, 660.446484625335, 680.990179527031, 696.29204225038, 640.236977330461, 658.390157622929, 658.862786013703, 673.131107665558, 652.43657456878, 636.436242311758, 678.62354112095, 676.03354763705, 652.829170943224, 648.876418803492, 684.350125087977, 660.99919416497, 679.512713509631, 686.114268815769, 676.430128907463, 647.230578153739, 687.712166051248, 661.089758391491, 678.560830842804, 672.623804503996, 658.406242154428, 676.610870803499, 641.864155387621, 701.163533930302, 681.814907914628, 680.622103320118, 676.352763946165, 653.861053385099, 684.776552018875, 668.723656855583, 650.720041479677, 648.832912298793, 695.929126375663, 629.468517325771, 682.39447840446, 665.227210904489, 687.527805307683, 676.471597279612, 671.377378433405, 638.28350602113, 703.665797417521, 678.901380119349, 678.10807639272, 663.966000742664, 667.027075103036, 670.351237489165, 678.989321514287, 694.896757128136, 682.47319826455, 643.891859196134, 697.379089995909, 666.547711978703, 678.498980475695, 675.867065047619, 656.745428498294, 692.453451198121, 668.985649978774, 656.584765564311, 710.879078380609, 669.23664664009, 681.692577619212, 647.332051638138, 668.640900128924, 670.613933168608, 690.865577036997, 687.763431494364, 685.396205200049, 710.301203760492, 658.103240919936, 701.198922046312, 659.683226634397, 671.299421189268, 689.775630869746, 674.508760712882, 655.302334056702, 673.250145535082, 662.881790673728, 702.887573275747, 700.2418493374, 654.916754028853, 669.866940952607, 678.688640144642, 679.42992999029, 691.445821980813, 688.885571142812, 684.123363496792, 668.712761929716, 656.603128122592, 686.20384890957, 658.306618670295, 669.183939827134, 647.624897032879, 688.905533245497, 709.497758299008, 702.931267440288, 669.971414382023, 666.61198450308, 652.612379476625, 678.955287890202, 675.361031336749, 710.621141003145, 669.833173019327, 701.722995606008, 662.908547989793, 662.76852359066, 673.655951136141, 685.47963124535, 659.683340721105, 657.753283829276, 686.432689021382, 667.919710146635, 661.39196311196, 683.19922507038, 662.675950114678, 679.512363500345, 663.173294143236, 654.97903004812, 683.445238935282, 664.119729283171, 678.533564087748, 663.007930836847, 674.220435597924, 656.164829305278, 678.393779354252, 692.46718633697, 690.750581362174, 677.042142785882, 693.022110456125, 669.58907450986, 718.671453461817, 668.148332203262, 660.901034644681, 649.037957295178, 676.228475014419, 673.328937896022, 669.671261132208, 702.076555776543, 696.68878864001, 673.600609623683, 659.708169091119, 673.205275750048, 676.02157042035, 663.269920764895, 695.823210982403, 655.27544833016, 675.808509797031, 682.924762678445, 675.52969415261, 669.99401218928, 648.745771913012, 695.049966062387, 673.674531470123, 611.562631538373, 672.841379494345, 664.808225553611, 673.666687752014, 649.939232507774, 673.056375941549, 678.827800301609, 672.321749710625, 706.185975369629, 649.304313911894, 657.66236738388, 651.402262097277, 669.684681525211, 667.467282362389, 671.452224732995, 644.977218085367, 686.388419486129, 705.735104616651, 680.699620421723, 686.490341262628, 647.612890345942, 662.500325393789, 677.751363998275, 687.374253483605, 668.056350095055, 681.823109833901, 682.892644305967, 658.552188177794, 649.543380046522, 704.428871671349, 659.195589441775, 708.20274972613, 668.393567816931, 652.305382319227, 678.229731693006, 661.835200923093, 647.113360127782, 699.103306528465, 684.713071155395, 690.047466520131, 656.894131726055, 688.990527650607, 663.457853057785, 686.619111069892, 652.814058066243, 650.669434763106, 690.359879060148, 682.393778230262, 687.020582338211, 704.580347749497, 660.831708889498, 681.510867694166, 659.543608573343, 687.372262836997, 651.499054452916, 637.475180181705, 702.288744137668, 662.079311504758, 685.552824293261, 678.221281242433, 682.633234775697, 676.500632500019, 661.523143309266, 646.777313356623, 673.196274870719, 690.706098290326, 664.068121472682, 665.938810477267, 686.800978703908, 641.790780933973, 674.406455308466, 643.977362524957, 704.518473043335, 670.711902878959, 643.97794713978, 691.409873875255, 643.453033435646, 699.488170599956, 667.542724115224, 690.781743741287, 660.995414505211, 672.515071856574, 641.598202172554, 675.994667927528, 670.656960035799, 664.20996392447, 665.490587264196, 666.121626043809, 670.928224766997, 672.845166844814, 681.898477928181, 666.639028189587, 669.684816882607, 639.99264977477, 660.752344284323, 679.611789423819, 680.076102729137, 677.004362631989, 672.055501772699, 688.208349566848, 686.399955941008, 718.749951692219, 686.553572122423, 641.22750339928, 679.146736923812, 667.861818675922, 653.137999244832, 675.506727401448, 650.261920676384, 723.58596608561, 672.114169568866, 666.084785514478, 669.800620885935, 673.335972036055, 643.998131712524, 670.399462765508, 661.808267180131, 653.026660372642, 656.460951014053, 677.193337931981, 709.426639944642, 677.226960398084, 707.91495872636, 690.739197461032, 653.205185079094, 675.848979053927, 681.805485581757, 684.448797642436, 689.058998485784, 689.202362951554, 701.218627821779, 680.466810904633, 674.569448243882, 697.44291238905, 658.683656625391, 689.393399760291, 671.075441800196, 697.354728078666, 649.172695251414, 673.422828213124, 683.116339761923, 678.814387909634, 667.506725317758, 660.31799215709, 631.507532871789, 644.754348753891, 687.835008832977, 684.677908192829, 703.969965658952, 677.169502572213, 661.934265074128, 664.154289116025, 691.831435919701, 695.129028363168, 644.743731784662, 662.255698816934, 666.908111016774, 669.448920314819, 689.985142769064, 678.712742403561, 648.584340539686, 667.023882815934, 687.80382792772, 679.073803471358, 674.021888945282, 637.917921566221, 668.408888398208, 667.3636688442, 686.992109928124, 701.785334191539, 693.576275196976, 644.583896740186, 650.15650258955, 670.337830619141, 652.27707707197, 660.918456233963, 680.119052114766, 683.731379474971, 679.997003176023, 682.295927880314, 668.582698734735, 678.659372805511, 640.683954067854, 668.869660541909, 623.669834011153, 656.864831023443, 660.372372219244, 677.856114125536, 688.004744513561, 698.565825552164, 684.776737442159, 662.528963001665, 674.073404726745, 664.87928711197, 687.735114412758, 676.094449567154, 640.096337367302, 656.939842102934, 652.427928932094, 668.843327965737, 670.706241042747, 672.072725029039, 686.214530836939, 685.887963828873, 671.96181796058, 687.798823082817, 678.207226932206, 668.129719097973, 648.175259137148, 678.259812219319, 673.921918533653, 709.897720782947, 674.060757698881, 687.162169952209, 649.412850951301, 698.731075235796, 658.185818676383, 648.776318147355, 685.828859270085, 662.747753190295, 645.554457287206, 682.608226913305, 681.777622315772, 672.23527406035, 695.480242617853, 668.475653305854, 684.89774725732, 686.226420979544, 660.909192779871, 698.553869286547, 665.538789423065, 661.49313348699, 684.911462335166, 681.544561236529, 666.63850339262, 668.474875513208, 699.432399157276, 672.076589194868, 679.709502628021, 628.512923954677, 677.472846366107, 659.761204522334, 686.299398828381, 643.497798252512, 643.455446290398, 668.354694194824, 689.286163567201, 708.55467538677, 645.071998045051, 678.360807551315, 675.320518527335, 711.159683577459, 653.369610362869, 684.074682961051, 660.821243776458, 651.183438583619, 671.711286678413, 704.977472283386, 651.654893191256, 686.614404614554, 640.809871468237, 658.152886833604, 681.070112278197, 692.959867355897, 690.381497898603, 685.033269414719, 670.586861076908, 701.027106229603, 692.445541536049, 666.132425790103, 686.314563160599, 629.485791884547, 655.893418856981, 647.065630619756, 673.511509114378, 652.391871153699, 657.957751562909, 699.223623556114, 691.467870196219, 663.093453337507, 649.629998337549, 697.786569976762, 650.196698729526, 623.645209080368, 694.60837914186, 691.558354777032, 664.10688792289, 688.144429165468, 696.81612898898, 652.969414617768, 667.281116339525, 687.78035509227, 655.47675116823, 681.46766690323, 668.775291270179, 685.617773377694, 692.721559913873, 698.880706460425, 676.906769378187, 666.6401450932, 650.743970407017, 656.666315113407, 687.632588956606, 676.207335145267, 674.907915267351, 681.914828736164, 679.246582134612, 642.588563266375, 674.774906460416, 675.086065263543, 674.617966273309, 673.937892962339, 660.583193201524, 687.542971195289, 656.83446646651, 688.395554725673, 650.822307500385, 666.186572624207, 692.840174679962, 684.467217331418, 661.799226231778, 697.990401754117, 682.496906667031, 690.347654610228, 660.184633616883, 650.290842770754, 674.89060212233, 659.781006546065, 645.544848986145, 696.773016197032, 655.180165997591, 656.184141051206, 676.332548361218, 697.220524079838, 679.31556200191, 654.773056542534, 672.032439029027, 687.767277932217, 679.506325903058, 706.565943685351, 671.69471148214, 631.362921504254, 681.386361205553, 656.535557605171, 661.459351531992, 675.261018895916, 675.05449897046, 672.899052963843, 688.907741261757, 660.39965958366, 677.790176593142, 688.49890668494, 677.480399949501, 676.526505991302, 661.126694957653, 652.207490713403, 639.530431713157, 689.61713339398, 698.065731358201, 671.165825051532, 695.862867849303, 689.922672335475, 701.290732192697, 662.168378261748, 667.638189610297, 655.325020513223, 688.016132401146, 669.942088075464, 663.045496980392, 656.487663215009, 672.171099600642, 635.009970994984, 684.541820054804, 699.651103853529, 670.379094848691, 677.869660478653, 666.716530729739, 640.631308079276, 681.891259914586, 705.053368151424, 654.981388130709, 650.131528858798, 688.432631952501, 666.872939874975, 685.574022590864, 654.578689293589, 653.48756817304, 670.029012770461, 651.450036904816, 663.985145889861, 678.141924772585, 663.225521978934, 674.277931610226, 666.701299215952, 641.861271016511, 664.956410045747, 684.232051638362, 660.662944083561, 676.946390513223, 673.985016968108, 668.373923927016, 660.086292596396, 676.675704995152, 672.963100177378, 648.536856634193, 655.68048124842, 640.070854595977, 678.54269739973, 675.430882491161, 647.602328299556, 691.011836577074, 639.636210423926, 675.080741072419, 682.118615838614, 684.727673994219, 657.342710646902, 698.533345904501, 713.548866410818, 648.217281824582, 672.32948458708, 668.044484578306, 686.21673803457, 695.916154393815, 656.422659170361, 613.632018826319, 675.723450934924, 696.162255304656, 647.546367624017, 665.432093812188, 669.948421474911, 643.310637435279, 653.612033517635, 678.192080175779, 660.501058259371, 681.381593896593, 663.005309969258, 680.441345322292, 661.128563487773, 664.155312320297, 687.312721719704, 665.919297762269, 668.89838982338, 643.981551362004, 662.007227096387, 629.100280369134, 680.375884104419, 663.787937918248, 670.098892394412, 655.760347186551, 649.778796399624, 638.666121758034, 695.025409865371, 700.459439273949, 670.750094239589, 675.582115680341, 645.964359829527, 651.409835039976, 668.178894792767, 694.762453224109, 675.08842783704, 675.685879730207, 676.979634902546, 700.123643039289, 671.943945051112, 661.758308925777, 680.148273973281, 672.879515568229, 684.724644369005, 672.802597082986, 650.06414608393, 672.01648544784, 649.270056088715, 699.170588424025, 704.389086412478, 663.121940333283, 668.682430803168, 675.517270022573, 666.580683154383, 688.927148938286, 687.279367855586, 663.374983179906, 688.52480202272, 652.523934006184, 670.565381597698, 673.116473123426, 679.743579126307, 663.066262040718, 692.682106976522, 722.287132190185, 653.850051432877, 662.11743977207, 649.335176270478, 695.867014977787, 709.441253193348, 653.570244778019, 666.080858546359, 690.364851047021, 683.496092833612, 689.4086344918, 673.680281312492, 687.626702361374, 676.54793434086, 684.076094615326, 669.502838696594, 647.030702639764, 657.434061387066, 694.450373006197, 659.159000404647, 674.831364702601, 702.776515029229, 675.814249172873, 647.031032151109, 654.611364093181, 646.961771904273, 644.112707079386, 683.335760996902, 696.520422220249, 662.719611632356, 668.997192563855, 650.940841228329, 643.541757259655, 684.225711726549, 677.839458768018, 682.010057456525, 692.485102915321, 682.749725308982, 667.094562403556, 683.677565755734, 651.290362044538, 658.60372123637, 670.465323832143, 669.780262498837, 680.73906239489, 701.684584384623, 663.298084780229, 660.328313860951, 676.023571988177, 670.663442010661, 676.381881514002, 667.393463936719, 663.743469119743, 687.782456065018, 679.477848149156, 663.498109210074, 686.195452997715, 673.333439819381, 674.986177406672, 682.672259858135, 690.440255109582, 666.630947968967, 644.485527917278, 667.46428623787, 669.882392169285, 677.454924149477, 707.357458097856, 657.954097353586, 700.312286177848, 666.979298280473, 677.782285732852, 660.664595120957, 651.452118189495, 680.362047571624, 661.990551315711, 678.582330128981, 658.032652806994, 638.810300554167, 679.875416381161, 685.786078128955, 667.665444398107, 670.345541934384, 666.445078201309, 684.661589148432, 679.372657998067, 659.085793667371, 699.711016875865, 662.907213744676, 681.587840251683, 662.963232716719, 664.083847948705, 676.886331421189, 662.696907969732, 664.988758977414, 684.554339842203, 639.915791618652, 668.258805791097, 678.768074574788, 677.491793180295, 654.50140195104, 643.491349610983, 689.691091152355, 683.749553120504, 658.227574154265, 679.415152530156, 693.409835529065, 684.713400635361, 677.523112078709, 660.411466548883, 653.169175370013, 662.07457206392, 699.511349885524, 692.438012140541, 655.491633996309, 690.028304808582, 686.234070070456, 672.751765104268, 665.874701623226, 676.571917810243, 647.316921023809, 677.574674794486, 688.699991108847, 669.426740016326, 650.504707327199, 694.759131566162, 691.67207315809, 675.176860215252, 681.911732779498, 713.69315222614, 625.487375270446, 673.923100280138, 686.229266078913, 677.197535193745, 676.454175352057, 689.345722215191, 643.692164017274, 687.69874448792, 658.423583946376, 665.662922358234, 638.885868161536, 685.322386114605, 678.762220523103, 680.335070066137, 688.497213779357, 657.553589203429, 684.958914101181, 688.820759045191, 668.048171356347, 703.00423395717, 669.92318369613, 670.378361184934, 657.417888643294, 652.400737426731, 651.016833025961, 664.194492600275, 667.50733912294, 694.014756210065, 685.768111960894, 680.660632629415, 670.965957830345, 695.980737659344, 695.127977368634, 639.509536787812, 640.164859942091, 652.097426397799, 642.33201735419, 662.7104789915, 630.668473484452, 674.235929040471, 675.447258751842, 665.339079821547, 705.154132819676, 668.383376327034, 671.893436563631, 686.125107636932, 684.078038659126, 686.322130861604, 673.013047781731, 664.621561576202, 675.320333017762, 689.865058930293, 642.978274886312, 684.524726850656, 669.010238758199, 677.754537966283, 678.713119126203, 651.336041801098, 665.060948814375, 650.175189857697, 650.860973818595, 681.721605012885, 651.338282875392, 677.362228984147, 688.126169001737, 637.314927467106, 663.288737699473, 680.506975171823, 674.64106525027, 674.709852063576, 679.984315209478, 688.979863904624, 687.662435727298, 686.93209475265, 672.288309748222, 674.838663418383, 670.193071352227, 670.961189861039, 670.426108805855, 664.975153136171, 666.96955143817, 680.822761082812, 683.122345476855, 682.904723953779, 677.658121531447, 657.17293469696, 678.561652870539, 674.525519913838, 693.494480945766, 656.307662315505, 684.970649637318, 692.517722139059, 683.398397963992, 686.684120124951, 676.52029034899, 645.566472079854, 681.371349640405, 658.058302234787, 677.565884692784, 684.224844971098, 668.030909820162, 651.684589833344, 676.246861913278, 680.255759948887, 688.224315643963, 686.184738986582, 670.73161668174, 665.530459369256, 665.824610635717, 679.956718826725, 672.972619719545, 672.934197850754, 681.662726875811, 669.728738815997, 661.69168915901, 697.537362461756, 673.699629409292, 686.766443248419, 692.773285831718, 653.044221927845, 678.469903303434, 661.101784915763, 686.903998201514, 694.776711256723, 680.550427554357, 672.108309978422, 663.643350233713, 667.958464020188, 669.474539675984, 661.055086568847, 669.369685067614, 661.654607422326, 660.921738367138, 686.379999626864, 669.069578941167, 661.831508776614, 668.806366678475, 666.599638384525, 678.808464212551, 664.791461129658, 688.222313426656, 686.219142553331, 667.182376469802, 683.851687562613, 675.180499689888, 659.929062222593, 698.29774661035, 650.210598568351, 672.253520825408, 677.634317942043, 705.579650215152, 705.31255295028, 694.865585167649, 659.759648295667, 618.485603570879, 666.642262444715, 667.339542357774, 646.945451343997, 675.905568977571, 659.796677089615, 654.650334476732, 667.829892830445, 668.845760980582, 689.659086914873, 676.012423118945, 685.163504149712, 687.981935499645, 676.270222851171, 672.432816952954, 684.917479616859, 646.626562197794, 679.358465632001, 646.053405387833, 661.964511044574, 687.085672869783, 658.130198163736, 682.458888121755, 669.482057565428, 673.338263470615, 684.35680468025, 656.054899932601, 632.804758302004, 684.062938525041, 678.36539903819, 639.448861905385, 660.171900997569, 655.381327295533, 675.445672538033, 673.834997898005, 700.824387677725, 679.774144631471, 692.163221626458, 680.602987511265, 657.012678024398, 682.162691500111, 650.115228360153, 701.567295851905, 709.513843124697, 658.010071605549, 664.617898194926, 653.14776704163, 674.02560350172, 668.84513424333, 679.345634854895, 644.362022463128, 694.9483335701, 677.067106722608, 696.614074073135, 688.090109513899, 662.424350198854, 695.030213333446, 707.845262114409, 666.765438140586, 676.026246358304, 626.043814204444, 691.060089712696, 668.123088115687, 691.137871122478, 717.815675005078, 691.767528914109, 674.095176876169, 695.527852537406, 672.839721810501, 684.938215450582, 692.548093367828, 679.451942560266, 676.422789742227, 682.300080346768, 683.042636506375, 687.849202864362, 688.289785658464, 666.793817660032, 658.369483612583, 674.988584856389, 663.315326126058, 680.663157261886, 688.127011457511, 670.344149044285, 672.996464132456, 648.727425407681, 689.750723456411, 700.79666385815, 693.41572945167, 678.636763360754, 683.305949365984, 695.631073465906, 680.006655176074, 703.950472823346, 641.218419146799, 693.983660107712, 698.740699329885, 647.518041885537, 678.113495778508, 690.415421122156, 655.3824767137, 669.465449465702, 666.604062792859, 677.391850543832, 663.181812482379, 673.422579211211, 669.537378704871, 648.973126958807, 676.031048485014, 678.18283365202, 670.848056695796, 663.019093611199, 663.921246258965, 645.209447428141, 672.886726220154, 694.107719587931, 690.440648562042, 708.172384146107, 680.858297953248, 681.494919320383, 674.688891889063, 661.099304254965, 676.261844700319, 683.486970465517, 673.22492625204, 654.423977101626, 672.848763003113, 684.642220501501, 670.228038287289, 672.186142210153, 640.027391597761, 672.721099139247, 664.365805055905, 679.553683678432, 665.8217153881, 645.409224505389, 694.424952748581, 674.84570876512, 695.199208013512, 652.935464413364, 636.096285503181, 653.657144042428, 679.857174840764, 656.838696894184, 656.683381823908, 654.099254143285, 639.209583817399, 656.200485225625, 685.174746704158, 671.630187852178, 680.56202485461, 667.117134134376, 679.090991233421, 676.910469592879, 645.537869794798, 640.855907538003, 647.169251712559, 678.440744264754, 698.141637228299, 665.931829185738, 648.147987556342, 679.803383860631, 663.842024484778, 672.514153407631, 680.743691808723, 684.28841512839, 675.390702058979, 675.843466672816, 648.139504418025, 691.798884556962, 686.003608554799, 682.620628230048, 689.276926666268, 667.580445820555, 652.59742597951, 667.924358492629, 654.047410355002, 673.505702208623, 675.753123719609, 667.980876322309, 658.896332861876, 678.470022334073, 673.500174772731, 687.690826792476, 658.4318676153, 651.815513122819, 650.197319747623, 661.920869619699, 665.621801961054, 660.904241015036, 668.508807441333, 687.804922236587, 664.91090182016, 703.541366687499, 659.262765638204, 670.934242036048, 708.832609728101, 674.825282515824, 674.393508335031, 667.305120187958, 614.124113734363, 670.986298926401, 684.281563451671, 661.618706038443, 654.067365989875, 653.188043959789, 658.271526403451, 648.407601647607, 664.265470109825, 648.917921183171, 644.469979336457, 687.458954450769, 693.104361604664, 675.511265077439, 649.835402273165, 679.760917405595, 689.367332382741, 686.699909602099, 648.973518245138, 673.757309991191, 679.954341138978, 676.902324200489, 643.34299486206, 689.328948470972, 678.641931407415, 665.810769842485, 660.630531978754, 659.128570461126, 683.995428253996, 667.852918891911, 673.273746209618, 677.525481187049, 687.879816591017, 729.589374640436, 682.020086136276, 680.832262965809, 694.317311436309, 655.78825860495, 675.714611084896, 671.161215851089, 659.798926964829, 664.264215480354, 692.965109284169, 675.222655015475, 656.413272542826, 655.200845692625, 699.947492905997, 657.885651725833, 688.125375403204, 647.691878349726, 703.860271340651, 671.62858724859, 715.491603574811, 653.188878857148, 691.904447677175, 691.526596274989, 666.439813058782, 704.129318502401, 638.582655467514, 654.456501010686, 687.401254270397, 673.736669961602, 686.989534044203, 674.424469718445, 697.197240916937, 670.777448655353, 706.70816157507, 710.641732922519, 652.714958612269, 667.270903364652, 680.541970070903, 699.477165550149, 667.321748720418, 646.694426850679, 670.045418026859, 678.901479341605, 683.089091983375, 696.582825115205, 685.434191442289, 702.796153522076, 668.599617404895, 653.209858325796, 704.721578981539, 656.473574724951, 656.816018802904, 663.820595384614, 649.266974655282, 671.268447171839, 690.722293001739, 690.253090763302, 654.823378014849, 682.993147283794, 669.252732470168, 667.21984883556, 668.964762648606, 645.143638365436, 710.289546331338, 679.562086367703, 645.285855142903, 671.849445845562, 688.97074654708, 691.263503497544, 686.382325791171, 685.499719456752, 711.031884558419, 655.36214701254, 706.166447838625, 677.582610486494, 694.595325970716, 678.551354904715, 661.884017593445, 654.87096877661, 676.993733397034, 694.928037073247, 682.557219377151, 681.906373162235, 666.091538823456, 667.535513996125, 671.519901330817, 646.557636886851, 694.286488403934, 696.966979549919, 676.018683971268, 654.533001816186, 678.983895687597, 680.002892029042, 678.016880221454, 664.000553633103, 652.466049224322, 656.486700245733, 662.59048728477, 695.022801241871, 659.557240634575, 675.20845085172, 683.528668402569, 672.980222348348, 662.578148708858, 670.474186834675, 685.620008866741, 669.000769284667, 689.253524012516, 682.213251813896, 655.912298953875, 643.864979173273, 702.735113420501, 659.059501023538, 683.274895725178, 674.576338312068, 655.256460399619, 668.32456459817, 682.34863771065, 662.406433986845, 679.235785693657, 647.773041871553, 679.734418549274, 662.395147222793, 647.823193435189, 674.114188393362, 655.527685890928, 660.355936765839, 674.137337806635, 687.838357640253, 687.718295239331, 660.353881263522, 639.418084736458, 663.688312921732, 644.125698611064, 671.455517002442, 677.941319803681, 688.332281091545, 695.224806087303, 638.782628866611, 659.096335695528, 692.833648044959, 681.101405845143, 676.570117028296, 647.743701661367, 655.72728793648, 697.275598153958, 683.234146765097, 657.019498902121, 666.83263467056, 684.311496061413, 673.5109225568, 677.499516389442, 690.69401002239, 685.866899183588, 683.45323735574, 696.113834477047, 659.961140293911, 686.213494068303, 645.01940639992, 690.257529098393, 673.360681829147, 688.582198755551, 669.88051532003, 680.772031495602, 678.76070426877, 624.76592695923, 693.471533862547, 691.122492954325, 678.196554393946, 674.262693677741, 685.589213384341, 664.852860706319, 655.327253360075, 674.731494327173, 650.534223773535, 666.419659603687, 681.168145691981, 690.404184399793, 669.548283091961, 648.831945629663, 639.765471795831, 665.002356249648, 683.392828883445, 695.788069114508, 637.058379399558, 665.888223246542, 665.114649690322, 656.533132598282, 661.166518897216, 670.257947467002, 685.076632023568, 656.365076705379, 654.869721511368, 678.09952417773, 639.837714009371, 694.997137584477, 671.194117176318, 675.629868144073, 675.318384316509, 684.147651383948, 672.528983795003, 670.584580608701, 674.19277114427, 671.28272357972, 682.227841395948, 689.321590321381, 642.531761578468, 670.65966720784, 656.922350270133, 643.864259846975, 674.379980681878, 668.947744147401, 665.340696162145, 674.537276852545, 707.127114828236, 685.08864889484, 652.314213558777, 681.14196179473, 676.548330911809, 676.422605680829, 679.030906092587, 682.06712209671, 661.131289603357, 699.410853944622, 662.762764538871, 682.128227452874, 697.941722659262, 666.18113804724, 654.750754790143, 661.372678477157, 668.709048762418, 715.142251641019, 658.947079102595, 664.52836023768, 628.13800586331, 675.102473493016, 655.537530044253, 673.522334044453, 681.804026060899, 651.60293145472, 689.716068654407, 657.499828102617, 646.763286645676, 665.625630138174, 694.713949390262, 679.705778889518, 655.587844627644, 682.704746976031, 686.201118438267, 656.718040639547, 664.661535890208, 672.407080553019, 691.408756342916, 671.469548940511, 677.715099951867, 685.674774248465, 679.948351315351, 678.257306789456, 670.230200786953, 656.743838424843, 638.794489581041, 676.616314450958, 669.962651029059, 656.594403688328, 679.966103406654, 686.132408084415, 698.179578143621, 681.915144713981, 665.951067072951, 677.97749653315, 664.353006909853, 701.624519054778, 681.968997933534, 696.985723977313, 649.343935670719, 638.267424818954, 669.444120276321, 683.222839890462, 669.82344719913, 660.770582357846, 703.171088973217, 653.048969335822, 679.953161655074, 661.424770663571, 670.645764282266, 695.041749751086, 659.790560580218, 648.574431254811, 639.635046432224, 681.583809469657, 667.782526000764, 679.253610912926, 697.26324960181, 684.163827783541, 664.327277219366, 674.725694704298, 663.236353993387, 707.300111416237, 696.559706743062, 684.78982713704, 673.528609498117, 696.514694783233, 658.815834250301, 701.253980442053, 671.082405686371, 680.535805769828, 673.667967140089, 703.653704969793, 661.843042901798, 644.336369757933, 685.701062413088, 664.175729797131, 662.524592368986, 685.271175666488, 664.645941540344, 665.292682943724, 677.67008926478, 677.009596935068, 665.899794983266, 646.23863098906, 698.967513368782, 656.901617551444, 693.644785155867, 691.28654167863, 670.603686207807, 656.384915401515, 674.010345698597, 695.464974045532, 648.962477806284, 680.211432684321, 713.662258628342, 638.156326407723, 674.26017494211, 667.015708842746, 679.860135570617, 663.571522329604, 683.820146268167, 677.983483310537, 682.604253623336, 688.097293630723, 694.118986908081, 671.626400501274, 691.180234271969, 696.506705448011, 681.276051746826, 663.904841355913, 675.5027464407, 686.515381058393, 673.596353701542, 696.639618698359, 659.880386651383, 676.069548955818, 689.232060902091, 661.0918187998, 671.844243666505, 670.071417904315, 677.845550275241, 709.803144697246, 663.149064263822, 664.699490526428, 678.611787897652, 687.363646651547, 657.576036077571, 666.973179246536, 656.488839523768, 681.229697734628, 674.474319477489, 676.074187832236, 675.099778054351, 665.572068231377, 665.620439235041, 675.91088114248, 654.609643787525, 675.972984412613, 642.479257413099, 660.395358607565, 671.072623771092, 667.287437430398, 672.4631760801, 635.402405593939, 669.911876125522, 670.721154680687, 659.318710013994, 653.814148879386, 690.35546011016, 646.588270182605, 676.112274446201, 695.694233451602, 642.115661153222, 662.153940025193, 664.926436884047, 649.819007455031, 656.598729305465, 673.300154446093, 686.509503643765, 663.415620876027, 659.995800283423, 678.862812607742, 673.543615559586, 673.539196275599, 663.945678880769, 669.623512448166, 669.746521717527, 682.31189759886, 664.566814961741, 684.668550665026, 652.183069464606, 685.85755563975, 674.693407442634, 671.401158870335, 696.833230013198, 664.349361848727, 652.30888982504, 657.449270415207, 687.084937958525, 669.16692239116, 639.59633459361, 662.435850248916, 663.849880894029, 700.024539919695, 684.550697324366, 651.684364978599, 681.646673940636, 682.271388087508, 670.174255914506, 679.578088589786, 672.358360930658, 673.503896374016, 640.369324861593, 621.784754054548, 659.361966419388, 661.845669987871, 687.558479174355, 667.569999294638, 691.723978088438, 677.022538273183, 651.853862965074, 669.241653914196, 669.494795812612, 668.501714770076, 695.626021749892, 647.846863642057, 666.40411872506, 669.308003412094, 663.330479614279, 683.880973988547, 617.00005872305, 689.55906748695, 655.106141877357, 673.125645414241, 696.93785318419, 695.798655207222, 671.978644271872, 656.40322160361, 670.122433544773, 652.695062874197, 669.912436285426, 682.421513756505, 667.775526150889, 716.544581520628, 703.805833445856, 649.121062434381, 660.506294359439, 701.187607435049, 685.971278266357, 660.778609453286, 657.646685820126, 664.948714978885, 709.805880684956, 657.191464136527, 678.771498412696, 695.306499898044, 654.618272582356, 689.197533103373, 671.896994411935, 679.077331070401, 668.216938498019, 673.824146204111, 663.689244742471, 691.076313191981, 665.28242055395, 682.640283825192, 670.20294613, 673.983431605222, 663.017516295894, 670.942700420285, 676.64613521166, 712.672148913227, 688.640865163285, 675.104383892082, 702.525355120012, 674.022631956281, 669.459221629205, 676.543362409612, 659.867248094958, 672.602889650504, 668.018768325155, 688.51688217863, 646.557259735931, 662.167956578266, 691.080929293161, 696.087412811372, 668.987455775781, 667.508777329908, 637.956452483876, 677.90195519682, 672.127229905596, 647.198269686942, 655.28338113687, 686.845929676575, 688.96000977541, 661.605597472251, 696.258294701086, 641.624902739654, 683.349684368434, 685.455333211132, 693.412776708756, 635.668079228564, 687.313086222754, 661.069141646936, 654.927208343427, 666.449074077898, 691.845986973563, 647.928640147665, 664.472196825122, 643.557458878968, 677.249170313784, 659.168182646527, 685.591476983451, 694.053681547385, 688.616257727989, 661.997823754927, 660.744737509063, 675.461416418467, 698.225364612706, 649.43901750112, 651.197323957651, 679.875033247438, 663.442625927776, 673.935660178855, 665.546776637431, 682.730132931535, 668.212310262518, 675.601533983835, 653.713818402683, 673.043561915836, 680.202166569329, 701.109018264179, 680.205944344294, 668.618397896619, 639.554016664759, 676.089773661681, 655.239014665042, 684.721346931929, 697.865731766883, 669.761384206231, 658.092296218256, 691.089307291706, 652.837222397757, 688.202278664193, 655.24686488875, 675.924368648848, 676.735591764838, 669.269572737345, 680.998344371264, 656.311587391996, 644.943006660198, 645.068936419417, 665.166921942742, 641.791319117939, 686.546436802933, 677.708176259533, 664.391964617736, 662.375008225945, 657.62486893898, 673.391841725149, 668.735172578106, 689.847621616766, 633.218351907454, 678.167560344361, 685.065100418063, 651.69918165804, 669.271562308995, 683.118905166473, 663.97442594748, 672.398546334192, 655.493849424125, 637.988483782687, 681.576682893124, 684.302608475731, 661.480245034985, 691.768380030684, 668.209947526415, 656.167735684027, 685.773955418666, 684.342972729401, 660.181048444432, 665.620107387961, 691.177887781644, 685.354206616971, 685.061851015962, 665.064374595357, 667.791538217549, 677.078052019425, 703.755935183892, 695.18864956708, 659.128054851274, 654.877458654021, 678.105009657978, 694.748885316725, 686.02839763847, 698.464695354546, 664.552680675847, 674.076807010254, 728.620461067953, 663.982611060985, 647.717718629657, 700.170189257568, 665.626898697629, 669.506140179929, 660.907007542294, 650.850883537398, 664.291047228459, 646.026695237541, 677.086711381587, 678.804013488656, 705.970905232636, 668.385486243257, 676.194927894625, 692.844011686909, 676.364436663357, 690.023856346044, 666.338950049613, 661.538062454773, 672.793268057265, 689.343548522308, 650.172299546148, 685.879116735277, 666.851482663961, 657.499892774027, 659.468484835642, 673.013272463945, 683.357652108211, 663.374751275427, 685.622653066628, 689.858818721287, 692.353540353877, 675.312964834447, 669.62919544356, 684.19495054301, 703.66458482015, 678.92584707438, 706.604107760446, 673.643411638909, 660.664899086732, 670.253819795474, 637.590981897005, 671.125055326109, 651.259358170194, 694.508811842555, 696.475577536461, 658.829655637522, 683.00450014445, 686.087736492101, 658.991150764052, 678.565096620147, 674.3928429188, 657.617248466264, 654.987195538997, 647.70319581883, 693.316707047635, 665.304368320626, 677.066968125589, 671.879496725643, 686.520284044491, 679.504099173752, 689.875540945588, 668.98459066446, 676.478597636115, 663.114383598621, 665.210354673573, 682.921972328553, 652.90830736305, 680.645883877255, 696.554810789873, 655.266354059831, 668.533748863693, 675.266464942654, 653.665896077253, 675.554808654562, 661.97178547996, 711.895316747664, 671.477033172936, 662.536764856775, 669.580296573141, 678.772553653197, 685.009345686742, 701.08790290135, 666.543747314386, 696.791596212571, 689.508554097766, 684.077250394905, 686.290351175831, 690.586810467361, 689.388066506024, 669.637921538583, 655.341532424433, 675.339568074337, 675.305974074698, 684.395227131474, 692.471943222253, 678.095415022359, 665.063961647283, 684.414105990138, 698.690803169201, 657.990261862912, 665.910101109331, 654.816337871673, 661.872795190703, 661.774063362472, 663.2094753575, 654.947542626815, 675.588401647173, 685.892456943278, 654.297232118073, 643.076452768239, 680.863749035334, 666.849888515064, 689.896009777284, 680.015829087246, 685.314769733874, 679.960311075915, 674.660513711818, 674.286928027729, 663.756712428574, 636.060013267381, 664.275636397196, 669.596572061211, 658.064289354973, 691.749817442271, 674.468853397717, 658.961568876028, 710.187431832517, 668.583155519848, 680.462531924168, 658.555580771825, 669.229171152735, 693.589365185376, 650.741917192346, 664.330036207828, 676.51185875323, 669.228821580807, 658.995875826135, 638.946222866412, 686.031574651001, 682.391310425272, 669.826777208299, 683.121462085884, 691.512510467112, 646.657428107591, 659.930658019693, 634.835823123667, 672.520288810724, 686.917523576193, 678.147870753197, 697.264678180039, 701.217941733123, 672.895959321265, 646.583295395175, 671.684006606442, 651.526324760089, 672.277648768955, 668.53785765558, 662.672876732352, 687.107755109198, 656.782212708625, 649.718836989041, 684.931423151927, 694.287662360092, 658.677018113791, 688.379929888428, 659.158558374752, 652.041404423733, 700.422712674491, 658.512033976536, 664.715733692457, 667.923054067703, 689.202956398124, 673.968044972818, 684.637505191852, 671.980891072822, 659.444447213741, 680.597209050282, 682.728370111786, 671.430629430876, 682.592559673748, 667.357897163878, 673.380032629413, 676.181045657797, 671.729675349458, 653.27212815997, 627.446032729291, 682.088348424551, 665.366503093381, 680.892891545195, 670.986315730845, 668.508877882182, 666.088850414783, 705.028156758675, 666.624869412312, 688.883366974441, 692.443695947168, 694.250187293889, 657.770337775916, 669.150659634343, 656.080097088351, 661.581800182541, 691.781188289269, 662.623654919016, 685.996632486922, 692.625807375237, 664.469582431701, 654.655077721199, 677.663835141133, 668.281525528878, 667.197978508735, 697.598808010886, 680.991265427146, 670.696153237004, 681.947651781503, 656.844390087341, 662.360405181743, 682.574969004198, 648.479352762301, 681.966923487929, 661.584982430544, 675.209804261434, 705.556571878279, 669.158033103101, 669.220148585036, 659.476295726956, 673.774660271082, 680.840448966197, 691.724198383009, 667.449548043636, 668.308843122261, 690.53492930315, 666.955448453478, 679.001789906843, 676.632449781869, 652.205791276752, 663.124965612751, 705.476101840102, 701.588382677041, 690.219396874027, 669.929942640843, 681.229920186171, 682.780982964856, 647.352824983032, 643.868790451881, 631.341690898581, 676.596186975098, 668.858041651679, 683.549133327773, 670.835172388308, 692.061547861553, 694.796402454506, 643.234835275023, 684.93118496272, 669.341666702223, 653.180913497215, 646.641066731835, 695.751160023142, 659.379679411132, 680.333789027092, 677.817981890142, 673.712019278741, 697.679356883326, 662.558344262117, 694.500846786087, 693.205152102639, 676.922813510136, 638.456616319325, 679.660190654248, 670.27886193769, 666.974301198763, 680.307209879062, 687.752945830438, 663.14955629603, 675.228737696496, 674.709327388279, 701.861891211054, 679.648066093212, 673.259444466205, 664.076184346434, 669.909046555121, 693.692257586753, 650.990221398232, 687.098138786261, 651.416959198435, 663.313182770887, 674.695200969938, 671.716244323364, 679.227595893639, 658.259511043273, 692.98547249746, 688.633939777698, 654.129236676548, 656.390501302567, 666.382100663783, 688.131198354171, 665.219765146418, 671.086567713774, 653.075079905445, 667.658627360696, 668.839710908364, 680.967993874684, 686.037322358585, 656.637020067465, 657.389051278387, 667.077998985772, 673.797475702604, 677.815188463956, 706.366602611445, 684.539997490991, 668.366564434622, 660.653777514826, 655.613886808699, 662.126619275405, 694.281495986072, 672.731703234307, 675.431786461443, 690.445620814805, 639.362318898123, 683.020572531904, 654.404726661342, 669.268399625947, 660.876852258192, 683.533826756672, 678.30453703733, 672.952501829606, 679.590738455789, 693.813682947746, 683.954067038643, 689.726701212239, 630.217907867385, 683.284994853901, 693.904394929801, 690.302291683608, 683.204788722375, 666.490042273581, 687.961345306741, 669.819566911393, 674.592552792421, 626.929257315977, 687.997848923227, 671.849622001388, 648.251688751723, 670.666375329324, 691.161209001753, 687.861146471821, 687.883276284074, 658.587535050765, 697.496269111302, 661.214058218427, 688.539254306971, 648.619599188511, 663.446834809401, 634.811987655669, 671.618636551976, 688.071600664977, 639.966415180375, 672.201934440488, 652.153199983273, 663.068715697466, 674.48801312212, 695.195982254272, 669.454727770632, 665.331827990839, 648.111297027132, 680.464082621388, 682.196447079298, 672.466009636151, 696.038905577764, 663.280152988315, 658.01831642872, 678.804471207108, 670.83226335871, 681.896129218537, 675.292802351979, 656.28730594483, 664.853652700556, 678.470686196441, 689.001777098488, 710.422975017344, 677.187056155164, 692.274909221667, 675.296377857439, 671.152449959065, 678.848157872604, 702.696107056297, 690.105902734802, 657.980155717569, 671.301293679684, 676.641758326522, 684.756638895285, 645.920698798583, 685.074608343304, 651.263306853511, 686.476080192848, 663.171290586506, 677.133261848956, 659.076597836685, 656.869526666481, 668.280563819537, 667.396039724372, 654.332621935202, 669.487628029172, 694.571097975096, 648.435683696069, 651.509794915823, 699.869664344613, 668.427986461295, 660.663695791132, 672.110188590697, 675.342338498116, 668.326847858155, 670.977953407401, 702.542179975337, 655.330081219776, 665.279026173343, 705.081595233967, 658.755008411832, 706.356017294133, 671.636336601578, 658.905292216388, 671.937312445149, 661.278601008118, 670.837749597903, 697.880614394312, 658.726369856216, 632.392136629943, 676.150878307102, 668.677967553215, 678.602727092135, 660.030961625686, 640.066508313826, 686.772385056583, 663.636039634608, 666.709850498435, 655.80509047775, 686.793995666616, 671.474992444882, 668.510212596112, 638.921253754313, 687.959842566037, 683.459326545874, 657.781999391172, 662.671009252479, 681.815830652407, 670.843221471161, 690.514700393208, 645.397286563358, 672.119001275422, 683.64645608146, 649.938470671857, 658.769125386676, 676.881316901147, 687.566661579669, 652.354234456614, 696.210602162445, 681.291250263439, 673.84920662516, 652.408711707688, 677.156090840369, 675.757138148398, 664.311524994223, 649.97780625431, 658.690510300061, 671.944202003585, 694.830995725831, 674.082877059148, 667.947114935085, 672.110729755219, 660.6269241043, 650.939244747491, 665.010112456793, 673.959730738381, 677.288579900706, 665.187015939793, 655.740360552364, 666.249462504464, 713.556677858153, 679.945559579605, 643.023856245783, 713.662816725138, 661.420785356686, 673.387766197495, 664.811214762564, 691.865034005894, 674.370121428459, 658.093910934791, 666.353209454063, 675.986041416406, 690.94180219661, 665.435643197477, 684.409244942847, 677.892126060448, 654.659879744215, 699.75412961448, 665.632373854684, 660.004467706746, 631.181748669505, 631.913155579938, 635.249820163237, 681.706702980083, 659.049541086301, 682.611566683191, 680.388886051682, 675.032795881399, 693.471628313482, 671.213914328159, 663.677636296723, 663.21333785709, 682.961105104114, 657.178859807517, 672.300063475519, 666.852236490237, 673.726479585201, 674.45265482576, 670.692569625513, 673.175377599699, 652.986494140486, 693.362659831079, 665.520931587875, 641.611094594784, 689.939980845214, 668.0777721125, 667.505390722153, 675.953035427727, 663.123789353041, 696.344573742686, 649.918327548981, 692.474274374482, 651.795459509213, 661.327942494549, 715.904156858332, 649.704469370288, 697.447177989625, 687.875288437139, 673.654469876314, 664.02890559949, 673.904732649255, 679.109900388063, 667.146169421593, 671.654939801162, 668.071635432603, 669.932261592434, 665.54654627993, 655.419158749139, 685.775824503786, 670.719802190736, 682.478957179025, 686.42683395144, 698.185859259365, 672.229494695157, 661.005422809744, 665.313093342135, 653.483214372277, 659.190116795205, 696.402873999367, 691.671256741275, 673.691236896448, 698.536719862324, 666.037600881831, 675.660787504335, 669.540656159611, 676.569841486499, 657.508278991694, 665.162319404731, 673.464260937413, 654.844780853914, 660.666827525859, 685.158247950748, 653.050640119883, 680.895138720897, 667.9325187624, 678.732953837144, 660.895373387648, 664.318984004742, 644.496792709235, 667.950458328688, 676.73886189724, 700.248071694512, 676.253449633472, 685.308787951152, 655.632091438765, 666.928238105771, 687.233134486915, 667.47578027166, 647.553949526482, 661.860675217289, 679.695956205397, 672.056298904385, 703.467153109734, 639.003898082184, 674.629058431496, 680.899025511114, 691.591735757607, 663.752567082682, 689.196374435317, 683.243883719099, 679.569602316235, 677.22811419697, 661.896362614515, 657.982439910391, 658.596425160615, 687.624440203569, 680.342521189233, 685.172515856193, 672.880243707699, 658.546566515739, 670.183300144369, 660.536832973784, 708.741368154133, 677.70678433426, 666.54545704031, 675.766316410641, 653.171433535247, 661.355509457349, 651.985211900636, 669.132132849553, 656.862129817098, 693.557437719222, 677.6901023101, 685.506607184673, 652.131107867537, 680.096498504599, 657.644804726921, 660.103149594079, 676.065664213313, 697.999600865403, 677.134306104524, 651.629618269976, 654.15178965975, 667.423437346212, 672.519358832303, 683.325434256255, 669.994916161017, 678.651549400678, 692.915510589821, 665.933945321448, 694.018114402268, 671.060186222707, 667.367497787134, 669.188550302175, 661.842767985486, 640.21353337945, 666.74844146058, 657.83470055199, 650.715809940486, 689.995532985869, 687.631308825277, 677.543059152837, 677.271417443385, 706.833346846132, 678.522802983787, 688.261077613882, 664.741693948194, 683.670467616494, 651.78616704238, 679.442912847847, 654.140060860091, 680.836723281606, 664.67867729812, 667.139627144003, 644.513885099624, 683.92128562035, 710.627438958608, 686.171210407977, 665.476249740493, 647.760643161102, 690.828886756969, 693.474404587767, 665.290915657683, 671.847309085576, 665.686692852508, 738.8575051248, 710.163537302579, 660.011568770468, 641.731631181795, 666.695543843245, 661.072767917122, 663.214772377689, 678.745620489469, 660.357437310575, 640.927140104939, 662.75441225673, 689.163267356303, 682.741317890743, 656.158977226494, 671.502041438328, 652.188691782876, 692.155093246839, 677.436279043577, 673.406028200985, 666.59160737464, 680.878306036381, 672.640004218653, 666.839260990675, 685.762829349708, 664.80776436851, 666.473384507143, 676.171722084495, 665.236935299207, 688.591591243899, 662.001012834452, 641.674670754405, 699.349799115256, 653.933564062006, 672.042644786669, 662.3331170739, 698.510602093221, 674.172319533238, 663.948394431758, 707.460759207138, 665.501062626223, 663.832626038442, 636.511954581336, 653.095313369575, 700.290011535739, 671.821003781271, 647.926324511437, 666.239409261725, 663.453050298315, 698.16417957965, 691.124556943523, 677.159710788697, 640.339703666362, 681.590423207311, 655.633891423971, 667.323584159176, 661.84068986928, 673.60261703506, 668.58634165082, 653.921292227488, 651.095322917673, 646.867810972608, 675.900016928788, 675.847657316912, 658.514458501529, 660.488429802362, 674.317824005683, 661.266593294715, 689.637561628273, 701.491049629282, 684.860869063423, 661.330728523104, 659.590281869529, 667.895351764294, 670.26543962577, 708.625083889459, 673.135439332136, 708.000691960787, 652.609166010713, 625.090033708119, 660.354131300435, 665.074012973603, 664.599052714713, 685.462398628028, 696.116528365782, 665.233451495082, 694.257566237795, 677.641837594909, 668.598807604956, 652.193488411035, 699.994856756706, 668.442168838815, 640.619868086491, 669.029222761314, 663.088920376688, 675.15030748852, 677.142010280697, 668.0398451244, 650.837796188158, 670.76046002659, 690.408095166731, 664.513076308445, 693.070781662611, 661.516275867883, 673.20188153081, 656.71387202214, 671.925137546992, 644.545032741313, 674.181142523266, 675.866517029362, 661.932569545713, 672.635536263901, 704.364132223765, 671.896620419198, 671.023542237695, 679.39937864038, 658.66014336374, 658.547371881128, 687.941406050926, 659.871161378174, 667.437609018715, 683.145935378498, 652.632449536849, 665.464198016217, 689.125855998642, 666.243016292598, 691.094081944851, 716.681663156273, 661.31891161112, 704.867046475522, 716.010841780664, 644.387063014412, 667.465481236991, 673.24893740941, 690.376153423253, 666.747570371653, 650.475278208849, 675.177915575596, 685.295582556075, 635.852498078151, 674.2669434585, 652.670507380484, 704.158328585364, 666.503139636628, 668.296558141068, 651.399273437926, 661.619508505046, 685.38786943954, 686.524374925096, 672.905337772506, 682.689790993285, 674.116813724739, 701.403403264204, 704.704437408206, 642.874130213761, 682.421100485748, 685.594932131134, 673.600743867345, 638.393415604231, 657.660372253545, 673.310268289385, 687.667921756599, 681.924856091866, 677.949109127841, 655.253264835443, 656.941894066403, 662.380898661218, 671.556910236016, 666.522650242932, 672.830412322663, 651.879211085553, 676.94542456003, 672.003125885264, 697.190619947545, 692.4963335609, 687.923568247433, 693.309829178017, 620.016254974481, 695.163733102326, 670.189341607474, 691.743414900103, 670.96342674985, 673.63371929279, 673.16346284114, 654.596535956086, 660.595107331035, 641.341052966558, 663.076173275773, 681.004624181102, 625.523507542997, 664.414838650088, 679.856269739869, 656.238431399625, 674.362720384153, 681.999788593443, 711.270161493745, 662.822079378177, 647.86368895056, 685.203557716247, 659.044139764158, 651.26519357975, 672.80939364016, 690.420112817864, 662.13214496462, 658.013698153036, 673.121328491414, 629.95669515583, 673.453627605579, 664.691965944271, 679.804528504477, 664.207745494932, 661.840690321603, 633.98716251791, 676.393150356786, 691.620150448207, 700.401808831977, 672.255744634672, 686.383918845265, 698.293400614497, 664.901985532592, 644.643776681798, 687.572076509454, 682.558372550069, 676.380739428116, 695.718396115708, 670.549148804957, 653.382897786217, 662.154425087891, 664.607703935566, 645.815838870512, 644.095716555974, 651.339241658473, 662.836423978976, 664.969470972181, 709.497761300294, 656.515786089605, 665.321045393846, 674.402669433855, 682.868205001966, 667.388731576796, 641.76008132192, 675.603506264551, 673.72666888704, 675.289850194115, 692.018436347423, 672.609143182704, 650.697843983337, 653.57806302296, 626.171214134521, 665.076374055044, 682.914338192554, 675.028338657783, 681.161052613988, 665.15186253803, 694.212491820797, 687.934248911146, 651.872259362752, 636.410758151443, 668.574916732861, 702.072890306758, 678.083762397266, 667.696028672383, 679.380476070111, 689.654859085417, 691.733730624645, 666.243146028494, 665.117132836653, 672.270284157044, 681.602944835746, 690.547630668632, 653.451577692921, 677.82020474377, 688.971817583551, 675.971950495231, 668.510588795166, 685.453517614269, 666.034017331261, 686.427330087612, 663.841167448901, 619.986428975775, 680.947920462498, 665.585524560878, 657.173961382802, 663.942911827644, 668.354276707857, 658.016229577722, 677.268867838017, 670.758020535255, 663.372273414741, 676.306108904583, 656.51157853458, 683.56903373893, 669.199263498023, 663.818730200535, 685.391611672669, 656.094680782425, 691.183066105795, 689.493966093857, 662.402792478521, 698.256463133987, 699.915831287967, 659.985286662295, 677.178710416335, 667.91537205124, 644.39203959495, 665.181649066506, 664.138582209253, 674.900512053959, 656.606528949983, 695.984645871222, 651.704695366759, 660.336246214282, 680.377414411184, 689.338823512616, 649.604315679349, 670.238476761806, 679.107301572982, 676.894644069804, 664.710066392036, 648.276051129865, 652.035258143081, 698.92552010605, 661.261347503665, 665.66642304009, 624.306786275685, 678.302491787988, 656.07286803413, 666.448206332181, 667.543292947006, 691.979538252831, 647.435644650517, 678.323150951567, 669.447951009145, 695.147667387978, 671.68631928038, 666.407814109819, 646.557250690895, 673.796023707104, 679.594063578702, 666.122510039391, 669.707654589114, 661.801300434492, 699.088101132061, 684.593619628258, 697.987839678671, 671.243744399706, 687.250807480364, 657.558951542983, 658.930422841086, 676.692114531057, 670.148650048445, 676.975594708292, 655.754237887534, 659.994891903503, 682.206224151797, 678.968279763532, 673.476613533203, 647.527848477688, 678.009996294196, 674.33262392428, 672.931567237984, 654.06632879687, 692.535952588293, 659.651273453202, 663.282718319695, 668.555401112758, 693.810781843108, 654.059304709544, 676.633110934426, 682.589025503714, 672.717052414132, 693.984284083206, 683.521196864905, 700.802301797202, 680.907184724397, 716.557072725737, 677.52250926876, 713.238645090794, 657.423215728013, 692.973899491047, 668.625431483747, 667.855074454012, 674.804211230153, 679.739891170061, 665.609501058792, 660.190614514275, 666.40139079514, 687.267892877958, 671.149996681464, 652.306317641811, 704.211604661965, 667.687758015182, 670.617094867373, 673.576436389906, 678.003919724465, 685.207570933474, 712.355779666777, 679.326808367903, 676.440775184813, 679.908824237305, 653.264293272485, 655.782888314654, 679.849819493344, 665.624317303449, 704.373194837953, 650.894481008115, 690.094554694738, 686.858476572934, 656.695974393445, 672.429294132904, 677.16249270975, 669.125910548344, 678.195866529638, 657.697056327256, 689.174221722152, 652.416837566072, 657.188238087147, 649.586215092444, 691.648794345325, 672.963045493015, 689.279598245449, 689.417452645361, 679.382275889984, 652.513611224202, 686.025437263471, 667.958727004184, 665.38517154215, 675.349111518051, 705.404338610232, 674.405174925325, 693.255357020636, 680.491601982733, 669.416065902626, 679.385134106891, 690.792583577641, 689.513887098718, 662.219869149598, 669.416970843433, 649.588620274026, 684.579696693589, 668.175553629506, 675.829614281462, 678.400773145251, 664.982242820186, 682.978532934677, 681.476747514617, 667.452572831302, 696.164733833351, 684.351348763485, 688.705752327761, 678.113009756305, 659.504088147061, 674.729013482826, 663.337604755027, 684.077210416084, 655.397017819594, 692.12655637039, 692.733980880033, 662.399820791336, 670.60168153626, 650.894352059318, 724.726241362187, 665.629386113709, 687.10093121507, 645.132168790426, 677.27616943041, 677.663242590384, 670.803557262701, 686.191419562949, 684.251877774815, 647.824448222335, 681.606632604623, 645.824546324208, 649.391167004246, 674.510076492548, 672.868088306823, 662.732092279583, 676.524973660705, 666.0538379227, 685.575282377231, 637.275212824845, 643.498453325216, 658.445668604109, 689.363662770776, 670.377917487538, 662.343381598517, 671.499784999333, 656.157907397534, 675.270863923341, 664.162440043442, 666.307657059162, 678.180320561638, 702.033659283283, 673.92247859823, 660.295570576875, 689.112595047952, 683.548017268268, 672.428551919981, 683.821810210681, 684.663406318574, 652.661974840561, 663.547081285343, 653.395745476688, 694.67268219712, 685.718124206734, 672.706422597351, 665.521520515522, 698.163581647169, 658.6567481364, 682.557230089489, 696.858896339544, 693.726242994471, 658.368136156284, 660.372971815434, 660.998200286238, 700.407646680003, 656.444415503575, 645.896239264639, 707.063003678736, 694.669710004684, 634.59991976338, 669.954897706559, 670.823128950837, 700.143907901269, 695.597460635574, 679.252285512176, 662.052030327901, 697.588914516405, 679.629466705698, 685.546406689296, 694.998289443312, 655.573197887449, 687.238310845523, 669.314595226272, 680.521281227408, 671.955811867515, 663.221688319968, 694.424370617907, 698.536976123518, 666.069258616959, 660.527811243497, 690.461290541943, 663.3108533158, 683.076419442125, 684.43874350588, 683.191647738808, 693.624510200033, 689.127874486303, 675.156666092369, 678.183875266793, 690.83224330344, 697.797363983418, 669.118304533966, 657.470307729501, 673.193804603916, 671.276122198121, 666.696642941954, 643.636233381717, 678.428729405529, 699.933022499994, 707.576977572807, 664.932482627193, 643.557542524913, 675.08983644114, 654.443677737366, 666.914315528465, 635.351572148934, 687.975509369788, 664.158320944956, 664.616559152813, 649.591794649323, 667.809162736576, 658.775131304021, 685.481302077529, 669.681776941822, 681.274388472456, 664.675086795393, 681.733804050493, 675.559897594389, 688.623805589083, 641.603403753343, 662.184298040556, 701.753547296945, 654.456897389792, 687.149977814346, 652.432001780056, 662.128900752042, 693.550082640143, 668.648089365865, 684.785763843773, 692.542705350619, 661.04596073416, 661.724688084786, 669.634892919556, 679.405038743772, 665.932593626277, 694.724750109862, 692.444500927153, 673.174016432537, 688.766165694048, 667.520356423763, 630.169789020349, 695.367896867765, 660.802522671458, 657.213847960543, 662.143045324933, 672.666796177988, 690.343391880948, 691.146774512711, 662.766618824937, 682.302601030126, 674.864299160947, 672.245165284392, 661.461278347557, 687.846047022491, 674.163577050875, 662.775824609385, 673.779426261274, 671.318050031702, 697.70388133076, 661.947010308072, 671.815434511033, 699.687398917645, 660.978158200291, 686.753251219398, 688.764434925337, 688.812197972481, 712.101933451102, 717.029519803095, 668.989172620322, 681.723196395594, 690.937284400588, 671.961151342783, 710.204737895983, 656.537091346386, 673.916337565827, 667.0458938493, 681.58130354027, 668.722418987658, 683.841192140511, 668.192159895346, 648.882589547137, 663.153038512506, 670.377034718558, 660.92743087509, 694.029286882585, 690.598084294051, 667.315610165149, 670.948113865328, 687.815644630692, 664.811693380898, 685.060774582923, 660.633033769889, 666.447764823494, 636.693592936738, 678.145378256622, 690.68122955725, 666.496793077275, 679.208355029296, 663.060786302459, 671.417953778027, 668.048189113371, 655.275048468189, 666.7607274182, 664.09246738, 650.137065681409, 687.466559298551, 661.773153935319, 650.454893540487, 669.717183687784, 699.094440363943, 683.777715389655, 678.346586190299, 688.209495793758, 639.445870262802, 691.495933746464, 681.833955980183, 663.334605133251, 657.290003100156, 658.517108179928, 703.965629480418, 672.762619949581, 669.886263432312, 643.771566274823, 663.445016325735, 681.08717980745, 658.446755865713, 675.603981019985, 651.696852030262, 678.94370344454, 686.398615842676, 678.303007158012, 691.622010850741, 686.023958135286, 665.218834849224, 675.485760543088, 668.131962956116, 678.635739456789, 665.463731110768, 667.173808046277, 630.287025726241, 660.640328175339, 685.86823234342, 673.521105598135, 689.985753962947, 657.317902661249, 672.908687853295, 668.332993965791, 666.637434785812, 672.721748853254, 685.511363105154, 670.033033218976, 672.505017580044, 652.086350129057, 644.197752316994, 685.038828505236, 671.007029415865, 655.189766250313, 679.868600044251, 671.654735604176, 693.920060779723, 680.250730558271, 651.884911756572, 668.554267030323, 660.732424406469, 698.809115596434, 683.779223541299, 668.069378688435, 691.758754131973, 694.240871032112, 670.968887497762, 677.453083098527, 672.094171690681, 688.27593731608, 675.995777355128, 660.240772784521, 688.290052684767, 660.253178132087, 658.81913982565, 656.257596548283, 683.138997177428, 670.751337982197, 655.257085674447, 701.541062457984, 664.145520386659, 662.25327568914, 689.784179517291, 649.258547111399, 678.786268071878, 654.300539627298, 654.482726440311, 662.807852362321, 653.043175732734, 652.820397445088, 680.413935693283, 663.442581054733, 652.334067949812, 671.88857532055, 659.522477676769, 656.875962730792, 657.548219829431, 665.694381452771, 688.435514815672, 675.620140991765, 676.430244400216, 652.848968491736, 653.877212771409, 667.771877380667, 672.357797079614, 683.046944934163, 668.45294359139, 669.024419976249, 663.408433377371, 661.489537784308, 689.643144882603, 667.375631668161, 676.453894018777, 654.34569861214, 670.427088636286, 677.722707359642, 662.44366249936, 666.697854454828, 669.830950970249, 675.396915963306, 686.407060297966, 667.827907575238, 650.091821536296, 655.004861195303, 677.260459659272, 656.059858306941, 662.22819405843, 670.820405697036, 687.214758995294, 692.989198470243, 666.998459006987, 657.074619826463, 684.933498122161, 670.521338553484, 669.399520798353, 678.334216724741, 667.954747585218, 665.825766943391, 663.980424877912, 678.259286688994, 668.611366393097, 661.218441997683, 694.001391386568, 646.089275852434, 680.946062574898, 704.177769307178, 666.917229793747, 699.105719298029, 661.592940217973, 666.23663354344, 674.216970357855, 683.875922420218, 672.56265755817, 707.909448280099, 657.920839465476, 669.409741480374, 665.319911626499, 663.360186956815, 683.891708252428, 684.630976414758, 682.155255282001, 675.333289765114, 675.440072923109, 674.360047276838, 659.75361221085, 673.00801948078, 675.569323196608, 690.85311064649, 682.974688189506, 652.696120326457, 691.458836991742, 644.82213389474, 680.513075320111, 659.189291332933, 664.405591619342, 670.05597963599, 665.851550979194, 674.403861383052, 673.769963997937, 690.648743305775, 660.325376859979, 696.62531585751, 650.521043995254, 716.456264626864, 664.213513523224, 694.480394895671, 679.131766950955, 647.286003025994, 643.981889237818, 667.168396672532, 663.675029555485, 655.770879188331, 672.594919483953, 695.606046137052, 686.893575881218, 677.317529989384, 662.761088336442, 667.635306819197, 694.557769391031, 646.897571140864, 633.847675783975, 680.241864426004, 686.411403346078, 679.509163697662, 662.370879338377, 671.605995469256, 663.70267919043, 697.166007096533, 659.622774054502, 705.327178557881, 678.791632187734, 680.29863135085, 682.133179666827, 674.420237455989, 661.993908416243, 685.631042254675, 673.477233412243, 694.489962127626, 684.501676598772, 656.610476569834, 685.310842887643, 680.256445301125, 650.035316293825, 697.930709777611, 688.86189317674, 662.747943377643, 639.638419613495, 668.061631864579, 648.277223646052, 668.224474335108, 661.434445551906, 662.588939998513, 690.705538426294, 670.119495129248, 668.332159441389, 670.681335363234, 686.251420521728, 664.886215370327, 680.644864924359, 677.901714709235, 685.173489652402, 644.090840133186, 668.251621550837, 648.525864666867, 665.028168252521, 669.059933913173, 663.499231299533, 686.987650021403, 639.576471775, 687.522744872237, 662.983684301758, 673.529159829905, 667.089393383914, 660.193293152541, 699.676476708995, 667.623605052048, 666.495120288493, 686.383472199817, 675.455270332366, 709.310759220216, 640.200976006938, 626.746534065969, 674.05158448956, 665.720464920129, 675.714134953885, 664.008614393683, 653.331435677036, 696.532325914162, 677.428672252146, 686.4744480721, 648.789046895148, 665.910725645075, 664.746735586201, 673.823197445169, 667.333007673413, 660.96304228405, 664.153763226545, 672.386661510681, 675.5003311844, 681.015814196983, 681.000148136524, 671.277957740228, 646.824353234331, 668.302461586069, 665.374870434739, 663.719432131828, 683.01687994256, 672.858740353825, 678.206147767733, 685.596943368713, 676.444765517845, 674.49944730612, 656.153632230864, 681.777039463938, 690.582836806133, 654.287998038541, 656.715911486447, 650.55568387371, 686.252998662958, 713.793808168013, 691.918532027126, 660.573954763894, 653.76093277506, 690.310371536395, 666.206404997639, 697.188977868787, 675.275201920937, 663.232478892931, 664.172677481933, 699.778753852138, 675.208115443956, 681.799799761188, 668.006047497323, 655.720040556762, 669.969745777302, 669.873974239818, 671.575781198008, 678.724660677102, 700.239477736889, 663.313694660369, 687.962623193037, 684.085890519017, 674.527311693071, 685.162464695062, 672.01079438422, 693.635732519438, 670.952614193793, 680.048906846245, 700.045284361847, 659.841283577302, 666.724117656892, 700.503377336685, 672.911395216245, 656.267554519516, 684.631171210518, 644.304024671321, 622.355790256099, 652.237388046915, 676.401398235735, 656.546770014022, 654.224437780467, 719.259284023836, 693.595335575837, 657.804631321392, 702.123130047387, 659.751047016181, 679.678384399379, 685.455084214894, 672.773539972597, 678.234404102939, 692.091839851468, 681.283045658872, 668.237629375072, 678.1831897447, 659.33354347305, 684.831649246414, 663.428524823881, 657.793292116898, 703.495154564234, 678.603243109755, 663.625289594588, 667.930477327575, 671.088060534144, 704.979297241873, 642.981092618866, 681.50616262224, 698.111790565035, 655.571641688407, 649.321118878238, 688.216733514821, 665.560755831376, 672.360780605681, 675.678426399375, 661.034010673295, 693.578119616782, 690.258779525815, 649.542435097955, 663.93089638048, 675.599167455671, 681.02199775184, 665.696383974184, 695.40918046434, 686.167953118047, 662.145175979168, 664.607318997495, 664.555004862061, 674.445608269297, 672.286842292769, 643.964825623304, 657.481070001009, 646.383385843994, 645.382015419687, 651.277584393624, 682.973348426981, 658.629935392486, 651.650363527897, 667.204585455725, 685.358054070737, 645.770301456562, 669.816145813225, 673.769123873897, 676.014003546611, 663.774232938426, 682.722654016402, 696.898016762617, 669.592783160202, 654.115042458651, 678.244640472331, 690.693899027123, 668.774180489349, 665.549336516945, 633.514225773521, 660.838457924233, 684.896319201854, 670.50880937363, 649.070361644826, 667.236483467614, 705.096861454723, 670.374520961504, 677.120690242231, 647.680832058786, 679.512415132362, 650.096192401127, 690.884216696636, 662.025573402487, 646.524155249717, 656.828945451037, 655.871312126345, 655.425405478701, 654.210341859042, 658.49684578598, 666.960210045217, 654.785021646671, 662.3127004908, 673.028132991498, 651.428460765952, 658.468338444648, 671.464609982279, 694.114350754698, 719.80747350665, 670.376765876039, 637.389983004902, 692.252822656946, 643.698410859831, 679.696568690827, 695.153919759086, 654.726118504294, 659.833847839207, 676.610927582682, 657.512885506341, 687.286294678317, 670.12133028882, 667.273129663595, 659.740268032962, 680.726291322408, 677.633265065606, 649.795694233076, 660.907797285013, 666.670680898814, 655.799318465055, 686.935987549922, 665.963194079682, 682.676155233484, 697.330556277688, 655.35101212563, 666.11246751167, 666.506302830468, 677.919162548721, 670.468097326147, 661.688357922584, 653.853459771301, 651.367715126562, 711.549138156952, 666.76536876575, 710.561695428166, 666.245262908078, 673.890645264233, 681.236881844176, 672.549060918648, 690.162670570141, 692.349521462071, 684.383789102038, 660.670517318547, 684.604805239988, 683.589284530866, 670.219993171452, 679.331266817745, 696.136692790424, 666.815176223099, 698.28670793538, 685.801635858882, 700.760102314281, 690.386299006797, 664.301592648636, 664.672534928774, 675.745433817363, 707.619560183582, 685.290902581, 681.42320588045, 664.619534560217, 660.599737551223, 679.65158640056, 679.334316567759, 671.068820310876, 656.503794778871, 681.904321959971, 677.692485491786, 686.259052696835, 672.104440421789, 649.073007734837, 682.476707338339, 660.425584176537, 669.385394233387, 682.030396833523, 655.911179291703, 685.537439267526, 661.575226623155, 688.966285821079, 687.16502842599, 686.481784123759, 677.278702709675, 670.945832104381, 657.573198914623, 654.630419616929, 621.583530333017, 708.128713833968, 657.648670200471, 658.449994419865, 640.955412738851, 680.857606628127, 686.962557676215, 679.277938751369, 687.441951273393, 663.148963865009, 681.857431743859, 671.718962797828, 698.036921562055, 678.642895742661, 659.355167930978, 679.909884141228, 675.775002277576, 670.295768702406, 663.227941932162, 688.077189518089, 679.182943158243, 669.679796279522, 687.40207588313, 644.459654701893, 668.451954379812, 670.97475687288, 683.646001017499, 649.240411930428, 673.408680600681, 673.324231294933, 674.398422054197, 699.308044098578, 633.675033903776, 689.939730155929, 681.391032743203, 662.9554103229, 672.561263630162, 662.683031106154, 674.229710611553, 687.048854704182, 663.980694926324, 687.918955343449, 656.335744181135, 671.066004192453, 678.492245803898, 680.239593515429, 703.327268527278, 659.395756418131, 703.10119687724, 680.831141440616, 661.873468878051, 701.385906440172, 646.147224831153, 693.906494632866, 703.104703398153, 645.19839232853, 688.364550446558, 644.609143449824, 710.12610365339, 676.671836514614, 647.444915483597, 673.670666967918, 664.969027715803, 658.96390264661, 682.959645768628, 668.405550755691, 687.632769748264, 673.156597261873, 687.959538579035, 663.942427714869, 691.513807908477, 648.074033407943, 666.272893977411, 659.194039820036, 656.926788168881, 678.672839017644, 675.926670645228, 664.054676465203, 646.601016632616, 687.348679806488, 685.237586281129, 676.551299439957, 649.715130663638, 647.046532000456, 693.440767205582, 638.407508629616, 678.121794843232, 661.353662493075, 699.704311102058, 649.17663977714, 691.303143213163, 639.500441820757, 681.870897556149, 700.205040836727, 653.857904376957, 655.563129555841, 677.745250704137, 658.528916362415, 657.788974130912, 659.495281527914, 668.776027619228, 649.156640167728, 660.984903389064, 665.446591673533, 698.272269513771, 699.318289179636, 664.431390459915, 658.866950436089, 676.614158631312, 657.83823980649, 676.964119287146, 655.075481886963, 668.241513690749, 667.395014252717, 668.806604648381, 679.132441839102, 658.855597827351, 655.25616876572, 700.368505031837, 655.704412923839, 658.092524571016, 663.54405124957, 674.135909287029, 654.920673173306, 670.989131707872, 702.725112790986, 679.569915373652, 679.402168619241, 681.514577076918, 667.488787244135, 676.526001477704, 657.676900581867, 670.469062954111, 667.861253545369, 689.988089764426, 662.576448974626, 680.372038725686, 691.678135665979, 663.169751635942, 661.033458143651, 660.189759640326, 683.30800462579, 690.851543802105, 659.173252705978, 652.636020205536, 654.118048436327, 695.874628397274, 653.002909545429, 702.713955440791, 686.738821100449, 636.588486773884, 659.633991856628, 655.239849614965, 673.389413903617, 672.958378790396, 676.950484313101, 657.923381937209, 668.849199772115, 680.999510049289, 654.476982028345, 674.85848849269, 642.619678547943, 688.683032794397, 681.964523518957, 667.641865747368, 696.08661006756, 687.929425980281, 672.348309150079, 687.125181010507, 651.36808732022, 657.295306941672, 706.496150752928, 695.515562072929, 679.838993369723, 672.124859846242, 662.604230382925, 679.051837520457, 666.574442667042, 667.835509483288, 648.882216613096, 648.303248884154, 693.09262413242, 701.474597266477, 649.238725846649, 683.188535499658, 664.474504061119, 635.16931982973, 659.754343675162, 694.372177151736, 678.031825940856, 697.466458747252, 713.267166349888, 671.81749603185, 681.342719324207, 682.778032035576, 653.377453895848, 665.313845307739, 670.740648043657, 657.927201099439, 691.078281554706, 695.820471117052, 664.983801682635, 693.495432863552, 665.903307207556, 634.633220222542, 686.03386067282, 682.896884493482, 667.840279122575, 680.053481899214, 677.121972236311, 648.206966205476, 675.674413701767, 650.107349050934, 683.229940025511, 694.285902811243, 653.493857895986, 652.468960597487, 654.669684017848, 701.891996397854, 679.459886580649, 671.63363621107, 663.527378137018, 686.310534705172, 694.066717303261, 686.549382779635, 663.891066213388, 679.347111264762, 654.559234673728, 683.698754109485, 649.086476955388, 679.129973854904, 677.634054814162, 668.058945970165, 657.417549035521, 676.502795064816, 670.853112778915, 673.144431217443, 698.988836296611, 686.976945150698, 681.629740089759, 656.539128798382, 659.636003762554, 678.434765418257, 681.934573813761, 676.939151848429, 688.109630825139, 657.791630686149, 664.27081691584, 670.239578665884, 681.554244733029, 694.689131213045, 694.688675506961, 681.474512737243, 646.409398872781, 671.473219788495, 679.743888068058, 664.358642835283, 718.723525534719, 661.865551825351, 704.230936729078, 701.951728435528, 672.947172902416, 667.45859142357, 685.872590826108, 661.01240280917, 675.614310885211, 696.312187310675, 666.301139082624, 683.470883658777, 683.717675925861, 672.431546677489, 690.425547658195, 661.913843377209, 644.979243931357, 676.560679548786, 663.765184097692, 658.696627304761, 668.764063544382, 656.148999214984, 679.646144134245, 678.572347412888, 691.693683851249, 664.744649353133, 659.885508072975, 685.688284438219, 694.702413439722, 675.466543020334, 685.854905222552, 662.391369282619, 654.958281256309, 670.407723106326, 679.57321528676, 692.279622562016, 700.705914526445, 671.860024105902, 665.799660336483, 683.864802471042, 657.487548167127, 686.773467319143, 702.923930276948, 635.214339727092, 661.000552411555, 681.413761815233, 653.361855177534, 690.487744543203, 646.651068114769, 649.002227352573, 642.038172205707, 691.607246968129, 690.571821207311, 684.676696771585, 669.897541273286, 680.546381902185, 652.905700480112, 683.722156789797, 683.920116034518, 676.244181934607, 665.582483817544, 676.466829193628, 639.304044275973, 685.882947743318, 656.040818618728, 679.854572522251, 659.19779629739, 673.537057824664, 672.123945526375, 632.973492522968, 680.715679597112, 686.934359758538, 672.3398572827, 655.064526031443, 674.065092585819, 667.378479772047, 691.804108283361, 619.952054512463, 686.820608642651, 667.441546486953, 645.615081555087, 690.095476939559, 685.250790440014, 652.929649725574, 644.985983329644, 680.215061246751, 662.831130492992, 717.836580441751, 667.580122589418, 645.757590093735, 639.726598241389, 683.305139779167, 693.264014237243, 662.397671029339, 664.484502835978, 656.931539900569, 678.374007360299, 678.655009669241, 672.48665611132, 659.609573793694, 649.344934024565, 667.487930198465, 673.610727924362, 676.73941221534, 694.423139607707, 663.737097168649, 684.833239308423, 663.397959961342, 667.972630776015, 690.695325753924, 653.476722172891, 657.976607563573, 657.337414501176, 654.841651974101, 696.646342710239, 646.701761602291, 647.490877446754, 616.475336933403, 716.44348828308, 643.39460943541, 650.63421519899, 663.54929573507, 677.097833990569, 643.431650851449, 672.445467734408, 663.32216888737, 641.928357071179, 664.858081792798, 668.312059232631, 677.432070185488, 673.854609107942, 677.644896228946, 653.701624607963, 682.388686328259, 681.166275242602, 689.955446436412, 670.071318796345, 683.220746097991, 666.386464633779, 692.422856911284, 671.990029145543, 655.315095451044, 677.970811648607, 680.853352352164, 683.540252690481, 663.224773321347, 683.443404005259, 654.83187784645, 689.918767755392, 672.899300079709, 688.263237124942, 661.449740846194, 665.899010078031, 668.664175895066, 684.029102093671, 690.050237427608, 682.941265304843, 681.427529183293, 674.049399909347, 668.77043876841, 670.906362394003, 659.662731065045, 657.900695666721, 661.520254402385, 667.685065159904, 668.459816943429, 670.656045590246, 663.181889091991, 667.007560910621, 706.424971873339, 667.405520136698, 656.544784955463, 683.327270921717, 693.42577440337, 662.403402077016, 668.917961625564, 682.490689892604, 681.100329915636, 678.230992562913, 666.211407289847, 652.791200468451, 645.30656621564, 684.854889114433, 664.293014352779, 670.062014993666, 673.660582625456, 670.12718794946, 659.638898522273, 658.591515456901, 671.509169952992, 680.076582748479, 675.170523107986, 671.901212294322, 663.409277157011, 662.959857685887, 678.638219019525, 683.068069407163, 689.438569753853, 669.631094830862, 665.622887778786, 664.082804985552, 646.281609906774, 675.558385998582, 697.429700946613, 681.130372874422, 635.698530586129, 675.370815851974, 678.875084212834, 652.470197924589, 689.098623565608, 647.337838944893, 681.253971631425, 651.819892318975, 650.00927678734, 669.165782539527, 658.154935176799, 675.978927230817, 649.423852107062, 613.93159700025, 697.486117264402, 695.695662114142, 674.195969219611, 667.664557545257, 674.874650294875, 683.464028420096, 642.045720289907, 651.882007253302, 684.191478456026, 642.415593742395, 658.849345418772, 665.871303815905, 682.550449469816, 636.456662522523, 653.876440280425, 673.813306463098, 678.609214263831, 652.865889895522, 675.112948883714, 656.650195724268, 666.752278446933, 680.466463700378, 681.542964579397, 675.251772954087, 691.45918853999, 687.848945490208, 660.465923826899, 674.732290175213, 682.785067614381, 649.287877626398, 707.046338387474, 638.70086935808, 676.699136749279, 670.114117206464, 672.592836873439, 664.243314664228, 674.703246507276, 675.385403028264, 679.443358404274, 674.193690020942, 689.274996838914, 667.114030805491, 662.189122861343, 655.413370717172, 659.267768394374, 681.819994607321, 682.073097740387, 699.608713369284, 674.347618928406, 671.821918694482, 662.82112457233, 697.36255625537, 649.371318724027, 678.979231773752, 690.482662437341, 703.683311472282, 680.40617528117, 699.946590139465, 672.982794718024, 661.995524819322, 672.144546905951, 696.124586155352, 714.073001274409, 659.388864943576, 689.346055146974, 654.767768960239, 651.720947953345, 668.739683816617, 669.182493991024, 645.847897604189, 654.380728708212, 681.296084113311, 668.373053453414, 673.631026735524, 673.933610524547, 660.274293200716, 683.794352195882, 670.862093745021, 716.206541283416, 632.862991753952, 680.623198930254, 672.782018593593, 675.889999923913, 674.364049951988, 661.869928122548, 694.470070541902, 677.57781715282, 664.869379239429, 656.663003110097, 694.439887372693, 678.250736216956, 658.566383543138, 651.123307916372, 671.463736925388, 658.556344762503, 674.362408678562, 692.230314858612, 659.934129284013, 665.008510523967, 663.864192683953, 700.861211990045, 682.968829655995, 666.076608764067, 670.729752332944, 697.659205360267, 638.200715599974, 687.678205970137, 700.32028079662, 676.721805654894, 711.956273724944, 664.988999571104, 634.455713080065, 691.884245160788, 667.771918319307, 693.379250403296, 669.334408247431, 663.392195555345, 707.63017198127, 692.808789803197, 691.32504827102, 687.931974956845, 675.568074694558, 661.756949466045, 676.688198816842, 661.967078268954, 671.334613727052, 661.050666993142, 631.808870572796, 675.942796337992, 650.780297323248, 680.65906673265, 627.972234921573, 679.519254053143, 683.606477935996, 659.332695933084, 653.614046028899, 657.599233465398, 669.543580802657, 692.434096646222, 642.888793681764, 647.883278939974, 667.116637988503, 690.193052092282, 685.203993463496, 672.671670003921, 685.375308215235, 692.392701679628, 648.771140345597, 631.149354427629, 653.347621710131, 691.480830303305, 633.22615609794, 671.828731266799, 631.820984899455, 662.587291155285, 700.890711191488, 687.545203590624, 689.562697728524, 672.639156026842, 683.678478360844, 662.120800707702, 684.415774850012, 657.702660883599, 666.246467912238, 644.032012142412, 654.29509293422, 687.190645109764, 664.264602826935, 697.398133980887, 658.682161608162, 663.505717994625, 693.482416859369, 683.739113730861, 685.552368692226, 684.731121553875, 659.304332149906, 674.222443141012, 693.205970188412, 677.999585006469, 666.505802471653, 679.358339989253, 663.029371559617, 688.346257515289, 677.239793379364, 663.287797316446, 670.485509957408, 636.489350841433, 662.8442705744, 675.431907869435, 683.572016217782, 671.07480582814, 685.337291136868, 648.322575733416, 683.3916152822, 664.748377608686, 685.756785237997, 668.283101019701, 685.809984934747, 694.43835397789, 678.726130458289, 652.425900643115, 669.332618123264, 686.81558741785, 656.69219445904, 692.402743181359, 678.95848048979, 683.517405584219, 701.12540940317, 683.011849194265, 675.329596299992, 691.231514840888, 662.222718381686, 658.415047225813, 658.629024911486, 646.93059374527, 706.845213261091, 687.516126439607, 684.744100160011, 653.314685047727, 707.813111292445, 679.456036368895, 666.100342043039, 666.941336393355, 688.465884427903, 661.867878686357, 685.754144456128, 658.712866694794, 666.110853308032, 689.754132676815, 648.173497477187, 667.059977781194, 655.823671387226, 654.855266515167, 690.473818862851, 672.515515330909, 671.446105357693, 659.734224793958, 680.405883906754, 648.144297126866, 680.408747439029, 672.826971712461, 655.087161264313, 628.598926429316, 633.238094231521, 667.634163270586, 678.509409645916, 664.444793201559, 671.431085853819, 653.893382423438, 651.01965873035, 660.948923030584, 677.634684095276, 693.707931030515, 710.076520082492, 650.073685755535, 699.327429881315, 688.625144164888, 667.388395770123, 651.626687045016, 663.714966419067, 666.615636891141, 646.369441522054, 655.704885899541, 675.829875691153, 630.238655055203, 712.374023542073, 684.78568867001, 677.10345244063, 682.235011540013, 672.514258722762, 652.436875966565, 668.926982265733, 671.514781958978, 663.470023159332, 647.523367353111, 685.367470547537, 686.406634382862, 689.493967720757, 675.143854159388, 678.03462783149, 693.783799639059, 695.178331520162, 702.220259286751, 670.573459902877, 694.976074586169, 733.675328634104, 688.279209278564, 640.966636613454, 640.420903888659, 682.618568922361, 692.919100923355, 664.341953697469, 685.928186995794, 711.177240815287, 688.903540866673, 698.710203622384, 678.022321932412, 680.718269982553, 670.080203656282, 671.613796094142, 682.000660960842, 637.093439192499, 691.5245008161, 693.90875888853, 668.137732012014, 697.655174775519, 673.044226105617, 648.416617713691, 670.352229373273, 658.845216733013, 683.071423342314, 651.202354106643, 669.219450147374, 690.539390024706, 672.215006140566, 666.268530156357, 665.587647182772, 674.606795878143, 658.551244370787, 662.02571509913, 668.627435569075, 665.289498234032, 656.611375638522, 676.470726313853, 654.193970821621, 666.170804524042, 668.533038071365, 664.189688675217, 684.123313737485, 682.292337232103, 684.448884450397, 665.663419667531, 677.248028914043, 664.300641108413, 703.87431489605, 655.725918204081, 682.344589628013, 659.766181447458, 676.995990409047, 679.142121176724, 688.296757316318, 651.180884912914, 672.432020358654, 696.642267712095, 693.152443485345, 669.399313021574, 682.000975421388, 670.083273023696, 667.582982940579, 686.894501941236, 674.577003501774, 660.21350603268, 701.15900441085, 696.967432084433, 634.513870590493, 651.905593876854, 693.203910789148, 674.366453368196, 672.55696472709, 621.50194560797, 669.925055282724, 691.340881248985, 669.825128313819, 684.603182714072, 650.325668388914, 674.154682444764, 713.621767079484, 671.499090784471, 672.646698704205, 650.253401435444, 704.869749610771, 652.448202089538, 653.41707829406, 682.721928318506, 691.379313894514, 677.159253461702, 688.143885475349, 647.077083343281, 673.647454175756, 671.06662993796, 653.918642184355, 683.630540384101, 659.565457619489, 681.354028185079, 669.879481940325, 657.98559712876, 665.755360711894, 667.801079290411, 670.195082476092, 649.361020403909, 681.184331256006, 687.235622612788, 674.024585696451, 696.854767034851, 675.87816037319, 697.748511227882, 684.217632882054, 653.732071113707, 676.693317929801, 685.398660198996, 670.331749098936, 660.228773255342, 638.70630184112, 678.1687592572, 662.955338029346, 644.544334334152, 677.641323983066, 662.352610774593, 645.37103472695, 685.30701837986, 693.749810232563, 642.95742511728, 690.683835851979, 690.459738422947, 675.540684450653, 665.724367483089, 675.608615615209, 679.017572128081, 693.51620821125, 683.287039573693, 679.600378872707, 698.403248037299, 654.515657753709, 692.239997321579, 649.106159768554, 668.231917796579, 651.449443378706, 675.833087197814, 683.77982948667, 681.919717890673, 651.911963065018, 660.1305481841, 649.139933823215, 636.655135213333, 652.398271816405, 677.80874525441, 699.291422640929, 658.249329163508, 663.132611814551, 682.098419733534, 681.484238983756, 673.063126362404, 644.549100046945, 648.873184744568, 694.170783962688, 658.291827363517, 681.07343328753, 656.858122898249, 690.11272658822, 678.277716656194, 686.566354070237, 675.739499681594, 696.509713036873, 670.325256146026, 668.431029369762, 690.444993033324, 656.653596336649, 652.553226407972, 660.610426292938, 652.323891772836, 662.56264795914, 657.695906729069, 664.105255063747, 687.979841460141, 649.872514118807, 692.732002900215, 616.381846455488, 657.81519763322, 633.756100454361, 679.858689731828, 656.612140215907, 658.012703072666, 703.214014365795, 653.686340968958, 678.792802953136, 665.303225988169, 678.406566018118, 650.382983790104, 680.989344897628, 675.695318361728, 670.998910956671, 650.859732976833, 653.885036134602, 666.013911854828, 676.019922555535, 669.493732958834, 636.205361985482, 676.815485043177, 693.020888786075, 690.671346650231, 684.009998256688, 660.783835505098, 664.390602516775, 710.454942744379, 663.093765489169, 687.254133423117, 690.340940188921, 693.316621434767, 648.663527714414, 689.022939436941, 683.138000840026, 689.796990774355, 694.750464554847, 670.073135029052, 669.241719010239, 649.541896950495, 699.69893643105, 669.979384294822, 664.049466919213, 676.183784329277, 697.772253655262, 685.606106637621, 656.067313098107, 672.076750322768, 668.417852866714, 690.403392166913, 623.552053211587, 684.548436201, 659.769188524548, 648.111505949374, 671.358741344825, 686.579461685092, 675.979474060032, 675.038689107045, 668.938670900663, 668.212889680625, 665.974008981726, 675.537477060632, 645.355353453648, 684.944830123057, 661.748371726451, 702.288704909319, 682.152087382538, 685.974348214064, 644.693178180145, 670.195936799693, 683.58746282454, 686.187133261936, 653.352430973317, 643.421535065282, 662.499039564086, 654.223276876306, 701.865328620028, 699.722889149095, 672.453099122926, 670.242693708932, 688.235500783186, 674.113489057064, 676.755577409955, 685.348177561376, 715.306736060531, 684.377358138082, 687.661171083012, 664.257050540368, 684.161765549844, 665.279562408959, 677.453697611092, 671.181145334314, 691.098564473466, 671.043557643997, 654.404557005747, 664.948191956023, 687.753780156353, 671.457204511127, 674.545638802975, 685.141768526573, 673.195535248192, 672.339864700931, 672.482823087559, 650.900543124817, 694.369835632733, 686.554384090374, 660.706675151006, 668.495388472644, 642.91500881332, 670.081212190392, 667.577568231285, 661.208621075492, 692.524048945923, 670.081766942212, 644.343308197005, 675.470615649089, 671.717674460176, 664.884047571259, 653.056185970845, 649.587369909443],[132.859920730635, 122.970082521757, 130.037448298595, 125.516144036324, 129.899391788442, 131.293286188427, 130.174635683408, 125.782082255197, 133.854937723594, 128.667182310708, 130.742318395111, 135.859646837238, 129.997196038138, 131.544359620027, 128.524750705467, 127.028547478937, 130.622508362351, 128.848175592726, 132.639923784905, 131.077114688727, 131.564642134931, 131.683449279594, 131.432017951616, 132.140989541615, 129.667188461368, 126.928769445947, 131.863217556506, 126.833455673159, 126.796369172683, 126.831895275081, 129.074104196098, 129.043987668186, 135.330579090844, 133.358933451946, 133.768233043978, 129.173006982593, 125.883890648958, 130.60058236159, 131.458869001804, 127.833248264294, 134.547917488687, 133.581652703888, 131.10007153281, 128.325993387185, 126.809221420352, 128.111281695645, 124.580021129789, 130.458292558158, 132.778367399926, 132.220837872864, 127.284986827685, 133.517702223551, 128.467461797503, 130.158849136105, 127.388348572296, 126.338222494608, 129.389945353845, 131.450320183028, 129.699460161211, 132.73821081712, 123.983495571576, 130.854297993817, 127.86323536099, 126.499577313204, 132.481710706527, 131.85730244672, 130.975370501406, 128.854136683994, 130.432936468614, 132.532852526766, 138.040384055426, 130.169782716335, 127.270567244792, 134.058594402356, 132.319458133077, 134.470658555613, 133.805448134046, 132.284514402928, 129.45696546589, 133.087599003967, 128.341029542105, 135.578711916701, 130.166671574666, 136.595524347049, 131.740033599468, 133.934234688279, 133.641828541943, 131.924232056078, 135.05792271737, 123.71652418866, 124.05480682055, 129.579019012538, 135.197689550221, 131.213356835089, 131.809715377981, 129.871879178581, 133.064551322736, 130.010653730669, 131.48030187877, 132.070580346752, 123.370317780529, 132.555101188924, 133.28977099548, 127.513786353337, 134.768140250978, 132.38959085894, 131.067135234, 133.691889256998, 124.756899586347, 132.857571609873, 125.966206692164, 135.226141829569, 131.895329931078, 126.911733419964, 132.561684933065, 130.381578327809, 134.199996314017, 127.453842603642, 129.655481599506, 135.44426231561, 128.975622847983, 133.946425476963, 132.240612047107, 129.67485274058, 131.087551951942, 129.975240319841, 123.480521058383, 131.917531786514, 130.075510228399, 130.665124360975, 127.122978973799, 135.551416310755, 127.719174671928, 131.150301583187, 130.112760407994, 132.841793097541, 132.402241393429, 127.247036983537, 134.523056694569, 134.801007797941, 130.206181614077, 131.483211449483, 130.433411571214, 129.997428257805, 131.951123152681, 127.784940006389, 132.828810258466, 130.401119905277, 136.359413615869, 134.356685576195, 132.38631620007, 131.957719985518, 133.034089641288, 132.207444077058, 129.609228654834, 134.683404476128, 131.772827503962, 127.945831685862, 131.564263441873, 129.401401950638, 135.367916940648, 132.80876528366, 123.415671848392, 130.506546970186, 129.233273595079, 130.168037816634, 124.134809554189, 134.140217935785, 127.971264632911, 133.635322749872, 133.670634008125, 134.713850950853, 130.909407765753, 130.937508748665, 131.093124172551, 130.494744976677, 134.661538072529, 127.410349923971, 131.785990820548, 128.350622355175, 132.403602517221, 127.747172388813, 131.560789426395, 130.694159431725, 133.355704974971, 130.690909008614, 129.109604252663, 129.233147863648, 129.9370013452, 131.339348729647, 124.196880503846, 134.199276817475, 130.187992827178, 130.417439140537, 126.595022520381, 128.840246018738, 129.590421566662, 136.261555386459, 130.12172812736, 131.865912623083, 130.976054927725, 133.096374427332, 130.818822733927, 137.686075327202, 130.178944477061, 136.581609167912, 131.47193327168, 130.536112337983, 134.253272051248, 133.952953113497, 132.939014324568, 127.845708059185, 128.833424550167, 129.736858062966, 129.275725022148, 134.623045234248, 134.611443499504, 136.627744308062, 132.567648201476, 133.76121331762, 126.644952247353, 130.357039291921, 131.019730395553, 133.562070782696, 128.217146775933, 126.014825682115, 128.624823846975, 132.489677685596, 132.5490266768, 131.091158863725, 131.04050728836, 136.029230849133, 133.695624985292, 133.466977309592, 135.292749814309, 131.370142448504, 132.319264337243, 126.388843075726, 129.99555786588, 133.800521675772, 125.405084301549, 125.553603249972, 131.152583165257, 128.815176942867, 131.922397028518, 129.822173091555, 131.235432145521, 133.191610453053, 128.454167879972, 135.405920804911, 128.879540297583, 125.74962894827, 128.787517755513, 130.766791767192, 130.971247920473, 128.148964563931, 131.252235656886, 135.391130473765, 125.78807387871, 132.401605760396, 129.76582614976, 131.674191725867, 132.189119620358, 127.414979979238, 129.704834405288, 133.98494042862, 131.089665594506, 130.560626128508, 131.94370218422, 125.930695893879, 132.002783060037, 129.242530170806, 132.272324818836, 134.693810858307, 130.584352068692, 127.639602283797, 130.428309536097, 130.497743898327, 128.210802206354, 129.180108793233, 130.637462684717, 129.206812253839, 131.304916775211, 131.20748156924, 133.501887040633, 127.136733800423, 128.691046464153, 129.793959410542, 130.164556768807, 134.55278095, 135.668106915508, 125.864883179853, 129.063340207478, 131.064609617982, 134.322452359737, 131.391025395645, 134.964757189596, 129.392461431223, 126.934822001085, 123.846520176294, 135.945441279994, 130.776064149266, 127.243601509612, 131.73992718061, 129.332582021602, 129.562020030039, 132.102027502881, 127.399427832029, 133.876225537678, 128.60743235915, 128.856442237865, 125.424932179273, 127.097726072084, 129.841303170746, 133.500993456595, 137.34450199138, 127.689893680005, 128.935414346233, 129.27048736731, 130.490719143892, 135.277725215889, 133.571891315017, 128.523369727958, 129.053067823146, 130.476057706875, 132.116430826781, 132.891968841048, 133.037289480045, 131.905095179937, 137.178722319147, 134.110302394539, 131.126874616161, 133.427508339695, 132.916090202099, 133.217983363125, 128.24075415212, 130.482827828169, 128.236127238558, 131.424691562632, 133.513472454406, 134.4049922597, 132.53434152021, 127.836695052902, 129.864610592427, 128.487736905417, 127.722716186068, 128.90157510677, 126.162766978371, 128.948481346393, 135.013878359018, 130.327648497496, 127.976988042147, 131.997493692886, 133.924152610096, 131.038697777092, 132.581322321062, 137.753162137806, 131.482997713563, 133.547297196805, 132.023203451733, 127.706029659577, 136.28554443643, 135.162655211296, 128.458813828417, 126.541512376425, 128.428850166792, 129.031837880867, 126.281649475172, 128.978550851574, 132.521373310352, 130.736759388946, 131.06608728326, 131.397042652489, 127.22292058267, 135.799974197104, 128.367242241528, 130.429845641081, 131.75659799784, 130.354405680232, 131.02733534882, 130.72574175173, 130.817918630214, 126.535365840462, 132.655543726013, 129.676221622509, 129.416466399412, 129.121675852278, 131.007122944257, 132.805462085252, 129.55068816053, 134.636997075407, 127.028507814178, 133.889066718189, 135.585839230936, 132.212850054152, 130.605050210821, 125.805386532869, 132.635764686977, 130.691682591021, 128.197208401861, 127.902969574424, 131.596417952506, 134.438321938243, 130.597525745087, 136.394877902781, 133.048280240954, 133.189655083307, 136.871086688351, 130.202764894354, 133.265662489745, 134.561561046304, 126.213814139974, 136.147103477703, 133.255542908039, 127.92239911109, 125.978754414868, 135.089206742588, 130.000850409943, 135.041842433677, 127.661391923729, 130.562805804589, 128.006891823278, 128.138784834413, 131.946079999877, 135.061495957118, 134.522947103188, 129.180575021285, 128.503828737473, 136.009218706704, 131.27569321074, 125.739908027842, 134.653456647752, 131.577424936833, 134.563351665585, 128.486469938185, 128.979392510073, 133.658892682309, 125.324947552045, 126.172180156031, 133.380175579719, 131.322883135507, 131.185827606604, 131.122211245093, 127.834230618049, 134.42170512165, 125.286924060539, 133.843171573993, 135.548561521623, 125.63027670401, 133.090811791268, 129.63534837719, 129.02116206104, 136.491545768204, 134.589813740815, 130.950473694167, 134.930366492532, 132.842690609495, 130.869560057609, 130.631658708513, 130.901688819077, 131.460397748725, 124.748384798309, 132.800350510277, 133.385554451072, 131.727268876834, 132.474494984857, 130.941523645701, 138.434610118494, 134.30440412112, 135.205105288333, 124.399652622902, 129.331965101384, 131.660249330796, 130.958764891294, 127.935315044471, 132.628765628065, 126.72556998653, 136.572995811152, 134.208054019372, 131.255790716007, 132.077596907824, 129.086057435834, 130.751518392273, 133.235880915127, 130.407925893774, 129.310238791661, 132.20397935598, 128.815542535991, 130.232227497298, 136.204247421171, 130.802755213081, 131.40475180941, 131.314431618904, 136.165806730733, 134.525529042337, 135.301166238406, 130.070254135472, 133.444927583371, 127.836714227898, 131.109733037291, 126.543498229024, 134.716401953471, 130.528999033376, 124.459734939599, 134.182312447168, 128.458859272822, 130.66043271713, 135.269176656253, 129.850603551409, 132.252119518436, 125.162875410375, 137.049680931506, 135.344011929718, 130.962329380443, 129.947205659841, 127.967434288483, 128.221170334464, 129.814286123822, 127.932865237411, 128.319264563412, 128.224676238598, 130.038113749381, 136.028508796541, 125.992771295835, 137.427236245916, 133.536290607445, 131.788348237787, 128.275681262976, 128.583557174243, 131.804506119365, 135.193897806732, 127.73128226692, 133.809043377002, 135.420459262622, 138.409046413195, 131.169516619597, 131.701577779135, 133.135714855688, 136.07792343959, 125.734363968569, 134.160363657126, 131.204748159295, 129.207322740155, 128.450379258755, 127.735289420242, 131.939260410251, 127.551080029905, 132.621518292287, 126.821008270285, 131.510493214283, 131.450559100548, 130.785530156617, 134.262954085048, 129.659567957493, 130.113109100341, 136.284381940807, 133.012515644716, 132.754828147961, 135.559175288565, 136.979675971134, 129.446197859677, 131.185976726834, 134.178901816892, 131.106738667056, 132.337302922802, 129.720559134345, 126.463359045734, 130.300124857549, 131.35804449053, 132.277754543617, 128.783616562889, 127.153390336862, 127.760605892078, 132.725049506002, 128.883825722881, 130.812661122134, 128.058592576263, 127.273113614116, 138.377535900741, 131.286238159598, 134.213441155792, 130.557283756961, 130.329070678338, 127.218091380896, 135.684038813059, 131.543650712701, 129.291666611585, 131.490973939279, 127.013452610288, 129.064077656066, 131.516977808822, 132.50294168843, 128.945624874494, 132.486892738159, 132.751517221877, 131.805349584693, 129.793780343225, 127.463072844993, 132.920902186571, 134.853496371576, 132.917368283814, 132.920762055181, 128.336887046564, 131.137564992603, 129.270483467746, 134.96725869621, 124.218519253076, 128.41310092124, 127.05506740595, 132.888345510001, 127.216006561846, 127.240343445541, 133.234413742039, 136.51643166056, 131.040064117964, 129.358596571243, 135.25430035312, 134.158457580373, 132.931422617796, 133.805346226349, 137.939354208791, 130.093884855663, 125.362137654753, 131.834980868574, 129.840720464745, 128.795490257641, 131.817109797939, 131.725892200459, 132.908352741376, 131.300454878402, 135.348897766709, 130.783146880926, 133.715099067758, 130.766539443175, 128.123862870929, 130.370991664921, 137.845222051713, 127.280230081901, 129.31899128101, 133.338852254059, 128.584813540704, 124.803802170814, 131.784228057064, 130.992613881074, 125.39971544512, 127.980586993135, 130.062364582603, 127.942334142184, 130.026453911755, 129.696871116566, 133.614589317417, 131.081395615949, 132.786894288169, 125.070148771893, 132.322367420398, 131.869815731799, 129.902680344812, 132.95064752252, 128.310956023579, 137.067376047079, 130.982256515365, 128.185025848852, 133.92843054314, 132.06408103589, 131.099004800997, 132.608066339958, 133.237457238518, 129.356514243858, 129.296818112087, 135.213215192471, 131.1784003132, 132.103587056443, 134.050042057904, 131.736498990358, 129.943348319184, 133.779073908897, 131.769894606388, 131.394818751165, 137.673388958077, 130.376899305653, 131.314002446113, 129.140412692727, 131.280303561434, 127.171043740294, 137.181981812352, 124.073214906116, 129.30756195554, 129.67891456275, 131.318240040826, 130.496760558906, 132.926608007525, 129.380689871604, 131.382663766626, 129.571184881757, 131.423041106277, 134.394437776505, 129.39584529576, 126.03385772603, 134.64495571563, 126.283390929848, 126.810867310858, 126.800396441663, 136.20876195951, 128.087489950843, 128.558645322821, 130.082796074868, 132.675589456981, 124.816294231863, 130.118339781111, 131.015729756174, 127.508275162887, 132.031883611738, 129.834381298898, 130.94736951051, 129.601540240205, 129.320333485417, 132.508595534101, 131.375842227602, 132.998593986568, 128.497495020463, 131.054907145457, 130.569877849158, 130.165187065006, 128.6246057569, 129.955462080737, 131.647486304908, 131.226052208445, 132.010806039072, 126.691254501734, 127.452043167766, 127.925936766507, 132.316208880322, 133.593171932666, 129.723934264054, 127.63672659677, 131.661073591375, 130.961076351273, 128.739255912371, 128.16849389801, 130.294955429157, 127.774506015798, 132.807991023768, 127.145611039037, 129.09277561553, 130.428506665823, 126.573652991304, 133.460713846952, 134.650276889775, 132.769567429904, 132.148409232989, 129.664525293322, 129.109181938731, 129.442145248296, 133.993487813068, 130.143219654029, 134.392510651636, 128.06947190085, 136.524731729014, 132.053135558109, 125.355970398749, 130.861868128349, 133.306959634313, 135.55624370266, 131.150553596801, 125.619417686796, 133.657061453538, 130.22648871873, 132.415737361841, 128.622152705069, 132.977690544067, 130.363508965052, 131.366124442133, 138.183329554613, 131.685193120024, 130.210744754675, 130.427585673235, 129.438465270322, 132.344932884682, 134.143725246709, 131.65654724136, 135.211402268075, 136.214771139489, 134.55167269644, 133.776087404065, 129.914694549815, 129.89295392664, 133.597001704285, 128.746447401569, 133.093209698123, 127.987289526435, 131.702056924015, 131.689339573685, 131.035988932301, 131.899649049142, 124.693788857599, 130.00121007535, 126.566320463738, 129.234316379915, 128.131242070826, 134.654245490646, 131.378624809869, 122.247739770582, 125.795223952077, 127.983053599253, 134.033344148451, 129.305531341097, 132.161731611825, 132.355676379269, 129.399141212949, 127.96585702214, 133.209636281525, 137.25840862456, 133.257756333877, 130.149569207839, 128.616340552114, 129.463583498963, 129.447001142865, 131.696736830653, 136.394163190639, 126.596947593326, 127.460676587216, 126.421671640594, 129.629711260709, 127.113031136488, 130.898871352282, 124.789565521577, 132.279139408192, 132.263129409642, 133.814340381581, 129.101206040472, 130.40567049152, 130.64804626277, 121.281397701915, 131.424003454969, 130.494446903874, 132.141261804375, 132.945990902795, 132.414101744312, 126.996231682259, 134.590833889486, 132.650756596089, 128.631282988973, 127.908052504683, 131.552059134473, 127.971691037484, 126.675963286966, 133.235748890214, 131.427958099257, 135.099528911741, 135.397604059649, 131.07666842054, 132.624878101314, 135.691226121158, 130.856313148973, 131.879015477533, 131.540056827921, 129.791113299164, 135.015579805164, 129.906763505342, 129.796290360674, 129.187549694719, 129.790958068774, 131.559303926837, 130.551674687987, 129.951181583433, 129.700170760552, 133.000648719418, 134.792223597957, 128.603806781141, 135.140125482564, 134.384444294288, 126.576592442108, 130.993546082977, 127.987806070928, 136.223424269783, 129.498697496799, 129.601324535175, 132.504173024209, 129.881335592344, 133.396333216571, 134.228915236466, 126.605225057685, 132.62816871969, 127.532203983703, 136.578242554539, 129.328251691661, 132.972878475509, 133.921685419926, 133.001843861011, 128.727738146716, 132.378306362123, 123.41808642555, 132.446513108427, 140.402438699626, 129.887109835255, 127.637459522521, 130.624345446826, 134.930928257877, 130.77496405717, 133.733959172165, 127.747596473035, 134.533944427848, 136.121117369509, 133.99005986042, 125.294626603514, 128.594710977757, 129.851261973352, 126.880905133187, 128.919095469979, 129.352906081715, 138.460621199657, 134.381654113174, 130.681796388508, 125.268831003177, 128.396464928188, 130.808787584017, 136.671504628592, 134.122776844249, 135.231448419929, 130.0937814726, 127.641853943575, 129.504617615561, 130.346860505754, 132.761709960676, 129.862606643272, 135.068709301284, 129.44507655408, 131.227147053783, 126.548486347871, 136.642183344746, 129.743125504323, 132.527697415411, 132.503245810962, 134.847159044813, 130.075949961502, 131.252773585849, 132.788646655445, 130.689671814264, 130.004711903292, 132.831753380083, 129.116727828188, 135.202323467096, 132.673612765112, 131.167610646085, 121.549290851438, 129.61479005598, 135.650034714665, 134.053540738664, 127.712813301393, 129.198989521993, 127.100637130944, 134.301631093388, 127.67675798669, 130.417005766078, 134.001447322876, 132.066971970063, 135.168601816275, 130.047448072352, 132.602245548599, 132.887170483358, 131.437922651786, 128.778680027307, 130.509820974041, 134.841534722085, 134.016634172334, 130.038059222402, 135.943908827856, 130.568713820328, 135.282210067309, 125.992627771099, 133.76036956294, 131.499629852533, 133.101014073063, 131.137164643961, 129.960864353609, 131.847779508151, 135.82067905112, 129.943732784738, 134.100596021699, 131.771522252081, 128.486003031429, 125.942656284282, 137.675601633912, 125.702293626291, 129.241752410446, 130.780262850235, 129.54823616196, 132.800344600518, 126.804236295076, 129.696062591376, 133.862418266124, 130.370774654526, 131.01569251179, 130.940802927884, 130.427290964933, 126.949177273583, 132.345125202338, 134.916069806519, 132.334962486016, 128.985643544801, 129.805572948466, 130.57281165996, 126.174404661961, 127.09373718378, 137.339947920109, 130.507121308523, 133.31264674747, 128.180728810336, 131.489291594517, 129.753120809294, 130.755937134916, 124.741647493245, 135.634523340819, 129.575050678384, 128.812890178821, 136.30725087966, 129.594950824542, 134.368808984368, 129.699838168745, 132.161561138916, 129.564370420565, 131.268863681765, 134.175517124868, 129.150387543182, 126.242180382348, 131.320491224788, 130.882781822431, 130.674930836498, 128.989123462801, 134.449823002995, 130.318015981839, 132.08361564585, 126.179236640074, 130.278350971905, 134.042965755091, 132.025375973058, 135.470577953895, 131.137255657777, 133.254286155178, 130.082470842511, 133.44958348459, 125.003842650474, 132.457073298398, 130.89533475083, 127.472990754805, 128.538841906447, 127.055755029821, 127.016956226468, 130.711634862082, 129.266669261311, 132.004693339752, 128.882358075673, 135.729335607856, 130.226488371046, 130.361866231937, 130.305526658471, 131.864584091476, 131.333824076653, 130.913942401985, 127.689504334879, 131.653718189992, 130.061058361579, 129.88399174867, 128.228060507985, 135.854981022885, 131.513914135854, 129.744320999801, 133.798350010879, 133.070875001048, 129.405143863654, 130.22417488384, 124.243242115292, 124.721007552416, 128.480962012095, 127.907881511855, 129.131598481999, 127.638192907486, 131.566877038659, 132.819806635623, 124.593931651268, 125.994291413558, 127.164686280269, 129.626833610741, 131.988340890138, 128.738995402892, 131.189890225819, 130.239257430045, 130.311660758472, 131.864052961427, 130.287913366983, 132.737423130231, 134.565248812492, 131.666656626762, 130.709057807645, 127.867585296112, 132.422979355853, 129.167822356031, 126.691048881214, 132.944759056832, 128.529042347306, 129.396651255161, 124.809694574832, 131.455362293947, 134.227259039926, 127.730576377601, 131.430044997968, 133.91478558239, 131.294140520447, 135.870430643045, 131.483361953166, 135.127885429003, 128.292111852679, 131.737773041299, 126.68424654614, 130.989015142395, 132.42182408853, 132.79125615328, 129.209682162266, 130.325998212339, 135.473142143932, 130.574903913797, 133.079109869411, 126.721710689907, 132.997239908745, 137.023752860363, 132.161425257343, 135.587809714186, 129.54147320321, 128.897831870369, 130.142917422286, 131.01723762838, 134.84255667171, 130.89332974284, 130.459878285813, 133.034864957615, 127.233948401051, 131.014357624928, 128.045919251542, 132.754128937605, 134.847040099747, 133.05154069183, 132.939111131861, 131.45795641457, 133.345062792614, 132.018809977166, 131.822307818136, 130.367527239968, 131.583411431326, 133.341866614842, 134.878608867968, 124.974908822322, 128.923105216996, 133.325088232392, 131.101859366251, 126.915337074322, 125.504152439841, 133.838133556711, 135.319446450781, 129.62365245874, 128.413119109786, 131.900624677268, 133.181517387162, 132.936543278674, 130.016603613703, 128.603503058587, 133.790843899083, 122.881558469612, 132.934575993057, 135.202537413827, 128.680959741896, 127.687677498477, 133.694074604875, 132.706986531319, 134.990004067389, 129.103159969409, 134.21972137468, 130.731930154504, 131.388813369903, 129.867829186361, 126.131345349098, 132.794138902073, 133.624054357974, 134.451433101194, 136.176578953886, 128.665355273865, 133.2421175042, 135.419224185894, 131.230203314873, 131.604437631713, 131.297945211711, 134.645962342983, 128.605353604805, 130.592848411714, 129.425256132913, 128.861360109422, 129.772168713183, 130.356135400367, 130.344810385057, 133.153113056449, 137.688888765557, 129.75470070461, 129.732371518023, 130.301689821545, 123.538775257346, 130.925052245881, 130.640598339266, 130.25463499908, 131.203719759737, 132.645073493348, 131.061870396641, 133.613881652197, 132.980233060542, 133.19717406758, 134.437285623813, 126.295907711816, 135.387514403595, 130.06101778434, 123.47163504535, 128.461696376799, 129.495990630402, 128.351407393282, 132.493432866884, 130.036836024342, 129.55104774439, 135.676296361898, 127.469717443665, 129.858511042514, 135.425201760204, 131.658416584157, 126.833079690065, 127.479714894905, 131.36424353896, 129.059349554658, 134.926423671076, 135.793578504176, 129.195367061102, 131.775973249375, 129.943372951822, 134.322334927309, 131.422794663184, 133.193959434842, 128.070311897349, 131.514095983357, 128.118710213402, 129.978060336267, 128.25282888065, 138.488009408491, 134.171097789387, 126.31170251692, 132.56614671348, 136.242017749664, 126.433910506107, 127.083652371297, 132.950057678898, 129.520032187332, 134.78479647867, 124.493130439024, 130.840051753408, 131.752488612974, 127.198466486339, 134.304583895178, 134.028333192833, 130.753279841683, 131.589660831207, 129.121763095438, 129.98245539029, 131.505560280879, 133.516911943179, 132.815205950905, 135.938312160303, 128.424168727051, 128.229442784018, 132.857809679797, 125.480344132716, 129.417482254894, 131.026014735431, 128.680310142984, 134.107425811435, 130.224362919132, 135.171008858283, 131.641918462887, 128.485486533177, 129.216941244167, 131.596897681479, 131.428237716632, 131.360222281021, 134.24883718675, 131.791683250501, 131.872373356055, 133.367427770793, 128.865800549085, 134.163337945153, 134.544215853088, 128.002337230516, 132.63885300669, 127.113818500936, 137.078500617522, 127.730994084388, 131.075556501658, 132.343180847375, 130.6787797226, 131.198771394167, 132.270823375664, 138.491229529836, 132.850648668684, 126.526153070869, 134.565991556979, 134.453263869039, 125.548279414537, 132.902502834018, 129.327131627806, 129.811973473886, 130.235467375177, 127.218365927526, 135.936650454074, 129.679983364585, 133.861037260609, 132.959537152584, 129.319500743621, 128.447914856857, 132.889166133117, 129.507342181257, 127.970290148735, 127.697527163854, 129.999059894828, 131.545506133284, 127.615683838723, 134.480151856365, 129.102521218334, 131.746196571149, 130.326811600602, 135.967380701905, 133.311474863066, 131.711805307685, 129.639038243436, 137.244977979807, 134.29404070841, 132.341070311844, 129.287200512485, 127.433893555522, 127.724535792881, 128.419358058345, 128.612388943347, 130.046693044578, 134.158119357759, 129.016591837666, 127.666512803165, 132.736150148659, 127.500406727894, 131.849147804394, 133.233491613853, 131.368766705947, 136.662620727508, 130.309103238423, 130.084074802355, 138.202733297414, 123.209744953448, 131.674295751495, 132.843313035981, 129.079313936361, 129.187848892638, 128.548936116868, 130.28616714718, 135.518007369592, 124.190607016607, 125.640671958191, 132.68626075672, 133.636703192328, 130.606667705795, 131.251162361829, 131.885440150235, 131.421595323259, 132.818694280013, 128.823648868518, 132.308770022116, 135.103699296285, 135.495456087861, 132.904752547791, 135.659211439893, 131.546361452854, 131.656410648228, 131.402097723491, 128.796881598779, 128.675219891648, 132.389354886635, 129.121848163029, 134.900496443234, 135.007082213327, 127.143124314396, 133.019127522662, 131.620902364874, 128.704394388959, 131.379694880719, 129.391201723731, 129.372534870493, 130.67227677224, 128.634024950051, 133.001162178949, 126.071661492124, 129.345394296839, 132.19974265241, 130.177577166679, 132.47817902799, 132.106082193717, 131.743417795772, 131.616583455069, 135.584104310026, 127.037763707387, 131.941383985312, 129.973695722874, 125.888490152056, 135.90748282766, 131.608670629451, 130.991899415446, 129.506124699497, 130.446339274051, 132.344031483663, 134.154070006522, 128.365404262694, 131.740749651894, 131.126766078795, 131.539930250336, 129.492088832838, 138.832224640006, 131.92781595708, 134.483383785682, 134.367175620442, 134.120028564195, 132.756660509013, 131.182681483677, 127.667047210718, 128.782008988515, 130.200936993706, 133.824595577093, 130.330878979119, 128.363491043637, 137.087060851483, 130.213952866792, 132.900283247891, 132.246827268751, 128.131914516468, 133.737967928864, 135.608303616086, 131.483550950746, 131.678893549514, 128.610855275694, 130.129309767198, 130.250338780353, 131.638468540082, 136.058113127822, 133.425350906496, 119.408448811952, 126.211618989358, 128.641307156606, 128.467085425297, 127.919876288048, 126.804895637088, 127.122344600158, 133.221495953004, 127.747625589785, 137.27137134507, 131.542970015639, 132.904919041682, 131.390644503883, 131.140336657819, 130.735740066104, 127.98559569064, 129.302080549178, 133.41396060239, 123.879264483153, 133.028222095084, 134.082049564936, 131.999816860455, 132.843996301826, 134.66553649462, 131.496467439862, 131.228221694559, 130.160837183594, 128.591435503877, 131.090395348212, 129.110527301839, 126.356447087292, 128.658749411295, 134.054636272648, 131.347176448219, 133.397830001797, 132.038962838908, 134.805455168648, 134.672240541936, 133.28981465049, 131.649414957476, 131.057845812883, 134.128286588037, 131.943826248877, 133.662692707357, 131.049762225923, 130.294336036115, 128.034332779635, 128.516800751152, 132.865360841638, 126.810029030074, 133.309459275872, 124.881773495357, 135.179827212626, 130.107437907339, 136.114405019357, 134.312041310404, 134.544276785983, 126.390454557661, 125.581120593672, 130.228078841069, 129.823442058649, 130.488255613939, 133.622032550507, 132.861595388514, 129.017840255762, 132.114516553373, 125.297668358168, 123.076937541965, 131.877914020059, 132.124163300243, 130.919807417034, 134.894980674152, 128.365783239134, 135.10104242766, 130.633517075088, 133.02404223348, 140.346551728766, 129.518556608252, 125.416998496066, 132.263890282931, 130.346331774237, 128.97149772529, 132.546568506441, 129.429056808205, 129.990473069963, 128.890003479942, 127.024032661941, 133.727389572082, 136.192273368014, 130.935479260492, 132.90887588812, 131.908737112329, 137.243885836553, 129.944469299765, 126.177327366894, 133.293964094551, 126.530998735465, 124.799947617062, 131.461019450005, 133.066299375759, 131.24713579328, 133.368037044698, 129.974028914038, 130.545146830717, 133.071901088836, 128.430865341042, 127.833630140447, 128.654851081137, 130.177844449378, 131.048844184455, 127.638891393738, 131.240037238622, 135.911025860614, 127.670567760621, 134.023634951919, 129.182885044109, 126.302120574725, 130.785559114583, 130.766095290626, 129.070247331319, 129.160786335811, 127.472641751133, 132.599819435854, 129.488257749683, 131.248320973933, 128.992485752897, 132.592191360749, 128.853150539469, 133.532443302581, 131.155155816842, 128.461408306089, 129.35145150583, 131.788785006936, 125.271268405286, 126.472626983523, 135.398206966041, 129.560907969771, 127.169361460204, 132.280376624993, 134.061221829138, 126.634609679268, 129.894897272057, 131.708813933711, 128.246086522928, 125.096719331714, 130.817170728532, 127.317648679874, 129.691590214647, 135.442354253346, 129.805479430633, 132.808078303468, 134.109406433719, 127.34430125142, 134.82155430446, 129.981166891938, 128.634826121086, 131.996052273593, 128.631849168456, 137.338668437091, 131.442595580885, 130.926748440197, 125.329925119341, 128.323222917568, 126.556278707347, 133.447592085094, 128.96177123258, 130.924781195828, 129.969300631486, 129.305736305295, 128.946191507732, 128.671785669581, 128.1617857676, 131.431730846067, 131.1435856519, 132.551467023957, 134.876516341315, 129.475768421465, 128.338509275472, 132.591102248789, 132.334212107319, 131.439309779429, 129.536323845701, 127.102174093802, 136.35885208378, 130.359580122708, 130.182258460088, 129.421036891041, 129.939022182465, 130.180822324147, 127.518350383832, 133.163745981049, 129.073669678534, 134.850669655727, 135.942275295417, 133.992249043518, 129.75736363309, 134.604973045306, 129.86740993771, 127.560034341106, 134.045269498997, 131.096280790503, 130.828895470151, 127.722734819704, 127.713679194626, 136.684299866052, 129.965952932263, 133.114649214562, 134.253041662777, 128.127994178499, 129.32949001947, 132.365259935915, 131.019872277633, 132.049555474319, 130.72510923143, 135.443547783458, 132.572562119862, 136.519455035995, 132.203178389781, 127.003492796748, 131.813575391551, 129.367596758745, 129.840084020784, 129.959750570192, 131.037143478204, 139.364201976182, 131.060870750116, 131.714313488089, 134.856852194914, 132.271427012691, 130.259807671893, 134.597022624236, 132.391618873208, 132.735331109627, 131.376248754236, 130.439770508313, 133.790699089122, 128.686128993003, 137.116743290558, 133.846216510204, 131.105187154139, 132.810662865129, 125.471411544817, 130.316120627936, 127.141282502723, 125.266315241671, 127.435295409854, 129.822988302995, 125.646722342917, 134.782733094955, 130.813919256415, 133.193242418785, 129.948797890099, 130.082644745097, 133.690869791219, 131.307393720391, 132.019687172041, 127.085333711094, 130.117237447141, 131.422065344643, 136.785545337691, 130.476745509647, 127.684619644221, 131.276236936845, 132.956100051079, 129.012920262, 130.10484262072, 129.850103145187, 132.945773963465, 132.038418099299, 135.507903907306, 128.025971876501, 134.548066691967, 130.797444555312, 130.071174484932, 129.570671641659, 125.406311302744, 127.520467328328, 131.061521629517, 131.399859856212, 132.046079823228, 132.243476325267, 132.25963212008, 126.653750323155, 129.105663521503, 128.466206662122, 130.655085834765, 135.55867347365, 131.357642055164, 131.885694356743, 130.3130675206, 129.427951779271, 127.098634752311, 127.974123772808, 127.751076602033, 133.251321741654, 132.860759906405, 134.177306889798, 131.472913032142, 130.401917093537, 133.768242533948, 128.652900372312, 133.550057137469, 135.703749107122, 131.645629761563, 131.839944401685, 135.271981416577, 132.259055166347, 131.765624476583, 130.501450984739, 131.72429643458, 128.062536006808, 125.09395969335, 134.934933418986, 128.505397063996, 132.390002306129, 134.919072500121, 126.16885611109, 131.957356506022, 130.146114329167, 128.310303269124, 130.95686481194, 129.805782962387, 127.134775364519, 127.261635259735, 129.489241047921, 126.70252036995, 131.72211817208, 128.126545876791, 130.596654224836, 129.999143339177, 129.893520475848, 128.74573828169, 133.287264054132, 126.806679406515, 134.813790433064, 131.328978695999, 133.162805091755, 126.121037143752, 135.894615333427, 131.100097495434, 127.810591627375, 131.487897862874, 126.951734577948, 132.927729510978, 134.301706651672, 127.821692635204, 132.836035932796, 125.833231767713, 132.007254356495, 127.740263910211, 133.794668341305, 129.894192212697, 132.028381143189, 134.054098438624, 134.492648651821, 131.661289407275, 126.963926376914, 128.797831213699, 126.908947656452, 132.429362178399, 132.884062492882, 135.354610286149, 131.272343060792, 134.385438128493, 126.297906734686, 126.533113013107, 132.753551702094, 131.764329289465, 130.664012042982, 129.186343381238, 133.064057923472, 132.429781434917, 137.14340785209, 128.98234854869, 132.925965270338, 133.254645282048, 133.141099845635, 135.575307217374, 133.669819337856, 133.404838693874, 130.085566624402, 131.610113846937, 133.974859178949, 132.742712571889, 129.019810268007, 128.535324955935, 130.150790286938, 128.261135409723, 128.860037023877, 126.870324629101, 128.816648266412, 130.814023112044, 129.070562237102, 126.290745192424, 132.613869271629, 134.684487552447, 133.872092856954, 131.684484194527, 131.808119084326, 130.569635021309, 132.989529579252, 132.105642736606, 129.923831846846, 131.190867630665, 130.042952518742, 133.245897583572, 126.861732463769, 129.728852621492, 129.026300889532, 129.641910372056, 124.357698319919, 131.249863684549, 138.539441202013, 134.083044558917, 135.452320423378, 127.635998595648, 131.314780007354, 135.755334998606, 133.625576261217, 128.274651775883, 138.302165681394, 132.58411076606, 131.050669286789, 134.476940946295, 128.606459290717, 127.578235544849, 131.553255620447, 131.104706209611, 129.865228991026, 130.791348212869, 133.018937640805, 131.182229410481, 132.460870342732, 131.695033237877, 129.765783560572, 133.409205951365, 130.437119230589, 122.729089864055, 131.580201816738, 130.922597797222, 130.667877014618, 128.76660935039, 129.844922834474, 133.504754180202, 131.696299178614, 128.853151698158, 127.565455556428, 128.48601752946, 128.376389830056, 132.489496631934, 133.381593831697, 136.443645474213, 124.630878837477, 127.611067488572, 135.662532921048, 129.4715204699, 131.486942286655, 134.484904625645, 132.716017846491, 132.586988037869, 135.195110077371, 135.139630472685, 131.593444858319, 134.881182035089, 134.749986824448, 132.510006970363, 130.163533824275, 128.688272829024, 135.24407608748, 127.438706385889, 127.065944848582, 133.041126403166, 124.070183906264, 131.226944714525, 132.014311116197, 123.145975605969, 134.585646443957, 130.793611495671, 127.014273834561, 132.429310204731, 129.470207668125, 126.934074830865, 126.767994903711, 130.262499065552, 133.016179364851, 122.61792049599, 130.154735400024, 135.759410603967, 133.631060759513, 133.817705944392, 130.150350277533, 132.766768540091, 125.795420588911, 134.25508430015, 131.72861120253, 130.112580617427, 135.450176890436, 126.889919314926, 131.98215120408, 126.031158190946, 130.13738297085, 132.599712753828, 133.281730449353, 130.673346917361, 132.848223225281, 129.229685129253, 134.487561067867, 130.220466450475, 132.247574795865, 134.761695167405, 131.412351910792, 131.810840577452, 131.313882334453, 128.510468925905, 131.831773955124, 135.42142736047, 131.525361907089, 133.470236228776, 134.511306625164, 130.417450118911, 129.093197101617, 129.092295143938, 125.880665588556, 132.983794185848, 125.594336107283, 128.857846826247, 125.112626486053, 128.989241270019, 127.798574787696, 133.605091836692, 128.368427859486, 136.159294695239, 128.867346619969, 129.918766329752, 132.374769971694, 128.501705004113, 134.187700176364, 130.154076104867, 129.471483650783, 126.416228973681, 133.688422962748, 132.304613274465, 132.485838529697, 130.999308367249, 132.214869932923, 128.638205285312, 127.811868429608, 131.862141682591, 126.47093477878, 129.83990993721, 135.046339716768, 128.732135486931, 132.87144791825, 125.846219667625, 135.940288456391, 130.279157097825, 136.374836598987, 128.983858573483, 133.197628784431, 135.720085254204, 129.249747771025, 134.340750329435, 129.328208610941, 133.024805110782, 130.487157036945, 130.108225680625, 129.144496494397, 134.518204239474, 130.139691223784, 129.097133367666, 137.854769245948, 130.473798814257, 130.887142988642, 130.06097763416, 134.277263100852, 136.992741319976, 131.038773660271, 131.120658193521, 132.308577912269, 129.353347105574, 128.058263072416, 128.11587935415, 129.602850363183, 129.185363481335, 133.385659042109, 130.629344145466, 134.866295573284, 129.543611048307, 128.678168877046, 131.014000587272, 130.339254443879, 131.499496603612, 128.744665883558, 127.587229837204, 131.714075874134, 136.873166312054, 131.692284597137, 130.314384350013, 127.450214438297, 122.548362314056, 125.522149167808, 133.351799070224, 137.245483899096, 133.011171976144, 133.571142037527, 126.455785708843, 130.980606852866, 135.62775065363, 129.707672615294, 129.105007985756, 127.953263054072, 131.401869271755, 128.512878469538, 135.071821935606, 131.650694184877, 127.100863659712, 126.456076141169, 135.967845496925, 132.995826454319, 129.862887767526, 128.156399314721, 126.132973888082, 131.744523403888, 128.948099905637, 131.556454501261, 128.680450928094, 134.100073484314, 134.88137821768, 133.237838696121, 136.964970689984, 130.357762482221, 133.996662819753, 130.02106017412, 133.466946792381, 129.6582772104, 127.492137779838, 130.321541248543, 131.091694182049, 127.427932191219, 126.284127293365, 133.674704004088, 127.593438983791, 132.203388763491, 133.094778327964, 133.186439992892, 131.521462641125, 129.938600602407, 128.34023970346, 131.030172324337, 135.944034102096, 131.192393935573, 125.964766319826, 131.524609155557, 136.369783570658, 127.294499525418, 123.865733157896, 129.092606540106, 128.899653965638, 125.674928270239, 132.055650243873, 127.196282718178, 129.440890691917, 130.156648202171, 132.085493514036, 133.968385335187, 130.999125259422, 135.106113205031, 128.980465313673, 126.485162855577, 133.32650920305, 129.822058266515, 134.297368227299, 127.834775572748, 129.117631872221, 134.67297208786, 131.441843926587, 133.27511868379, 129.41882310873, 129.439572806897, 125.375820851526, 130.314843709999, 129.578161757981, 135.98438704332, 131.214896375978, 131.282789921604, 129.168155659488, 132.351088536811, 133.009919237996, 132.273376921469, 127.596890887849, 136.916067675992, 130.289715021516, 133.50653152772, 134.061034013935, 131.168473188184, 132.944871133136, 133.872395182369, 130.893104783866, 139.719588904018, 131.986462833156, 129.64736589237, 130.551133919779, 132.594536202363, 136.199056539313, 133.168400584038, 133.96247651707, 130.671059186705, 131.889077771789, 133.319806717835, 125.826766310711, 128.900092102, 128.616369068948, 129.25716139996, 125.24087116268, 129.007350987474, 134.796542302614, 133.784187518707, 134.177239952316, 128.708049494691, 130.47792536418, 132.942058571496, 133.810424834063, 131.375700559797, 132.213776992928, 130.401491787054, 135.684435776041, 134.407436653663, 133.612470627908, 129.24196606787, 129.400594858683, 133.666564654625, 128.489859505785, 136.127153859271, 134.713125203584, 134.658609889975, 134.392777240777, 132.515572969301, 127.774574877846, 127.978622742828, 131.119537641794, 131.720295480277, 132.68553169686, 130.427458509898, 133.842795035317, 129.933974223925, 127.273181385684, 133.524603466764, 129.094267241681, 131.717316854294, 126.042166161043, 137.562980154258, 134.522239084031, 133.981764279372, 126.965890905533, 130.146018100129, 134.681555850843, 133.91105147017, 130.76584211206, 128.730545834302, 129.882757217562, 132.281553357239, 135.435921972082, 128.628935880922, 132.071306318708, 131.453487625267, 131.350295222304, 127.25972886658, 126.879404414715, 131.170043055705, 135.878207806033, 132.449475979788, 125.864075061692, 132.876065249517, 125.289776071915, 129.926709813221, 130.847766331159, 130.926867767618, 134.226520771054, 131.820460748387, 128.974871439083, 129.810208426242, 131.731178676325, 126.725750323844, 135.457496133286, 133.292959092622, 127.435308927091, 123.670622152453, 132.836373054705, 126.739146887543, 133.744148401717, 131.304580054638, 136.116954216997, 127.503420880936, 133.523701569021, 131.350761074172, 128.665734705208, 134.800470463443, 134.753174909507, 131.566411958065, 131.174831229031, 129.744408199545, 128.274753484566, 135.174431007448, 125.081074521139, 134.151045979848, 127.169196880532, 134.724582670594, 125.836979560532, 134.962302869176, 133.431649361391, 132.837682780681, 129.042486618604, 134.73710942125, 130.495634473836, 130.797097946177, 129.731239101452, 131.103487869772, 137.851560597441, 129.969293683109, 128.308844474628, 134.675556602567, 126.143459280286, 134.415121992294, 133.28877288329, 131.88710461055, 127.715738900417, 138.645624522575, 130.767649836063, 132.179264188376, 132.132292694501, 127.239129529591, 134.668471332921, 130.638699268153, 134.142617333314, 131.217866982043, 134.013581470412, 131.623540450654, 124.605526949616, 126.85769576117, 133.252135958592, 135.075426363325, 128.798596411564, 134.97591238536, 133.814837400822, 127.257731532127, 129.192907590383, 136.23763845193, 130.580738989632, 130.245016306987, 132.280869398837, 127.21585313322, 126.50600678297, 131.586513369181, 134.048045798847, 130.182493351843, 132.263616513734, 133.245440311669, 131.510146833202, 132.755439333239, 127.736592703397, 130.494560825646, 123.611284415208, 127.433313610302, 130.496021396927, 124.775866513634, 132.617608871466, 127.361256951931, 131.411503730243, 139.356246408096, 130.684438698261, 127.559089501559, 130.29474140216, 133.421219587097, 134.23096286422, 132.990023010788, 131.481427682126, 127.839267615915, 127.520146582286, 129.244546179906, 128.8303631354, 133.074597902913, 129.523850018062, 133.30037583366, 129.532126388008, 130.822059446445, 128.791419047447, 131.271947844657, 128.631450991145, 127.960946209397, 131.437930875846, 135.001650008404, 127.898514641959, 129.485765767458, 132.742740311677, 125.60059540202, 128.637387061487, 129.044957940664, 133.178180795586, 131.670308764136, 135.69041877805, 130.317607108829, 139.94550662793, 133.168152878746, 135.277824970116, 124.288041177246, 131.436101281646, 131.584119068309, 128.99104577453, 127.813087641443, 131.527190139954, 130.37694636584, 129.560191954043, 133.477992987973, 137.536246272868, 128.69063121502, 132.405471000208, 131.633464011174, 127.043671059015, 135.754168091324, 138.104612665121, 137.020222791993, 130.992285118655, 131.0779777329, 131.158967411945, 126.361050774284, 123.843381250012, 130.165592836295, 127.398054338581, 129.829392678772, 127.219386175702, 130.283285725793, 132.175199490801, 128.533328580779, 131.752196602186, 134.689799570203, 136.259762647265, 132.26464022539, 134.321584104012, 134.099139052771, 134.307970417333, 132.955217173609, 125.602626532366, 132.368944838301, 130.763869739691, 130.813570011301, 125.763268495237, 129.524740750911, 128.902322349485, 128.335154026058, 134.75730045284, 126.859181246622, 129.440157482297, 129.472644702917, 128.351476136618, 125.800073961633, 133.653363432978, 128.889594975923, 128.961555048295, 130.584811642424, 131.141166110487, 132.658905338458, 132.685246854233, 128.047498877622, 135.932083650712, 130.729623836345, 133.630689071877, 131.267612050117, 130.391281689151, 132.077253524888, 135.805300654699, 133.033521203997, 129.789169853821, 119.841765071854, 136.46718793317, 127.223543346407, 129.312193105276, 134.511552315344, 129.865641983347, 128.685876017911, 128.667283184773, 129.577954103211, 129.342248254233, 135.63889147399, 124.997576772201, 127.669406210686, 130.022634862384, 134.064299953009, 130.434740375108, 131.527042163755, 132.626240189521, 130.769236353197, 133.427914755486, 129.991483549466, 131.06760478046, 132.019800431563, 130.316662118987, 134.559896523792, 130.335474368922, 131.040783785955, 127.789521281354, 124.794104002699, 135.406564102889, 126.561520203596, 133.846602939051, 134.390742766031, 133.552401984593, 133.902387922109, 133.289102325965, 136.361092550133, 134.876944618152, 139.091478097729, 129.372338932062, 128.552999331785, 128.321946949261, 129.549768877531, 130.702366883039, 134.344488811566, 131.646755383109, 135.290828569981, 134.706587640005, 134.750177997554, 125.106387393312, 128.254126853476, 132.981700853591, 136.943567035879, 134.225042093208, 126.84250962434, 128.875782508463, 130.850445054119, 130.148698783782, 123.863942083879, 126.683947282825, 128.25684518246, 132.500008600592, 127.870502860483, 130.38682927351, 131.522543013541, 129.873466525316, 129.439496207611, 136.647543271272, 131.528523074948, 133.023956847952, 131.776952617036, 132.255934703144, 133.495483015561, 130.031316121482, 126.105033165656, 128.131878528744, 128.933595436094, 129.915437627624, 136.335474645224, 128.981080183838, 132.312686377621, 130.461906899451, 128.853006370061, 128.552863116875, 129.891823211677, 128.267133119476, 128.159147227477, 129.255317334913, 130.839642569059, 130.411156593216, 126.963430245853, 123.94003497426, 131.136017011997, 129.30928770264, 134.152769059056, 131.827500103428, 128.734418807091, 124.310716863977, 132.631638039325, 128.565228192149, 131.757907461165, 126.923206774545, 132.607300264571, 133.30225878183, 130.764527777712, 128.800806368842, 130.610225605842, 131.131859015845, 132.878614995589, 134.313359785787, 128.622786264645, 128.892647644038, 131.8565942879, 133.147984698807, 131.391176696693, 133.811108596703, 129.196501127604, 130.877082165897, 133.404384638631, 129.694622640533, 134.337848217163, 130.400006183721, 130.965484231761, 132.192752142487, 128.005243332644, 125.820245244316, 126.550935249435, 126.994470358917, 134.678936336788, 129.198073479241, 132.46747125946, 128.203881877632, 133.757230558287, 136.838992192132, 137.130803726724, 129.493632887688, 127.999816712871, 135.019499246459, 136.37220889251, 129.145490333299, 136.712723409201, 131.739029355779, 133.587186487425, 135.952146846268, 126.658796796799, 130.014709541572, 133.62388408265, 128.09336404804, 131.553641043862, 127.297947931063, 132.993616335165, 131.4040486368, 128.504599566124, 126.155738899562, 132.099226963819, 132.067518989691, 130.742043090028, 128.350485855409, 129.6860949253, 132.546282363598, 126.206168367177, 131.06991247832, 128.600681840325, 129.223824278365, 129.592303026969, 132.547085399202, 128.354523589285, 133.657592346383, 131.897718527266, 127.360914777934, 133.0858747263, 125.526251430867, 131.106115824501, 122.801389797765, 131.145671280458, 136.518400638193, 129.115710834072, 131.451696340627, 128.180278002008, 127.895123563763, 134.428805865107, 129.233834090055, 130.516345506268, 132.294755833119, 130.570303223544, 133.601247036271, 137.205905025444, 130.683384754469, 131.802979542321, 133.916725954295, 130.894180278174, 128.35245443645, 129.938228560105, 129.694807739914, 133.127103922674, 131.525344417945, 128.798550382229, 134.139761768973, 132.633105472177, 127.803754339969, 129.543002547437, 133.049944987475, 132.71314908989, 130.099256019614, 127.553006142838, 129.529491930412, 131.703775683431, 124.012286641716, 129.81970240651, 132.142576104077, 128.456083387, 126.952555129901, 130.103045945686, 123.631341342539, 129.287937553391, 128.957986462633, 132.828971373857, 127.138255286519, 132.214851522107, 138.13159024736, 132.059758582489, 130.10053253032, 128.883223122495, 134.039117601703, 128.084360999112, 133.584031852639, 129.378523444193, 128.104877202423, 131.836954705415, 134.443161899943, 131.236900118727, 129.404978811857, 128.974743078285, 131.60868982879, 135.462434062161, 132.115531298962, 137.785545783982, 135.568350941112, 128.020980740406, 131.808264272666, 131.568692178894, 129.901786601101, 134.256749661842, 128.316092288059, 129.756689209931, 133.986346277279, 131.695261636976, 129.316312379959, 132.552406743215, 130.936843811517, 132.498626742132, 127.326445962488, 132.320878187423, 129.749193465119, 132.608542941602, 128.03824792835, 129.685864237059, 136.752158796876, 131.87530935404, 130.311630944503, 131.663890979665, 137.658824483688, 129.239170428369, 131.017119595263, 130.608512943444, 127.866290590628, 131.334060142583, 127.887924629082, 131.791839881862, 132.783347647094, 132.908049154342, 130.231108671528, 130.178190195887, 130.884543588339, 130.546434619596, 134.454763844764, 134.555007778255, 129.064884740341, 128.658435961343, 127.766918543261, 129.204422395229, 129.790562315598, 130.517573014635, 135.207234849792, 132.164384881193, 128.374735913001, 130.538213562921, 131.73744889815, 135.15281121048, 136.02378238958, 133.239583790062, 126.387327969529, 134.338554295238, 132.670422561717, 135.940953802625, 129.407737528228, 130.899801169787, 127.143161715972, 134.047410096285, 131.607303397735, 132.430891563871, 131.239607109305, 131.458166290216, 135.505037518001, 129.497097807078, 129.893077594487, 133.339511412111, 132.118462015126, 134.525847792661, 133.712518838394, 131.092321726713, 132.192514318777, 127.747349342719, 129.923625577703, 127.680635674498, 131.903352863722, 132.62502771217, 134.494209164737, 129.185032373129, 132.026591905096, 130.998829846698, 129.064375816428, 133.479460058669, 135.760549367066, 130.113921195674, 128.969372980634, 130.209307545159, 128.664792719422, 132.926215278786, 132.352798481934, 123.812207038765, 128.592221648299, 132.01127922371, 127.996862241374, 129.725020417463, 130.131397103875, 124.46076936627, 137.073190274679, 128.813385082864, 133.332185306637, 134.46694871707, 136.933979890204, 129.738284248405, 132.009808905489, 125.909867585355, 128.514809910064, 133.44223205456, 132.691624696739, 122.470544102193, 129.187557075975, 125.317651750626, 127.640144217151, 132.342944128609, 134.233462923781, 128.973040831064, 130.752865026037, 133.343508415428, 129.286213362469, 128.051972737948, 128.581858480429, 131.250143241934, 132.116968738259, 131.292662969232, 126.235645282931, 131.608479136177, 131.780582483078, 130.085106416224, 129.449154308095, 132.800296898317, 127.276644215515, 131.132638908912, 124.977684404489, 127.479004656017, 132.71515721744, 120.645316226999, 132.396120542899, 135.688397052571, 131.067047149604, 127.526490657149, 134.251085522834, 127.717028178516, 133.249384125924, 132.686634219068, 133.460398672923, 129.32767705895, 131.475508634491, 130.385623831049, 133.059252293567, 136.766968988056, 135.796544427477, 134.001814556531, 129.734684078081, 127.216322282368, 132.811331343713, 129.217150603926, 129.466452953486, 129.666138950338, 130.543487737141, 133.185182637008, 130.155349898569, 129.197709584992, 128.349480666082, 130.163422430013, 132.377493862441, 128.164821516993, 130.992718610858, 134.708006046945, 133.23302909247, 131.325296444387, 128.36559175393, 134.121084264984, 130.165305572705, 132.280627086201, 130.310041600224, 129.1621101746, 131.368633269093, 130.091921648409, 133.951314733736, 123.977164612922, 129.223774567856, 133.026815266489, 131.643614869626, 131.976396815026, 128.882404965648, 131.522057083406, 128.784394395442, 131.674040076083, 128.465905427895, 135.841069211637, 131.393896113198, 126.564164716251, 128.562882057236, 136.001919285783, 132.316221527658, 129.983011616523, 135.301665856959, 132.115520380786, 130.670818106645, 125.042011947659, 129.996262931384, 134.852292637871, 130.651549207907, 134.499963457023, 128.381970233158, 134.212698690034, 131.127680746287, 130.463403453128, 133.562435392922, 137.273665074586, 131.652726817928, 130.905560444823, 126.991685648152, 134.405064706552, 132.761306232302, 129.395197145869, 137.399062888919, 133.281479018776, 129.099741809997, 130.509811282043, 135.008896409275, 127.058303944467, 131.386640371412, 133.528884776091, 127.961750588259, 129.004122553292, 130.133863882087, 131.391296571092, 128.659266349023, 132.038179401109, 134.20473569741, 130.138671547434, 135.474421091585, 126.467107541731, 135.035261623939, 129.901155803303, 129.249550226981, 133.975167212478, 128.891224934038, 127.076556094563, 130.310972541502, 131.492144221173, 127.554526573615, 130.479007984085, 130.722941084972, 132.892984353211, 130.0857093289, 125.790176156283, 134.160975718256, 131.260494888087, 134.010853543957, 131.179406980225, 133.301277870058, 127.692784453302, 130.372603068691, 130.017305910092, 131.328552377099, 131.787353803867, 129.280080441619, 130.844263077586, 133.398763309084, 133.726269106073, 124.085757771671, 139.293345995148, 123.35904362333, 133.491212148368, 130.042684513083, 127.564857701426, 131.990710710669, 126.995315335498, 130.190759178984, 130.966819556228, 128.485076205033, 129.471471240118, 133.76405830205, 131.186079152148, 130.122671780023, 126.308916972877, 133.097837083001, 133.961673160306, 135.129776065843, 134.892430639361, 137.228108371755, 133.987004468056, 130.076662477486, 130.233577227099, 135.465076070603, 132.105219507639, 131.205910814371, 137.191269669655, 134.462409311504, 130.322790179049, 129.915773331649, 131.128123495237, 127.16105378338, 133.130329824724, 134.990311495801, 131.006606844918, 126.676782781717, 131.427690369491, 139.437005117995, 125.475158664241, 129.162695043996, 127.788478656296, 126.714467085302, 132.304278107652, 135.900932452505, 130.372386528941, 131.851543402166, 129.068619909849, 129.352215680849, 132.7074323909, 133.014525447639, 130.762812211008, 135.404613735568, 130.626255520888, 128.737935509341, 131.861493716676, 130.172893706588, 126.551923930851, 131.903394432652, 128.697847172909, 134.442554171251, 131.576276276724, 132.632520790939, 130.555744378317, 127.146358764453, 128.44948733758, 130.374423054924, 130.411731609585, 126.891374346593, 130.936704880532, 130.487573329242, 128.634901318091, 131.226401219695, 133.326643610579, 133.121229223852, 134.63200739585, 126.308350975669, 132.886584473582, 127.547030528058, 130.230970728449, 128.293306077752, 133.113808433091, 127.226457103774, 133.381010487813, 133.943218382221, 132.856166228131, 130.527380166583, 125.095477438965, 132.733253567816, 126.097533474809, 128.357480295276, 136.118065470021, 132.404162323005, 129.379293418426, 133.123516671077, 130.929491943664, 130.04508721662, 134.449532460182, 126.398226463868, 132.331055400596, 130.759978964441, 127.517311583651, 133.373432509434, 130.649251921352, 129.465126953671, 132.869211225155, 131.13529819896, 130.519829025546, 128.369236140936, 129.644820725628, 132.907543516704, 132.246600746565, 130.051304124148, 126.221984597216, 136.436179143924, 129.306002699109, 129.456812527923, 131.70990325964, 129.466533068149, 131.354028440896, 129.147800354875, 129.559869393857, 133.848847170702, 131.157542753057, 133.53314273872, 131.223474642038, 136.890046867572, 127.40641881495, 128.925955993937, 131.548037234016, 125.39802799124, 131.937371821773, 127.700254982419, 132.885217363588, 134.600165602498, 133.968004319827, 137.175752438964, 137.353491424255, 135.148831233212, 131.451260963997, 128.726151143908, 126.390836544963, 133.718773554195, 127.797203693416, 126.920574222234, 128.110245552356, 129.977881193842, 130.449323514622, 128.15292016167, 128.731232709131, 132.175696678435, 126.137396565346, 133.87042469292, 129.75682241077, 132.951513744675, 130.710295017845, 131.109254625866, 130.085860339576, 131.397769883984, 133.147232655207, 130.845500787081, 133.836743543048, 135.862516597473, 131.034416501109, 134.87769948834, 131.642989829017, 132.639129363765, 128.737368635865, 134.109819911971, 129.413168625379, 136.115808978339, 129.889765461986, 128.903678418243, 131.868810411105, 130.326229104654, 133.48905868435, 133.514536473895, 132.301092081339, 135.642562631488, 130.911482224727, 123.767158962539, 127.15911599071, 126.617530739315, 127.77863582185, 133.971303397643, 130.85270650775, 128.0143542521, 133.067597348834, 130.46968564083, 128.147656998066, 131.228453132648, 133.981553516759, 133.185846124048, 130.235998495933, 133.398056936771, 131.411929859144, 126.611186285635, 124.945743452498, 130.06824245786, 131.660993171725, 134.078020300815, 135.129365520577, 126.482205742992, 135.237698999836, 126.541693672159, 133.096342675954, 131.45996541621, 136.899907429845, 132.133939888556, 131.811705150288, 133.718305643672, 127.437831109056, 130.246108337942, 129.079063738848, 132.046291148349, 131.369011222681, 130.733729620774, 129.804637327761, 127.770634304603, 126.390598150503, 134.008236821276, 131.55410308624, 136.092405813175, 129.496839812693, 125.720128752405, 133.062543170255, 132.622389787605, 131.092793305386, 134.019155592501, 133.277130972824, 131.994207554818, 135.551421430163, 128.433469205024, 128.064414722258, 131.202463593227, 133.680408028052, 136.508383348915, 128.424313554133, 132.336484186792, 133.470686355802, 132.507761503698, 127.196517618977, 133.489219384721, 135.741644893471, 130.199024840035, 132.232956077134, 129.457714312262, 134.587396907374, 125.17707498412, 133.945716680023, 132.954528396874, 127.064624853804, 133.874885016505, 130.37611623228, 133.181638840786, 131.122097850623, 136.433707332746, 136.910903819706, 127.407438862, 127.607699751855, 127.445180115503, 133.186112998446, 130.452189608552, 133.622440485925, 123.79844393626, 126.607526969157, 135.273586952767, 132.912937341481, 129.890617450727, 130.792880816797, 134.609802302164, 132.053667566231, 129.207508883358, 126.55085961124, 128.068579186045, 126.232225094731, 131.197669805009, 129.308014157487, 127.784207335256, 133.083604863014, 132.403370004182, 128.645416140427, 134.801024634522, 134.657091157112, 128.918421263216, 135.681551831772, 128.676866778369, 128.973440977054, 131.954502552915, 130.204146453103, 129.891700142367, 129.742295796884, 127.574057786683, 134.467933325342, 132.891219744564, 132.838963840157, 128.122235251819, 126.644837832504, 126.187133917457, 135.256548940162, 131.032388036159, 128.915765433189, 138.589651930482, 129.198616473764, 136.566778229813, 132.235414841586, 134.064728322045, 131.217622502301, 130.760382561228, 130.775586151081, 130.935639491345, 131.724675875123, 129.444607957802, 132.552292475535, 130.247450382352, 129.202144243662, 131.147353963466, 124.251251514621, 130.610971810116, 125.292371699834, 130.610328594676, 131.478978580444, 128.679030498579, 131.352118338166, 128.465565884426, 130.715384907146, 126.134740248172, 131.19824878083, 131.392172277133, 129.355376291726, 132.736475332742, 130.510214975231, 132.276401516374, 125.181604460937, 128.994894525611, 126.908223860256, 132.480508126731, 127.515321268269, 136.463414298143, 133.664396362567, 133.054705809671, 132.599233691612, 134.919362145028, 127.192112643767, 129.453778964666, 121.788498053973, 128.68994906676, 129.124956108797, 133.791552456291, 125.46024941819, 130.387519949248, 130.418954112094, 127.779307442475, 135.118648239811, 134.113103452493, 131.068708728126, 126.556451223645, 135.996811233988, 124.940435341537, 132.089133384226, 134.411468310786, 131.399629238967, 134.368409279278, 128.66123147842, 130.782508376195, 127.981474347669, 128.964545576021, 132.363849805592, 132.735862215146, 128.088593076402, 130.988839762348, 128.421954977244, 128.57681299325, 129.145331028549, 128.195020305066, 127.68104952948, 134.351834073516, 127.610352076371, 132.534211331575, 129.838119236052, 134.353597698704, 131.570076978085, 134.805016030738, 127.571210385261, 130.499454844603, 132.840184870955, 134.572675017509, 129.802669684339, 129.440767136026, 129.209249222676, 130.44495436625, 129.510722399971, 128.44649225756, 132.946232548909, 135.187765551591, 127.69406276919, 130.269553360179, 132.257473022266, 136.375257995065, 134.010550377823, 133.398170557638, 130.430197590218, 125.967120675677, 130.334824748612, 128.559010872272, 131.556165441473, 129.59755199255, 132.103364169491, 124.161632232706, 127.970755458749, 125.542438273827, 128.697908311128, 128.688732900791, 131.906918914597, 129.692863649857, 125.09917197887, 130.890852467412, 134.474625506617, 130.556690844478, 130.181972411831, 129.233633624055, 131.599153801531, 132.844382339011, 130.634852490386, 128.711170822995, 127.329183913306, 134.202939400414, 135.912111822796, 131.818600315342, 126.251753649882, 134.243736838811, 131.458153018092, 131.516384637166, 132.260148547379, 129.803081362619, 129.672739710762, 136.823776174124, 128.474516629786, 128.481588170016, 129.612540865875, 128.975967017975, 134.327909652733, 126.260317989011, 132.299591391967, 130.537131090032, 129.703968834213, 126.193643895198, 127.48756095741, 131.962127029799, 135.770552295226, 125.444446995962, 131.52489098585, 128.288638404463, 127.569705499733, 133.955007534603, 129.711857488488, 122.890110787121, 126.014155842316, 131.71813691982, 128.737706979439, 128.660155307146, 134.210043235396, 126.211809586917, 131.938448594478, 129.971748173467, 127.702593088848, 135.020802665117, 136.093052623852, 134.836176320182, 131.387269632452, 129.123723448825, 131.107574758667, 132.041394233949, 133.32827964615, 131.790299658864, 125.104148056222, 129.772666263431, 130.741470687432, 126.872164086842, 130.127057611301, 134.592825895013, 133.654735274217, 134.251603323246, 128.64906943671, 131.23370209344, 129.001615906275, 133.199080616717, 130.547648067738, 125.391950049955, 127.852546738765, 130.26563939122, 136.010826520282, 130.740832980705, 125.408921478364, 127.783554111819, 135.009075884295, 126.414369049167, 128.627695762882, 131.873152292968, 132.306922316465, 131.969141087437, 129.577108889237, 132.955441015721, 131.949492583935, 135.786319194259, 127.989146404735, 130.946335187576, 132.424243755256, 134.888618745597, 127.726961000084, 135.181488294082, 128.105673372302, 129.380482011851, 124.628836479926, 125.383649478139, 125.088801899007, 130.945597113978, 133.13169102749, 131.005010826684, 133.887167968873, 127.490069445742, 130.752125122069, 131.321029152952, 128.53340280334, 128.075030777968, 125.673742445248, 135.726736742773, 128.71898562089, 131.815127350816, 130.631002454896, 132.528852076907, 135.353380516589, 128.869920038647, 129.336865847659, 132.821963787819, 136.472071157054, 136.10536090614, 137.404683367978, 130.01632003723, 136.234912602318, 131.07571917937, 133.825235762324, 136.060554750854, 136.414183739476, 134.117679590002, 130.642266184425, 128.791165045841, 128.364493955986, 129.739633276152, 135.672125182409, 131.853650809019, 134.736582231368, 128.828761393018, 132.127573415681, 133.877200020394, 129.968040536069, 128.622467074567, 127.291720253975, 132.935742970465, 127.832694247245, 133.293714151855, 129.644286960521, 133.554154663983, 131.219703521895, 134.531441170298, 124.542481728357, 130.260289125238, 137.638661178243, 133.918534745285, 127.835245483845, 127.742762463712, 124.50443642281, 132.288155880233, 132.549943608542, 130.4549655327, 130.21566983456, 131.944599002999, 132.039101841534, 133.133060142124, 131.844719531084, 129.114162629635, 135.602902183846, 125.988034031227, 130.664286182751, 127.242111229521, 134.542045774324, 135.36588690809, 128.795500816973, 127.243216181002, 131.998925918737, 133.670974929364, 123.884060836814, 130.286741916691, 131.318346396934, 129.663558421943, 129.785394379662, 132.383406051966, 130.789829670426, 128.102974166795, 127.242622547468, 129.478274031699, 139.415749457077, 131.991779541141, 132.777079809862, 131.959922289284, 135.442433802041, 132.272904327358, 134.12186647941, 131.759469795218, 132.763478439167, 130.486288451172, 130.300721087595, 132.741786624585, 128.812671156648, 130.270912030055, 132.826933356084, 124.86769584486, 128.829633778864, 129.256343635316, 137.187552123968, 130.209454846819, 128.156287020788, 136.767736032629, 130.497222972847, 128.097789757041, 135.330849829915, 133.890148883221, 130.474099416679, 136.132897945924, 130.631822265015, 126.301929992515, 133.142457593525, 134.788902935444, 129.581024382254, 131.77623619751, 132.022023466682, 130.034257779938, 132.586378483831, 130.439937190614, 128.990937263676, 126.305486324229, 131.300248066977, 128.819137143936, 129.945124434599, 131.274156640956, 125.142375713364, 126.911249785273, 133.759288994202, 129.99408505539, 129.849963619022, 133.553439068157, 123.532921120697, 127.870567793832, 129.020470496603, 134.204199211398, 132.718491903373, 132.227237244944, 132.804193864589, 132.025584126102, 130.469159813394, 130.073479403866, 134.210441965551, 126.775604887722, 129.970383975005, 128.559745923428, 125.700948889819, 131.102435593564, 123.340254248483, 133.294909769219, 130.498243263603, 132.970458134238, 128.494031673053, 132.84158673648, 129.708354166853, 131.955894802664, 132.827507070302, 133.791334951069, 132.861790219133, 127.524569322874, 130.015029109061, 125.364582133295, 132.44209587981, 129.255190435052, 123.89134091128, 128.820841847568, 133.243508442786, 124.998374620085, 127.042887348051, 133.143983537278, 130.95443007069, 131.096662353885, 129.310357807997, 126.628954607366, 128.899382666338, 132.377682082111, 132.864398938196, 141.289288529853, 127.213645185086, 130.010889982934, 128.02382135774, 134.844462829692, 135.094307484413, 133.145404800608, 128.451998518128, 129.703505823038, 132.955937194129, 132.078667544459, 130.043478154535, 125.38748341409, 134.734423637118, 134.57876030262, 136.752954212181, 132.163667019506, 132.161481089091, 138.12667545995, 134.671845874389, 130.324352110231, 132.553336156298, 132.797526667298, 132.733710002696, 130.014428326927, 134.846704169945, 134.651909088262, 136.863868511709, 130.487040576117, 129.049623273936, 134.292412350087, 130.422732951465, 131.04171800836, 133.549644381782, 127.387003310576, 131.363940985809, 134.34276266975, 131.611761295869, 129.897094758858, 129.967011753317, 137.332260966506, 135.939050225449, 131.370088442092, 130.157433914848, 128.558021316524, 132.942537447918, 131.208330072843, 129.052981200352, 134.440680078582, 133.0563472299, 131.26781181154, 132.872208556778, 130.679426653508, 135.022479179293, 129.67239160239, 131.536745907166, 133.024990632629, 132.555724510414, 131.648930729152, 129.246582906048, 129.041982399107, 127.806321421655, 128.718922452956, 130.23584276185, 129.031544751722, 129.321291033158, 130.11788646597, 131.650937063929, 125.680459453459, 132.329241902316, 129.505075628713, 131.08782527671, 130.304299814992, 132.819505694797, 134.992196484779, 135.753770996874, 134.231899061808, 137.103440476618, 133.582496103892, 129.593662598577, 136.865136186546, 128.432185671158, 129.80450901206, 128.025181924517, 134.498092064474, 126.400641282563, 133.313910424672, 136.911197065527, 129.665174654898, 130.727289740943, 134.804061425139, 134.928931717737, 127.312635204307, 126.587261163879, 128.337986383902, 128.54045908202, 131.330746373621, 131.753099932155, 131.27722938427, 130.356820109134, 130.133299898731, 131.354198018569, 133.132841171134, 125.993393604833, 127.081991951167, 130.4191076752, 129.543413143937, 129.294401592352, 133.038862978666, 128.409355543365, 132.512428162657, 128.151959815219, 131.712208091088, 129.519491124674, 132.201934582471, 131.434565996051, 132.537607648383, 127.148274967183, 132.196780513457, 128.675426568845, 128.044515440855, 133.664344667267, 133.695256629606, 133.884183175891, 134.614737132263, 130.728602448974, 128.399574612081, 133.357114777272, 133.318434867109, 125.054809681624, 132.882547475819, 130.164049816946, 133.018486974815, 132.859002783187, 133.543733620245, 130.196925664817, 125.4780076535, 130.573672829217, 123.481635851887, 131.187306992366, 125.237574963233, 133.719522280502, 127.77088099347, 129.278791778559, 127.706975939615, 130.308981228053, 132.296615185806, 134.656607539126, 135.562493881515, 127.891772587336, 131.000814950598, 131.479932087569, 134.671409736101, 133.443949314316, 128.854854345775, 135.488647558338, 131.846512426311, 125.923168127381, 127.506386326829, 132.472425929562, 131.768151886081, 131.814114579389, 132.167551269102, 132.463551973395, 132.590924466625, 131.231722204946, 127.710472131977, 129.260226511087, 129.959086416991, 132.352029468222, 132.017917833235, 129.989336804647, 131.413153976881, 128.392408229055, 138.144631571546, 132.136184865435, 130.655150409769, 127.396402710044, 128.944483661137, 126.889095775882, 132.16899442944, 130.785099509299, 130.603362834642, 128.564668039606, 129.665082913101, 134.37094292764, 132.683229819475, 128.658926968335, 130.920779466598, 132.120698954406, 124.278893303073, 129.85843685899, 130.852014197281, 130.107337898226, 137.67011448382, 132.671932882857, 129.432283894791, 128.070508217796, 130.837549915863, 133.774314431119, 128.724858431693, 132.673345244597, 127.63591834298, 129.60518143239, 129.901299474273, 131.501311534627, 128.776045279862, 135.326071275891, 132.183437441981, 134.136956020864, 134.365796589362, 137.159130617377, 129.149960328585, 128.284314771432, 131.598616199339, 134.129095221115, 132.065371007371, 125.56016175279, 130.252912703625, 134.316474232482, 132.079600972663, 130.557540648574, 130.611260045445, 133.746625548928, 128.038812144222, 131.120899315803, 134.881159225365, 132.851765619085, 135.295757647259, 131.448709337454, 134.575410084947, 126.227313673651, 131.70633448377, 129.575612426201, 121.795310400014, 131.798080947405, 128.738598880858, 126.14076017316, 126.78076489197, 131.346152916095, 129.162898719187, 129.886339684563, 130.408014282152, 133.836732029739, 125.234845175041, 131.502195523041, 132.154599575718, 132.84281274383, 129.463903233526, 126.144053766538, 131.249965266315, 129.158091631793, 130.514167450245, 129.807354680297, 130.868975940077, 127.716681461283, 132.672201075643, 131.678085801729, 130.839938228655, 128.57853119239, 132.268498951731, 126.969694763427, 130.053651003005, 130.430615187273, 131.228663186199, 133.993905529181, 127.076145949587, 136.042224688555, 130.800741556291, 129.138740621949, 130.593780760327, 129.964509736693, 132.667606769357, 133.510561893087, 127.824730834812, 130.076314764797, 128.446537561921, 131.639778416715, 131.215615103766, 130.771602399806, 126.621263195002, 139.183955820044, 133.542409780339, 130.766822173072, 131.012865294491, 132.748459775892, 131.887167354693, 128.953320794866, 132.728298077266, 130.043845777568, 130.634395896608, 131.054120579667, 131.735274170542, 134.438836424719, 132.67702466956, 136.695421413105, 129.107257498674, 127.847195901749, 126.028177423122, 141.474079620353, 130.67801746626, 130.068834054801, 131.235734504053, 131.282871427516, 130.258684017414, 126.461631272044, 133.979190378205, 127.464105844444, 134.097794748757, 130.964378854094, 131.936301637282, 128.60099115444, 128.103646996505, 134.88535226733, 127.875050481967, 130.059909793971, 125.389348898156, 128.559030958445, 130.17859638996, 129.386888391618, 127.154477121618, 129.810233276518, 131.757019299736, 126.97170128129, 132.332870817063, 134.451136277267, 133.933120876891, 127.58011086539, 129.136537648816, 126.719454427027, 130.757612680139, 132.886673756076, 137.185386700863, 131.57731733387, 127.156523280102, 133.132325865856, 134.85890218307, 137.828473966848, 127.535770471666, 132.922100245685, 131.408812576567, 132.633821759106, 128.400119953313, 130.836066946015, 124.27788875073, 126.553533369966, 133.249453292409, 126.050147687173, 127.645496977847, 137.442246671596, 128.786070362872, 134.728603144076, 132.864580401395, 136.290400607353, 126.725106250846, 124.949653473853, 131.807758637863, 135.778674428415, 134.243832280911, 123.769762299207, 130.990747861729, 127.347628994284, 130.981712865145, 132.840715849466, 134.56549251461, 131.884434044747, 133.157264053662, 131.594227110476, 128.342026500414, 132.26789992744, 131.757754169949, 133.966000299112, 131.013119127267, 132.880417925757, 134.295161655075, 130.189293515242, 131.926539862292, 134.48787375838, 130.999846026997, 133.387611682673, 135.939015020659, 130.655610921363, 128.12174546612, 128.399564468387, 129.62598057536, 128.973388075528, 133.815800131663, 130.161542484701, 135.570435028354, 129.250030183725, 128.756519836391, 130.594166903692, 138.032573426635, 132.697384027466, 127.652890382548, 124.912106371025, 127.861464118371, 131.04647903883, 130.373542284482, 131.580790790101, 128.888843024873, 134.075895069898, 133.326343233532, 129.511111312518, 129.588396220613, 132.016514551095, 134.979153175187, 130.394477266106, 127.354581495417, 125.351752465828, 125.68972951988, 125.62149235954, 129.879745309408, 130.374464177903, 130.767650022037, 124.196188527409, 132.418532653531, 131.308009539649, 135.283090308463, 126.763664062228, 133.677974607753, 127.935931766947, 130.362393552557, 136.34148805605, 132.782885549369, 132.850615457626, 127.303769952837, 128.23539284789, 134.141014686893, 135.139228209028, 131.643827473341, 130.316845957907, 132.859201562462, 133.081626260791, 126.749531222689, 131.534088445943, 129.742232412093, 136.301426957369, 127.054743944153, 135.913815531232, 134.34144057556, 130.831549107962, 135.899938835937, 124.637448489221, 134.799464827294, 131.068344703184, 128.586740905801, 127.991197937492, 124.358447725977, 129.295410272042, 128.196336700755, 131.732446701858, 126.512791056606, 126.038509274691, 129.283437768082, 129.801266280145, 133.652682244045, 130.455060190281, 130.983987132853, 127.916494524232, 126.152308703049, 135.757965105149, 131.372367645425, 127.970817351837, 134.099469972534, 135.353461679988, 134.095545131915, 128.995618267747, 133.835691538254, 132.215954030872, 128.156154006683, 131.45057853128, 131.41728879198, 130.732958174856, 127.572281041, 131.552184266205, 127.819524060933, 130.133697271022, 132.32345483069, 127.99745927753, 129.35783180457, 131.469366332689, 131.786355267251, 131.763317247599, 131.315549753111, 129.938649462359, 127.564432236605, 128.934990560449, 130.213412726701, 125.828708752735, 129.347566848658, 130.495908915824, 133.859609360327, 125.905322672162, 127.163289982367, 129.317689608944, 129.616614095265, 127.608272274184, 129.716162856977, 130.691611812007, 128.988661389006, 133.959678079812, 134.261861638002, 132.054453505474, 127.769032706556, 131.91422607396, 129.933834022941, 129.272214851702, 137.38568408995, 130.103410358364, 136.439621106045, 135.870203976933, 126.563660712667, 127.314640361513, 131.234881843833, 129.489504389407, 127.912308210687, 131.189514507072, 125.903283082049, 135.098052729086, 133.06960991861, 124.593122683298, 126.778087096553, 128.367799767235, 127.190611623566, 131.018193231371, 131.916047913634, 133.964674541948, 131.277237344446, 130.936097360101, 134.33325700251, 131.40972853989, 132.777231894174, 125.809325538281, 131.849851380474, 128.530226052926, 126.299506971268, 127.159121024921, 134.49826199052, 126.740144116486, 131.587550038976, 129.087425029627, 131.302005983699, 131.602197382492, 133.606262837444, 133.574069112616, 134.390031202958, 130.908542586612, 129.456884126074, 129.238045815876, 136.799703458949, 131.921004792616, 132.996620084487, 130.231086903565, 132.723854808432, 132.499078547657, 129.473211242938, 129.504299527305, 127.408479241363, 133.866877943256, 134.264320273508, 129.690002505748, 130.539168548908, 135.098821378479, 134.143276328099, 135.396978019368, 130.918347953127, 128.331318204432, 130.491384663471, 122.663390789795, 134.981787350296, 129.15108261361, 131.132012963439, 130.498440964077, 133.365920525123, 129.578038620044, 133.697844242374, 126.371392480564, 128.603874180414, 138.79497263194, 127.445942577673, 137.358668135403, 132.903347991808, 133.584408225211, 130.939162247187, 135.480250059792, 135.072378253861, 134.607080511838, 130.987399151356, 128.101671302753, 133.500506225874, 126.675323279834, 133.100520579464, 133.686879870081, 130.304116016396, 130.654067364219, 129.547366668201, 131.951538624801, 128.470582074903, 131.767597487584, 134.989950597443, 134.156464123545, 127.904798051093, 132.280223670697, 136.318152292383, 131.00753972298, 132.592163473883, 133.082881746728, 129.124339322529, 130.34229040217, 131.75271272349, 130.854502884109, 132.556554547477, 136.559073811427, 131.134966482816, 130.492306449421, 136.200175526308, 131.696080512435, 132.809094175953, 131.571966731819, 129.851758551601, 129.980336294485, 132.181286039237, 131.972053347801, 132.865571257253, 131.277796883279, 134.187538454212, 130.225166690097, 127.495903961442, 130.228823543901, 133.820545615941, 133.136818744512, 128.340149346094, 136.263202606868, 129.7355143428, 131.136489220003, 131.903810581932, 129.967068246063, 128.860537745467, 128.512128935549, 130.548559633776, 128.347085418508, 127.400729857918, 130.015463060517, 135.034569118377, 136.72795439936, 133.070908219027, 125.748052208995, 133.323479569669, 131.526014513158, 130.556914133509, 129.381947139115, 129.373653966139, 129.455180245057, 129.159355991314, 129.017984536914, 126.918532459851, 133.667945375128, 130.098278347945, 132.925820466197, 132.724077409805, 130.481919464853, 128.47059787204, 128.554099860404, 131.591611392541, 133.339794854091, 128.744847085821, 129.961215258212, 130.254584697036, 129.149937314902, 132.874608097368, 133.414928244089, 133.411946878944, 132.837461939356, 134.822185626208, 129.388591996767, 126.349641823445, 131.234229986832, 128.419516967454, 131.969817390601, 123.988797493716, 129.858740415677, 133.063169474738, 134.112041860471, 130.291371657699, 135.59259583472, 133.908717086675, 132.867852218228, 134.752680682984, 129.87082332024, 129.703928794793, 131.679870577599, 133.614691659529, 133.065700172894, 135.955628462448, 129.29309536321, 128.462223368202, 130.133975084624, 131.419065294982, 133.576167419966, 130.989093500806, 133.159928443692, 128.2296076412, 129.537191805303, 128.294788386251, 128.054917869241, 128.422009250328, 134.55293160577, 129.810130621409, 128.781635218631, 132.911599310314, 132.105878299736, 131.179668148475, 128.648577162996, 133.504791690502, 127.406557903571, 129.903402886222, 132.397333727399, 124.880665677813, 134.178904439509, 133.905976411158, 126.873618111323, 130.948662604291, 130.173276383108, 127.153738483416, 128.980972695776, 131.832784336604, 132.991857415788, 135.982133457605, 131.185936863557, 131.874457171574, 138.181197298088, 128.723634594527, 128.014762549526, 131.091934828665, 125.622923803921, 131.603512444217, 133.238085402651, 131.620410938544, 131.771998035135, 135.984454229083, 131.54688216864, 130.110813466949, 137.317117257804, 133.259904165383, 130.421545027204, 131.030563218523, 131.701359841535, 136.500760236295, 133.369395339594, 133.564313259845, 134.117226932536, 128.341342086489, 139.184231141784, 131.837334318131, 132.232724633148, 128.930531283059, 129.752270365661, 129.449999467603, 132.295694892723, 134.736568873777, 131.867889537848, 128.473287492005, 133.449388839758, 134.162993841629, 131.48352463006, 126.3457468218, 134.540270057906, 129.890128263108, 128.938963469898, 129.253992041787, 128.794735210091, 128.538186156824, 127.281121947525, 130.656645769808, 130.619314111499, 131.282147333928, 128.241835781302, 132.852256559597, 129.332938250371, 135.489815472247, 135.733252730093, 133.863831013276, 133.123728959228, 135.72547890037, 135.347086177401, 129.360889123267, 133.78295999019, 129.327010403393, 133.246674103684, 128.639790692755, 132.076335610382, 127.944395009135, 131.036193110022, 129.299690825823, 129.717129735026, 133.16108544056, 127.656290072038, 129.669188430395, 131.312582017451, 126.979386413808, 133.132851276234, 131.306997385153, 130.049416572822, 129.156440195154, 127.069970629811, 134.449825111025, 127.316111452764, 127.484748840195, 130.276140907805, 134.520485999856, 132.571703106829, 129.338070501685, 132.351722049977, 138.856287055554, 136.26734151686, 134.692058080687, 130.05485455682, 131.215381073948, 134.240493332237, 127.780870282168, 135.769566515934, 139.138361752617, 133.289027024021, 129.581235603191, 134.96124948364, 132.355447977681, 134.306453555438, 132.663855806903, 127.955119648396, 131.840524920391, 128.051632220528, 129.482115449077, 132.819709219044, 131.573173329586, 126.510726398632, 130.838304846267, 125.714113230161, 133.968803895273, 131.771711106748, 136.675910286078, 128.442634915616, 129.492246686936, 130.717882309964, 131.714514488676, 130.826407514567, 131.82209033109, 130.127420233746, 130.992116303, 132.210078562651, 130.541246736339, 137.212284556943, 132.293261666258, 127.946610091225, 130.80733254747, 129.94178106417, 134.606619450575, 130.997435592675, 132.147350881144, 127.836123706829, 134.322191743142, 132.076141194612, 130.155941310831, 133.073764474557, 130.983002406756, 132.355097950936, 133.134795588638, 126.781494718449, 128.827791096096, 128.172297987153, 135.661224782353, 128.66425487218, 125.684193964273, 132.810336251548, 128.410050192656, 125.622110400265, 134.029068749303, 129.638079520798, 130.058924846154, 132.182845378338, 128.813309359796, 133.366603280776, 131.952934227917, 131.793382360016, 128.474114406219, 132.052292392835, 132.515503522965, 125.716154236193, 130.958470630557, 136.998101961201, 127.538838889832, 134.527953553213, 132.959890048702, 134.863883610325, 126.506734970629, 128.911797082611, 131.683075400322, 134.249229705762, 131.73696339814, 130.090666324765, 129.537837685501, 133.75746980933, 130.762359538288, 130.021219895292, 131.092722213814, 132.820387673968, 134.134268092916, 129.869422488328, 134.124106409314, 133.081510493827, 132.721888606826, 130.920676478916, 126.313038699762, 129.587657074644, 132.101096519533, 132.728348680856, 128.581004687933, 127.884787298413, 136.787197088164, 131.589580854847, 130.02658074254, 128.853736917255, 134.275890631491, 126.916510097038, 131.727134515921, 129.746440578271, 129.626355178028, 126.939018234432, 131.580531650629, 131.919218180642, 132.433369767509, 122.035648784936, 135.021217790428, 128.789501856265, 131.803944311052, 134.205265281789, 128.598787995136, 131.92747697991, 129.88857539808, 134.884274258583, 129.612025411934, 134.646945334482, 129.895256696446, 125.678550908002, 125.401501000673, 129.104457608011, 124.515213591389, 134.123488193427, 132.919381499387, 130.827845141112, 133.324652781404, 131.44412956577, 133.719182236912, 128.603807448347, 130.25867893227, 131.514571112668, 128.788696154172, 135.957286227876, 128.028274337802, 136.229804772039, 128.94663918804, 133.348923700555, 131.377059835622, 129.836365694775, 129.788862725285, 132.631316099544, 130.173843567623, 129.911679971105, 133.037423004145, 134.986135958714, 128.943663519756, 131.047742704127, 130.277123899597, 129.133634195277, 125.886131124335, 131.270615296905, 134.20404350525, 130.779284640717, 134.182116375138, 132.611716096753, 132.483732173679, 132.286816699389, 129.369977770054, 132.399276279361, 129.510222052632, 131.0357663621, 133.869924985629, 131.097026943989, 133.244800359976, 131.305187880654, 134.128951722819, 129.721508436928, 127.961826369077, 132.011801523058, 134.652530732878, 125.027903769565, 135.399605857114, 129.862660113561, 134.190354437214, 136.301077296423, 128.675125293637, 133.289908984127, 123.672332828525, 128.584134073296, 131.256027664553, 132.355290901917, 133.463381175249, 134.814309807646, 132.657639860586, 132.709211195474, 135.575423544189, 130.678403109714, 135.46862892667, 127.543514771595, 130.845044036105, 132.122353932452, 133.360646271665, 131.588239876136, 132.928354992516, 127.721279797317, 129.881114009277, 133.143937070344, 130.017885491786, 134.136058976255, 131.059822045581, 133.45433633918, 134.780954193504, 133.997881281311, 125.927352175085, 123.068916856143, 136.425138909981, 128.492803151483, 128.421502985695, 129.532206853038, 130.2017948267, 131.216336482972, 129.710427004806, 130.113775666545, 133.495088690493, 136.28268710385, 133.153252889671, 133.240399047848, 136.096910661284, 134.00018177728, 130.602501037755, 130.410713873259, 128.840378809298, 132.373067443612, 134.424360308911, 136.370763944308, 129.800023211129, 125.500288598652, 129.30204877177, 133.353266050132, 127.136482130241, 131.547670576239, 131.06972684826, 129.60851639671, 138.634865092361, 136.732425829744, 130.357723607778, 132.991161141824, 131.228133481235, 130.137870804454, 131.997140072882, 133.281373273438, 132.214272465093, 132.384080809193, 126.398629681208, 124.651182227387, 130.498731736362, 124.205185052546, 123.904141203046, 130.951913071945, 132.393203042883, 134.616099320521, 135.678772267088, 125.663070552156, 137.247149414997, 131.308365574011, 131.79185563261, 124.366159958737, 135.130792473698, 129.109985835527, 129.237656134297, 131.151706898287, 128.645844368188, 130.277038703275, 133.936510001194, 129.117650720723, 129.647167662155, 133.400171226914, 126.691938544502, 133.667808375345, 133.538800050041, 132.919819449493, 133.394075927156, 132.867422403015, 130.75639150094, 133.218482559839, 129.801664570719, 127.747388907515, 127.892694206751, 132.502878208611, 132.167749137865, 128.126158034012, 129.172960354966, 133.992435647983, 123.793088296572, 126.809472804452, 125.930099540465, 133.37541172197, 127.513787295055, 133.293539699177, 132.824071466604, 132.63561045813, 132.48623324421, 128.287372372408, 136.765155208517, 126.417839033415, 131.243690047844, 132.474685130819, 129.457317661048, 131.206258645912, 129.483269913554, 137.039157001443, 130.798262549087, 132.206157059303, 128.648119134248, 135.88593311406, 128.477215501951, 134.656236137832, 135.815282576978, 135.390313354796, 133.6217121001, 130.296177527454, 129.290302597747, 134.29630259214, 128.495683491923, 132.131550641371, 131.789783508197, 135.190755422774, 135.767526371548, 130.910414756614, 135.483397727541, 132.601765541922, 126.903101938718, 136.0413876961, 130.929025619063, 130.305654991223, 131.672960213417, 129.221518401462, 133.901304580198, 129.493328349777, 132.665165270454, 129.672696119342, 132.485267516387, 131.287944111585, 124.299714778193, 135.653528436561, 129.780825135408, 132.156947158261, 132.823170223084, 131.687839766664, 133.232764606783, 136.729188454557, 131.2197955659, 135.398277218914, 132.992387613632, 134.651274847511, 131.719784391477, 130.088887296482, 132.993897287549, 129.854121435609, 129.359310916195, 127.285096850211, 127.730994921266, 131.665477913371, 127.492987533843, 130.968618880827, 133.849824498847, 135.505995488673, 130.493407947267, 127.182437389358, 128.442823260074, 128.422660705048, 131.286560096808, 131.805670354541, 135.980678737126, 131.355905269288, 130.279781430271, 130.266304844248, 128.800167949875, 128.638212963406, 132.333567835516, 133.199691369043, 132.095323615084, 137.733526335571, 133.342083732042, 131.352796519129, 122.874531008985, 133.875590293748, 129.687928872888, 128.431757515459, 130.832832413529, 130.962914444363, 134.221910381688, 134.65489137135, 136.685540418595, 130.997427349077, 131.946207567152, 136.43818682026, 134.569989023514, 127.629398417237, 129.902680742926, 128.654760737521, 135.229505696556, 134.83254476923, 134.792760733703, 128.833531989278, 132.191361211071, 126.811132173065, 130.154026906193, 131.034360251816, 126.700108532261, 129.896934741526, 126.60353653819, 135.737333630849, 133.423861219749, 135.822761545679, 129.619527807927, 131.055155486545, 130.812923781928, 133.094002482294, 129.291757304313, 134.633961818119, 127.184993436294, 127.986029115478, 131.118106806897, 130.914350213236, 132.295992257936, 129.422386136267, 129.578979296631, 131.710218063907, 131.404100862437, 128.441624641663, 134.183306747888, 132.290317548861, 133.708659613915, 129.506651142139, 135.618224600024, 130.373840867927, 128.793059479966, 133.414371729923, 128.091823140424, 127.927349055859, 130.0296014402, 132.714230169438, 130.992802141287, 132.713236057843, 129.364709906591, 129.026494343119, 134.08475676707, 134.612034067545, 123.513062491145, 134.379517004963, 124.731921116658, 134.724761958363, 130.496828842968, 130.216401565383, 136.003762228993, 132.681269010612, 128.504781687026, 130.428858266878, 127.314313884097, 136.702091556381, 133.811532955677, 126.809324863288, 129.427058893844, 126.362710441265, 135.352335134128, 132.311635524952, 127.345278525619, 133.706245587246, 132.776922419334, 133.102213237885, 129.261773256043, 131.783842779988, 131.714618083905, 130.428164156737, 131.615086338029, 128.97020752773, 133.73510368106, 130.905317234829, 132.832929409616, 126.319004935106, 129.513887393365, 128.848078352956, 127.873274740822, 129.22343212543, 130.2021611029, 133.123534503903, 129.587001871965, 129.84008398781, 132.755282393565, 129.136888147244, 128.525669811533, 132.046805159367, 123.051533688178, 129.787829614616, 130.681810015495, 131.201081443392, 131.584710397633, 124.55378884324, 131.949716878602, 130.706887012577, 131.18522396229, 130.585025488659, 127.398307357312, 131.892924930937, 133.435730792128, 129.975153386044, 133.725912905748, 127.458290494838, 127.338568918619, 133.83671885643, 132.203925437328, 129.171276877012, 132.841260920054, 135.504530491581, 133.459198044465, 135.653008319227, 131.999769764154, 135.574244526087, 132.859585759123, 130.017628907481, 129.780636554207, 135.83840029592, 131.497939468075, 134.247087211123, 131.400179487292, 127.923288679528, 126.747731280262, 131.572368075786, 129.616430259285, 132.396370030846, 134.461170922303, 126.965326894749, 125.904933157176, 129.690924743787, 127.249572402989, 128.832405806108, 131.679210267387, 130.752693323617, 135.251112769712, 134.579845387362, 129.044072536616, 130.439896238232, 130.814011425056, 131.559865300323, 131.616535845585, 134.645602959175, 132.459069720876, 129.827989799244, 132.682361762305, 131.999496235539, 132.242966472915, 135.292601187287, 127.134406660284, 127.379343286454, 131.099309161436, 131.884284905155, 129.24631916168, 132.894937743435, 129.1790093902, 127.295049939636, 131.761446245083, 128.972359034836, 131.786783977214, 135.248709757873],[344.161077085781, 344.440709195967, 345.855844804097, 340.546393317674, 339.765708276824, 343.806081267605, 342.658441859929, 344.953804915836, 345.757936913194, 343.98111018524, 338.30775560975, 348.495202621029, 347.041787954488, 345.216048553881, 341.466531561047, 344.736638344027, 343.973903280638, 341.704396448644, 345.639381878953, 344.912749433341, 341.472510381412, 346.342248182497, 347.979372939812, 343.391365626146, 346.156384346393, 347.633785989076, 344.906115801647, 345.762341254531, 344.01083467945, 339.114413653167, 343.891537805879, 344.188299198821, 344.500114771828, 349.012234767911, 352.320667064037, 346.573272582348, 347.263576007668, 338.476565543392, 346.860528008076, 349.327589873071, 345.988312994946, 344.92087880614, 345.711537028575, 342.921497077548, 342.511201064462, 340.534026443084, 345.446523307834, 342.69603304287, 344.640117593255, 342.920348076904, 347.48916962358, 343.32402026147, 343.101595389675, 346.023088058206, 350.614781199345, 343.313609461868, 347.295612880358, 342.844100091801, 342.923596966737, 342.636248660296, 343.524828427851, 345.859753373388, 344.606036294143, 339.693184480235, 343.698917096049, 345.252756382258, 344.027774164264, 342.338762105485, 343.305405535522, 341.674305180663, 344.904392923706, 343.092887393276, 343.972749715672, 345.293532723671, 342.644804029352, 346.751938369311, 344.615808977772, 346.948649831476, 347.693272897672, 345.08925822493, 344.729199436992, 348.688736112239, 345.56901528678, 343.138203733395, 345.522593866907, 341.219627180417, 339.925695545838, 343.7878280562, 343.822011236144, 346.14317195285, 346.830958197269, 339.956147903419, 343.176652338769, 342.992244372389, 345.131336191599, 347.216445190599, 348.211539588077, 339.793595477484, 339.361513589968, 341.157441349523, 343.642221493864, 343.233434802647, 345.323290200286, 344.434891047437, 348.271872297928, 345.264956978008, 345.286407212761, 341.476437953013, 345.085704391991, 346.179930905955, 340.62400284148, 343.750788556512, 340.089817355174, 347.969219514183, 348.129366956358, 347.365132339166, 341.377868636898, 348.15981195169, 336.898935964384, 349.644930848385, 351.892010627961, 343.269639041684, 347.089893379308, 341.815581926923, 341.891202824431, 350.16800103296, 344.512244676941, 344.698895557825, 343.921201314187, 348.164021593003, 341.561622562225, 344.023723085818, 343.728088394949, 341.185295293802, 338.965294833494, 342.779908142537, 342.832247727179, 345.96172231513, 343.089852727175, 342.433157662168, 344.848978001515, 339.258934315309, 339.188707351212, 341.056598087732, 346.372199427605, 345.577894465982, 348.919002857123, 342.511034565099, 341.893575100301, 347.649597373772, 338.486356430034, 340.065312254652, 341.319747277283, 346.730379656245, 339.53168304825, 343.483055155902, 341.031528057561, 343.277279089913, 345.923081596859, 342.7559962731, 339.430052404899, 347.329780482746, 336.702888818758, 345.509270933499, 341.644195896774, 346.715928690434, 342.412159733316, 341.717419517571, 341.359814494689, 342.513902519917, 341.007553379096, 345.003797041523, 339.698484108314, 344.168799554935, 341.662439981494, 344.323799135176, 339.671765575261, 341.435720475435, 340.941983171329, 345.956113927775, 342.110002923076, 344.143499240386, 342.677733105826, 344.967265849545, 343.072432405165, 340.970384818782, 343.827360516243, 339.605657857764, 349.77892771593, 347.244294022051, 345.35244181187, 343.428297783202, 342.597903628719, 340.964393382764, 344.15751296345, 340.66366422962, 352.991370935813, 342.831600157458, 349.635703045278, 345.53929223799, 343.174784655052, 341.980198011689, 341.435316605049, 346.825753520314, 340.692520214408, 342.994044652142, 346.30759156176, 348.609619897182, 340.962966052777, 344.704536989527, 343.438008977851, 349.305154290233, 350.391717480906, 347.449235214012, 344.900115726633, 340.974014776571, 342.981069558928, 345.25694377932, 340.51557342883, 343.907351798877, 348.632784520736, 345.063019163259, 338.726395298528, 344.1510932279, 346.011983396592, 345.836154416691, 347.999329868555, 344.227797817838, 339.838375131461, 349.00275009681, 345.078214118399, 344.179093673933, 343.861988843302, 344.385589995748, 338.836034083871, 346.873581521805, 343.545082533831, 344.860826865504, 347.305678747515, 346.624763160488, 342.244029456688, 341.155717760132, 340.343199846772, 351.403069030081, 345.78000970284, 345.691507661672, 346.99065196144, 345.749643572369, 343.029205187728, 345.483078223765, 344.422948397914, 343.503796107571, 343.830764782589, 346.098318869621, 338.277526497552, 346.916794418204, 342.693443622662, 343.224249326858, 340.443005977924, 347.781486191514, 345.914502078405, 345.841927040624, 343.226782752786, 343.26672161334, 346.157689754438, 339.425195879869, 343.65418237775, 346.2208696312, 343.175167810845, 338.662285200422, 347.704854860377, 342.365613656588, 344.414452629796, 345.846520165231, 344.495476522576, 344.757413194867, 340.751100756962, 344.676078746591, 347.267433853387, 342.919832870012, 341.353442780554, 343.845278196821, 344.201914557383, 351.54890003688, 342.237324318757, 342.629411901133, 341.788098860562, 348.597939771382, 343.990604799881, 343.644304931192, 342.316695742051, 343.943590476359, 345.425566889156, 339.918316461087, 340.246055007322, 343.991691056269, 349.418143056876, 345.309794472937, 342.372151466177, 342.335832868594, 343.592122849616, 344.71706790062, 342.225841335118, 345.105745151529, 341.477236669816, 344.034253738755, 345.615170620388, 344.638465396481, 343.892185764556, 344.923366689995, 345.736873714616, 341.696097245602, 342.288551775086, 341.331055013546, 342.892242799731, 342.819455055105, 344.947907129113, 346.821583461059, 345.447936857634, 342.13139814185, 339.967759696335, 342.009898320035, 340.356190143944, 349.626754892482, 338.594089266628, 343.041863212738, 346.22723402298, 347.951187602432, 345.712895022937, 344.456776772138, 344.370612663172, 338.994839846683, 343.85626817523, 342.127638593631, 346.59336620386, 343.99519786871, 347.384699108283, 345.624435265841, 343.029686636856, 344.269940508308, 343.08565688483, 341.332581070645, 343.012135551994, 343.007437888794, 350.187263579619, 348.216669930525, 341.53292071601, 341.633023641564, 341.262887335209, 343.286396033757, 348.319639459188, 346.659857096106, 348.316641897945, 340.248242731031, 342.09898588147, 349.535729808069, 339.346291489052, 347.797609421382, 341.897809557264, 344.631904814204, 349.256929612755, 345.092096393073, 338.8174164915, 347.740507262534, 346.640514177452, 347.142236198825, 346.672430722274, 342.053336828183, 340.507677578283, 337.353196558603, 346.49494240775, 339.363126084078, 346.294995536752, 341.589679554691, 346.344435424724, 344.88964142183, 340.260184888045, 345.453120916379, 349.928653155978, 344.615114556381, 343.594445045788, 343.961751836013, 343.206940333884, 345.620878656639, 344.039753227458, 341.021168492069, 344.434673202633, 342.613474812227, 338.164570769828, 341.387386561458, 345.464114587929, 346.316642493533, 336.283565861607, 346.853887233981, 342.760967365351, 344.742292956153, 342.830700607154, 348.729852281034, 346.024479626903, 347.402577206455, 343.465989783157, 343.10611766074, 342.068959202405, 344.60938650298, 348.534417945298, 345.848441931629, 343.462749792378, 346.713225995792, 340.318839330929, 344.479948915104, 344.916659362137, 346.292225506811, 348.134846293624, 346.389321386044, 346.168518443381, 342.437968102282, 345.872874656387, 345.875177141642, 346.476631521489, 344.263787415956, 341.982327489715, 343.34200516938, 347.552053801958, 345.897298082064, 340.659278977689, 343.437541824826, 344.368670793227, 343.353809711972, 340.959764055168, 343.437129195005, 345.87630506922, 339.524969417698, 349.8885042993, 345.136952136512, 350.53675525661, 340.53950129908, 342.070256695104, 345.154991339006, 345.022169579289, 342.962537576657, 345.955183919523, 341.843745608879, 349.950558281733, 349.045159863172, 342.313205809297, 346.857237240291, 343.200632293384, 344.045378266666, 347.862908564456, 343.122008887324, 349.40299733113, 341.143689092089, 342.536711620552, 346.173185211379, 342.412416874424, 341.278786272784, 347.944865911534, 341.591189005473, 340.838869864415, 342.790809463048, 346.235858266365, 338.372807557278, 346.075249391883, 342.507433461914, 340.868136490671, 342.79765614083, 341.211518006372, 344.945237036392, 339.652807809664, 345.056207834873, 342.669024522022, 343.532575549241, 342.252876949823, 345.119263888249, 342.277898398224, 348.820281525907, 345.160757390208, 341.821341157421, 344.927611419369, 346.546949276765, 342.768128021357, 339.223836069663, 344.863711164343, 348.063317253109, 337.68532619951, 348.747029067872, 343.77999467119, 343.737707618046, 342.463642383413, 347.438755989822, 345.344547745654, 339.702984309757, 340.146437341967, 344.649757829678, 346.213603811789, 345.296847606395, 339.990760984278, 346.705577942284, 342.75683279497, 349.031128461502, 347.506769631444, 340.570136010978, 347.487293706917, 351.265817574, 339.25248164684, 347.307841569856, 341.362370465452, 341.502519095701, 344.532820174489, 340.215287588345, 339.761954900316, 346.356200827495, 342.830040652834, 346.606056286081, 342.18307931017, 349.219345684881, 342.707940607992, 343.080599703053, 343.959716400721, 346.737914080959, 343.443724217208, 341.996582807089, 346.644783119182, 337.130434027835, 339.486863171909, 344.020502682799, 347.041483421355, 343.082467519227, 344.769978416639, 342.798528883847, 346.275209283171, 340.148391611519, 343.475965976887, 341.700545063558, 339.334269794394, 339.528796823808, 342.417228276816, 340.180498582705, 337.415707269802, 340.770670000732, 344.120114076828, 342.214881215546, 345.720436063749, 344.914988132004, 346.832408833215, 341.529262676844, 343.6024144818, 341.20032110109, 346.858138626252, 345.059449750837, 338.341673366478, 349.117621855061, 347.260968593742, 339.937333763425, 342.129989296982, 344.659538140307, 342.524842475471, 344.520883748709, 342.802003323745, 345.805268189267, 345.328084318147, 340.305980849691, 345.512970700733, 337.939745106538, 342.731307250204, 343.372397941008, 345.028973270105, 341.008197657283, 340.992433810051, 343.843026772711, 343.048421969247, 345.688256365983, 341.587281863409, 342.810629170415, 349.351642919345, 344.191574904182, 341.85620814402, 339.919281023482, 344.28590789273, 346.278409928142, 346.543061821376, 344.246594334165, 341.982732035439, 343.24460218291, 342.949065614295, 345.251581680478, 347.081836453137, 347.730122400405, 346.568890528503, 344.040394161481, 345.945174193092, 343.420310952297, 347.664982016283, 343.039908135311, 339.480786008923, 338.885937220393, 346.016225157131, 341.512443710601, 341.135886760703, 342.888040749938, 339.458955816416, 344.736512345013, 350.31234671718, 348.397295707525, 349.099806443248, 342.688628424851, 341.325428021761, 345.605518026698, 336.974267154178, 342.376669214908, 345.476212987018, 341.523523269792, 343.982593048226, 347.041599971071, 340.121620760616, 344.969700808252, 339.24235754427, 338.732903905573, 344.468062488561, 344.915844839301, 342.959465897303, 346.287490695371, 337.436485022396, 341.902453723213, 345.238352869734, 337.922873039684, 343.66856187061, 341.155664009604, 340.784743648177, 342.832748819462, 343.590026156569, 345.253534034372, 349.549880023723, 339.812462535092, 346.376107976411, 344.20157669808, 339.31607149839, 343.20746799637, 348.762805663095, 340.05759889933, 340.495640695384, 342.970125360589, 340.327294943288, 341.113703795586, 342.562340909185, 338.777986898372, 347.741924909532, 345.780662885476, 340.526049980688, 345.30409000613, 346.916678548195, 342.960331859388, 342.539728270139, 341.763831445517, 344.833449378837, 346.859118822772, 344.365493223749, 344.958782323525, 339.910972618294, 344.021642155155, 345.167662428816, 347.63741353975, 342.788860406425, 347.393569370231, 346.287582903658, 341.068159180609, 346.117586720177, 346.077524787091, 343.808352957256, 344.695969323409, 345.159815932128, 338.712881708462, 347.34776209173, 343.566547643488, 338.538639231465, 344.668412168182, 347.239787598228, 343.915233386891, 345.699642718866, 339.116561472428, 344.478787685018, 343.918243373971, 343.560377266819, 345.814219468313, 346.665210481214, 336.248471414758, 345.962252335887, 342.466443513785, 338.751540882168, 341.208894332855, 344.566015696205, 348.97611794046, 346.960229346938, 345.532359191436, 342.331526396351, 342.104251473116, 343.132593035682, 347.078802033009, 342.126712491758, 344.857046277793, 342.991063031097, 342.016891683864, 340.824716996445, 346.785289557896, 346.072447865627, 342.825721698513, 345.075888212884, 342.555353678669, 341.708615623688, 345.611879277497, 347.282890256123, 344.553541414013, 350.593859867533, 341.009171967486, 337.947633504978, 339.975733051663, 344.343886814176, 342.197774357189, 339.032632189248, 346.764134093305, 346.390995812149, 342.710817611211, 346.711308648234, 341.592794370598, 343.273030439598, 345.104540368547, 342.689758731352, 343.877468561887, 344.47938036857, 343.956405162548, 347.134858310415, 347.310840626969, 344.080357722267, 344.347229136793, 346.353814116188, 342.009676278274, 343.840243145762, 344.980715701341, 343.197412372847, 346.825964703302, 340.949587960277, 344.395046559872, 347.513451114779, 346.904315716197, 346.065141499833, 346.364485058955, 342.63008532575, 340.210971297433, 342.597575952506, 347.590452190252, 335.305627790776, 342.255196205425, 345.921417401997, 343.282931563548, 346.046514417182, 341.525958054638, 343.153259214597, 340.071162023985, 344.553956620295, 343.208368763962, 347.85516646205, 338.943055404135, 341.957167354911, 346.239809020758, 345.34679286243, 345.624824602923, 345.768626052155, 340.132618227189, 342.537687401123, 346.105361519448, 344.375723868809, 348.679104640154, 337.829467801208, 347.358147606179, 339.441836056768, 343.30417120799, 340.778498623736, 346.077443548943, 343.05709260474, 348.126178218305, 346.26129009463, 344.415441535709, 343.841411167479, 346.098474551394, 346.403929588102, 346.451211607726, 342.446824894113, 341.796619148265, 341.809291341509, 342.79531578173, 343.242891100728, 341.94878239525, 345.18174022512, 342.237993596542, 342.28699443027, 347.5545620171, 344.36870796946, 343.67516560384, 344.505300098686, 341.15157045365, 341.781878153743, 347.713847522452, 349.917170843712, 345.147093101103, 343.38695695354, 342.331373139644, 345.735161275423, 343.421618305846, 348.986743710187, 345.413268269868, 344.129314451161, 342.396373791605, 343.487481882613, 341.458330115038, 343.757220047678, 344.668039035287, 345.430290817891, 339.071974752255, 344.155601071163, 345.176778741903, 343.240935884721, 341.735838648862, 340.911056953527, 344.34922037158, 337.640268206574, 347.471714071084, 348.61934244846, 343.701444149686, 346.325530220897, 344.277952632019, 340.773838670929, 345.249599038822, 340.80605899575, 350.630560401805, 349.662127919248, 342.502854966508, 339.270672741776, 345.394774857725, 345.828460698707, 341.826889930592, 342.239089672693, 344.107763730795, 345.12934195214, 347.433825003949, 340.475685279806, 345.042358005265, 342.440434116926, 345.116118189752, 346.658949473232, 345.272517161629, 348.935448461344, 348.330319017076, 340.839898389494, 343.340661686035, 339.870000972234, 342.000153936795, 340.51933598393, 340.991089993101, 345.077513826057, 339.589156186957, 342.623729534077, 340.382846017915, 345.439229806646, 343.806658557372, 346.536393375104, 346.669632060034, 342.874881131782, 343.46652017877, 342.434532450939, 343.458918530365, 339.700895789631, 344.298652320545, 344.883161971941, 341.564976621902, 342.401189327739, 341.979959901423, 342.195722124076, 340.402147223109, 345.527095104808, 346.217783524801, 338.247771978329, 342.943115699107, 345.977965571261, 340.003043487096, 341.215493393768, 343.44007108516, 344.525099280639, 345.351390195845, 343.570437339048, 335.347075362631, 345.003590229961, 342.269383013943, 343.727690683064, 342.870283025045, 340.365465915563, 343.528883912826, 343.109548751823, 345.452754699782, 343.733422322957, 341.271562234028, 349.050176294088, 346.031827911046, 346.575586293988, 347.692428010035, 345.552011600579, 350.561839976981, 343.782948076795, 342.99823960733, 344.222173936637, 343.434835504697, 343.612097499595, 342.689701889049, 343.949445907158, 340.259158677953, 340.404991106875, 346.300310511586, 344.303741049726, 343.404759367961, 346.504091933124, 346.688247752325, 347.860370168887, 345.464881596772, 338.92457963027, 345.988663680145, 340.864291703996, 344.472983471647, 342.599594654844, 343.206573051442, 346.588071722368, 342.241768957968, 341.886122747773, 340.827475752506, 347.375500019632, 342.572214994033, 350.293868266021, 339.141193053248, 347.05149843153, 348.324242793735, 343.722842218202, 344.254854825403, 338.751766491252, 346.590844997397, 348.50492924476, 338.594136856909, 342.985636268628, 345.450194808085, 344.030240780658, 346.171703368417, 344.621859209888, 342.977202727166, 345.341000375714, 342.275603016902, 338.331328041132, 345.939245460156, 347.524794770435, 344.43235478628, 343.557716622839, 340.136262691113, 341.930811185091, 347.822258008386, 341.377290317645, 345.441323376832, 340.338123606233, 344.149080797878, 345.090992288764, 343.832627217004, 344.663553918705, 337.468678705021, 340.584771263407, 341.059728703775, 346.121219850387, 345.113571707562, 340.267572828899, 346.064474484427, 348.470093941626, 345.592937827306, 338.873164374015, 343.446473496337, 344.535156880963, 341.882262360993, 344.093423086531, 345.907457516138, 338.905328428138, 343.838687772084, 343.484342373439, 346.112350193186, 350.099245329464, 343.977925029721, 344.405505605074, 346.257544990101, 347.349608504458, 341.641962231481, 346.133815995112, 340.288100888361, 346.810545538656, 339.25277427777, 340.966764886594, 349.282856496132, 340.114366543636, 338.058138012966, 341.972820464886, 345.325995343606, 346.015831298962, 344.252194643669, 348.341701278192, 347.259162706658, 344.822438556129, 345.832198515389, 343.419938664182, 343.844306421786, 340.445093744541, 346.923181351128, 344.40793419482, 347.166577810392, 349.074704201756, 338.418545656456, 342.376677010435, 347.597347799056, 343.43334495681, 342.425463386109, 345.871448347683, 339.08262844718, 345.440919832172, 346.500023342732, 342.260085177929, 344.853805675637, 336.248610732054, 346.308689478213, 344.291431307886, 342.202152079908, 340.167806173825, 345.645014689529, 344.596402460332, 338.304723820991, 346.664294492674, 347.783545266383, 342.244769239491, 341.734430872739, 341.407125884565, 349.532980729419, 342.978180615108, 342.700412002099, 344.386447557299, 337.925795300798, 346.896985273772, 337.834086853191, 343.0462328009, 343.809806090304, 345.058289870725, 344.4521918716, 342.582432861311, 350.613714543804, 345.390288076571, 338.059446521015, 340.521628155156, 341.073741182348, 343.454712427823, 339.129103549742, 346.321532601453, 342.31080595293, 344.912086649129, 342.844645246582, 339.507447978741, 340.595320477939, 343.941250726911, 346.753842066998, 343.333048168324, 341.926138866625, 343.5950601574, 346.492499221585, 341.977601489714, 339.783351948408, 344.762546706073, 345.783091178273, 346.642104668974, 343.519034425853, 342.983445708194, 348.855216360105, 340.4194849143, 344.985032292313, 347.081576114438, 346.218796042759, 347.178247693851, 338.220382578313, 347.368954300797, 342.896068943431, 345.577574148145, 345.112561747032, 353.353748298505, 351.738924305661, 344.005947744918, 339.425397791576, 342.343428866145, 342.867101400618, 343.056287621904, 347.123792273101, 341.566048457025, 344.093302933445, 347.474078508127, 340.566234012813, 346.4134861346, 343.218586530094, 346.53576784774, 338.903492723244, 342.300333871473, 344.840906507043, 343.214868655672, 344.711106999073, 344.832550793588, 341.782232421528, 346.742024075494, 343.515533081215, 348.284257920888, 344.30937612458, 341.331966974045, 342.80427300612, 347.64490114132, 341.867593556586, 343.660409167512, 341.972775515517, 347.999779894567, 342.240669209574, 344.698981347997, 343.827887224566, 341.144614304197, 347.624342973242, 345.752459884936, 346.936200139098, 347.100641640855, 348.094110976214, 342.103356965833, 346.997696728506, 344.088397353089, 351.849769608708, 339.317336108525, 343.376915175892, 345.270209899011, 342.47185015608, 340.141874093327, 344.317525438642, 339.530405988181, 354.893098865368, 340.086329651229, 346.799372643236, 345.410881599003, 347.486489902172, 342.909725325677, 349.050143800506, 339.181940237077, 342.224319652639, 338.096836055593, 345.695018413806, 343.159611691961, 343.537070302333, 348.794278809383, 345.018867466271, 343.066682291732, 344.685661770266, 349.604052209107, 348.226557041794, 344.58399928963, 343.678465811503, 347.522198574662, 341.01041111126, 342.420364141682, 346.324412801884, 342.623701653368, 344.265593342848, 340.829665914652, 346.805418279045, 344.522000191327, 349.047385345712, 344.096851633959, 342.871800984985, 345.877802646968, 339.844852594903, 347.166227305671, 342.438615223231, 342.879824868833, 348.05235577852, 343.4569488107, 340.490208464797, 349.252424910679, 344.10685879495, 346.904390929735, 344.510470417777, 347.24833972614, 340.627923441665, 343.605271436104, 342.77649959722, 345.657463729236, 341.163784199846, 341.704464598905, 347.875114716902, 345.024469958097, 345.442024345749, 344.804562068174, 346.911415859252, 341.215978882477, 346.472843137601, 344.952617079372, 345.374049506471, 345.05793898366, 343.083957348576, 343.965016014571, 343.90091733202, 343.428945185361, 340.408571503636, 341.741050964978, 345.229520807318, 342.478373560511, 345.800595785352, 340.748053999722, 346.032002494472, 343.10537311879, 348.365552351544, 347.250340087859, 344.602402953881, 342.689068781227, 340.642492181293, 340.204033020312, 336.160257643398, 339.211064146346, 341.351827869579, 343.594097114758, 344.691310881091, 346.140262462608, 346.569164925096, 344.292414524369, 345.967970958152, 346.187128671787, 343.896796941527, 347.221869485295, 341.035000964611, 345.663108780533, 340.895788147054, 344.477324399724, 340.613846845151, 341.668321453588, 347.002437031815, 347.780398768208, 347.526344567123, 346.168341338827, 344.858403135107, 340.398224085527, 345.716342475273, 341.97172621184, 343.255969712818, 345.057049048531, 347.558097371199, 347.909941513253, 347.711240815482, 346.026520595719, 346.781230177728, 342.478646381686, 346.922985926748, 349.034210347048, 346.850198343722, 346.09121584907, 338.045986329039, 342.856933842283, 349.622809010555, 345.18165124547, 348.263792784129, 344.486984338352, 343.369121520282, 344.443135951444, 340.025787003337, 352.285671256756, 345.056753976054, 346.749888840921, 344.332737957318, 346.052870987162, 341.172182166048, 344.844572116784, 345.467024842956, 341.912182066175, 346.224492107479, 339.015242032785, 339.835827737571, 343.592532631402, 343.795417983998, 342.654762612609, 344.771970555035, 346.240005157038, 345.677019995547, 345.919812646848, 339.540953573533, 343.996823542023, 341.180732711393, 347.534269954038, 342.677734260853, 343.208099229491, 346.629378547843, 342.687506752776, 345.108574408466, 345.443757555441, 344.984473475534, 343.077989813801, 343.738915906675, 343.270018118854, 345.66590728406, 339.61360520337, 340.126912466956, 342.436736806023, 349.666867359612, 345.054072427486, 343.249921348089, 344.617751240387, 338.824050808804, 346.789773103702, 348.673670747602, 343.138297388685, 347.130086910956, 347.926433421742, 344.572496790419, 340.673547754047, 336.337321837101, 346.970077379877, 342.562379867541, 343.045224815616, 339.525210424501, 346.867593680909, 343.285834879955, 344.954082517005, 341.750591652085, 345.057547236351, 343.471921437782, 346.115231734957, 342.255150744698, 342.035593217901, 339.442842573409, 340.407238317125, 342.363655146569, 338.820535086892, 341.925942379879, 342.397521026208, 341.517300026901, 341.611018111488, 350.430976694906, 345.713932823533, 343.903936357747, 339.837302520044, 340.187081773599, 346.558733271265, 339.023341391523, 341.299222565928, 343.786022574342, 345.87618793949, 343.086065229151, 344.019702911064, 336.583195011958, 344.052651102918, 340.447679217502, 344.935998776261, 340.358245524801, 341.792902195152, 342.442651913269, 344.757522588724, 345.373892325992, 341.418630415034, 345.483019969279, 342.795389627799, 342.861336978167, 346.349874203895, 342.860391306143, 344.361076733919, 340.75219733789, 347.467933350438, 342.956832356118, 340.570051578777, 349.311165761546, 339.875607588122, 343.181558866408, 343.540872734921, 342.537759702842, 348.036100924438, 341.277266366898, 345.271573788286, 339.785403009693, 348.566771967097, 343.893369020328, 345.906108324761, 341.951157342204, 338.328251156576, 338.478717396355, 345.298922177192, 346.82626267438, 342.937925248262, 343.228048463173, 346.344160089713, 347.993781013025, 338.26032127315, 341.850428395703, 341.185564452114, 338.059466220162, 342.447253717796, 341.08362088948, 340.544546690823, 343.682531496993, 345.597168553237, 340.38065862871, 340.867870912195, 347.108408592929, 345.262835302966, 338.521329512692, 345.097807744844, 341.905244526109, 344.096817071123, 344.262999301549, 344.940676976218, 348.168929242896, 341.022491592415, 340.548711433284, 350.509824386754, 344.649037399698, 342.379374775365, 342.658129916414, 341.127116864466, 343.757671006964, 344.536330293824, 341.582984170448, 345.042940256924, 344.894612240766, 344.043675325774, 346.770010134197, 339.780072071221, 342.949596001393, 344.931804884771, 344.130975584318, 344.306801456777, 345.464762050522, 343.516077174101, 348.118888559448, 340.370666031287, 342.300761337003, 344.958040924262, 348.895148720628, 345.288285010232, 344.235069570105, 342.320016440265, 347.135983779066, 349.06693923278, 341.840984503696, 345.003750175073, 338.037379768754, 349.109062317129, 341.892596899692, 346.735756212967, 341.022636405688, 347.207458550104, 344.71102819353, 343.226483333964, 343.301103112104, 342.768160893511, 346.730927899657, 345.001700921036, 347.902895267916, 332.440619915856, 345.681080253216, 349.116218833478, 346.188432975215, 343.934817443086, 345.495580230422, 342.461785162037, 349.877604445229, 347.070410497818, 346.94764677888, 344.342659059063, 347.32126962443, 345.437813665883, 342.327398700112, 341.278964652977, 343.135870002321, 345.785529798885, 345.765321603468, 344.726160475589, 348.307842037172, 348.090206651338, 341.300273487059, 344.96500259764, 342.133464529511, 345.475366192656, 343.381260046777, 344.486129259609, 346.970394110268, 351.019257705335, 345.463385930521, 343.156732034445, 345.421956367089, 342.271042821039, 340.014674262267, 344.682543829893, 343.28859645907, 347.634508629349, 351.657294607716, 344.252289363947, 341.54550246032, 343.764442961456, 346.069904457583, 347.011515027801, 346.616793998718, 342.770433765918, 348.110062494283, 342.119765086012, 344.601568593685, 342.270208296866, 346.381115332898, 345.921495978716, 342.791340440573, 345.433871223024, 348.163225978862, 339.073381674504, 343.474440411205, 340.105546170826, 349.013691005173, 344.721061059687, 350.296096629813, 338.432598849219, 340.393978561894, 338.506542624723, 340.113280495848, 344.699653574121, 340.035925567802, 344.510370274833, 343.375265651537, 344.842799342415, 346.943359047705, 341.875369215071, 342.704618343326, 342.837824619573, 345.159649330508, 345.893592637586, 343.353756770311, 349.499153877413, 342.288598113362, 337.078562001882, 344.415085719611, 351.272402084622, 347.791911171719, 349.435360134252, 344.016920117093, 344.852393650891, 344.95110543844, 344.052495227204, 342.797044216418, 339.336500099831, 337.804887219928, 340.952785317806, 344.113529567268, 339.420901076862, 346.740413780472, 342.959278843469, 342.63960832304, 344.695943959342, 339.670076426628, 342.36874416458, 343.661702935425, 340.746925647374, 347.747723603079, 347.224537856138, 345.249804683211, 342.71307517559, 347.743645717428, 345.344970424892, 345.279047502393, 337.772285389357, 343.679319366164, 345.126584549999, 341.398893257075, 339.602793101223, 340.155767315594, 352.771058577024, 344.846193595035, 343.706642700779, 348.845348576667, 343.512218849851, 343.634175061564, 344.489071451104, 351.501430068639, 349.497732147932, 341.90884672747, 342.086826903981, 344.541922014518, 351.293593086386, 346.849227597374, 343.172838729562, 345.412299258863, 351.415167365484, 347.133940444437, 343.803082245346, 346.051835052774, 345.047175095676, 341.29655854173, 343.617678983709, 343.758382654866, 344.232650335949, 340.851846913927, 343.731362867236, 341.787875563007, 344.163379052899, 342.958608851625, 343.494000572748, 346.120313111028, 339.033406741316, 344.609267525342, 338.328599906159, 343.073058108987, 345.411260575119, 343.411400025654, 346.84584224382, 345.878045657459, 340.619133026298, 345.996301124169, 345.968082298445, 342.377112937831, 348.631915724381, 338.891999271546, 344.052712802654, 344.291248206946, 344.229180652055, 345.912482989692, 346.731467876156, 348.005140122746, 344.768574909564, 342.762686634068, 341.925671076976, 349.336251586954, 342.450821255487, 344.703319324525, 342.217341142776, 342.962066374636, 340.940505470898, 348.363695601961, 341.07811681077, 343.943426515166, 347.7237543807, 348.507255180187, 336.317206778668, 340.599115771327, 349.348557709769, 339.196676320327, 348.221495394276, 339.190716689936, 345.42313511608, 343.266310975069, 345.644835419554, 343.26215499871, 344.511060733706, 347.519257078342, 341.025376374409, 341.507509988208, 340.396802034994, 343.718496130165, 342.138053696283, 339.932895561942, 337.404705074772, 342.943622922752, 342.182403016875, 343.008461264133, 343.247027935541, 350.709049789136, 345.33220840859, 342.079350303574, 342.936518873482, 341.067071940292, 346.630444031734, 339.475361062081, 344.473947546564, 349.898296072013, 342.543195765673, 341.73588984202, 343.009599322133, 342.805114568513, 343.801606986905, 343.980555843174, 343.320629494914, 348.185644212647, 343.386016830256, 343.031228757221, 341.465048047682, 346.647522772772, 342.615519725871, 342.932147956839, 344.573211274609, 343.236625762917, 346.147130108418, 343.562362367809, 348.418035715083, 346.836532345797, 345.561436493451, 347.135812774905, 347.443344261792, 346.116997653989, 342.384971053527, 344.269114665626, 348.817178800437, 349.300118907698, 345.881270098777, 344.87241718106, 337.913218068126, 344.845033941457, 346.27101125428, 343.325359620126, 346.351331264909, 340.000100517777, 343.901943163273, 345.330884509416, 345.501743921173, 343.02093390657, 343.661384565899, 343.198557577108, 344.283401057098, 342.447841655836, 343.154854025346, 342.381129720789, 339.148566326988, 345.206255883504, 342.678642419658, 345.689166218068, 345.192934645029, 346.848241024228, 337.581896472011, 350.339702543235, 341.097343308599, 342.081108300596, 340.317865406699, 344.149240010139, 344.342092515555, 341.60894777111, 342.395763927474, 348.685777230654, 340.982137719071, 341.592197421584, 349.453378200276, 343.564348310478, 342.943291408599, 348.343144708657, 341.547082415638, 343.693420519056, 345.2026738545, 344.380842750125, 344.072016697029, 343.003377590598, 345.008959757628, 344.005643811707, 340.985154765792, 344.791259121223, 344.746572785612, 345.330201571115, 340.358506257035, 341.853990634428, 339.855877712797, 346.801724773763, 345.205251564635, 342.715930904138, 340.707935374513, 347.260330223056, 342.268294841167, 346.889424385617, 344.098854157587, 349.895975051135, 343.891069114812, 347.909717909964, 353.905380042886, 340.862443107228, 345.37725710189, 344.153486153842, 338.829454073011, 344.883843313809, 344.929948040425, 341.383206664565, 337.052832436433, 348.932621854476, 343.452400297876, 342.877345384731, 347.236717702186, 345.953553870412, 340.784964113185, 349.032961347862, 344.317544466376, 347.651307290179, 350.894462712421, 346.034805403737, 346.691809574473, 342.898737814181, 345.950913213007, 342.600436743749, 344.562858931091, 343.188027336204, 341.195002339895, 351.530688751165, 345.566233483608, 340.961400041618, 345.159379550737, 342.192072524405, 343.966178566984, 343.867875103663, 343.096075923888, 344.852293086798, 347.6935631583, 337.352191043841, 348.267401053846, 341.333489181213, 344.937645811085, 342.150099139055, 346.931014737597, 343.982489488398, 344.598532473735, 341.80660517539, 348.270593853513, 344.545849859823, 341.11526937597, 346.645107976136, 346.23930113656, 344.528329195181, 344.446074243077, 340.780943411856, 347.781299109978, 344.966306213824, 344.595001572311, 344.066085608555, 343.592008406476, 346.171101092359, 338.616215057443, 342.937392668241, 347.727804635113, 343.616614079974, 343.458660408677, 345.612433061241, 344.189628889502, 343.16433687867, 343.892033745887, 352.59877065143, 340.690530954509, 343.556414446684, 341.815608168917, 346.683545415639, 348.746581734162, 343.818034808812, 342.743732829134, 341.616041330912, 349.244732342969, 343.147881124197, 343.195041259714, 348.438685494966, 346.825880359732, 352.274367557458, 346.767345101386, 344.91353961226, 345.249278199636, 340.024026427636, 343.454745375501, 346.565058286722, 338.811318631164, 350.720599707018, 338.955530573914, 341.427167795307, 346.714112827406, 349.063062538761, 337.186137814948, 343.226945218897, 342.330049180006, 343.982599017254, 345.303440071078, 347.354916127001, 341.752475765474, 341.068106547565, 344.497341559898, 345.207504979625, 349.3846587937, 340.604017259778, 339.314255478332, 342.892382075738, 347.396715564995, 346.90141231814, 343.687984600365, 345.194399447967, 346.834358035495, 345.686206193222, 344.053018525322, 349.442182756153, 342.029090003103, 339.990668398597, 346.718631715369, 344.636481616956, 341.735336060013, 347.298851044935, 341.955808085822, 342.195706946052, 343.151126175904, 344.63039340277, 341.087482209065, 343.968398658054, 342.667379667308, 345.996474884019, 345.381540137177, 341.768451123891, 344.947860635745, 339.583541284857, 342.710978870485, 352.927371721606, 338.795255062948, 347.202048235145, 344.12618830764, 343.295797526883, 339.848905376561, 340.159866498413, 344.209724830442, 340.991663696776, 343.096108263002, 349.677195223891, 346.770522660502, 343.712299517739, 343.544478303758, 338.757511791988, 340.724109404885, 348.371713252329, 344.71499847542, 343.982520026544, 341.619380329777, 342.60596091223, 344.86279049938, 343.273058324362, 344.429622578098, 341.48479726971, 343.538803029176, 341.806243624283, 348.52754565229, 342.811124493134, 341.702336669493, 345.720053723254, 345.710967284522, 349.132966877299, 343.334174242172, 341.520904040994, 341.50127269667, 341.429879775341, 345.728809311193, 343.1101572849, 343.124813042932, 342.252897862397, 344.275212175733, 338.604299951545, 349.036541664964, 343.00916042711, 345.609915116127, 343.901389315742, 344.959207217782, 338.499396932347, 346.059268561323, 346.845730484799, 345.51006514833, 340.770539237406, 344.478205027493, 338.987052465834, 345.731466384308, 341.121288165115, 348.292941636968, 346.543166351846, 342.627866705556, 342.067243807326, 344.483487705464, 346.660659253777, 352.044882294907, 345.121401678966, 344.373386852393, 342.531299417363, 341.794675335059, 344.426452573077, 341.087194970694, 342.250105260064, 340.146756134148, 339.264525479115, 345.021190022504, 341.750232387883, 345.375831347868, 340.143446600159, 344.47622122978, 346.435628029131, 347.001469692083, 344.153351727646, 343.408203843184, 345.032127059768, 345.512435799379, 340.232148366125, 343.39284456712, 343.185224015349, 347.423128197701, 341.746506886121, 345.57153567973, 343.93715040271, 341.007538511071, 340.391337404664, 342.210849639201, 342.713610181272, 343.075206237081, 342.596663660438, 347.006785430527, 336.339238162155, 338.837440002049, 343.207957087212, 340.950881670417, 341.138034826443, 343.869101059679, 344.430441048999, 346.036452654166, 348.237011066696, 342.3934934048, 343.970736852355, 345.712257011231, 345.714871513837, 339.575212307801, 345.632373093419, 346.317043357102, 345.898651357131, 346.31076757537, 348.680836790963, 344.364247637584, 341.963918248078, 346.147351646074, 345.245151537038, 342.100865443309, 339.290013124593, 345.307802933253, 343.003002137458, 346.867006598473, 345.550517765167, 345.926511525208, 347.216266933831, 344.923989824665, 349.311361708965, 343.614758729451, 347.439121413225, 346.662045835051, 340.928765894355, 351.730193510771, 344.88721552989, 339.18452464807, 349.577989532604, 342.781422993341, 339.218969926717, 342.271995748805, 343.511096353399, 345.934070750772, 340.954372386622, 347.056310103367, 348.761646980935, 343.132270816366, 341.09288316028, 344.655609031349, 343.388073352853, 344.832904447676, 348.297099992106, 346.325717509107, 345.783872507135, 347.197141033998, 345.224639798284, 339.959492321271, 342.733147776698, 348.130763486761, 346.492400029776, 344.280837493963, 341.344635629948, 340.005423655039, 344.253433742481, 343.922716920538, 345.241290611051, 341.338750113919, 353.853343997001, 340.125935877515, 339.614236935149, 340.480339608244, 350.825622446203, 352.136684454536, 343.402927128318, 345.643495523298, 347.731539557476, 344.61325324285, 339.448809121998, 346.893430678804, 340.194717078036, 340.834690814052, 344.668698829527, 341.791352829247, 343.628891180864, 340.976183360169, 342.687157324, 345.691651762514, 347.606721748142, 346.216466493691, 346.602335016437, 348.007234487142, 347.95630141883, 341.917682954309, 337.880330670171, 343.632257786373, 339.156174122184, 350.181975027006, 344.962112682556, 338.568789646249, 346.353777282619, 345.559563312547, 346.027555593931, 343.212065948942, 343.65150092257, 345.992503025022, 342.883678205447, 340.046692646183, 343.956879163186, 341.053097416334, 344.101949927113, 341.428998645469, 344.929186957864, 345.549900847366, 344.241891543557, 341.319555369635, 343.365600200532, 343.047190449364, 341.221576255469, 343.201337197742, 344.737467723005, 347.882142405095, 343.063302860144, 345.833340576727, 345.762732129177, 342.484218603952, 344.924084076457, 347.758063502334, 345.931466463503, 341.624120864763, 344.910750896642, 346.343767955606, 343.42841036402, 342.077484533378, 337.251695719841, 345.581256558488, 346.329327336353, 346.952766874756, 344.615951083252, 347.859961435942, 341.388510400093, 340.290521367668, 343.145176376272, 348.054286436591, 346.272147533344, 339.943625485568, 347.430578956873, 344.08530418678, 345.815153811854, 341.95410965978, 341.765282832947, 342.988829189344, 342.230637898697, 337.148842971647, 342.974889274937, 345.183332844996, 341.739321253126, 344.823044906118, 345.924628378294, 346.329396010636, 345.81078087758, 343.123284195715, 345.471683959046, 348.628887786656, 345.281692563295, 342.180040811243, 339.418310995753, 341.944857704359, 346.236232088204, 342.902407441199, 342.864561904871, 341.863711720282, 349.188075687153, 339.133465370949, 344.390867826717, 342.15546539309, 344.002879699397, 344.391513890709, 345.489295143516, 346.592455890863, 346.35883760972, 348.69460073596, 343.131076740295, 351.740132250676, 345.592222462416, 343.412792698474, 346.929733648237, 345.734510371494, 347.472601126161, 341.721847763812, 347.147412805654, 340.956750302717, 341.518449925352, 342.097409093237, 339.885560024757, 350.746575069582, 338.63111177071, 343.03641613158, 348.099555609288, 340.80740858799, 347.381649226434, 346.870411130727, 348.762193633657, 341.482492532096, 340.532338219934, 344.398668772582, 344.783962484711, 348.522016176758, 341.523956531259, 342.609695671759, 344.716141476856, 343.495607267952, 339.508547530698, 337.947268183186, 342.89971063656, 344.775031888247, 348.910054272615, 344.068281322473, 342.107474679918, 339.794022749037, 341.334759191137, 343.656357339946, 343.849272371972, 342.887070529368, 344.989507745481, 343.690644547941, 344.013822783087, 349.066664118493, 349.229174613211, 343.81599237964, 345.787705512696, 339.488231902698, 343.786991651969, 340.189543463249, 345.821481077549, 345.872351753855, 348.62297641038, 340.027522840207, 340.531585248339, 341.4927113077, 341.223612533885, 346.337927120628, 341.956796421185, 344.715756090738, 341.142293530458, 346.490081436496, 347.018502717123, 344.988471380718, 342.952075899151, 346.280461312193, 341.879350734039, 347.465091655172, 342.350686344549, 346.800918054545, 345.044916504284, 344.354866101841, 342.033937415788, 348.312725640181, 343.107752636331, 344.444960148377, 346.018509002557, 343.196926600313, 350.079845706067, 346.805031409176, 347.746478534901, 347.520904408634, 340.209262487753, 348.85485075962, 341.727499509697, 343.924899019783, 344.442993454056, 344.887803647061, 342.524812217439, 343.980025500512, 348.277058564591, 351.134933409804, 338.466661186115, 344.039397565297, 348.693587741212, 350.664229829649, 341.561194926818, 345.08139217709, 342.085696271611, 347.553300021235, 342.558174068171, 343.82448704619, 348.165559357761, 341.012415464542, 344.027660483655, 343.171119999502, 346.238156037212, 343.231145228442, 343.111444611883, 344.409644728857, 345.199520577011, 339.271989717011, 339.28648866637, 345.000517331557, 340.401732783886, 340.597531400022, 343.614599959967, 342.936156047657, 341.654109005319, 344.407290245124, 340.016983008294, 339.550033181914, 344.429466508011, 346.401748094069, 343.352343225204, 349.381571789323, 344.379825863606, 341.083272537662, 345.56418400084, 342.450723058792, 345.762759448426, 344.096120163028, 347.031436202675, 344.102103223545, 342.867154225028, 338.237467717388, 342.487844976579, 343.966358267548, 340.255017633731, 347.284599533492, 342.51567699622, 339.015260115077, 346.389133476632, 347.126943326586, 343.105476915529, 342.840396261464, 345.28935655139, 343.980949793604, 345.148601193172, 345.284124226673, 343.292400794944, 338.572563625766, 343.096288325259, 344.5084254564, 344.395597709009, 344.851043137347, 341.012333905598, 335.857974652921, 345.064275388744, 344.675612944925, 340.78511619498, 343.953092638559, 341.567679384782, 346.232425245455, 345.747106974151, 346.503018788992, 346.413933404277, 351.150680297699, 344.635160843736, 350.045878849523, 338.547135136696, 342.830737137369, 347.05952061178, 345.26514667445, 342.835379815565, 342.59694833501, 343.3913228742, 342.854018873155, 336.162363415805, 339.163400167623, 343.647517096303, 345.263597558041, 341.291175242574, 342.347672768431, 344.34422131321, 342.32256121585, 346.629008747027, 343.054164487561, 342.947211715336, 346.126224170485, 343.930063778998, 337.624837731685, 347.392987175044, 344.384609075669, 344.791762031898, 346.577609400448, 338.929450684063, 341.527081256094, 344.95597836167, 335.870365956842, 347.039638829665, 341.685161297995, 349.356452006492, 343.850343328652, 345.810737479616, 341.474055170467, 340.841466038444, 342.155066210387, 343.657851627851, 342.33560778236, 340.694085903649, 343.046472113454, 345.193419118204, 340.620039893529, 342.159006917255, 345.178653465395, 344.011641338131, 345.164026745243, 344.346909371945, 342.335805421074, 345.651705981181, 343.123380692149, 342.475799287061, 347.863563191742, 344.386269952246, 348.244527456481, 345.066552625542, 344.429048479887, 344.786234101746, 344.846307514896, 348.277245702475, 342.129933614016, 345.677266762796, 341.556624328659, 336.529070001765, 342.194211685744, 348.862761976306, 341.270816774586, 348.42308217571, 341.201413517472, 347.496781605748, 344.055130951491, 341.431394475043, 343.353988424271, 341.653051259059, 348.430241918786, 345.558968082718, 348.787482310132, 340.707850659865, 344.694819667235, 340.605968098229, 343.451258501141, 343.977545621314, 337.287341935432, 341.944192388995, 344.831737984181, 343.61368827083, 343.690985900502, 338.909525240317, 343.30005153952, 348.133407555663, 345.684671384576, 344.716879477723, 338.235764065929, 344.882631360151, 348.864247252533, 345.324326542493, 347.661610053729, 344.220272823337, 342.867782601931, 349.22482147161, 340.722262247899, 347.782741579279, 343.092323179242, 344.86968249179, 348.634347828239, 338.850284470866, 340.511015897406, 348.904413724904, 348.704556261056, 348.33377465571, 343.993278590319, 342.04685067694, 341.824519732802, 351.652457327109, 349.210712767774, 342.639945140658, 343.04562734789, 342.881419526862, 344.382792312198, 340.679333998301, 339.753166416538, 340.94033020749, 341.684995345324, 347.927073041964, 339.845204869678, 340.368707134816, 348.576859717518, 343.860954160848, 348.077703751969, 347.070955389899, 348.715299370083, 341.206734086352, 341.30486611849, 341.714277956209, 345.171225072137, 344.627165316491, 345.137501806124, 344.521528400367, 340.547436556562, 346.078737922299, 339.993493524203, 350.071279892376, 348.216879515248, 341.55542605742, 338.683688964023, 338.348356281437, 349.168302454234, 345.59573940856, 342.455327200072, 344.060659371877, 344.956630391944, 338.807392682353, 344.294112174458, 338.789637817706, 340.17575610954, 342.481330850241, 341.067543344081, 348.678407657516, 341.241582969874, 343.480350561927, 343.088025903778, 341.111135241483, 344.945932440535, 346.051408791636, 349.354345674014, 337.404496977188, 339.728287656135, 341.970214480714, 344.792415747131, 347.405125926201, 344.532411998312, 341.00898708133, 342.434459106056, 344.477741132939, 340.588657071582, 344.016057433621, 340.670332454697, 346.278130501495, 349.08409349511, 345.491041267341, 339.183945652392, 345.493945805519, 339.497900401621, 344.240563942525, 343.959771812353, 348.414438259455, 344.982609260413, 344.933644425975, 345.965700702335, 343.026547346099, 346.943571499487, 348.418768454385, 349.525714077683, 340.441067300582, 342.067176295095, 342.889867705977, 341.990393973585, 344.865202144511, 346.748207479381, 346.181400182804, 344.610153248289, 348.061832483028, 343.946661295686, 345.553647995796, 344.576248289816, 341.47812703125, 342.022845136569, 342.778897035483, 344.105747696146, 344.279838155176, 339.552441590997, 347.060798012264, 344.956280690944, 343.504675737338, 344.992047970989, 344.032052307519, 342.634833622588, 349.246398833489, 337.364470973133, 342.139436019188, 343.468411763696, 342.647534342941, 346.680359738567, 342.397900283203, 341.221617636306, 344.393315964028, 344.991328974962, 343.812927249255, 342.466014237415, 340.613627950508, 349.695051604146, 342.374874228235, 342.515671500416, 343.301437964902, 347.533225023248, 345.899535908115, 339.483545945259, 346.022167158984, 344.738921064896, 345.030530282287, 348.193003071295, 346.786709042946, 346.831155693632, 344.847688450071, 350.595010713315, 344.785975353008, 345.290836201271, 344.547458733896, 347.153599385876, 345.529568123619, 347.203952910112, 345.272765696819, 345.5866754586, 343.896913600962, 343.235219305623, 349.386466838131, 341.014673033615, 339.32531710941, 344.003117218095, 343.595329378015, 344.506412727578, 347.350808229295, 343.628494448726, 346.658366284627, 342.114425879695, 339.736725789827, 347.418584917725, 338.252934650894, 340.317040522342, 342.391773246598, 348.490994433175, 345.180646434158, 347.877371687707, 345.43706272455, 344.356422239878, 346.982318368969, 337.899056713292, 345.293029196963, 346.185206930841, 341.811211978299, 345.454231476993, 348.634314056165, 344.339881683769, 340.3583040318, 342.063060799172, 344.016788837152, 343.286289704278, 346.395059522006, 343.711781898146, 335.434611989069, 340.079728452959, 347.68826049488, 343.743011932432, 343.609841846163, 349.644306266842, 339.347646814579, 341.873727428869, 348.373128155456, 344.522798537586, 347.180325000153, 336.695803633765, 339.818087775681, 346.703170075394, 346.008999978718, 345.151400613257, 344.490243726069, 343.178095188036, 339.093051546032, 344.93937407744, 348.046299443514, 346.08582764116, 346.050707510958, 344.639276624131, 346.766216362649, 345.861522293603, 346.558166059617, 345.822273308108, 345.748123420933, 338.06595550118, 340.274801835761, 344.197611920341, 336.341307750584, 344.232849814546, 343.325370222948, 342.466045997844, 342.448897506977, 345.246078979745, 343.886404018529, 346.676989431712, 340.247568065909, 341.54216485415, 344.534766962959, 342.427085152046, 345.887784047213, 341.279489627904, 345.127506033461, 343.170240007239, 347.814721957453, 341.278088043526, 349.858690300571, 346.185969884817, 342.010397566724, 341.928240733512, 347.011407115536, 336.547574199129, 341.387580451799, 334.685256404875, 341.092781189956, 345.547305967965, 339.662249278796, 342.103357562284, 348.994091275053, 340.326941660302, 342.61918603882, 346.78696753265, 343.265583974924, 345.263157446723, 340.833138053709, 344.053300395861, 341.793698275837, 344.317024139313, 343.586523402857, 348.166755060872, 345.187188189344, 343.451833555904, 334.498251469468, 339.258252585331, 344.136850444543, 345.390640001173, 340.228372295833, 345.467778346165, 344.285380788496, 348.536677603843, 346.204713227591, 344.969756069312, 344.632220322477, 340.939479397351, 340.603684878981, 347.31346208205, 344.064916574968, 341.013223812752, 339.324194273346, 339.421150343616, 343.683674369749, 341.697581505471, 343.643080944556, 342.458210740612, 340.842001080274, 346.963726848172, 342.166301179712, 345.38604211763, 345.245842967968, 348.944746289285, 345.391413607255, 334.424445072663, 342.291024299463, 350.788691592802, 348.445700061503, 342.802646495804, 336.729789508337, 344.144264939779, 346.950153474871, 349.126245066158, 345.857435140493, 341.348250236814, 343.777365775978, 343.986217584157, 345.224945395196, 344.448441339174, 344.211742936302, 342.74250599624, 343.59944923506, 343.773078087338, 341.080275335935, 340.773240963059, 343.700912776056, 342.973013878096, 346.506666236, 347.483325734169, 345.462701530369, 345.149448815118, 348.347666295559, 343.709010350823, 341.958196124044, 340.828487500751, 342.399906418079, 346.356941872566, 341.565735087504, 348.486045106779, 341.028938328799, 348.323968863623, 344.137641642463, 344.876748802523, 345.363708400719, 348.753113684933, 343.892820921611, 345.123110012757, 344.853012792152, 347.991629355684, 347.51350027802, 349.424287317366, 344.330453856979, 345.345139602095, 343.032641262064, 342.155200454117, 345.413480336833, 349.621209772111, 340.634940538053, 348.649191517843, 347.648361112361, 340.580879245955, 343.356728412302, 342.966928738851, 338.613153517616, 344.761884382768, 345.263978246408, 345.196923783659, 344.420044768911, 340.499544866877, 342.908815081887, 341.139734339378, 346.893627933186, 343.129572105255, 345.731749579297, 342.808839126599, 352.295569480506, 343.394881760948, 341.870702367776, 345.591477806618, 342.18049932391, 342.098838123084, 348.564194451984, 348.600072618285, 346.438413684351, 341.69314900693, 346.799368896415, 339.862262983946, 343.685292147706, 346.710859453329, 341.914764629502, 347.512042701563, 346.030924908585, 339.663023710423, 344.350484483948, 345.137287867268, 347.411973372285, 338.791334909662, 347.427067491403, 347.285797898909, 340.485288020933, 342.930068824714, 343.016167421667, 341.663547208143, 350.059827838289, 347.24806452086, 341.676410834919, 340.642839821668, 346.085505814144, 346.064417556225, 344.718858359812, 346.283320250657, 343.176166817113, 344.973869806404, 337.646185190985, 341.454254839206, 339.260100968578, 345.424969576599, 346.272477610698, 343.629118055852, 342.51298697387, 344.647708012918, 345.133545339259, 342.253985551316, 342.072475093465, 345.790105529069, 347.479993320287, 342.815561091623, 344.600249097384, 348.393634210564, 350.370223510001, 342.855590292104, 344.456088538945, 344.706642443642, 346.638770194213, 343.393469399773, 345.793099728514, 339.745076590125, 343.244144303191, 341.166224434282, 349.121930276645, 343.55322701627, 350.617982921992, 342.585169325447, 344.155887302877, 346.191845645697, 345.401583287257, 343.781864122339, 341.620738376833, 345.813298246289, 342.562041785667, 345.098186843886, 341.743318395474, 345.194641280085, 341.430460921637, 340.804407650072, 336.965833869072, 346.9582056144, 342.52008251859, 345.387731387775, 350.287329018356, 345.802260244628, 344.087295400819, 346.596749645967, 341.883608560421, 343.440710516325, 343.294980734836, 345.726623210515, 342.283889511659, 341.635384462656, 340.573556018084, 345.75027326526, 341.784241397756, 343.691363935772, 342.692937390945, 341.682765112375, 346.664509302974, 344.823741018964, 340.391821304879, 348.121490990509, 340.188169914788, 340.90984474452, 342.0148601167, 346.928805930234, 347.529409906981, 344.248083412002, 341.410965336099, 339.139307880319, 341.337849175698, 343.679063740391, 341.107020825245, 345.414998988825, 339.076839317103, 343.076036017588, 344.153120210618, 341.208863170208, 342.956460739503, 342.031293284325, 348.166840277273, 345.340040024525, 348.418806278981, 347.577903989728, 343.313993420439, 346.588716944566, 341.768679366515, 346.500228178952, 343.591449446811, 348.082216489758, 347.805027384673, 340.747674542184, 343.725670655942, 341.122646844909, 341.463073842186, 345.62185880996, 341.304898576581, 343.284979541153, 345.439366889885, 342.332654469915, 343.718850587693, 342.747471466516, 343.341264932758, 348.772987391593, 340.938246207456, 346.026958478543, 344.157288132953, 344.84445519379, 342.726852021133, 343.539151733914, 345.536062640592, 341.304316864028, 346.040141621892, 345.431451285768, 347.975050794653, 348.452085236004, 338.778610822649, 341.183212234941, 345.584779702244, 346.860530313567, 342.3443008516, 341.384459821666, 342.163402273724, 345.401291846339, 343.510881184233, 341.472582245566, 340.53355556406, 347.925307045719, 343.74776360225, 341.906855081414, 344.49912937902, 342.621114549089, 339.957314989625, 346.23368356595, 341.364367277152, 345.371341075777, 339.307091798533, 342.702229019249, 347.319718034621, 342.111076114455, 350.71081908608, 346.312652987233, 345.345468140356, 343.655927433603, 342.721677599189, 340.942654755418, 347.409915774475, 346.587037176962, 344.627969347982, 342.209302046355, 342.367663918128, 348.424524137857, 345.795995256752, 344.335801223412, 344.592300892165, 344.492875044133, 341.953144649611, 349.6932834533, 349.93061150438, 345.223644779901, 348.123174734014, 347.590825004047, 345.06956389445, 346.019407308518, 348.747211847114, 337.475386507696, 345.146811298581, 345.815759367341, 341.824297790825, 341.715511940028, 346.357778560953, 347.210201310844, 341.429662028182, 340.978092632271, 345.692173205292, 337.515420416713, 345.181070425141, 348.835806695179, 348.940971706777, 347.750049853231, 345.55049106871, 347.216132357563, 345.438567278318, 346.164263442638, 347.174371054938, 339.778685492745, 344.032420257546, 338.423738684207, 343.251870134134, 344.695267296112, 339.282905251904, 343.534218603775, 338.766578436708, 343.821418379434, 343.695495331409, 346.399149134566, 343.866033754161, 343.748192094641, 342.906231326642, 346.866516747008, 340.424659810954, 340.052490349627, 346.219073502205, 339.176884075588, 341.643817600871, 344.24259667144, 338.947315817429, 342.721635867282, 343.066021905298, 341.558782809495, 347.983661887035, 344.527126843484, 341.064000479462, 344.827504481497, 344.298625830385, 342.972724205262, 337.796687552712, 340.182478892686, 342.360702048545, 345.108741206396, 343.415803215241, 343.042938912395, 345.675569642557, 344.527547341646, 337.073120495338, 348.685277169093, 348.569626326763, 341.719308961329, 341.731092959951, 343.309432416895, 342.3367384111, 340.388163397499, 349.581430736432, 347.379899878053, 341.037440190656, 346.451477955903, 341.420715747629, 345.787388588759, 345.549258406293, 339.902343615929, 341.113207405236, 347.040424035079, 342.158587757137, 349.039603010005, 343.820186096688, 343.137982221321, 346.291039380538, 343.436479900194, 345.864197715972, 344.19321695689, 343.829954821324, 343.448024942044, 342.151636409464, 344.499068188226, 343.199949051183, 347.307718213084, 341.748404276409, 343.959012748977, 342.290808253938, 346.443081028543, 344.556161101911, 342.563146804504, 345.390368853112, 345.726895631221, 343.849649164127, 343.662671402791, 344.522316641785, 343.73616064875, 348.550794159207, 347.032970059281, 345.55397495033, 342.951764903811, 346.00209551654, 346.5516537838, 346.89593552824, 347.110999967509, 341.776490608396, 342.880476349002, 347.990374789383, 345.567530699638, 348.045308403555, 345.787014608969, 343.73557790731, 339.087856708469, 340.081785860556, 344.119533702315, 345.77014905579, 347.032785858085, 342.7611314963, 344.136393664508, 343.701896970546, 344.671391541693, 339.106023032465, 346.466886381835, 344.095929171919, 338.902935634454, 345.885021890893, 346.519545291508, 336.099877596689, 344.00545352517, 344.788738098795, 346.458422598468, 339.378796723137, 338.00631221674, 343.413589744832, 344.102338490566, 347.194468892646, 347.218062767459, 346.271213986677, 338.432042483532, 349.273813292747, 342.612636440491, 340.092718977874, 345.210031328172, 342.512406313991, 337.655453951313, 341.285280677694, 344.537225094957, 346.485681189464, 341.746622747738, 343.194469827304, 345.021451006787, 345.618600743301, 347.014675205213, 339.958995024567, 344.795544015059, 344.834517926855, 347.687043579772, 344.403596237162, 339.359785655393, 344.173563839311, 346.360752567998, 342.565618716365, 347.372462652216, 342.624668631394, 346.266003090291, 349.33853587465, 345.39322443262, 346.199310032143, 342.204998815512, 345.263105758711, 346.335528205119, 341.485441566525, 343.568457960487, 346.472127066395, 343.487322427687, 346.165903034283, 341.199161350098, 343.240050098698, 340.249581658082, 344.107369929731, 342.287660738961, 349.641452054546, 340.295654557133, 346.355881694513, 349.243984974312, 341.723250451908, 341.714533755589, 349.241882416706, 343.28522664452, 347.337940326213, 346.435852295737, 348.980879042073, 339.370053149696, 339.397177433246, 338.467559556006, 344.605485108626, 342.636962928522, 340.549862753437, 342.574729208906, 345.965304102106, 339.477231677753, 339.696723188467, 349.370173920144, 343.007228296228, 342.600782168574, 348.683854935027, 348.138576209312, 339.71812508869, 345.063641418817, 351.428473938942, 346.260415756819, 340.602136706374, 347.637947616976, 337.011420020848, 343.386116068704, 346.601408686121, 341.62507909196, 347.924725599214, 338.40249882573, 342.085625838452, 340.08332247145, 348.530691293129, 343.10715260009, 341.829245764896, 343.235374136729, 348.956110899709, 343.664912163457, 349.882669218548, 340.140926075296, 341.746322405942, 343.956165187316, 339.051224067863, 345.133553485822, 343.324149632152, 342.201833261012, 343.342390559089, 344.435712358762, 345.237855609492, 342.101019831116, 343.029732348744, 342.522598614774, 348.658737972334, 343.659507597937, 345.445175118164, 346.217178063521, 344.273372624335, 344.877783101069, 343.779495578379, 339.43475639451, 341.751877817912, 344.267371237336, 341.386301790549, 345.288841816178, 339.379582640785, 347.917211407769, 341.749515041874, 342.894466710531, 344.502251572844, 342.750900969641, 341.133696218995, 351.012024573863, 344.856437641994, 340.689263086517, 349.961553069117, 345.098267444516, 337.193027394059, 346.158311300722, 345.706635586634, 342.595234308988, 347.084495095654, 342.345328323106, 339.711269000679, 347.12792934095, 342.191403255438, 344.150673030978, 345.911614033893, 345.639707182993, 339.818996290861, 346.218937057689, 344.779175235253, 344.027925348215, 343.976678832205, 340.47429057819, 346.299548470164, 343.558015207131, 342.355596634782, 346.517664971889, 349.187310502773, 338.594698997934, 337.307638988174, 344.353189914505, 341.594855375231, 346.446117364615, 345.953144223965, 342.243071139802, 343.696437669063, 346.395946790116, 344.717917608518, 344.267807428453, 340.53727512624, 346.018042592518, 334.683221413061, 344.410640615229, 346.279733596842, 342.919784035358, 343.919694782632, 340.638185848211, 342.601983307243, 346.905605860212, 345.299308578161, 339.989485980477, 345.443362170842, 347.74812656659, 347.587794685825, 344.705319388105, 344.336560240432, 348.624771058003, 344.730540453227, 349.987279658713, 344.522064256208, 341.890144763997, 345.696410496982, 345.638682987878, 342.441444737313, 340.317995417051, 342.469441926611, 347.578325738019, 339.880509959879, 342.045880464088, 343.324109085607, 345.188172896533, 337.885687665663, 350.631083834123, 346.826716452409, 341.500690014217, 341.406533798876, 339.979065266769, 343.163450790128, 343.56122062277, 345.349702334186, 350.023753664623, 342.726588054878, 342.226906525495, 346.128639176984, 340.543844800295, 343.035840353327, 344.902745672006, 340.720236571669, 348.278830086279, 344.585048701972, 340.53611916517, 340.833784226827, 341.715310461704, 344.826099672097, 344.313304789711, 341.035995906449, 344.292750864449, 343.538672664129, 345.958659859604, 348.200529326769, 343.500769223929, 346.207064087382, 347.06931558113, 346.12963805618, 344.965915686564, 345.645699637491, 342.315788490175, 344.706425373047, 346.481055231528, 344.72845542921, 346.526808193435, 340.627746674015, 340.252841238004, 343.891798813448, 347.410949526677, 338.840665953465, 338.970755823756, 347.989334691738, 348.83882209485, 345.173477968005, 341.676974792284, 345.977083957992, 341.680970624316, 341.416339668042, 344.937439674476, 342.459728574367, 339.506506429601, 350.654294107397, 348.836422257888, 346.112157080213, 345.438172174147, 342.805740173396, 338.593176947209, 345.26208642854, 343.810217821828, 348.781532043083, 345.341412894659, 343.477617338175, 341.880217115486, 349.442861351271, 346.113915875597, 342.321603400384, 338.485988228963, 347.135424762828, 340.432225209385, 338.52938104932, 344.311522925011, 339.741918583438, 335.04572699021, 339.87314653858, 347.263936003805, 344.90549542519, 345.276341322744, 348.215617869311, 349.714497576641, 344.648023808898, 338.646732963998, 339.572843638623, 343.431669887381, 341.213764523432, 342.024570311363, 341.555410480251, 343.61342533965, 345.634873643402, 342.986898900179, 341.616931376041, 342.715451782247, 346.845960644078, 341.35032024356, 343.77785225737, 344.101263477342, 347.269736479306, 340.71820858936, 340.07626759289, 346.49980071469, 338.817070461287, 342.188235952899, 344.190175759485, 342.902981055469, 343.626312556996, 346.331065346063, 343.249698064906, 347.716621888851, 345.438332561922, 338.249751615981, 348.06252746343, 346.246270132315, 346.80118823643, 344.763428539812, 345.186048500708, 342.689892194223, 342.207819577865, 345.588190410053, 344.980885812465, 340.251678961759, 346.863388950329, 348.538196258358, 342.639582998821, 341.218604169874, 343.683896217636, 345.530230354938, 340.6892986912, 343.395404310881, 344.756240795765, 345.186117657086, 343.325359593574, 338.59380301713, 340.395954564086, 336.932598026254, 347.043796201672, 344.3722188774, 347.860096308286, 345.151818405439, 343.645321839462, 345.119872489829, 342.574120230266, 347.213057810899, 345.355208003945, 345.676913665519, 345.093005532499, 345.716160447839, 348.124880483031, 346.547837208037, 339.823040179218, 340.807528082098, 339.673337601505, 341.150814368675, 348.310156553109, 344.6001704809, 341.640297660965, 339.874928826125, 346.937855055141, 346.851434056822, 345.390359922777, 342.762655487267, 343.202807853235, 340.022228640485, 344.842573405395, 343.496999529699, 346.477075931373, 341.631069660223, 348.294439973458, 349.772326931376, 338.42109066267, 338.772570567585, 342.1483757558, 343.884055797329, 343.818432316304, 349.188756607274, 340.464116636561, 346.42140715694, 347.577277905468, 345.593770441859, 345.341908939385, 344.140962990972, 346.222804613178, 340.774862601801, 341.776317934358, 344.529253599362, 342.619281108885, 343.178017947445, 344.834693304593, 346.710295638667, 340.497707022946, 335.073205054202, 341.862031313391, 342.404689936816, 343.820794045293, 343.131961499715, 341.965157406326, 339.991940399169, 341.268348769167, 347.185131957713, 341.67522489256, 344.514442672077, 338.681971587115, 346.056530520666, 341.856925415103, 343.580700976804, 340.33375523679, 346.496538496412, 348.195423726504, 350.530035339311, 344.529346474785, 347.945364971775, 344.668418028186, 346.981035436289, 346.294767969846, 342.632788064322, 343.165981380257, 340.698715649648, 340.669671996719, 342.383007527995, 346.241219796007, 338.261286640861, 345.414565141286, 341.88275911528, 344.326572355229, 342.743784860244, 347.214245951294, 342.06313023406, 343.370638046425, 338.780930508023, 344.555974523502, 344.836097411808, 342.911195424476, 341.433878219522, 345.881041580324, 338.796765312879, 343.991813697999, 341.685154853695, 340.057113437148, 344.049466859082, 340.92770162764, 344.799240050703, 342.696323566463, 340.350180772018, 342.746113816654, 344.897008576961, 342.308486490527, 343.11045261335, 343.516115978921, 349.293357901795, 347.051645533498, 345.344217349077, 346.722638720172, 341.459159525268, 344.604843246314, 348.089964617726, 343.920512600928, 340.645244276029, 346.549287770347, 344.986886427659, 345.540670825325, 346.081333193526, 340.353005064236, 341.989186163579, 339.305313974117, 343.377088896262, 339.595368299467, 344.892389890246, 345.519263175309, 342.323005073026, 345.259476543836, 341.617775342496, 338.365887598225, 342.085511901252, 340.881205721597, 343.715494230725, 342.717948335129, 336.791460832743, 342.640856295364, 343.251678496799, 344.703170672395, 343.617070405631, 341.209429825724, 338.130109110165, 341.79798434026, 342.649616758866, 344.340415206741, 343.249980346209, 344.543643480974, 343.681452608878, 339.96033887942, 343.651164051502, 346.237978084, 346.80857188689, 342.74595042187, 346.426903803115, 343.734028257177, 346.833236213666, 345.351895433951, 342.395999115605, 349.221726356447, 338.620133888929, 346.386525992141, 348.218541362015, 341.112252015932, 344.296849396068, 342.227212155136, 339.536237487707, 346.203560544588, 344.896773083212, 342.899691696759, 346.491085555097, 345.439652531839, 349.39290738506, 344.096453332691, 342.947669015571, 340.58237178858, 339.524868862209, 341.216680303238, 341.461606464346, 345.22386002448, 347.564995777325, 336.899188040274, 341.497913662118, 345.059874045383, 341.123133550986, 346.032058637847, 342.228217641292, 342.672766517533, 348.768612483003, 343.690443181181, 346.480124301267, 343.892843193928, 340.28582977323, 350.812636260531, 338.715130884363, 343.800941253043, 343.199456997753, 340.347209034065, 343.666210802502, 344.012366081647, 343.001629974484, 341.128658821591, 347.535742138514, 342.410328034514, 348.608745142904, 343.208149977679, 347.727043438129, 338.944527813352, 338.500997747565, 342.236722102336, 342.1410311041, 344.485547977516, 343.105377806669, 348.562515737646, 344.59731616944, 346.617321982074, 344.888250666294, 342.862369730342, 340.651748226587, 345.633374791256, 344.867768128079, 342.686871414454, 342.197345072538, 339.540930302363, 339.496043297596, 343.745886346928, 342.906262904926, 343.035169302619, 341.560805050685, 344.76410637108, 346.098677902328, 346.440880583049, 347.24893714277, 343.263224378611, 343.169896239021, 345.392383322856, 342.286155303111, 346.276692021746, 345.240074470197, 346.148669700412, 342.79190590622, 339.979572667527, 343.559127992606, 342.011416583352, 340.603162989392, 343.248631226339, 343.038181291614, 348.541384167279, 340.949264178692, 343.933723619231, 341.28170916846, 338.98583018121, 343.572583469286, 340.841481841159, 347.443921441067, 338.498513525307, 343.322296446737, 343.863371964007, 345.460347131915, 348.250845326695, 347.175666106547, 344.539859216018, 346.249654929302, 341.370952801095, 348.776069139529, 343.347175430673, 349.496502265905, 341.854668133845, 344.853234906318, 340.291905681774, 349.345809476704, 344.685638134643, 342.195720122544, 345.624591102952, 351.61005689173, 344.997706051108, 340.431533224295, 347.369515009247, 344.287249092224, 344.098461153632, 344.058571116633, 341.268286829216, 341.401212954143, 342.231259836946, 344.735567123592, 342.689671986929, 346.02303106217, 342.632699088959, 341.648295853302, 343.23629469375, 345.056479173839, 341.764292389164, 345.117309367965, 342.199136978356, 341.709309695643, 350.839268806126, 338.236657659218, 344.2125599741, 343.119062809093, 342.859960971125, 344.1194976936, 347.69226484013, 350.354585076312, 342.802121345759, 345.010586074761, 344.614294416441, 343.049752550437, 345.945573504129, 343.135305295447, 344.257293197963, 343.750561062837, 341.852328332089, 345.331591149716, 343.227002381653, 348.724445029597, 340.266874213703, 345.510471910509, 344.385207954855, 347.227627019394, 337.736225370862, 347.030667164382, 350.440800267002, 346.305635040148, 344.646940019453, 340.731435195689, 341.365063379209, 345.536098926116, 348.853945666455, 341.740478420943, 346.856745605547, 346.404469908105, 343.732331779094, 339.052983734448, 350.164866300307, 342.901136535744, 340.239549674994, 340.028298551175, 341.919996897655, 340.708805240102, 345.194813622308, 350.64273330403, 338.720784281325, 343.130659607975, 344.657300870045, 346.555751729608, 340.755109639652, 346.382406715816, 344.68232794865, 340.012578189918, 339.280122280839, 347.073535442105, 347.588756155564, 346.247173189776, 339.358256957946, 343.07919837302, 344.515307897657, 344.538169719797, 345.28053502302, 341.500215291443, 345.037043546561, 344.404355461078, 345.014309722457, 343.819770759097, 341.821272219178, 343.823075424151, 343.924501623875, 349.528947306729, 341.855804635473, 343.028101802473, 345.632391304396, 342.145158236042, 342.864720063151, 348.950488118686, 344.89641045306, 343.193275707086, 343.292605738562, 345.683861460399, 343.369366821643, 341.521968040103, 348.965140480939, 341.852988824168, 349.308193042576, 348.804988536629, 344.450260932422, 348.069255517048, 341.751347441989, 340.914206246843, 344.191531708277, 347.950665788578, 344.75128537039, 346.185557596203, 343.357409342723, 345.086227139519, 344.260792161955, 344.310991375122, 349.339799197219, 342.226564685308, 343.610543611012, 343.682096121175, 342.961067395724, 345.680897122524, 343.286396779448, 343.204121535436, 345.548081596846, 346.043427634483, 342.193301131598, 346.28437612499, 346.828014256843, 337.08674557432, 344.557686320601, 346.581649758206, 347.82531972111, 347.929987963337, 347.989356235995, 343.982927943331, 345.729334817814, 345.859516138602, 344.441712221081, 339.686315826347, 346.305894198322, 341.82274624917, 342.248580758101, 345.195519755272, 341.120496716677, 343.575433335564, 345.210937256176, 342.340134140221, 346.149209630863, 344.674875657459, 345.914403148833, 340.848206078785, 346.254086665415, 343.650373684917, 340.647656140006, 344.064454281335, 340.665277117657, 347.20243626355, 346.882878734168, 344.3500778421, 341.207121821475, 346.049899068993, 348.977248290613, 341.988385278354, 347.030337314994, 347.979543110955, 347.588411403187, 349.612479861921, 345.709396782228, 341.77750232669, 343.548548034035, 342.538168767699, 342.329598138936, 343.345172483632, 339.68911166126, 346.476190400481, 344.578232973178, 338.395673470637, 346.866049668209, 342.851996866093, 342.744822354388, 342.181831677178, 342.65721555579, 345.895958881108, 341.0372145175, 343.325195270878, 341.519052114768, 339.891432708214, 349.738037744779, 341.109479808934, 343.44266085959, 345.740966507757, 344.334748760147, 351.650470016345, 341.497553101686, 350.697473350732, 339.259160296272, 342.624049694894, 346.73393349364, 343.567829782103, 351.8109182159, 338.507370224558, 339.184105732891, 344.20048960673, 342.151119113941, 341.803098257539, 342.992537803069, 343.8907994508, 344.531654762208, 348.658115059595, 343.635822431424, 341.649884246258, 342.205132502302, 344.832510872676, 349.124547985102, 338.067028364094, 347.601443719712, 344.174724489371, 343.531097382293, 343.098398963622, 341.108741803288, 344.904997834245, 343.611740915461, 348.95355265211, 341.744050726467, 342.512427164771, 345.583297847359, 346.233420171056, 341.631319439655, 347.591039003023, 343.669706586999, 344.754774911086, 339.520680390041, 342.538765550933, 346.588460402982, 344.045913492648, 340.780779915518, 339.777700201197, 343.127096001628, 344.035915454542, 342.462018118773, 345.154570377217, 340.689142272511, 347.098487184006, 346.174446174037, 342.151884054214, 341.758416366479, 348.248031656766, 345.61846119667, 350.513054835709, 344.12631290113, 343.624814333022, 338.380724352058, 340.666737516871, 343.144219547974, 336.452181765157, 347.847652370728, 349.543326337679, 347.686363462161, 344.010332005939, 339.996694972086, 343.952953974902, 350.966043504592, 342.265313911287, 346.442764404393, 347.808256107266, 340.993261311451, 349.780655892246, 343.958630221676, 342.045280088735, 344.147551646991, 338.459302922758, 344.57910249154, 339.64084358512, 344.45386065412, 345.385631055664, 338.928050327443, 344.852235065507, 347.281971704647, 344.524232709309, 339.921292463547, 344.053884884846, 344.501995508972, 340.549177219364, 346.984397992968, 345.643426995832, 344.041315137876, 344.842546119958, 350.898301389772, 343.048099131132, 347.280390837997, 346.11249113339, 346.532173530152, 345.979502145724, 339.359157933721, 341.756597603049, 344.968239172398, 345.401564434351, 343.815912942098, 341.410538004782, 343.494556277605, 340.401621669482, 346.026809566908, 340.508999167219, 346.641983199417, 346.788640601034, 338.619568104001, 341.821713362517, 340.214416959316, 344.977353235681, 346.029549923546, 343.945887741889, 346.35605534568, 341.123927203344, 348.068671565419, 345.0042752538, 342.871628623018, 344.342661339594, 345.203332347359, 345.837754566944, 343.2977220828, 345.643859120475, 340.07842458302, 343.303050286977, 346.129591992013, 340.76746688167, 339.957924962543, 341.385171041112, 345.53248115544, 339.956541391746, 343.001627410705, 340.993048475323, 342.383521646484, 342.541841639421, 341.94677840388, 342.585982097774, 337.24438042782, 341.466445241613, 341.855580442815, 337.496458675169, 342.734368957359, 345.951304421609, 345.920196520361, 351.581743250507, 340.038567587194, 341.022876864499, 344.754194985323, 342.191462361549, 342.722648281904, 344.276559181448, 343.807921720517, 340.078564570619, 342.136509574106, 343.346816710815, 342.77442526482, 341.156330615578, 342.131987855378, 343.128657344255, 347.314677853114, 349.003734342693, 343.580162803653, 344.710656580172, 342.245152483602, 349.50340952556, 346.749856157599, 341.296080781034, 345.261062070504, 343.866770205099, 339.731279962016, 343.46891349799, 344.353837755961, 343.030878580997, 343.016021275793, 342.749270638243, 346.15003681318, 344.15727252989, 337.487934049678, 344.176531657717, 342.476557017262, 347.239462105898, 340.996725625679, 340.169093264205, 343.214242614179, 344.68909951781, 350.905864465497, 346.362083401374, 347.19757089827, 343.105795819001, 344.868441251606, 338.755800066704, 342.407069968746, 342.974606575537, 341.771630248553, 345.887929854145, 344.986779860581, 342.723212609949, 348.415714051966, 347.225658626876, 347.390645077983, 341.108021290478, 345.256674093602, 340.358613173458, 340.867483330725, 342.162512557099, 338.907447679456, 346.473631015689, 341.118506580275, 341.63193775701, 344.099383868746, 340.88603014269, 349.73397112944, 341.703588601103, 343.131369996721, 344.763770838038, 342.086281495945, 344.812810603866, 344.042764350824, 343.331366491597, 344.352111884072, 348.26788398644, 347.611750482613, 343.844989717955, 348.013090378281, 343.610338957592, 341.920368712552, 338.611499550657, 339.518712547134, 344.421858116083, 348.675656636346, 343.816625323649, 344.511689689226, 338.351082062378, 343.086127510926, 344.367455523274, 341.706368061441, 342.095812803427, 346.126836682629, 345.772688571922, 342.771758922203, 340.83405082552, 345.099679791523, 345.613719332326, 339.558792303822, 344.367685143546, 344.364453797181, 341.22421803579, 352.824605295133, 342.751746122266, 339.67578648477, 342.794901685955, 343.637104935605, 346.244843758652, 342.65053444416, 348.936380267275, 342.379177571258, 344.659802904513, 344.080738440054, 342.686490318477, 341.825977701293, 342.154273821119, 339.925539388182, 340.449921637293, 347.353058133773, 345.045088537734, 341.244109860853, 341.682992352745, 343.659739527567, 342.364709331849, 346.791570708272, 340.99426552209, 341.464635905544, 340.567030604244, 344.336092573797, 347.974500839697, 345.501581449307, 344.356036258462, 342.907860731498, 347.321547071179, 345.06836360345, 349.368620687399, 346.386351303907, 347.101336473392, 345.789789062963, 339.353348689427, 346.751368763127, 339.865019828283, 341.139238187432, 343.84636792569, 344.568412835174, 350.761554086633, 344.16808551886, 339.848828484611, 345.04308318128, 344.425837336759, 346.803743126076, 343.277510064642, 344.939824537878, 345.035442367833, 347.088145023359, 338.262832811021, 343.055503940002, 346.075658003495, 344.058652187315, 342.180748225493, 343.223412995229, 347.625922509336, 338.408569120161, 341.470078821529, 338.004118651443, 338.02265837611, 344.292731134753, 347.533491839448, 352.258996885569, 346.357501950383, 345.264705757461, 341.408934631509, 348.062794309779, 348.513400376155, 344.641038948035, 345.26419728935, 346.603604048796, 340.674010057794, 344.24498491122, 347.891230506794, 347.277578322507, 341.345282477373, 344.153125479063, 344.977538847724, 343.734763381664, 342.90094557339, 342.614880020783, 346.260068408111, 344.763316222091, 338.10747772835, 341.675834478142, 345.348366724863, 340.622917533834, 344.77739948097, 347.506508928585, 341.141358600525, 339.388569939009, 349.431655733644, 346.289537179855, 345.265297807174, 341.605302385732, 341.579120819187, 349.655939553379, 344.769515766283, 336.512355495343, 341.625229865086, 338.898736041519, 347.361810648557, 350.034131294145, 344.477249318259, 341.296122385537, 343.387627921372, 343.441151955591, 341.62234823152, 343.900468510774, 345.01623379694, 338.55666630669, 350.488838973768, 344.176655487205, 347.764637154349, 341.577952854153, 337.926119417235, 342.43548653524, 340.640060763524, 346.284027119115, 348.701851717622, 342.967275581893, 344.181385118407, 343.077442295336, 339.442143438227, 341.659734705793, 344.68269036645, 345.021720722282, 343.033037197952, 348.891089840984, 342.666963385445, 344.33322996271, 341.288960839304, 343.789966285966, 345.508476726954, 347.315649784816, 343.917223637832, 343.428292592033, 339.537745910164, 341.986721828257, 341.511051351304, 344.605927986949, 349.971329390956, 347.945911218386, 348.2255791879, 342.147929382049, 343.588598138863, 346.469269797294, 345.411249885185, 343.973874124329, 338.99889205709, 344.863330124107, 344.248109919001, 342.498561142951, 347.060522539224, 346.774290747329, 343.010970604655, 346.435451701727, 345.529393780891, 345.104212838891, 345.304941901907, 342.271577611514, 340.318075787017, 342.104243507987, 343.710979598849, 337.738569715199, 348.881287994653, 344.223774567561, 340.457920616766, 342.068028921075, 342.384925001662, 344.681146002937, 344.865323431585, 342.90733598602, 345.815621210804, 339.647169586883, 347.777237225707, 346.007399250362, 344.907462217411, 350.266108423555, 342.325158193801, 338.668550506006, 339.124394587183, 339.158627312366, 345.216506568736, 343.790820270801, 335.990890414176, 347.941818771971, 341.484185009081, 344.028787079167, 344.22876792318, 338.878150848426, 340.282957254269, 341.400612493081, 347.265967111262, 340.456281621026, 348.314901060496, 344.629355004142, 344.679648210718, 339.534006337337, 345.959134032454, 342.315929965332, 343.062708148665, 347.177496140984, 343.388873212948, 340.924032714318, 342.248409747877, 340.547394994633, 343.565893987407, 341.9851104641, 345.114826757946, 340.609371209251, 339.599629149895, 342.718866841424, 346.443358416754, 343.395404920838, 344.103917079491, 337.959640668012, 340.266539321155, 340.725852313149, 346.371399161943, 349.860281736494, 341.488603202626, 346.858192504868, 346.910271310744, 347.97475357664, 343.082556895361, 349.611186555001, 342.367501651928, 347.850043917358, 346.29234683903, 346.642130981421, 343.801292636441, 346.32388385409, 344.056224772664, 342.90453150334, 340.841489089328, 340.427114287368, 345.178705751573, 344.545863835992, 347.558190371944, 341.406529018637, 340.833071226762, 339.794121768093, 337.631004246929, 341.070702511156, 339.999815186661, 338.503044375197, 345.090213430475, 342.184986335528, 343.446386082548, 344.272669804529, 341.904342294436, 341.156460598866, 339.538413050964, 340.582503779475, 350.931501830265, 341.158537328169, 347.585247165685, 344.320487113806, 342.394093810457, 344.433936869897, 342.268111614907, 343.362975241057, 340.953970590979, 349.897415467158, 345.865406941133, 346.8525383297, 346.664571504506, 345.621094485902, 344.240358141328, 343.238267695163, 341.714682277282, 345.190428268404, 349.968223276358, 333.871948619083, 341.303632845911, 346.445614754235, 345.983653498016, 343.894176827864, 347.196756981584, 344.324295688825, 341.47061706702, 342.433258419378, 343.386740662988, 342.664240624891, 344.713573177965, 338.784417073994, 341.688550019444, 342.175335873993, 344.250732801113, 342.428934338189, 341.617756075057, 344.222560019534, 344.973676896603, 340.230523288804, 352.014215070108, 342.254088716782, 344.337765275588, 338.414520400576, 340.096916759289, 339.927040473586, 344.686913706318, 344.081483976872, 350.433545710403, 343.287720982505, 342.35718006564, 340.615102463724, 344.005488725482, 344.625660444137, 346.651859584423, 353.128544512029, 341.526890996982, 344.010164748313, 341.395856104681, 344.429679469038, 343.153630425241, 345.129784957289, 341.849953618932, 344.212725710941, 345.354469922893, 346.953396343793, 348.868356007513, 343.7452193609, 344.411912411834, 345.549980709345, 343.634076797592, 346.314449630721, 346.388215471887, 342.496610432099, 343.424639856464, 346.338973164462, 345.774025806903, 342.328997147635, 345.443047892523, 343.695519043181, 346.12376587047, 346.921187961064, 347.733400796364, 343.705647234918, 342.235185447532, 348.953583513364, 340.218893660454, 344.319525973965, 343.149654108134, 344.263042603413, 345.178408172345, 349.128819469601, 345.308740084318, 343.532044755059, 339.465538345331, 347.29492480182, 349.143928029557, 338.546151361541, 341.802527791471, 344.23699099026, 345.107786980274, 339.818459003655, 343.165070908966, 346.005598570157, 343.882992188142, 344.296752393909, 340.267344855903, 346.438126204526, 340.994283809765, 346.442005163686, 342.563607323013, 343.831688081819, 353.568390660183, 344.551170150826, 342.122309686013, 341.774892314127, 344.952143532302, 345.328619128311, 344.150505214303, 339.957592995166, 350.840605729293, 340.022528780857, 344.626677617314, 337.480126981387, 338.165715660438, 339.340939168361, 341.070615447347, 343.202124986224, 343.262273446481, 342.866169939518, 344.093264830723, 343.431186754162, 344.656385432645, 342.432351149033, 341.745178837849, 345.346714090322, 345.998566741528, 341.231255540602, 343.844649364986, 345.649183013054, 345.987206337229, 351.313739152082, 344.081140435024, 339.868995891918, 341.074761810365, 345.601953451255, 345.348765992565, 339.989888728311, 346.944523974892, 337.044843382018, 344.568133071319, 341.240801399284, 350.103779648243, 343.377670079251, 342.970074236251, 344.894966342017, 340.965311235884, 343.806969096296, 342.316005820059, 346.006783461248, 347.646065643701, 342.211357777019, 340.498222325609, 346.454078947892, 341.441727381538, 340.447071607897, 339.14079118865, 339.438867651291, 341.772369696729, 343.974043169466, 345.748143228849, 347.586207050825, 342.661429453527, 343.453991368153, 338.667833021776, 344.795556566464, 340.99287953012, 345.033467253461, 348.482534994918, 344.043176910744, 346.168875756864, 341.491277129837, 342.783444383553, 349.048920527735, 344.060655144487, 344.746159117008, 342.69027012086, 342.519556616573, 348.885110007311, 346.186616469, 342.566008863434, 347.841364991652, 343.207701727008, 346.554811375411, 342.391079049996, 348.95740753608, 347.30860159617, 343.185030276288, 339.938229725779, 344.43184236663, 347.694876746912, 337.882781892589, 344.090982396851, 340.357818927902, 344.971293244554, 351.393023614155, 346.136504119998, 348.119519145784, 345.701651301144, 342.084556860621, 344.398212096623, 341.492886649268, 347.26558559492, 346.401458120793, 348.703707411924, 341.508854709324, 343.010212860896, 342.428616182656, 343.917057830717, 344.875848172787, 345.424956330891, 343.601884404011, 340.17531097161, 353.404527280497, 342.963206084331, 344.101271797589, 346.518297211371, 341.935919448828, 343.46686119446, 346.298270353745, 342.767413734408, 343.652448456977, 341.898412039872, 340.179767618913, 342.29645927925, 346.548098033251, 343.255345415398, 347.054098893341, 346.282837246046, 347.684894840825, 341.450802735667, 343.565997395339, 341.171144070009, 343.611848262778, 345.07642709426, 344.202537261708, 341.379133923507, 339.525330953808, 343.678807368857, 344.683305363696, 342.417916331901, 338.936973264275, 341.414155525942, 346.345530917877, 344.238233560011, 346.104605767635, 346.09525678385, 348.373722451413, 341.246468821466, 347.618747599616, 339.1591730296, 347.171354510719, 343.584990698723, 351.286121482616, 341.72709347599, 345.280229018911, 344.648125596127, 342.24757313275, 343.975336295344, 343.331852284837, 343.193478690611, 340.645854290444, 339.575524760198, 344.676767634492, 344.056309393413, 344.622336070376, 344.516545256883, 345.188908711736, 345.188969838997, 343.393674197122, 345.4451718375, 339.111384356457, 344.452381545855, 342.339445252396, 345.16728650091, 348.604818500769, 343.812358649043, 345.022720867582, 347.935785756936, 344.763456110045, 342.954812128345, 342.782564911959, 346.814396699045, 341.373956016765, 348.735622825988, 343.508813313895, 347.886116454307, 342.380509095814, 345.227682282713, 341.010896574363, 340.285714552327, 347.618265982675, 343.029385406556, 348.852279831587, 346.050239348073, 348.34263632179, 345.254220297427, 344.053996773136, 348.592470671012, 346.226299166983, 346.945618730882, 345.859974758392, 346.113416591058, 345.836127323158, 348.24524468191, 345.971510425565, 340.195727814343, 344.907947516442, 347.976074760566, 342.529813516372, 344.568263254194, 340.32045999111, 343.387284733607, 344.494063626947, 344.970772432318, 340.187846992017, 347.784052366226, 343.306425177484, 341.511190770047, 343.16336330684, 347.879403383413, 345.705319805168, 344.440928333956, 347.903052649108, 341.540061341224, 345.433333835311, 342.574125809479, 351.495147966179, 343.381631217609, 347.944786850595, 344.233400294392, 350.719670875165, 344.338413923839, 345.742114951856, 341.670875069939, 343.769074609176, 345.831201192917, 344.043629545311, 345.121375260921, 341.888044402434, 345.02057730606, 348.589450612247, 344.248917882296, 343.684078008234, 340.781425774273, 344.268550351322, 343.229840021428, 344.676908232285, 347.352187223438, 345.836007329908, 344.626180371784, 345.146613024576, 342.714996771687, 343.062031607473, 346.472688346753, 347.920169919975, 340.790878464332, 344.841974649606, 344.978481259121, 347.745687862698, 350.867335317481, 350.572865852097, 341.693471818939, 347.965157392489, 340.791701138611, 344.204713894841, 343.611197366746, 345.224564398619, 348.390622864437, 341.650230836492, 341.567247343139, 344.124045533595, 348.972474431361, 344.390364309156, 340.260853032292, 341.761151352667, 344.537447437229, 348.434719164511, 341.638602971136, 342.862568571189, 344.599574516195, 343.773358295346, 340.41901745971, 343.855154033489, 343.497189829424, 345.136892449215, 346.030391362142, 347.583006673399, 345.947311667158, 343.662395443417, 341.005536622095, 344.19347234328, 344.186180442875, 343.232746425977, 339.867862375054, 347.478686379592, 346.166959929198, 348.787598305241, 345.741854945782, 340.507981994676, 341.280094562278, 344.212445210775, 344.97026903471, 345.573524012562, 338.335287013498, 346.815722166194, 341.487112834785, 349.611714668129, 343.948449378877, 344.046321195614, 343.245101959323, 342.095559158553, 340.595156209103, 345.576437089879, 344.148945516383, 343.888341673899, 343.105393091747, 346.792443979361, 345.811486365124, 340.384306391629, 340.635913754325, 342.540771765731, 339.107929362492, 342.264498356404, 342.737356039511, 344.411994538342, 343.652626684363, 346.093741313473, 343.546804225523, 342.466861288761, 343.630571566857, 340.94286572707, 343.906449883862, 339.885301594876, 344.566966424499, 346.381811321555, 338.856954043843, 336.469602515386, 342.165762103559, 343.395452392227, 346.908789452078, 343.963770539691, 345.28125805341, 341.65206693044, 343.547952574823, 344.599929311415, 339.655638993945, 344.299982739887, 348.910483744125, 340.468030372181, 347.62080721201, 345.477952399469, 347.610577203514, 343.738371971594, 345.373232391541, 345.441793105491, 347.399354511832, 344.27777289281, 343.528882106485, 344.95931327216, 343.407396505385, 345.295699668483, 343.619548007411, 343.780653935918, 342.95877025395, 343.291018552101, 341.10295764431, 348.941747851468, 342.356459321718, 345.727542250696, 343.587189037886, 340.809806288923, 343.856794933427, 345.125214675178, 346.694460397995, 339.548293244224, 347.79133332181, 345.412760658669, 338.971347511605, 342.220238265299, 344.08547905582, 348.028725043355, 345.810947409157, 350.314024479197, 340.614720447225, 342.564676347434, 340.457701902284, 341.671787496795, 337.483917712026, 345.877996921436, 344.220850912733, 352.735421688187, 346.717825428905, 345.810095855334, 346.407028480047, 343.582923588005, 345.829321257056, 341.13798842643]];
