# Supplementary material for: Hypothetical Outcome Plots Outperform Error Bars and Violin Plots for Inferences about Reliability of Variable Ordering
Source: PLoS One. 2015 Nov 16;10(11):e0142444. doi: 10.1371/journal.pone.0142444 (PMC4646698; doi:10.1371/journal.pone.0142444)
Supplement: S4 File — All experiment interface and visualization stimuli code is available as a zipped file. (ZIP) [file pone.0142444.s004.zip › experiment_code/data/one/63.csv]

	sample_num	task1	task2	task3	task4
1	1	510.182781930098	676.642172668935	145.969465033817	346.125245078682
2	2	526.091253282657	674.056100074162	150.541232192064	347.222437507321
3	3	498.885409240415	674.001409113213	142.827866244771	338.945455589627
4	4	510.721888613473	665.898700782432	124.392870712116	342.170749107316
5	5	547.143572117994	673.222625881697	108.117862136116	345.525821423728
6	6	475.72688672775	673.125015943984	139.717958579645	342.592226766791
7	7	525.103196755803	667.027151756206	130.53401138697	346.168087746487
8	8	494.732158236446	673.270303848811	139.391958011613	345.941929332657
9	9	508.102226539161	674.376751243827	110.615967840483	344.005264500128
10	10	531.079359286725	674.104284729496	123.302429955062	338.818466275122
11	11	516.398851039187	672.411284040778	102.304050383451	336.596233730358
12	12	520.767699742831	669.667074226849	135.61458775018	349.556455931471
13	13	523.867635903937	673.264825251077	148.838399185892	346.935898917462
14	14	534.422632348631	677.504411998234	154.929112973735	348.079487064761
15	15	522.436353539359	672.098575665029	132.79807821546	342.265565884531
16	16	548.587374844962	676.164644642029	147.501726110352	342.430866549521
17	17	551.068205058463	670.064181511782	126.68128883395	342.649065634972
18	18	517.920140283009	669.038636702055	127.823901360996	346.275379753789
19	19	515.632817152136	664.87301730186	127.593584983852	344.118436504176
20	20	517.393884554933	674.241625193951	133.600861051288	352.074169217643
21	21	532.692594218005	675.139508462538	107.534756737046	338.66201820127
22	22	552.164988995071	675.543834325764	148.117423725309	344.655330859766
23	23	553.823714451171	671.08127974846	130.521552093676	343.724868618611
24	24	517.812464692915	669.933091824953	135.948143670064	350.029333305706
25	25	505.236901524359	674.560410626088	144.578752712795	343.805314324429
26	26	516.573770067997	671.549870712078	150.409580427242	339.930163076796
27	27	516.880211172868	668.861535880362	131.767787839814	342.439689313185
28	28	527.572345194633	671.500943503731	123.979000155805	346.817405486483
29	29	539.052566136103	673.867912661311	150.455702567697	348.556975407614
30	30	536.328064597493	672.673272467763	147.965142482035	347.187317571346
31	31	540.001241541366	670.550002133351	150.343458306342	346.328306473542
32	32	521.382672824452	664.658240089258	137.725692505249	343.56205907414
33	33	523.840682026113	673.883204571157	141.074706877361	345.420663611134
34	34	533.26459368847	665.57243768227	120.048688640226	338.075330404702
35	35	516.381035913202	668.608791428027	116.275160307151	344.62833019505
36	36	537.542971626909	668.453672781759	138.493318793912	340.153542750484
37	37	512.805516043481	676.07005642862	137.587748534577	344.485409796745
38	38	503.428170445114	671.849508506427	100.711196807851	348.280548032107
39	39	518.257924996731	668.59892825839	133.496065020562	342.876856797249
40	40	526.340144082636	670.806181481682	92.6274172007896	345.70273019073
41	41	508.725088375894	675.340221173465	145.345533835227	342.89638149428
42	42	529.782823786211	667.180693704303	119.130390498652	340.417449383395
43	43	556.100803516878	675.546965312326	138.927679426165	337.697363738005
44	44	504.123117189536	673.017498249845	148.996993391996	344.655241426667
45	45	502.400342843225	675.034735155595	137.623987671462	344.290384961383
46	46	513.019936091325	665.42112515554	147.568451372609	344.306521330093
47	47	527.385278322115	672.845556319833	135.300268677957	346.930366273228
48	48	506.928561266128	674.981994955344	133.154717104063	341.817353590669
49	49	520.790024066496	674.923955058515	120.540955536089	347.070923917935
50	50	538.067354791099	675.777694735757	124.113764454611	342.557311165075
51	51	523.431441400693	672.00932929364	123.346537808204	341.243914016062
52	52	505.196155792902	671.001242070709	146.271801540656	337.923339411934
53	53	532.427782586266	673.032150629697	127.692794525349	342.284425264164
54	54	521.447395954987	674.298220651051	108.399198865856	344.190491104068
55	55	519.248890661605	670.255677985819	154.346384189025	345.881409874003
56	56	490.10510962838	673.149684454289	106.641346990211	344.722959440822
57	57	533.64882751934	671.016061466783	133.020585488289	345.339549757268
58	58	525.186059989073	673.942072109504	121.274896537593	341.908750262921
59	59	545.868870284015	668.33021951683	143.761737341467	340.299776596803
60	60	515.696590032826	665.553558207358	145.466762044021	345.889988777984
61	61	536.228567452148	669.64314398858	98.8413262552311	344.197349304341
62	62	543.863041851122	671.415974355555	128.908294561579	349.400986209713
63	63	516.566344023019	671.675137063876	90.9606486379083	348.035981423264
64	64	527.913251802844	672.992198009901	132.847339540922	342.640742193814
65	65	532.365655357473	670.530715460552	123.310454887398	341.907070450539
66	66	536.081714208557	677.276310126884	119.71598093716	339.305604264231
67	67	528.588618120948	665.688375206669	110.135755700689	345.762622238349
68	68	511.758543986709	673.878811958125	129.749624642779	341.706038650941
69	69	512.61754868048	669.711191233964	145.174306169306	343.488250269792
70	70	520.944038277734	678.062051815493	168.472265690761	348.680006393037
71	71	518.169815182788	672.483920729721	143.500844926055	341.181451466345
72	72	512.438846720025	671.466555135219	97.0633609234479	344.888101639054
73	73	521.973497365854	675.00707311795	136.63720814102	348.034980106846
74	74	511.213890867675	671.592129007094	133.015335263376	344.610642056228
75	75	518.545893086539	678.075008223048	139.715111291934	348.336592911517
76	76	545.389914942305	676.168093252037	150.124134702922	342.735854917471
77	77	531.293385030969	668.900091455001	122.82291886019	338.570021620465
78	78	525.332276608044	675.622343741795	136.65077938891	351.731604296029
79	79	537.226691765024	671.613258174296	104.998563788741	343.630300524443
80	80	535.293817550498	670.013628944138	178.902718707057	343.262891620815
81	81	542.615846438399	670.358563103897	137.121587292304	341.825926794602
82	82	554.166895635914	678.180737395557	109.394623616897	350.482369457384
83	83	512.95298687625	674.927616976399	134.034914850023	343.201251953414
84	84	515.519077052822	677.306723727865	117.399797123263	339.897964142812
85	85	512.696820089681	674.43159780801	150.176051475622	341.269301320287
86	86	549.009101169072	672.75274973777	102.223215567792	340.878973850113
87	87	550.08096548103	668.886986907019	108.804212788551	342.435392981768
88	88	513.045265059538	674.930509136185	130.548637062478	336.56501513927
89	89	508.66914738932	671.534341415684	157.95894385957	342.147775586172
90	90	500.167932029479	668.824779483887	135.457763462895	342.450788027842
91	91	508.2066119112	665.477733811022	142.843928833467	343.118097813252
92	92	548.122858751896	674.706242154561	149.472137981408	338.914604012752
93	93	527.191291470206	668.725503735887	138.302070520219	341.933197506265
94	94	518.6205316612	673.254106595512	145.687210535295	343.592670815041
95	95	553.743167807505	675.5862540444	142.377478899036	345.989695894475
96	96	505.117933766736	666.266048461561	114.892321640338	342.025373355619
97	97	526.515710431581	676.433527402682	113.97845444334	343.840137263086
98	98	567.338295574501	669.735359967862	144.559188808848	342.977517536249
99	99	517.757421833614	672.019502522507	142.408007568316	351.172632014791
100	100	498.59419418269	677.514493143157	115.494393646913	342.035786416874
101	101	551.409014774105	677.645964840889	119.910304369678	344.131448243378
102	102	540.248294850879	668.812977813199	124.285317327536	339.945315105197
103	103	523.48978096081	667.036566345232	119.999909731969	349.124410405353
104	104	529.873840744352	675.135904542126	140.678921440938	345.5100087836
105	105	559.198319090357	672.823744684031	129.079303557784	344.900965744971
106	106	562.197747289329	669.480736540796	133.630288768828	344.656699379076
107	107	546.392216575502	673.038455877532	125.762841617786	349.47455545954
108	108	530.108478365958	673.121861026388	117.999679164099	346.781371884202
109	109	517.92164915632	670.192753248213	121.13859033654	340.255984501592
110	110	539.380692647505	672.844023524243	121.534680164459	344.995772838333
111	111	528.312991184276	675.565622327547	136.380239565119	346.783905588701
112	112	532.243838972058	666.134481316751	143.764092125148	345.070262578504
113	113	528.562795881726	671.762997043784	114.135812663813	348.623936228374
114	114	522.893307912598	672.887122496435	109.744274735297	345.149358034127
115	115	525.777372851578	670.915526577129	108.596313378114	341.549662232827
116	116	502.68582461391	679.502067609755	118.921481902994	347.102799094649
117	117	524.479842420283	674.18015877141	109.075353043636	344.523231012245
118	118	506.373350991857	668.087087431241	146.833389781431	343.700990181103
119	119	524.574473565836	676.418391510912	98.822111783462	344.795280334786
120	120	502.159043580907	672.227689364105	131.935338654491	347.367229358535
121	121	556.941548792523	666.106863995836	154.450470657953	337.628560674325
122	122	525.794907618665	669.116091303502	139.893546062062	343.587316093622
123	123	520.466946624114	669.643135992437	134.500399800475	344.545403854481
124	124	531.396895658528	672.20321183722	113.677272081442	340.509750283204
125	125	528.49002239631	673.205294385572	117.124325759255	344.161915851268
126	126	518.411797768036	669.045227586105	131.895509877592	345.631850715138
127	127	540.594752523584	671.597199948339	115.709288863171	339.307006868492
128	128	508.608809754758	674.152500362974	118.093746704081	344.805446988015
129	129	505.164812777217	672.386912474423	104.135104344819	343.264088237619
130	130	523.409689273845	669.503767167325	137.937241188001	342.763944749166
131	131	528.970672447479	674.234405225181	140.932908772455	342.643675246853
132	132	525.148489336465	671.296411550486	151.57247417618	342.131820473178
133	133	541.599746124692	671.906616956686	141.199762451573	338.890425452355
134	134	511.818417471958	670.619731570338	128.357239046109	342.826874575947
135	135	529.209109264097	673.614965879461	129.042805368618	340.174542504499
136	136	512.910078587924	671.951284617999	113.695906918383	347.372341263592
137	137	543.674247347382	674.775305485911	144.18038574926	341.15341785645
138	138	507.773020983498	675.69250224967	98.2024244458241	346.285866040681
139	139	508.777988463372	672.912628616848	138.602179489319	340.595942835565
140	140	542.524457628958	669.85531039387	133.493395782868	344.347862601459
141	141	509.856148408485	672.321636808886	164.380530247368	349.054354267671
142	142	516.027049986288	668.906828426092	111.46702446731	338.40307798641
143	143	492.393514164654	675.909544840897	122.293942388172	347.509305251913
144	144	530.283080518968	667.744237458969	144.851328365828	346.163574929546
145	145	532.821515901213	667.568182922263	150.858822235363	339.696339800423
146	146	525.750416243005	667.073538843285	128.058164820918	341.32438301778
147	147	524.947426778302	673.536201746322	153.917752962529	346.108132527682
148	148	507.547917982694	671.911106505721	122.060947164438	349.228830938753
149	149	524.067990559504	671.781370726406	148.022755198238	345.016647738744
150	150	527.351216955665	672.416268455559	135.003125918044	342.335097829955
151	151	518.516333607141	669.596464320641	138.3438305223	342.598730844868
152	152	544.462622132695	671.200723169911	125.690170980792	341.533705505532
153	153	517.778797624011	669.565200640389	142.804623600001	341.210060901447
154	154	522.170868697305	672.404245984689	137.645294074015	345.461746600369
155	155	534.735812677153	667.834989019113	105.998238847469	345.318873604837
156	156	529.708986938309	670.632668452595	125.548471127777	347.417411236191
157	157	544.007987488639	673.864514332166	116.756789452903	345.389685666886
158	158	559.316645575254	672.634436832692	154.046960874414	344.879058010963
159	159	519.94197488003	675.052158207682	148.763287945674	349.371863731925
160	160	516.572575287778	674.255473153582	122.877867076534	341.556700872086
161	161	523.347305018852	673.207648962746	145.027390741056	344.574301064049
162	162	506.70328826649	671.182250710842	155.595207899445	340.474637814292
163	163	503.736451810138	670.02820078449	102.41629879657	341.73982446379
164	164	510.495476392797	674.19964619458	140.261127569143	342.103019813005
165	165	511.574094380364	673.145704826875	112.505171951299	340.560494035238
166	166	548.59138543927	670.596645525698	166.04032067175	343.949490893138
167	167	516.162414348109	672.195161637753	124.66141658228	341.662835276707
168	168	513.473811170135	667.287618085822	123.544531087017	340.823395523395
169	169	494.632240304725	670.971349530343	130.45535135913	351.392017807846
170	170	510.084396008905	672.995921004119	114.411341354185	338.13830492749
171	171	502.812019271568	670.509485360617	130.028881419498	339.092232520762
172	172	525.963913055903	669.672461191904	115.243458814549	338.869934503287
173	173	539.271134982511	670.466961740946	117.064171892206	340.951150645046
174	174	504.938053474064	671.953820430674	102.677610533315	340.119493303518
175	175	546.655090785836	673.474723195159	116.648071575622	345.543119976662
176	176	508.434626423262	676.855333639391	132.574640632673	343.315056474855
177	177	506.888289311534	669.551408046142	122.892524747685	346.335572413898
178	178	518.288417023325	673.347991749755	170.283012231054	343.558788085425
179	179	523.405320802754	677.211597987205	161.513544758041	345.306428850297
180	180	511.921979824151	670.319002158381	94.4865653812309	341.721427717947
181	181	484.444379333546	672.422749561749	146.056165281549	340.623020906666
182	182	520.602329887143	675.146152754579	143.346752485436	346.779877230323
183	183	530.768351799768	674.362427069871	151.734964685074	343.915819573177
184	184	562.18816240817	673.140936767376	154.350616546314	343.108190674768
185	185	517.700442985898	678.633526300183	129.356057557988	340.87856417247
186	186	515.657197305708	671.125432657971	96.7071955503098	345.976297625777
187	187	498.924460232694	670.113237566313	128.630459470835	340.191916612679
188	188	519.747941294287	674.084676629668	146.325694123558	339.603068001507
189	189	500.803911943834	668.689103238142	129.60751022365	349.139132291781
190	190	561.606790171038	675.86327713228	110.893189190815	342.049182493075
191	191	531.520052497832	671.986203526057	122.002795710879	341.674972728892
192	192	529.487514230641	672.587722112254	123.332722635588	344.480093683314
193	193	520.118310634485	673.10017520503	118.724005711913	343.605572414415
194	194	513.139709653014	669.320439241513	116.759031699721	346.461535935689
195	195	531.421425136657	667.244389465756	92.4240977572555	342.819107802109
196	196	521.203127013936	672.138713755544	125.390790013825	338.674601438706
197	197	535.023208865079	673.61383977126	154.554263848042	339.131418531518
198	198	548.428428744991	669.89059943714	155.659007195811	348.625009275946
199	199	541.229022937158	669.434620131779	131.003601649663	343.379955658967
200	200	547.415904112853	669.213554263467	141.446186200495	348.493340010181
201	201	507.066392717434	671.566266260426	150.873369685816	350.861741129213
202	202	505.506112746824	669.595304191854	118.463883721468	346.487007231109
203	203	551.019884491658	664.521154205078	114.078695769115	346.153226749675
204	204	522.481575160343	668.133972329675	143.973147823346	349.05511006975
205	205	512.889900566613	676.170360297326	121.242385306827	345.890660368307
206	206	501.75656780047	672.4951975159	125.901695526646	346.867217894628
207	207	512.223143982015	670.180903169885	129.432417593567	343.657067200265
208	208	508.375381514112	672.583625195615	139.84429502792	348.16939830805
209	209	534.055501169979	675.542017267642	98.2956847425365	344.760766244837
210	210	523.006602950507	672.094525467452	110.883056164211	340.208105319443
211	211	527.571581090781	670.12647084028	152.860297621909	346.495046919304
212	212	514.078278269775	670.522645031623	132.196381572171	350.000108380859
213	213	546.430442635462	670.676501864031	130.178840533982	336.095935314556
214	214	531.080064017896	676.513257258694	122.431705436142	341.713189107561
215	215	510.251482167868	672.042912575496	119.007322294389	339.535619203596
216	216	534.839664396604	670.696962182698	130.146827467275	339.097683604728
217	217	536.074622514087	679.53001202985	135.934615781418	343.406816436713
218	218	519.902850785125	665.321605415721	136.926325233015	345.258544063465
219	219	496.661991652159	674.399225698672	113.565175191408	341.04790355126
220	220	536.135427854527	671.095877832326	137.940160694542	345.668704159079
221	221	540.391586971437	667.992330941822	103.464211103773	345.95819385972
222	222	525.559661188649	668.47455298793	130.973307508311	348.672475398994
223	223	537.115949783949	673.207906137101	127.512018065367	341.100860631293
224	224	513.746696330798	668.382179562789	106.264719983592	342.191688353608
225	225	506.558445421416	668.66600672859	136.023185377351	338.838748314021
226	226	521.066079388243	668.22550799823	140.518693109276	346.204805435471
227	227	519.368370597719	671.597328472324	154.338439151408	345.381078231361
228	228	531.580016368286	674.33420999179	156.602638042757	343.444390432247
229	229	525.818542157276	671.25537002422	110.933517134143	343.665709328809
230	230	556.846537126482	672.412538125035	111.883109107665	339.057224367857
231	231	547.369309589234	669.538688638873	155.352856077243	342.730449561615
232	232	503.391152082149	677.474149879573	129.512799344729	346.073501613156
233	233	491.980049563052	671.246451006844	138.004529124001	342.248275935137
234	234	539.436003162833	672.628243972085	144.240135845484	342.517217432847
235	235	546.330273130415	669.734279631251	109.402957578537	348.641015054191
236	236	556.483780800709	678.866278884374	141.19683664852	346.387529129277
237	237	525.922264080468	674.43057220552	132.914204927279	339.457798129185
238	238	489.971018646272	673.888818391634	124.165203760507	345.069239521989
239	239	511.93330251086	669.43534205377	130.297564487823	347.468589859115
240	240	530.276911611537	669.404420690925	117.077185998009	343.365593501438
241	241	535.49568419745	673.163066117332	134.876765861027	347.996652006841
242	242	520.401146774278	673.465266922002	136.189961140933	343.855340335857
243	243	495.491053307475	671.694219136269	139.535073370516	345.245260129323
244	244	536.119719016392	671.545541421463	157.990472942977	339.483215391848
245	245	448.267574143559	671.951876547073	137.154452881732	344.933890310942
246	246	533.427889583508	665.832613501192	129.794883332357	340.887999481237
247	247	514.997257506227	672.264200568358	128.405488706437	342.590335251294
248	248	546.512610387088	669.689365900773	143.263785017251	346.038369075772
249	249	526.662904614023	669.178370064238	153.444699580072	348.166445325101
250	250	495.366758825138	673.262634468701	181.183003914962	340.314044525883
251	251	510.641139342507	669.932399866835	166.690466187853	347.565496418497
252	252	516.501081431868	672.675415611183	102.671218655432	345.016452608646
253	253	517.051061935696	671.25608430704	127.616448073573	338.254136791925
254	254	545.539973456428	670.733089955798	124.889320365241	342.792894321286
255	255	531.696188517787	674.343184067443	120.480941553162	347.252068663554
256	256	569.829267381667	671.465188621439	140.258635211922	337.574688876108
257	257	507.745612650065	671.114116075942	125.708014816401	347.633917437409
258	258	504.237245843708	673.654002319083	154.800596519497	346.664522943844
259	259	511.02256159302	667.878242472816	147.993679286849	344.235874534506
260	260	529.812528583371	675.776995231997	139.91961274129	345.64514774751
261	261	522.423638252765	666.150253193563	113.333258573222	342.981098025407
262	262	530.026378389865	670.980776404932	107.522068590785	348.857219949217
263	263	527.555506946659	664.828379793579	133.334975724241	343.675342114697
264	264	516.154587779994	675.010426320406	133.426762396484	344.08301823105
265	265	529.775810986962	672.81356338569	132.381637001064	343.712397936391
266	266	542.074142531107	675.38893945781	132.278881124217	343.136986584514
267	267	508.805548520197	670.072030486335	102.920685769604	339.57065390363
268	268	494.571724408786	665.174920865057	150.890550168807	341.515899440875
269	269	518.932098803984	672.181671723933	140.794059425527	338.2640600553
270	270	516.366799706096	663.616721557703	137.436710420238	344.93397701209
271	271	546.91160259735	674.038363757357	119.844456719535	343.036740672895
272	272	520.494629739387	669.244024215581	116.954509919786	348.379244619609
273	273	523.443853648646	671.034152488599	139.236712219298	346.421624637376
274	274	509.486643589659	672.948490713156	133.186788932575	344.027832386432
275	275	518.056386071508	670.599635428492	123.538108002944	345.597765673788
276	276	504.885912570974	674.513573590117	172.325424403066	340.492695936428
277	277	527.306738140722	674.392373016856	136.695503438945	342.513328641643
278	278	516.598069476841	675.887111958304	150.852815004786	344.51310343931
279	279	559.566745213332	672.027137505369	127.128541318116	346.837690003013
280	280	497.83954263315	673.136345758915	139.255813712509	347.003295887388
281	281	532.071670112289	663.140584229146	120.556513236624	341.109770874446
282	282	526.771966836107	671.655234067519	151.185557498533	349.855641944782
283	283	506.021067995487	667.862559796565	93.9752569944642	343.586054581618
284	284	503.812238467495	668.120526396734	155.116418072449	340.770523224552
285	285	522.90381527959	669.282793538069	125.527172374061	336.945724838229
286	286	515.366771740019	668.374791117216	111.385404722734	343.764668911768
287	287	503.079053721382	672.902853600922	127.722212696682	342.000160920769
288	288	509.288148492097	673.801405742786	124.259905110537	340.716451042864
289	289	502.263173164479	675.661899924269	114.291253533291	342.871346068034
290	290	514.580429185199	672.731697271286	147.489052192373	348.453214432145
291	291	492.406401285136	671.901111162176	127.727473647053	342.622319653449
292	292	523.763183343927	673.644026309534	112.72628688942	344.18128512325
293	293	533.890734113954	671.405714208228	145.962254529272	343.108596261047
294	294	531.715257750656	673.761702678479	112.139988263149	340.732427139079
295	295	526.468487333631	671.854571392969	124.235334572026	344.832710630015
296	296	519.384147130086	671.629212627999	115.205963818305	344.549237542045
297	297	536.741446862104	668.801988602155	134.698320536595	345.433794183899
298	298	524.396183809765	670.626968340248	134.05578315658	344.478750143875
299	299	514.340441366952	675.408076312481	130.681043862068	342.133444837943
300	300	498.864035082149	679.502865008674	121.081163223515	339.961937359688
301	301	501.313162637789	674.837493660915	113.450660021609	351.700076157661
302	302	543.526768811952	671.369439205458	136.777703439115	344.990063240333
303	303	513.839854557918	672.687855676973	128.170818490378	348.167927043917
304	304	518.805383571965	683.389522139583	135.743969910019	342.701923306619
305	305	549.289046244412	670.565769335909	146.717114177668	348.773008818373
306	306	547.150953635329	674.237528290217	136.647405936965	347.440689120799
307	307	519.081374769639	674.531445404672	150.03348186802	339.18305206438
308	308	541.144729064842	675.318655583747	77.5782802157866	343.123296302712
309	309	512.804551893192	672.9596653311	127.509691742581	345.390195362693
310	310	489.741200378107	675.166409096617	87.2673533893858	346.920179770678
311	311	498.461450347746	669.351977195327	118.733897208607	342.550647015703
312	312	505.146320357672	673.331545452107	148.905559060361	346.78332706862
313	313	517.731562463883	672.138277724153	129.869623469466	349.282561655286
314	314	507.856509889871	669.339144567102	152.868179470961	345.421854569176
315	315	523.286844065958	666.547899738444	143.767914088542	348.704335509869
316	316	559.948644252906	668.87861840887	122.79773432456	342.460823344412
317	317	496.983823636754	675.325917184619	171.524309377962	346.352559571697
318	318	518.064051696327	672.74979272006	107.703644340148	342.732600095542
319	319	511.140870391465	671.798425986644	116.526644386777	341.604670826453
320	320	522.865235457272	668.648541948616	123.388458204832	348.648596145288
321	321	497.457091493506	672.663090262108	149.097018548216	344.290143637571
322	322	536.318524787446	672.906965053604	110.862699293285	343.579185253566
323	323	508.25823603964	672.716821054203	138.059978735183	340.73914390524
324	324	498.791656811062	674.708012925582	141.071396302326	343.177147552312
325	325	512.964955083114	668.410186074203	124.092083684292	343.91099752185
326	326	501.415800752274	672.980185048431	98.4157683478702	340.157589890857
327	327	508.469550061622	671.885182757388	115.598499534532	345.64660145679
328	328	515.3512821281	667.462927144033	131.669758832442	344.029448859721
329	329	498.469175266975	675.674455111508	152.103862352203	348.076733220137
330	330	508.171838335737	669.832979326454	125.74999702871	349.217968631911
331	331	548.060326515354	679.152706932456	131.891524999807	349.734317895231
332	332	498.332454900108	669.899856437015	114.130095313621	341.075518705693
333	333	538.993717843041	667.055166689762	158.882934606696	343.76821611674
334	334	562.252223932397	669.858251483467	152.337963970363	344.429510156862
335	335	546.542647903925	673.552415469539	116.082812673666	343.34785209113
336	336	530.929668408505	674.555324157457	146.417343379768	343.770951661286
337	337	533.973628822447	674.130357391026	141.131714865265	343.289292242932
338	338	526.732485932796	673.772734959143	139.017620200452	345.746465972124
339	339	505.261803234628	664.654625957517	165.670356010285	344.796448298626
340	340	505.719498526184	672.765537504788	113.901017681447	344.985552513857
341	341	545.755380043488	669.610082139368	110.644246486421	342.639584664756
342	342	509.59021176392	675.023760839714	152.487509691769	342.582133807017
343	343	557.161261914712	669.508130414664	156.233870341821	342.812154774853
344	344	488.468428675941	669.89095131028	131.96395206698	345.427061707627
345	345	530.796573830885	677.793176002191	118.953285972778	344.542627408427
346	346	533.462824986619	672.351906134914	153.416526402078	343.640969537464
347	347	536.370504478809	672.502063957595	154.834086070855	346.138152199933
348	348	534.463134610556	673.165565435483	138.401095977736	343.420873189623
349	349	484.072755410201	675.385526527605	126.903088339432	340.366065063794
350	350	522.12908543487	681.159066045415	142.374581602225	347.004592187204
351	351	520.974099800978	669.250428381259	141.04421900807	345.348117261817
352	352	518.700326888525	672.116797405478	133.605621319866	341.693382323223
353	353	527.196512373987	672.332123666814	120.07211103407	345.504156272578
354	354	548.97213415372	673.006254658595	142.120839300289	344.206948679715
355	355	540.230536089756	672.320250086817	108.210967050728	340.980709545141
356	356	530.092642484759	668.866903249206	142.870005283662	344.222276427926
357	357	531.068397017286	674.169974060057	141.960512500335	344.023750939428
358	358	492.358363226021	672.045550654664	110.494820179126	347.841596822745
359	359	555.980979913106	676.598900018597	179.329875658772	340.16793737049
360	360	526.197627408428	674.135516271574	113.187931181518	347.601651257613
361	361	516.792119543395	674.558803416788	160.472125417472	344.796267425868
362	362	508.944089062602	676.070895024531	146.96188462588	348.20436214609
363	363	522.514147940404	669.373952655734	143.8974150304	345.058225749325
364	364	512.641936286479	671.616250227411	97.0511187162142	347.991149442347
365	365	539.158534634022	669.484214680592	133.128431159487	344.830407824771
366	366	526.44607147779	670.191368923255	106.288185672389	346.200368937891
367	367	523.055689066349	673.416835397132	142.296540462199	341.996259868057
368	368	488.031655391353	673.833495764875	108.004121151014	345.894491270419
369	369	540.142443726314	676.214171024231	120.683692242395	346.724310278734
370	370	539.840296681822	672.733498470929	150.693065235804	344.903855672934
371	371	536.647052695701	668.683025621205	140.880496607085	337.900579563543
372	372	527.50027530964	673.223200827301	113.963450390701	340.688473466777
373	373	536.582788590485	670.712695604622	140.137909268449	344.762786509118
374	374	513.421470031315	673.588652267341	138.875546021396	344.36269267175
375	375	558.788196193262	670.832953514006	156.41442912532	342.527518103192
376	376	515.211821354446	672.598495446836	105.484904265095	343.939573274236
377	377	530.440523084747	677.114583242213	119.030599861146	344.649459251078
378	378	522.075665412854	673.111253414269	130.867254637178	342.849445844648
379	379	532.47060703831	673.301186022098	157.513784071275	343.925006441386
380	380	507.278681968307	678.212086875058	153.122974902787	341.394210947024
381	381	530.076936522051	678.023406273998	147.35843995318	345.406901060818
382	382	510.012297147263	672.133439567409	113.645967690727	341.947389381308
383	383	507.542035928515	676.830013825662	136.514644576891	340.883600853466
384	384	520.228108959641	672.808858691644	147.501068476121	344.686027756275
385	385	514.798667639648	674.404197042595	149.850379788096	346.715904870481
386	386	542.742198532559	670.893951178123	134.523532974811	345.372384189953
387	387	538.153041061708	673.19853239716	126.691745407084	345.377694303693
388	388	506.81940473619	669.703479109151	131.873021677852	342.72420936304
389	389	517.379726202306	670.002625315038	141.002843190698	344.034138750929
390	390	549.493988696407	665.83657763808	103.569388358265	346.807195682607
391	391	527.80979135977	666.293052674084	126.447716754547	344.872029779018
392	392	535.205230756876	669.685621876279	152.358062034973	342.088302074227
393	393	523.411598928085	673.37556331554	123.805929761831	348.1454846727
394	394	522.784312297092	668.503109954818	131.038815067563	344.081117466941
395	395	500.832607813301	679.220158875946	156.802977579577	342.532878487523
396	396	507.216574601061	668.872064362626	133.22351584148	343.356888042235
397	397	543.600036057151	672.844392701383	102.1149006748	340.387944589406
398	398	528.530623230286	676.20236134134	119.734231882314	343.120148744003
399	399	520.05492923656	669.004243977192	122.818831240298	341.608720112979
400	400	525.32336319459	670.220282081502	169.810018390542	339.625864703967
401	401	528.443652737858	668.535176477787	98.7235793379817	348.860333745207
402	402	513.333689882053	670.836098986361	120.867806030691	345.350340526535
403	403	549.152227389287	667.894878522982	131.619741374462	347.735008161364
404	404	518.520214922264	676.9823237783	156.937535186349	343.313787799252
405	405	506.836235190592	676.123629059516	134.124999672193	342.906379955581
406	406	540.237493810614	667.93240580727	162.467733600531	345.202941640594
407	407	528.498261482716	670.325387742255	114.935488547596	342.583530526956
408	408	535.855552095737	673.736272936392	163.153739039269	345.025536390216
409	409	527.422765711409	667.97987954908	124.001920158877	349.601681196841
410	410	552.191530058177	676.03417310502	119.645470969404	341.977034413829
411	411	508.534548806311	675.780169704578	142.588015012177	342.542004200623
412	412	498.700127100936	672.038884513108	130.383441287382	340.869632884386
413	413	528.459787130822	670.156240204557	144.73610756435	343.971416984284
414	414	548.906473667158	671.905423446377	106.438887384667	342.763358199444
415	415	509.543389206304	676.344792945662	129.805435426727	340.36763451027
416	416	522.376752326785	671.640252182528	141.833601053639	346.712776357283
417	417	538.902525727678	676.124978792209	131.070177058067	343.547705446171
418	418	544.673035370655	669.692754577851	130.892157809463	346.879646102695
419	419	523.847106380499	674.103917001532	142.968214128194	340.868266475213
420	420	566.061094200483	670.624437902057	123.018289302103	348.832668212133
421	421	533.153403306529	663.081501886776	135.268621369166	344.566773838489
422	422	523.605297623849	678.082471551021	124.3387942387	344.725940624751
423	423	526.30705915276	674.966649440548	126.826851240017	345.651070247202
424	424	529.120881575273	670.881614177631	135.819650682706	340.204739176066
425	425	541.598294892707	672.641761580353	150.200007558428	344.236030688118
426	426	536.338403221831	674.211467736165	107.851313351612	349.078577375316
427	427	544.824799590124	671.340538673556	124.631286494648	343.966995583792
428	428	512.393152223046	676.667039600704	100.952093209914	342.215607299747
429	429	514.447540363082	671.300737257345	132.035620342198	349.67854454925
430	430	517.277649141202	673.010155198067	123.747637818497	348.632869191734
431	431	530.935946638115	671.534852736867	110.560452980279	344.975805847635
432	432	545.328326989141	667.435953411227	124.038291078392	342.160751241622
433	433	521.955465271134	675.335799645545	110.067364770803	346.231065278306
434	434	509.664199203501	672.594214556943	113.312714166909	348.326340867593
435	435	534.39102104301	673.239321841824	160.037014202393	339.804704768707
436	436	547.746064695498	668.839398005915	127.74902949107	346.63482241469
437	437	526.825353468721	671.864899332589	125.189684071039	345.019207055152
438	438	527.760294518127	670.429533662635	120.471591520563	346.457567080384
439	439	525.07494047572	673.484688006521	101.088514489833	338.449473682681
440	440	537.158497368418	673.939820557754	115.456501775683	342.2879467271
441	441	541.893596250905	670.41938720738	145.194415691697	346.75135151044
442	442	507.158110250068	675.4178574756	124.315139133228	344.068668181714
443	443	537.664862371367	672.977350381253	115.217710131676	350.630682690096
444	444	517.18568357299	673.443503053903	150.584800192883	342.079578886257
445	445	504.442506607892	676.254520446847	142.334534080738	343.803124558802
446	446	502.298524221457	676.691027968992	100.231428213432	342.333109620545
447	447	504.247923956823	674.346616906949	133.653692501962	344.631756764883
448	448	540.558746130317	674.547464973199	117.568247221706	344.794305162961
449	449	544.337349848462	674.501833694964	162.640270004588	344.540667616477
450	450	526.687489489437	672.097992026568	96.6498398037467	344.943502983809
451	451	529.258569035033	669.009958904828	108.762639847887	349.154427492505
452	452	505.011828514958	674.87696827438	130.231460623283	345.875911832944
453	453	519.039063764451	670.586416473119	158.492491003404	343.178693800999
454	454	529.165516204943	668.72195107402	108.263157795444	342.848844671103
455	455	551.506748994166	669.027855982794	125.28731827957	343.970872614656
456	456	505.942239447289	678.292230786405	134.963653471044	344.876189695611
457	457	529.574080963611	667.882436271253	110.879957291271	343.318730417084
458	458	518.174325243203	672.60120769515	154.119935875904	347.644726119079
459	459	541.630536320687	666.070721576234	150.310490743018	342.322543339221
460	460	506.413263416421	671.513082134122	138.163996442126	344.146039332177
461	461	528.856404143549	672.535970368166	118.52351096548	339.102257585471
462	462	519.92556096625	673.539051583972	163.067675052516	342.567938692906
463	463	519.030335313657	674.837790757727	149.729813202967	343.351468725151
464	464	548.669615616517	672.877182733715	115.032688494282	346.662529490313
465	465	517.260002176078	673.833031181286	140.1491400075	342.815742040812
466	466	517.75083434746	670.59803971857	135.532614415796	344.159027001342
467	467	566.114586699458	675.55913390025	162.710377769	342.00627355429
468	468	551.624822445821	665.540919895069	126.602758223889	335.389532700439
469	469	522.511562870562	661.913252540909	121.319980819224	342.172114016244
470	470	507.442963775265	670.351258628289	147.604185339508	346.397178103032
471	471	526.396536315243	666.157635490778	118.868661561717	348.772931812307
472	472	529.180174286003	665.568172507625	140.919881462822	339.062215224177
473	473	527.702471111077	673.05338696358	135.157308607481	344.615025127809
474	474	526.022138938099	672.462315554776	130.529842457261	342.730727411442
475	475	535.437813112641	669.550698641899	117.522844720423	342.864876299953
476	476	545.40994628912	670.530776911539	141.465008099278	344.314521458632
477	477	509.315939690152	677.704790024517	152.130040991179	344.431268160313
478	478	508.581132545337	665.881960345137	118.595763363182	341.761908996055
479	479	560.903116670908	668.688248989189	118.258808730955	345.123859043194
480	480	563.654694381841	670.477231801002	127.107693333064	343.769097526621
481	481	536.522541090699	672.468951967475	144.472883397507	342.514388919525
482	482	526.320437434564	675.680586361454	113.248990720899	343.377684764087
483	483	532.942158340666	670.553094464157	151.648741855947	345.96286218751
484	484	522.874693455325	673.790900324344	148.447632081219	346.492989674809
485	485	510.960006694641	673.652769352367	118.503272272803	350.351780006665
486	486	531.944703325317	672.355905149429	132.389905221389	345.615823703042
487	487	548.10952165323	673.519361259718	109.437675664926	347.007422416224
488	488	497.144097765681	680.068984355038	142.269765745718	342.526806463836
489	489	505.136652080469	673.469008985941	123.630940241979	343.254516827099
490	490	523.736130162615	669.080463391517	143.08652040006	341.081879045408
491	491	488.254234090423	666.127612479892	118.535453754335	343.11977787799
492	492	522.314293722599	669.760614833607	135.232358177662	348.549376426479
493	493	500.661505341004	672.52155230439	133.776181944916	341.329548197031
494	494	511.780730136706	672.831189652817	146.350272980721	347.649761313976
495	495	560.546075138434	667.403223564977	118.95688752191	342.283231865614
496	496	544.768309114755	670.138139873681	126.010270045634	343.243580396415
497	497	530.706613936982	673.541758777021	152.672941805955	343.876002791136
498	498	515.385367229719	675.069154935445	120.846466633506	344.540879399558
499	499	506.272202083678	668.969515678086	122.026297312385	344.632826105575
500	500	521.440153076108	672.793814073979	114.093310071974	342.079477374779
501	501	531.455189696653	672.97353922859	119.570065297762	345.813975472831
502	502	537.515961074523	667.311780850414	118.704654932265	342.34777394485
503	503	528.488349179035	671.898918173455	95.9920937262892	341.209874578403
504	504	539.017831995745	671.925357464813	143.869206423381	347.430976342662
505	505	508.997046936496	672.944770021578	108.958488486776	348.161596255055
506	506	511.266148550767	677.195875753458	153.568837865636	343.927063029765
507	507	537.300883657593	670.931761443552	137.308192473014	344.646978560038
508	508	544.63909952004	672.071714288474	145.549978226556	341.683617198927
509	509	526.719954859906	676.85039073487	111.123741871738	345.21498212887
510	510	501.32256189615	668.939024861987	116.669969001947	344.919561870229
511	511	539.321287064107	675.309029084985	104.846092067308	347.876775818237
512	512	525.771526897532	665.962215930748	142.591185691041	343.80996253537
513	513	513.545944753596	664.421063198597	119.066843162451	343.90637691322
514	514	509.983208478168	672.419804729134	138.190578620571	345.732071266208
515	515	530.794768202812	669.697594995432	134.108602876605	343.802752927742
516	516	540.599554070587	671.367220236028	121.067620946861	347.049311740371
517	517	518.231227891725	673.369607797512	141.690762706761	348.407523591572
518	518	524.188684333577	668.666665045648	134.76941703104	345.886978069631
519	519	548.281171000318	670.431525703212	124.837871588019	346.284773811013
520	520	519.471602358369	667.99381260117	126.486084873719	341.297407038812
521	521	534.450699837165	673.716024886651	115.589077650686	342.683532314974
522	522	535.036261833408	672.961529455109	122.247545432511	336.075278660948
523	523	529.694131876394	671.119883019089	150.523822232605	341.946225353317
524	524	524.351698412546	674.411500916426	119.385433622788	341.152038500217
525	525	530.639789672586	675.095998203918	120.112807759009	341.802803205552
526	526	534.102200286629	674.161012568963	123.665951357463	340.293277695521
527	527	506.26107443187	672.750966723187	119.256619512368	342.611494468238
528	528	509.449286605411	671.832504918685	139.909006963002	343.007273230894
529	529	506.543636153631	666.934361259641	138.118313713649	340.273271927173
530	530	517.843798811724	670.693559073222	108.981692567986	343.300204123928
531	531	497.52161927348	671.893900220392	117.658528869259	347.053320504847
532	532	508.666512977112	673.000189078589	138.070093623017	344.91121030849
533	533	541.178122515668	669.675048700413	127.419234926998	348.640061607131
534	534	542.118573252809	674.303692582325	131.7492832735	345.64619134899
535	535	524.732174980384	674.336084422618	134.661889808564	340.838316259251
536	536	499.252251794487	670.336419949481	137.22439844579	347.095393857921
537	537	478.407366052695	675.830749862024	143.386328311212	346.092760031696
538	538	522.695625295783	671.279661245988	129.365242926849	335.538342219152
539	539	496.574949572889	672.112620067528	124.502757689976	342.069203834638
540	540	534.748755507322	671.855963459433	137.173392676124	350.298974516689
541	541	495.955559427256	674.007691196885	138.952467442422	347.119504597982
542	542	498.785414371989	670.231722749781	153.200428115725	342.421994319559
543	543	533.482839656032	675.476763468131	113.28629924531	347.410421137576
544	544	518.890349473671	673.094526341752	114.215152565492	343.66759581755
545	545	525.163314482064	672.704760231923	167.901925519779	347.01028352569
546	546	512.859656002214	676.822725612918	145.147577063659	350.205896167471
547	547	545.592303235999	669.217895507599	107.399085559097	345.578540009223
548	548	527.975009943138	671.885371617679	139.829630566091	344.527665001847
549	549	516.665669482158	666.01285676997	114.629402659779	348.860850345408
550	550	525.433441712186	668.438755676738	133.161481848046	342.580904994529
551	551	533.633623501568	670.532545050536	139.802124537	341.292281234421
552	552	526.942092263013	671.739737672626	114.740815478792	339.302149339304
553	553	502.282678308751	672.662502911315	160.401190965428	338.110545024881
554	554	535.171416249674	674.139792926683	143.770645642717	343.156026077118
555	555	547.559731038195	672.262486689224	125.925823231616	345.224653210444
556	556	534.021655656918	673.037394192095	129.805121901818	345.221586973502
557	557	526.851396452736	671.794558314232	140.398418087079	342.742380894967
558	558	522.978803757505	670.674863751811	138.897176497074	342.551702734634
559	559	506.339411858838	669.109362313621	105.153280074036	345.844935403238
560	560	488.353668995689	669.451655658878	148.621423500944	338.472850526703
561	561	505.529509947963	673.600022541137	113.743811934325	348.205767922343
562	562	546.876214664002	674.881063376294	138.929373497734	339.968833590555
563	563	507.748175821234	671.813733211705	127.185902011665	346.705824366243
564	564	536.09140643243	673.716747416145	103.008021905073	340.377219940178
565	565	497.712472909882	672.966014672672	117.097480041455	343.940258521731
566	566	526.130008060481	670.61641617543	126.827217890937	343.029833976496
567	567	502.594223027268	668.973419127308	130.950240142403	342.657209530126
568	568	516.185594981877	672.332099083156	141.456023563713	345.458926205775
569	569	505.764968099919	670.337977927105	121.514017502067	343.739333173445
570	570	504.992309797342	670.812377227249	141.822064257047	348.963519544813
571	571	503.622079460551	676.119271106536	155.10861576226	346.444047790357
572	572	507.285374398694	671.556584884484	138.018143603209	341.003711572641
573	573	520.129521460085	672.490820073613	120.026160544652	339.656151393332
574	574	507.411537683721	680.234243887262	122.685926729966	343.146402560628
575	575	491.432880244562	671.57840662578	118.618221331835	342.027481133531
576	576	546.269352746058	672.434259877288	103.593371632317	344.462156656946
577	577	492.406813152244	671.963226195824	132.381176596292	343.162771394237
578	578	549.658564309862	671.723866839406	133.200376874813	344.260216388386
579	579	544.732918512815	669.667316918686	126.487101809411	352.518074521317
580	580	524.242805561491	669.728730452342	119.122401603606	345.671489438334
581	581	512.91835032191	672.88941466358	132.917571419395	342.814155497016
582	582	527.287467680162	669.816909993845	150.621348468377	346.873187205077
583	583	528.760874362879	675.280617288946	123.053138354464	352.362123671189
584	584	545.526816623665	670.639294545652	136.868965744231	343.074951139676
585	585	531.139005919872	671.973189089844	153.630852523159	346.14753361274
586	586	554.728075748414	670.307956505911	132.295267054737	341.999836676375
587	587	523.149138063887	670.942107369128	153.382419816916	342.708481741515
588	588	512.213934532502	670.822101722291	150.014069010384	344.717272007638
589	589	527.527322375072	672.94488454945	136.202675102027	343.649901667644
590	590	544.649402130691	667.414403782603	117.341879522257	346.273421779891
591	591	510.172502809635	667.746366006584	146.915922173294	341.303386700187
592	592	498.394704490397	667.027321631174	123.322217367741	344.80282307036
593	593	530.644149367914	670.491863048584	170.442897595569	343.612369829364
594	594	518.055087431791	667.692074020237	141.84111434021	344.062257281991
595	595	532.709435451996	673.297867032722	142.038509458094	337.830704517133
596	596	504.412890408364	672.235082993861	147.187581213549	337.15405120246
597	597	544.919452825424	671.661474380819	116.038583992013	343.494720857207
598	598	512.545682540566	676.627956456023	118.463779552317	339.258542224132
599	599	508.925621114121	671.501142157818	113.670173396669	340.226995000406
600	600	539.265585249835	671.980947650335	125.630189041088	340.662249624363
601	601	511.317245062683	672.502189037696	108.434880582612	344.409881109751
602	602	506.910907767907	670.505858678211	106.136552961697	342.41833545959
603	603	528.896993620476	668.888189164305	133.618085492571	345.002573453527
604	604	512.082147430815	672.446588812814	123.357519435767	337.275655255702
605	605	526.588799700921	674.624748210784	94.4571952302096	346.730254998236
606	606	530.300881822719	673.282093512367	164.718285197573	347.726169191695
607	607	497.61318222998	668.713284933293	148.311823670452	343.691331182097
608	608	523.102809126018	670.712074008331	111.527513477915	341.168287544245
609	609	519.140530226155	672.698598434067	138.94321635839	342.55307484637
610	610	527.786345523695	672.086073091286	149.883707788417	346.809283962648
611	611	536.347682968185	669.592859603611	157.640687644128	337.922528705329
612	612	530.292289152305	671.090140921838	100.066696813892	344.747816909978
613	613	529.550168059995	672.335201425636	120.021523598991	345.057479270977
614	614	543.865906973556	671.164011493879	102.124641941017	347.260229390766
615	615	557.658850192124	674.776775528407	136.055973932437	345.571670207994
616	616	512.138561218841	670.218060483047	151.554901944976	345.554859585356
617	617	529.680333770423	675.369823370764	175.896805076065	343.780757958181
618	618	506.972679950073	671.944245933889	113.118613619547	347.5413182435
619	619	518.19287568625	673.327753829366	116.181712467228	347.186058851746
620	620	498.998302849439	677.815870975133	140.164528564984	346.577176643114
621	621	539.157312520136	671.395955290193	145.545081016593	346.393838169823
622	622	508.814518340477	668.738631727304	111.395017343916	344.419677414097
623	623	524.416527224511	674.485187271151	132.491254558164	344.822123486998
624	624	532.198814479506	668.997271344932	120.499144418747	346.650805408999
625	625	535.27161406764	672.407782885829	129.673445700469	345.671765192728
626	626	504.932012668316	673.154333144467	151.18754966879	349.840386560642
627	627	493.144854585213	674.378179495552	109.134898523585	338.095042579667
628	628	517.014673705641	673.168038879905	155.514471751533	338.009437971508
629	629	518.598492024824	670.59540094197	111.630698055216	341.824910543868
630	630	528.950368295415	671.743054330569	125.201426843065	344.068562029007
631	631	525.164615964453	674.779946679606	130.607814411675	340.85481710845
632	632	532.203015882848	670.296986904985	125.135891318951	343.091009330207
633	633	550.498611656946	674.074870417363	135.222476580971	342.202089958394
634	634	521.286232037691	670.812662777944	121.461198187648	347.98529434845
635	635	522.264694623521	672.430928805647	130.21815231305	343.710978030598
636	636	502.330012572292	670.92265949159	123.88315520765	344.045876332676
637	637	524.977396300863	675.016824447663	135.401414789767	346.219273934018
638	638	517.484453737673	671.932335502187	141.648806651377	343.540033236981
639	639	515.342973824147	674.653830696074	138.921669387602	345.356244033991
640	640	523.779878899292	674.49363073365	162.420714371721	340.375460084924
641	641	535.048009957026	673.622904415593	140.110946930579	349.301367625712
642	642	523.344014078398	673.850647405902	136.316801804839	345.472938518158
643	643	527.64248914313	667.85641394245	136.355229607067	342.643139373135
644	644	494.788579356958	673.673622545184	149.243528749553	340.317670422452
645	645	524.271677566717	672.326232931424	109.583056862176	344.807957617741
646	646	517.824588059813	671.435750488128	149.517686677696	343.873707658087
647	647	530.746250097131	667.670555787599	109.774896708933	342.007294712048
648	648	498.333995075795	670.108802726929	123.1956544775	343.783346959229
649	649	546.43162632821	675.68244500141	122.99445600078	345.986696192653
650	650	489.625912743496	667.164365102875	111.92614688944	345.03295786686
651	651	536.576919140113	677.437425637582	147.89700880394	345.733821393541
652	652	509.281853959524	674.171930775502	155.70606039426	347.329422608823
653	653	527.539657237163	673.796145742831	144.095700689763	342.083100961722
654	654	504.611630249559	677.981943735294	123.944571791265	348.357701870687
655	655	572.149967067952	674.155537200231	138.714349102213	344.329286366468
656	656	510.706415394864	672.479985666847	127.32502249217	336.825414622047
657	657	511.929938772687	671.440281970316	114.116911049115	347.6787229055
658	658	512.887670261576	672.012342165547	123.055638235303	346.343929248316
659	659	544.464226777953	673.554359448443	126.849457826235	342.585589986368
660	660	517.678300476678	671.681361214738	121.558605871396	343.473994973433
661	661	549.166246157385	674.463155533675	138.648431303122	345.567778377041
662	662	513.267508551443	669.25921168848	148.405293036037	341.374248465761
663	663	523.367106969218	675.903550589946	111.347595593675	347.854972587473
664	664	529.91108618478	671.824180335602	136.919939199774	347.298647040003
665	665	540.774426038972	670.129477714129	135.328836845163	345.287676650535
666	666	500.519015959259	674.777120432833	129.061921936054	344.984536268146
667	667	516.601835181413	674.873322166634	118.638746191862	348.233378000239
668	668	515.248960768646	667.216802982354	130.773870345733	344.038326894983
669	669	501.167826368326	678.759134110008	129.971619408023	345.11469013889
670	670	543.808599606598	670.638565664068	129.85350056169	340.017680788146
671	671	528.272589938796	673.173085984056	138.155703265246	344.158821677036
672	672	555.129390738194	675.64088527822	114.724712494442	344.918806777448
673	673	518.780150944208	672.219904857375	111.494410454793	339.705153322671
674	674	533.089594315012	668.411004641309	118.718133926674	345.285939677546
675	675	494.672045436627	672.245902687996	133.442936550525	345.078269079881
676	676	538.848599710454	671.575726122313	105.642007735187	343.216575347209
677	677	519.746284324373	668.857376038807	167.140597360603	343.774169990384
678	678	507.484448228157	668.078798929386	122.452644213172	346.097538972839
679	679	537.847818100373	675.789582610433	140.232963422801	348.08319784585
680	680	525.415696157764	677.17898264802	120.599036637955	345.55325462539
681	681	524.655663988453	674.125586840661	123.574691822776	349.073319111538
682	682	495.248986658416	673.592287644161	120.334035697607	349.823111128281
683	683	520.184203457613	670.518549029182	136.450704553304	344.801452277683
684	684	523.563300015199	674.505378639227	134.900422875947	345.545011102464
685	685	517.440066346437	673.575841709859	109.051394713066	345.161531672161
686	686	498.12178653032	667.633201530529	111.963851118495	340.20941482281
687	687	539.947308771083	669.261610371055	137.00742790501	347.216133496476
688	688	531.276306570156	668.613472038325	112.671366447946	347.434826257266
689	689	546.564878839849	672.253714048325	139.962417285982	344.60054499894
690	690	507.89592259871	670.443129305444	164.033094276756	345.094430692863
691	691	524.130510813078	671.764447022476	90.5395830918317	338.078852928568
692	692	526.733106631511	668.956632033043	112.037551051646	344.31783368361
693	693	532.783107413204	673.074112530463	176.603376945227	342.003779991383
694	694	503.790317603842	666.538229250838	122.668440317922	344.962677770493
695	695	491.075137736106	674.411181818302	165.619309840295	347.880647033708
696	696	548.112273590224	675.221201827248	115.209722170371	343.928237513255
697	697	513.25766204875	663.703927668302	139.045350925465	344.630212774122
698	698	493.837701459754	672.245985299588	144.66670581988	344.888796166188
699	699	514.018322316315	673.524890946685	149.179191697814	343.615801572956
700	700	508.407738172519	671.189020612462	136.15354650481	340.895838270473
701	701	520.830263736126	671.02362786448	106.555693009898	341.628808801371
702	702	554.107072982838	669.878687513305	109.029247645172	346.066330160516
703	703	534.264147266026	675.892992753676	124.129221283965	346.721412815161
704	704	525.849241022462	668.056917902682	116.675274100867	345.261792970827
705	705	525.705844020575	672.060854743727	157.857200420625	341.564293771612
706	706	523.708354185061	670.251224679383	132.244779713677	343.307778296721
707	707	510.618497687595	670.167847044707	140.813675153634	346.737793465595
708	708	512.501908431927	672.109191731432	121.511239449223	349.664322174614
709	709	516.560657960573	675.908252920747	113.332725394596	344.660892655705
710	710	549.469814459104	668.7686046267	130.915866890113	344.426617709291
711	711	491.519305578175	675.300864887934	137.784924161183	347.808317178397
712	712	533.948754581381	668.334791671065	145.173161071244	342.34001178433
713	713	544.948893930835	671.68936114621	151.602417195511	338.410710070054
714	714	511.550274498094	671.410446117097	120.392278517185	345.216040240118
715	715	493.933433997446	675.243179182008	102.765162663328	346.447203732322
716	716	518.612206004971	671.087820787744	121.739105309835	342.844859915888
717	717	534.672567618823	673.188402811776	130.949307387919	343.594492324293
718	718	551.689495606267	674.637838593552	129.577658220097	342.502958997686
719	719	526.759782127239	666.002592896641	150.343520118224	340.824209823327
720	720	536.204481950111	673.687959979726	120.339013684937	347.67657941054
721	721	502.948552114429	672.139278093394	136.452739157282	341.342646870378
722	722	533.231171451879	675.26430570228	130.307721497755	339.428427508098
723	723	538.192292701973	674.363596168798	152.28681808718	344.499090851731
724	724	511.533476832289	672.175828893026	122.460524561115	349.160902635163
725	725	516.160504079083	670.119175169984	143.77992910377	338.322149984275
726	726	532.142743642799	672.636193221881	127.030890398202	344.76900204976
727	727	543.674899645812	668.270253486474	129.457841645688	351.249067402998
728	728	552.83937276316	673.36823742307	120.146752812132	342.615920798269
729	729	504.501769521787	675.497979760308	137.059381515902	344.808777916372
730	730	500.280847110328	669.920283127453	129.053854730047	342.913033452662
731	731	565.817261388407	672.235962295948	118.198186223065	342.45973004734
732	732	516.871512949829	672.251496146347	126.860181249542	342.458177483159
733	733	515.002667065848	672.458837309647	178.997862360641	345.218118249975
734	734	516.113057820206	670.913808263284	120.71969127603	344.143066736403
735	735	533.676616209253	668.435220681414	139.718005936465	345.44327508608
736	736	568.527171583334	669.321458945089	123.420190472728	339.540543515401
737	737	503.964947823059	673.284282910467	129.815512723143	343.135980998373
738	738	496.454911774378	668.150464051451	138.373825717844	342.771597936509
739	739	503.00532094222	677.866268670217	139.409196441211	343.397809782892
740	740	551.39657495747	669.290636038159	129.429173976426	345.190867877948
741	741	496.091428764624	676.653669071143	138.380144978054	345.058218593936
742	742	522.936773200673	673.467548908835	153.402833949885	337.289351507385
743	743	513.479712984543	671.991361196909	117.063779391497	343.365497315995
744	744	550.328356571181	677.081943166608	93.667058829045	344.666693514744
745	745	530.063024658973	671.754099581135	129.355994088943	345.451067331772
746	746	553.654301299698	669.994688645688	140.928383220815	344.842237581301
747	747	551.042093403859	667.80827574288	131.529492288229	345.659584597383
748	748	518.934642919387	672.201810787743	133.206793124845	347.307087978332
749	749	517.20284403192	672.207924665205	143.917669992897	339.277282232459
750	750	506.452786816966	671.621075088669	140.8263547057	342.646478372214
751	751	503.202726062226	673.671809929233	161.271561693172	339.845818115478
752	752	521.170384171303	676.419229416504	123.254330630902	344.648268491661
753	753	513.734908243493	666.9625911765	153.335887200093	342.512298163684
754	754	527.721336959442	677.815480343807	99.7595846021579	347.749493456801
755	755	518.577448104227	672.162966648357	136.455337065503	346.435620539066
756	756	526.432634057859	675.303282649065	143.347734415618	343.185354248427
757	757	556.841011577554	670.051762165568	120.431549697829	342.869871993054
758	758	516.997366003491	670.068997906515	142.272902200917	345.213611380928
759	759	545.194861618231	666.558424443016	124.674516890271	351.676651707813
760	760	498.385154684703	672.542964875418	113.719138854237	348.412438830593
761	761	532.90372854167	673.836458158834	135.550925095266	345.572838398441
762	762	547.133694302785	674.5232642064	111.764680853894	341.965398928598
763	763	555.515795150967	670.713669678102	104.226975677035	345.894865510698
764	764	526.806881040475	665.803084406832	121.519497991384	348.310954046852
765	765	521.073472858381	670.040705822094	129.214734679038	343.191942695075
766	766	564.022610454685	675.199773356108	128.70421433837	342.442237439466
767	767	500.054706916927	668.556276286008	161.175165919729	345.556819552645
768	768	517.088819173822	666.122902650464	154.085738822666	341.665680095909
769	769	526.228598801827	668.670637936214	136.285335747674	344.022673074188
770	770	516.364112754746	672.062630056903	149.723607750808	340.836187058761
771	771	529.984086134217	669.951201694426	123.197933145957	342.109539019928
772	772	530.244264990613	667.752201792258	153.342886660794	343.46680267595
773	773	512.809204696919	668.828506617449	156.085556882545	337.280918422085
774	774	540.856225069226	671.41818516332	114.848512755972	342.527201596034
775	775	525.842200714602	667.65144016616	126.898596004544	344.80527010267
776	776	539.463664657674	670.90901742904	156.407034985686	345.442309052939
777	777	496.082520749695	675.070965609822	123.926537125851	345.633296065601
778	778	530.355263418119	668.703871865657	137.607162108824	345.472971598107
779	779	529.796148700578	675.252129285985	141.43860464248	343.376612094004
780	780	511.157670482229	672.445628496171	131.866576932591	342.718596869714
781	781	505.101683906752	673.182723914622	134.504100723378	339.819328662102
782	782	545.417742413925	676.57051912651	122.80421766332	339.232624435052
783	783	527.523246114156	670.565675326027	115.500450240898	345.888327786437
784	784	506.913192943802	670.812437385809	84.6806703427743	347.518243029187
785	785	531.564617347733	666.333374932454	131.939235035899	345.378561715842
786	786	505.049379663006	678.022809231349	152.741393435328	342.845423773012
787	787	554.986963389865	670.233121753296	142.289881284299	339.469610478215
788	788	542.26750206079	674.762745992009	109.722463713121	345.382625518347
789	789	510.560170745693	673.144868800707	115.462634996511	345.879154061089
790	790	507.665928757118	675.06127212832	137.030493071224	340.522216681144
791	791	508.440905026684	679.540142867358	132.103362897242	347.347440816765
792	792	527.30304603434	670.129529371665	116.119618314838	345.316678231666
793	793	518.437809390504	673.055439769034	123.382161591186	341.610301297029
794	794	509.3765409663	672.151046561625	131.701968562876	342.528483051947
795	795	528.39814871397	670.894282393188	123.04054023205	339.773403220793
796	796	512.619530113975	670.094758225092	119.038870117836	349.486551557904
797	797	500.323783410216	668.006334090973	151.805507602089	349.870975512451
798	798	537.991013019551	670.39833948258	161.366954150856	344.06557600795
799	799	537.12576545066	671.583878575475	134.224658232505	348.613812790052
800	800	542.368302241293	673.450308980153	139.532183419774	347.165592406752
801	801	513.60054965314	673.240484398966	122.083269537186	342.929550452201
802	802	533.763532826434	675.605521760998	93.8915459626947	340.73354197919
803	803	510.074755875899	668.763690108916	131.849412631525	342.855310245337
804	804	554.579156606356	671.743154879066	160.333737962103	342.014842875442
805	805	507.966579337049	676.434327200063	110.269380471784	339.666367064146
806	806	512.226101264606	668.429722273968	131.10778124095	344.326091308525
807	807	535.483974603369	677.009988460613	100.837828021385	345.015936590082
808	808	524.838680547743	669.275345043654	112.33405590996	344.920532039339
809	809	518.302501204898	674.494178765216	116.101420965497	338.746183839687
810	810	529.693357930734	676.13656530541	125.896218466476	345.766356788408
811	811	551.001965822034	667.133995755433	143.308427647606	343.063860306144
812	812	552.488554375878	669.049705435887	129.231884138887	345.464956611935
813	813	517.5664000486	668.60082807583	118.75836958526	345.131760557989
814	814	542.523188011249	673.756802856312	117.655828488079	345.321746984281
815	815	543.157622289721	673.68077698983	122.178980243159	341.945178050083
816	816	544.238472289756	668.94829231392	140.632329150798	346.515621784126
817	817	518.282684463433	671.836468232836	106.158642097139	344.635370545985
818	818	523.132743587243	665.455012154896	130.60285461902	342.527664663764
819	819	504.939369901419	673.930156258617	89.5478841734154	342.263443167847
820	820	529.139843442404	668.542084708835	148.043955747703	348.682728178844
821	821	524.846457865218	670.318286637854	148.560266763312	342.585041248649
822	822	513.32154328318	678.029394153598	153.88437198597	344.794497323425
823	823	521.295500094621	665.502893457556	126.350872744537	343.189515726374
824	824	521.913174485868	673.137059498273	127.244497278343	346.9719339694
825	825	502.815220143949	676.196268629647	122.372739610134	343.422414060761
826	826	549.089698059523	672.467809171131	119.782433870427	347.337427508763
827	827	526.240854803236	668.954159934074	108.980433365909	344.37232540227
828	828	524.344343770904	674.844167364128	110.699969067717	345.045306963087
829	829	537.632243332535	669.162109038265	124.389267235856	346.144495336093
830	830	521.243846555238	673.03990691817	140.732338599477	338.75513173855
831	831	524.674040997491	672.486195308884	121.387610181828	346.607199997619
832	832	529.092116841469	669.555080902171	143.077499479564	342.408871548779
833	833	526.286316257733	674.543149634978	118.190289575979	346.913265092212
834	834	504.410435409519	675.067618121061	161.787813672732	341.219995353089
835	835	543.86055559517	663.524140945746	109.938701575688	343.628059207836
836	836	520.070531786752	671.593870463015	114.932925515356	341.686175811082
837	837	526.520590612595	675.847250336107	144.311244391154	339.273173839233
838	838	537.473440621476	671.213218947497	137.269934906178	344.683423669476
839	839	527.982865855235	671.014666203104	145.834565352844	339.480018785991
840	840	520.668567984684	674.723397551873	117.200456656203	342.569239103113
841	841	541.10217302524	674.557245320684	132.836187134593	346.367371355934
842	842	525.16828268541	674.055193120082	136.037319866392	337.31944739051
843	843	564.434714803482	670.70124738121	130.681807308682	337.836527835694
844	844	519.020521901841	675.206633467529	142.275345618199	341.372072984243
845	845	496.859681606865	670.68696396296	131.779618641503	339.567170186845
846	846	493.047045081387	672.774481886528	140.561974871911	341.899715246331
847	847	502.457820223166	674.478124642132	147.971589256318	343.819996944902
848	848	489.680562635431	671.301310117018	157.124219886711	343.957859994333
849	849	512.314023277207	668.956687413503	129.672574455395	340.917300658
850	850	546.258432313428	669.769359654414	98.6799935793823	340.922842725139
851	851	545.619357854364	676.45551193807	137.394119083134	343.290475864866
852	852	533.51619900826	676.695311864118	135.877175523499	344.022402977919
853	853	497.721199255911	674.457559852328	142.690980180184	339.596140684907
854	854	520.265470478244	670.289283974915	132.495872743605	341.33051432152
855	855	495.867521493034	672.982514382908	109.998902355957	347.091791090175
856	856	517.642581666748	672.573513388053	142.836546871413	340.253379151556
857	857	539.873540499374	671.045095212369	124.786470548401	344.985978271831
858	858	523.054143729507	676.064905689334	143.642941826893	346.907036015077
859	859	535.755016218112	675.710767951077	155.689156659996	337.591140450187
860	860	487.911487391897	670.369041364054	99.643617827112	344.928320788657
861	861	515.775347392541	673.526891560505	135.095678423701	343.502877136053
862	862	516.178772265655	671.29335809647	168.431552881532	345.337140791445
863	863	506.088298916475	677.846501909798	155.249230420661	345.137534338115
864	864	546.204718047812	675.99633581866	91.8012341371242	340.608743633552
865	865	528.799934431186	668.996087479437	138.572408013967	347.259766399252
866	866	535.21310903113	668.388292622155	134.170312660639	343.739346136908
867	867	491.549541222548	675.863110564862	137.880559719377	343.480714576443
868	868	541.531950689634	675.397559592615	161.176217909702	345.603616438483
869	869	552.202139392467	668.050582226353	109.823749392826	346.654131774215
870	870	499.912820815707	676.220173851436	133.74086824247	346.396583756407
871	871	524.850598347152	670.651029470023	150.609847993619	347.012259058486
872	872	521.442889238848	670.540085450681	148.020898907571	338.443605301662
873	873	523.693194667822	667.548929367401	163.355837205123	346.887024876914
874	874	521.324756551663	672.714150666598	135.728160522871	346.683606236799
875	875	526.655956520165	674.814427502512	139.724146204048	342.961427878492
876	876	493.872513776313	675.934198300071	121.453491841515	346.680268685137
877	877	526.567423995906	678.123338437651	117.235952100273	342.248318113829
878	878	560.016151840252	670.571547781607	146.59004319802	338.601257262488
879	879	504.209621642247	670.761666562598	133.456310684049	341.748068637581
880	880	547.217187281217	674.118225772096	106.046531852675	341.108354536833
881	881	519.909545668988	672.157347977961	167.244255834435	348.071027201811
882	882	543.146069016561	674.023842143137	132.306166263199	341.055255995601
883	883	508.36699918732	676.377957331369	135.685622585327	345.791331341417
884	884	525.108310126015	670.323842364532	135.631500485342	345.519851773225
885	885	503.335896929	669.99125453017	98.7903156280894	352.275784638715
886	886	534.22411547212	670.32594575469	103.215394727525	338.310262199272
887	887	510.34971408521	674.166164148364	102.812776561646	344.933612187625
888	888	495.877529515551	671.840550352033	128.218084744096	343.320043422614
889	889	522.308397001803	670.219917827221	145.018022678581	344.939375405623
890	890	527.560223899647	669.111260180623	111.304591555163	345.435680677588
891	891	546.548429952877	675.104527903708	122.280078800682	340.048594687724
892	892	530.469967321199	672.608572948352	122.825725230621	343.124563024379
893	893	509.210354260068	670.172900945865	134.244583170273	342.718257444885
894	894	528.591080767148	674.316944693407	114.391413522767	340.93527958442
895	895	539.523984840807	675.849896031477	119.693391209402	347.58967333102
896	896	530.063347962157	670.874242355644	102.107567380626	347.694970879567
897	897	508.321189317975	675.717396834967	138.925924106602	345.052977713922
898	898	517.93364516612	670.446576574104	158.754146702289	352.475817341414
899	899	527.248537676571	672.996739177458	151.860878836823	345.898246589301
900	900	525.503166581818	668.125066684362	126.701608737767	346.336460820062
901	901	539.303518975	677.650292118547	155.259453348741	339.969457917007
902	902	518.185903842319	674.076454707518	122.763574977833	341.906253788346
903	903	558.922074541584	669.987017776813	103.19696117796	347.025614304133
904	904	548.685026965524	666.367115468444	156.738700731351	342.088570522981
905	905	511.939012463125	668.625169686906	128.801406076718	342.487249053838
906	906	499.528210997783	668.886434571813	134.726374426563	345.681653588339
907	907	501.290316960045	674.514546117694	160.108507352988	339.038678095151
908	908	526.530289678686	670.28847917478	117.757455792462	345.724802072001
909	909	513.386068035663	671.797433071617	141.180402566913	346.552586513176
910	910	514.876784655102	669.396722401589	109.203217259299	344.341180284099
911	911	510.827562524402	673.201834348326	126.340431578327	344.775964382242
912	912	512.063943802932	669.955283440917	139.983634504834	349.484137257298
913	913	520.183422028003	673.473528531963	128.51905115019	346.212112898326
914	914	511.27476916979	670.5727782006	107.257524994883	340.441167944071
915	915	502.650258940081	670.841288974529	111.977318465999	343.358317617564
916	916	502.938859391853	676.061192648502	132.157474675881	341.639258551923
917	917	479.241461868913	670.127685628993	140.717377936371	342.515961810353
918	918	503.438569048726	671.602812049183	161.977579663277	346.211458824719
919	919	524.849554575621	673.128160361866	128.511012261551	347.029028340274
920	920	522.928404386505	671.073291058904	128.253711810231	344.950568552425
921	921	512.545626603876	671.155206310448	140.746450176759	339.791704946784
922	922	504.996887776129	673.197085908273	110.699538279599	346.403713770451
923	923	527.167012028328	669.43632930701	113.57059501447	346.896530405947
924	924	507.971301779001	675.876094111795	157.529467935038	343.931538613732
925	925	548.46340738157	666.453724790445	169.243102002527	345.414675302619
926	926	528.490279388756	669.335907750386	144.387049221422	346.047194367646
927	927	543.124185142719	671.500182652624	129.998260240379	348.715305103241
928	928	518.748544413714	673.918144579223	134.078648545863	341.909448229624
929	929	506.623276631368	675.143357936787	118.248412548252	344.760394412602
930	930	537.795541586203	674.124869766379	145.186748577086	345.091182475452
931	931	515.780301948326	672.450318969218	120.714723569325	342.133353759314
932	932	519.113567170606	675.133385266521	116.000169424476	346.746706745936
933	933	502.770629920074	674.96460945206	156.707470877555	344.937163340193
934	934	490.210761106928	670.079737514633	111.074956545237	341.870381469914
935	935	571.919491379483	675.635458350763	135.785229995891	340.701523577968
936	936	544.389034312448	668.107465931849	128.354073727873	344.476722026278
937	937	529.736241796699	669.296988942204	105.573686343945	342.204430616257
938	938	532.291229543981	671.192954652866	125.748810737878	342.8751157266
939	939	513.721089003168	669.867666274685	160.21158270568	342.056274788223
940	940	536.486455414291	672.735263022549	130.799474467187	345.376921562168
941	941	553.271181952618	673.368381153642	124.937161584795	339.670333133316
942	942	532.189474577442	675.68810004737	109.07498527025	340.721755013728
943	943	519.734662835756	668.184913936652	133.458080463117	341.187879341236
944	944	505.578216529118	673.301056050306	149.949780701293	338.032151638772
945	945	519.071398074497	672.001058370205	125.569077051436	339.229211845725
946	946	546.940034660223	670.640288194618	109.733707445263	342.710200983904
947	947	493.19281807149	674.087719797704	131.617639706415	345.048254117003
948	948	523.797012027544	671.997848254196	109.936120766155	334.232115293521
949	949	549.637214203878	671.893790368282	125.635994708136	343.170458550205
950	950	528.145970077386	677.559816082136	127.338981999643	344.549651593806
951	951	512.137435445404	672.353479587093	88.5871113681181	348.97958036494
952	952	508.966212502123	666.534249020464	120.564105060271	347.212652029235
953	953	529.45229927222	674.301184148607	116.986775203795	341.83456288061
954	954	536.767481215159	672.45729350954	149.747728443259	340.544689023576
955	955	562.506461075977	670.512370736513	137.372050337213	341.229822953207
956	956	519.343213988285	673.938685363022	129.118249227711	339.70503104195
957	957	515.075000352408	675.227019543865	116.474987381799	349.230246906341
958	958	527.514736404041	675.008467306811	154.545824767081	342.906384609093
959	959	545.818883413549	672.23447780705	150.595016339725	347.388605352915
960	960	531.798944490847	669.750385887251	125.309370092804	343.465876654336
961	961	548.84252692117	673.595038392196	112.02777536585	350.52144460582
962	962	531.456201413675	672.283874949547	146.770963403163	341.599841652723
963	963	529.059847791496	668.928623583196	127.522628816497	349.558891495851
964	964	498.587787900079	670.292202916081	127.803188933418	342.391678545847
965	965	545.128404810769	673.46294912529	135.469975864595	351.137899374809
966	966	518.946805448701	669.524306038844	132.565716455554	340.771804614912
967	967	483.604846319325	672.338057300279	127.404445990566	351.020675614477
968	968	520.06596911444	674.005195128348	125.279635655129	347.184902871373
969	969	523.078043303654	676.473527353551	118.233291790986	344.479629305224
970	970	520.340493329884	666.741011268265	158.564370289059	342.540885811041
971	971	514.534019926632	671.302068864446	100.608396954863	341.983859240046
972	972	522.99699851393	672.084867743937	155.072936769243	345.970669298846
973	973	496.474430675111	675.668838498059	108.926604403373	349.330095913522
974	974	532.678314819362	672.691150789246	153.041423617293	348.04033015423
975	975	554.283746084721	672.372041364179	113.103467778045	343.045937590435
976	976	528.573204293291	671.780189894377	164.643867190236	342.193208257855
977	977	542.725159787676	671.348721925594	134.088099739752	345.434532594745
978	978	495.866591952979	673.422432879064	133.033827740616	339.841066272312
979	979	536.682774683364	676.826827331416	132.171780966588	342.867797120424
980	980	520.555968657375	671.938815514936	122.02425059341	348.554788407594
981	981	529.068238569128	668.499134625293	121.136809184511	339.319704939709
982	982	556.322398748101	665.279190001475	100.120767170199	349.963475177725
983	983	534.965533117816	670.351147736057	129.450570623533	339.480578214775
984	984	517.930167782371	672.645106540118	138.976398233472	347.349183948329
985	985	542.680229626275	671.469021114067	152.550140450687	345.667261044808
986	986	537.612024910468	673.690425436328	119.565220913598	342.550801543976
987	987	527.115188093482	672.212227693583	94.9635614085445	345.520608351185
988	988	543.237415175971	676.61283417532	132.696625591155	341.241141146981
989	989	512.205501002883	671.436443423726	132.314041186612	348.92978473159
990	990	488.978560024771	668.720142357968	119.958090511951	346.579473278459
991	991	488.507908539236	669.662909023557	129.25295370105	337.285254821804
992	992	530.094885944741	671.010860897875	144.099053264665	341.424123638778
993	993	545.028215874667	666.528494921623	157.507151062619	342.904973111541
994	994	546.918573266374	668.492162995737	150.013670012006	342.553113104351
995	995	509.881817421746	674.270007915038	156.460958039809	349.292371926751
996	996	504.983964948322	669.949885008272	132.343056579429	343.833141444611
997	997	550.542065857639	673.32340005098	137.679731211478	339.183840514573
998	998	520.645602268331	662.892086597671	100.82708085689	344.827562980313
999	999	525.356969661738	669.999407127902	112.292389102551	338.296414383485
1000	1000	509.161103502507	665.66682150002	142.07835198506	347.899679889217
1001	1001	510.543854296054	668.447639596499	108.399582980115	350.32742234488
1002	1002	488.295724147696	667.648235448125	141.614818521815	344.35118072278
1003	1003	519.564978824676	674.70799907685	136.246462022808	343.951006359673
1004	1004	506.593432459584	669.700971531443	136.674577335667	344.088193387385
1005	1005	546.349891087099	669.561188648743	125.337859709522	344.75971127511
1006	1006	524.482934775219	670.42622289174	108.588841956696	342.25059475634
1007	1007	527.228868658145	670.551933715275	156.016609561845	345.132091651969
1008	1008	519.027105290668	671.601117586285	155.025591691096	338.509636442489
1009	1009	543.386933150028	674.351389004086	124.951984458713	348.608795781679
1010	1010	529.502459585114	669.436445059685	153.141947913497	342.61751898106
1011	1011	506.063005126055	671.026352735863	158.066182201474	344.47195368501
1012	1012	508.039791525997	673.140705920177	149.357398994848	342.029084591419
1013	1013	535.735118991845	670.715553247525	121.342670073217	341.507020789866
1014	1014	518.693136483892	674.412597566273	127.085345253922	342.309746251848
1015	1015	518.906414146306	673.259588346097	96.4228325250816	343.547554597608
1016	1016	508.729700579553	667.674873791998	113.755041589127	346.136095984552
1017	1017	515.376911418847	670.177838406878	128.592828862871	348.017395797038
1018	1018	538.624510924844	677.026662814039	121.514133624359	344.833175692757
1019	1019	526.468837527015	671.393300765503	135.120012166383	342.37822371381
1020	1020	526.024949826423	666.948395003347	138.207057483927	342.280280868677
1021	1021	531.532748091072	675.300967851341	116.697873413693	344.929365261798
1022	1022	513.469390353735	673.193081500208	138.774175583069	345.092229369597
1023	1023	535.698796929332	671.443103352517	94.4738223777192	352.523806447669
1024	1024	553.928168857537	675.363014207243	106.816405281811	342.322398363497
1025	1025	555.3183870943	671.529340029511	114.336344572693	349.152112185167
1026	1026	545.732947459504	670.032711833266	139.002767825888	345.562846018123
1027	1027	536.90059170129	670.995921725737	150.162904100059	344.538565334125
1028	1028	532.758547434897	669.20986391767	123.56659195095	344.559276546137
1029	1029	549.364738810587	673.188605477205	100.710494117366	340.642502590544
1030	1030	547.638631158997	674.899779458807	144.356930354347	342.236566645206
1031	1031	518.13205226265	667.159989408474	113.015655130973	343.48797086367
1032	1032	526.299535375138	671.975308743244	126.080008955262	346.159222548385
1033	1033	531.907579128687	676.136454075416	96.5015537879216	342.57101438358
1034	1034	545.88386014494	671.160509631546	153.793305105682	343.801018121307
1035	1035	534.669756704146	673.782894497673	130.2712246435	339.418155946712
1036	1036	550.422910760243	674.095256830456	93.2464175532882	339.253284319883
1037	1037	535.699607919639	667.940280718141	109.632198635098	347.897731309145
1038	1038	547.935734740564	671.988167325486	131.925163378335	347.197859671212
1039	1039	528.559627961143	670.475277228028	124.614937610871	353.803898216321
1040	1040	487.731345114292	671.707701100608	118.860790327766	343.817293478337
1041	1041	533.509650555214	666.357415231922	140.358972562225	346.399063365848
1042	1042	493.184762948401	667.823217778631	131.057806700733	339.084603072455
1043	1043	508.332492151455	672.615601591378	133.061100865547	340.650546430124
1044	1044	521.350881726527	681.934323406721	132.510886412941	345.633753697381
1045	1045	513.80746787275	671.703170308366	125.158279045351	347.796950841606
1046	1046	534.138659245797	674.232201397065	144.263376759708	342.915336707922
1047	1047	535.400296482356	672.613280372574	123.205566604461	334.461607618135
1048	1048	504.537009302694	670.970193846524	132.656119448913	343.528300842966
1049	1049	522.852846722922	669.22834022423	117.683418631918	342.062041950905
1050	1050	518.63700821362	675.213743278141	121.366897720684	346.876240767345
1051	1051	518.155647837015	672.60951917834	97.2317711270449	343.643012269589
1052	1052	510.381890385488	676.990567694099	119.76146009719	343.719520379038
1053	1053	522.724520488997	667.201658568042	156.25125819835	344.154052584552
1054	1054	517.341255533833	671.177016912295	127.55733829682	342.347342471994
1055	1055	523.968260316625	670.213219796483	142.362999760219	337.912084255732
1056	1056	521.34055455801	672.571628415185	154.460551841728	344.518485322854
1057	1057	527.818524241464	674.570726948869	123.015232070324	339.79944560105
1058	1058	500.966773379212	673.896146155571	122.760990383037	340.802050952955
1059	1059	495.897115137727	678.545450012505	113.747892697063	345.73632155765
1060	1060	504.739124665749	670.862218247417	138.399474165711	343.201517207833
1061	1061	517.059686738251	676.339342605242	110.908886777373	345.034620727831
1062	1062	512.375332451589	671.113593861848	131.984987167379	340.979171308837
1063	1063	526.508394859916	673.575546971713	153.925868139255	348.734278524743
1064	1064	546.853705647851	673.267450538642	151.094532312279	337.02114319011
1065	1065	530.389139206829	668.629344371049	157.284313714728	340.168781620763
1066	1066	543.496489448641	677.68650603908	114.476729066853	348.32608560113
1067	1067	537.496627659904	676.882682767398	110.253451667195	343.983184482421
1068	1068	547.101629053446	673.4950751562	143.463019288755	346.758272348873
1069	1069	547.094126557755	671.378682202435	142.50027805567	339.953176923037
1070	1070	518.379591012083	677.70889015623	136.639650404485	345.006092008887
1071	1071	529.3151479358	668.174291490351	147.790343278877	340.820621224384
1072	1072	529.020827801367	665.899603661705	127.968517925635	342.281053774392
1073	1073	520.231018528475	674.422983888733	122.454266617852	343.824996046294
1074	1074	492.74695527201	669.825806512089	139.641926103047	347.987537898674
1075	1075	512.578553166004	673.400670532538	129.195405109788	344.190959914585
1076	1076	531.038853631577	668.258659988619	109.12311086427	343.127170119601
1077	1077	517.60474555836	671.329643157479	132.60864674256	346.287080394612
1078	1078	519.026316942721	677.956513156155	120.365633689201	349.112816887726
1079	1079	521.227184545072	673.339239703646	115.048444956245	343.187417287383
1080	1080	511.918500887354	672.982394952357	102.713305812711	341.722946573562
1081	1081	523.3173416721	668.931290289971	113.81886772127	345.460015402712
1082	1082	495.644326149922	677.150808946682	116.473189332837	344.703427602714
1083	1083	532.004649946494	670.043530184531	157.033542659502	344.270500783022
1084	1084	518.014088196961	672.540379968336	126.856013117335	344.761924692486
1085	1085	556.024902173439	669.3206952928	137.642878454871	341.186181694774
1086	1086	531.038177807252	676.424983430192	144.265795603994	346.440262532848
1087	1087	507.257285274329	670.394247002021	134.49925051818	342.344156456179
1088	1088	527.29779353417	667.669717535546	127.041745806111	345.786091550498
1089	1089	555.311344723734	670.609925229945	146.011907000618	347.086303934384
1090	1090	500.187281462453	672.550380536412	141.82675196506	344.073077769055
1091	1091	509.741666035006	671.374073678732	144.279362389757	344.274279150243
1092	1092	535.127377002455	672.00222169877	145.967643020838	345.799413204465
1093	1093	536.950994262933	667.453452891998	143.078773240602	349.201887982527
1094	1094	490.487526145174	671.336571423662	143.309683440048	341.51936035276
1095	1095	509.790172882033	672.948777124016	124.842976631548	340.169132002017
1096	1096	528.045123140726	680.713897164617	136.413612137909	342.871433272984
1097	1097	569.096758403129	665.382061826063	113.58085404045	342.912770403836
1098	1098	497.604679773508	674.488975213286	135.419097836192	348.940284310166
1099	1099	535.176595281263	669.09726751706	129.403635585494	347.277792760895
1100	1100	525.408522792436	672.814690994082	120.994734677239	342.7417047673
1101	1101	530.534749334682	664.906075114194	126.624748435741	341.255944819812
1102	1102	522.381467630483	674.331320126553	115.535486690863	343.192625883583
1103	1103	561.322848504361	676.697150142098	124.404698190808	343.776927382593
1104	1104	522.408780984926	676.619734213035	168.955130471093	339.755700981024
1105	1105	531.47998399139	672.220276546983	137.838491036528	339.66314370318
1106	1106	522.627198928663	669.881760477844	150.629991024419	343.360817421109
1107	1107	541.759216227546	677.478432638803	91.1719194857372	347.254972335529
1108	1108	535.438130236982	672.036968014488	160.759268569132	350.455058934785
1109	1109	506.849977625041	677.208263648343	128.014140973741	347.683086573043
1110	1110	529.107773014447	667.356688428739	138.364244482142	341.102354231676
1111	1111	524.690052351041	671.551996991516	120.471533342129	342.954801804646
1112	1112	494.672874529743	675.381752033252	135.423851456564	343.966144409359
1113	1113	529.987599622969	669.054999038671	150.267379357264	346.517681014651
1114	1114	492.527633659053	673.815358896637	162.696873041564	349.807979332269
1115	1115	536.010642833954	676.532592092021	110.379447096087	344.311546380158
1116	1116	503.698744585469	669.340304415715	124.493808636285	343.766219305085
1117	1117	521.090548297792	672.165347383831	89.6009322198026	343.809011799764
1118	1118	539.660978383621	673.486049836779	137.112697211684	344.479331651868
1119	1119	508.375036441259	669.564704175945	127.406494133446	341.140804303729
1120	1120	489.452526136149	672.824577680924	108.294982693991	342.861358353445
1121	1121	525.048851206452	671.779997797034	131.577194362983	346.275050629942
1122	1122	523.143333521028	669.362123002673	117.03746261195	340.055315336438
1123	1123	552.007557933765	672.695194623539	142.841070969844	343.917324449144
1124	1124	505.258240414979	671.650895881511	119.898640036271	346.994493071472
1125	1125	532.454153529877	672.871889163154	173.274364772113	338.989126110803
1126	1126	487.38407755227	675.518670768127	139.109492675921	345.828978018009
1127	1127	498.211969234495	674.366998970332	129.624372429925	346.571765288887
1128	1128	529.978739913794	671.433132920296	128.06913221448	342.573310747463
1129	1129	510.537088019564	676.760142106694	136.824175597455	344.98978097449
1130	1130	538.90098706998	677.552034689656	147.87504022467	345.927686904012
1131	1131	531.254138931881	670.257183443647	149.923840307194	341.638099534925
1132	1132	505.845844409776	672.678448121175	134.83831678027	340.1250770413
1133	1133	515.049487157018	669.435579607713	126.454709405695	350.658719621354
1134	1134	514.825223966279	668.048654761524	136.1535455173	347.809386111837
1135	1135	522.844447018567	668.14683043854	150.731131044694	341.749711506889
1136	1136	517.773326237079	671.496746260239	118.121684028757	346.284765538804
1137	1137	528.082662537601	672.834083928235	121.672889410146	341.369951107121
1138	1138	513.290244933387	671.511526056431	120.649245871197	345.182399624158
1139	1139	537.363315625752	675.715717406677	119.233555255728	344.439245470346
1140	1140	548.110122405943	673.876329998254	130.364354744885	339.366912677007
1141	1141	522.272204215184	672.590811674543	146.911702399324	347.68388115908
1142	1142	510.44187012868	673.667916917368	126.416340990899	347.541050522499
1143	1143	524.969919326637	673.317947039301	130.12445690707	345.788057187171
1144	1144	522.697697080415	674.493331666411	128.461548274542	342.114140535608
1145	1145	507.957468856937	668.413425428519	109.748757914605	344.134402697658
1146	1146	539.893199407377	664.20834757262	141.219124711485	348.231133040611
1147	1147	490.222141469175	669.487544472616	153.822668362636	347.537785191133
1148	1148	495.97803790994	665.832314297106	124.419371035752	339.635813291845
1149	1149	555.139419678193	671.457919730886	156.922792134921	344.599327381371
1150	1150	521.339734812466	673.52592848666	151.270750453598	344.035423511974
1151	1151	501.316992354912	671.66154504391	114.832519765062	346.913702567719
1152	1152	517.61731159013	671.082271182414	121.506397955551	348.548246109632
1153	1153	542.36047332104	681.206621975062	122.193311850706	343.092476036548
1154	1154	526.342468066707	672.119983059904	128.868517784552	339.779590030403
1155	1155	529.987442596763	671.701867854676	127.032978006771	340.204145391508
1156	1156	546.824329886766	672.100699018683	135.457930856711	343.330712796777
1157	1157	521.215647760494	673.268046311985	131.933646187012	346.922994825559
1158	1158	530.555345982696	673.091536619589	118.076791738537	344.566736644818
1159	1159	547.200701098385	673.16425516405	155.489039663504	343.4488696013
1160	1160	532.479942084833	673.210981470173	103.502141496138	345.657867583809
1161	1161	514.035414074403	675.939524289339	147.381813542384	345.723011788884
1162	1162	557.724678104068	671.306745957888	164.177365359373	340.430849691054
1163	1163	539.021719195828	674.27032220395	140.201877408519	343.561272747076
1164	1164	558.079736647278	671.163590616235	125.724436282469	346.927098245846
1165	1165	535.327103470731	669.855221588296	124.195811929221	344.225511774778
1166	1166	529.420943223324	669.523439116262	122.034086646854	343.266475307157
1167	1167	558.962537950635	672.466600969697	119.189811419601	343.785552033227
1168	1168	523.985571680544	668.520950200795	139.627774148485	342.822447633675
1169	1169	523.79831630089	671.72857839572	177.842191549888	341.959190055994
1170	1170	523.423645706415	672.516840997831	132.191415715832	340.850482415634
1171	1171	536.546850905761	669.384742943112	164.263595352665	343.525571375113
1172	1172	517.959607343749	670.917839121565	127.150120708732	346.185111019837
1173	1173	478.19963831681	669.614163528986	110.962617887675	345.210619533465
1174	1174	551.674476771182	670.982880335894	149.226247341135	343.119041561702
1175	1175	522.909971108111	674.424755139448	124.082312778209	345.96195093027
1176	1176	531.883770009539	673.743194800689	95.3036555607134	343.436580931455
1177	1177	538.179947399656	668.345125214629	125.965689016391	344.917295311708
1178	1178	542.286985050273	671.827960515731	132.412883179694	340.237584001951
1179	1179	543.653135724921	672.725785294574	124.188436774242	339.954595527309
1180	1180	504.667188385593	673.292473046063	130.116644331033	339.137574837014
1181	1181	504.714553779731	670.205376551967	124.915926499881	345.791631195224
1182	1182	497.410752241767	663.461999023716	144.451866550328	343.617636662872
1183	1183	539.870234073585	667.379962423526	124.883596041547	340.582707011977
1184	1184	512.419559553937	675.173358310098	136.912399571188	337.876190657689
1185	1185	548.615237751837	673.313765792733	126.993011478108	343.761385446444
1186	1186	542.106725703493	672.448780380587	115.090681073672	343.150726057056
1187	1187	506.982314289257	670.428589975069	138.603369167233	343.477535456745
1188	1188	524.440117738069	669.387931796502	140.197138915062	346.067863519276
1189	1189	513.615167951899	677.742300822268	128.461553098997	342.137342614654
1190	1190	499.995382236475	678.473381028937	117.692535046256	340.53034107908
1191	1191	517.430714112534	667.806836332453	106.844841279255	339.760034552144
1192	1192	524.011499530381	670.618299120264	117.971198255364	344.267316558068
1193	1193	538.059436827218	668.667824804177	133.209129280937	341.463037628222
1194	1194	518.243372298054	671.304919595643	126.844540281817	347.395281785332
1195	1195	523.703348818404	669.611372118131	126.799003250943	338.978855551385
1196	1196	531.885826968329	674.314433744673	166.796109745003	348.387916288271
1197	1197	535.839072709717	672.242941731774	121.962477872664	351.746057044665
1198	1198	538.423753603518	669.171445650705	108.582760118292	346.708449261821
1199	1199	511.333609706299	672.166436178403	141.300281291462	346.587080387881
1200	1200	505.810519720639	675.202446111468	123.29881933513	344.38955404259
1201	1201	517.798465805016	671.932334411236	106.433339966898	346.123495308189
1202	1202	495.147059424052	670.458403322889	157.673165504153	337.443897565524
1203	1203	524.767384021193	672.44172569801	141.869511272237	341.161819456541
1204	1204	548.526115703188	673.938735515417	161.415278846394	340.553695371486
1205	1205	527.990278855537	671.493872811516	122.339078386553	342.544424541424
1206	1206	531.121083750104	672.050632316407	144.143153078697	345.59060516506
1207	1207	530.722701617654	675.130624124442	143.288241585019	346.598739114849
1208	1208	537.313297985875	673.836759084053	154.952433100118	344.543895701739
1209	1209	491.178515233837	671.231126799525	114.267061744455	347.369203186591
1210	1210	515.680625361746	674.397278208107	128.414327533013	341.747369519507
1211	1211	522.363255006861	667.873836654192	114.633792624571	351.488199145885
1212	1212	530.336825944051	673.433799662433	126.114735884836	340.43906262528
1213	1213	495.112677006737	672.656648703045	126.054780248397	343.110483100126
1214	1214	542.834047008167	669.245520640947	99.3908306418182	341.655122331512
1215	1215	553.208507862117	668.320451362698	137.979659392397	348.001178843734
1216	1216	542.478106854921	676.625109452182	129.55737752753	341.45904786655
1217	1217	533.674061066461	668.785728090251	148.522250317093	347.628154980539
1218	1218	498.226615450672	671.181495616743	152.126668063643	343.805674686998
1219	1219	491.021518281356	672.934372884203	126.129997700051	340.152519518935
1220	1220	482.163682408635	672.504582221814	73.3035646594513	343.793306980189
1221	1221	523.446422663164	677.624900569379	114.138861554659	342.344843197955
1222	1222	519.182322321035	671.528263826725	105.675144693156	348.754658981442
1223	1223	525.72034117448	669.820815231825	108.15635809004	341.67815980326
1224	1224	535.073113388526	672.219025501506	108.082560985234	344.420764706566
1225	1225	524.245455188362	669.01041577511	139.544556280942	341.238478824092
1226	1226	535.10088570934	672.448186099381	117.764217952217	344.909356151839
1227	1227	548.573225673306	668.906761069531	145.123765388373	346.34939323587
1228	1228	530.099763791026	672.728148743343	128.690830218732	345.381619844864
1229	1229	503.299378333343	669.779976544883	117.360456488583	344.904411473941
1230	1230	518.61396502294	676.080271225954	118.115305910902	346.561633889351
1231	1231	516.01327877007	674.467516841107	129.831920116942	349.630664185249
1232	1232	507.027913651088	672.125745815411	124.412446137378	343.770423729867
1233	1233	532.04292112159	671.484116981505	173.502312243952	343.647650609832
1234	1234	538.958956411825	674.498229141467	151.066835358164	349.875379380829
1235	1235	526.852915172101	673.367593117278	159.11492311156	346.960321957293
1236	1236	523.037400982027	671.276208911949	160.7464415713	342.355989531121
1237	1237	537.041199747375	673.185797344833	140.647104149091	342.148887579792
1238	1238	517.524876998471	671.154777627352	157.129713241493	342.353875284681
1239	1239	543.419564578702	669.03569271439	125.576043547906	346.609988202535
1240	1240	520.850006042052	677.942558733137	140.525424958647	345.435374949047
1241	1241	522.856472941733	664.425003664291	121.699158077002	343.196267845352
1242	1242	544.440698691017	670.431669082427	155.304295114387	341.978121539377
1243	1243	529.846416761729	670.903411034879	159.251786330308	343.175539903819
1244	1244	541.588437069976	674.525774550269	154.989808255528	348.09330815101
1245	1245	515.867102535424	671.793893002735	125.208260445565	341.749530332632
1246	1246	516.417203026894	672.103658976365	134.32591743982	340.695714660552
1247	1247	533.863712046021	665.222705110967	120.401292898983	340.899049425251
1248	1248	544.163435333024	669.669008663556	141.814729609172	340.774118003541
1249	1249	541.099186187513	675.961710800876	127.726410597083	347.161641837285
1250	1250	539.299107636186	671.46978030729	67.3577899569238	346.555720670319
1251	1251	520.919242009532	668.003541188683	126.673474674683	344.341701209673
1252	1252	529.261204601701	674.661387467821	162.634560966874	342.556645796399
1253	1253	489.160607983589	671.756523608917	132.619184499499	348.365799691088
1254	1254	525.768395671624	675.510678695672	109.202013331092	345.689937586537
1255	1255	526.065515822208	666.28296324625	121.098337954947	343.063107818686
1256	1256	527.078773163997	674.311126171996	129.678868011658	342.185724681752
1257	1257	504.434647800846	675.803317572696	132.450050205306	343.428689225514
1258	1258	529.723041715192	672.447085849245	128.725136253996	342.831087307772
1259	1259	515.524053723246	672.090842835728	107.278094123731	340.907712460806
1260	1260	536.990447728765	674.770536502405	101.127137734772	340.079643565935
1261	1261	525.321626836792	670.129777491901	127.50796900279	342.923947375881
1262	1262	525.052312716724	667.89762936877	95.7181769022348	345.46513604123
1263	1263	503.408358218204	668.585835492956	152.750098476785	345.482028835686
1264	1264	507.624830745284	668.465607422289	155.360180077275	341.609110888622
1265	1265	528.525510687745	674.2252032735	134.040828198412	341.568030352809
1266	1266	530.596585568827	677.274839567218	121.004446300218	344.165402924614
1267	1267	531.008994117697	670.000160194466	140.212242130986	341.364533841126
1268	1268	521.029299114449	671.543019079295	120.314638482711	341.479484107678
1269	1269	527.432662403145	673.084549542032	107.708461597828	344.398555520885
1270	1270	567.334009022178	667.472702840233	132.574324538696	343.656397142433
1271	1271	545.51909771605	678.331037539908	123.802648702617	340.104604089091
1272	1272	528.457394228953	680.451717954671	139.740446880416	342.948143292058
1273	1273	505.499985541107	671.757849034601	131.691263858853	344.777778917781
1274	1274	517.376200952223	670.21511649414	109.12208895876	342.519461699937
1275	1275	500.605431095548	671.621918787951	151.965079268383	344.662917004736
1276	1276	541.083497355158	672.798022606733	113.502217070123	344.709755074882
1277	1277	532.551640891146	670.539115502198	102.064620612421	345.19480005663
1278	1278	530.982748607502	677.866317859782	118.96501528751	341.996555798492
1279	1279	520.402578714376	669.572350591838	118.458321811675	343.051326599363
1280	1280	519.010090357905	671.124871496556	113.658258354926	340.847635964004
1281	1281	509.473552813793	666.028214575787	153.939090259166	344.670882899052
1282	1282	527.418545152647	673.985607733142	140.00622127796	346.438338560345
1283	1283	521.555682710219	671.870147808226	141.883200542044	340.105990173307
1284	1284	522.126862303491	669.268632268557	127.202025704316	344.482700838307
1285	1285	518.827199409681	674.664885768785	130.980534546792	341.085391144197
1286	1286	519.28636232562	668.24571182711	147.927830389585	343.979931330636
1287	1287	551.765312757375	674.86586895251	117.895981759809	343.673603909152
1288	1288	524.223465448004	671.062802299048	146.462419411814	345.583095132545
1289	1289	497.861124566045	676.354027933762	140.921836553332	342.807335700576
1290	1290	513.606558921179	669.381909573651	162.006239075693	346.151038950149
1291	1291	516.174934796621	672.948819328912	116.614512863566	340.95978550283
1292	1292	518.878875602674	671.820159382615	125.986498963296	346.458973214233
1293	1293	522.434852303255	670.99687618151	164.904208580318	346.960594343305
1294	1294	498.903916911623	673.793309261944	144.973615081006	344.250266052118
1295	1295	534.054702039469	671.060042087415	114.311765013224	347.656344076171
1296	1296	556.826541991683	669.714209772557	100.54803049644	346.878052409746
1297	1297	521.019535929752	674.521766022595	126.55407142469	342.432027641484
1298	1298	511.356051253343	670.267546354609	105.754212707539	340.673585390721
1299	1299	514.40469320937	673.449956016685	140.353790213406	343.970021478048
1300	1300	521.490247795166	672.204369940349	129.623753534359	354.472555748366
1301	1301	527.742760941651	675.44325482274	112.010078512971	345.128209264706
1302	1302	522.343982183986	675.910820822569	114.249837639405	345.618799099282
1303	1303	524.012122839908	675.250860927042	159.195341297268	341.388782589968
1304	1304	551.73066466277	672.920260417896	144.260399449014	345.796333607026
1305	1305	533.440473453943	673.754858841332	121.49228563915	349.648647886484
1306	1306	523.398948375004	669.209967542939	151.792943016182	346.727835178585
1307	1307	514.0133469278	670.615745841262	127.272508613956	340.075868110122
1308	1308	532.635971867645	674.353485304547	124.589591770764	350.278742756209
1309	1309	547.748428546199	674.839131390093	123.33589954094	344.803677585978
1310	1310	541.493848825563	676.32360464509	117.878960131101	341.146634265149
1311	1311	531.026643092818	668.657452164668	134.973334950627	344.750182876053
1312	1312	496.802148164674	673.128561625914	145.363475950544	342.167100119117
1313	1313	513.896140272952	669.799452701982	124.736100837021	341.65115633613
1314	1314	538.815751683736	671.60139513902	145.721898424192	347.250194036526
1315	1315	536.026874191895	670.552484796757	143.564521342428	342.248059497548
1316	1316	533.056299091656	669.704315496126	143.42015852191	341.475273140786
1317	1317	522.90952760763	679.467760689653	145.63161781324	345.855941810492
1318	1318	512.498467632813	673.564334779123	131.344375685673	346.747057744388
1319	1319	541.492091817551	669.903874802751	117.329641700793	345.445671063376
1320	1320	512.016716983822	670.066645833148	141.498909660588	343.152858208784
1321	1321	517.17743291176	674.214297918378	106.480832850825	347.770780549613
1322	1322	493.452084260758	669.174319853614	120.126438369893	342.542483021032
1323	1323	504.886644236203	679.460263555405	128.609116737291	346.425814835667
1324	1324	516.078810800102	672.53323877167	127.698186490104	345.815349025339
1325	1325	542.657543310287	672.185820249965	123.311341498456	349.454112840549
1326	1326	563.948449738724	671.987622175663	130.082143353168	343.852075496981
1327	1327	515.377199640546	671.686387933675	148.93772940171	343.780366876831
1328	1328	513.089607196545	672.693042263613	149.293315596178	349.205147997159
1329	1329	534.322537985746	667.316417018239	121.569550895394	343.580208203427
1330	1330	508.268204989713	669.178673893684	114.971725845047	341.927793164708
1331	1331	537.195421129451	672.468143555354	149.005471950667	342.495808181441
1332	1332	502.978032379513	671.57644415103	108.465284987131	341.644339466633
1333	1333	511.021398880207	674.963339973617	131.15468628202	340.893567624276
1334	1334	525.850387590319	672.616350664937	108.961817966604	342.879950635875
1335	1335	489.615421210826	675.670010734283	138.64769777616	345.690641185454
1336	1336	513.013431931939	673.528511401981	137.3045429803	345.403927770797
1337	1337	550.309445352255	673.173403759175	156.638824771247	340.291669102996
1338	1338	518.139010196152	673.487128505477	128.76306407318	344.032310654554
1339	1339	507.077896761984	671.607290528468	117.924941266527	345.643033794909
1340	1340	547.597879078869	675.441104480773	128.717197516291	342.95736132206
1341	1341	517.901384887507	668.346382942892	175.349139909859	348.123353807188
1342	1342	487.790571431735	672.504774701967	121.218473254774	340.618266751195
1343	1343	523.962455811609	669.038834611283	131.173390797991	344.173357139604
1344	1344	507.845439388919	673.045389303752	137.695459526913	347.69180182915
1345	1345	548.26633371901	673.649329592965	102.152828519476	343.368376239151
1346	1346	536.718739562373	674.010938251288	139.581145691736	340.0519538296
1347	1347	534.093701683763	677.255982787393	112.94532696932	344.794957442337
1348	1348	527.745540180979	668.343588211105	119.139323518767	343.471319930093
1349	1349	536.759036694239	673.588849936249	118.274192708782	345.426687795902
1350	1350	536.855082471775	674.555128525872	106.540502711524	345.546269940547
1351	1351	520.437765823081	671.368865727203	124.853568155509	341.899893743525
1352	1352	531.424003578077	667.547697553909	134.495062390857	343.002112707335
1353	1353	537.790743532555	678.257089939888	151.312656229944	344.363708796754
1354	1354	527.35910143055	675.331177363011	139.135135991174	344.053352599469
1355	1355	530.050164769797	674.683770510839	107.966108374238	345.535062862119
1356	1356	517.700854075373	675.478270443999	155.668940526869	343.936003795946
1357	1357	512.608916251766	678.498464443966	141.441931296291	348.183522714946
1358	1358	543.811287194245	671.794869508031	141.949293780622	342.991141688752
1359	1359	546.539942340985	676.853022606579	153.821447035442	346.477692843811
1360	1360	498.757475708446	667.762920815458	146.09828457267	340.811659253368
1361	1361	494.791191878029	670.057920465646	124.611951802969	345.490768783267
1362	1362	519.453976408983	673.839364189892	114.320716388769	342.819888813363
1363	1363	530.565710529431	668.699064370086	137.258484675776	342.714132141285
1364	1364	538.270389491266	671.095051080847	106.196420124966	346.633601707416
1365	1365	534.268421151015	676.650246657958	156.214994552662	344.582233024137
1366	1366	507.260725265466	668.515238693209	109.134140336108	345.216864822727
1367	1367	553.755528863862	673.017528546424	161.11897865927	339.763677615024
1368	1368	527.673136376117	675.258884761176	127.139728006385	346.892118635467
1369	1369	509.036814500615	670.212714868102	135.295119608279	342.051074718108
1370	1370	511.562091131448	668.605624203415	111.503211436864	334.493280340761
1371	1371	512.733960733841	666.594900627039	126.671650993918	341.623281439727
1372	1372	516.605538065219	674.24955833081	141.549236700245	344.564052448756
1373	1373	512.519709914851	673.836196023653	105.652098982786	346.013226989777
1374	1374	535.356691558848	669.101325988057	132.724760469551	344.910662645705
1375	1375	505.106701148828	678.780847506868	125.213138699743	342.946752237375
1376	1376	496.923658615347	671.041591745232	109.381593247405	348.726969077307
1377	1377	504.836600579434	670.098825267497	134.247352701278	343.767765336436
1378	1378	507.356926669675	672.859314562369	124.573740668178	347.093898937826
1379	1379	516.433951141989	671.146400650095	119.06827424144	345.468325457664
1380	1380	508.687228388526	675.660837927226	95.0876910048615	346.049058382084
1381	1381	529.841923015732	669.746563994442	109.712059206877	343.432352585259
1382	1382	550.257915204019	668.6980332061	137.186611544354	343.912818664658
1383	1383	510.776072229651	670.658418840692	147.507652936467	343.710897439234
1384	1384	519.992331876552	669.986125231175	120.039116008397	346.28773158693
1385	1385	505.869206289485	675.907704617084	134.135983934933	342.853284405939
1386	1386	524.714520030129	670.528166383558	142.096493507961	346.809630398145
1387	1387	516.332582812431	669.229251256874	151.158968361523	343.111278221668
1388	1388	534.119211368502	670.831628218168	147.871413204045	345.464770703723
1389	1389	531.581533182942	667.153489147693	145.120010316248	340.723411014885
1390	1390	526.21723475407	672.069647157162	111.742148883401	348.554380689891
1391	1391	526.844831300972	674.922398389735	144.284500350088	344.709348532123
1392	1392	516.404361379692	668.040884561771	117.464538481631	348.252697075255
1393	1393	527.501576888617	671.447107698992	141.094101362336	350.047409880244
1394	1394	486.104514948262	672.373393161039	153.487517718987	342.895804706358
1395	1395	544.582994639675	670.271583348309	131.36227612969	345.703811932053
1396	1396	549.230857075313	669.072323339162	128.800797213974	342.747778302286
1397	1397	512.839465937829	673.983210520618	141.525426642556	339.519603592481
1398	1398	492.487367484518	669.774236212279	142.280953242062	345.719427048845
1399	1399	553.261433372322	673.568055716898	136.396637264951	347.463486913728
1400	1400	543.249000200599	669.53834329531	121.501050937644	346.781979529851
1401	1401	539.679756846908	666.713180293067	129.097532945372	344.617454619574
1402	1402	491.711165809226	670.317755645234	139.007634844628	347.118083863633
1403	1403	516.929481750499	668.87597523798	139.448149426963	345.950524638696
1404	1404	529.248524304519	675.960783188636	120.242884610046	343.954981834309
1405	1405	528.299873827034	670.527538872658	144.959106134779	338.467882916204
1406	1406	528.709013436572	671.602849418631	139.532300433661	340.409525869799
1407	1407	503.729053663865	669.369256607507	112.079279834364	346.041713714964
1408	1408	532.71015674983	675.259790783816	99.5450197950747	349.55542582436
1409	1409	546.507508041659	675.284928271686	129.243299500371	341.354982931973
1410	1410	547.825480567809	672.333447498585	115.349487795361	343.408813099198
1411	1411	481.016680623888	673.525932923999	109.520832026709	340.043991859607
1412	1412	532.134646755279	668.082216196635	125.205141854276	341.589368989292
1413	1413	542.783245112764	672.662689031914	124.303983023424	344.444045989077
1414	1414	532.432142837733	673.393480554755	120.51811766423	347.161985976144
1415	1415	532.402210347469	668.285457634049	151.512009027714	341.147137213661
1416	1416	520.612427654382	670.907676890671	139.259712506772	340.07928607015
1417	1417	528.500981518167	679.582196745242	118.260832356024	342.590162249018
1418	1418	502.23525683898	670.831539833269	132.129227105152	337.996429646421
1419	1419	521.711553553733	671.24590343272	141.140153781459	345.07208587219
1420	1420	528.938304555943	676.483775394799	154.935754853369	339.263801405184
1421	1421	504.626169502894	673.672456216185	137.951208264023	348.016222618114
1422	1422	521.580049877012	676.532914071634	120.062796530131	344.633857966452
1423	1423	526.669584933729	668.207466770874	146.358852922421	343.928459842614
1424	1424	519.872189923024	668.871111875292	126.68167586031	343.881527987106
1425	1425	502.526099101665	673.914024203226	133.595991006901	344.140366625134
1426	1426	498.968037312289	673.134607760107	127.48803989449	347.360785429239
1427	1427	542.879520707125	676.240541922226	127.637336901726	345.793058476659
1428	1428	530.376072709012	673.341062863244	143.207183828991	345.285307828774
1429	1429	505.462032542618	672.126361237785	110.200030653869	340.672634421487
1430	1430	562.237043291726	670.582528981176	146.528133151874	342.185836324319
1431	1431	534.89651950922	666.949914829755	147.204303717497	340.192395554844
1432	1432	534.455664893814	669.520787098192	146.522178114889	345.084132569198
1433	1433	498.583718638045	676.726129878514	121.051289688541	336.996757961502
1434	1434	521.160936807545	672.884362123279	138.779832526175	343.792558889075
1435	1435	561.634917217391	673.535980892357	147.637962769381	337.76270071537
1436	1436	500.811132787176	671.0525038085	118.955000227024	347.436339014974
1437	1437	504.034145488895	669.196722317043	129.079791835065	337.80559263878
1438	1438	507.124563412767	674.844586903997	108.467909928662	342.997212688643
1439	1439	522.256274097209	672.066324601685	138.779361151861	341.570892723588
1440	1440	518.547676244155	670.91680369981	124.235269728123	338.620296641295
1441	1441	528.872915786501	673.345369119416	121.809696280019	342.142420188042
1442	1442	516.735170656789	673.622596576997	129.32545387984	340.456692525041
1443	1443	540.898196783046	673.110234621372	100.252477319199	345.636304552595
1444	1444	526.278781072572	671.380546695882	125.73357130432	341.337685700998
1445	1445	515.445894362701	671.629260716082	115.28194065651	343.939276606239
1446	1446	525.555704964478	665.082869316827	133.262813748304	345.18787122846
1447	1447	494.42239946144	670.883714225823	149.793174056364	348.729736607811
1448	1448	538.617196018249	673.526799379821	115.990428945019	341.597623236258
1449	1449	515.211711072044	673.754789360455	138.567956725205	339.737413037586
1450	1450	549.427627827539	672.243423259242	122.142883719131	345.595882619934
1451	1451	500.65178132298	670.196798671736	138.96700597419	344.72188208748
1452	1452	525.693013113252	666.436812550224	125.940441257885	345.656216377796
1453	1453	557.061260274567	678.287326603537	152.642307851722	348.675559868282
1454	1454	542.660551425623	672.420207521334	160.178280105656	341.809701126482
1455	1455	494.029048037256	671.555244296453	135.673994121924	345.64546781113
1456	1456	500.165258413315	674.805207625279	147.175789526642	347.803162792498
1457	1457	548.090679117964	669.496492021038	106.671298361253	340.409700166316
1458	1458	502.997490282756	671.738775516759	122.211200579834	341.095259822
1459	1459	551.123942726874	674.47764258211	124.058876114558	341.653375267247
1460	1460	503.828687919302	671.049660625577	101.664157585036	346.563266931082
1461	1461	543.550789071793	676.943242939045	106.463985769736	342.742287188015
1462	1462	496.400644488828	673.077049636719	124.89268708086	344.514293390602
1463	1463	538.240884102772	667.888061672724	124.788390177353	346.203041543676
1464	1464	524.989454348179	666.820451070639	142.479773879529	345.474756874251
1465	1465	519.532093018995	669.376099046329	136.826626084017	344.706886248867
1466	1466	525.481366726767	668.556107022695	128.119969506382	344.091223496968
1467	1467	537.08477696226	672.670095605543	143.272876014191	344.266157184812
1468	1468	512.729622191152	673.839579373733	146.021046964337	336.736988104476
1469	1469	546.603256678449	672.577848702621	138.251603301449	342.663227926473
1470	1470	516.30635148639	670.398551778211	164.764990964737	345.960458624794
1471	1471	536.977107807576	667.577761123796	96.595266508598	343.075689858909
1472	1472	530.500355910278	672.02516178624	128.91131663089	341.046160876161
1473	1473	523.795803110463	671.832518626063	124.133360761077	346.209512322319
1474	1474	519.163882892012	674.482532676619	115.542188062525	340.917020868212
1475	1475	517.913078130622	668.72299868357	101.429986597844	347.36658212799
1476	1476	529.538540621369	673.653142408002	150.104255752884	348.594537716921
1477	1477	514.876625588646	671.082425946961	135.34554508438	344.1293056744
1478	1478	547.247860680798	668.630412206699	141.919154829028	348.688264826842
1479	1479	517.972941973861	675.449740843596	143.696510134827	341.4593312417
1480	1480	517.124719763451	672.221323047605	135.45161066044	344.050502371242
1481	1481	549.441121974334	669.009105952002	117.575038794738	342.560264369179
1482	1482	534.989580159781	671.657539737391	147.836377965631	344.083853588522
1483	1483	509.654616164383	672.221585488193	154.927749894754	346.088646097769
1484	1484	519.512326025074	672.579927992499	116.981945253203	345.062025852114
1485	1485	540.956254137032	670.816545609275	135.281079739395	338.512857611702
1486	1486	510.892132089134	672.901262034699	132.803225715523	349.059969945489
1487	1487	518.235764330204	670.175314666084	123.463426876761	343.25331104327
1488	1488	526.274486018734	672.755425724452	159.951012489203	343.585894005256
1489	1489	549.684741365802	668.015700053851	112.639629865553	343.716214226252
1490	1490	536.404358739105	673.556321163362	133.59021273975	347.147421970697
1491	1491	535.568097032611	673.547806275148	135.236868284301	344.58017717319
1492	1492	520.665458825995	669.273527104862	148.65507130572	344.386834879467
1493	1493	519.933470918031	672.200776982818	123.902981204963	348.999893718694
1494	1494	519.758152534426	671.290811568939	141.475081343494	346.451965326595
1495	1495	538.738913937601	670.036100620489	128.330610892926	345.199406839956
1496	1496	532.635735849497	670.851353162487	122.86147159872	346.736341222112
1497	1497	552.644171163215	673.687647292006	129.356491263396	339.642543660884
1498	1498	534.805689885157	672.303440856909	117.714009472779	343.75496426054
1499	1499	516.636432316319	672.714322855357	120.718746172796	338.721151981748
1500	1500	505.463949198889	672.391627825057	145.091290220643	345.499136635227
1501	1501	538.985648157567	673.431609795109	113.629044226138	345.868762686469
1502	1502	533.814960222179	670.887541013539	150.720705410845	344.564594489138
1503	1503	526.561048844966	669.320006508989	125.126541391538	346.025442976701
1504	1504	518.666804363495	675.684798475986	134.32726735165	344.385732294695
1505	1505	526.799646295587	666.932801444837	108.60569226008	346.999214239943
1506	1506	497.973440006715	674.972540247241	156.598629119827	342.945617380422
1507	1507	528.993478888466	679.225996107511	133.26934879962	347.226302770468
1508	1508	540.689030504043	667.606606534943	115.246372423628	346.682477633617
1509	1509	516.390716036852	675.763215861339	134.91054994816	343.602934329351
1510	1510	526.656720913668	665.618001108085	73.3913171822543	338.812888579271
1511	1511	513.532161468236	676.030863921256	119.55350942265	346.146815260514
1512	1512	496.680613767446	675.313359252843	135.98210323067	345.889250948399
1513	1513	539.933649709619	672.340264527988	133.158025323723	348.380358260021
1514	1514	538.545454656437	671.512576674023	127.210445856151	342.506943353014
1515	1515	546.702898224398	667.210188864268	128.065847751143	342.559018649577
1516	1516	507.84482482962	672.106908673638	130.151579583696	344.029510367045
1517	1517	538.821161824453	673.191642890691	103.025460993656	341.05018398421
1518	1518	522.788493662937	671.789399466946	123.793877242517	344.650983628313
1519	1519	543.317510218554	675.702489199876	122.335854173055	348.425021357027
1520	1520	535.413208492873	672.814846844817	119.884358457853	346.922343664234
1521	1521	528.338483126934	673.542004691145	128.558788041424	337.985024191971
1522	1522	499.602169565341	669.950574345546	156.350254916157	342.839189361222
1523	1523	526.604745173942	671.183349300984	138.887500580215	346.426338174852
1524	1524	510.708060443102	671.420170460712	143.076854268401	346.733830652035
1525	1525	521.771006451301	671.2929714834	131.013499393233	345.041431987872
1526	1526	522.793649725652	674.641314702247	123.127916763579	339.914083896677
1527	1527	546.484107635807	675.368766008613	127.156250507085	347.661847757896
1528	1528	501.191695678637	670.293071997637	135.399536155936	343.90725361563
1529	1529	527.444042581627	668.477649576152	134.477279082704	349.083830876791
1530	1530	485.850227957618	671.90360300993	120.403164708197	346.993734501073
1531	1531	503.201953212637	673.822960701651	118.353417868465	343.477866918363
1532	1532	512.96094192852	674.305535148205	109.379323661433	343.874861474266
1533	1533	530.428067674876	668.944351617193	135.520876210106	347.427567938183
1534	1534	490.476419890504	671.091403020031	110.610881450115	339.78589798815
1535	1535	536.253831737852	674.330280643504	126.697831434312	345.232061947477
1536	1536	522.663686304334	669.729561785055	122.81696838664	346.17212414102
1537	1537	528.374123126911	670.023667848225	119.208860578861	346.854229640457
1538	1538	513.680316969427	671.398767594679	145.477682916426	342.996472363918
1539	1539	543.677093803385	672.963036504355	81.7892429233998	345.009228381254
1540	1540	538.946790579561	666.128874755213	151.197849953655	345.282307409938
1541	1541	519.341887429198	672.388849031693	137.434997129814	341.111648461076
1542	1542	540.180758496119	676.600889326822	123.5224958255	341.189955078702
1543	1543	517.621196313795	667.982087371287	142.074028343975	345.041038569021
1544	1544	530.130072405053	674.576033329105	137.482964472793	350.238874584
1545	1545	515.871735958347	668.471576501169	143.825891417326	344.922302720501
1546	1546	527.652156123014	676.15173805377	122.623304665588	349.252524029498
1547	1547	538.113232794249	671.145213997314	135.199204291279	339.326323407817
1548	1548	542.715397679611	674.841478937178	117.665948964768	342.817525481067
1549	1549	475.407912414037	668.0453687506	112.706557521457	339.876370247566
1550	1550	530.951207131934	670.729111943636	141.228549576285	340.802383665614
1551	1551	551.542325218815	674.230035955609	141.593937641879	342.960039416125
1552	1552	500.418399859144	671.28061572914	123.718422363337	348.969743814349
1553	1553	480.659628006164	675.45449536721	143.734880539559	347.718633703133
1554	1554	533.578463865265	664.337018608744	91.6721338932656	345.477797694743
1555	1555	518.273652522439	668.933860251499	140.238989762973	344.744935448763
1556	1556	488.72959843635	673.447316404218	119.246462385974	343.725424699026
1557	1557	518.048579696737	669.926336284756	107.491630343364	344.629226777085
1558	1558	520.779005856982	670.388559615937	121.111659963897	348.446106033848
1559	1559	487.356230513021	667.837443523499	121.595668130109	345.312653840299
1560	1560	528.11288768623	672.7708107777	109.264748826326	346.451917156823
1561	1561	547.290933173915	669.801109591578	111.164804012366	345.630680178682
1562	1562	512.99977522704	670.892809281318	160.824781515163	345.453349472447
1563	1563	531.617389078456	673.933355778108	128.470671097413	343.908836536349
1564	1564	510.740077112099	670.954240548373	150.134457889742	341.791186711573
1565	1565	526.314365889604	670.792070231551	141.650759215607	343.032070338992
1566	1566	509.990558418091	677.058258092089	148.87934539525	338.231218251112
1567	1567	507.576873124948	672.157259879425	162.962717381907	342.648931564135
1568	1568	523.613070703521	673.21828049164	126.732975731323	343.65447259338
1569	1569	505.326305881412	677.165951622069	108.973643647244	345.275464174348
1570	1570	533.81420358756	667.035821909366	123.777478751191	343.394807367534
1571	1571	505.491957625	670.659101789035	146.73871655714	340.163649054785
1572	1572	497.279006202283	667.203583583029	121.155943248745	345.175630169281
1573	1573	507.868559780091	671.767569685821	104.131286445745	340.004113724521
1574	1574	528.593591252246	670.572277317755	116.528709443252	345.292424019774
1575	1575	495.238280123303	674.588097237841	122.488353784687	350.070509475376
1576	1576	534.882232363161	670.005437690424	123.550250042641	344.615294772249
1577	1577	508.177411986845	672.586867990495	122.388713840424	345.547203491497
1578	1578	530.637724747543	674.794684085603	119.792359945928	341.860027223414
1579	1579	523.397571592526	675.573631721939	150.190846980316	341.460622036396
1580	1580	531.745028109156	668.14284602992	128.697639346307	343.989274228237
1581	1581	527.023178579329	671.217688943686	111.044821718212	339.215221283227
1582	1582	529.368478706665	678.461352503644	120.894225689732	340.049664587464
1583	1583	506.215009465863	671.48288585505	144.150402680653	347.069417363769
1584	1584	532.847095369424	670.323296561693	114.344359669771	345.506273491832
1585	1585	563.253006681327	672.597131501991	108.075450100707	337.47069754446
1586	1586	542.949982552015	669.515876707903	89.9057673726932	346.034476516078
1587	1587	523.559434394977	668.342315344589	133.971094282416	342.943232210557
1588	1588	525.587500904661	673.921905155101	120.673026224029	347.707805481512
1589	1589	508.333563155845	672.813394603613	132.544149558422	338.947309497788
1590	1590	526.487322199927	670.857935023298	132.552063773906	345.698421931841
1591	1591	538.054192610696	667.315005511774	121.43747210295	346.684012940312
1592	1592	533.046499075148	674.438791611585	129.32810411839	344.928977691326
1593	1593	519.368741350949	670.240754062032	134.721110545548	341.790934452464
1594	1594	527.295800337462	674.257890739439	154.236538541193	343.296154137325
1595	1595	529.697491344769	672.470478509989	123.156814921363	340.721948516048
1596	1596	531.231813268275	671.818308645677	137.006811354046	341.411674991427
1597	1597	532.251155449296	668.014023059446	127.46299478102	343.343664203149
1598	1598	537.178364985972	673.969570707752	135.428521462264	345.212199485493
1599	1599	525.474199433921	670.629617469948	137.571303713572	343.276419168363
1600	1600	530.049387391752	670.208264655951	141.314870702043	351.023501238138
1601	1601	526.523792462477	670.557578851179	133.289351770296	345.130698556676
1602	1602	508.759962562383	671.941277818574	127.020869847375	341.0580358856
1603	1603	521.123301004694	675.108232784854	129.056772261203	345.671796631384
1604	1604	519.822750551445	671.773616628851	147.428583203178	343.848552248083
1605	1605	521.314501353432	676.662897834654	146.262066511139	336.885564287589
1606	1606	517.602695735597	670.34450322221	136.173743835502	344.117915670718
1607	1607	542.711444107682	675.199725684541	124.506583326473	339.29204172924
1608	1608	516.229049638892	668.473826710104	118.471138690545	345.600599290086
1609	1609	522.401100741221	669.666876838464	135.749224051342	346.421580676244
1610	1610	500.072525220512	679.039891478577	91.2201043243197	348.263477050845
1611	1611	555.652833806398	671.503790287612	148.393373511129	346.71191488514
1612	1612	513.157019717772	668.683419209871	135.682703079476	341.986745191648
1613	1613	514.467003582501	665.337001380044	117.692312818109	340.000673270076
1614	1614	540.296099667862	673.855480090886	127.364303758384	337.929221692222
1615	1615	531.876562694836	675.590141174693	92.0119169562259	345.722658771331
1616	1616	502.120303570605	668.70104928255	138.487611522189	339.626539402539
1617	1617	534.201776367074	679.007314461802	156.413211360087	340.586062335536
1618	1618	497.626874963305	675.350274652204	127.475003029136	351.601101748985
1619	1619	519.744254434143	673.239811331219	132.025851756153	345.434877210161
1620	1620	541.78082732882	669.766375549542	136.04020212099	340.404282049774
1621	1621	516.450941577412	675.664844681101	118.951261927761	340.48197112702
1622	1622	480.578265378488	675.247660996643	127.20649853563	342.309845627185
1623	1623	514.343955125827	672.523552192099	142.436801352868	349.491873787671
1624	1624	508.151286127905	676.636285129188	129.58021252256	339.384484163057
1625	1625	525.861635616033	668.152040318438	148.022517602844	342.853081362881
1626	1626	518.290943559737	671.598938719735	104.669715716408	343.651048084603
1627	1627	536.213719177949	674.923009433918	128.874972499271	341.589367230829
1628	1628	516.581877924846	671.97840546151	126.880204136447	345.145520525752
1629	1629	525.964063781015	673.517421274355	129.093941552919	346.309186302223
1630	1630	534.642438503532	670.638632865826	149.415125030425	342.665615330739
1631	1631	503.030213505935	671.226004454237	75.5580918095476	335.901247199204
1632	1632	533.847554887333	676.542753206112	125.291958028884	344.458577526461
1633	1633	546.041095368683	673.106962997405	160.708124578495	347.324202020253
1634	1634	546.070720666222	664.241499263834	137.676986124439	340.874288061982
1635	1635	504.136661796687	670.921659516756	125.832960362541	347.421185839227
1636	1636	492.802414486122	669.210546581444	117.920754951826	343.671270995616
1637	1637	500.455900772267	672.94793605869	125.777315693462	340.727502912144
1638	1638	558.417218620085	670.896599814813	126.751385294028	344.850836958143
1639	1639	489.272934133299	673.344827707171	120.25238957671	351.286162040103
1640	1640	500.797670183419	673.589325338989	158.557968070012	343.684462195226
1641	1641	523.134182261322	666.621109629349	114.922148115243	346.110599524803
1642	1642	521.638540446331	672.01653360469	100.802406587058	340.614480913959
1643	1643	535.971698433442	671.111163069515	149.62290922398	342.661500367166
1644	1644	524.537961075866	673.00227767186	117.227755946892	341.61988978915
1645	1645	536.580078352277	677.49833032765	144.291406614719	342.451304080276
1646	1646	516.253313395715	672.403680077991	109.822216612019	344.867333167707
1647	1647	489.984549524238	671.095470643652	125.600208477476	341.87134594872
1648	1648	504.814911172707	673.334092996437	134.652423674802	348.153786893963
1649	1649	513.993747069075	672.766413509752	129.056741811147	338.154065517439
1650	1650	501.537565145646	672.187223871831	111.800719668445	341.796462835383
1651	1651	516.747062483035	673.351743609243	128.445960803678	339.332873999027
1652	1652	526.773022913442	668.494845153305	117.427912145043	340.680793751039
1653	1653	548.003278451528	671.444194331115	107.053706916374	347.295149509617
1654	1654	518.389905189402	671.611403855687	82.0009651126038	346.210689148825
1655	1655	548.345935126145	676.754326774164	133.906355692276	344.81593501425
1656	1656	538.832496878563	673.36965071735	109.381304164345	347.253323019732
1657	1657	513.381342223026	673.411646594613	129.642185226748	338.418542800288
1658	1658	526.062186999906	672.691048322931	134.731538377723	334.505506773343
1659	1659	486.371850628493	678.895284453515	118.039656495359	349.893656829002
1660	1660	544.116064678863	672.533296205156	128.824916766184	341.239978586441
1661	1661	503.281317024155	669.360894664703	116.433433615906	346.85330710158
1662	1662	537.134571777907	672.14310122148	112.914053155958	340.314920954158
1663	1663	500.716242060428	673.470439976542	135.742238371236	345.197647968559
1664	1664	533.206077084868	670.075335804888	108.257122235584	340.758052620412
1665	1665	510.940040219063	672.102530167429	130.579173758807	344.576722712089
1666	1666	521.420010368704	673.128255167207	126.274545615464	343.601565657785
1667	1667	530.205808210101	670.650213484088	137.804669372498	340.562886782247
1668	1668	516.97240554027	668.808932162329	140.099244363401	347.211444194384
1669	1669	518.471911836013	670.34396577518	154.452971855435	351.653178422507
1670	1670	525.801527218824	672.130697715983	153.92268575047	344.725167551225
1671	1671	547.971852775047	671.330576595529	114.083881262778	345.060181728608
1672	1672	522.265845654617	673.988018620089	160.355970234674	343.660211154061
1673	1673	532.044150967184	675.93336246998	112.066749811637	339.481718570642
1674	1674	525.771451164942	677.126414373436	143.900587438468	342.409364620538
1675	1675	523.91359178097	672.375306731528	141.181089892132	340.026972354394
1676	1676	498.584632693199	669.275403466338	145.951137302488	346.761858169045
1677	1677	546.54345710984	668.510658687076	135.255522063362	340.87642638261
1678	1678	536.750488035583	674.422076302429	130.490483581985	343.377686447473
1679	1679	492.427752516853	666.613475109372	149.924959675172	347.329968505575
1680	1680	549.99974244469	674.06923001791	126.240541585306	347.64467712654
1681	1681	536.142055701969	671.954381851021	129.92759363949	343.888025627761
1682	1682	502.320890481673	669.851213568619	114.642855639005	350.77770705818
1683	1683	510.48889346204	668.978824656675	123.547154961488	341.888592319194
1684	1684	554.901816615857	671.588770940946	120.686038067446	344.838237198402
1685	1685	518.138811246838	668.237395698663	134.075434042413	344.398468183383
1686	1686	537.181215069487	670.503467186523	118.662313971188	347.296982621298
1687	1687	540.660589778457	673.344027298108	120.461836216851	346.637446292407
1688	1688	512.845124033339	670.82916083639	106.904617437425	343.980363446039
1689	1689	521.507436348118	676.722855562976	141.150527658713	346.951208486951
1690	1690	495.383431587306	674.780549699461	121.824074126589	341.245864871036
1691	1691	531.975646905192	672.052758201681	137.916368582014	346.071362003968
1692	1692	534.623921569834	675.316071022069	147.151116377105	345.87830699168
1693	1693	500.601846464116	672.399039239884	149.127599888636	346.227258745447
1694	1694	539.681679866685	674.230418212591	105.731049902895	339.272927195733
1695	1695	538.680094464333	671.96356303606	120.988048101317	347.239601325231
1696	1696	524.049382206665	667.51711415144	143.015983701992	340.808190247397
1697	1697	528.095284715355	671.237920570338	152.90690567964	341.727595489385
1698	1698	518.849834728447	670.641323246274	112.70467361459	340.688841951263
1699	1699	532.681473445355	675.075474459254	154.559474350506	351.424950293773
1700	1700	546.410454047687	674.397910884163	114.451010623053	340.449864733148
1701	1701	541.836209141233	669.415449559065	142.946892453606	341.454801813482
1702	1702	500.951120424621	673.462494444077	120.726196097267	343.682568877472
1703	1703	497.887024902771	672.172334644977	132.726957706929	346.071380488611
1704	1704	542.446309468562	674.126818639843	130.132711816731	345.11563867824
1705	1705	549.740306900274	674.028729089793	147.608845467445	343.016098362119
1706	1706	519.795230812582	668.789277993687	137.920234966639	344.189502046252
1707	1707	498.684822659962	670.757822691067	112.259554680702	348.298095508879
1708	1708	536.861317966882	672.608149504125	124.705019195462	339.377362790915
1709	1709	543.017055785899	672.066427770385	166.411201458176	344.842490742749
1710	1710	504.649385452778	674.343999410373	135.651244344964	340.173190589609
1711	1711	513.830884044151	669.984429026397	150.756247973593	343.576305298133
1712	1712	522.909956297491	669.424977712045	109.026895237354	348.719908805277
1713	1713	528.470908981915	673.917975451509	141.275509671815	342.872398009972
1714	1714	517.786129034555	668.545196628719	128.04881405645	344.612344831169
1715	1715	510.999180994878	674.496679377526	131.272255731113	344.322422215636
1716	1716	542.949047191024	669.668452926686	145.514764576787	341.477358816349
1717	1717	525.528832241555	674.982099940809	121.302358718782	345.219935256175
1718	1718	553.757589998107	667.853370108772	115.952634117221	346.44874842142
1719	1719	513.859386167385	672.675369414674	139.949843071335	343.092834989142
1720	1720	528.550108252155	669.828477834831	144.995797641204	346.357071470604
1721	1721	522.508146121648	673.894141280909	129.11797608397	346.150949897302
1722	1722	513.694747452091	674.14003115864	108.079352438365	345.244745576724
1723	1723	535.809082410981	667.247698290617	121.437465756762	344.864094145429
1724	1724	550.386984620741	667.536146096412	134.618824517618	343.936418891315
1725	1725	510.354983330518	670.353356546754	126.864847393679	346.414657204422
1726	1726	533.844158853246	676.856669337765	127.490570058853	344.904646092172
1727	1727	497.40514009038	675.392704834946	126.393424378859	342.704046583294
1728	1728	525.208720337734	673.338944448514	135.07672607219	343.034563853527
1729	1729	530.065625727635	671.461205523103	123.037921141331	346.424717726545
1730	1730	498.36377144634	674.805699095799	144.551893009254	345.199054453845
1731	1731	531.294216737307	671.979867376404	147.535390027146	339.018017241497
1732	1732	531.109604763295	670.05453454175	145.834444111417	345.863971524822
1733	1733	511.007938584732	670.498070077219	149.435595647669	342.213813739004
1734	1734	509.358784250362	667.452197612202	165.180214799642	347.760909800863
1735	1735	541.949768069543	676.157373291149	134.462031522055	343.918033721123
1736	1736	519.753665121401	672.247809964893	127.58004728308	348.344002838297
1737	1737	479.722524489462	673.782272825307	149.202232408351	343.560703970918
1738	1738	514.780822447854	671.927132512389	134.256735801151	343.658556774188
1739	1739	522.890964682399	674.56976118761	121.675867059434	339.538814360845
1740	1740	523.656669347811	671.861590275021	147.059925971775	346.525397303334
1741	1741	482.808002918975	671.894636047626	103.075180722403	348.114272219283
1742	1742	542.621081161153	667.759966771479	129.637451110991	344.598474221547
1743	1743	518.279643100636	674.520423877264	105.699733535379	345.698533188549
1744	1744	510.137562601158	670.756628092497	170.766624682942	346.162628952674
1745	1745	505.664676285024	670.695468544271	111.861447917918	349.565876285698
1746	1746	532.669499158362	675.418259307904	105.40886810009	345.326797320646
1747	1747	518.541109943879	671.984302057114	115.764705153416	348.067256867106
1748	1748	530.262391780028	670.28357072769	143.447880993885	343.356045475364
1749	1749	494.523467791797	675.025132740037	108.852280329972	339.432039374121
1750	1750	515.26128603194	677.902080035603	157.896250483408	346.769922059683
1751	1751	517.8013707911	672.004223715959	145.182552024444	343.194390371418
1752	1752	532.819939039021	671.148637384642	138.103319200533	346.202007876271
1753	1753	523.807784462626	674.262440200761	115.454921451849	341.889761001502
1754	1754	500.945479563109	671.383685625626	143.438026736385	337.886454366223
1755	1755	495.205246941511	675.437436046022	119.936835633528	340.769968937548
1756	1756	528.077855337688	676.289903358445	143.024933609222	342.743098096177
1757	1757	537.453894325658	678.217131710935	107.810633381082	338.596310687096
1758	1758	503.775367131482	673.329283408438	100.015471171415	346.937971051557
1759	1759	549.040708225165	671.853904793073	134.529147285407	345.858632169546
1760	1760	546.694924785742	670.602492342098	114.99685438381	337.458296043241
1761	1761	488.605225175053	664.907409267425	143.001323875634	339.76122272955
1762	1762	504.919252834598	670.045354265333	127.098273681603	336.672449200993
1763	1763	553.216012112427	670.408565434063	162.182007627903	342.826316974459
1764	1764	516.780648919877	671.467071195839	140.633144142681	343.054766712246
1765	1765	518.976851905915	673.466666072317	99.1346528953124	345.838468948234
1766	1766	536.487271741767	670.056474826754	103.748354850292	344.278333695189
1767	1767	516.611282789795	673.835361758619	146.522602318235	340.400750993305
1768	1768	516.729201915109	664.351935057915	160.134562718508	346.123694295023
1769	1769	513.604933839417	670.931306503984	115.382169815411	341.786961610007
1770	1770	548.203644789411	668.864917242472	136.312393765497	343.471347319897
1771	1771	525.849811051661	672.948981490173	165.693031483785	338.43232121875
1772	1772	517.887565741886	671.595645071104	142.632219938361	340.035894568476
1773	1773	525.074832864179	674.144157428686	124.178145425758	346.179450350873
1774	1774	514.885440110114	670.618902837717	142.728122902414	345.304322655027
1775	1775	517.606258060661	672.377002076008	148.51904831728	342.580215834056
1776	1776	545.11607992008	676.504823504339	139.392798890519	340.073178030905
1777	1777	540.542975830934	673.162750509202	130.515243198038	342.407762935186
1778	1778	512.767480957418	672.540559309351	106.622249791401	343.906178414561
1779	1779	522.98337572699	668.32027260335	120.892211951684	351.15180850922
1780	1780	511.739142570329	670.715607247679	122.260027427526	345.071077324738
1781	1781	511.797475190529	673.073738002645	133.813670855624	345.178498749672
1782	1782	497.409877520143	676.94861448711	123.860649100367	346.855196793768
1783	1783	515.532818944434	671.221277278934	132.461644982681	342.289050500405
1784	1784	506.296951649571	669.21413961829	154.191873947764	344.853648714296
1785	1785	518.200041927927	673.619027723536	110.930409385424	337.452231367088
1786	1786	547.060030384079	677.935981895734	133.672520216571	345.771000015223
1787	1787	496.751373727313	672.130498685791	102.166227533207	350.136169368511
1788	1788	530.047905737745	669.890009341953	134.831943105139	343.023650520949
1789	1789	550.226665059053	669.857898074677	138.435806761237	342.267984246778
1790	1790	519.722776147595	671.394457297075	112.238525807925	344.840164249809
1791	1791	516.643875242035	671.569713416112	171.583682065667	343.599110972062
1792	1792	508.557221828024	669.174792756163	169.488573464267	340.160186748632
1793	1793	511.646286577693	675.128741853516	156.9774058252	342.118033921524
1794	1794	538.667084998679	671.702536241536	99.8896862133353	344.478710071139
1795	1795	496.09109064868	669.152378459711	121.180583626492	339.865078020601
1796	1796	533.751488170386	675.008298292061	125.312178462914	340.524993175303
1797	1797	525.19884747287	671.842345294058	112.918258450351	348.972323830098
1798	1798	495.017114026317	674.055332812011	120.871833368172	349.66040170024
1799	1799	512.166169226211	671.24594399364	121.305472846497	343.081321179277
1800	1800	518.593090904573	673.994526030169	118.246899275332	347.770516860028
1801	1801	533.539299296159	665.368881539697	119.796920202614	344.109462941734
1802	1802	524.037875059156	670.284699741886	117.226938866888	338.071506111732
1803	1803	534.412587275636	672.42509274506	153.397220308313	345.457549854205
1804	1804	523.350792837598	670.268701598648	107.432132405309	343.054919153092
1805	1805	572.17354946589	671.879371729951	135.618967944557	341.483692593578
1806	1806	510.92482794059	676.722174851687	165.848921484768	343.621337508227
1807	1807	528.086997160032	672.224031917331	178.484648640028	345.582874005814
1808	1808	512.062180000001	674.895873998115	103.146597659742	341.264861526653
1809	1809	509.53192120155	677.285370763547	145.819433427999	341.360862412426
1810	1810	525.846274110398	672.954672521523	125.473594119689	339.818677635299
1811	1811	517.727299341342	669.886110559783	128.965142838955	336.936711330273
1812	1812	540.94480547806	671.980877926331	126.673797652297	347.851407328253
1813	1813	551.453821155733	665.318772394937	118.142164818917	346.848914790368
1814	1814	523.700718404656	676.799256706381	126.912429347669	347.839513387522
1815	1815	508.448345008969	669.595806604475	124.80251098865	339.151057869027
1816	1816	555.46744985213	670.510853761558	122.510099901811	345.006892055271
1817	1817	519.631832073322	670.260188928728	131.2088830594	343.809589786919
1818	1818	530.087834709325	668.647585700418	91.2661059838448	343.350962399944
1819	1819	490.999230034475	673.584085149051	128.064450354576	343.156228624372
1820	1820	509.822177301335	673.624825951107	101.885554856428	345.688885369726
1821	1821	498.762587528665	670.548695892554	116.028703121773	341.433964962822
1822	1822	499.693403151418	671.75433116725	165.919277181466	347.07724599354
1823	1823	509.221451844228	669.053567873246	98.2863790054072	338.766788003031
1824	1824	502.219987536212	674.821001670143	136.740145104111	347.244043903327
1825	1825	502.157544504625	667.40795975608	111.974598132539	344.280265629208
1826	1826	542.198150126541	671.603361328989	122.433266478159	347.919622530749
1827	1827	519.456161003551	670.238491445878	135.857942013104	348.565954030996
1828	1828	518.521438143919	673.069721758817	132.616601290578	348.624531515977
1829	1829	544.691027393895	674.472205933293	120.423798675182	349.705560270824
1830	1830	529.35314323854	676.152670237353	113.744103194251	345.328828440276
1831	1831	504.290650572891	672.386270249103	117.681574914519	341.854550081922
1832	1832	506.669363401972	670.664573868161	105.647639312403	342.475052215649
1833	1833	518.618392288026	674.89608524237	151.086067838957	343.275530172321
1834	1834	493.10777953765	674.654670273384	121.514850442793	347.05373695461
1835	1835	529.841790731338	676.591906905529	118.318843942989	343.921328181943
1836	1836	544.571528386121	671.444975569656	107.507636328934	342.013691256226
1837	1837	534.283312416428	669.589337047429	119.043450288513	346.023247122484
1838	1838	517.499633048885	669.061471143877	131.984849456713	345.040296886725
1839	1839	534.242723154159	673.087345199309	125.889733841849	341.352551074944
1840	1840	513.218208404871	675.350107259762	122.045044945886	343.004186195681
1841	1841	527.849511746177	671.342227484951	158.511760368322	343.806355580377
1842	1842	517.263864404867	672.055223726324	111.869481065176	341.20706739999
1843	1843	535.244243826978	668.45938756888	126.375492379904	350.108960687179
1844	1844	552.129008037962	671.187858027278	130.691726646083	345.004039352143
1845	1845	511.897186206612	671.582740124067	121.858201910377	344.759636443304
1846	1846	502.797034718857	668.498445691999	127.817437270545	337.105940910568
1847	1847	510.693610569235	676.860853682246	109.298073977061	346.863271351538
1848	1848	509.320463645666	673.302420921971	148.525488117146	344.883546998873
1849	1849	500.860505928441	674.646509751969	155.964001608394	347.405381959406
1850	1850	558.237255452569	666.044147054325	150.606976271141	339.053439403117
1851	1851	550.315460669529	676.016383305499	124.226626226802	342.842338578373
1852	1852	518.873227993522	668.253220591585	133.676143804811	342.777186071689
1853	1853	510.943209087602	673.246997620587	125.208735855517	345.155752293639
1854	1854	511.472841096548	675.661723127382	119.094686118708	342.538669075224
1855	1855	534.591437358059	672.036470872021	113.542929400692	345.858526159213
1856	1856	557.030997889891	670.841937579094	154.490393813445	341.600928029292
1857	1857	537.661354472152	670.501132267435	141.695233301859	346.775165450413
1858	1858	543.182302097305	673.814308169822	97.4824650606388	343.610230543196
1859	1859	523.808982014859	673.207249483694	119.966122677666	342.204602833437
1860	1860	496.885875128356	677.826289481761	106.911844616369	345.867722482584
1861	1861	512.70747569764	672.521534924926	124.91229284417	345.632590457089
1862	1862	522.249149438828	672.872326072596	112.505094800723	342.190008879623
1863	1863	510.351687841268	670.51437329771	158.713806618795	341.854828743386
1864	1864	515.516712218688	665.615440249273	150.881369657208	342.608965807116
1865	1865	525.877879767925	664.868462236342	165.034284894911	341.356907807884
1866	1866	526.489020723043	669.750705243437	121.013252469281	348.408291112868
1867	1867	488.179179311671	673.921759708432	133.473668788568	342.756024563808
1868	1868	510.398801711002	666.254987016303	155.897668504877	343.66613746709
1869	1869	534.877703987447	673.161884204233	131.100529780806	347.782739270438
1870	1870	543.644637846612	670.001455265334	122.917116530441	341.381794927831
1871	1871	539.690639177378	677.874456596784	86.5210533451538	346.796285851657
1872	1872	532.711661823439	672.22886747975	112.808143612061	341.427897980881
1873	1873	502.786266818243	673.746426263863	131.298341832629	346.941938665795
1874	1874	505.543447594793	675.879810767918	143.271876436246	343.525794299433
1875	1875	540.10830673973	671.052717994139	137.914485611831	341.272194327067
1876	1876	567.322725074404	673.293619633633	116.345048166763	344.456052555107
1877	1877	558.788282454047	673.864849784663	125.03711448478	345.063560788669
1878	1878	517.689815257343	672.442283986118	149.740918000733	341.813300377525
1879	1879	528.397651433315	673.659171395942	132.069925850651	342.168629381897
1880	1880	510.590069475743	672.030692607103	124.990771070232	343.155674517949
1881	1881	495.333162238834	672.007488334094	162.61338057791	340.553171543724
1882	1882	508.768000477974	672.671811892485	120.839427624075	339.367363571431
1883	1883	524.584300293041	669.847658775179	95.2904395978837	346.366308072231
1884	1884	532.969240726245	673.313479817107	121.197631414566	343.130690995414
1885	1885	510.915183018203	672.116689274053	148.020095933309	343.313033634254
1886	1886	530.901040742283	672.728180765435	112.075195812684	348.077860011599
1887	1887	523.503293496801	671.862740196663	142.523169570806	349.763554119809
1888	1888	535.773957549228	670.729401697438	109.916797915711	343.406667107585
1889	1889	544.155995461051	669.975314556365	150.759075904453	340.275616416017
1890	1890	539.038746590486	674.415080829844	115.174406113655	339.857540608741
1891	1891	508.282485820144	672.460486445959	127.558953789135	346.569237081149
1892	1892	501.595630322658	671.291517166247	143.349028623953	345.837918862766
1893	1893	530.942513687483	672.326887132524	147.422752720225	346.280621937465
1894	1894	548.746047400605	670.759615304059	117.600910665862	349.447172819995
1895	1895	531.430641453057	673.884195708813	130.654794565179	341.215537471456
1896	1896	526.182213764037	663.822761757851	130.07011811622	344.429064468053
1897	1897	532.334566669011	670.788941863864	141.093971194165	345.358115378765
1898	1898	526.714976596532	670.189311804131	138.56298673638	346.297794283987
1899	1899	514.723150622238	672.876786581485	117.09028091851	344.578835756464
1900	1900	542.36715956583	665.630059112572	145.637614427003	342.787803432585
1901	1901	535.648028937342	669.575022294056	86.3990982134197	345.746445824434
1902	1902	532.58382277427	670.040118459163	121.886351245494	343.240444727353
1903	1903	517.964595483605	669.038994073654	156.567567049111	348.521351924324
1904	1904	536.190790854731	674.653980471661	139.065829754254	343.119266662452
1905	1905	513.74752180059	664.556953369074	151.987594361643	341.473901270919
1906	1906	550.906379216987	672.062604022349	156.415802162997	340.979851118908
1907	1907	507.966555321733	666.953241713901	132.50461923603	344.370561464563
1908	1908	515.784511335222	668.497119272924	112.362408614612	344.009200198123
1909	1909	554.111647392611	667.420608988382	144.495344484183	342.589627394284
1910	1910	521.775774421622	670.307416838092	156.344576067205	340.096232777414
1911	1911	537.926055161848	670.147365335011	128.584010160028	344.547900417238
1912	1912	534.878088930369	675.312872316281	148.087191021952	347.405132753276
1913	1913	494.089904991599	672.075333422637	157.316730623349	349.415116206626
1914	1914	525.976371704424	669.860163864917	120.746434756301	347.130949412464
1915	1915	524.717565559262	673.081260364383	145.819310229741	344.007790577548
1916	1916	527.380536021824	675.056059050559	108.041548649444	344.421778194329
1917	1917	530.842573392165	669.369029768736	115.852602189024	345.658635349466
1918	1918	523.556409786313	669.376107926181	140.416135692825	346.741985300328
1919	1919	520.24847999352	670.735324244246	156.115304226915	349.29881972948
1920	1920	503.693644925038	669.972843022064	150.791137374749	350.611283381085
1921	1921	470.39042765514	673.632380176592	114.094606882809	345.211083507026
1922	1922	535.729529889114	668.06324422785	129.755145050259	346.495657845482
1923	1923	518.552631456255	677.271195519716	126.907842790625	344.710349216032
1924	1924	554.651267675367	673.422576887732	94.2749225564538	346.914945859255
1925	1925	503.966276768346	672.347430583527	157.074521678123	342.002210873773
1926	1926	517.848753569465	666.799587927692	129.910859603261	344.202188406389
1927	1927	527.526289944565	671.607305733852	144.409350113834	344.943858708746
1928	1928	523.0586597527	678.629021199676	144.281087100236	341.942318505814
1929	1929	513.005707880678	672.448370252989	132.788360511368	342.303559886613
1930	1930	509.397528613645	676.510717878497	114.750517323655	343.703412220756
1931	1931	537.14739672272	678.060712958051	100.351567436155	344.897212309714
1932	1932	506.176666119387	672.897535899213	113.072721395293	346.126984071391
1933	1933	516.497043768194	676.709645921305	126.463384497955	350.656645664459
1934	1934	529.494914664521	678.268700818792	156.455157333856	344.642317429174
1935	1935	521.17692286842	677.147640274717	119.989309165786	346.371220287619
1936	1936	519.281599807388	673.970361404946	96.1521596047764	342.520252311584
1937	1937	510.995922805194	673.312885981702	120.486697032545	345.622075484898
1938	1938	534.276806393325	676.614103971477	107.376679336196	341.869611286058
1939	1939	499.648435874873	671.234908874975	134.529785218642	342.054625807676
1940	1940	518.4435514486	669.761053737498	124.322128885986	348.092213793804
1941	1941	504.542561949288	674.194088313282	160.677244864997	346.481924346223
1942	1942	565.33647739329	674.370002545292	147.215620419076	343.62707553433
1943	1943	550.741253714218	671.646111579188	106.459404055045	343.806244195909
1944	1944	496.982598765765	671.595392534028	139.417612098699	345.571638136095
1945	1945	525.387834114873	674.738720275149	160.286846346609	343.148120654927
1946	1946	511.75892661863	668.963671660335	158.051505068177	344.785381079637
1947	1947	524.511506486183	675.248032511639	140.921898826605	345.402026505071
1948	1948	526.551985683391	666.370419902749	149.663285663062	340.381624021918
1949	1949	550.763622547461	678.452818758893	147.23326911239	348.533076188138
1950	1950	526.329670504566	670.433569846599	119.469385195169	343.95958059586
1951	1951	518.415993022045	674.437578212197	134.723706767983	343.597989355633
1952	1952	535.357601115271	677.820020917079	85.9935651297785	339.286329544254
1953	1953	526.009909071876	668.593836036387	117.305145120078	347.10718872843
1954	1954	530.176721554515	672.393277206166	147.226393029452	341.669870604206
1955	1955	537.057031727443	670.045124827732	93.6533732480108	343.637813206928
1956	1956	526.332491662284	670.235703436957	145.516855200228	344.283504194598
1957	1957	513.625209326178	670.631216695734	119.519850195868	341.484132679368
1958	1958	492.666704019633	673.865591774061	113.747422344774	344.042029809894
1959	1959	518.74488111126	673.782695954055	136.91856408469	345.308146595101
1960	1960	514.863638965617	675.706812392503	111.14656671963	346.84433362869
1961	1961	529.007665165854	674.989016030994	157.978147139567	346.17304742261
1962	1962	502.101205946614	675.065850661769	103.722977069181	348.367620881257
1963	1963	533.17759393595	670.539919675467	111.864533095223	335.575435434769
1964	1964	525.694599467158	670.425301593519	132.75504655875	345.945439003964
1965	1965	534.874540046698	673.224119426119	116.184769781891	342.98384168425
1966	1966	499.946577831983	668.101300355765	132.674546648692	336.619400475721
1967	1967	522.141517280859	672.855176057937	121.51839075969	343.275434219499
1968	1968	526.486931831044	671.536377959946	146.089956909189	350.226499800833
1969	1969	524.337117691554	667.046238209119	124.269209739675	343.605611074027
1970	1970	524.632711564715	673.813061788987	119.234691605539	342.88670373436
1971	1971	505.753323278936	673.393189454633	131.009903471283	342.588769115606
1972	1972	528.188273310872	673.045332021174	126.555644026845	340.385891304707
1973	1973	551.142211160814	671.50734450993	143.248030094664	343.196799054816
1974	1974	515.955457200645	669.343974359451	161.968094638022	345.497659791284
1975	1975	562.699780817434	665.842275516008	124.021730394087	341.708586708528
1976	1976	524.421086265517	673.247093006486	145.281226485061	346.006958898408
1977	1977	510.470576197722	671.489911412111	123.207922258254	344.135546437749
1978	1978	538.595806770125	673.516313395977	149.113444928546	345.746917895987
1979	1979	508.048604480146	670.709119415415	171.519091072116	343.475021960895
1980	1980	515.106250668564	677.634156673565	118.627103340921	345.322622875173
1981	1981	511.52352020652	670.407160887878	142.418511174871	341.899351864361
1982	1982	511.737662297193	676.282410115904	130.389273156035	344.990930700596
1983	1983	516.306718778823	668.767732886711	149.344207049595	345.400792394984
1984	1984	522.112616044707	673.108569051571	144.547009583438	344.964142510224
1985	1985	524.823332524734	672.948615539399	129.725116748742	343.372234956178
1986	1986	518.008213545758	669.230790715854	138.552031018392	340.655048232135
1987	1987	522.265629768414	677.757430769917	133.828124334395	347.752188182024
1988	1988	516.576805517338	673.935263260587	107.100303706645	345.811651996932
1989	1989	511.062735189956	674.169012663075	140.662460379707	347.394574310363
1990	1990	520.261291849725	669.410981367268	108.737801606337	339.6497320144
1991	1991	534.466823581149	669.483996076467	102.778026693951	347.104933810514
1992	1992	509.668562660331	676.222503680358	152.058656520798	341.746007069041
1993	1993	510.467350512976	668.605070444265	123.152196834643	345.39483259356
1994	1994	509.015620236533	669.779511182752	142.40060923247	342.898017665107
1995	1995	513.050660785668	674.412837670099	129.855134462234	343.235533651472
1996	1996	516.633242978763	674.857578425853	171.952554211287	343.105048306992
1997	1997	527.813742271813	670.921465186731	138.545463032148	338.967283192027
1998	1998	524.240504414644	675.304723889346	139.545037145475	341.551579389872
1999	1999	537.868543429976	670.188280239663	143.465707067736	342.273867394769
[truncated: 3,001 more rows]
