# Supplementary material for: Hypothetical Outcome Plots Outperform Error Bars and Violin Plots for Inferences about Reliability of Variable Ordering
Source: PLoS One. 2015 Nov 16;10(11):e0142444. doi: 10.1371/journal.pone.0142444 (PMC4646698; doi:10.1371/journal.pone.0142444)
Supplement: S4 File — All experiment interface and visualization stimuli code is available as a zipped file. (ZIP) [file pone.0142444.s004.zip › experiment_code/data/one/63.js]

var results = [[510.182781930098, 526.091253282657, 498.885409240415, 510.721888613473, 547.143572117994, 475.72688672775, 525.103196755803, 494.732158236446, 508.102226539161, 531.079359286725, 516.398851039187, 520.767699742831, 523.867635903937, 534.422632348631, 522.436353539359, 548.587374844962, 551.068205058463, 517.920140283009, 515.632817152136, 517.393884554933, 532.692594218005, 552.164988995071, 553.823714451171, 517.812464692915, 505.236901524359, 516.573770067997, 516.880211172868, 527.572345194633, 539.052566136103, 536.328064597493, 540.001241541366, 521.382672824452, 523.840682026113, 533.26459368847, 516.381035913202, 537.542971626909, 512.805516043481, 503.428170445114, 518.257924996731, 526.340144082636, 508.725088375894, 529.782823786211, 556.100803516878, 504.123117189536, 502.400342843225, 513.019936091325, 527.385278322115, 506.928561266128, 520.790024066496, 538.067354791099, 523.431441400693, 505.196155792902, 532.427782586266, 521.447395954987, 519.248890661605, 490.10510962838, 533.64882751934, 525.186059989073, 545.868870284015, 515.696590032826, 536.228567452148, 543.863041851122, 516.566344023019, 527.913251802844, 532.365655357473, 536.081714208557, 528.588618120948, 511.758543986709, 512.61754868048, 520.944038277734, 518.169815182788, 512.438846720025, 521.973497365854, 511.213890867675, 518.545893086539, 545.389914942305, 531.293385030969, 525.332276608044, 537.226691765024, 535.293817550498, 542.615846438399, 554.166895635914, 512.95298687625, 515.519077052822, 512.696820089681, 549.009101169072, 550.08096548103, 513.045265059538, 508.66914738932, 500.167932029479, 508.2066119112, 548.122858751896, 527.191291470206, 518.6205316612, 553.743167807505, 505.117933766736, 526.515710431581, 567.338295574501, 517.757421833614, 498.59419418269, 551.409014774105, 540.248294850879, 523.48978096081, 529.873840744352, 559.198319090357, 562.197747289329, 546.392216575502, 530.108478365958, 517.92164915632, 539.380692647505, 528.312991184276, 532.243838972058, 528.562795881726, 522.893307912598, 525.777372851578, 502.68582461391, 524.479842420283, 506.373350991857, 524.574473565836, 502.159043580907, 556.941548792523, 525.794907618665, 520.466946624114, 531.396895658528, 528.49002239631, 518.411797768036, 540.594752523584, 508.608809754758, 505.164812777217, 523.409689273845, 528.970672447479, 525.148489336465, 541.599746124692, 511.818417471958, 529.209109264097, 512.910078587924, 543.674247347382, 507.773020983498, 508.777988463372, 542.524457628958, 509.856148408485, 516.027049986288, 492.393514164654, 530.283080518968, 532.821515901213, 525.750416243005, 524.947426778302, 507.547917982694, 524.067990559504, 527.351216955665, 518.516333607141, 544.462622132695, 517.778797624011, 522.170868697305, 534.735812677153, 529.708986938309, 544.007987488639, 559.316645575254, 519.94197488003, 516.572575287778, 523.347305018852, 506.70328826649, 503.736451810138, 510.495476392797, 511.574094380364, 548.59138543927, 516.162414348109, 513.473811170135, 494.632240304725, 510.084396008905, 502.812019271568, 525.963913055903, 539.271134982511, 504.938053474064, 546.655090785836, 508.434626423262, 506.888289311534, 518.288417023325, 523.405320802754, 511.921979824151, 484.444379333546, 520.602329887143, 530.768351799768, 562.18816240817, 517.700442985898, 515.657197305708, 498.924460232694, 519.747941294287, 500.803911943834, 561.606790171038, 531.520052497832, 529.487514230641, 520.118310634485, 513.139709653014, 531.421425136657, 521.203127013936, 535.023208865079, 548.428428744991, 541.229022937158, 547.415904112853, 507.066392717434, 505.506112746824, 551.019884491658, 522.481575160343, 512.889900566613, 501.75656780047, 512.223143982015, 508.375381514112, 534.055501169979, 523.006602950507, 527.571581090781, 514.078278269775, 546.430442635462, 531.080064017896, 510.251482167868, 534.839664396604, 536.074622514087, 519.902850785125, 496.661991652159, 536.135427854527, 540.391586971437, 525.559661188649, 537.115949783949, 513.746696330798, 506.558445421416, 521.066079388243, 519.368370597719, 531.580016368286, 525.818542157276, 556.846537126482, 547.369309589234, 503.391152082149, 491.980049563052, 539.436003162833, 546.330273130415, 556.483780800709, 525.922264080468, 489.971018646272, 511.93330251086, 530.276911611537, 535.49568419745, 520.401146774278, 495.491053307475, 536.119719016392, 448.267574143559, 533.427889583508, 514.997257506227, 546.512610387088, 526.662904614023, 495.366758825138, 510.641139342507, 516.501081431868, 517.051061935696, 545.539973456428, 531.696188517787, 569.829267381667, 507.745612650065, 504.237245843708, 511.02256159302, 529.812528583371, 522.423638252765, 530.026378389865, 527.555506946659, 516.154587779994, 529.775810986962, 542.074142531107, 508.805548520197, 494.571724408786, 518.932098803984, 516.366799706096, 546.91160259735, 520.494629739387, 523.443853648646, 509.486643589659, 518.056386071508, 504.885912570974, 527.306738140722, 516.598069476841, 559.566745213332, 497.83954263315, 532.071670112289, 526.771966836107, 506.021067995487, 503.812238467495, 522.90381527959, 515.366771740019, 503.079053721382, 509.288148492097, 502.263173164479, 514.580429185199, 492.406401285136, 523.763183343927, 533.890734113954, 531.715257750656, 526.468487333631, 519.384147130086, 536.741446862104, 524.396183809765, 514.340441366952, 498.864035082149, 501.313162637789, 543.526768811952, 513.839854557918, 518.805383571965, 549.289046244412, 547.150953635329, 519.081374769639, 541.144729064842, 512.804551893192, 489.741200378107, 498.461450347746, 505.146320357672, 517.731562463883, 507.856509889871, 523.286844065958, 559.948644252906, 496.983823636754, 518.064051696327, 511.140870391465, 522.865235457272, 497.457091493506, 536.318524787446, 508.25823603964, 498.791656811062, 512.964955083114, 501.415800752274, 508.469550061622, 515.3512821281, 498.469175266975, 508.171838335737, 548.060326515354, 498.332454900108, 538.993717843041, 562.252223932397, 546.542647903925, 530.929668408505, 533.973628822447, 526.732485932796, 505.261803234628, 505.719498526184, 545.755380043488, 509.59021176392, 557.161261914712, 488.468428675941, 530.796573830885, 533.462824986619, 536.370504478809, 534.463134610556, 484.072755410201, 522.12908543487, 520.974099800978, 518.700326888525, 527.196512373987, 548.97213415372, 540.230536089756, 530.092642484759, 531.068397017286, 492.358363226021, 555.980979913106, 526.197627408428, 516.792119543395, 508.944089062602, 522.514147940404, 512.641936286479, 539.158534634022, 526.44607147779, 523.055689066349, 488.031655391353, 540.142443726314, 539.840296681822, 536.647052695701, 527.50027530964, 536.582788590485, 513.421470031315, 558.788196193262, 515.211821354446, 530.440523084747, 522.075665412854, 532.47060703831, 507.278681968307, 530.076936522051, 510.012297147263, 507.542035928515, 520.228108959641, 514.798667639648, 542.742198532559, 538.153041061708, 506.81940473619, 517.379726202306, 549.493988696407, 527.80979135977, 535.205230756876, 523.411598928085, 522.784312297092, 500.832607813301, 507.216574601061, 543.600036057151, 528.530623230286, 520.05492923656, 525.32336319459, 528.443652737858, 513.333689882053, 549.152227389287, 518.520214922264, 506.836235190592, 540.237493810614, 528.498261482716, 535.855552095737, 527.422765711409, 552.191530058177, 508.534548806311, 498.700127100936, 528.459787130822, 548.906473667158, 509.543389206304, 522.376752326785, 538.902525727678, 544.673035370655, 523.847106380499, 566.061094200483, 533.153403306529, 523.605297623849, 526.30705915276, 529.120881575273, 541.598294892707, 536.338403221831, 544.824799590124, 512.393152223046, 514.447540363082, 517.277649141202, 530.935946638115, 545.328326989141, 521.955465271134, 509.664199203501, 534.39102104301, 547.746064695498, 526.825353468721, 527.760294518127, 525.07494047572, 537.158497368418, 541.893596250905, 507.158110250068, 537.664862371367, 517.18568357299, 504.442506607892, 502.298524221457, 504.247923956823, 540.558746130317, 544.337349848462, 526.687489489437, 529.258569035033, 505.011828514958, 519.039063764451, 529.165516204943, 551.506748994166, 505.942239447289, 529.574080963611, 518.174325243203, 541.630536320687, 506.413263416421, 528.856404143549, 519.92556096625, 519.030335313657, 548.669615616517, 517.260002176078, 517.75083434746, 566.114586699458, 551.624822445821, 522.511562870562, 507.442963775265, 526.396536315243, 529.180174286003, 527.702471111077, 526.022138938099, 535.437813112641, 545.40994628912, 509.315939690152, 508.581132545337, 560.903116670908, 563.654694381841, 536.522541090699, 526.320437434564, 532.942158340666, 522.874693455325, 510.960006694641, 531.944703325317, 548.10952165323, 497.144097765681, 505.136652080469, 523.736130162615, 488.254234090423, 522.314293722599, 500.661505341004, 511.780730136706, 560.546075138434, 544.768309114755, 530.706613936982, 515.385367229719, 506.272202083678, 521.440153076108, 531.455189696653, 537.515961074523, 528.488349179035, 539.017831995745, 508.997046936496, 511.266148550767, 537.300883657593, 544.63909952004, 526.719954859906, 501.32256189615, 539.321287064107, 525.771526897532, 513.545944753596, 509.983208478168, 530.794768202812, 540.599554070587, 518.231227891725, 524.188684333577, 548.281171000318, 519.471602358369, 534.450699837165, 535.036261833408, 529.694131876394, 524.351698412546, 530.639789672586, 534.102200286629, 506.26107443187, 509.449286605411, 506.543636153631, 517.843798811724, 497.52161927348, 508.666512977112, 541.178122515668, 542.118573252809, 524.732174980384, 499.252251794487, 478.407366052695, 522.695625295783, 496.574949572889, 534.748755507322, 495.955559427256, 498.785414371989, 533.482839656032, 518.890349473671, 525.163314482064, 512.859656002214, 545.592303235999, 527.975009943138, 516.665669482158, 525.433441712186, 533.633623501568, 526.942092263013, 502.282678308751, 535.171416249674, 547.559731038195, 534.021655656918, 526.851396452736, 522.978803757505, 506.339411858838, 488.353668995689, 505.529509947963, 546.876214664002, 507.748175821234, 536.09140643243, 497.712472909882, 526.130008060481, 502.594223027268, 516.185594981877, 505.764968099919, 504.992309797342, 503.622079460551, 507.285374398694, 520.129521460085, 507.411537683721, 491.432880244562, 546.269352746058, 492.406813152244, 549.658564309862, 544.732918512815, 524.242805561491, 512.91835032191, 527.287467680162, 528.760874362879, 545.526816623665, 531.139005919872, 554.728075748414, 523.149138063887, 512.213934532502, 527.527322375072, 544.649402130691, 510.172502809635, 498.394704490397, 530.644149367914, 518.055087431791, 532.709435451996, 504.412890408364, 544.919452825424, 512.545682540566, 508.925621114121, 539.265585249835, 511.317245062683, 506.910907767907, 528.896993620476, 512.082147430815, 526.588799700921, 530.300881822719, 497.61318222998, 523.102809126018, 519.140530226155, 527.786345523695, 536.347682968185, 530.292289152305, 529.550168059995, 543.865906973556, 557.658850192124, 512.138561218841, 529.680333770423, 506.972679950073, 518.19287568625, 498.998302849439, 539.157312520136, 508.814518340477, 524.416527224511, 532.198814479506, 535.27161406764, 504.932012668316, 493.144854585213, 517.014673705641, 518.598492024824, 528.950368295415, 525.164615964453, 532.203015882848, 550.498611656946, 521.286232037691, 522.264694623521, 502.330012572292, 524.977396300863, 517.484453737673, 515.342973824147, 523.779878899292, 535.048009957026, 523.344014078398, 527.64248914313, 494.788579356958, 524.271677566717, 517.824588059813, 530.746250097131, 498.333995075795, 546.43162632821, 489.625912743496, 536.576919140113, 509.281853959524, 527.539657237163, 504.611630249559, 572.149967067952, 510.706415394864, 511.929938772687, 512.887670261576, 544.464226777953, 517.678300476678, 549.166246157385, 513.267508551443, 523.367106969218, 529.91108618478, 540.774426038972, 500.519015959259, 516.601835181413, 515.248960768646, 501.167826368326, 543.808599606598, 528.272589938796, 555.129390738194, 518.780150944208, 533.089594315012, 494.672045436627, 538.848599710454, 519.746284324373, 507.484448228157, 537.847818100373, 525.415696157764, 524.655663988453, 495.248986658416, 520.184203457613, 523.563300015199, 517.440066346437, 498.12178653032, 539.947308771083, 531.276306570156, 546.564878839849, 507.89592259871, 524.130510813078, 526.733106631511, 532.783107413204, 503.790317603842, 491.075137736106, 548.112273590224, 513.25766204875, 493.837701459754, 514.018322316315, 508.407738172519, 520.830263736126, 554.107072982838, 534.264147266026, 525.849241022462, 525.705844020575, 523.708354185061, 510.618497687595, 512.501908431927, 516.560657960573, 549.469814459104, 491.519305578175, 533.948754581381, 544.948893930835, 511.550274498094, 493.933433997446, 518.612206004971, 534.672567618823, 551.689495606267, 526.759782127239, 536.204481950111, 502.948552114429, 533.231171451879, 538.192292701973, 511.533476832289, 516.160504079083, 532.142743642799, 543.674899645812, 552.83937276316, 504.501769521787, 500.280847110328, 565.817261388407, 516.871512949829, 515.002667065848, 516.113057820206, 533.676616209253, 568.527171583334, 503.964947823059, 496.454911774378, 503.00532094222, 551.39657495747, 496.091428764624, 522.936773200673, 513.479712984543, 550.328356571181, 530.063024658973, 553.654301299698, 551.042093403859, 518.934642919387, 517.20284403192, 506.452786816966, 503.202726062226, 521.170384171303, 513.734908243493, 527.721336959442, 518.577448104227, 526.432634057859, 556.841011577554, 516.997366003491, 545.194861618231, 498.385154684703, 532.90372854167, 547.133694302785, 555.515795150967, 526.806881040475, 521.073472858381, 564.022610454685, 500.054706916927, 517.088819173822, 526.228598801827, 516.364112754746, 529.984086134217, 530.244264990613, 512.809204696919, 540.856225069226, 525.842200714602, 539.463664657674, 496.082520749695, 530.355263418119, 529.796148700578, 511.157670482229, 505.101683906752, 545.417742413925, 527.523246114156, 506.913192943802, 531.564617347733, 505.049379663006, 554.986963389865, 542.26750206079, 510.560170745693, 507.665928757118, 508.440905026684, 527.30304603434, 518.437809390504, 509.3765409663, 528.39814871397, 512.619530113975, 500.323783410216, 537.991013019551, 537.12576545066, 542.368302241293, 513.60054965314, 533.763532826434, 510.074755875899, 554.579156606356, 507.966579337049, 512.226101264606, 535.483974603369, 524.838680547743, 518.302501204898, 529.693357930734, 551.001965822034, 552.488554375878, 517.5664000486, 542.523188011249, 543.157622289721, 544.238472289756, 518.282684463433, 523.132743587243, 504.939369901419, 529.139843442404, 524.846457865218, 513.32154328318, 521.295500094621, 521.913174485868, 502.815220143949, 549.089698059523, 526.240854803236, 524.344343770904, 537.632243332535, 521.243846555238, 524.674040997491, 529.092116841469, 526.286316257733, 504.410435409519, 543.86055559517, 520.070531786752, 526.520590612595, 537.473440621476, 527.982865855235, 520.668567984684, 541.10217302524, 525.16828268541, 564.434714803482, 519.020521901841, 496.859681606865, 493.047045081387, 502.457820223166, 489.680562635431, 512.314023277207, 546.258432313428, 545.619357854364, 533.51619900826, 497.721199255911, 520.265470478244, 495.867521493034, 517.642581666748, 539.873540499374, 523.054143729507, 535.755016218112, 487.911487391897, 515.775347392541, 516.178772265655, 506.088298916475, 546.204718047812, 528.799934431186, 535.21310903113, 491.549541222548, 541.531950689634, 552.202139392467, 499.912820815707, 524.850598347152, 521.442889238848, 523.693194667822, 521.324756551663, 526.655956520165, 493.872513776313, 526.567423995906, 560.016151840252, 504.209621642247, 547.217187281217, 519.909545668988, 543.146069016561, 508.36699918732, 525.108310126015, 503.335896929, 534.22411547212, 510.34971408521, 495.877529515551, 522.308397001803, 527.560223899647, 546.548429952877, 530.469967321199, 509.210354260068, 528.591080767148, 539.523984840807, 530.063347962157, 508.321189317975, 517.93364516612, 527.248537676571, 525.503166581818, 539.303518975, 518.185903842319, 558.922074541584, 548.685026965524, 511.939012463125, 499.528210997783, 501.290316960045, 526.530289678686, 513.386068035663, 514.876784655102, 510.827562524402, 512.063943802932, 520.183422028003, 511.27476916979, 502.650258940081, 502.938859391853, 479.241461868913, 503.438569048726, 524.849554575621, 522.928404386505, 512.545626603876, 504.996887776129, 527.167012028328, 507.971301779001, 548.46340738157, 528.490279388756, 543.124185142719, 518.748544413714, 506.623276631368, 537.795541586203, 515.780301948326, 519.113567170606, 502.770629920074, 490.210761106928, 571.919491379483, 544.389034312448, 529.736241796699, 532.291229543981, 513.721089003168, 536.486455414291, 553.271181952618, 532.189474577442, 519.734662835756, 505.578216529118, 519.071398074497, 546.940034660223, 493.19281807149, 523.797012027544, 549.637214203878, 528.145970077386, 512.137435445404, 508.966212502123, 529.45229927222, 536.767481215159, 562.506461075977, 519.343213988285, 515.075000352408, 527.514736404041, 545.818883413549, 531.798944490847, 548.84252692117, 531.456201413675, 529.059847791496, 498.587787900079, 545.128404810769, 518.946805448701, 483.604846319325, 520.06596911444, 523.078043303654, 520.340493329884, 514.534019926632, 522.99699851393, 496.474430675111, 532.678314819362, 554.283746084721, 528.573204293291, 542.725159787676, 495.866591952979, 536.682774683364, 520.555968657375, 529.068238569128, 556.322398748101, 534.965533117816, 517.930167782371, 542.680229626275, 537.612024910468, 527.115188093482, 543.237415175971, 512.205501002883, 488.978560024771, 488.507908539236, 530.094885944741, 545.028215874667, 546.918573266374, 509.881817421746, 504.983964948322, 550.542065857639, 520.645602268331, 525.356969661738, 509.161103502507, 510.543854296054, 488.295724147696, 519.564978824676, 506.593432459584, 546.349891087099, 524.482934775219, 527.228868658145, 519.027105290668, 543.386933150028, 529.502459585114, 506.063005126055, 508.039791525997, 535.735118991845, 518.693136483892, 518.906414146306, 508.729700579553, 515.376911418847, 538.624510924844, 526.468837527015, 526.024949826423, 531.532748091072, 513.469390353735, 535.698796929332, 553.928168857537, 555.3183870943, 545.732947459504, 536.90059170129, 532.758547434897, 549.364738810587, 547.638631158997, 518.13205226265, 526.299535375138, 531.907579128687, 545.88386014494, 534.669756704146, 550.422910760243, 535.699607919639, 547.935734740564, 528.559627961143, 487.731345114292, 533.509650555214, 493.184762948401, 508.332492151455, 521.350881726527, 513.80746787275, 534.138659245797, 535.400296482356, 504.537009302694, 522.852846722922, 518.63700821362, 518.155647837015, 510.381890385488, 522.724520488997, 517.341255533833, 523.968260316625, 521.34055455801, 527.818524241464, 500.966773379212, 495.897115137727, 504.739124665749, 517.059686738251, 512.375332451589, 526.508394859916, 546.853705647851, 530.389139206829, 543.496489448641, 537.496627659904, 547.101629053446, 547.094126557755, 518.379591012083, 529.3151479358, 529.020827801367, 520.231018528475, 492.74695527201, 512.578553166004, 531.038853631577, 517.60474555836, 519.026316942721, 521.227184545072, 511.918500887354, 523.3173416721, 495.644326149922, 532.004649946494, 518.014088196961, 556.024902173439, 531.038177807252, 507.257285274329, 527.29779353417, 555.311344723734, 500.187281462453, 509.741666035006, 535.127377002455, 536.950994262933, 490.487526145174, 509.790172882033, 528.045123140726, 569.096758403129, 497.604679773508, 535.176595281263, 525.408522792436, 530.534749334682, 522.381467630483, 561.322848504361, 522.408780984926, 531.47998399139, 522.627198928663, 541.759216227546, 535.438130236982, 506.849977625041, 529.107773014447, 524.690052351041, 494.672874529743, 529.987599622969, 492.527633659053, 536.010642833954, 503.698744585469, 521.090548297792, 539.660978383621, 508.375036441259, 489.452526136149, 525.048851206452, 523.143333521028, 552.007557933765, 505.258240414979, 532.454153529877, 487.38407755227, 498.211969234495, 529.978739913794, 510.537088019564, 538.90098706998, 531.254138931881, 505.845844409776, 515.049487157018, 514.825223966279, 522.844447018567, 517.773326237079, 528.082662537601, 513.290244933387, 537.363315625752, 548.110122405943, 522.272204215184, 510.44187012868, 524.969919326637, 522.697697080415, 507.957468856937, 539.893199407377, 490.222141469175, 495.97803790994, 555.139419678193, 521.339734812466, 501.316992354912, 517.61731159013, 542.36047332104, 526.342468066707, 529.987442596763, 546.824329886766, 521.215647760494, 530.555345982696, 547.200701098385, 532.479942084833, 514.035414074403, 557.724678104068, 539.021719195828, 558.079736647278, 535.327103470731, 529.420943223324, 558.962537950635, 523.985571680544, 523.79831630089, 523.423645706415, 536.546850905761, 517.959607343749, 478.19963831681, 551.674476771182, 522.909971108111, 531.883770009539, 538.179947399656, 542.286985050273, 543.653135724921, 504.667188385593, 504.714553779731, 497.410752241767, 539.870234073585, 512.419559553937, 548.615237751837, 542.106725703493, 506.982314289257, 524.440117738069, 513.615167951899, 499.995382236475, 517.430714112534, 524.011499530381, 538.059436827218, 518.243372298054, 523.703348818404, 531.885826968329, 535.839072709717, 538.423753603518, 511.333609706299, 505.810519720639, 517.798465805016, 495.147059424052, 524.767384021193, 548.526115703188, 527.990278855537, 531.121083750104, 530.722701617654, 537.313297985875, 491.178515233837, 515.680625361746, 522.363255006861, 530.336825944051, 495.112677006737, 542.834047008167, 553.208507862117, 542.478106854921, 533.674061066461, 498.226615450672, 491.021518281356, 482.163682408635, 523.446422663164, 519.182322321035, 525.72034117448, 535.073113388526, 524.245455188362, 535.10088570934, 548.573225673306, 530.099763791026, 503.299378333343, 518.61396502294, 516.01327877007, 507.027913651088, 532.04292112159, 538.958956411825, 526.852915172101, 523.037400982027, 537.041199747375, 517.524876998471, 543.419564578702, 520.850006042052, 522.856472941733, 544.440698691017, 529.846416761729, 541.588437069976, 515.867102535424, 516.417203026894, 533.863712046021, 544.163435333024, 541.099186187513, 539.299107636186, 520.919242009532, 529.261204601701, 489.160607983589, 525.768395671624, 526.065515822208, 527.078773163997, 504.434647800846, 529.723041715192, 515.524053723246, 536.990447728765, 525.321626836792, 525.052312716724, 503.408358218204, 507.624830745284, 528.525510687745, 530.596585568827, 531.008994117697, 521.029299114449, 527.432662403145, 567.334009022178, 545.51909771605, 528.457394228953, 505.499985541107, 517.376200952223, 500.605431095548, 541.083497355158, 532.551640891146, 530.982748607502, 520.402578714376, 519.010090357905, 509.473552813793, 527.418545152647, 521.555682710219, 522.126862303491, 518.827199409681, 519.28636232562, 551.765312757375, 524.223465448004, 497.861124566045, 513.606558921179, 516.174934796621, 518.878875602674, 522.434852303255, 498.903916911623, 534.054702039469, 556.826541991683, 521.019535929752, 511.356051253343, 514.40469320937, 521.490247795166, 527.742760941651, 522.343982183986, 524.012122839908, 551.73066466277, 533.440473453943, 523.398948375004, 514.0133469278, 532.635971867645, 547.748428546199, 541.493848825563, 531.026643092818, 496.802148164674, 513.896140272952, 538.815751683736, 536.026874191895, 533.056299091656, 522.90952760763, 512.498467632813, 541.492091817551, 512.016716983822, 517.17743291176, 493.452084260758, 504.886644236203, 516.078810800102, 542.657543310287, 563.948449738724, 515.377199640546, 513.089607196545, 534.322537985746, 508.268204989713, 537.195421129451, 502.978032379513, 511.021398880207, 525.850387590319, 489.615421210826, 513.013431931939, 550.309445352255, 518.139010196152, 507.077896761984, 547.597879078869, 517.901384887507, 487.790571431735, 523.962455811609, 507.845439388919, 548.26633371901, 536.718739562373, 534.093701683763, 527.745540180979, 536.759036694239, 536.855082471775, 520.437765823081, 531.424003578077, 537.790743532555, 527.35910143055, 530.050164769797, 517.700854075373, 512.608916251766, 543.811287194245, 546.539942340985, 498.757475708446, 494.791191878029, 519.453976408983, 530.565710529431, 538.270389491266, 534.268421151015, 507.260725265466, 553.755528863862, 527.673136376117, 509.036814500615, 511.562091131448, 512.733960733841, 516.605538065219, 512.519709914851, 535.356691558848, 505.106701148828, 496.923658615347, 504.836600579434, 507.356926669675, 516.433951141989, 508.687228388526, 529.841923015732, 550.257915204019, 510.776072229651, 519.992331876552, 505.869206289485, 524.714520030129, 516.332582812431, 534.119211368502, 531.581533182942, 526.21723475407, 526.844831300972, 516.404361379692, 527.501576888617, 486.104514948262, 544.582994639675, 549.230857075313, 512.839465937829, 492.487367484518, 553.261433372322, 543.249000200599, 539.679756846908, 491.711165809226, 516.929481750499, 529.248524304519, 528.299873827034, 528.709013436572, 503.729053663865, 532.71015674983, 546.507508041659, 547.825480567809, 481.016680623888, 532.134646755279, 542.783245112764, 532.432142837733, 532.402210347469, 520.612427654382, 528.500981518167, 502.23525683898, 521.711553553733, 528.938304555943, 504.626169502894, 521.580049877012, 526.669584933729, 519.872189923024, 502.526099101665, 498.968037312289, 542.879520707125, 530.376072709012, 505.462032542618, 562.237043291726, 534.89651950922, 534.455664893814, 498.583718638045, 521.160936807545, 561.634917217391, 500.811132787176, 504.034145488895, 507.124563412767, 522.256274097209, 518.547676244155, 528.872915786501, 516.735170656789, 540.898196783046, 526.278781072572, 515.445894362701, 525.555704964478, 494.42239946144, 538.617196018249, 515.211711072044, 549.427627827539, 500.65178132298, 525.693013113252, 557.061260274567, 542.660551425623, 494.029048037256, 500.165258413315, 548.090679117964, 502.997490282756, 551.123942726874, 503.828687919302, 543.550789071793, 496.400644488828, 538.240884102772, 524.989454348179, 519.532093018995, 525.481366726767, 537.08477696226, 512.729622191152, 546.603256678449, 516.30635148639, 536.977107807576, 530.500355910278, 523.795803110463, 519.163882892012, 517.913078130622, 529.538540621369, 514.876625588646, 547.247860680798, 517.972941973861, 517.124719763451, 549.441121974334, 534.989580159781, 509.654616164383, 519.512326025074, 540.956254137032, 510.892132089134, 518.235764330204, 526.274486018734, 549.684741365802, 536.404358739105, 535.568097032611, 520.665458825995, 519.933470918031, 519.758152534426, 538.738913937601, 532.635735849497, 552.644171163215, 534.805689885157, 516.636432316319, 505.463949198889, 538.985648157567, 533.814960222179, 526.561048844966, 518.666804363495, 526.799646295587, 497.973440006715, 528.993478888466, 540.689030504043, 516.390716036852, 526.656720913668, 513.532161468236, 496.680613767446, 539.933649709619, 538.545454656437, 546.702898224398, 507.84482482962, 538.821161824453, 522.788493662937, 543.317510218554, 535.413208492873, 528.338483126934, 499.602169565341, 526.604745173942, 510.708060443102, 521.771006451301, 522.793649725652, 546.484107635807, 501.191695678637, 527.444042581627, 485.850227957618, 503.201953212637, 512.96094192852, 530.428067674876, 490.476419890504, 536.253831737852, 522.663686304334, 528.374123126911, 513.680316969427, 543.677093803385, 538.946790579561, 519.341887429198, 540.180758496119, 517.621196313795, 530.130072405053, 515.871735958347, 527.652156123014, 538.113232794249, 542.715397679611, 475.407912414037, 530.951207131934, 551.542325218815, 500.418399859144, 480.659628006164, 533.578463865265, 518.273652522439, 488.72959843635, 518.048579696737, 520.779005856982, 487.356230513021, 528.11288768623, 547.290933173915, 512.99977522704, 531.617389078456, 510.740077112099, 526.314365889604, 509.990558418091, 507.576873124948, 523.613070703521, 505.326305881412, 533.81420358756, 505.491957625, 497.279006202283, 507.868559780091, 528.593591252246, 495.238280123303, 534.882232363161, 508.177411986845, 530.637724747543, 523.397571592526, 531.745028109156, 527.023178579329, 529.368478706665, 506.215009465863, 532.847095369424, 563.253006681327, 542.949982552015, 523.559434394977, 525.587500904661, 508.333563155845, 526.487322199927, 538.054192610696, 533.046499075148, 519.368741350949, 527.295800337462, 529.697491344769, 531.231813268275, 532.251155449296, 537.178364985972, 525.474199433921, 530.049387391752, 526.523792462477, 508.759962562383, 521.123301004694, 519.822750551445, 521.314501353432, 517.602695735597, 542.711444107682, 516.229049638892, 522.401100741221, 500.072525220512, 555.652833806398, 513.157019717772, 514.467003582501, 540.296099667862, 531.876562694836, 502.120303570605, 534.201776367074, 497.626874963305, 519.744254434143, 541.78082732882, 516.450941577412, 480.578265378488, 514.343955125827, 508.151286127905, 525.861635616033, 518.290943559737, 536.213719177949, 516.581877924846, 525.964063781015, 534.642438503532, 503.030213505935, 533.847554887333, 546.041095368683, 546.070720666222, 504.136661796687, 492.802414486122, 500.455900772267, 558.417218620085, 489.272934133299, 500.797670183419, 523.134182261322, 521.638540446331, 535.971698433442, 524.537961075866, 536.580078352277, 516.253313395715, 489.984549524238, 504.814911172707, 513.993747069075, 501.537565145646, 516.747062483035, 526.773022913442, 548.003278451528, 518.389905189402, 548.345935126145, 538.832496878563, 513.381342223026, 526.062186999906, 486.371850628493, 544.116064678863, 503.281317024155, 537.134571777907, 500.716242060428, 533.206077084868, 510.940040219063, 521.420010368704, 530.205808210101, 516.97240554027, 518.471911836013, 525.801527218824, 547.971852775047, 522.265845654617, 532.044150967184, 525.771451164942, 523.91359178097, 498.584632693199, 546.54345710984, 536.750488035583, 492.427752516853, 549.99974244469, 536.142055701969, 502.320890481673, 510.48889346204, 554.901816615857, 518.138811246838, 537.181215069487, 540.660589778457, 512.845124033339, 521.507436348118, 495.383431587306, 531.975646905192, 534.623921569834, 500.601846464116, 539.681679866685, 538.680094464333, 524.049382206665, 528.095284715355, 518.849834728447, 532.681473445355, 546.410454047687, 541.836209141233, 500.951120424621, 497.887024902771, 542.446309468562, 549.740306900274, 519.795230812582, 498.684822659962, 536.861317966882, 543.017055785899, 504.649385452778, 513.830884044151, 522.909956297491, 528.470908981915, 517.786129034555, 510.999180994878, 542.949047191024, 525.528832241555, 553.757589998107, 513.859386167385, 528.550108252155, 522.508146121648, 513.694747452091, 535.809082410981, 550.386984620741, 510.354983330518, 533.844158853246, 497.40514009038, 525.208720337734, 530.065625727635, 498.36377144634, 531.294216737307, 531.109604763295, 511.007938584732, 509.358784250362, 541.949768069543, 519.753665121401, 479.722524489462, 514.780822447854, 522.890964682399, 523.656669347811, 482.808002918975, 542.621081161153, 518.279643100636, 510.137562601158, 505.664676285024, 532.669499158362, 518.541109943879, 530.262391780028, 494.523467791797, 515.26128603194, 517.8013707911, 532.819939039021, 523.807784462626, 500.945479563109, 495.205246941511, 528.077855337688, 537.453894325658, 503.775367131482, 549.040708225165, 546.694924785742, 488.605225175053, 504.919252834598, 553.216012112427, 516.780648919877, 518.976851905915, 536.487271741767, 516.611282789795, 516.729201915109, 513.604933839417, 548.203644789411, 525.849811051661, 517.887565741886, 525.074832864179, 514.885440110114, 517.606258060661, 545.11607992008, 540.542975830934, 512.767480957418, 522.98337572699, 511.739142570329, 511.797475190529, 497.409877520143, 515.532818944434, 506.296951649571, 518.200041927927, 547.060030384079, 496.751373727313, 530.047905737745, 550.226665059053, 519.722776147595, 516.643875242035, 508.557221828024, 511.646286577693, 538.667084998679, 496.09109064868, 533.751488170386, 525.19884747287, 495.017114026317, 512.166169226211, 518.593090904573, 533.539299296159, 524.037875059156, 534.412587275636, 523.350792837598, 572.17354946589, 510.92482794059, 528.086997160032, 512.062180000001, 509.53192120155, 525.846274110398, 517.727299341342, 540.94480547806, 551.453821155733, 523.700718404656, 508.448345008969, 555.46744985213, 519.631832073322, 530.087834709325, 490.999230034475, 509.822177301335, 498.762587528665, 499.693403151418, 509.221451844228, 502.219987536212, 502.157544504625, 542.198150126541, 519.456161003551, 518.521438143919, 544.691027393895, 529.35314323854, 504.290650572891, 506.669363401972, 518.618392288026, 493.10777953765, 529.841790731338, 544.571528386121, 534.283312416428, 517.499633048885, 534.242723154159, 513.218208404871, 527.849511746177, 517.263864404867, 535.244243826978, 552.129008037962, 511.897186206612, 502.797034718857, 510.693610569235, 509.320463645666, 500.860505928441, 558.237255452569, 550.315460669529, 518.873227993522, 510.943209087602, 511.472841096548, 534.591437358059, 557.030997889891, 537.661354472152, 543.182302097305, 523.808982014859, 496.885875128356, 512.70747569764, 522.249149438828, 510.351687841268, 515.516712218688, 525.877879767925, 526.489020723043, 488.179179311671, 510.398801711002, 534.877703987447, 543.644637846612, 539.690639177378, 532.711661823439, 502.786266818243, 505.543447594793, 540.10830673973, 567.322725074404, 558.788282454047, 517.689815257343, 528.397651433315, 510.590069475743, 495.333162238834, 508.768000477974, 524.584300293041, 532.969240726245, 510.915183018203, 530.901040742283, 523.503293496801, 535.773957549228, 544.155995461051, 539.038746590486, 508.282485820144, 501.595630322658, 530.942513687483, 548.746047400605, 531.430641453057, 526.182213764037, 532.334566669011, 526.714976596532, 514.723150622238, 542.36715956583, 535.648028937342, 532.58382277427, 517.964595483605, 536.190790854731, 513.74752180059, 550.906379216987, 507.966555321733, 515.784511335222, 554.111647392611, 521.775774421622, 537.926055161848, 534.878088930369, 494.089904991599, 525.976371704424, 524.717565559262, 527.380536021824, 530.842573392165, 523.556409786313, 520.24847999352, 503.693644925038, 470.39042765514, 535.729529889114, 518.552631456255, 554.651267675367, 503.966276768346, 517.848753569465, 527.526289944565, 523.0586597527, 513.005707880678, 509.397528613645, 537.14739672272, 506.176666119387, 516.497043768194, 529.494914664521, 521.17692286842, 519.281599807388, 510.995922805194, 534.276806393325, 499.648435874873, 518.4435514486, 504.542561949288, 565.33647739329, 550.741253714218, 496.982598765765, 525.387834114873, 511.75892661863, 524.511506486183, 526.551985683391, 550.763622547461, 526.329670504566, 518.415993022045, 535.357601115271, 526.009909071876, 530.176721554515, 537.057031727443, 526.332491662284, 513.625209326178, 492.666704019633, 518.74488111126, 514.863638965617, 529.007665165854, 502.101205946614, 533.17759393595, 525.694599467158, 534.874540046698, 499.946577831983, 522.141517280859, 526.486931831044, 524.337117691554, 524.632711564715, 505.753323278936, 528.188273310872, 551.142211160814, 515.955457200645, 562.699780817434, 524.421086265517, 510.470576197722, 538.595806770125, 508.048604480146, 515.106250668564, 511.52352020652, 511.737662297193, 516.306718778823, 522.112616044707, 524.823332524734, 518.008213545758, 522.265629768414, 516.576805517338, 511.062735189956, 520.261291849725, 534.466823581149, 509.668562660331, 510.467350512976, 509.015620236533, 513.050660785668, 516.633242978763, 527.813742271813, 524.240504414644, 537.868543429976, 535.651352420651, 514.250627458957, 523.210147590899, 546.511123297685, 511.063292727093, 516.844289148097, 529.799197112966, 515.87515674585, 550.180304595193, 498.579700739234, 535.812918873052, 499.550386799454, 555.194312945701, 507.423058148365, 508.499943950241, 504.109288130389, 539.600445784307, 519.975914418665, 541.343555878866, 479.004095251627, 544.653352855945, 527.638707934728, 493.765415839345, 512.711674854735, 536.569644284396, 495.104093554004, 511.8144054875, 548.589665149397, 535.060477163965, 530.175788419514, 511.32749668549, 529.459642350181, 500.678479720902, 550.989546934714, 514.397741080555, 503.561506200593, 550.216374527813, 503.555060924741, 514.309465729363, 515.584607010493, 534.812582396393, 496.672647835378, 510.224422941894, 518.542002883994, 498.783728326635, 564.366793082409, 495.455584042778, 520.142360750677, 524.508315513027, 497.39729023811, 519.305987965555, 499.749102052373, 517.072365134777, 493.883496728793, 534.655014443887, 511.362461553406, 506.466114800389, 543.942403754254, 536.587317403592, 543.478564692727, 502.992379783388, 544.724150161721, 524.127924734661, 540.301439069865, 537.687076438857, 536.802371247776, 532.323943864026, 509.213469903577, 536.451886157138, 540.847385601075, 515.365738502972, 515.157652250832, 508.564705953137, 543.021722237322, 524.651149026788, 549.000416882776, 520.370620449732, 539.721397010169, 524.700932879412, 531.724348747331, 518.530484477089, 512.187691998769, 521.317395050761, 520.5268420543, 532.216941302968, 508.998524417993, 548.015452920104, 525.005100155737, 547.544980075605, 511.925324731624, 523.215061999394, 538.262184654973, 528.734359106281, 495.654616847219, 514.509808604363, 553.425038813352, 469.625588701052, 543.947099599537, 510.32300855646, 505.812027041558, 523.366233824879, 492.908548344665, 517.130528975062, 534.200847321913, 516.643942348526, 524.756204916092, 533.306194664788, 506.61793924239, 510.880723305976, 519.292344943693, 485.539001706655, 533.751575342814, 513.051224844271, 524.10106622557, 551.790068308718, 530.979374286209, 516.179730635507, 528.693162557295, 510.248787039439, 536.029125282025, 521.909879388914, 556.576057486619, 511.880565657117, 529.028390444682, 542.1140338172, 512.946868837213, 564.049144991836, 514.762030866544, 531.427370001281, 520.831837353681, 502.8716986106, 528.116501121781, 531.820485661009, 533.276915954852, 540.564827723853, 513.267532310312, 552.305274291218, 512.142654571061, 528.155748717845, 543.659418690125, 511.167847939557, 517.794056171788, 506.396546874471, 510.114052442248, 528.902906205443, 516.885861294513, 494.283422328925, 517.731125405827, 514.440559176677, 536.0752226702, 494.49144252343, 529.517996977121, 524.195301415459, 517.959338223698, 534.332652784818, 536.97873526754, 525.911014072072, 519.930055709981, 521.150378626294, 524.189245307238, 553.489071911894, 509.628832493058, 539.827497132257, 523.152335210504, 543.760712294374, 531.762775885629, 510.296372757453, 515.73526730442, 530.771009928204, 553.254960561587, 522.983762855019, 545.484459823365, 519.86504240384, 540.905688844798, 536.524004774336, 518.673908327334, 516.542960936394, 538.471975676205, 516.137178560105, 535.256730633379, 527.631500743132, 558.272606062206, 487.234870770263, 510.188727354618, 505.883363281044, 513.410406390824, 523.96356923629, 529.31217239808, 517.623671280136, 538.174817353513, 534.493464830993, 544.755428582906, 533.038023735844, 521.640849900059, 503.472281779156, 490.973319924696, 536.498840978348, 510.370824976475, 526.003658801165, 548.552667198076, 538.595366082683, 515.96592473635, 545.912795750065, 499.528597513607, 502.58719304707, 523.556993768645, 526.752163392779, 524.515185578292, 505.872872980093, 542.970919585022, 548.429250567387, 516.151072278461, 510.43145545469, 515.504476568735, 519.220318527503, 516.29597311968, 509.901247804235, 524.895915293049, 502.320019605483, 557.796740372897, 531.475271566987, 500.890629482868, 523.288770382849, 517.181273011193, 542.283307469991, 534.572792860833, 525.379392594706, 517.691084698008, 525.761687656858, 542.058223729107, 536.846636874316, 542.049244494349, 516.560300606103, 539.636343550444, 556.838638922178, 529.227859090367, 498.618131109745, 519.455351350838, 534.918117954907, 496.741009466414, 541.349749184028, 516.897957251356, 523.98006295256, 533.768878834634, 502.053174173395, 511.98323445635, 520.990443194475, 525.531124706498, 536.186913553369, 531.491002505554, 510.597978620195, 517.436647926228, 508.604954688309, 534.035760652864, 532.635728742923, 507.681778016064, 511.299992439664, 514.186702193627, 490.31966509356, 536.145450618196, 547.104131464108, 501.129258651415, 513.941382136154, 506.48420196567, 539.153185640451, 518.467288091004, 513.794120019138, 540.906035293572, 504.22105505473, 528.715281132162, 545.019075192027, 529.050117202786, 521.788418444445, 556.016186509844, 476.869356912291, 547.236457492417, 550.508310484917, 510.13908403444, 510.546944196367, 517.590458592726, 552.796020219514, 529.126050381748, 521.688113418532, 523.203871988795, 533.704233721621, 544.317761407323, 544.550278465254, 499.481476590498, 501.343060740219, 486.068461536384, 525.027706659474, 533.378910939189, 540.872260832085, 534.052817919253, 534.955015367217, 517.878870205364, 504.427172424719, 544.423437262542, 517.358510837385, 517.135064176253, 532.134688640542, 524.776842846002, 537.02160949119, 539.784181332777, 525.066085966613, 526.445885717234, 515.303959739389, 547.494335712825, 528.270229309215, 525.675637896233, 546.333454683163, 527.910144426788, 529.745270561228, 527.894491810595, 509.877015073879, 508.116038816762, 540.083231214717, 511.420738139781, 502.706393647708, 534.428203937129, 496.013950071255, 539.47035527918, 510.519731858516, 524.581693231976, 537.397705839787, 517.894418132317, 500.364281477289, 545.285898755665, 548.138270518356, 511.874694152398, 545.169789975378, 517.043605137325, 537.193994619111, 524.862388395887, 496.319849491294, 521.523741583275, 539.501419188062, 518.450683248598, 513.226208604555, 514.21598989173, 541.771430563908, 533.85529886044, 527.367910627921, 538.439777879932, 521.041773674505, 476.845121154865, 510.360568327514, 498.591965892475, 525.40674923363, 535.393236921649, 511.911311897615, 525.700648809332, 528.511082093574, 536.668660815958, 537.729210589628, 515.95450581833, 495.349376504068, 545.791958765201, 529.829756401964, 514.096526532819, 537.450942302529, 537.015897090998, 541.393180337511, 530.556739682675, 527.12295921506, 529.623212169944, 511.73199444939, 556.716126984404, 514.373013188556, 550.585643461793, 518.290065283468, 533.478740144847, 481.801016537539, 519.678585038777, 531.300039124477, 513.368678422705, 497.737509641534, 498.447310469677, 523.430881584899, 534.438491617641, 528.967730097077, 520.037858824847, 512.786958155719, 513.860532211858, 523.185281097992, 552.932291300674, 523.764789004708, 534.126874971276, 503.113317954801, 560.460116869914, 515.668494845157, 529.635640127139, 460.756403126771, 524.902923450615, 530.652966120639, 506.690757192759, 538.152297646965, 542.986098227556, 531.869514771858, 541.118962132636, 522.142411447123, 525.263190336869, 539.152353377964, 506.693683543172, 491.183422341277, 529.317581681257, 511.887459087586, 507.746612211646, 528.792519156914, 545.460512304577, 546.168472286777, 540.786338030318, 535.64374703748, 508.550789366254, 538.985131884179, 521.343030788007, 529.288710522525, 504.652873087435, 526.878132199382, 526.261643904394, 528.00784201219, 531.654158131582, 530.701496617412, 539.717301626707, 548.757170628511, 506.854746225388, 542.123362051748, 529.104404353594, 492.234461445118, 519.601660996476, 512.592707722904, 516.167394097643, 523.213135687376, 527.527483230024, 530.140859056837, 513.581448013665, 541.817282066403, 508.955663936678, 513.641000600894, 545.577620690781, 540.124325419641, 505.752747530539, 514.591088886908, 518.099961051955, 524.474066862091, 541.410819136734, 525.684293286906, 538.310530559471, 509.365029512103, 494.779053606237, 558.330001130936, 510.67193927114, 540.214419764949, 530.183536764638, 540.541694502265, 517.598358353686, 521.545758811041, 523.729931019989, 517.740137753624, 539.85706900807, 535.068430564156, 540.310857360953, 510.098569786406, 519.157182400309, 535.791745134435, 533.681943120456, 515.790162033559, 523.392881195181, 537.827653969731, 520.986442049088, 513.722396280594, 513.638463900754, 526.673516630314, 543.926247646252, 518.495254532027, 518.545948567538, 532.118198477822, 503.242623999444, 559.492699919672, 547.080543200063, 497.923907427847, 501.004692801947, 520.846760033991, 556.851528747811, 525.670701384698, 526.268411170301, 542.862076180699, 499.481525468106, 576.64219471473, 510.640035162302, 526.622693370417, 559.154542392099, 528.789120360194, 507.794430906526, 488.932324808395, 585.197403216633, 494.379522273535, 556.793946543256, 537.777731902019, 514.961246901771, 503.371418421462, 514.02243097466, 519.08396744765, 517.466084282383, 526.382969892838, 509.313120860253, 525.976429994185, 543.888012338243, 526.111008322058, 511.828973544423, 530.433444157141, 500.701317971038, 516.769754676042, 496.945436966311, 547.614742155602, 502.726993068255, 516.809301610024, 532.805763117218, 522.972206602946, 512.132297641299, 552.898028102541, 515.13040462742, 495.495972990759, 549.224879658886, 540.51903795496, 516.755316324471, 509.395375275379, 537.187346545059, 495.875452065743, 521.596052638106, 478.553151632623, 530.616553214442, 497.992978882926, 521.693532716158, 513.874352802367, 515.683429256526, 569.670517192013, 539.783464725701, 525.702140839583, 497.368079419892, 510.066541695282, 528.081721515299, 544.569267745404, 517.018271338654, 564.707114202262, 539.8804094063, 533.803043721577, 515.619406005025, 538.000215654051, 533.245196166129, 536.068298553953, 547.394521909697, 498.684959764898, 525.695059760356, 538.763516509427, 532.027248016048, 501.014838461091, 506.110362067507, 529.591128127127, 553.13746726394, 551.097710576006, 500.355930426598, 520.563908257866, 494.925636772286, 513.081483772661, 526.429861343972, 519.48469019283, 522.253670659708, 513.304361548571, 521.149957414402, 510.360473095158, 543.966111982294, 498.922129790202, 535.234316027555, 499.566245727496, 536.806220706457, 499.279326824839, 504.003990565277, 512.716500734311, 534.472407153901, 530.428170238116, 509.975385134427, 557.026339107033, 501.742930581751, 512.856912601779, 506.076905230517, 509.340305565523, 516.732145389386, 527.085050037488, 519.673858038322, 552.640715374176, 516.4776266093, 527.993678068315, 520.761145815359, 522.066632184991, 551.520565291322, 535.755240430318, 512.542142640599, 551.676751248839, 480.953386454819, 513.711700125297, 542.736530427798, 534.910722969663, 519.062208045305, 513.885888124948, 532.067133991276, 526.128118501083, 528.85644078127, 536.725496949936, 521.600170585475, 522.514719177429, 526.068925275609, 522.021527580624, 526.949249206872, 510.463318417985, 528.072118884981, 498.6597883295, 501.178606177295, 526.621473206775, 495.053554614812, 529.916133082723, 538.117981382215, 520.163956380995, 511.751789800397, 545.667622181921, 528.982419175344, 525.094685020503, 509.48247109239, 512.698451042107, 532.004201078762, 516.095157616594, 534.525533976545, 508.792257093845, 527.731198289606, 521.160077003727, 551.713150231136, 520.914662342178, 491.160964643901, 535.959477743191, 517.5753732706, 546.481934254707, 524.864801409374, 529.599125814781, 522.06995734715, 510.515592737096, 508.846979339676, 483.171131444322, 503.053971061816, 517.620982216628, 530.212315474525, 544.608837021892, 529.122033043359, 487.40103334592, 524.99304591839, 533.397720251242, 514.108021192787, 533.102804524203, 535.92609518654, 544.97902025995, 514.826315494558, 521.59384965229, 548.073391718723, 505.645778557637, 556.116215622579, 484.197495066404, 518.922201391619, 523.771103006869, 510.522090394391, 516.536457051481, 539.871152800465, 502.347206889548, 521.437582301388, 505.29949056253, 500.12918363228, 520.521498251215, 527.613437266178, 526.747673362483, 503.082973811367, 491.202594258692, 511.928924491255, 504.43168127114, 522.656868995175, 531.161472702993, 525.873345940304, 516.855788246653, 558.606114064431, 547.232818880654, 544.770090144106, 495.716386631005, 527.298864123554, 532.767632652216, 517.891436939556, 516.313400874488, 503.983788748511, 547.396484516913, 517.728009925597, 522.590037654453, 499.16858517722, 519.654452740951, 537.119170920443, 553.073321987245, 528.150691482502, 531.68353304477, 549.211769672547, 530.415695364441, 563.984175782399, 517.407941857417, 529.088275220139, 505.959435920693, 551.250452558912, 535.666597516338, 535.798577078741, 521.425828996271, 525.731439087878, 515.127643219391, 514.523478894446, 519.354311331897, 488.745905860917, 536.079969196657, 517.461444110183, 509.917552691558, 536.377939496506, 525.943359185154, 535.393814853839, 504.862392398564, 515.953576224505, 520.374916526494, 531.155263114324, 487.205127724008, 506.260014646043, 516.454701912415, 541.276303298951, 518.805838085238, 529.056779491942, 530.881177901473, 507.804433802337, 538.427144202941, 526.97074489724, 493.050150605086, 520.703290868772, 510.248023295865, 518.790542418467, 516.095328617949, 511.78644192326, 507.678758255589, 508.763678947463, 528.743116662155, 517.399807271349, 551.063599562478, 534.818934731329, 513.463651469652, 530.852857812923, 462.809810591357, 514.225739404716, 522.301455829709, 510.350009162941, 506.759866286944, 525.307842762638, 537.541763088604, 534.402308927077, 521.450685899668, 522.12165702922, 499.883452310906, 516.37053182753, 517.538180323048, 506.811697336548, 506.566535863374, 537.989747985871, 526.630920696486, 525.212030573079, 513.245491247818, 525.629869075305, 549.40826398922, 521.323773811317, 534.510561040763, 510.578730923322, 537.411286941962, 524.446565149907, 525.075284537748, 515.716755225618, 505.80166977868, 508.594342720684, 521.068391733696, 483.502693264433, 550.09161283987, 543.961115014862, 550.642804386324, 561.292546935135, 512.627367039393, 525.052029830647, 537.839803317676, 494.364147524513, 527.154833228406, 516.739290978558, 533.917127648489, 526.697017166151, 521.362973315444, 490.678101165875, 529.806737145147, 535.674417418095, 534.644398638091, 552.593384129402, 518.103196156174, 530.660215409771, 516.208234268362, 524.490426020281, 508.191958589871, 523.561248178653, 502.958912720443, 494.500327108619, 520.176782978359, 532.780432769232, 505.581131736901, 537.151024630623, 540.146153400922, 516.07912207566, 524.829561488572, 536.243795630408, 523.832000538135, 510.096567018601, 549.005292416664, 540.215388831633, 530.050345608643, 526.125288860273, 506.860162674706, 534.807580791416, 560.069589391869, 496.916219394936, 536.50355157483, 504.36972396631, 540.678842687522, 530.950576705395, 516.672259429244, 549.197751054882, 554.717188115223, 505.629187816894, 507.272005724705, 511.574793626033, 511.327797986879, 515.728913900449, 510.102078518852, 537.55982012619, 507.341197410295, 510.730131660735, 546.134398713076, 516.728512542674, 516.427297768229, 520.141108322409, 527.175710618271, 523.811324563844, 533.72312396681, 526.513453695664, 515.840338730532, 532.897421955492, 530.133624751535, 508.091311160042, 517.010185186887, 511.781041118991, 504.212952451756, 518.295512695403, 534.493489097742, 540.88976880504, 520.407798217339, 546.870452947342, 513.150590543239, 541.128474734807, 541.473854381408, 517.510449266406, 522.92538441913, 529.164886774119, 521.854943649001, 512.332373460546, 558.56597125205, 512.717219862243, 508.899310597479, 546.469706294032, 515.976486933186, 517.483642214695, 485.32805423106, 531.800315336663, 537.374301534353, 512.831927512067, 559.052252426633, 542.539642041421, 536.118022245468, 519.773310797729, 511.721906364888, 531.093700774386, 508.323069161497, 525.137709800963, 509.951239589062, 532.610447094025, 537.434556289528, 547.577401798326, 510.535712197839, 523.850273523535, 514.970151407436, 506.069539080031, 524.772888551475, 520.33543100337, 517.450358690967, 540.064588868939, 519.771935478578, 519.769078220377, 514.593091345086, 534.631598193802, 541.797025756039, 517.127249622642, 513.331833517144, 522.360411250782, 487.60729928345, 534.030171063968, 527.322731742152, 524.226487037853, 502.263121191406, 497.877586876762, 537.612972121055, 513.215009811481, 488.54567797846, 529.914337337629, 550.222423299624, 505.613034303155, 519.677910678743, 537.473139224514, 498.893272411706, 527.489110482961, 517.342998013375, 530.12707366709, 528.794681151276, 519.803609503071, 516.560178487245, 536.077795313655, 550.929872570778, 541.198485580081, 526.93077174818, 523.453770319477, 520.769247293422, 506.732523834836, 547.72673095485, 506.900644964775, 521.445186880401, 519.506288656796, 512.723836165886, 529.163185098463, 523.098881814303, 519.192031598337, 514.486330951863, 514.126383216214, 514.688560178853, 522.403793114578, 525.035872018033, 509.239997677784, 510.368399965309, 524.772046761439, 517.103137523558, 493.028394794672, 518.365809739391, 536.051395043318, 523.408908587834, 514.92804376004, 515.539117687138, 514.697536722936, 497.946232629597, 504.349873902104, 522.01032880986, 505.703043235804, 561.658387219496, 503.725821847209, 515.927494856607, 514.508947810498, 560.808777357928, 545.565969448135, 502.11654601727, 495.118890201712, 528.281943324409, 543.394603548666, 501.172855823387, 530.912057272818, 524.056360458541, 548.172360382427, 507.373960924088, 520.29518088327, 485.51942573729, 528.68935820724, 534.92626696689, 532.769130229667, 526.662619017743, 490.310248156944, 533.399896004911, 525.829405973589, 508.913609549774, 504.082045563992, 530.931012503768, 544.079006274723, 520.065567649231, 511.125574648678, 522.497180104015, 538.058433946384, 512.542710446206, 537.695157962355, 523.578230102018, 494.27429102491, 482.370272607346, 518.225341650472, 523.168762486204, 537.574261549208, 540.732208532938, 531.645314120193, 522.1714059438, 525.930670085556, 525.684416352609, 539.404958454587, 506.42129264961, 492.955479347124, 558.42601052903, 522.673110772608, 537.780766964412, 538.461606125854, 546.202444992228, 524.211602413168, 505.216916715495, 527.921766812573, 534.153567016351, 538.41809603812, 519.480031262403, 509.043867172271, 509.45736352305, 524.198168811169, 529.539284733802, 514.440100629816, 549.954453583916, 497.206147798525, 546.296629362072, 542.575165071989, 535.581138823124, 527.725764271448, 514.531087372184, 550.454201715928, 519.77971455516, 527.053457016155, 537.563488688659, 518.47912787422, 527.568847359564, 540.722391912248, 502.62585103841, 522.498121623718, 498.032374585554, 518.376607210453, 513.777684954327, 555.174047319584, 502.920581710251, 513.538179659016, 486.179976827584, 494.35110179009, 505.734743527441, 525.93700930088, 532.697730493767, 497.086725389842, 537.860768990589, 502.973754444912, 514.283711602512, 533.300050991046, 528.716044122596, 561.639636471072, 540.372920742574, 523.992411106274, 496.994616644547, 531.763486798291, 499.135525317186, 516.897390469533, 496.908887338231, 475.41110636901, 506.457558290794, 527.810172240696, 512.718328790129, 518.609521067246, 525.270069479786, 506.448303263657, 528.704337513106, 558.196851143557, 544.965916374935, 503.232358085272, 539.743108033819, 557.857694699391, 517.321140920112, 496.478963313197, 529.643101030638, 535.703551112581, 503.703661581931, 516.212263448492, 535.290185214318, 551.895018656971, 510.902797005597, 543.214434411978, 517.396799388772, 515.293575202749, 525.040824000202, 550.602237948319, 537.746879567696, 519.317005930774, 524.957069083712, 549.056684524479, 526.010499191966, 547.573356102425, 522.988280182322, 546.676881917091, 495.369365270907, 502.941886660993, 515.149266160369, 524.004652039495, 525.188953960845, 534.562480238993, 510.54932825045, 550.01446962047, 518.552599094672, 491.908254398076, 560.717816943479, 529.363537812845, 537.095323383665, 529.011976489761, 510.455384259218, 490.131318473667, 537.005936730186, 522.958414764597, 550.000101654973, 528.18848101349, 522.666975678265, 533.69307920053, 496.945746051041, 509.873755174597, 546.781115130972, 529.713858625505, 545.357796487823, 536.896501494728, 505.038275635411, 530.573148266031, 519.504832331076, 522.084248857592, 514.70915479484, 526.18189791911, 528.904247388066, 549.843626355387, 515.467886683577, 488.042946906798, 530.485586291555, 469.698493274605, 535.46096035218, 526.438453459352, 557.319617284577, 526.930604776981, 514.663568984178, 516.877969960327, 531.52328615016, 509.865897283644, 505.229439529, 537.707759238803, 526.887043090832, 489.534888790272, 524.610919993873, 522.025268993047, 532.682831876935, 530.652456142047, 542.047903138254, 551.475453480817, 518.784651837488, 539.610953511595, 526.755285617959, 510.008460485845, 528.29271376037, 504.355383858521, 524.384676813239, 520.67795903421, 531.331531566886, 540.087586737108, 523.149171273796, 508.086656025888, 472.409658132265, 554.756388113988, 501.145053824244, 534.982211199949, 504.758957743061, 487.43776133505, 549.482441676833, 502.064420131378, 516.115953415678, 529.351626134704, 540.869432613336, 493.756346534426, 502.02978117217, 512.839969510343, 526.152644262437, 528.07827733025, 534.985683891666, 536.175320822611, 527.743254698822, 499.908311988305, 530.119656281862, 522.364416043464, 529.98302580807, 496.417678393974, 539.970801426233, 508.327526543186, 541.197123244235, 534.696847130285, 551.055204159857, 508.412399923362, 477.190032392723, 498.398857231753, 531.030054098555, 541.259416882178, 516.147089707555, 499.087031006557, 505.595774487625, 528.131332319828, 536.346899309182, 531.772920702159, 513.868019430722, 509.200322147273, 551.741422224753, 528.471236006101, 529.651194657992, 516.953862425682, 504.645997555744, 529.503746628478, 510.943188318073, 533.364885842555, 560.483662595689, 529.164780916868, 559.342667679107, 498.726562213299, 530.655728708029, 494.909159067031, 520.836537066181, 523.034819200875, 526.968724972686, 486.400716552974, 513.195772085085, 546.885935489865, 512.162353425397, 503.989214423544, 529.83684974798, 507.026365322463, 518.036856230352, 495.676731539613, 519.874874063735, 488.424983616843, 523.757288063316, 518.368792179669, 498.221774428302, 495.146223466656, 525.394944356706, 550.040665986363, 529.708051152892, 526.839763912156, 539.882846978153, 514.571229299737, 518.704991734485, 507.141739898635, 510.824533871469, 515.044696866481, 512.566893387949, 507.071513786122, 526.198543006844, 530.197787301541, 537.047941115841, 550.104938969702, 477.482588580887, 503.793249811442, 533.647198526896, 526.679805816565, 502.52160993512, 516.653708345043, 515.612638181345, 548.26484933364, 533.507280647966, 546.70403215738, 511.514127866686, 521.067839128322, 536.039590122264, 542.16905450156, 517.373934066085, 538.450483637441, 504.877549120248, 529.532529789334, 536.691201714349, 521.622440742884, 528.286543213494, 524.067482993197, 528.667359743203, 521.078797896107, 534.759924411873, 497.187554669253, 498.934190415746, 538.938776286299, 539.225491080521, 539.11724618401, 509.158211261578, 494.45113556639, 530.974805403858, 526.794945618272, 542.75744992558, 526.777191200407, 493.415357893998, 516.655255828093, 512.078908562588, 536.164845215753, 556.143775535949, 530.665351758027, 517.641401863675, 539.005516141104, 494.520183027166, 520.717602487227, 510.949498802508, 515.241581599096, 530.089560365594, 517.135588891662, 514.639287776438, 546.994880340454, 518.28764323342, 520.584487816544, 477.628435003157, 535.287818230644, 527.860194537836, 525.855749055485, 534.228111543644, 531.663308775247, 526.527029563228, 527.959849428158, 511.680401008047, 529.156362541238, 526.572769639272, 526.54763107464, 501.94468915438, 515.094297101015, 523.29345575433, 538.778448476761, 530.011698614501, 529.99528905386, 532.35034954204, 512.719706288247, 518.48282480525, 507.271034910219, 514.159107958243, 494.167159479602, 513.843759149114, 510.873892019983, 528.325436232544, 527.060739872197, 523.446062257982, 525.699445337688, 480.648415907189, 514.491247355738, 523.097797290475, 537.88477911828, 536.387622889045, 522.771403157106, 546.997065691947, 528.593041671687, 525.554671895204, 519.172089408004, 554.68065761134, 518.557934922369, 496.28976306305, 507.435075550393, 524.960051673375, 538.266088446434, 492.726620038505, 535.994137140262, 520.772040180385, 543.441247640794, 516.434887268687, 537.730935397585, 517.195266793428, 497.893306889186, 529.276182278597, 531.705508305029, 494.139287889477, 540.698006135312, 499.130007156002, 546.039628272928, 510.274430949921, 539.160056174867, 531.591282449663, 515.744734657666, 514.456024823325, 527.212407268687, 505.464027110413, 505.125734376507, 514.394748885937, 502.392685427243, 502.921328957828, 514.3051773689, 549.603464423658, 524.47088356969, 500.903121592867, 524.365503612405, 514.227368470001, 524.381703585553, 526.124218992572, 492.125416017756, 540.134690696648, 496.348969609367, 545.379166527008, 521.295739048419, 519.654835212863, 519.517558365185, 509.224684261222, 530.072625824101, 553.83803914823, 530.537092671544, 529.919893627562, 542.788272276528, 540.65275508785, 502.517891892669, 533.756575975567, 502.037590660125, 495.08500493317, 486.266728031449, 477.650803532194, 524.044731123373, 509.692620286887, 510.346256533953, 519.845772972312, 529.157607933622, 533.938634275627, 534.918836690445, 522.273417974592, 519.578524167359, 518.581432017845, 508.481059984589, 516.15623758759, 524.793622268774, 515.70818987688, 509.510738118404, 511.415666966659, 500.254298750836, 507.272039566678, 517.243059229245, 518.92942914363, 536.305919690837, 522.764382048414, 522.778853918525, 533.481757277993, 519.370189044329, 520.8298142922, 528.7520809522, 495.237068119049, 527.69425022497, 548.647294689152, 542.87799816146, 531.860048080704, 540.076118368444, 501.468883683327, 500.966850773306, 526.014446286226, 495.750125112913, 521.821237157306, 526.723023383411, 539.552831372861, 511.910274804945, 525.276878265757, 503.126791800447, 515.780930579311, 542.791672444085, 514.107768933549, 525.215915586131, 509.233536722917, 508.627360599098, 544.590057758325, 523.39232909087, 520.553286800158, 528.731512490564, 543.426377564983, 536.316870824266, 538.773848641828, 509.723965450031, 514.345916996352, 532.470795298206, 535.052615283916, 532.457051621961, 499.427219596909, 526.635668002227, 494.946448598864, 537.505515094751, 529.604569460688, 495.594197343305, 515.901963672575, 504.316674720628, 516.901525033157, 514.552817166209, 548.472373970503, 547.067099942095, 527.064429237717, 513.042709738028, 508.339703957175, 515.90008924019, 528.081821692677, 475.839128528537, 546.82243416472, 503.421920319192, 533.347000338314, 538.08105493729, 494.711889808303, 538.107408112761, 518.821154303276, 506.589243886258, 527.661773893649, 502.615943581612, 513.680903947459, 520.001146790326, 535.578524302127, 520.812503904626, 522.965994078988, 515.556485966692, 518.619677722801, 532.803995397389, 530.949590204146, 534.881446785902, 554.579558743128, 538.225384975111, 543.46380966347, 517.277944893229, 519.961888797399, 534.3613009348, 521.115795742, 538.230390646709, 507.351715993196, 526.051984020674, 558.722521589547, 528.490089898234, 513.404348143049, 528.888001123906, 535.192271578543, 510.790922060825, 511.525617275928, 529.073340220046, 512.112389525322, 513.07518139567, 519.955045422828, 526.254571916955, 524.815070255731, 517.099610786598, 543.028867320719, 528.227772446421, 530.440615160016, 513.45688626748, 535.214303713927, 518.273626471484, 528.200758649049, 541.065065919081, 515.529271748876, 527.506622607295, 499.264931213822, 539.111363442713, 510.882081955114, 515.187793201245, 522.654819990123, 506.706246972438, 532.806115168576, 538.263837216575, 513.357600598725, 502.487624006576, 492.873879475771, 517.08443254069, 533.094888371826, 510.279122375019, 536.108631106923, 523.946069360773, 531.409535211682, 518.256961504909, 521.494482154027, 533.403076435535, 520.235121507957, 512.052345924706, 539.559684060443, 556.997273012688, 485.824598616198, 524.955445179574, 545.689462523005, 509.723850240325, 525.232591031748, 491.009857660255, 514.361151522794, 537.910586912764, 507.291340737526, 488.041107014069, 515.996379319282, 544.508464346199, 527.262342333718, 537.237209670639, 547.124178787355, 505.992449210161, 523.248470320775, 533.250186449589, 493.985330592777, 535.025410945849, 523.044320183874, 521.455254114718, 545.825349404399, 521.658679506657, 518.472328850754, 521.059682877227, 518.349920817714, 517.418457614059, 513.782388702927, 534.403037505833, 524.8326372995, 570.082346119503, 516.788065397627, 548.516136841665, 519.017928522344, 523.359344016345, 520.291414341629, 509.259751632473, 499.598544021273, 516.826239519687, 526.433516750473, 514.264968148381, 528.358585658356, 538.716995074328, 531.047171983676, 517.908281845523, 534.383683552839, 511.515512796437, 543.421199863118, 537.164854770358, 541.715760386166, 536.345902305606, 550.916793633854, 524.973385124138, 528.180465652884, 529.102222261472, 552.110730892902, 505.760130565564, 556.073462912625, 509.262086162934, 530.419865515024, 527.533663886142, 513.95172224672, 512.367619034935, 513.172789148234, 510.094296228038, 497.912332995696, 529.956329543736, 544.933125401249, 522.684667900386, 512.987430584469, 515.882696970356, 524.524680999457, 524.805204077899, 544.919188578051, 525.135721215126, 545.65187698714, 482.785858011888, 539.164894748074, 546.086505595783, 512.639270881022, 521.094814832606, 518.814316643344, 486.638386411322, 530.866214860779, 517.632111169051, 514.357669716441, 523.906493216201, 514.337775114014, 518.044163132471, 540.865695590969, 532.88560565674, 497.604910309006, 484.836250233619, 514.297769674746, 494.521872692037, 523.102916642232, 525.37295405039, 528.822204923271, 503.168440233255, 506.213054996858, 526.897965848691, 512.281064253939, 498.925550459982, 554.10854822031, 529.924624029812, 544.694551368492, 515.925183638286, 510.53486513548, 527.017468397633, 494.565186618609, 509.80909124929, 521.204916701264, 536.650404638503, 533.065959233351, 498.756496254927, 545.1964765338, 501.059619662055, 502.072179983046, 510.954054390047, 506.786446122067, 527.857979653124, 529.111728821019, 523.601225298972, 529.324752513706, 513.33270342256, 520.140401415946, 506.761579721854, 524.525275074528, 544.009002243953, 541.559833994784, 547.772272454552, 491.153271704166, 507.416039558265, 527.967945100648, 514.21610591894, 522.888653537165, 519.616050270932, 524.265406599044, 544.734496442279, 541.686150343037, 514.144664342885, 525.008115866585, 515.052731652151, 515.126835212674, 510.083479855342, 512.772374678154, 531.998679931276, 491.00856847297, 535.450780010893, 525.163692392407, 551.256707212381, 495.560161958986, 539.962945834658, 530.598639355719, 491.022231465698, 520.591057793557, 502.325587663658, 499.506044642451, 548.960322111534, 485.687845336382, 536.70650235165, 521.646564015994, 536.641395170638, 503.563579509015, 563.722332775594, 514.672867394624, 516.974411058188, 512.013089839981, 518.111271894861, 557.546340888057, 534.094140487279, 511.481557489451, 537.806956715509, 516.705339755502, 552.345891104766, 516.786513252644, 515.106159471666, 512.229947508476, 536.571470786355, 531.791675614048, 532.141280278467, 521.688950497405, 516.931848626327, 503.329100671336, 553.680292369334, 498.526066043409, 517.797716129403, 539.67438650797, 550.796231826598, 525.101982001643, 566.111869616305, 507.520584760159, 494.113958725209, 563.027969487505, 502.012610234926, 530.004032805902, 530.926195247589, 505.33001314637, 500.780399321476, 494.910755273979, 542.835065720859, 513.182163025623, 510.607486053882, 507.379259675182, 533.270046825652, 513.123370984077, 525.022592452137, 504.401204419021, 521.628834251911, 523.841264410875, 548.459831834678, 536.639430897099, 539.72220196685, 519.600509513991, 530.40998232761, 521.005744883634, 501.384904233141, 543.802032684893, 533.594021489764, 491.569032125111, 519.569100403573, 537.554699450835, 517.44221083846, 506.222891054874, 512.744485546339, 501.659393066773, 517.60284936272, 520.088922307242, 530.963959030914, 515.282799223794, 549.318446555363, 534.390929685516, 547.823986391772, 541.144590102223, 534.896446016021, 533.524502216407, 510.936806360378, 545.316148010081, 497.891187842483, 532.321417346229, 511.4032167798, 507.981560296101, 541.755352823738, 529.729703014777, 505.792482550395, 528.000616711266, 522.603341937275, 530.564158025014, 507.008587304936, 502.955286472959, 495.770582305608, 532.514128133921, 528.172189042226, 522.940768295221, 507.520102180459, 565.629654167396, 518.912866715552, 535.441508171222, 524.709799192074, 520.634953873636, 523.852357935058, 527.032894965383, 549.014822697301, 503.939844715514, 532.141060646879, 525.346604225759, 500.982000257472, 550.708467838711, 500.820581118145, 526.534398099109, 517.1739374954, 518.86135211257, 568.486575929983, 500.727311917084, 540.793183455342, 503.527315245014, 518.12446096803, 515.521991538566, 499.32025749501, 536.734761384199, 545.461886891534, 537.02328978318, 511.076871606337, 522.331905552265, 523.721666931826, 518.185816124316, 549.259122742802, 537.8517390091, 500.392022379329, 534.867951689828, 493.265634895148, 528.275092084696, 537.975348044047, 524.53404858458, 535.438126768414, 533.564846357129, 546.384681614916, 508.655484405696, 519.027430354717, 530.607322741476, 544.626283841255, 515.523498390514, 515.284773800254, 520.472872174999, 530.805614670752, 501.971434464658, 527.345740706783, 542.598312611461, 523.32587062036, 502.662324770619, 527.524719705041, 521.411017985945, 501.270068445101, 515.807801941858, 499.996412858656, 510.214541787701, 506.737594181673, 549.367097580394, 557.227784356941, 527.81130937686, 543.06723188756, 490.129625501609, 547.099461537278, 502.415056450069, 499.405339616569, 508.69964954034, 551.562240963979, 557.595242931465, 522.843052383337, 507.103517549195, 506.095344208306, 496.03968164058, 492.903710187968, 518.751912967505, 516.160004610859, 498.601254075891, 506.894197395083, 514.50913226344, 542.288060566594, 499.199707468516, 525.295155872712, 506.13944021838, 513.346063857862, 499.728996947463, 515.007724293137, 534.445151132377, 510.464345805348, 521.925125069428, 541.592069230082, 530.962650893858, 502.522342053788, 516.343168350597, 556.932259833125, 509.193522703628, 522.992218919261, 534.466201007574, 527.492223434267, 539.663435702112, 515.295050060714, 558.199399576937, 476.19676895824, 495.614808571749, 500.969564821271, 534.43286718106, 542.463329245007, 508.00615171841, 505.519438703482, 513.243927660879, 509.079602998655, 533.168265083103, 540.868534837398, 559.749039229026, 515.12591738641, 512.784881953152, 500.413786588828, 512.491791697323, 521.31217163932, 517.382699249849, 511.714954773453, 538.758146582163, 500.433076944948, 541.541564786446, 522.248724390855, 515.112421863004, 553.579225605535, 515.261094322425, 532.603276897401, 545.709331055451, 506.856635302856, 512.535654048966, 523.847321568047, 540.516774137314, 523.93232435892, 503.513078208594, 502.587969023051, 517.980684529646, 549.318594901549, 546.384181870459, 548.387597213912, 523.477917041805, 546.885606421205, 536.760041681368, 500.322517904543, 533.635265967346, 530.772507448084, 540.691998127219, 515.058953983331, 516.643826161004, 521.14406114439, 524.319629646083, 530.458515959017, 522.187254146191, 502.316814315494, 505.645583095415, 535.035181472445, 525.953048605475, 518.888655449477, 534.351635048063, 546.402144193135, 483.253093420305, 539.166105495003, 494.586088493185, 501.287012449334, 520.665122753138, 532.794392908514, 535.858648169476, 526.348319865103, 524.142817421268, 528.014582640184, 529.698830350775, 494.9195854042, 494.103590813118, 555.342381359056, 496.508742733917, 509.169599192478, 550.316373157077, 542.606234150608, 513.593442226118, 517.655899711103, 520.743258416019, 495.553992276509, 540.168628960918, 544.790215957417, 541.772153651558, 552.344151067008, 494.086837771815, 528.43339875648, 507.622076407273, 528.182780331686, 527.790151801738, 529.918032604329, 529.607541416173, 543.174524425136, 479.312928155126, 504.02105058271, 538.744620010275, 539.348220677014, 540.846884510375, 520.575561199051, 558.108255094117, 497.330645728096, 524.092338893316, 524.164944518294, 504.494452108363, 526.611894044719, 529.10911490274, 510.833822013356, 521.830662453551, 536.166021581376, 513.22907295082, 503.877194088591, 516.790040395824, 535.475656990695, 504.860017326064, 527.723002549186, 508.025044315506, 527.407718496406, 500.158105518011, 524.559916360956, 510.445101050634, 526.563570754549, 500.522450901516, 482.571522880944, 539.904541569928, 514.141929656081, 537.685780037544, 543.879577005202, 500.720286822521, 516.784347528908, 509.531956694941, 497.770237977022, 516.929495737801, 525.092902125268, 487.017819925009, 510.387552222329, 552.810735450968, 508.527625787125, 509.447022382558, 543.739995005089, 501.793722530026, 529.501545122596, 528.384928011146, 515.472249017068, 534.691863634944, 540.998412003759, 492.972606483519, 491.893595003379, 517.929072723082, 533.216176822258, 521.472951397923, 491.870741188466, 514.537310482624, 536.789719079992, 523.403156248059, 513.628095213726, 521.49627546637, 532.133530073502, 531.065694834085, 513.606088780829, 550.859741674264, 497.848357643271, 505.908196031262, 535.377484414178, 532.690912511868, 503.69573990227, 508.187902407941, 520.355785238808, 531.968762938945, 500.228058606957, 518.727830285604, 535.050882248847, 525.322653296893, 533.900050141595, 527.72933275797, 511.747841560845, 526.488827529981, 525.036563819072, 525.255341767802, 541.039653410823, 529.398683783034, 559.462675226739, 537.10726362506, 526.48556535583, 521.630042363598, 524.84035967766, 554.566915773649, 529.858963555704, 543.067828010918, 514.925570443931, 497.784017934232, 500.417744105272, 525.282863493556, 508.990965864863, 552.903485826011, 506.716500014783, 521.235737401425, 524.402452465294, 519.930644138954, 515.601718183979, 531.525240008942, 530.583606807402, 514.137012852441, 519.432037597229, 523.486287460125, 547.260478492487, 533.64476176598, 540.159775436433, 509.614010540363, 532.752619054799, 546.250620419601, 538.346176508042, 519.359664631956, 562.543480186284, 512.005738898696, 524.431953679476, 526.058587389978, 519.142898999719, 519.657301144284, 520.952062636706, 499.643443065656, 570.574910766437, 507.807095487323, 528.51535180368, 551.922712659656, 530.829900867206, 513.772150919404, 516.935410801124, 539.944057385677, 526.989121159192, 513.568239224863, 510.113952863666, 510.405432591833, 538.643809080466, 506.019440006221, 532.173345032845, 504.640275706981, 522.797482398423, 527.956283997249, 514.020995404568, 549.905766540557, 525.306175197685, 525.684355230095, 501.138986435277, 528.692614934011, 521.821367793061, 524.162643306104, 521.557534376814, 501.558013790456, 500.409088472246, 516.357041767765, 512.756875588855, 512.322320635676, 530.568980194314, 534.119825028648, 520.07181297987, 509.314892137506, 530.324538605043, 514.521123523821, 497.112721668434, 515.423648761832, 512.755236166215, 528.815369561768, 524.831264405703, 510.779592088709, 519.142866775563, 511.596099805111, 486.068321907356, 541.84861015862, 512.466302555006, 535.386198114563, 518.878933955917, 503.398445290512, 542.602771717312, 565.626160368973, 534.29323586555, 509.86724638888, 496.594146962745, 539.471645245256, 534.893382059208, 507.022546950884, 546.230441247351, 531.676027932763, 521.501939772784, 483.252486116162, 495.029981336186, 527.051380119591, 525.801082550504, 533.824371216173, 527.810118043934, 507.863985133754, 499.314154845307, 516.333528823556, 524.593914150629, 503.780560676752, 521.600017643174, 520.722173633784, 547.561452591961, 524.938534988619, 517.314003162348, 495.49803066112, 521.510704825619, 506.64558986735, 514.232308068748, 543.619142045481, 545.069229997563, 540.195390392621, 509.003260178076, 510.309271651507, 516.756517175759, 518.125306741508, 501.815710106947, 528.988670989311, 523.934311342901, 517.648143639912, 520.729480666372, 514.440029493004, 533.220061704565, 530.820800264289, 559.358707841924, 525.471331164435, 524.56535623092, 497.009536740339, 519.828205040076, 518.032241279853, 507.4924748805, 536.138182572746, 528.897363363051, 571.39187179268, 534.022214370294, 503.236956549284, 526.337716794839, 525.799088243566, 533.81303785975, 525.413499646424, 511.975913933475, 535.666043464793, 499.621286191884, 501.418454269094, 524.619754542549, 545.883610331847, 560.767832874879, 548.934594388307, 544.637487197355, 530.793233936139, 534.718998575142, 528.726905042133, 504.84185558359, 536.692442665411, 520.736535098903, 517.038593846495, 517.290437071024, 515.449515465802, 521.136375721544, 510.669538627431, 492.702379532305, 511.135428645238, 517.825438288768, 544.271205472918, 517.431781142793, 538.884864710137, 525.129660356811, 548.114624612668, 511.291724226905, 544.636334329798, 518.384153289126, 501.202156948692, 526.271263846172, 515.194795544879, 531.243729321224, 524.771964121904, 506.891186888594, 537.56806483039, 510.450081544799, 539.518955842831, 479.289722640625, 506.370134714355, 553.290215935196, 512.027671409715, 507.130069286336, 486.216552871424, 520.628648157171, 515.18098732797, 552.874082409281, 513.966525133498, 521.366610233177, 515.957094076394, 515.947612978764, 504.649304980628, 490.233500878504, 524.901280316256, 527.204627186424, 494.340399219117, 496.18355438178, 530.760971274917, 538.192664128818, 525.042836517477, 522.717728111668, 492.734679742534, 519.284452975004, 491.742963802134, 522.0300238567, 532.996054608121, 506.585629635329, 531.409208364758, 532.492967323159, 519.09918627673, 480.65939965895, 536.813588052031, 535.622162672637, 525.941918009784, 526.948475463651, 503.288540891093, 514.210700184675, 511.548808779838, 532.77370599781, 520.295787350622, 524.965457108023, 517.854214767534, 509.154101736009, 541.748029083648, 509.977220807783, 524.236574661902, 519.469503194908, 531.581693191867, 519.341890212558, 519.797610292349, 524.010361552085, 529.357624785137, 538.969068576816, 483.024905933889, 520.417206124987, 547.007784174461, 536.116517499663, 539.275114444252, 524.073529863887, 519.536833862463, 535.918197542365, 522.388693900553, 519.204537661807, 516.146468938244, 504.006488190765, 516.561892440794, 548.51369169304, 512.689901303508, 518.181129641304, 532.299460099237, 503.992607455981, 533.318139414952, 518.096664728976, 519.254398443917, 538.254528763731, 497.201426170852, 534.213353303792, 506.90644414502, 515.882489492168, 530.090206818283, 523.117416301394, 512.456386423962, 508.459243029474, 531.90135850648, 510.125142459012, 564.317049019567, 515.93289324447, 498.393176328028, 536.179624445621, 538.771031446642, 541.566766228075, 540.758864857784, 540.827323160186, 528.545325231591, 548.48661085853, 534.349476884782, 534.337187401766, 512.082462645738, 513.427109769166, 521.238095637376, 532.789593189007, 510.239740901905, 551.339422647537, 531.753589667462, 531.776820077278, 516.460185037553, 514.667636176226, 519.876831450673, 513.99428574751, 529.003733840275, 520.73469681439, 536.45539639513, 542.687618294829, 494.606885011682, 512.847540994564, 549.304102674672, 535.033808860619, 531.358075336937, 528.931544068977, 501.034340539853, 526.475778067256, 535.606382549568, 526.534308004209, 518.995708823225, 535.07435327372, 533.908012021711, 525.251564243267, 536.958492720481, 503.42138145991, 518.78246131092, 542.097648168755, 550.842044417656, 519.716278085206, 499.755676602304, 523.488178844771, 487.609688234098, 522.47217560508, 530.327710306027, 499.586626447215, 524.876640729511, 531.359797557594, 526.344662376881, 532.787760755893, 504.231901414998, 516.420595498923, 516.481004744346, 532.919119687299, 492.622516553315, 527.611703961429, 506.978328293321, 504.575949276013, 503.731299133666, 486.075007814963, 497.147337746976, 511.63674565066, 544.410981394264, 516.779040292037, 503.620953120828, 541.798894728715, 520.613229916465, 536.000698758982, 498.268583068257, 536.500186115304, 509.467403363968, 530.274864102934, 463.714122031873, 529.908745638338, 533.18722712907, 544.16717633574, 532.855839491402, 535.290192004091, 553.516991808396, 529.589501597008, 509.153620502633, 529.293056455203, 537.841112826857, 485.638748168069, 517.52681007657, 550.968050473185, 535.15840299132, 490.247092142425, 497.904013816902, 522.703020592199, 510.608016859459, 525.71557832042, 501.875361799501, 527.563233446671, 492.783672367898, 511.922233258406, 532.553534980009, 522.289865572434, 537.768035582093, 467.406639733369, 517.744090162451, 522.772733491266, 510.585932900102, 512.38966965783, 505.353819148013, 522.790167555034, 528.230373679391, 507.653550464296, 521.050012249716, 516.582916809754, 542.150798884779, 503.527055766812, 560.588073110263, 540.448897122732, 541.360861243927, 487.4308614376, 543.133901486134, 570.307392648439, 543.595529887883, 533.639445930715, 495.42417595668, 543.086120074442, 536.253107151841, 540.489209885988, 533.826494782367, 538.571050831636, 527.102024732974, 513.921642201158, 534.1936879141, 498.872112266291, 522.723109241071, 493.846206886954, 541.877452300791, 504.758657380255, 532.223858981365, 536.285154938877, 510.507368191149, 544.798247090889, 520.135351397056, 499.708054344543, 495.708856352113, 536.121929667181, 527.122609683513, 527.90527156305, 521.519099460423, 526.207716168346, 543.289578460379, 520.818988827964, 475.246394195884, 533.361034035635, 551.656940587474, 518.773092464714, 538.898097960564, 506.219192562349, 523.62376002706, 499.776331514457, 491.981440377622, 519.587227402387, 509.217820325279, 477.27111190185, 524.063186935551, 531.365383880226, 515.627675819827, 555.234742401428, 523.280156308507, 527.141209137123, 500.161568811248, 547.865610882334, 506.161969590336, 500.79949962497, 555.947342578829, 523.534611727539, 520.500371759981, 524.849942395957, 507.615716534929, 558.741058256415, 516.215365305932, 506.011747459067, 528.976320895038, 528.512327728934, 551.054178819495, 531.185017332786, 543.984546601394, 517.911767235398, 505.155199292744, 509.889064668109, 517.825199797429, 511.098519018041, 519.469001686904, 501.406084640591, 563.470408516115, 542.282960493298, 526.350981703428, 531.498733898591, 541.994719004748, 539.432386981397, 548.558245687826, 573.824124619076, 560.612684748309, 536.566585756636, 473.474683647925, 520.751178899983, 537.310317109902, 536.4012948705, 530.441235141975, 522.292304667228, 516.454690155447, 503.577655203314, 528.673699929676, 531.019999246007, 511.567449514268, 513.296806192209, 523.979307058672, 556.687716937386, 529.401124915726, 532.814775104852, 531.132924687875, 501.664091397072, 517.064241316213, 499.624604673974, 536.597633748327, 529.728368367154, 510.040383132998, 533.491410819542, 532.961813325586, 524.914270891244, 528.00553997044, 545.107711211792, 510.494818670824, 500.473063602113, 538.752333186989, 524.297823320507, 530.289177889377, 507.078429113881, 526.049074742173, 531.549882495463, 517.90088310838, 529.673824449338, 538.149448938212, 530.617864596844, 516.055660651518, 526.872989432005, 521.68676359335, 540.855056702579, 541.222375937445, 525.482374737966, 514.55429711432, 509.138511648561, 517.270376426309, 519.158460026161, 503.11440455209, 518.001370860366, 533.169713519745, 515.627685709394, 524.140407473289, 528.202918475893, 530.18705249486, 531.310758509334, 520.992303817653, 517.582274210682, 513.314042274311, 514.370552757606, 531.014583712025, 507.057930589663, 529.985697828436, 540.981725493531, 501.232465481958, 505.664734694672, 513.77763793395, 508.851683855519, 528.866590868171, 503.69579665529, 530.148014701214, 520.604831526157, 515.594461975198, 517.943216540736, 532.009493666302, 567.474243404021, 501.628793510739, 519.382247450118, 533.726328897956, 552.301127221529, 498.507195184432, 535.894671243312, 559.734156346262, 508.800915353651, 493.65792184568, 504.273314793002, 518.15262612207, 529.647080281672, 552.453186104796, 532.228975530482, 490.289455089992, 535.99234796416, 529.506849088947, 522.657734818013, 517.182194074762, 490.360055068401, 494.022683841028, 519.599196349484, 522.127112032634, 534.62290700943, 523.487381642866, 527.590265860704, 520.27863733857, 524.940936060979, 497.290723649727, 552.123159192163, 546.902197206323, 512.637023572577, 524.343680155839, 500.255543948291, 512.902807860509, 518.405971475871, 515.507335296718, 526.518905751463, 542.779237154968, 491.790343362503, 544.416269494993, 538.691587665287, 550.190495788411, 525.230369451582, 529.870709365039, 512.481556364443, 502.128194835209, 523.275442680706, 512.298959420508, 542.941129683841, 498.466791253474, 522.875175242446, 529.3460819462, 533.315179333926, 533.872288422694, 517.805563834574, 531.672473137999, 487.251986037878, 515.467105427723, 506.245402006951, 550.543086797393, 533.509244095307, 511.760764903891, 522.978518837927, 533.360660581459, 538.430952871009, 545.977050516775, 510.029770240111, 524.331909350909, 507.222213455069, 525.582453172809, 517.88864997209, 531.490764145461, 514.981027570213, 546.732380608306, 507.569156999976, 527.124934599099, 526.187702891062, 521.724638500814, 510.295066859067, 516.296418206056, 519.886872818586, 533.364262943831, 518.89381459091, 529.568499288063, 513.071711750367, 540.013637122921, 524.885450410945, 533.583059316951, 543.470617281814, 512.109532232551, 520.620020906576, 533.618945704835, 475.387719639179, 523.787418302157, 524.445238629368, 518.993186941383, 529.715643317071, 503.596415065697, 549.795318752777, 531.809772294728, 529.931235168775, 522.510314699707, 523.698059243103, 516.293039155705, 524.413153583175, 577.256407828537, 532.093819339885, 524.935897168015, 495.038682323195, 527.72296046404, 524.240468966181, 526.413708676031, 526.755737297483, 516.093360591318, 550.053399075406, 540.892126182562, 510.897570073998, 486.583401388159, 513.05831669827, 503.733316989148, 525.378761433753, 523.47561154903, 502.917619474799, 524.9122617681, 536.798751941798, 522.27153621049, 568.218688671589, 512.547091776361, 542.816363244197, 541.979516603629, 532.142025360731, 551.655259792203, 550.05418536239, 533.951300932303, 512.719135213275, 535.442293503744, 529.095312912077, 526.997702909194, 535.106092965227, 548.147599811788, 517.78757682767, 477.930439121327, 488.274853145255, 555.235199705364, 509.021071347281, 528.276177652435, 561.580772821432, 488.348877146365, 505.374219350082, 552.549640015545, 500.935366350289, 515.521486750364, 529.705680628683, 546.763995490941, 512.568764744238, 526.835657357336, 519.243299521725, 511.063565153564, 521.521089913026, 510.544862602543, 531.687227911144, 548.075722162007, 530.838923743418, 535.120857048925, 503.493166261139, 505.942812292959, 507.002727255226, 537.581342723284, 527.175685008713, 565.883311850248, 517.597236330719, 517.501326742844, 547.497037717904, 538.399473228685, 508.817512052515, 524.408986218795, 531.453702536742, 522.800516028961, 552.845957390205, 516.187497887357, 498.630501308777, 544.197010317328, 504.231933498416, 512.667915879965, 505.854001721725, 519.37603050472, 545.520181638388, 524.116153426547, 510.341027281885, 517.203050484169, 530.818783244865, 504.362818126158, 530.464323400881, 534.991808554166, 536.799128777208, 538.106393969622, 541.124505742678, 531.195545395009, 529.612712769899, 530.133386501586, 554.419684372293, 505.781113196342, 527.80329414477, 531.026801796286, 539.879481794498, 541.273241641921, 552.847958837634, 503.512874124234, 538.191537362243, 525.861793746199, 496.255549794613, 526.017282825346, 533.736410501163, 527.324938293314, 504.512861073179, 519.395402678195, 530.070348627605, 506.273339822834, 538.758671836124, 523.41779215627, 512.754240821212, 529.0023303948, 545.017329553842, 504.685731898175, 504.594018490748, 500.674013360108, 547.483834871989, 520.602796345037, 517.001701264931, 521.355330005745, 555.671436684016, 516.703883021649, 548.620904874056, 512.309622664002, 528.984655599449, 551.245349843562, 510.11397207148, 511.161632132376, 520.007929326255, 532.884663896485, 540.679121241119, 522.151744830113, 557.032066717429, 514.460039038252, 556.489731215538, 509.16636885852, 518.320914885104, 535.559134881032, 553.198089213816, 539.375335971715, 523.874143756991, 532.921212388407, 490.20690719107, 564.456411588673, 545.965258805738, 517.27805532843, 505.942773125062, 500.031961313765, 509.848814553629, 546.56537802263, 537.486431794259, 502.95939648197, 533.979736784046, 559.659935975523, 535.266900208039, 516.536843138386, 499.95625893937, 523.717363076591, 512.839404072838, 502.267173958628, 502.54039860381, 531.688596377262, 510.913805891912, 521.310283000997, 516.278901699777, 532.138443571585, 522.354713919534, 512.080455961779, 553.140316660459, 508.221458387125, 505.832613714714, 498.075404843085, 546.756124547704, 513.805322828035, 513.493541752622, 510.173543799743, 531.972381602413, 528.320752638757, 502.9716750441, 503.943516683122, 515.860341630109, 517.802379180926, 503.582770985593, 542.554879950682, 533.97900322724, 517.192928931085, 527.783928230707, 541.089531978263, 535.023695927024, 522.045605889698, 517.576790480807, 504.505703497293, 524.917919508982, 515.763014722785, 518.761622961893, 497.689357823396, 509.919237478325, 531.127994101065, 537.256029928704, 493.174286627611, 547.225250043038, 539.314025401157, 552.35917782387, 542.5065095792, 509.82671926561, 514.142433087844],[676.642172668935, 674.056100074162, 674.001409113213, 665.898700782432, 673.222625881697, 673.125015943984, 667.027151756206, 673.270303848811, 674.376751243827, 674.104284729496, 672.411284040778, 669.667074226849, 673.264825251077, 677.504411998234, 672.098575665029, 676.164644642029, 670.064181511782, 669.038636702055, 664.87301730186, 674.241625193951, 675.139508462538, 675.543834325764, 671.08127974846, 669.933091824953, 674.560410626088, 671.549870712078, 668.861535880362, 671.500943503731, 673.867912661311, 672.673272467763, 670.550002133351, 664.658240089258, 673.883204571157, 665.57243768227, 668.608791428027, 668.453672781759, 676.07005642862, 671.849508506427, 668.59892825839, 670.806181481682, 675.340221173465, 667.180693704303, 675.546965312326, 673.017498249845, 675.034735155595, 665.42112515554, 672.845556319833, 674.981994955344, 674.923955058515, 675.777694735757, 672.00932929364, 671.001242070709, 673.032150629697, 674.298220651051, 670.255677985819, 673.149684454289, 671.016061466783, 673.942072109504, 668.33021951683, 665.553558207358, 669.64314398858, 671.415974355555, 671.675137063876, 672.992198009901, 670.530715460552, 677.276310126884, 665.688375206669, 673.878811958125, 669.711191233964, 678.062051815493, 672.483920729721, 671.466555135219, 675.00707311795, 671.592129007094, 678.075008223048, 676.168093252037, 668.900091455001, 675.622343741795, 671.613258174296, 670.013628944138, 670.358563103897, 678.180737395557, 674.927616976399, 677.306723727865, 674.43159780801, 672.75274973777, 668.886986907019, 674.930509136185, 671.534341415684, 668.824779483887, 665.477733811022, 674.706242154561, 668.725503735887, 673.254106595512, 675.5862540444, 666.266048461561, 676.433527402682, 669.735359967862, 672.019502522507, 677.514493143157, 677.645964840889, 668.812977813199, 667.036566345232, 675.135904542126, 672.823744684031, 669.480736540796, 673.038455877532, 673.121861026388, 670.192753248213, 672.844023524243, 675.565622327547, 666.134481316751, 671.762997043784, 672.887122496435, 670.915526577129, 679.502067609755, 674.18015877141, 668.087087431241, 676.418391510912, 672.227689364105, 666.106863995836, 669.116091303502, 669.643135992437, 672.20321183722, 673.205294385572, 669.045227586105, 671.597199948339, 674.152500362974, 672.386912474423, 669.503767167325, 674.234405225181, 671.296411550486, 671.906616956686, 670.619731570338, 673.614965879461, 671.951284617999, 674.775305485911, 675.69250224967, 672.912628616848, 669.85531039387, 672.321636808886, 668.906828426092, 675.909544840897, 667.744237458969, 667.568182922263, 667.073538843285, 673.536201746322, 671.911106505721, 671.781370726406, 672.416268455559, 669.596464320641, 671.200723169911, 669.565200640389, 672.404245984689, 667.834989019113, 670.632668452595, 673.864514332166, 672.634436832692, 675.052158207682, 674.255473153582, 673.207648962746, 671.182250710842, 670.02820078449, 674.19964619458, 673.145704826875, 670.596645525698, 672.195161637753, 667.287618085822, 670.971349530343, 672.995921004119, 670.509485360617, 669.672461191904, 670.466961740946, 671.953820430674, 673.474723195159, 676.855333639391, 669.551408046142, 673.347991749755, 677.211597987205, 670.319002158381, 672.422749561749, 675.146152754579, 674.362427069871, 673.140936767376, 678.633526300183, 671.125432657971, 670.113237566313, 674.084676629668, 668.689103238142, 675.86327713228, 671.986203526057, 672.587722112254, 673.10017520503, 669.320439241513, 667.244389465756, 672.138713755544, 673.61383977126, 669.89059943714, 669.434620131779, 669.213554263467, 671.566266260426, 669.595304191854, 664.521154205078, 668.133972329675, 676.170360297326, 672.4951975159, 670.180903169885, 672.583625195615, 675.542017267642, 672.094525467452, 670.12647084028, 670.522645031623, 670.676501864031, 676.513257258694, 672.042912575496, 670.696962182698, 679.53001202985, 665.321605415721, 674.399225698672, 671.095877832326, 667.992330941822, 668.47455298793, 673.207906137101, 668.382179562789, 668.66600672859, 668.22550799823, 671.597328472324, 674.33420999179, 671.25537002422, 672.412538125035, 669.538688638873, 677.474149879573, 671.246451006844, 672.628243972085, 669.734279631251, 678.866278884374, 674.43057220552, 673.888818391634, 669.43534205377, 669.404420690925, 673.163066117332, 673.465266922002, 671.694219136269, 671.545541421463, 671.951876547073, 665.832613501192, 672.264200568358, 669.689365900773, 669.178370064238, 673.262634468701, 669.932399866835, 672.675415611183, 671.25608430704, 670.733089955798, 674.343184067443, 671.465188621439, 671.114116075942, 673.654002319083, 667.878242472816, 675.776995231997, 666.150253193563, 670.980776404932, 664.828379793579, 675.010426320406, 672.81356338569, 675.38893945781, 670.072030486335, 665.174920865057, 672.181671723933, 663.616721557703, 674.038363757357, 669.244024215581, 671.034152488599, 672.948490713156, 670.599635428492, 674.513573590117, 674.392373016856, 675.887111958304, 672.027137505369, 673.136345758915, 663.140584229146, 671.655234067519, 667.862559796565, 668.120526396734, 669.282793538069, 668.374791117216, 672.902853600922, 673.801405742786, 675.661899924269, 672.731697271286, 671.901111162176, 673.644026309534, 671.405714208228, 673.761702678479, 671.854571392969, 671.629212627999, 668.801988602155, 670.626968340248, 675.408076312481, 679.502865008674, 674.837493660915, 671.369439205458, 672.687855676973, 683.389522139583, 670.565769335909, 674.237528290217, 674.531445404672, 675.318655583747, 672.9596653311, 675.166409096617, 669.351977195327, 673.331545452107, 672.138277724153, 669.339144567102, 666.547899738444, 668.87861840887, 675.325917184619, 672.74979272006, 671.798425986644, 668.648541948616, 672.663090262108, 672.906965053604, 672.716821054203, 674.708012925582, 668.410186074203, 672.980185048431, 671.885182757388, 667.462927144033, 675.674455111508, 669.832979326454, 679.152706932456, 669.899856437015, 667.055166689762, 669.858251483467, 673.552415469539, 674.555324157457, 674.130357391026, 673.772734959143, 664.654625957517, 672.765537504788, 669.610082139368, 675.023760839714, 669.508130414664, 669.89095131028, 677.793176002191, 672.351906134914, 672.502063957595, 673.165565435483, 675.385526527605, 681.159066045415, 669.250428381259, 672.116797405478, 672.332123666814, 673.006254658595, 672.320250086817, 668.866903249206, 674.169974060057, 672.045550654664, 676.598900018597, 674.135516271574, 674.558803416788, 676.070895024531, 669.373952655734, 671.616250227411, 669.484214680592, 670.191368923255, 673.416835397132, 673.833495764875, 676.214171024231, 672.733498470929, 668.683025621205, 673.223200827301, 670.712695604622, 673.588652267341, 670.832953514006, 672.598495446836, 677.114583242213, 673.111253414269, 673.301186022098, 678.212086875058, 678.023406273998, 672.133439567409, 676.830013825662, 672.808858691644, 674.404197042595, 670.893951178123, 673.19853239716, 669.703479109151, 670.002625315038, 665.83657763808, 666.293052674084, 669.685621876279, 673.37556331554, 668.503109954818, 679.220158875946, 668.872064362626, 672.844392701383, 676.20236134134, 669.004243977192, 670.220282081502, 668.535176477787, 670.836098986361, 667.894878522982, 676.9823237783, 676.123629059516, 667.93240580727, 670.325387742255, 673.736272936392, 667.97987954908, 676.03417310502, 675.780169704578, 672.038884513108, 670.156240204557, 671.905423446377, 676.344792945662, 671.640252182528, 676.124978792209, 669.692754577851, 674.103917001532, 670.624437902057, 663.081501886776, 678.082471551021, 674.966649440548, 670.881614177631, 672.641761580353, 674.211467736165, 671.340538673556, 676.667039600704, 671.300737257345, 673.010155198067, 671.534852736867, 667.435953411227, 675.335799645545, 672.594214556943, 673.239321841824, 668.839398005915, 671.864899332589, 670.429533662635, 673.484688006521, 673.939820557754, 670.41938720738, 675.4178574756, 672.977350381253, 673.443503053903, 676.254520446847, 676.691027968992, 674.346616906949, 674.547464973199, 674.501833694964, 672.097992026568, 669.009958904828, 674.87696827438, 670.586416473119, 668.72195107402, 669.027855982794, 678.292230786405, 667.882436271253, 672.60120769515, 666.070721576234, 671.513082134122, 672.535970368166, 673.539051583972, 674.837790757727, 672.877182733715, 673.833031181286, 670.59803971857, 675.55913390025, 665.540919895069, 661.913252540909, 670.351258628289, 666.157635490778, 665.568172507625, 673.05338696358, 672.462315554776, 669.550698641899, 670.530776911539, 677.704790024517, 665.881960345137, 668.688248989189, 670.477231801002, 672.468951967475, 675.680586361454, 670.553094464157, 673.790900324344, 673.652769352367, 672.355905149429, 673.519361259718, 680.068984355038, 673.469008985941, 669.080463391517, 666.127612479892, 669.760614833607, 672.52155230439, 672.831189652817, 667.403223564977, 670.138139873681, 673.541758777021, 675.069154935445, 668.969515678086, 672.793814073979, 672.97353922859, 667.311780850414, 671.898918173455, 671.925357464813, 672.944770021578, 677.195875753458, 670.931761443552, 672.071714288474, 676.85039073487, 668.939024861987, 675.309029084985, 665.962215930748, 664.421063198597, 672.419804729134, 669.697594995432, 671.367220236028, 673.369607797512, 668.666665045648, 670.431525703212, 667.99381260117, 673.716024886651, 672.961529455109, 671.119883019089, 674.411500916426, 675.095998203918, 674.161012568963, 672.750966723187, 671.832504918685, 666.934361259641, 670.693559073222, 671.893900220392, 673.000189078589, 669.675048700413, 674.303692582325, 674.336084422618, 670.336419949481, 675.830749862024, 671.279661245988, 672.112620067528, 671.855963459433, 674.007691196885, 670.231722749781, 675.476763468131, 673.094526341752, 672.704760231923, 676.822725612918, 669.217895507599, 671.885371617679, 666.01285676997, 668.438755676738, 670.532545050536, 671.739737672626, 672.662502911315, 674.139792926683, 672.262486689224, 673.037394192095, 671.794558314232, 670.674863751811, 669.109362313621, 669.451655658878, 673.600022541137, 674.881063376294, 671.813733211705, 673.716747416145, 672.966014672672, 670.61641617543, 668.973419127308, 672.332099083156, 670.337977927105, 670.812377227249, 676.119271106536, 671.556584884484, 672.490820073613, 680.234243887262, 671.57840662578, 672.434259877288, 671.963226195824, 671.723866839406, 669.667316918686, 669.728730452342, 672.88941466358, 669.816909993845, 675.280617288946, 670.639294545652, 671.973189089844, 670.307956505911, 670.942107369128, 670.822101722291, 672.94488454945, 667.414403782603, 667.746366006584, 667.027321631174, 670.491863048584, 667.692074020237, 673.297867032722, 672.235082993861, 671.661474380819, 676.627956456023, 671.501142157818, 671.980947650335, 672.502189037696, 670.505858678211, 668.888189164305, 672.446588812814, 674.624748210784, 673.282093512367, 668.713284933293, 670.712074008331, 672.698598434067, 672.086073091286, 669.592859603611, 671.090140921838, 672.335201425636, 671.164011493879, 674.776775528407, 670.218060483047, 675.369823370764, 671.944245933889, 673.327753829366, 677.815870975133, 671.395955290193, 668.738631727304, 674.485187271151, 668.997271344932, 672.407782885829, 673.154333144467, 674.378179495552, 673.168038879905, 670.59540094197, 671.743054330569, 674.779946679606, 670.296986904985, 674.074870417363, 670.812662777944, 672.430928805647, 670.92265949159, 675.016824447663, 671.932335502187, 674.653830696074, 674.49363073365, 673.622904415593, 673.850647405902, 667.85641394245, 673.673622545184, 672.326232931424, 671.435750488128, 667.670555787599, 670.108802726929, 675.68244500141, 667.164365102875, 677.437425637582, 674.171930775502, 673.796145742831, 677.981943735294, 674.155537200231, 672.479985666847, 671.440281970316, 672.012342165547, 673.554359448443, 671.681361214738, 674.463155533675, 669.25921168848, 675.903550589946, 671.824180335602, 670.129477714129, 674.777120432833, 674.873322166634, 667.216802982354, 678.759134110008, 670.638565664068, 673.173085984056, 675.64088527822, 672.219904857375, 668.411004641309, 672.245902687996, 671.575726122313, 668.857376038807, 668.078798929386, 675.789582610433, 677.17898264802, 674.125586840661, 673.592287644161, 670.518549029182, 674.505378639227, 673.575841709859, 667.633201530529, 669.261610371055, 668.613472038325, 672.253714048325, 670.443129305444, 671.764447022476, 668.956632033043, 673.074112530463, 666.538229250838, 674.411181818302, 675.221201827248, 663.703927668302, 672.245985299588, 673.524890946685, 671.189020612462, 671.02362786448, 669.878687513305, 675.892992753676, 668.056917902682, 672.060854743727, 670.251224679383, 670.167847044707, 672.109191731432, 675.908252920747, 668.7686046267, 675.300864887934, 668.334791671065, 671.68936114621, 671.410446117097, 675.243179182008, 671.087820787744, 673.188402811776, 674.637838593552, 666.002592896641, 673.687959979726, 672.139278093394, 675.26430570228, 674.363596168798, 672.175828893026, 670.119175169984, 672.636193221881, 668.270253486474, 673.36823742307, 675.497979760308, 669.920283127453, 672.235962295948, 672.251496146347, 672.458837309647, 670.913808263284, 668.435220681414, 669.321458945089, 673.284282910467, 668.150464051451, 677.866268670217, 669.290636038159, 676.653669071143, 673.467548908835, 671.991361196909, 677.081943166608, 671.754099581135, 669.994688645688, 667.80827574288, 672.201810787743, 672.207924665205, 671.621075088669, 673.671809929233, 676.419229416504, 666.9625911765, 677.815480343807, 672.162966648357, 675.303282649065, 670.051762165568, 670.068997906515, 666.558424443016, 672.542964875418, 673.836458158834, 674.5232642064, 670.713669678102, 665.803084406832, 670.040705822094, 675.199773356108, 668.556276286008, 666.122902650464, 668.670637936214, 672.062630056903, 669.951201694426, 667.752201792258, 668.828506617449, 671.41818516332, 667.65144016616, 670.90901742904, 675.070965609822, 668.703871865657, 675.252129285985, 672.445628496171, 673.182723914622, 676.57051912651, 670.565675326027, 670.812437385809, 666.333374932454, 678.022809231349, 670.233121753296, 674.762745992009, 673.144868800707, 675.06127212832, 679.540142867358, 670.129529371665, 673.055439769034, 672.151046561625, 670.894282393188, 670.094758225092, 668.006334090973, 670.39833948258, 671.583878575475, 673.450308980153, 673.240484398966, 675.605521760998, 668.763690108916, 671.743154879066, 676.434327200063, 668.429722273968, 677.009988460613, 669.275345043654, 674.494178765216, 676.13656530541, 667.133995755433, 669.049705435887, 668.60082807583, 673.756802856312, 673.68077698983, 668.94829231392, 671.836468232836, 665.455012154896, 673.930156258617, 668.542084708835, 670.318286637854, 678.029394153598, 665.502893457556, 673.137059498273, 676.196268629647, 672.467809171131, 668.954159934074, 674.844167364128, 669.162109038265, 673.03990691817, 672.486195308884, 669.555080902171, 674.543149634978, 675.067618121061, 663.524140945746, 671.593870463015, 675.847250336107, 671.213218947497, 671.014666203104, 674.723397551873, 674.557245320684, 674.055193120082, 670.70124738121, 675.206633467529, 670.68696396296, 672.774481886528, 674.478124642132, 671.301310117018, 668.956687413503, 669.769359654414, 676.45551193807, 676.695311864118, 674.457559852328, 670.289283974915, 672.982514382908, 672.573513388053, 671.045095212369, 676.064905689334, 675.710767951077, 670.369041364054, 673.526891560505, 671.29335809647, 677.846501909798, 675.99633581866, 668.996087479437, 668.388292622155, 675.863110564862, 675.397559592615, 668.050582226353, 676.220173851436, 670.651029470023, 670.540085450681, 667.548929367401, 672.714150666598, 674.814427502512, 675.934198300071, 678.123338437651, 670.571547781607, 670.761666562598, 674.118225772096, 672.157347977961, 674.023842143137, 676.377957331369, 670.323842364532, 669.99125453017, 670.32594575469, 674.166164148364, 671.840550352033, 670.219917827221, 669.111260180623, 675.104527903708, 672.608572948352, 670.172900945865, 674.316944693407, 675.849896031477, 670.874242355644, 675.717396834967, 670.446576574104, 672.996739177458, 668.125066684362, 677.650292118547, 674.076454707518, 669.987017776813, 666.367115468444, 668.625169686906, 668.886434571813, 674.514546117694, 670.28847917478, 671.797433071617, 669.396722401589, 673.201834348326, 669.955283440917, 673.473528531963, 670.5727782006, 670.841288974529, 676.061192648502, 670.127685628993, 671.602812049183, 673.128160361866, 671.073291058904, 671.155206310448, 673.197085908273, 669.43632930701, 675.876094111795, 666.453724790445, 669.335907750386, 671.500182652624, 673.918144579223, 675.143357936787, 674.124869766379, 672.450318969218, 675.133385266521, 674.96460945206, 670.079737514633, 675.635458350763, 668.107465931849, 669.296988942204, 671.192954652866, 669.867666274685, 672.735263022549, 673.368381153642, 675.68810004737, 668.184913936652, 673.301056050306, 672.001058370205, 670.640288194618, 674.087719797704, 671.997848254196, 671.893790368282, 677.559816082136, 672.353479587093, 666.534249020464, 674.301184148607, 672.45729350954, 670.512370736513, 673.938685363022, 675.227019543865, 675.008467306811, 672.23447780705, 669.750385887251, 673.595038392196, 672.283874949547, 668.928623583196, 670.292202916081, 673.46294912529, 669.524306038844, 672.338057300279, 674.005195128348, 676.473527353551, 666.741011268265, 671.302068864446, 672.084867743937, 675.668838498059, 672.691150789246, 672.372041364179, 671.780189894377, 671.348721925594, 673.422432879064, 676.826827331416, 671.938815514936, 668.499134625293, 665.279190001475, 670.351147736057, 672.645106540118, 671.469021114067, 673.690425436328, 672.212227693583, 676.61283417532, 671.436443423726, 668.720142357968, 669.662909023557, 671.010860897875, 666.528494921623, 668.492162995737, 674.270007915038, 669.949885008272, 673.32340005098, 662.892086597671, 669.999407127902, 665.66682150002, 668.447639596499, 667.648235448125, 674.70799907685, 669.700971531443, 669.561188648743, 670.42622289174, 670.551933715275, 671.601117586285, 674.351389004086, 669.436445059685, 671.026352735863, 673.140705920177, 670.715553247525, 674.412597566273, 673.259588346097, 667.674873791998, 670.177838406878, 677.026662814039, 671.393300765503, 666.948395003347, 675.300967851341, 673.193081500208, 671.443103352517, 675.363014207243, 671.529340029511, 670.032711833266, 670.995921725737, 669.20986391767, 673.188605477205, 674.899779458807, 667.159989408474, 671.975308743244, 676.136454075416, 671.160509631546, 673.782894497673, 674.095256830456, 667.940280718141, 671.988167325486, 670.475277228028, 671.707701100608, 666.357415231922, 667.823217778631, 672.615601591378, 681.934323406721, 671.703170308366, 674.232201397065, 672.613280372574, 670.970193846524, 669.22834022423, 675.213743278141, 672.60951917834, 676.990567694099, 667.201658568042, 671.177016912295, 670.213219796483, 672.571628415185, 674.570726948869, 673.896146155571, 678.545450012505, 670.862218247417, 676.339342605242, 671.113593861848, 673.575546971713, 673.267450538642, 668.629344371049, 677.68650603908, 676.882682767398, 673.4950751562, 671.378682202435, 677.70889015623, 668.174291490351, 665.899603661705, 674.422983888733, 669.825806512089, 673.400670532538, 668.258659988619, 671.329643157479, 677.956513156155, 673.339239703646, 672.982394952357, 668.931290289971, 677.150808946682, 670.043530184531, 672.540379968336, 669.3206952928, 676.424983430192, 670.394247002021, 667.669717535546, 670.609925229945, 672.550380536412, 671.374073678732, 672.00222169877, 667.453452891998, 671.336571423662, 672.948777124016, 680.713897164617, 665.382061826063, 674.488975213286, 669.09726751706, 672.814690994082, 664.906075114194, 674.331320126553, 676.697150142098, 676.619734213035, 672.220276546983, 669.881760477844, 677.478432638803, 672.036968014488, 677.208263648343, 667.356688428739, 671.551996991516, 675.381752033252, 669.054999038671, 673.815358896637, 676.532592092021, 669.340304415715, 672.165347383831, 673.486049836779, 669.564704175945, 672.824577680924, 671.779997797034, 669.362123002673, 672.695194623539, 671.650895881511, 672.871889163154, 675.518670768127, 674.366998970332, 671.433132920296, 676.760142106694, 677.552034689656, 670.257183443647, 672.678448121175, 669.435579607713, 668.048654761524, 668.14683043854, 671.496746260239, 672.834083928235, 671.511526056431, 675.715717406677, 673.876329998254, 672.590811674543, 673.667916917368, 673.317947039301, 674.493331666411, 668.413425428519, 664.20834757262, 669.487544472616, 665.832314297106, 671.457919730886, 673.52592848666, 671.66154504391, 671.082271182414, 681.206621975062, 672.119983059904, 671.701867854676, 672.100699018683, 673.268046311985, 673.091536619589, 673.16425516405, 673.210981470173, 675.939524289339, 671.306745957888, 674.27032220395, 671.163590616235, 669.855221588296, 669.523439116262, 672.466600969697, 668.520950200795, 671.72857839572, 672.516840997831, 669.384742943112, 670.917839121565, 669.614163528986, 670.982880335894, 674.424755139448, 673.743194800689, 668.345125214629, 671.827960515731, 672.725785294574, 673.292473046063, 670.205376551967, 663.461999023716, 667.379962423526, 675.173358310098, 673.313765792733, 672.448780380587, 670.428589975069, 669.387931796502, 677.742300822268, 678.473381028937, 667.806836332453, 670.618299120264, 668.667824804177, 671.304919595643, 669.611372118131, 674.314433744673, 672.242941731774, 669.171445650705, 672.166436178403, 675.202446111468, 671.932334411236, 670.458403322889, 672.44172569801, 673.938735515417, 671.493872811516, 672.050632316407, 675.130624124442, 673.836759084053, 671.231126799525, 674.397278208107, 667.873836654192, 673.433799662433, 672.656648703045, 669.245520640947, 668.320451362698, 676.625109452182, 668.785728090251, 671.181495616743, 672.934372884203, 672.504582221814, 677.624900569379, 671.528263826725, 669.820815231825, 672.219025501506, 669.01041577511, 672.448186099381, 668.906761069531, 672.728148743343, 669.779976544883, 676.080271225954, 674.467516841107, 672.125745815411, 671.484116981505, 674.498229141467, 673.367593117278, 671.276208911949, 673.185797344833, 671.154777627352, 669.03569271439, 677.942558733137, 664.425003664291, 670.431669082427, 670.903411034879, 674.525774550269, 671.793893002735, 672.103658976365, 665.222705110967, 669.669008663556, 675.961710800876, 671.46978030729, 668.003541188683, 674.661387467821, 671.756523608917, 675.510678695672, 666.28296324625, 674.311126171996, 675.803317572696, 672.447085849245, 672.090842835728, 674.770536502405, 670.129777491901, 667.89762936877, 668.585835492956, 668.465607422289, 674.2252032735, 677.274839567218, 670.000160194466, 671.543019079295, 673.084549542032, 667.472702840233, 678.331037539908, 680.451717954671, 671.757849034601, 670.21511649414, 671.621918787951, 672.798022606733, 670.539115502198, 677.866317859782, 669.572350591838, 671.124871496556, 666.028214575787, 673.985607733142, 671.870147808226, 669.268632268557, 674.664885768785, 668.24571182711, 674.86586895251, 671.062802299048, 676.354027933762, 669.381909573651, 672.948819328912, 671.820159382615, 670.99687618151, 673.793309261944, 671.060042087415, 669.714209772557, 674.521766022595, 670.267546354609, 673.449956016685, 672.204369940349, 675.44325482274, 675.910820822569, 675.250860927042, 672.920260417896, 673.754858841332, 669.209967542939, 670.615745841262, 674.353485304547, 674.839131390093, 676.32360464509, 668.657452164668, 673.128561625914, 669.799452701982, 671.60139513902, 670.552484796757, 669.704315496126, 679.467760689653, 673.564334779123, 669.903874802751, 670.066645833148, 674.214297918378, 669.174319853614, 679.460263555405, 672.53323877167, 672.185820249965, 671.987622175663, 671.686387933675, 672.693042263613, 667.316417018239, 669.178673893684, 672.468143555354, 671.57644415103, 674.963339973617, 672.616350664937, 675.670010734283, 673.528511401981, 673.173403759175, 673.487128505477, 671.607290528468, 675.441104480773, 668.346382942892, 672.504774701967, 669.038834611283, 673.045389303752, 673.649329592965, 674.010938251288, 677.255982787393, 668.343588211105, 673.588849936249, 674.555128525872, 671.368865727203, 667.547697553909, 678.257089939888, 675.331177363011, 674.683770510839, 675.478270443999, 678.498464443966, 671.794869508031, 676.853022606579, 667.762920815458, 670.057920465646, 673.839364189892, 668.699064370086, 671.095051080847, 676.650246657958, 668.515238693209, 673.017528546424, 675.258884761176, 670.212714868102, 668.605624203415, 666.594900627039, 674.24955833081, 673.836196023653, 669.101325988057, 678.780847506868, 671.041591745232, 670.098825267497, 672.859314562369, 671.146400650095, 675.660837927226, 669.746563994442, 668.6980332061, 670.658418840692, 669.986125231175, 675.907704617084, 670.528166383558, 669.229251256874, 670.831628218168, 667.153489147693, 672.069647157162, 674.922398389735, 668.040884561771, 671.447107698992, 672.373393161039, 670.271583348309, 669.072323339162, 673.983210520618, 669.774236212279, 673.568055716898, 669.53834329531, 666.713180293067, 670.317755645234, 668.87597523798, 675.960783188636, 670.527538872658, 671.602849418631, 669.369256607507, 675.259790783816, 675.284928271686, 672.333447498585, 673.525932923999, 668.082216196635, 672.662689031914, 673.393480554755, 668.285457634049, 670.907676890671, 679.582196745242, 670.831539833269, 671.24590343272, 676.483775394799, 673.672456216185, 676.532914071634, 668.207466770874, 668.871111875292, 673.914024203226, 673.134607760107, 676.240541922226, 673.341062863244, 672.126361237785, 670.582528981176, 666.949914829755, 669.520787098192, 676.726129878514, 672.884362123279, 673.535980892357, 671.0525038085, 669.196722317043, 674.844586903997, 672.066324601685, 670.91680369981, 673.345369119416, 673.622596576997, 673.110234621372, 671.380546695882, 671.629260716082, 665.082869316827, 670.883714225823, 673.526799379821, 673.754789360455, 672.243423259242, 670.196798671736, 666.436812550224, 678.287326603537, 672.420207521334, 671.555244296453, 674.805207625279, 669.496492021038, 671.738775516759, 674.47764258211, 671.049660625577, 676.943242939045, 673.077049636719, 667.888061672724, 666.820451070639, 669.376099046329, 668.556107022695, 672.670095605543, 673.839579373733, 672.577848702621, 670.398551778211, 667.577761123796, 672.02516178624, 671.832518626063, 674.482532676619, 668.72299868357, 673.653142408002, 671.082425946961, 668.630412206699, 675.449740843596, 672.221323047605, 669.009105952002, 671.657539737391, 672.221585488193, 672.579927992499, 670.816545609275, 672.901262034699, 670.175314666084, 672.755425724452, 668.015700053851, 673.556321163362, 673.547806275148, 669.273527104862, 672.200776982818, 671.290811568939, 670.036100620489, 670.851353162487, 673.687647292006, 672.303440856909, 672.714322855357, 672.391627825057, 673.431609795109, 670.887541013539, 669.320006508989, 675.684798475986, 666.932801444837, 674.972540247241, 679.225996107511, 667.606606534943, 675.763215861339, 665.618001108085, 676.030863921256, 675.313359252843, 672.340264527988, 671.512576674023, 667.210188864268, 672.106908673638, 673.191642890691, 671.789399466946, 675.702489199876, 672.814846844817, 673.542004691145, 669.950574345546, 671.183349300984, 671.420170460712, 671.2929714834, 674.641314702247, 675.368766008613, 670.293071997637, 668.477649576152, 671.90360300993, 673.822960701651, 674.305535148205, 668.944351617193, 671.091403020031, 674.330280643504, 669.729561785055, 670.023667848225, 671.398767594679, 672.963036504355, 666.128874755213, 672.388849031693, 676.600889326822, 667.982087371287, 674.576033329105, 668.471576501169, 676.15173805377, 671.145213997314, 674.841478937178, 668.0453687506, 670.729111943636, 674.230035955609, 671.28061572914, 675.45449536721, 664.337018608744, 668.933860251499, 673.447316404218, 669.926336284756, 670.388559615937, 667.837443523499, 672.7708107777, 669.801109591578, 670.892809281318, 673.933355778108, 670.954240548373, 670.792070231551, 677.058258092089, 672.157259879425, 673.21828049164, 677.165951622069, 667.035821909366, 670.659101789035, 667.203583583029, 671.767569685821, 670.572277317755, 674.588097237841, 670.005437690424, 672.586867990495, 674.794684085603, 675.573631721939, 668.14284602992, 671.217688943686, 678.461352503644, 671.48288585505, 670.323296561693, 672.597131501991, 669.515876707903, 668.342315344589, 673.921905155101, 672.813394603613, 670.857935023298, 667.315005511774, 674.438791611585, 670.240754062032, 674.257890739439, 672.470478509989, 671.818308645677, 668.014023059446, 673.969570707752, 670.629617469948, 670.208264655951, 670.557578851179, 671.941277818574, 675.108232784854, 671.773616628851, 676.662897834654, 670.34450322221, 675.199725684541, 668.473826710104, 669.666876838464, 679.039891478577, 671.503790287612, 668.683419209871, 665.337001380044, 673.855480090886, 675.590141174693, 668.70104928255, 679.007314461802, 675.350274652204, 673.239811331219, 669.766375549542, 675.664844681101, 675.247660996643, 672.523552192099, 676.636285129188, 668.152040318438, 671.598938719735, 674.923009433918, 671.97840546151, 673.517421274355, 670.638632865826, 671.226004454237, 676.542753206112, 673.106962997405, 664.241499263834, 670.921659516756, 669.210546581444, 672.94793605869, 670.896599814813, 673.344827707171, 673.589325338989, 666.621109629349, 672.01653360469, 671.111163069515, 673.00227767186, 677.49833032765, 672.403680077991, 671.095470643652, 673.334092996437, 672.766413509752, 672.187223871831, 673.351743609243, 668.494845153305, 671.444194331115, 671.611403855687, 676.754326774164, 673.36965071735, 673.411646594613, 672.691048322931, 678.895284453515, 672.533296205156, 669.360894664703, 672.14310122148, 673.470439976542, 670.075335804888, 672.102530167429, 673.128255167207, 670.650213484088, 668.808932162329, 670.34396577518, 672.130697715983, 671.330576595529, 673.988018620089, 675.93336246998, 677.126414373436, 672.375306731528, 669.275403466338, 668.510658687076, 674.422076302429, 666.613475109372, 674.06923001791, 671.954381851021, 669.851213568619, 668.978824656675, 671.588770940946, 668.237395698663, 670.503467186523, 673.344027298108, 670.82916083639, 676.722855562976, 674.780549699461, 672.052758201681, 675.316071022069, 672.399039239884, 674.230418212591, 671.96356303606, 667.51711415144, 671.237920570338, 670.641323246274, 675.075474459254, 674.397910884163, 669.415449559065, 673.462494444077, 672.172334644977, 674.126818639843, 674.028729089793, 668.789277993687, 670.757822691067, 672.608149504125, 672.066427770385, 674.343999410373, 669.984429026397, 669.424977712045, 673.917975451509, 668.545196628719, 674.496679377526, 669.668452926686, 674.982099940809, 667.853370108772, 672.675369414674, 669.828477834831, 673.894141280909, 674.14003115864, 667.247698290617, 667.536146096412, 670.353356546754, 676.856669337765, 675.392704834946, 673.338944448514, 671.461205523103, 674.805699095799, 671.979867376404, 670.05453454175, 670.498070077219, 667.452197612202, 676.157373291149, 672.247809964893, 673.782272825307, 671.927132512389, 674.56976118761, 671.861590275021, 671.894636047626, 667.759966771479, 674.520423877264, 670.756628092497, 670.695468544271, 675.418259307904, 671.984302057114, 670.28357072769, 675.025132740037, 677.902080035603, 672.004223715959, 671.148637384642, 674.262440200761, 671.383685625626, 675.437436046022, 676.289903358445, 678.217131710935, 673.329283408438, 671.853904793073, 670.602492342098, 664.907409267425, 670.045354265333, 670.408565434063, 671.467071195839, 673.466666072317, 670.056474826754, 673.835361758619, 664.351935057915, 670.931306503984, 668.864917242472, 672.948981490173, 671.595645071104, 674.144157428686, 670.618902837717, 672.377002076008, 676.504823504339, 673.162750509202, 672.540559309351, 668.32027260335, 670.715607247679, 673.073738002645, 676.94861448711, 671.221277278934, 669.21413961829, 673.619027723536, 677.935981895734, 672.130498685791, 669.890009341953, 669.857898074677, 671.394457297075, 671.569713416112, 669.174792756163, 675.128741853516, 671.702536241536, 669.152378459711, 675.008298292061, 671.842345294058, 674.055332812011, 671.24594399364, 673.994526030169, 665.368881539697, 670.284699741886, 672.42509274506, 670.268701598648, 671.879371729951, 676.722174851687, 672.224031917331, 674.895873998115, 677.285370763547, 672.954672521523, 669.886110559783, 671.980877926331, 665.318772394937, 676.799256706381, 669.595806604475, 670.510853761558, 670.260188928728, 668.647585700418, 673.584085149051, 673.624825951107, 670.548695892554, 671.75433116725, 669.053567873246, 674.821001670143, 667.40795975608, 671.603361328989, 670.238491445878, 673.069721758817, 674.472205933293, 676.152670237353, 672.386270249103, 670.664573868161, 674.89608524237, 674.654670273384, 676.591906905529, 671.444975569656, 669.589337047429, 669.061471143877, 673.087345199309, 675.350107259762, 671.342227484951, 672.055223726324, 668.45938756888, 671.187858027278, 671.582740124067, 668.498445691999, 676.860853682246, 673.302420921971, 674.646509751969, 666.044147054325, 676.016383305499, 668.253220591585, 673.246997620587, 675.661723127382, 672.036470872021, 670.841937579094, 670.501132267435, 673.814308169822, 673.207249483694, 677.826289481761, 672.521534924926, 672.872326072596, 670.51437329771, 665.615440249273, 664.868462236342, 669.750705243437, 673.921759708432, 666.254987016303, 673.161884204233, 670.001455265334, 677.874456596784, 672.22886747975, 673.746426263863, 675.879810767918, 671.052717994139, 673.293619633633, 673.864849784663, 672.442283986118, 673.659171395942, 672.030692607103, 672.007488334094, 672.671811892485, 669.847658775179, 673.313479817107, 672.116689274053, 672.728180765435, 671.862740196663, 670.729401697438, 669.975314556365, 674.415080829844, 672.460486445959, 671.291517166247, 672.326887132524, 670.759615304059, 673.884195708813, 663.822761757851, 670.788941863864, 670.189311804131, 672.876786581485, 665.630059112572, 669.575022294056, 670.040118459163, 669.038994073654, 674.653980471661, 664.556953369074, 672.062604022349, 666.953241713901, 668.497119272924, 667.420608988382, 670.307416838092, 670.147365335011, 675.312872316281, 672.075333422637, 669.860163864917, 673.081260364383, 675.056059050559, 669.369029768736, 669.376107926181, 670.735324244246, 669.972843022064, 673.632380176592, 668.06324422785, 677.271195519716, 673.422576887732, 672.347430583527, 666.799587927692, 671.607305733852, 678.629021199676, 672.448370252989, 676.510717878497, 678.060712958051, 672.897535899213, 676.709645921305, 678.268700818792, 677.147640274717, 673.970361404946, 673.312885981702, 676.614103971477, 671.234908874975, 669.761053737498, 674.194088313282, 674.370002545292, 671.646111579188, 671.595392534028, 674.738720275149, 668.963671660335, 675.248032511639, 666.370419902749, 678.452818758893, 670.433569846599, 674.437578212197, 677.820020917079, 668.593836036387, 672.393277206166, 670.045124827732, 670.235703436957, 670.631216695734, 673.865591774061, 673.782695954055, 675.706812392503, 674.989016030994, 675.065850661769, 670.539919675467, 670.425301593519, 673.224119426119, 668.101300355765, 672.855176057937, 671.536377959946, 667.046238209119, 673.813061788987, 673.393189454633, 673.045332021174, 671.50734450993, 669.343974359451, 665.842275516008, 673.247093006486, 671.489911412111, 673.516313395977, 670.709119415415, 677.634156673565, 670.407160887878, 676.282410115904, 668.767732886711, 673.108569051571, 672.948615539399, 669.230790715854, 677.757430769917, 673.935263260587, 674.169012663075, 669.410981367268, 669.483996076467, 676.222503680358, 668.605070444265, 669.779511182752, 674.412837670099, 674.857578425853, 670.921465186731, 675.304723889346, 670.188280239663, 669.61419131105, 676.490977319778, 673.899450198278, 677.117284080729, 673.123997484123, 675.506942032653, 673.515858222078, 670.602832921831, 670.340442917511, 670.45206188629, 674.457955304395, 670.415180274552, 672.315884124692, 671.485556368109, 669.635741712595, 668.486046207152, 670.924313689369, 671.078686971426, 674.752374880593, 668.044407926515, 667.061501332029, 671.289407821333, 668.326166793122, 676.96507992258, 671.560980860107, 674.753442590894, 673.019053704041, 670.840985220449, 671.105257970915, 674.042549527537, 670.036760042537, 674.054962024538, 672.18568459211, 674.452728819517, 667.614956669777, 675.46455593263, 676.614311828142, 671.865773260695, 672.426940789823, 675.487283753896, 670.402623935769, 670.598285930327, 671.461767063946, 666.484393435712, 667.467003256156, 670.443119187037, 671.232960660188, 672.705469375592, 677.322115027875, 671.992971438525, 673.874228311039, 672.520861707481, 674.726924685843, 670.535162224845, 670.75337247565, 672.617472092725, 675.245593324485, 669.310674813201, 672.101097875369, 670.395208869389, 672.0000195163, 676.615649971049, 673.404628216616, 672.521057630023, 671.948403087105, 673.846949683745, 671.958803361535, 670.569867490161, 676.291562007158, 667.101609220257, 675.324705424881, 669.531874554541, 671.983549593101, 672.139892043759, 672.141081403877, 671.031962099166, 676.31974195829, 670.499509939532, 669.107013544178, 668.795900771623, 672.472314658619, 675.573644067525, 670.30613314914, 673.018710710988, 676.199547311459, 671.207999659318, 675.334375969173, 670.423133836877, 671.443726750572, 667.269115726174, 674.944940639694, 669.07321171717, 672.3756702104, 672.02919851257, 672.840292521525, 675.285842994719, 676.928094617523, 673.823699526254, 668.527944995832, 672.447399959474, 674.109141016448, 672.376421173381, 673.176360014986, 676.437402190043, 675.624367868815, 672.29009469194, 678.716342952896, 672.813296534361, 672.923856782708, 669.6232580278, 670.541640310019, 673.025889848032, 675.775277404125, 670.121787151884, 675.964696094371, 673.732033581487, 676.631592673273, 675.853243964874, 666.307871980827, 671.526542757677, 670.247714180241, 663.315043895222, 668.470112787709, 667.061750720592, 674.553950308454, 676.642857464673, 670.717584907883, 672.885917051497, 666.276395092623, 675.436914976533, 675.653049471856, 671.474336567943, 673.70520573909, 673.026941741517, 670.159551880369, 670.259710543358, 674.340874724225, 672.808442155268, 677.119855013422, 673.392446667685, 677.25157984074, 670.137139403068, 671.153956109265, 674.618745795424, 674.559550255844, 669.72923421944, 672.000075570033, 671.918940385993, 668.129820451363, 674.484940430279, 674.017885418129, 671.100480059685, 671.730891130555, 674.221764362242, 671.890423001773, 674.492450482275, 677.615595157207, 669.46677655064, 672.151047145016, 670.165973406206, 669.38039134632, 668.599633676747, 676.291051570111, 671.234216386292, 671.480543598939, 672.207529273009, 669.207865689235, 675.631870552223, 669.147793659259, 669.905924478713, 672.96760808634, 672.1851279927, 671.072333958615, 676.934617408607, 675.910107748999, 673.670628027947, 671.220142963617, 668.718616646231, 666.025877399186, 666.146772098713, 673.755173217166, 675.185929069973, 670.9008391903, 676.638404119724, 664.762450580236, 667.607093454259, 668.316278626833, 675.931318782433, 671.056162636616, 671.339276753664, 671.115302416582, 669.221386041157, 672.42933966727, 672.208317168812, 676.051428847322, 678.040680849763, 673.096436642203, 672.189875761874, 664.966187418508, 670.539127166837, 672.331915463618, 672.124655777732, 666.299964517303, 671.857221869507, 675.068080925805, 677.409296893001, 677.137655163701, 671.513504550919, 669.451251242345, 667.674767158215, 666.378184029465, 678.666192566695, 675.080227640107, 668.626557930526, 666.530913415096, 670.313648097983, 668.278666780983, 674.858479841691, 671.866815569125, 668.76577773227, 670.020402388761, 672.75570817601, 671.897011803985, 670.044073328992, 681.489237511445, 671.989077370165, 674.28489446547, 669.805224601676, 673.277095406104, 667.74742528463, 675.617564170437, 679.234488927606, 673.286422554036, 671.532371351949, 671.399671123138, 673.141017543981, 666.737487537746, 673.015907313359, 672.764816747753, 674.153311974783, 671.244888974596, 668.351783552621, 672.19487858883, 669.095404005026, 673.115762650944, 666.355520122117, 672.973563473877, 670.123228832109, 670.522038883082, 673.192691509898, 670.688057483457, 673.354257931631, 670.62151258076, 673.03437022595, 672.558328718523, 673.357754307419, 669.759783304601, 673.351316171769, 668.583915227913, 673.512936229654, 670.630347739819, 671.713506513881, 673.748613133709, 674.334985790786, 676.868517141453, 671.433184095402, 667.870193546779, 672.046670969438, 668.42305760859, 675.195096522604, 666.9271467023, 671.004825714857, 672.650093425083, 680.600344348072, 673.925089790658, 670.867005609333, 669.456384855707, 668.883299939859, 673.42627448488, 671.516687676285, 671.769770987472, 665.47931317711, 671.577482089637, 667.457047239102, 668.825047049133, 673.6424946282, 669.17805760448, 665.300483187994, 675.615560996243, 670.705225952042, 672.651927759933, 669.856101160607, 673.322839240238, 664.814389788765, 670.611863098242, 678.203682217272, 663.023622268808, 679.502531431095, 671.630239978659, 671.590382741673, 673.379832401818, 671.302869216252, 672.595981293893, 674.900616515096, 675.444595437632, 675.882838111365, 676.442787249623, 665.524534571499, 671.8909082836, 671.08597929896, 669.775250942447, 673.572323427282, 670.361093745885, 676.63689283413, 672.7589589017, 673.539807596819, 668.399183656127, 674.597508016882, 678.459562028144, 667.490232430176, 672.819929328625, 667.930757153632, 670.687793688979, 674.706800732587, 671.372041361036, 672.932358831196, 671.660494476905, 673.476610799104, 678.170659711272, 676.93814877578, 672.70950548489, 672.572093065177, 671.600418948189, 670.435499682986, 674.623468033192, 670.908611495392, 669.165993355704, 669.199721665067, 666.35664262329, 668.504321107267, 676.136046139869, 679.017986847261, 669.994602275859, 674.798250497397, 671.162025070409, 670.242355794789, 673.891050988876, 668.374698504579, 671.868662684786, 675.146434563098, 671.363947509831, 667.501102322584, 671.920202046539, 671.52794499391, 669.851117093712, 668.183248158387, 674.873529840882, 670.782477967524, 673.126520480124, 674.086441251904, 676.346119179125, 670.597441521878, 676.311622210178, 671.221745240727, 672.251049538076, 675.050167021678, 675.626245888353, 668.259605193546, 672.169362197627, 670.181862559761, 669.592786660026, 671.27743203905, 675.39384289691, 672.239299741485, 666.327743514915, 674.692664652446, 673.566539561642, 668.52987134248, 671.517835675897, 670.069540550865, 670.048943188731, 671.366829524998, 671.147926692075, 676.216268089691, 669.932544795358, 668.922975769178, 675.471028087551, 672.188438806834, 669.352361748531, 669.225439145196, 668.587296305914, 671.661163314768, 670.394595330341, 673.989382042337, 665.244231683191, 674.960888427047, 667.910881439099, 671.452520096684, 674.84249891905, 672.486357232934, 675.793543634457, 668.829276156675, 676.478390837102, 670.908685116375, 671.702592229782, 672.708818829429, 672.160399662643, 674.522506368167, 671.036369599257, 676.84699194636, 674.962767219729, 668.507252692871, 672.763220999179, 668.397623907728, 673.094622739573, 672.134854631823, 666.517172367545, 668.338463609931, 673.871053436484, 672.569401926842, 674.319385277345, 666.305520602039, 673.341315242974, 672.014423485467, 673.902744548856, 669.06838106319, 668.84079090282, 673.200840970087, 675.738678502942, 673.792170812466, 671.790665058584, 669.649702240924, 669.919559732654, 670.909826990751, 668.67738723364, 675.176710906915, 677.795671523643, 672.149545645219, 672.000868701468, 672.451251238353, 674.569405565757, 669.224809182604, 673.63689579022, 667.313132367122, 671.328576829767, 668.856889589087, 669.646660375382, 673.987686171113, 670.437256939758, 671.030512267699, 671.537892007627, 670.255176505154, 672.198183576296, 675.340173400679, 670.774037460112, 671.267272130639, 670.233278038838, 676.000941177766, 670.602910917242, 666.051351743788, 671.066443740656, 669.061300455868, 673.582054272436, 671.104955924167, 673.325076399502, 670.803107031344, 671.130997645531, 668.795542561342, 668.795752305277, 671.732877609977, 669.935293403657, 675.27524116146, 666.69194254575, 664.870179217614, 672.500989959086, 673.991560505908, 666.481738057266, 669.99511664208, 682.495168233067, 668.238926177995, 676.822148403321, 674.010289162774, 677.445156988529, 672.979931002305, 675.860736511466, 674.049341823651, 673.026651819747, 678.551670389928, 673.554897071131, 670.618056470085, 673.623215630678, 667.713606963914, 674.849352737565, 671.964083848352, 668.292749435057, 672.081530023922, 670.587941696018, 671.343808278481, 672.994183637443, 675.27610863651, 668.889001252433, 668.148661921356, 668.042114247034, 673.793532712012, 673.192256460735, 669.671830485635, 672.789259945761, 669.399197633062, 668.154234099104, 672.308067182853, 676.150339129131, 669.855012238393, 670.137041135432, 673.060067057695, 670.095395487169, 670.02152268937, 671.86616198607, 668.005145012558, 671.728284430412, 669.371069072239, 667.433077520923, 677.169860429785, 674.035720929928, 673.323157581143, 671.558860857536, 674.693034718927, 669.773377420624, 671.167649150451, 677.776331338231, 672.367952969625, 668.734509399366, 668.042226320732, 668.127431189256, 673.968697289492, 672.971300896536, 668.719082213092, 676.391957583067, 671.008340975224, 670.348862893726, 676.59806770372, 678.415189044844, 674.172292021368, 672.875137706047, 677.616456072924, 674.84228390704, 676.201132775686, 674.510591517036, 667.408970862176, 667.594006326906, 679.775644393427, 672.3173933565, 674.033296027939, 669.657743803712, 674.542939217907, 669.91277636013, 665.324653527463, 668.496647408467, 670.262636181317, 673.309862572646, 668.567321266455, 674.108847074356, 670.741197907793, 670.270235569892, 672.694000792218, 675.124787014812, 666.825820608911, 677.841729238755, 672.171863977277, 668.753168360437, 670.830983091696, 672.088033874311, 673.473190445956, 671.671071602195, 670.355451508393, 670.336672969627, 678.738168041036, 674.815113383743, 666.667844865832, 671.868873568318, 672.035726487278, 673.73307097247, 668.814470390933, 672.05199180909, 678.012756349605, 671.888573945136, 676.824483696743, 674.944513876179, 671.026524671582, 670.688830975021, 671.452215763409, 673.395858476548, 667.616401161568, 670.392126565533, 665.661877530305, 667.3412809426, 671.394196180337, 670.782295926891, 677.243587577536, 672.76353899839, 676.080062357006, 671.603423041311, 673.782337992033, 673.685537678795, 674.410055621723, 667.37710569194, 670.734137721745, 667.475836686079, 673.353609153593, 669.186890217797, 669.649171320472, 671.220654516586, 672.205541768073, 669.729091056905, 672.180152770844, 672.257628003857, 681.730732066491, 672.390849136154, 675.181110461579, 669.353019028973, 675.064278010085, 667.43662349074, 669.936625201192, 680.939794201915, 667.869882129815, 673.920139403328, 668.771504062698, 670.969458520866, 670.932749869927, 669.087377297583, 674.032715091295, 670.066653272543, 669.34606224078, 673.097601484681, 669.529007999649, 675.87851631032, 671.737772595656, 669.889108103393, 672.509293413551, 673.528704009629, 667.381494461024, 669.661999219348, 676.868725802289, 673.454201854156, 672.373154991667, 676.7979821196, 677.914456331949, 679.142936059384, 670.464355328895, 668.781315382074, 671.336337221633, 672.365763234204, 671.966335417802, 672.175439392398, 669.404476328115, 670.944211127412, 670.992383778544, 674.654771303777, 667.292752966579, 677.621296119731, 671.94612860289, 672.546172949123, 671.929862364042, 674.22790992215, 672.148793928186, 673.231462375854, 667.034060913393, 671.953392442872, 672.119247077553, 674.095724145976, 678.123492116654, 667.955140636215, 671.089273456181, 672.745077509569, 673.36898254481, 674.346090326161, 668.348581416315, 671.379839164464, 671.349331375259, 670.895509438856, 666.866692219133, 679.321682343503, 672.470747206967, 674.131186734297, 673.981424113926, 671.09042158273, 675.515956324026, 677.112883082108, 669.053590269865, 676.969643504947, 668.346432342843, 665.631909113038, 668.339113534576, 675.807449453554, 674.65660755944, 672.623762202201, 673.459894816072, 673.749596078757, 666.277414847139, 669.916773314583, 667.406604424942, 670.940053313032, 669.046252012321, 670.440418170258, 673.07514127468, 675.5437835712, 675.668688679457, 673.012609824328, 668.883150690314, 667.855825110969, 670.846047961481, 673.614644183506, 673.861435739369, 672.366137495204, 677.032511947227, 670.149681434291, 673.306491290701, 666.481676035841, 673.475744236475, 668.425929932832, 678.79485874251, 674.022271028959, 670.976900886846, 670.140127215237, 672.946386401787, 674.217264148464, 673.041894320971, 670.142086251412, 672.550357689937, 672.117377467671, 676.597258415766, 669.944047478282, 674.622220768017, 671.859030060623, 671.653701686363, 672.164524975202, 672.58644175631, 672.122949181748, 677.775738715797, 678.885044338397, 669.217709365479, 668.807657282981, 676.116248378702, 673.792432090537, 670.902205099707, 673.859764944965, 666.725842565487, 675.819031850025, 668.806740953478, 673.028175952129, 670.53132716519, 673.875532399224, 672.87060657728, 675.506161154417, 667.919978822381, 668.678904318954, 671.199755525991, 674.737369979357, 672.085092656854, 672.504436767958, 672.254107463028, 673.481214492564, 669.243605036803, 673.24881001291, 675.344876324023, 676.077076305688, 671.262508518819, 671.808775379899, 675.837121433373, 676.193022306166, 675.349234385117, 670.899979374609, 670.714851676707, 665.788327922238, 673.356648959401, 669.281986526757, 679.401025704821, 668.101645838004, 673.819247714392, 670.406405457762, 672.288673523148, 667.906964846484, 670.748821868222, 674.12921061976, 672.830577048361, 672.91993195605, 675.572834421446, 669.953110889109, 670.476902225812, 675.119099426719, 671.481465221979, 666.964594858486, 670.571328816215, 670.006934545819, 668.244223336826, 674.224386755062, 674.733542859082, 671.722817355835, 673.26482169165, 667.625076479182, 671.932624324845, 669.506156135026, 671.798617247241, 673.202825131217, 668.841462045845, 671.787556645907, 671.511031983405, 671.87099330298, 672.445435122112, 673.399911159433, 674.594236739384, 673.710189699526, 669.998407353505, 670.321339137189, 667.87414926594, 672.643868391016, 664.871701203164, 667.977428293571, 673.761170456343, 670.647244132421, 673.152246415601, 676.048226269741, 670.743946613405, 668.954710809504, 666.589075414381, 671.39929776439, 672.708438566841, 665.519418321189, 670.922613524591, 674.906800948906, 672.278781451947, 676.971839611207, 673.057823366044, 672.667995610994, 675.176336695659, 675.234312024063, 669.843569233169, 671.580171627414, 674.372545623742, 670.05316946146, 674.842870446643, 670.914775931503, 675.979774629555, 673.055694609475, 669.033156197595, 672.522247971775, 671.140572924877, 671.306213692049, 672.538454903655, 674.408196521244, 677.069828965426, 674.140991151755, 675.450460545383, 673.485984806821, 673.565540036837, 669.458426672266, 674.026854061732, 671.155263519844, 669.510255468152, 674.345631104957, 673.904306221626, 669.382364703649, 670.978123636621, 673.808172792665, 670.796073439259, 670.785316840007, 668.209608811961, 671.393884825559, 664.215622135026, 670.388602174141, 667.96613036916, 676.43646865702, 675.10091839649, 679.454670304816, 670.549543091013, 669.145749416838, 672.044089064543, 672.450785580616, 667.764499952719, 673.761323462652, 671.216585202365, 673.332271742263, 671.658208562289, 664.858831854711, 670.535272878242, 673.501038028192, 677.421522676499, 673.07620275025, 672.748040470166, 672.941943084769, 671.156441257711, 669.58508261643, 673.861659590039, 671.838956340817, 673.035972759303, 669.249364169282, 669.301310995828, 673.923216512172, 666.924987731227, 673.169755325607, 673.531136441921, 668.877999406469, 670.382713324957, 669.563934038717, 668.552209195252, 670.302320666739, 670.17818655574, 679.500527083962, 672.208430199494, 668.376014931504, 670.298059065844, 670.843853879675, 667.118986127198, 671.64470894482, 676.881730369642, 671.391815805608, 665.077282759708, 674.434244491376, 674.593603314019, 671.843002017378, 670.960306345498, 670.317036406437, 671.913952721932, 669.679194516278, 674.318934904887, 669.93839949899, 670.748348008536, 665.975792080673, 675.735074223626, 667.478015851862, 670.262319452587, 673.835668657533, 672.596699235054, 670.715440686399, 670.570991053605, 673.460863244685, 669.325656300992, 667.581634399216, 667.178353545045, 666.427781093986, 673.083298466815, 672.352727845965, 675.573719090686, 673.61050564109, 673.621235897175, 669.487937257949, 672.243212979015, 675.997176632992, 670.854285809352, 676.094636903233, 672.925205505023, 673.347981262345, 672.60983659423, 675.900313927417, 669.195075558805, 677.548628846558, 668.681206598379, 670.538587567316, 675.497639169268, 667.517216280331, 670.873134691701, 672.318678435652, 669.353172334287, 670.040304911834, 673.786567194575, 671.287221144266, 672.163161770831, 663.243852503095, 670.802361429396, 667.025484401771, 670.133492819164, 679.238474080419, 669.27921962512, 672.935727130574, 671.405635382441, 676.988875573026, 673.460911455918, 677.399383855611, 670.398668577169, 673.096277784755, 671.63110177381, 670.125573868642, 672.467868096045, 668.04204096621, 671.305765405984, 670.645504975245, 670.735189589877, 664.905654176496, 673.040861069763, 670.88376275959, 671.753194025266, 669.367805743645, 671.171955982285, 669.858077851046, 670.492299096037, 671.093671427921, 669.713655113652, 672.387781634041, 672.651900242726, 673.20335829715, 676.82792043888, 670.173196197916, 672.670028164458, 670.771932866566, 672.571756259729, 670.830905598646, 672.442589737662, 675.810574199368, 672.308841098146, 666.527153880512, 673.600698674666, 674.758870894051, 674.933334665542, 675.692909310491, 673.63680623381, 667.446022509678, 672.804196678089, 671.703722370496, 673.582352930885, 666.622181539437, 672.073228211249, 674.380310416589, 672.493091339097, 669.106372425311, 669.046904312852, 670.921255085846, 676.403477963761, 673.483232290897, 672.32270920018, 674.657132382847, 669.083168504345, 672.062493317734, 674.523010198228, 674.208864768023, 669.436356731445, 668.221685149874, 673.306505301285, 669.661036370576, 671.699910273887, 672.64948678115, 667.996159377821, 680.10358545307, 673.544942487221, 676.011581977946, 671.66149452367, 673.228326085079, 668.95248313093, 669.647375085141, 675.544877133881, 672.156027552486, 674.801907117142, 675.055644471821, 670.023749899384, 670.640021713476, 668.036397704886, 673.923788853522, 673.570183105912, 669.100345651044, 669.92775925742, 672.874567560839, 670.983483765818, 672.235603331292, 670.651312565102, 677.080459913591, 668.490748426858, 672.97134109713, 670.669055859997, 675.193379835028, 667.943241971725, 675.04967304522, 670.009970611047, 674.543302040683, 672.815826450111, 678.454076108248, 674.344499774413, 672.853218622126, 666.094468784175, 671.157391308184, 668.627848179871, 673.875722181758, 678.300795457121, 668.454386863601, 673.858624780656, 671.908578465086, 678.150002519375, 675.417530799323, 667.029288441746, 677.521426782768, 674.40663684901, 670.114664800737, 670.725265093303, 673.698184285165, 669.754928182699, 675.146955886006, 674.543423905132, 676.546574866962, 675.023086215206, 674.449810409246, 671.432501846616, 676.6891236747, 675.236787525408, 669.878921461652, 675.010800741241, 669.867059501499, 662.177724223487, 673.121623866596, 669.437420899483, 667.937675399185, 672.36781926764, 674.250845948024, 667.777963585055, 677.369497288511, 675.081393434538, 673.928985440175, 670.719059273341, 673.568299687598, 674.930917413265, 669.884009575772, 673.220000891364, 673.021074587665, 668.177674570162, 676.451978555194, 672.949979261332, 668.352239983024, 671.328203802855, 674.0213054071, 670.67663631773, 674.573971142372, 675.403334096096, 666.626790199055, 668.63125782714, 671.948939020532, 667.954932679367, 672.829430843388, 669.82012694413, 668.841257268689, 674.608878970608, 672.007764654172, 669.424931345311, 672.679630269062, 677.967884442215, 669.539170449135, 674.584149482416, 673.12939819403, 665.789944946073, 675.622300826648, 671.80989091711, 676.022424150781, 673.013598766698, 673.685745002109, 668.970507419832, 675.07276657845, 670.892147556943, 672.665267355261, 672.237773906621, 671.612129327095, 676.055574715629, 675.3795011659, 668.054341869934, 669.507218577266, 671.786027562632, 671.823400826007, 672.592511012291, 673.202205809607, 673.594230564722, 673.567932881676, 673.638961151477, 668.23582946577, 672.885865975335, 668.489519309975, 669.35565147393, 669.523959528394, 673.958914992892, 671.848982606206, 672.20652665133, 672.922832099462, 675.841961417185, 671.494853169117, 664.946063792966, 669.161315752333, 669.516792346001, 674.288718467257, 669.583901051635, 671.342280450018, 675.27818537639, 669.05891233692, 673.640130499825, 672.986386055133, 671.505513545602, 670.396533226722, 676.484058390975, 672.434821785972, 671.735963795395, 672.885746705398, 667.545839262815, 671.072511509385, 672.429049922368, 671.521254185373, 675.563522187458, 673.387690044054, 665.656963924285, 671.756368011931, 675.334884681653, 667.248117392738, 672.952265050556, 669.779479028304, 675.630092770278, 667.960463868009, 670.436650194, 674.274156768735, 673.184889211129, 673.568115788181, 667.127434816165, 678.255041610726, 669.5900628221, 675.360757967285, 676.716151809433, 672.035147514286, 670.653205066621, 667.048316094051, 671.388636342232, 672.502090978624, 668.007454345172, 672.058466490503, 669.679641665979, 672.28407999878, 672.119492219094, 675.056813041622, 675.279851682238, 666.914307426981, 676.895545648254, 670.462678666787, 672.78216079823, 671.602988322638, 675.757476358226, 670.477826383687, 672.438877472658, 669.31581284536, 677.55908017589, 670.750189916489, 672.434484354918, 678.476575752262, 671.412489475132, 674.26806555126, 674.309933517259, 669.910131318683, 668.726003422566, 673.675169270176, 667.624153210354, 674.718425937109, 674.241365554845, 679.289343581765, 671.305520365383, 672.619748892715, 669.886480348564, 674.612824758013, 672.007601566018, 665.839491659476, 677.962768535353, 674.008841161538, 674.17340472781, 671.52040221659, 675.261827661285, 669.960442985474, 673.033264954223, 672.046518594612, 666.938723390141, 666.607388056344, 668.026967705473, 670.386908648104, 674.212077612447, 671.082936056234, 674.383916630928, 673.851872666055, 671.830775391531, 671.298171709661, 666.376640440432, 668.443429560599, 674.855786729001, 674.422700632542, 669.923126864361, 673.692945213834, 671.392892004514, 676.279234196144, 667.095296782222, 676.193906527684, 674.830705893496, 677.350760345034, 671.048046769609, 669.836135448951, 675.867889382193, 675.583247756026, 672.922343374749, 671.230067251494, 666.620921657271, 677.576022150665, 672.425240770674, 662.615159440305, 671.958283687474, 668.97197139219, 673.993339209818, 670.122023576158, 673.447357019892, 670.237132536659, 672.382693570456, 671.811927531777, 671.242697288618, 668.749724364321, 673.32739861271, 673.220182241096, 673.984624563083, 674.992047138868, 674.203539420305, 674.67799038071, 669.133031530534, 669.822785231798, 673.133648812922, 669.834905438642, 672.017744706548, 671.54689669742, 671.887080677887, 676.807990255458, 671.856392217764, 673.029145195146, 672.93531259733, 677.033758603808, 665.466229572349, 668.752447216959, 666.236377254983, 672.081970050102, 675.240825346505, 671.195939491733, 668.26715513311, 668.572952708539, 672.566500014135, 675.924927683621, 680.226450401841, 677.370948588213, 670.518668909554, 667.717775727924, 675.58831020067, 675.287771810928, 677.090761084847, 670.471222736514, 675.415682386871, 668.074137574826, 669.573722488749, 674.316904076518, 673.233811213479, 670.58396745548, 674.01090569723, 674.911205068862, 672.166445727258, 672.433839130377, 671.764898368213, 671.682400269962, 675.29001143176, 677.472669955587, 675.021424501859, 670.262107125447, 675.848054643231, 664.225277976551, 675.261744675275, 671.174967506025, 675.125863338577, 669.306749467327, 675.583173310557, 671.597941449628, 666.908731403162, 670.44141433442, 671.155217255944, 671.17716067228, 670.362253789982, 671.322501706783, 671.72715410985, 674.821472649474, 676.062864582149, 673.157769568866, 673.127116813541, 675.837479843851, 673.287750777856, 665.002441101689, 672.461427427089, 675.927358925775, 672.164818560281, 676.275108585269, 667.905192652446, 673.651640477358, 669.918082413711, 673.417191164937, 662.332911784824, 671.295064750839, 672.346418733344, 667.886675784338, 676.597402663016, 669.991055397673, 672.407471443237, 672.342923399715, 670.269417874041, 675.031467550411, 676.031042054051, 672.578722401637, 671.446777092414, 674.462875802984, 675.327116395448, 677.125003918646, 677.212001665421, 669.172369887934, 667.946380916078, 672.330660743594, 670.839691984241, 672.854291166709, 674.750048477305, 670.475514582107, 676.335645328408, 673.819829304782, 674.816069530833, 671.71796038108, 671.010232067824, 671.539697847108, 669.144667405645, 676.005450618578, 673.302733550725, 671.812543881844, 672.281312746999, 670.735743505535, 666.803539740561, 675.767339225003, 666.070033543512, 671.632777413608, 668.124900870289, 664.849608754193, 669.786783973702, 676.151399851506, 674.054072618199, 673.01572337846, 674.044435571438, 673.078772734782, 672.524572101174, 671.445264180825, 674.776149318846, 676.959518146366, 680.51009232722, 671.820327433924, 675.821992295339, 669.541810108808, 673.168941170669, 671.696348465611, 668.008579013402, 670.577222537435, 668.329737464788, 672.983198456405, 672.302585794873, 673.388908168631, 671.974261201585, 668.579578719678, 672.504565187141, 667.774376503253, 671.672965760353, 675.941004718234, 670.072248679498, 674.3509556831, 667.687386834219, 669.794497148932, 671.991148293518, 669.738507345062, 665.328615577312, 671.136219186336, 671.545676364367, 667.56973793336, 673.101509279508, 667.669830495349, 672.643954480984, 673.155701610664, 674.400823694926, 672.540477315047, 672.691097427464, 672.568278109713, 671.48777033351, 669.231366233292, 669.493989412375, 674.196468050508, 667.640236081383, 675.551372097593, 670.163830536935, 672.657805791665, 674.441092696265, 671.711755286191, 676.126268892739, 671.838494627816, 673.032799354907, 673.388752859374, 675.266853242534, 673.293786774946, 682.083468827121, 672.342779848664, 672.43184316895, 670.04274343764, 665.698888785191, 670.266535059703, 675.544127176776, 677.045945953622, 663.336543291362, 673.950968062775, 671.32920266434, 671.251432511085, 670.633895580962, 670.708100317016, 673.802905260932, 669.826516266547, 672.357366187191, 669.52552446308, 673.358929269719, 667.431734155824, 672.238628841779, 673.303818856486, 673.698666264754, 672.147312195379, 675.935028039922, 670.343706006533, 673.237985227984, 671.666932250775, 674.782892223632, 674.140326584858, 680.203416644947, 667.208362854389, 670.234021270465, 670.060720377255, 671.999705649009, 674.862121690321, 670.880378177698, 672.470651360596, 667.071261668184, 672.413870827866, 666.726336127449, 672.5748071568, 677.203260225745, 663.068098636493, 668.586005765299, 674.232362882498, 669.724075305448, 668.954967600703, 669.982993331378, 668.561317346637, 674.712335947019, 671.064953072282, 674.725776544026, 670.642812109184, 671.579706014779, 671.061314638875, 672.164175998995, 674.297477037861, 671.274878087859, 668.237713398785, 675.433963920897, 676.085196452087, 673.890174593712, 672.497740928883, 676.309485065883, 673.663386593186, 678.12129703734, 671.584826550036, 669.257828536619, 670.90912083528, 675.36158493902, 672.971779691986, 673.86573487689, 668.428805077399, 670.29971889681, 670.812473254913, 670.076062441497, 673.19100151529, 671.99824516428, 675.136508923071, 673.836350410476, 676.376213629301, 674.355863478161, 673.952640982099, 667.68502208736, 673.377004737844, 668.860159750157, 672.513795467103, 670.510847658756, 673.504697210738, 664.080350418817, 671.580288945234, 670.124410841812, 673.60530553361, 671.336584755191, 671.276688507427, 671.754141664075, 677.67966320264, 673.376628580916, 674.626260768149, 672.399970570248, 671.835044662208, 668.762801407431, 670.344224269477, 673.980008111197, 672.330604167696, 674.052887859301, 666.49934965138, 674.818861351107, 674.78485374949, 674.822279582337, 672.06063140816, 673.346083402652, 668.80797470241, 673.062407081808, 667.607653674832, 672.178380239515, 672.176778758611, 667.541233793521, 675.300476573216, 675.743553579341, 676.320600792252, 673.484784004233, 667.728783341942, 668.258638396888, 672.452522085381, 671.191463009104, 676.519312215345, 671.339017276271, 673.141435456065, 670.332460874942, 676.561624240369, 676.637073502277, 670.75096792384, 677.583595367154, 674.833616173562, 672.536644955413, 674.42599855704, 671.869840430948, 667.27283943511, 673.739563389215, 668.646327414447, 671.410482495826, 670.655247645072, 671.442314368164, 672.600082069633, 670.105234418159, 675.095213114329, 673.496772529147, 674.185998839847, 666.090947132245, 673.992912349755, 672.917452647674, 669.688291414471, 675.508705717869, 678.390078428706, 673.102843218079, 676.29186506247, 673.608209532207, 674.448722575331, 669.037450759702, 673.903298881365, 675.242822487254, 676.705872333953, 669.779694755109, 673.88467317151, 672.211818853237, 674.169052349137, 674.061129654554, 669.500954038669, 671.72224440442, 679.510885123143, 673.510779615162, 666.979973328925, 672.077030897964, 674.373805693319, 673.460171980568, 667.735604839847, 669.153325992509, 672.565722983681, 671.77513445424, 669.980641175335, 665.150738282793, 670.467495122212, 669.521537154779, 675.97859962278, 673.309419414388, 681.913082522253, 674.595482405953, 669.145203813599, 670.437764139385, 670.786324944572, 670.083473982201, 671.983369977514, 670.483378337455, 671.790005147711, 667.327494649457, 671.352232161514, 677.153867743575, 671.593925111492, 671.787753800848, 671.694214520888, 676.481040736219, 671.186103666722, 674.933715542652, 667.269676322354, 671.768589161534, 669.367936395823, 676.520820693212, 671.438244808538, 671.472935758561, 674.546894528363, 668.310725654979, 674.872326546505, 672.88081820164, 675.957759793927, 667.310139621989, 673.35045373369, 668.226855762472, 671.708908669635, 672.304774162, 670.705120420199, 671.47239444228, 669.852420221504, 668.259494547105, 676.255004703685, 672.633505171678, 674.008789179699, 671.855084710118, 669.610234431055, 667.353358584823, 674.258294899283, 669.245037639905, 667.27961134769, 671.082196958825, 674.465189639514, 672.354316610945, 673.234054013749, 673.293196235229, 673.682171720577, 671.973382322616, 679.623222344491, 671.761130494162, 673.47317338913, 674.129588516175, 675.166029833772, 677.242140506219, 675.3770383479, 675.365594367364, 673.246009693595, 672.867718793903, 670.354276496805, 672.671904174541, 670.687198196062, 672.299205506347, 676.87748647168, 670.812519776134, 667.136996799493, 676.310278031226, 670.833766141503, 672.542123532676, 673.347135061733, 673.8338682639, 666.673699114233, 669.001284332884, 675.141045709995, 672.179350169509, 673.35317242111, 669.756475670162, 668.441079896767, 664.040603554272, 673.09713841959, 674.426663543183, 676.630120150845, 676.654001542649, 675.750793694539, 667.04316723918, 676.67376439002, 668.666086332643, 672.426622020892, 670.01306480486, 672.276310443623, 674.387349162012, 668.420991579139, 666.329616211025, 672.492996667119, 671.53278450461, 670.903614192069, 671.203274305616, 675.917160590077, 668.767734123824, 673.088968090446, 670.000956364907, 671.872152764731, 676.007994688037, 671.23248437601, 671.978882979035, 670.395548467475, 672.509945919013, 670.868206574295, 672.99824281309, 672.95824163058, 672.167933479693, 673.73179560007, 670.717650174165, 667.970734535842, 676.817245976825, 672.28948356472, 673.287958039399, 677.979688142433, 672.83273765594, 667.207360907249, 675.084508315608, 676.629244587798, 675.202751471914, 672.581659148061, 677.654342473139, 671.901128466979, 665.11737677348, 667.411539110608, 667.249039715379, 666.321983508165, 672.102461689211, 670.355798603224, 673.703720464735, 671.752093941741, 671.33527322631, 671.278970541445, 676.103631977298, 673.806474392715, 674.254886288847, 673.321135873761, 671.175517046154, 673.520553076709, 668.58554241657, 663.728080212924, 677.64239327549, 669.640480767687, 676.633322627779, 676.165230020116, 672.654202490542, 672.078587927396, 674.089041777604, 672.146946138525, 676.693161326187, 676.790746835076, 669.870820145503, 674.708560794315, 664.841686387116, 670.268450094558, 671.20622731779, 681.007630680807, 670.394578168969, 670.586607142082, 670.146193718267, 680.019242925913, 671.483902678295, 670.375401472968, 669.587048689404, 670.868152807114, 668.80853859834, 671.364296084888, 675.801903126141, 673.327677904996, 670.501672872496, 672.419251311368, 673.532314418243, 672.370946047726, 670.380622044051, 671.638599187037, 671.581283198221, 672.518952406608, 669.74417603521, 675.336306395568, 673.340618535019, 671.645551306844, 672.645201823645, 672.588328338439, 672.48191145989, 665.379516310588, 668.356990796694, 670.939915573662, 671.466050016162, 670.847521220043, 670.474601450899, 667.653817361958, 672.539942419509, 674.63309222983, 670.752552594392, 672.975649271032, 670.720528988877, 670.943342495075, 670.495299554638, 674.198100904686, 671.206847627958, 670.024307542571, 667.566528717397, 673.648396656043, 672.05760708902, 673.355948226229, 675.703104853218, 672.421128942328, 671.180814564382, 667.822546555449, 674.959238111389, 670.807250809286, 673.265168543223, 667.400403230436, 662.517450727592, 675.121498027721, 672.95645168644, 675.853450601045, 673.464098966585, 675.548781812994, 669.232998177405, 672.242373086339, 673.792590280035, 678.838493700497, 671.524812622795, 670.995534751229, 673.015490672481, 669.859258280875, 674.409625373047, 670.204522610782, 674.335320637672, 673.819973751217, 673.0594562973, 673.627379212449, 672.900129455158, 670.176444327586, 674.075931605232, 671.454027638331, 670.592354500039, 670.99143537118, 675.241968622877, 674.738969204837, 677.160058057315, 671.797409982251, 670.849348041147, 672.774855041552, 675.773552988223, 671.360192579697, 667.094013748292, 672.723220354836, 671.33874291808, 669.719799112369, 671.343185668112, 665.10208694065, 671.344148951283, 672.441213739948, 678.882934524672, 666.616541373458, 671.374122027077, 668.21924447374, 666.00991934596, 675.121843115865, 673.530280125775, 671.442398169889, 672.585894344696, 670.214510360089, 668.063033002475, 674.26778722014, 674.082435077699, 669.889296302185, 670.393219020705, 669.269779997315, 669.352736446703, 667.570784034084, 673.029972704586, 672.161077736013, 673.964757855376, 675.053044660607, 671.925486995427, 673.093004425409, 673.174882550384, 667.00632505938, 671.529765149392, 668.808510595881, 675.446245893623, 667.754607371057, 670.365914305186, 673.929928747122, 674.872738148034, 672.168720984256, 673.360977641274, 674.904268360268, 671.992022518488, 672.402963990115, 668.871170457026, 672.196247325107, 674.242909433517, 670.107875219511, 673.443215562241, 674.43195801679, 668.689129428917, 674.449056786002, 675.052256626476, 669.547007353906, 668.102955931296, 667.110626074394, 672.564498530817, 674.029303300186, 664.965788435519, 675.456004391174, 667.589365014923, 677.254275634194, 675.462649267323, 672.581121130288, 670.402345082544, 674.148399492496, 667.878891093369, 664.707516481076, 670.584434228333, 668.037371663941, 666.323945363527, 671.495403644025, 670.439921959346, 669.778837330509, 672.712437749651, 671.20150574606, 667.114049551784, 671.013679492553, 670.136754750063, 669.719149029178, 672.194601540651, 672.889917504959, 677.22021897311, 667.881582855573, 667.116940572302, 677.190013632044, 671.8023064369, 669.940453018927, 672.443702869745, 670.091373497271, 672.898833870819, 675.412382325779, 674.340932147869, 670.122919715635, 668.815352892623, 678.066124223877, 669.446495510857, 674.451489152834, 675.836091574533, 674.429119400658, 671.516651476259, 673.815748374938, 669.428164931692, 672.148464159346, 671.389492353518, 667.779307427888, 670.905862802496, 672.482515027627, 675.969060423407, 670.623118735894, 669.904025531907, 674.009450567441, 670.635992218561, 670.006475176654, 672.395149632267, 676.57431403166, 669.925454547422, 667.704783956351, 669.420906061714, 670.592409686428, 669.576437902455, 670.736355555804, 672.26687544847, 670.680712858317, 671.531270804431, 667.996949693738, 668.51397813319, 674.467256672508, 676.195474876049, 670.247306554209, 671.566586706129, 672.33116591402, 667.493040884395, 674.347030894055, 676.478404217546, 665.694367878196, 671.767416777939, 672.540037304159, 672.908156551405, 671.175626154568, 676.022307246074, 668.253352209676, 671.848193500077, 675.610799763308, 671.554318465159, 668.325274395053, 675.214894635998, 676.99158610142, 676.592346547448, 669.9828099557, 672.613481470361, 675.41774259993, 671.527121022994, 675.015893918835, 670.199814585553, 670.768653129297, 669.276431098203, 673.189200112507, 673.333809989577, 674.341951680237, 672.487696036783, 674.346202111168, 667.288328030061, 671.004601167334, 670.733716581187, 670.136573198871, 679.164119727013, 668.164361674245, 669.653262144728, 672.437782770323, 676.273259171596, 673.207371629376, 672.010695440546, 671.441480940353, 672.206702349466, 668.87590472933, 672.977816463829, 671.290908899917, 670.276052807013, 673.505177732678, 672.517812780038, 671.390825629525, 671.6929238343, 666.975887422223, 676.443728325196, 674.756443667395, 665.882519528381, 673.346023487028, 681.393248215669, 670.451505199841, 668.485570739979, 670.437879519886, 669.661160052274, 669.43355745207, 674.019014609263, 670.639927987103, 668.224207127977, 672.420097540927, 674.957791501311, 674.537319747216, 671.567937640109, 670.351843527326, 669.42288053953, 673.997507123805, 664.442295590834, 671.833669422019, 668.340289604278, 667.049317439827, 670.326466866221, 675.34312219885, 667.757287954041, 675.058752183974, 674.685202937725, 672.542008642336, 673.628429689405, 673.707775529689, 667.065555536419, 669.985686271014, 670.247120659037, 668.618032401615, 674.594333234557, 671.99129183867, 672.5813656871, 672.274338505979, 669.798735623923, 676.985128244597, 670.709428927951, 670.249365599464, 673.726601100094, 674.117763928553, 674.457019749502, 672.22843778763, 669.947768641556, 672.973781061395, 668.859843134948, 674.894820665383, 670.874543109211, 672.007937409682, 671.599445460562, 672.118045207787, 668.212133044389, 674.578635507619, 670.160830685387, 670.760654887925, 674.024175387182, 671.359800168626, 671.523380269289, 670.461595846488, 673.251686440069, 677.347796323935, 666.734404450502, 670.553127671601, 674.019294720627, 669.974099880698, 669.667880273554, 669.729549711515, 671.414290270412, 666.240514989213, 666.931733584218, 669.755789081176, 673.795221295603, 672.354176229921, 666.42902191117, 673.590182544234, 667.361021478438, 676.396618986146, 671.350556454308, 671.02641547319, 670.392932753548, 671.255698932763, 668.620981139198, 671.915228963018, 669.517842554717, 673.964260096759, 666.79408393353, 672.682317921484, 673.828659364264, 675.757952875911, 675.154205558631, 671.478321647967, 674.845029934183, 673.5517989198, 670.022852525197, 673.379875723575, 675.851910344712, 672.843387298027, 670.133894952309, 672.191048476499, 666.089822666382, 674.477749475961, 677.707483111992, 674.844536021135, 668.61434612449, 669.792222311943, 673.597652653408, 671.00762216254, 669.674083766314, 674.436462801809, 675.624957083704, 667.815321392401, 671.68143651122, 668.333680008427, 673.111860500446, 670.382249562428, 669.774582086949, 664.513309920691, 672.78918048767, 672.411606712692, 675.789591259657, 674.017503418789, 667.627756386093, 673.704898197003, 672.089589813713, 672.019801363373, 671.182040747937, 668.015301980328, 665.395306385141, 671.606723258512, 677.884010977738, 669.885711594263, 672.59487335515, 679.209622105608, 668.338371373543, 670.336455958906, 668.523541057798, 670.632694834753, 670.580579242004, 672.857373275412, 673.331119074733, 673.520244653594, 676.810290003018, 672.666948494765, 669.562860459131, 675.524169048593, 664.163951188237, 665.834706087758, 670.348117581076, 676.321726577599, 672.022462076287, 670.984456603067, 673.191291537882, 674.419887597334, 670.640159402815, 670.923823829877, 674.19301062578, 668.787086896488, 672.513208732142, 672.637958002944, 669.636933178056, 671.719675968161, 673.518058074075, 673.089822857021, 676.107419403999, 670.791520056488, 675.581025801994, 667.930181910857, 672.07114061682, 672.040096797534, 670.168537292907, 671.937691731652, 676.520325815277, 669.172886063374, 672.067014436505, 672.631638246945, 672.792111718411, 673.769666505684, 668.942626809876, 676.123095424023, 666.385909801042, 670.657675933807, 670.691316494137, 675.570344039754, 669.1314893413, 676.681683825912, 669.134653397412, 672.276666730326, 670.006979149192, 668.884300968539, 667.457614618482, 668.838714912449, 664.704360175807, 676.152627221926, 674.794804288754, 671.044264867489, 667.118116126131, 669.79826846203, 669.072732924452, 672.309149627417, 672.333340118991, 669.018397452835, 668.640869086921, 675.754504168574, 673.613257207735, 673.084937060872, 670.586915537751, 669.820608655458, 675.10641255145, 668.341273928736, 673.85506098165, 667.673054828841, 671.758005575122, 667.512764079097, 666.423012421732, 675.823097603967, 671.656541613643, 675.355686623312, 667.64287836177, 669.856356203763, 673.147811672466, 667.002161013986, 670.594367580049, 669.853423147358, 679.451161848937, 673.578613529414, 669.86394814048, 670.281857063054, 672.737140312901, 676.691334443958, 669.840152343364, 675.927498218493, 678.874076189399, 674.2267371941, 678.272779594499, 670.675777303045, 671.398740332687, 668.402937798457, 673.77163749756, 672.525991667473, 677.312759146012, 678.262865390887, 671.462462035672, 675.821389172589, 673.690034293694, 676.819255048808, 671.251285707199, 673.703135223864, 672.048148895727, 670.417403130751, 679.176697335039, 674.802524309806, 668.170702959745, 671.565585480262, 672.221072471209, 672.4199185837, 670.966594827515, 672.740987057766, 672.678028736022, 677.789113755676, 674.056552086398, 669.034300401828, 673.565997027089, 675.029070304985, 671.353013346996, 670.271865908951, 672.389488542446, 669.47007583892, 671.222182714588, 668.469345071555, 674.397738079921, 671.793068775548, 672.485549312809, 671.636169663614, 672.113922224398, 670.886840339041, 670.661164946716, 669.480114136063, 674.295538317922, 673.137773492048, 672.818085291711, 672.47623485411, 664.034572075412, 669.213950721704, 668.713388293891, 674.330582347482, 673.118810232981, 679.057448241587, 675.014924335574, 666.494502259941, 673.251340430995, 673.504655711164, 673.92744444517, 672.847996565818, 681.522592879228, 671.842446916137, 675.040206606236, 671.584955578464, 675.455731320678, 670.172732103034, 667.245835279938, 670.127010032575, 672.193696212205, 669.900567844737, 671.047683379271, 665.138525989502, 669.342159138233, 667.914898062639, 676.582324075681, 673.035227827538, 674.579756957705, 673.540935944296, 677.006641969099, 669.86389465149, 671.301811248728, 674.063523054878, 674.689952761402, 670.968147193757, 669.459256024051, 671.087068669572, 667.336390478152, 675.631588656614, 672.853699148825, 671.945732042599, 672.035857930275, 670.804316220586, 671.432155061666, 673.932812755511, 668.294679804305, 670.860721955079, 672.169698982345, 679.109926273994, 666.326513978368, 675.191784267018, 672.74459885495, 666.867806015594, 671.684736031322, 670.135215253928, 668.886509914946, 676.040992288111, 673.274298434439, 673.955108662298, 673.405525108795, 667.103022858647, 670.039202733097, 674.933018583653, 670.781139516303, 670.97335709773, 673.832734899089, 671.361027452569, 669.601737282763, 676.080534158905, 671.215890088383, 674.722198532327, 673.445341831975, 670.24569637515, 672.855138237939, 674.041541413755, 676.833468953337, 670.537285400807, 672.270919675429, 668.765357662963, 674.693544908529, 667.413630375977, 665.01387944801, 667.953789459801, 671.320859259548, 669.728628448249, 675.24805882309, 670.916153742057, 669.612214928574, 667.763548561325, 669.978260315474, 667.663130370804, 665.569383924091, 673.143676575971, 668.408258972333, 671.621914983401, 672.016368799883, 667.8446468003, 674.817747994005, 667.38834266522, 669.600478693921, 667.688453367287, 671.118379991919, 670.801372785075, 673.436560087827, 672.473653562085, 669.308860536207, 669.330970740299, 678.548163390013, 676.869487216281, 669.727094672049, 679.522379134145, 670.427515310207, 669.472002505371, 666.697829699506, 672.218336351987, 666.94277070273, 671.929160128342, 668.210038817397, 670.408241815077, 669.017879929593, 670.24278521833, 671.045467230215, 671.221427596513, 675.17376978484, 674.394030408296, 666.784934068631, 669.419405428139, 671.728309797736, 679.707599601251, 672.825401282588, 670.946276291652, 670.783581863138, 671.335440771051, 671.378858554444, 673.485433078054, 672.056680197197, 667.355913059399, 673.56420783436, 667.796364213784, 669.70107729804, 673.043551034634, 673.747157505828, 673.364366084464, 668.478487300679, 673.53246513612, 673.527494289636, 669.566697691378, 669.976007919615, 671.288818010253, 671.495954233683, 677.773168318555, 670.992068989818, 674.859836809779, 672.376972434651, 672.17948057309, 672.958069087593, 673.531910305928, 672.945833705713, 671.674547805621, 674.840275367591, 671.340565170866, 673.102504958652, 673.826940735983, 668.274751231837, 673.181271186967, 675.635788164033, 674.879365812815, 669.627185696439, 668.988012892282, 672.130552955882, 676.136192195892, 675.097926498148, 676.739238031753, 673.417435687132, 675.542418877717, 670.200846409345, 670.359237492798, 667.557789155514, 672.743181768494, 673.312239464039, 674.650471318925, 670.532358140165, 673.68363684733, 672.098214316809, 671.024385671638, 673.772250588743, 674.18641305144, 671.870222178275, 670.275536785785, 670.225919798004, 670.59710191024, 670.145992940286, 671.368870540561, 670.038849362492, 671.517918319235, 681.889595844061, 676.610326631228, 671.703023114143, 670.015095203819, 677.174599921801, 675.392232324882, 672.641209859468, 671.420597302399, 671.650045593954, 671.126267162798, 674.775180064355, 674.932490450856, 671.461881825543, 666.95766049616, 671.424468168359, 669.42707498229, 668.98772300469, 671.375707360854, 670.476390984877, 669.29097297423, 670.641799160613, 673.186089750869, 676.740381998126, 675.277824021634, 669.839375718413, 670.589132303286, 673.223085952363, 675.083214082117, 673.797489351608, 666.551754459905, 676.165187959625, 669.17503403759, 670.744485125527, 675.758616167526, 665.365087034213, 667.120409616561, 675.768628679675, 672.826772762371, 674.15265272727, 676.470108930009, 668.466445023871, 676.012798489845, 670.214594069298, 671.136743413232, 670.188886360371, 664.614386441492, 674.846878256448, 672.63491083854, 671.243837412129, 664.959232619162, 674.511760420168, 667.483101294231, 668.513784257839, 665.339979796807, 668.693810192175, 673.080651341517, 671.911569702486, 671.392485960847, 671.601184357294, 677.504915381752, 674.992925198514, 673.066230871924, 667.614817783416, 670.458095280036, 672.501175120892, 668.398593641157, 673.107594402569, 668.641729252727, 673.692027183846, 676.248460495005, 671.869623797615, 674.045988193901, 668.890039513533, 670.126731071066, 672.322311833479, 670.843783998566, 672.094138999978, 678.172931924286, 675.155750697766, 671.08739980509, 673.944656659224, 673.67914094765, 675.401554861407, 676.429461709259, 668.303988531409, 671.648559886382, 668.822665110194, 672.946638740649, 675.08916096903, 670.364130265326, 666.005086897509, 671.823605631585, 673.851599542457, 673.34577819023, 671.897622307735, 674.810505286254, 670.655529106719, 674.298698137668, 664.7135926213, 673.821146188062, 675.461007112608, 671.688327571635, 671.392061525404, 668.577581627875, 673.807597250752, 669.869341964283, 676.298898290263, 673.476075940084, 668.67067676552, 673.499083873339, 673.373656669109, 668.232003903108, 671.497727090785, 670.379997621083, 671.095742929903, 671.763340635404, 670.689523497173, 672.408953127063, 672.475546661202, 666.5239456327, 674.267915187293, 664.694132604186, 671.200487699779, 675.249568438489, 669.140017104699, 670.798427545614, 670.07711821089, 669.228036001203, 671.928190711672, 671.079260387111, 672.602930291888, 670.160358442898, 671.169890269895, 669.954334975063, 672.950486636887, 672.634055892253, 676.950092893782, 670.969384336367, 671.421181160793, 674.813371207155, 671.682941518792, 672.26830194273, 673.864515139831, 673.163299333155, 673.224013960541, 671.126075768109, 672.375193330227, 675.062292813339, 672.928713900368, 671.844101065657, 668.21197916316, 672.975196532238, 676.067177568953, 671.389222239983, 673.916857601636, 666.549857210249, 674.905772243727, 680.913233275476, 673.26513962605, 673.866574223913, 667.27712387213, 671.790194308873, 669.618912702985, 668.387945256389, 677.040419293373, 671.168967996833, 671.832827299098, 670.074500258166, 667.81644040764, 669.565403137676, 670.770240059472, 674.672627594254, 666.581215036349, 671.561464790856, 678.43098856321, 670.169552841553, 674.649490407579, 671.230274559809, 675.649440528148, 674.574646605716, 671.686053482799, 664.377834974507, 666.09401875632, 671.129399498037, 672.473156729423, 672.459120351697, 671.585894489012, 676.53240288601, 670.374601366945, 675.921399289557, 680.266094899411, 668.020848644403, 672.812832945661, 671.770224633276, 670.869703494247, 666.426103564586, 668.719431344838, 673.837179296904, 676.593875674557, 671.595051247385, 670.523417031106, 676.264321224775, 675.992590683008, 668.588188981709, 670.560458186055, 671.699036632586, 671.757760722208, 666.670858848478, 671.553353402377, 673.75487804056, 669.885892345323, 670.185846348956, 670.473181050765, 669.553572784697, 673.968997198408, 674.18714147389, 673.90646245861, 671.98200453133, 675.648673557686, 669.983392468033, 672.06543102661, 671.616538253021, 673.552648643143, 669.486951578705, 672.814866921762, 671.469711089789, 673.105478835518, 674.525211393484, 673.592407557117, 666.993659477807, 671.461437731113, 673.115741845429, 669.028365227362, 671.399250384952, 665.540831248205, 670.097702229252, 671.530675988275, 675.542141804954, 670.000905998231, 673.197671758492, 670.571656172539, 672.733806477687, 670.552003475921, 670.041752389367, 671.638733698585, 671.675401053991, 671.876650455764, 669.507185165105, 674.054071591221, 670.87263476536, 668.391202554888, 669.744839445112, 676.527232659516, 671.31037244714, 668.59285553212, 674.041704066908, 661.668449557439, 671.770310061042, 671.044974160805, 669.210612631988, 671.890870956232, 675.540823690945, 674.356098013301, 675.989562554128, 674.620036034732, 669.488375863823, 670.858289002045, 673.314057380777, 677.865770300378, 676.501112481319, 667.969643012504, 675.578798154857, 674.628098555922, 668.446033024872, 666.99668345047, 672.830254446802, 671.153567273706, 666.951908674306, 669.295937079722, 678.130975317853, 676.032528148733, 672.757506165416, 675.754941463863, 673.948978637279, 671.149093629011, 673.648814884204, 664.840545758488, 676.887923435382, 676.929367133845, 675.248681508966, 673.608149350475, 669.865038029995, 669.471863639224, 675.726543404478, 670.561723339054, 674.748338570693, 670.359680421903, 668.165822809958, 676.347779720634, 667.506693585066, 674.650306900771, 668.565006848724, 665.363921322566, 673.20842818471, 674.42491899172, 670.584984051744, 677.562799760973, 670.243092738941, 676.280080289403, 670.802746429419, 667.966700420315, 673.876967781785, 671.477049338136, 673.823321098785, 671.031695344252, 673.882055671772, 667.673215418694, 670.219215359335, 675.074116763952, 670.618270897889, 672.4335997702, 672.226462009899, 671.071100129661, 667.675350654873, 674.516220739602, 664.849844506635, 671.978389261755, 673.580614606139, 669.638786655933, 675.626473059537, 672.379689485633, 672.3714392632, 672.645820364807, 672.803271153266, 671.126827772076, 667.305802986383, 671.008945825729, 670.053171924507, 674.022907465132, 667.605154123358, 669.991374996898, 676.220097365365, 668.096768630023, 673.653953990959, 669.972674324062, 671.330011875115, 669.460822770912, 675.911138956019, 668.932385634632, 672.745604319655, 672.182613656203, 664.54787716004, 672.786832138161, 668.886145579707, 669.990054359006, 669.991654466873, 669.047174653514, 676.00854187713, 666.738502955359, 667.715689132309, 676.039803161925, 672.417130861182, 673.168481842328, 670.159754323936, 671.326570870266, 675.913922989155, 671.965776130368, 674.476568934356, 673.499215324902, 669.480114692261, 673.760955587037, 669.468304593686, 673.550933043561, 675.097334917876, 668.940875634564, 675.005543328655, 672.635677427264, 670.155146092155, 676.203905509169, 667.862671407014, 674.806663591071, 673.48106066601, 674.516912608382, 672.183374540339, 675.145631068924, 672.830835842397, 670.571871918835, 669.925496305589, 675.354949995594, 670.1457772027, 675.297655073392, 675.676306821619, 665.657073931571, 672.106230684912, 668.229677268108, 669.985184733995, 675.007469732847, 666.189231108785],[145.969465033817, 150.541232192064, 142.827866244771, 124.392870712116, 108.117862136116, 139.717958579645, 130.53401138697, 139.391958011613, 110.615967840483, 123.302429955062, 102.304050383451, 135.61458775018, 148.838399185892, 154.929112973735, 132.79807821546, 147.501726110352, 126.68128883395, 127.823901360996, 127.593584983852, 133.600861051288, 107.534756737046, 148.117423725309, 130.521552093676, 135.948143670064, 144.578752712795, 150.409580427242, 131.767787839814, 123.979000155805, 150.455702567697, 147.965142482035, 150.343458306342, 137.725692505249, 141.074706877361, 120.048688640226, 116.275160307151, 138.493318793912, 137.587748534577, 100.711196807851, 133.496065020562, 92.6274172007896, 145.345533835227, 119.130390498652, 138.927679426165, 148.996993391996, 137.623987671462, 147.568451372609, 135.300268677957, 133.154717104063, 120.540955536089, 124.113764454611, 123.346537808204, 146.271801540656, 127.692794525349, 108.399198865856, 154.346384189025, 106.641346990211, 133.020585488289, 121.274896537593, 143.761737341467, 145.466762044021, 98.8413262552311, 128.908294561579, 90.9606486379083, 132.847339540922, 123.310454887398, 119.71598093716, 110.135755700689, 129.749624642779, 145.174306169306, 168.472265690761, 143.500844926055, 97.0633609234479, 136.63720814102, 133.015335263376, 139.715111291934, 150.124134702922, 122.82291886019, 136.65077938891, 104.998563788741, 178.902718707057, 137.121587292304, 109.394623616897, 134.034914850023, 117.399797123263, 150.176051475622, 102.223215567792, 108.804212788551, 130.548637062478, 157.95894385957, 135.457763462895, 142.843928833467, 149.472137981408, 138.302070520219, 145.687210535295, 142.377478899036, 114.892321640338, 113.97845444334, 144.559188808848, 142.408007568316, 115.494393646913, 119.910304369678, 124.285317327536, 119.999909731969, 140.678921440938, 129.079303557784, 133.630288768828, 125.762841617786, 117.999679164099, 121.13859033654, 121.534680164459, 136.380239565119, 143.764092125148, 114.135812663813, 109.744274735297, 108.596313378114, 118.921481902994, 109.075353043636, 146.833389781431, 98.822111783462, 131.935338654491, 154.450470657953, 139.893546062062, 134.500399800475, 113.677272081442, 117.124325759255, 131.895509877592, 115.709288863171, 118.093746704081, 104.135104344819, 137.937241188001, 140.932908772455, 151.57247417618, 141.199762451573, 128.357239046109, 129.042805368618, 113.695906918383, 144.18038574926, 98.2024244458241, 138.602179489319, 133.493395782868, 164.380530247368, 111.46702446731, 122.293942388172, 144.851328365828, 150.858822235363, 128.058164820918, 153.917752962529, 122.060947164438, 148.022755198238, 135.003125918044, 138.3438305223, 125.690170980792, 142.804623600001, 137.645294074015, 105.998238847469, 125.548471127777, 116.756789452903, 154.046960874414, 148.763287945674, 122.877867076534, 145.027390741056, 155.595207899445, 102.41629879657, 140.261127569143, 112.505171951299, 166.04032067175, 124.66141658228, 123.544531087017, 130.45535135913, 114.411341354185, 130.028881419498, 115.243458814549, 117.064171892206, 102.677610533315, 116.648071575622, 132.574640632673, 122.892524747685, 170.283012231054, 161.513544758041, 94.4865653812309, 146.056165281549, 143.346752485436, 151.734964685074, 154.350616546314, 129.356057557988, 96.7071955503098, 128.630459470835, 146.325694123558, 129.60751022365, 110.893189190815, 122.002795710879, 123.332722635588, 118.724005711913, 116.759031699721, 92.4240977572555, 125.390790013825, 154.554263848042, 155.659007195811, 131.003601649663, 141.446186200495, 150.873369685816, 118.463883721468, 114.078695769115, 143.973147823346, 121.242385306827, 125.901695526646, 129.432417593567, 139.84429502792, 98.2956847425365, 110.883056164211, 152.860297621909, 132.196381572171, 130.178840533982, 122.431705436142, 119.007322294389, 130.146827467275, 135.934615781418, 136.926325233015, 113.565175191408, 137.940160694542, 103.464211103773, 130.973307508311, 127.512018065367, 106.264719983592, 136.023185377351, 140.518693109276, 154.338439151408, 156.602638042757, 110.933517134143, 111.883109107665, 155.352856077243, 129.512799344729, 138.004529124001, 144.240135845484, 109.402957578537, 141.19683664852, 132.914204927279, 124.165203760507, 130.297564487823, 117.077185998009, 134.876765861027, 136.189961140933, 139.535073370516, 157.990472942977, 137.154452881732, 129.794883332357, 128.405488706437, 143.263785017251, 153.444699580072, 181.183003914962, 166.690466187853, 102.671218655432, 127.616448073573, 124.889320365241, 120.480941553162, 140.258635211922, 125.708014816401, 154.800596519497, 147.993679286849, 139.91961274129, 113.333258573222, 107.522068590785, 133.334975724241, 133.426762396484, 132.381637001064, 132.278881124217, 102.920685769604, 150.890550168807, 140.794059425527, 137.436710420238, 119.844456719535, 116.954509919786, 139.236712219298, 133.186788932575, 123.538108002944, 172.325424403066, 136.695503438945, 150.852815004786, 127.128541318116, 139.255813712509, 120.556513236624, 151.185557498533, 93.9752569944642, 155.116418072449, 125.527172374061, 111.385404722734, 127.722212696682, 124.259905110537, 114.291253533291, 147.489052192373, 127.727473647053, 112.72628688942, 145.962254529272, 112.139988263149, 124.235334572026, 115.205963818305, 134.698320536595, 134.05578315658, 130.681043862068, 121.081163223515, 113.450660021609, 136.777703439115, 128.170818490378, 135.743969910019, 146.717114177668, 136.647405936965, 150.03348186802, 77.5782802157866, 127.509691742581, 87.2673533893858, 118.733897208607, 148.905559060361, 129.869623469466, 152.868179470961, 143.767914088542, 122.79773432456, 171.524309377962, 107.703644340148, 116.526644386777, 123.388458204832, 149.097018548216, 110.862699293285, 138.059978735183, 141.071396302326, 124.092083684292, 98.4157683478702, 115.598499534532, 131.669758832442, 152.103862352203, 125.74999702871, 131.891524999807, 114.130095313621, 158.882934606696, 152.337963970363, 116.082812673666, 146.417343379768, 141.131714865265, 139.017620200452, 165.670356010285, 113.901017681447, 110.644246486421, 152.487509691769, 156.233870341821, 131.96395206698, 118.953285972778, 153.416526402078, 154.834086070855, 138.401095977736, 126.903088339432, 142.374581602225, 141.04421900807, 133.605621319866, 120.07211103407, 142.120839300289, 108.210967050728, 142.870005283662, 141.960512500335, 110.494820179126, 179.329875658772, 113.187931181518, 160.472125417472, 146.96188462588, 143.8974150304, 97.0511187162142, 133.128431159487, 106.288185672389, 142.296540462199, 108.004121151014, 120.683692242395, 150.693065235804, 140.880496607085, 113.963450390701, 140.137909268449, 138.875546021396, 156.41442912532, 105.484904265095, 119.030599861146, 130.867254637178, 157.513784071275, 153.122974902787, 147.35843995318, 113.645967690727, 136.514644576891, 147.501068476121, 149.850379788096, 134.523532974811, 126.691745407084, 131.873021677852, 141.002843190698, 103.569388358265, 126.447716754547, 152.358062034973, 123.805929761831, 131.038815067563, 156.802977579577, 133.22351584148, 102.1149006748, 119.734231882314, 122.818831240298, 169.810018390542, 98.7235793379817, 120.867806030691, 131.619741374462, 156.937535186349, 134.124999672193, 162.467733600531, 114.935488547596, 163.153739039269, 124.001920158877, 119.645470969404, 142.588015012177, 130.383441287382, 144.73610756435, 106.438887384667, 129.805435426727, 141.833601053639, 131.070177058067, 130.892157809463, 142.968214128194, 123.018289302103, 135.268621369166, 124.3387942387, 126.826851240017, 135.819650682706, 150.200007558428, 107.851313351612, 124.631286494648, 100.952093209914, 132.035620342198, 123.747637818497, 110.560452980279, 124.038291078392, 110.067364770803, 113.312714166909, 160.037014202393, 127.74902949107, 125.189684071039, 120.471591520563, 101.088514489833, 115.456501775683, 145.194415691697, 124.315139133228, 115.217710131676, 150.584800192883, 142.334534080738, 100.231428213432, 133.653692501962, 117.568247221706, 162.640270004588, 96.6498398037467, 108.762639847887, 130.231460623283, 158.492491003404, 108.263157795444, 125.28731827957, 134.963653471044, 110.879957291271, 154.119935875904, 150.310490743018, 138.163996442126, 118.52351096548, 163.067675052516, 149.729813202967, 115.032688494282, 140.1491400075, 135.532614415796, 162.710377769, 126.602758223889, 121.319980819224, 147.604185339508, 118.868661561717, 140.919881462822, 135.157308607481, 130.529842457261, 117.522844720423, 141.465008099278, 152.130040991179, 118.595763363182, 118.258808730955, 127.107693333064, 144.472883397507, 113.248990720899, 151.648741855947, 148.447632081219, 118.503272272803, 132.389905221389, 109.437675664926, 142.269765745718, 123.630940241979, 143.08652040006, 118.535453754335, 135.232358177662, 133.776181944916, 146.350272980721, 118.95688752191, 126.010270045634, 152.672941805955, 120.846466633506, 122.026297312385, 114.093310071974, 119.570065297762, 118.704654932265, 95.9920937262892, 143.869206423381, 108.958488486776, 153.568837865636, 137.308192473014, 145.549978226556, 111.123741871738, 116.669969001947, 104.846092067308, 142.591185691041, 119.066843162451, 138.190578620571, 134.108602876605, 121.067620946861, 141.690762706761, 134.76941703104, 124.837871588019, 126.486084873719, 115.589077650686, 122.247545432511, 150.523822232605, 119.385433622788, 120.112807759009, 123.665951357463, 119.256619512368, 139.909006963002, 138.118313713649, 108.981692567986, 117.658528869259, 138.070093623017, 127.419234926998, 131.7492832735, 134.661889808564, 137.22439844579, 143.386328311212, 129.365242926849, 124.502757689976, 137.173392676124, 138.952467442422, 153.200428115725, 113.28629924531, 114.215152565492, 167.901925519779, 145.147577063659, 107.399085559097, 139.829630566091, 114.629402659779, 133.161481848046, 139.802124537, 114.740815478792, 160.401190965428, 143.770645642717, 125.925823231616, 129.805121901818, 140.398418087079, 138.897176497074, 105.153280074036, 148.621423500944, 113.743811934325, 138.929373497734, 127.185902011665, 103.008021905073, 117.097480041455, 126.827217890937, 130.950240142403, 141.456023563713, 121.514017502067, 141.822064257047, 155.10861576226, 138.018143603209, 120.026160544652, 122.685926729966, 118.618221331835, 103.593371632317, 132.381176596292, 133.200376874813, 126.487101809411, 119.122401603606, 132.917571419395, 150.621348468377, 123.053138354464, 136.868965744231, 153.630852523159, 132.295267054737, 153.382419816916, 150.014069010384, 136.202675102027, 117.341879522257, 146.915922173294, 123.322217367741, 170.442897595569, 141.84111434021, 142.038509458094, 147.187581213549, 116.038583992013, 118.463779552317, 113.670173396669, 125.630189041088, 108.434880582612, 106.136552961697, 133.618085492571, 123.357519435767, 94.4571952302096, 164.718285197573, 148.311823670452, 111.527513477915, 138.94321635839, 149.883707788417, 157.640687644128, 100.066696813892, 120.021523598991, 102.124641941017, 136.055973932437, 151.554901944976, 175.896805076065, 113.118613619547, 116.181712467228, 140.164528564984, 145.545081016593, 111.395017343916, 132.491254558164, 120.499144418747, 129.673445700469, 151.18754966879, 109.134898523585, 155.514471751533, 111.630698055216, 125.201426843065, 130.607814411675, 125.135891318951, 135.222476580971, 121.461198187648, 130.21815231305, 123.88315520765, 135.401414789767, 141.648806651377, 138.921669387602, 162.420714371721, 140.110946930579, 136.316801804839, 136.355229607067, 149.243528749553, 109.583056862176, 149.517686677696, 109.774896708933, 123.1956544775, 122.99445600078, 111.92614688944, 147.89700880394, 155.70606039426, 144.095700689763, 123.944571791265, 138.714349102213, 127.32502249217, 114.116911049115, 123.055638235303, 126.849457826235, 121.558605871396, 138.648431303122, 148.405293036037, 111.347595593675, 136.919939199774, 135.328836845163, 129.061921936054, 118.638746191862, 130.773870345733, 129.971619408023, 129.85350056169, 138.155703265246, 114.724712494442, 111.494410454793, 118.718133926674, 133.442936550525, 105.642007735187, 167.140597360603, 122.452644213172, 140.232963422801, 120.599036637955, 123.574691822776, 120.334035697607, 136.450704553304, 134.900422875947, 109.051394713066, 111.963851118495, 137.00742790501, 112.671366447946, 139.962417285982, 164.033094276756, 90.5395830918317, 112.037551051646, 176.603376945227, 122.668440317922, 165.619309840295, 115.209722170371, 139.045350925465, 144.66670581988, 149.179191697814, 136.15354650481, 106.555693009898, 109.029247645172, 124.129221283965, 116.675274100867, 157.857200420625, 132.244779713677, 140.813675153634, 121.511239449223, 113.332725394596, 130.915866890113, 137.784924161183, 145.173161071244, 151.602417195511, 120.392278517185, 102.765162663328, 121.739105309835, 130.949307387919, 129.577658220097, 150.343520118224, 120.339013684937, 136.452739157282, 130.307721497755, 152.28681808718, 122.460524561115, 143.77992910377, 127.030890398202, 129.457841645688, 120.146752812132, 137.059381515902, 129.053854730047, 118.198186223065, 126.860181249542, 178.997862360641, 120.71969127603, 139.718005936465, 123.420190472728, 129.815512723143, 138.373825717844, 139.409196441211, 129.429173976426, 138.380144978054, 153.402833949885, 117.063779391497, 93.667058829045, 129.355994088943, 140.928383220815, 131.529492288229, 133.206793124845, 143.917669992897, 140.8263547057, 161.271561693172, 123.254330630902, 153.335887200093, 99.7595846021579, 136.455337065503, 143.347734415618, 120.431549697829, 142.272902200917, 124.674516890271, 113.719138854237, 135.550925095266, 111.764680853894, 104.226975677035, 121.519497991384, 129.214734679038, 128.70421433837, 161.175165919729, 154.085738822666, 136.285335747674, 149.723607750808, 123.197933145957, 153.342886660794, 156.085556882545, 114.848512755972, 126.898596004544, 156.407034985686, 123.926537125851, 137.607162108824, 141.43860464248, 131.866576932591, 134.504100723378, 122.80421766332, 115.500450240898, 84.6806703427743, 131.939235035899, 152.741393435328, 142.289881284299, 109.722463713121, 115.462634996511, 137.030493071224, 132.103362897242, 116.119618314838, 123.382161591186, 131.701968562876, 123.04054023205, 119.038870117836, 151.805507602089, 161.366954150856, 134.224658232505, 139.532183419774, 122.083269537186, 93.8915459626947, 131.849412631525, 160.333737962103, 110.269380471784, 131.10778124095, 100.837828021385, 112.33405590996, 116.101420965497, 125.896218466476, 143.308427647606, 129.231884138887, 118.75836958526, 117.655828488079, 122.178980243159, 140.632329150798, 106.158642097139, 130.60285461902, 89.5478841734154, 148.043955747703, 148.560266763312, 153.88437198597, 126.350872744537, 127.244497278343, 122.372739610134, 119.782433870427, 108.980433365909, 110.699969067717, 124.389267235856, 140.732338599477, 121.387610181828, 143.077499479564, 118.190289575979, 161.787813672732, 109.938701575688, 114.932925515356, 144.311244391154, 137.269934906178, 145.834565352844, 117.200456656203, 132.836187134593, 136.037319866392, 130.681807308682, 142.275345618199, 131.779618641503, 140.561974871911, 147.971589256318, 157.124219886711, 129.672574455395, 98.6799935793823, 137.394119083134, 135.877175523499, 142.690980180184, 132.495872743605, 109.998902355957, 142.836546871413, 124.786470548401, 143.642941826893, 155.689156659996, 99.643617827112, 135.095678423701, 168.431552881532, 155.249230420661, 91.8012341371242, 138.572408013967, 134.170312660639, 137.880559719377, 161.176217909702, 109.823749392826, 133.74086824247, 150.609847993619, 148.020898907571, 163.355837205123, 135.728160522871, 139.724146204048, 121.453491841515, 117.235952100273, 146.59004319802, 133.456310684049, 106.046531852675, 167.244255834435, 132.306166263199, 135.685622585327, 135.631500485342, 98.7903156280894, 103.215394727525, 102.812776561646, 128.218084744096, 145.018022678581, 111.304591555163, 122.280078800682, 122.825725230621, 134.244583170273, 114.391413522767, 119.693391209402, 102.107567380626, 138.925924106602, 158.754146702289, 151.860878836823, 126.701608737767, 155.259453348741, 122.763574977833, 103.19696117796, 156.738700731351, 128.801406076718, 134.726374426563, 160.108507352988, 117.757455792462, 141.180402566913, 109.203217259299, 126.340431578327, 139.983634504834, 128.51905115019, 107.257524994883, 111.977318465999, 132.157474675881, 140.717377936371, 161.977579663277, 128.511012261551, 128.253711810231, 140.746450176759, 110.699538279599, 113.57059501447, 157.529467935038, 169.243102002527, 144.387049221422, 129.998260240379, 134.078648545863, 118.248412548252, 145.186748577086, 120.714723569325, 116.000169424476, 156.707470877555, 111.074956545237, 135.785229995891, 128.354073727873, 105.573686343945, 125.748810737878, 160.21158270568, 130.799474467187, 124.937161584795, 109.07498527025, 133.458080463117, 149.949780701293, 125.569077051436, 109.733707445263, 131.617639706415, 109.936120766155, 125.635994708136, 127.338981999643, 88.5871113681181, 120.564105060271, 116.986775203795, 149.747728443259, 137.372050337213, 129.118249227711, 116.474987381799, 154.545824767081, 150.595016339725, 125.309370092804, 112.02777536585, 146.770963403163, 127.522628816497, 127.803188933418, 135.469975864595, 132.565716455554, 127.404445990566, 125.279635655129, 118.233291790986, 158.564370289059, 100.608396954863, 155.072936769243, 108.926604403373, 153.041423617293, 113.103467778045, 164.643867190236, 134.088099739752, 133.033827740616, 132.171780966588, 122.02425059341, 121.136809184511, 100.120767170199, 129.450570623533, 138.976398233472, 152.550140450687, 119.565220913598, 94.9635614085445, 132.696625591155, 132.314041186612, 119.958090511951, 129.25295370105, 144.099053264665, 157.507151062619, 150.013670012006, 156.460958039809, 132.343056579429, 137.679731211478, 100.82708085689, 112.292389102551, 142.07835198506, 108.399582980115, 141.614818521815, 136.246462022808, 136.674577335667, 125.337859709522, 108.588841956696, 156.016609561845, 155.025591691096, 124.951984458713, 153.141947913497, 158.066182201474, 149.357398994848, 121.342670073217, 127.085345253922, 96.4228325250816, 113.755041589127, 128.592828862871, 121.514133624359, 135.120012166383, 138.207057483927, 116.697873413693, 138.774175583069, 94.4738223777192, 106.816405281811, 114.336344572693, 139.002767825888, 150.162904100059, 123.56659195095, 100.710494117366, 144.356930354347, 113.015655130973, 126.080008955262, 96.5015537879216, 153.793305105682, 130.2712246435, 93.2464175532882, 109.632198635098, 131.925163378335, 124.614937610871, 118.860790327766, 140.358972562225, 131.057806700733, 133.061100865547, 132.510886412941, 125.158279045351, 144.263376759708, 123.205566604461, 132.656119448913, 117.683418631918, 121.366897720684, 97.2317711270449, 119.76146009719, 156.25125819835, 127.55733829682, 142.362999760219, 154.460551841728, 123.015232070324, 122.760990383037, 113.747892697063, 138.399474165711, 110.908886777373, 131.984987167379, 153.925868139255, 151.094532312279, 157.284313714728, 114.476729066853, 110.253451667195, 143.463019288755, 142.50027805567, 136.639650404485, 147.790343278877, 127.968517925635, 122.454266617852, 139.641926103047, 129.195405109788, 109.12311086427, 132.60864674256, 120.365633689201, 115.048444956245, 102.713305812711, 113.81886772127, 116.473189332837, 157.033542659502, 126.856013117335, 137.642878454871, 144.265795603994, 134.49925051818, 127.041745806111, 146.011907000618, 141.82675196506, 144.279362389757, 145.967643020838, 143.078773240602, 143.309683440048, 124.842976631548, 136.413612137909, 113.58085404045, 135.419097836192, 129.403635585494, 120.994734677239, 126.624748435741, 115.535486690863, 124.404698190808, 168.955130471093, 137.838491036528, 150.629991024419, 91.1719194857372, 160.759268569132, 128.014140973741, 138.364244482142, 120.471533342129, 135.423851456564, 150.267379357264, 162.696873041564, 110.379447096087, 124.493808636285, 89.6009322198026, 137.112697211684, 127.406494133446, 108.294982693991, 131.577194362983, 117.03746261195, 142.841070969844, 119.898640036271, 173.274364772113, 139.109492675921, 129.624372429925, 128.06913221448, 136.824175597455, 147.87504022467, 149.923840307194, 134.83831678027, 126.454709405695, 136.1535455173, 150.731131044694, 118.121684028757, 121.672889410146, 120.649245871197, 119.233555255728, 130.364354744885, 146.911702399324, 126.416340990899, 130.12445690707, 128.461548274542, 109.748757914605, 141.219124711485, 153.822668362636, 124.419371035752, 156.922792134921, 151.270750453598, 114.832519765062, 121.506397955551, 122.193311850706, 128.868517784552, 127.032978006771, 135.457930856711, 131.933646187012, 118.076791738537, 155.489039663504, 103.502141496138, 147.381813542384, 164.177365359373, 140.201877408519, 125.724436282469, 124.195811929221, 122.034086646854, 119.189811419601, 139.627774148485, 177.842191549888, 132.191415715832, 164.263595352665, 127.150120708732, 110.962617887675, 149.226247341135, 124.082312778209, 95.3036555607134, 125.965689016391, 132.412883179694, 124.188436774242, 130.116644331033, 124.915926499881, 144.451866550328, 124.883596041547, 136.912399571188, 126.993011478108, 115.090681073672, 138.603369167233, 140.197138915062, 128.461553098997, 117.692535046256, 106.844841279255, 117.971198255364, 133.209129280937, 126.844540281817, 126.799003250943, 166.796109745003, 121.962477872664, 108.582760118292, 141.300281291462, 123.29881933513, 106.433339966898, 157.673165504153, 141.869511272237, 161.415278846394, 122.339078386553, 144.143153078697, 143.288241585019, 154.952433100118, 114.267061744455, 128.414327533013, 114.633792624571, 126.114735884836, 126.054780248397, 99.3908306418182, 137.979659392397, 129.55737752753, 148.522250317093, 152.126668063643, 126.129997700051, 73.3035646594513, 114.138861554659, 105.675144693156, 108.15635809004, 108.082560985234, 139.544556280942, 117.764217952217, 145.123765388373, 128.690830218732, 117.360456488583, 118.115305910902, 129.831920116942, 124.412446137378, 173.502312243952, 151.066835358164, 159.11492311156, 160.7464415713, 140.647104149091, 157.129713241493, 125.576043547906, 140.525424958647, 121.699158077002, 155.304295114387, 159.251786330308, 154.989808255528, 125.208260445565, 134.32591743982, 120.401292898983, 141.814729609172, 127.726410597083, 67.3577899569238, 126.673474674683, 162.634560966874, 132.619184499499, 109.202013331092, 121.098337954947, 129.678868011658, 132.450050205306, 128.725136253996, 107.278094123731, 101.127137734772, 127.50796900279, 95.7181769022348, 152.750098476785, 155.360180077275, 134.040828198412, 121.004446300218, 140.212242130986, 120.314638482711, 107.708461597828, 132.574324538696, 123.802648702617, 139.740446880416, 131.691263858853, 109.12208895876, 151.965079268383, 113.502217070123, 102.064620612421, 118.96501528751, 118.458321811675, 113.658258354926, 153.939090259166, 140.00622127796, 141.883200542044, 127.202025704316, 130.980534546792, 147.927830389585, 117.895981759809, 146.462419411814, 140.921836553332, 162.006239075693, 116.614512863566, 125.986498963296, 164.904208580318, 144.973615081006, 114.311765013224, 100.54803049644, 126.55407142469, 105.754212707539, 140.353790213406, 129.623753534359, 112.010078512971, 114.249837639405, 159.195341297268, 144.260399449014, 121.49228563915, 151.792943016182, 127.272508613956, 124.589591770764, 123.33589954094, 117.878960131101, 134.973334950627, 145.363475950544, 124.736100837021, 145.721898424192, 143.564521342428, 143.42015852191, 145.63161781324, 131.344375685673, 117.329641700793, 141.498909660588, 106.480832850825, 120.126438369893, 128.609116737291, 127.698186490104, 123.311341498456, 130.082143353168, 148.93772940171, 149.293315596178, 121.569550895394, 114.971725845047, 149.005471950667, 108.465284987131, 131.15468628202, 108.961817966604, 138.64769777616, 137.3045429803, 156.638824771247, 128.76306407318, 117.924941266527, 128.717197516291, 175.349139909859, 121.218473254774, 131.173390797991, 137.695459526913, 102.152828519476, 139.581145691736, 112.94532696932, 119.139323518767, 118.274192708782, 106.540502711524, 124.853568155509, 134.495062390857, 151.312656229944, 139.135135991174, 107.966108374238, 155.668940526869, 141.441931296291, 141.949293780622, 153.821447035442, 146.09828457267, 124.611951802969, 114.320716388769, 137.258484675776, 106.196420124966, 156.214994552662, 109.134140336108, 161.11897865927, 127.139728006385, 135.295119608279, 111.503211436864, 126.671650993918, 141.549236700245, 105.652098982786, 132.724760469551, 125.213138699743, 109.381593247405, 134.247352701278, 124.573740668178, 119.06827424144, 95.0876910048615, 109.712059206877, 137.186611544354, 147.507652936467, 120.039116008397, 134.135983934933, 142.096493507961, 151.158968361523, 147.871413204045, 145.120010316248, 111.742148883401, 144.284500350088, 117.464538481631, 141.094101362336, 153.487517718987, 131.36227612969, 128.800797213974, 141.525426642556, 142.280953242062, 136.396637264951, 121.501050937644, 129.097532945372, 139.007634844628, 139.448149426963, 120.242884610046, 144.959106134779, 139.532300433661, 112.079279834364, 99.5450197950747, 129.243299500371, 115.349487795361, 109.520832026709, 125.205141854276, 124.303983023424, 120.51811766423, 151.512009027714, 139.259712506772, 118.260832356024, 132.129227105152, 141.140153781459, 154.935754853369, 137.951208264023, 120.062796530131, 146.358852922421, 126.68167586031, 133.595991006901, 127.48803989449, 127.637336901726, 143.207183828991, 110.200030653869, 146.528133151874, 147.204303717497, 146.522178114889, 121.051289688541, 138.779832526175, 147.637962769381, 118.955000227024, 129.079791835065, 108.467909928662, 138.779361151861, 124.235269728123, 121.809696280019, 129.32545387984, 100.252477319199, 125.73357130432, 115.28194065651, 133.262813748304, 149.793174056364, 115.990428945019, 138.567956725205, 122.142883719131, 138.96700597419, 125.940441257885, 152.642307851722, 160.178280105656, 135.673994121924, 147.175789526642, 106.671298361253, 122.211200579834, 124.058876114558, 101.664157585036, 106.463985769736, 124.89268708086, 124.788390177353, 142.479773879529, 136.826626084017, 128.119969506382, 143.272876014191, 146.021046964337, 138.251603301449, 164.764990964737, 96.595266508598, 128.91131663089, 124.133360761077, 115.542188062525, 101.429986597844, 150.104255752884, 135.34554508438, 141.919154829028, 143.696510134827, 135.45161066044, 117.575038794738, 147.836377965631, 154.927749894754, 116.981945253203, 135.281079739395, 132.803225715523, 123.463426876761, 159.951012489203, 112.639629865553, 133.59021273975, 135.236868284301, 148.65507130572, 123.902981204963, 141.475081343494, 128.330610892926, 122.86147159872, 129.356491263396, 117.714009472779, 120.718746172796, 145.091290220643, 113.629044226138, 150.720705410845, 125.126541391538, 134.32726735165, 108.60569226008, 156.598629119827, 133.26934879962, 115.246372423628, 134.91054994816, 73.3913171822543, 119.55350942265, 135.98210323067, 133.158025323723, 127.210445856151, 128.065847751143, 130.151579583696, 103.025460993656, 123.793877242517, 122.335854173055, 119.884358457853, 128.558788041424, 156.350254916157, 138.887500580215, 143.076854268401, 131.013499393233, 123.127916763579, 127.156250507085, 135.399536155936, 134.477279082704, 120.403164708197, 118.353417868465, 109.379323661433, 135.520876210106, 110.610881450115, 126.697831434312, 122.81696838664, 119.208860578861, 145.477682916426, 81.7892429233998, 151.197849953655, 137.434997129814, 123.5224958255, 142.074028343975, 137.482964472793, 143.825891417326, 122.623304665588, 135.199204291279, 117.665948964768, 112.706557521457, 141.228549576285, 141.593937641879, 123.718422363337, 143.734880539559, 91.6721338932656, 140.238989762973, 119.246462385974, 107.491630343364, 121.111659963897, 121.595668130109, 109.264748826326, 111.164804012366, 160.824781515163, 128.470671097413, 150.134457889742, 141.650759215607, 148.87934539525, 162.962717381907, 126.732975731323, 108.973643647244, 123.777478751191, 146.73871655714, 121.155943248745, 104.131286445745, 116.528709443252, 122.488353784687, 123.550250042641, 122.388713840424, 119.792359945928, 150.190846980316, 128.697639346307, 111.044821718212, 120.894225689732, 144.150402680653, 114.344359669771, 108.075450100707, 89.9057673726932, 133.971094282416, 120.673026224029, 132.544149558422, 132.552063773906, 121.43747210295, 129.32810411839, 134.721110545548, 154.236538541193, 123.156814921363, 137.006811354046, 127.46299478102, 135.428521462264, 137.571303713572, 141.314870702043, 133.289351770296, 127.020869847375, 129.056772261203, 147.428583203178, 146.262066511139, 136.173743835502, 124.506583326473, 118.471138690545, 135.749224051342, 91.2201043243197, 148.393373511129, 135.682703079476, 117.692312818109, 127.364303758384, 92.0119169562259, 138.487611522189, 156.413211360087, 127.475003029136, 132.025851756153, 136.04020212099, 118.951261927761, 127.20649853563, 142.436801352868, 129.58021252256, 148.022517602844, 104.669715716408, 128.874972499271, 126.880204136447, 129.093941552919, 149.415125030425, 75.5580918095476, 125.291958028884, 160.708124578495, 137.676986124439, 125.832960362541, 117.920754951826, 125.777315693462, 126.751385294028, 120.25238957671, 158.557968070012, 114.922148115243, 100.802406587058, 149.62290922398, 117.227755946892, 144.291406614719, 109.822216612019, 125.600208477476, 134.652423674802, 129.056741811147, 111.800719668445, 128.445960803678, 117.427912145043, 107.053706916374, 82.0009651126038, 133.906355692276, 109.381304164345, 129.642185226748, 134.731538377723, 118.039656495359, 128.824916766184, 116.433433615906, 112.914053155958, 135.742238371236, 108.257122235584, 130.579173758807, 126.274545615464, 137.804669372498, 140.099244363401, 154.452971855435, 153.92268575047, 114.083881262778, 160.355970234674, 112.066749811637, 143.900587438468, 141.181089892132, 145.951137302488, 135.255522063362, 130.490483581985, 149.924959675172, 126.240541585306, 129.92759363949, 114.642855639005, 123.547154961488, 120.686038067446, 134.075434042413, 118.662313971188, 120.461836216851, 106.904617437425, 141.150527658713, 121.824074126589, 137.916368582014, 147.151116377105, 149.127599888636, 105.731049902895, 120.988048101317, 143.015983701992, 152.90690567964, 112.70467361459, 154.559474350506, 114.451010623053, 142.946892453606, 120.726196097267, 132.726957706929, 130.132711816731, 147.608845467445, 137.920234966639, 112.259554680702, 124.705019195462, 166.411201458176, 135.651244344964, 150.756247973593, 109.026895237354, 141.275509671815, 128.04881405645, 131.272255731113, 145.514764576787, 121.302358718782, 115.952634117221, 139.949843071335, 144.995797641204, 129.11797608397, 108.079352438365, 121.437465756762, 134.618824517618, 126.864847393679, 127.490570058853, 126.393424378859, 135.07672607219, 123.037921141331, 144.551893009254, 147.535390027146, 145.834444111417, 149.435595647669, 165.180214799642, 134.462031522055, 127.58004728308, 149.202232408351, 134.256735801151, 121.675867059434, 147.059925971775, 103.075180722403, 129.637451110991, 105.699733535379, 170.766624682942, 111.861447917918, 105.40886810009, 115.764705153416, 143.447880993885, 108.852280329972, 157.896250483408, 145.182552024444, 138.103319200533, 115.454921451849, 143.438026736385, 119.936835633528, 143.024933609222, 107.810633381082, 100.015471171415, 134.529147285407, 114.99685438381, 143.001323875634, 127.098273681603, 162.182007627903, 140.633144142681, 99.1346528953124, 103.748354850292, 146.522602318235, 160.134562718508, 115.382169815411, 136.312393765497, 165.693031483785, 142.632219938361, 124.178145425758, 142.728122902414, 148.51904831728, 139.392798890519, 130.515243198038, 106.622249791401, 120.892211951684, 122.260027427526, 133.813670855624, 123.860649100367, 132.461644982681, 154.191873947764, 110.930409385424, 133.672520216571, 102.166227533207, 134.831943105139, 138.435806761237, 112.238525807925, 171.583682065667, 169.488573464267, 156.9774058252, 99.8896862133353, 121.180583626492, 125.312178462914, 112.918258450351, 120.871833368172, 121.305472846497, 118.246899275332, 119.796920202614, 117.226938866888, 153.397220308313, 107.432132405309, 135.618967944557, 165.848921484768, 178.484648640028, 103.146597659742, 145.819433427999, 125.473594119689, 128.965142838955, 126.673797652297, 118.142164818917, 126.912429347669, 124.80251098865, 122.510099901811, 131.2088830594, 91.2661059838448, 128.064450354576, 101.885554856428, 116.028703121773, 165.919277181466, 98.2863790054072, 136.740145104111, 111.974598132539, 122.433266478159, 135.857942013104, 132.616601290578, 120.423798675182, 113.744103194251, 117.681574914519, 105.647639312403, 151.086067838957, 121.514850442793, 118.318843942989, 107.507636328934, 119.043450288513, 131.984849456713, 125.889733841849, 122.045044945886, 158.511760368322, 111.869481065176, 126.375492379904, 130.691726646083, 121.858201910377, 127.817437270545, 109.298073977061, 148.525488117146, 155.964001608394, 150.606976271141, 124.226626226802, 133.676143804811, 125.208735855517, 119.094686118708, 113.542929400692, 154.490393813445, 141.695233301859, 97.4824650606388, 119.966122677666, 106.911844616369, 124.91229284417, 112.505094800723, 158.713806618795, 150.881369657208, 165.034284894911, 121.013252469281, 133.473668788568, 155.897668504877, 131.100529780806, 122.917116530441, 86.5210533451538, 112.808143612061, 131.298341832629, 143.271876436246, 137.914485611831, 116.345048166763, 125.03711448478, 149.740918000733, 132.069925850651, 124.990771070232, 162.61338057791, 120.839427624075, 95.2904395978837, 121.197631414566, 148.020095933309, 112.075195812684, 142.523169570806, 109.916797915711, 150.759075904453, 115.174406113655, 127.558953789135, 143.349028623953, 147.422752720225, 117.600910665862, 130.654794565179, 130.07011811622, 141.093971194165, 138.56298673638, 117.09028091851, 145.637614427003, 86.3990982134197, 121.886351245494, 156.567567049111, 139.065829754254, 151.987594361643, 156.415802162997, 132.50461923603, 112.362408614612, 144.495344484183, 156.344576067205, 128.584010160028, 148.087191021952, 157.316730623349, 120.746434756301, 145.819310229741, 108.041548649444, 115.852602189024, 140.416135692825, 156.115304226915, 150.791137374749, 114.094606882809, 129.755145050259, 126.907842790625, 94.2749225564538, 157.074521678123, 129.910859603261, 144.409350113834, 144.281087100236, 132.788360511368, 114.750517323655, 100.351567436155, 113.072721395293, 126.463384497955, 156.455157333856, 119.989309165786, 96.1521596047764, 120.486697032545, 107.376679336196, 134.529785218642, 124.322128885986, 160.677244864997, 147.215620419076, 106.459404055045, 139.417612098699, 160.286846346609, 158.051505068177, 140.921898826605, 149.663285663062, 147.23326911239, 119.469385195169, 134.723706767983, 85.9935651297785, 117.305145120078, 147.226393029452, 93.6533732480108, 145.516855200228, 119.519850195868, 113.747422344774, 136.91856408469, 111.14656671963, 157.978147139567, 103.722977069181, 111.864533095223, 132.75504655875, 116.184769781891, 132.674546648692, 121.51839075969, 146.089956909189, 124.269209739675, 119.234691605539, 131.009903471283, 126.555644026845, 143.248030094664, 161.968094638022, 124.021730394087, 145.281226485061, 123.207922258254, 149.113444928546, 171.519091072116, 118.627103340921, 142.418511174871, 130.389273156035, 149.344207049595, 144.547009583438, 129.725116748742, 138.552031018392, 133.828124334395, 107.100303706645, 140.662460379707, 108.737801606337, 102.778026693951, 152.058656520798, 123.152196834643, 142.40060923247, 129.855134462234, 171.952554211287, 138.545463032148, 139.545037145475, 143.465707067736, 130.223732259132, 116.121952197544, 137.387811727247, 117.081015377471, 140.412763099318, 139.29400306908, 129.362198675177, 145.077579915674, 119.78192198552, 116.567555598954, 118.544969392736, 145.664927262289, 135.5756490304, 116.282065569537, 146.694342312176, 162.769437006509, 139.121756340859, 149.212685921779, 128.091530853761, 133.818612008971, 129.5648694227, 151.08777018989, 111.721223494576, 123.66833901395, 126.290522778418, 156.152157329325, 105.523151404321, 130.752114182598, 97.8007419820352, 109.488648410698, 117.960601044229, 120.753253005316, 162.015687769855, 134.002290045926, 133.936007091737, 133.741156520329, 91.7827961123052, 132.164256494748, 108.898511364294, 119.601945511713, 117.698622707192, 137.260454089754, 120.019340253575, 132.644454492143, 139.353347593998, 135.636752249748, 138.17185620325, 146.253389670544, 140.923660007911, 141.063971880128, 133.505845591418, 152.020694021521, 103.596435621645, 145.012906759138, 122.851994252505, 147.775903137069, 124.706297972871, 139.165768384126, 137.047580309944, 128.055932454852, 122.074011596726, 111.699765549493, 120.120399476196, 148.000906497446, 98.157474372144, 153.299512081241, 130.867668128453, 89.4528381558664, 126.545622790558, 129.471579752162, 144.065275145705, 138.35272484974, 145.989517249308, 130.032013113606, 123.588150247148, 129.174787725124, 128.926224074611, 133.027470694392, 117.464169025731, 123.66603120713, 109.018791463534, 141.123441963957, 102.172776866752, 151.60124075454, 135.751069639197, 129.561641519837, 166.846835367228, 124.935383189845, 167.5070744279, 160.165637478714, 142.253768805025, 119.886743413261, 136.834104074115, 130.968082260897, 151.89658589785, 98.1535365151831, 144.546446820123, 85.2210541685012, 132.002536929452, 121.086668495918, 125.463766778097, 123.31198276298, 118.825513595946, 110.968234853122, 121.42256198992, 129.242696666212, 139.133244246531, 126.457576887982, 132.56328649875, 134.822814168919, 123.971921626426, 110.838718098623, 133.623344926491, 125.726317719156, 117.849063603247, 133.88271632676, 117.815746084809, 119.779792918546, 109.733532845477, 126.068092884978, 139.839035396916, 132.295298527743, 145.004973287667, 123.950130733842, 110.741873935765, 115.654176277864, 121.04001786824, 158.732874192449, 109.931350540438, 117.215916072502, 142.755029233364, 124.015014309238, 143.047761074527, 138.518037124311, 128.904216030592, 117.129227599298, 139.2441613437, 104.445521414716, 141.568133256727, 140.984047224394, 145.734341266601, 134.959343703736, 140.176332844236, 151.876768187371, 159.647420642979, 120.355623962212, 159.34710428522, 140.128370396355, 127.754675869507, 101.844626557958, 109.472595950903, 143.764598007831, 114.201186038376, 138.656262390425, 109.312794791233, 109.058709181201, 134.841213879974, 137.251805156, 127.792805752345, 93.4118886899355, 115.256005377198, 148.091729092628, 137.590518019765, 118.169762284606, 128.180444710529, 151.687513838952, 150.714493003817, 133.064902922546, 120.858900374677, 155.714368781852, 133.764092900894, 107.523702976957, 121.261754050117, 132.022197498747, 150.817223353414, 126.254824144729, 136.995303638161, 135.624633569318, 143.239101378613, 113.404763229307, 97.171966414246, 145.260478296278, 133.025369684481, 135.555760612015, 139.964222937531, 100.608403781217, 139.204051020959, 117.753696113556, 126.892287853765, 153.477495081286, 138.37694050942, 118.18048801422, 139.35208041352, 107.651627775394, 89.6059633742501, 139.764463235356, 123.326678701289, 118.638831288253, 155.424526447763, 113.607956877944, 128.66967016754, 138.005704630797, 141.123129977952, 142.449789047735, 130.330225776794, 117.367436239309, 127.845609928291, 151.593416167816, 121.895259122833, 151.741729603856, 143.573022327459, 96.0475602803501, 147.496426526701, 127.274181294908, 132.912935058768, 154.156490464728, 110.540359886255, 109.087618108266, 115.772649057282, 106.05144223932, 145.289436969714, 135.445674018818, 143.032245361958, 94.3000074518747, 120.445615808477, 111.627875976984, 130.756765038372, 134.422101274496, 117.572331573448, 113.083787551624, 153.989421515675, 144.582173617454, 145.782698830278, 166.436761687716, 107.744862472096, 140.491420958003, 130.29475947627, 117.590710170853, 123.567493277031, 120.488354741106, 145.792755531902, 119.395159383926, 131.314829206867, 126.797729906413, 139.362647546472, 132.730239488859, 151.523025893995, 77.119367202796, 125.077184967598, 129.843476781867, 116.51172914265, 127.691501917255, 115.943799469991, 118.488179949627, 118.14362545859, 121.612039093372, 129.492589577384, 107.286875919387, 143.048051757304, 122.631596758158, 116.410470585575, 122.084014971087, 123.737280574823, 128.318154749685, 121.033807020898, 107.968532660385, 120.649577636376, 145.575439066755, 102.314269762021, 116.179841607828, 125.261766302005, 141.124481193964, 173.31854671324, 123.883709506899, 113.669412172225, 146.011385345162, 125.703147027493, 139.306970057939, 115.834434765827, 147.396897409442, 153.603012559734, 120.848548212271, 147.752417939542, 141.99500699041, 163.306071844629, 142.810469128616, 124.151774258999, 120.883381874074, 158.638010338487, 98.5266873151336, 123.178259449147, 120.159740983478, 121.561131170523, 97.3545263384259, 103.856517976661, 131.596513607775, 131.612816301852, 104.708482735918, 148.496652601101, 147.285897713083, 105.779605906835, 144.969477131046, 125.427211608257, 107.370728715487, 124.146773978365, 132.991284841628, 144.707514154628, 117.360274050835, 136.526326949216, 150.23395451497, 141.715123143613, 137.657989108214, 101.412231993632, 113.000688653315, 130.190585083489, 103.731674679752, 104.313107670102, 113.796643462916, 135.029099780786, 111.557288058127, 113.986822897172, 103.677850653677, 122.903674462791, 124.983984285421, 133.848181919252, 122.137859752828, 124.30940371682, 152.623751917132, 127.884129875647, 122.793075276128, 125.845476229023, 138.357199961118, 147.563059434319, 145.849246199033, 130.674903407139, 128.483891519302, 135.510162118199, 156.098771041456, 142.210001988971, 142.101312451376, 125.881596088251, 141.173539675728, 135.136726253122, 155.304929052894, 134.555297373412, 128.019748894005, 145.888157401, 146.941179306346, 127.420385797373, 130.955181711532, 111.737321375785, 125.397929220533, 114.515793756247, 127.513640530811, 126.62264698258, 133.116440165791, 125.24821823047, 145.437863015781, 109.783299496965, 156.399432975591, 113.35471873132, 181.59485879172, 137.256971057116, 97.4494385864216, 138.15573770163, 173.693393531695, 154.985835313945, 134.385921346615, 157.066875190406, 139.871514196762, 162.625954907943, 112.928404349217, 132.138665581302, 134.130154818842, 138.918886137766, 153.563851415942, 132.292899390652, 98.8278605933587, 138.955469045559, 157.928017569836, 134.145951722638, 135.261772923397, 134.269496721732, 92.7016288672619, 132.562921164343, 93.4110193987187, 130.513451408924, 105.164890211678, 142.157229089733, 155.82540338767, 132.360888703285, 108.046289048928, 152.371955776374, 151.155482242579, 110.403302778217, 155.969288084013, 138.800479120246, 116.043826942374, 146.525624709524, 122.350071410989, 110.799548567636, 183.084725292957, 118.171138637781, 143.901452575387, 137.129362544938, 136.486589250907, 132.1567469601, 121.655094825341, 139.98088801746, 109.336275443737, 107.918076466776, 129.331574275183, 145.385200258281, 111.334926622332, 115.808408662329, 115.399689211883, 107.997941119461, 123.000174887519, 123.647426718813, 113.679460474108, 127.624380759032, 148.195149382565, 142.997053405979, 146.922166839405, 151.413666227982, 140.085687488145, 121.904809733991, 124.095049295798, 127.016488073233, 131.585104658197, 120.136449104051, 141.891680712172, 131.474520417914, 130.441462575629, 161.460474967464, 134.313321373507, 121.766483604294, 122.078250217438, 132.285767495484, 128.922173463366, 142.295103452451, 162.346381119067, 149.360374797957, 145.385716844928, 130.909582042808, 121.251007217799, 132.032374128075, 128.570074150558, 123.620667125169, 144.060112249356, 127.782120321227, 138.777835649647, 132.263195644749, 99.2373590734667, 117.367298276314, 115.800080734788, 148.373608490106, 169.63608765425, 139.69266406524, 134.07073882754, 123.699488077213, 114.299255630309, 131.319825016189, 140.619105946477, 117.607340213811, 130.371226727758, 174.003425225262, 123.860286005039, 117.243881714524, 138.659234383633, 136.021562951556, 135.352727791886, 139.878941609039, 145.277393478286, 97.3566860114439, 122.147555274893, 111.83737137918, 107.676141088063, 108.598740359427, 133.457118024265, 122.85161944689, 153.579997795167, 129.007611032989, 119.386908940756, 140.420618692961, 101.449010050493, 140.240206580157, 114.775509949526, 100.294219496701, 156.86934672938, 144.701144976109, 119.49170558497, 133.029285203124, 158.043271523028, 153.382836207674, 146.83323191073, 116.543628260302, 132.418413621802, 108.29326326197, 112.189593390167, 129.967229441181, 120.709874429886, 158.09848963325, 158.394926619842, 126.055332570206, 92.6475617365933, 129.549180627469, 107.740202090616, 116.55491429506, 153.796499496532, 125.070510097987, 136.24293269258, 91.8774807055402, 160.035205046685, 145.006480230855, 140.112707149916, 128.090433032928, 140.077721438351, 142.536870136593, 115.241180705294, 147.793400611395, 155.066224431463, 104.138148587255, 146.497883977006, 105.457686235556, 130.50876377832, 122.741818957074, 107.538150873932, 153.830256190916, 139.842294418669, 141.20970663341, 126.940592806962, 111.375146763015, 132.858768240529, 109.27047340762, 97.0582931432634, 119.434800228137, 112.271680286516, 135.097843619121, 135.937282956577, 143.404471939104, 163.735940411956, 94.6073550306256, 135.649473248388, 128.869905967203, 147.401853559841, 140.658730080148, 132.745354212654, 113.321866977917, 134.643899522337, 124.492774787292, 140.587537835215, 133.629247500864, 121.793245852732, 133.470523502302, 125.221328023906, 124.572202388062, 141.474360903599, 163.006197001559, 156.927790173205, 133.598498473003, 171.535214475939, 142.082065224756, 94.5089096803019, 143.335008026797, 123.566591728862, 154.800710730579, 137.817867794325, 127.136450746664, 115.395851143194, 111.337156793279, 123.241464594494, 136.025514424823, 121.966505410947, 103.309402044699, 133.946790657671, 135.706534399123, 129.656411533342, 107.242519143801, 163.560902856147, 129.838045111975, 124.003976762432, 136.800601839113, 152.088600823541, 102.770220456402, 155.217367479409, 112.304967125633, 138.933335460885, 147.425093328641, 116.044207828801, 116.967114828423, 155.712513748858, 155.076936627352, 151.111093760782, 130.820726031074, 120.26785841663, 153.187618048536, 117.725125785361, 141.851940347006, 107.861861925886, 150.716556996943, 141.976796161446, 116.914257850007, 119.896724381569, 131.04305581149, 130.649209888986, 144.842254584266, 98.9893126383693, 123.105431577007, 153.422647008904, 121.434333976011, 112.862620880524, 137.176690634771, 142.462014696459, 105.812106354682, 116.232223233274, 153.152066152349, 122.265050673099, 139.468910696658, 108.855806975712, 152.194800017681, 142.205828389751, 135.460994138923, 123.826496815301, 130.923381482887, 124.529236126598, 136.477005916599, 131.467950836915, 133.133417301694, 127.512044354862, 133.285801779175, 144.640446678017, 149.786485053026, 148.137687810691, 113.49487160209, 132.72874829434, 112.169741251308, 120.930834509446, 185.4004919904, 158.783050086456, 137.470134897436, 116.044017511297, 159.63436703205, 121.601410005973, 152.121514395586, 163.070197563561, 144.376624204046, 128.137841659578, 126.576179238799, 130.573792912595, 125.676664963599, 126.082162051231, 146.804053396965, 135.029496547981, 110.431056674523, 110.859092529643, 137.524371966723, 167.153686182067, 143.845574713464, 131.580352740721, 142.567152236877, 138.213436565668, 119.702075025006, 114.036620874918, 128.24113107255, 127.849206433946, 120.342912419558, 130.061852049745, 134.485365980379, 119.496456310458, 117.570569119845, 118.693411159928, 103.936746263259, 129.306492905826, 116.5998708386, 110.302756532811, 120.106357806959, 108.577153764941, 132.139007475623, 119.679418199605, 114.418162483324, 117.24389773144, 129.830475313647, 140.750571141484, 143.954946628047, 136.685859593558, 140.91939718718, 119.249882864422, 148.632199683397, 169.880531841684, 124.816812825615, 128.12406352919, 94.1477350178032, 134.962438074952, 126.947250084997, 133.997224501975, 119.186573155588, 147.076746165265, 114.48862598217, 104.244757013136, 134.881455484781, 148.197047080668, 170.8074628628, 133.878281948593, 107.153141322748, 80.1819426359209, 163.686124883898, 107.045783819321, 111.280158840487, 127.638525900327, 139.393780276055, 120.959275609876, 136.258266836867, 143.202786958521, 137.225070600336, 96.3718598689912, 148.599297121194, 112.680097086229, 154.229967565567, 131.886130471858, 108.759487986855, 147.349914153485, 132.489325070618, 100.598766751195, 150.956957391973, 123.379645833936, 137.000557276918, 111.872906264126, 122.876966391863, 155.165829208795, 138.050137589491, 178.011359703571, 147.542657509137, 123.825610233345, 136.212874758615, 131.831196337659, 151.378188371663, 131.434775791559, 148.702632801848, 118.181308833184, 126.609901041834, 153.88288526696, 125.758350923955, 136.959202881995, 154.871806869994, 139.63309515306, 139.656401646665, 148.102150765704, 162.326175369015, 107.261268641661, 117.920701940495, 109.120615982704, 112.653170719773, 120.538899670377, 106.934078744319, 151.287618779321, 141.530921491836, 146.195752108769, 122.073670091672, 130.034496065352, 124.280310915067, 119.523599365472, 134.269424686158, 123.998868154468, 122.617660307478, 152.943024148761, 163.972654397333, 173.078879055762, 124.31183287306, 116.338858255389, 128.742424521929, 138.566276415612, 152.098406868878, 136.536431409548, 141.607819505644, 107.347229203161, 161.697124466917, 158.009093971473, 132.041279541206, 122.619368455513, 132.894455178111, 99.1339839363794, 131.173922077933, 129.833070385433, 132.857553247112, 175.711972327291, 156.316392792811, 160.401834664645, 112.002093100998, 114.325665415213, 110.057020231118, 96.7212544449141, 106.909623819918, 126.560830734455, 140.319466511039, 145.707962702359, 109.919981877432, 126.882790650511, 122.002272377103, 132.368871579164, 124.017816696155, 147.730397734865, 176.935349148394, 100.773279104361, 163.76890750285, 129.545149965484, 150.019641726659, 127.15526401208, 132.089360325651, 140.875183449066, 119.256800530595, 128.683481245047, 157.45594781507, 156.716050405258, 107.428052865407, 127.931418569366, 130.344758801506, 124.793941351008, 132.792640886338, 92.5293417814356, 132.13305440311, 134.098824497, 136.19238819046, 109.218103519101, 151.513522768229, 129.952652636233, 123.273807276327, 119.565280810899, 127.555204362434, 136.830174842393, 123.25443460868, 153.847008864918, 143.707239845765, 124.465506360963, 132.678990833799, 94.7273758397308, 146.713644074354, 129.600392495869, 137.854373252525, 166.36984184626, 138.327096600431, 135.326804489567, 126.285663659988, 141.197176720948, 122.070626936579, 134.726241107666, 118.335340217313, 155.983192711309, 127.870226781698, 162.834409930818, 157.718124702256, 155.030126270192, 129.461937015724, 130.457827189486, 102.832264451315, 137.3210864218, 143.911511802978, 115.601219775182, 140.328774368991, 131.396863497816, 107.441898125988, 144.621879229224, 151.103140905562, 133.453962914176, 134.888103035653, 137.191384383074, 118.557390105988, 123.259060403251, 139.277176307103, 166.039197076796, 132.94539565419, 146.171312243214, 130.580655951364, 131.922681106805, 127.627233223787, 126.66790944099, 119.715132791281, 129.642769265345, 111.04278525523, 111.064017010504, 113.723247633862, 151.574076086866, 161.49070474745, 99.0938362281891, 129.170811819518, 139.762598996798, 149.828582411334, 127.053248121524, 105.068971089733, 152.876093071038, 119.94921288372, 140.025392314721, 154.15863175896, 131.985657557456, 112.402500507068, 123.814616320803, 141.716897162978, 124.178466529726, 113.292192553061, 143.952204110967, 135.15461945042, 137.401856747991, 132.846553350285, 131.33083462579, 144.626146858714, 122.080416004168, 126.718558464863, 151.96937303387, 124.011562441002, 112.952581196537, 127.303186015099, 143.691730184321, 148.370064608581, 109.181813474088, 111.169976236564, 100.140521146965, 109.197021759721, 136.561730204415, 133.304500256764, 152.62563346126, 158.967038684134, 133.014334592442, 132.995433049106, 122.839076674235, 143.67297576161, 138.323220428717, 120.622353030851, 129.676943641893, 147.671295913924, 133.527878424673, 148.203339464474, 126.805706372764, 132.838303541769, 100.001206551933, 150.761891507392, 123.507291787403, 135.517423330017, 129.355672421552, 124.105240973338, 112.734024102864, 157.443155238903, 104.252840754871, 102.64040968421, 135.279673154111, 129.844122170281, 148.051355068247, 159.634697471052, 130.655019002744, 138.185682851832, 151.384807960522, 118.263491988644, 157.053731601378, 134.051117439036, 133.370703055011, 134.717563552005, 144.194578098362, 142.855815492323, 142.915901173251, 145.594233739468, 123.569401328048, 148.32316557676, 124.276165995571, 105.720322380853, 101.714063935416, 134.885240436516, 120.325125304526, 122.246709543422, 134.422730806177, 126.158982638665, 146.563588696745, 111.096764851683, 113.178002008616, 177.415037034978, 98.9075845828286, 127.263265377123, 133.691203935473, 115.591231299525, 140.02497779446, 137.061533088719, 151.265415662149, 132.320516435147, 121.381255901854, 117.05904363723, 117.914145296938, 150.759819607441, 145.156617649938, 121.562737804392, 120.844801185257, 108.480261465008, 120.920908148186, 135.988274787972, 135.851170983181, 127.657420133903, 140.341881259141, 130.269413976066, 144.532733999437, 111.124069497641, 141.710661811093, 121.622995601214, 153.634639626285, 132.393808331984, 106.309721956333, 114.345883150124, 146.836672761784, 180.874492565485, 129.974660300596, 95.0301519884417, 131.916980695073, 131.192066060644, 100.354496408633, 119.61935117006, 133.335081482373, 140.485021587081, 121.528029869258, 91.0528030979449, 134.152975550414, 140.225964555774, 153.826235927023, 125.33279207726, 128.242334963166, 123.929946217054, 112.794396969114, 134.339243996099, 132.674306321388, 101.096823636586, 124.702626995912, 125.997980023945, 116.855547864895, 174.439855253042, 153.555491403772, 104.178353480233, 142.910179730846, 140.602600561524, 147.150843223859, 119.816848492595, 158.996624985569, 139.127411756528, 126.243722998785, 116.397447003525, 139.335174369019, 136.931806298858, 136.163256648664, 134.911017580222, 135.468308537442, 141.877675584118, 111.03357663973, 145.670748294987, 127.311471191167, 139.378304621871, 147.331750693696, 156.270630845855, 121.591455958258, 130.623418317861, 139.304670925391, 147.048878615491, 168.007524506795, 103.233379330336, 166.476043490233, 153.174911369303, 113.736799201018, 158.393810349919, 124.402904140235, 121.368927742731, 112.555177915075, 128.583209618638, 128.189110829372, 119.317922274248, 151.300310405892, 94.4583164362859, 125.046324875793, 143.958822109058, 142.335060821064, 133.509609637172, 127.308388940893, 131.926490385181, 143.469574140142, 106.482195043993, 128.312846422904, 112.593653885432, 140.18881476226, 142.987918715181, 133.596721404857, 138.27465808096, 128.116853732608, 113.038232565426, 117.913384947294, 121.555192924194, 139.041455617301, 127.615932872618, 85.5611038923919, 159.240079797827, 137.187061106365, 132.713513418125, 131.020265765195, 103.382368465581, 120.427733442222, 104.55635232889, 120.396227275801, 125.320367468925, 119.275807200537, 134.905448238377, 115.915994581919, 126.395931848736, 134.200883223402, 151.223356502811, 136.014471677922, 126.208244065562, 131.443868157967, 147.366413323453, 146.030502124391, 149.389969387481, 138.624389777956, 147.248105465864, 138.537734917005, 132.297290241245, 130.769700422706, 131.802588090142, 128.489689014799, 134.041665149903, 129.114449018777, 99.2595664175489, 141.477146838857, 115.121554163683, 138.59000465027, 140.983403592568, 158.393095932758, 131.558246335501, 119.009413858781, 151.28470196083, 149.545467371919, 92.0823898244774, 131.487801611976, 123.708731421444, 113.24345812454, 140.165660691318, 140.708980409168, 132.842257846239, 119.881628063231, 112.312512282144, 118.850080943572, 114.402536501968, 121.234642268225, 80.8282083883422, 138.777773955695, 133.915535968958, 155.745058609597, 139.108990927915, 134.860726667767, 123.080987413082, 118.455236268583, 147.000789712483, 128.934072187628, 138.448168847403, 123.829908506607, 144.935769275599, 116.105463172864, 159.485186188372, 121.242308154785, 76.8689538230688, 149.262567563379, 130.966603786085, 142.575052314443, 125.44195116791, 155.023872258427, 135.466870145699, 125.383311365838, 151.061484638485, 141.120207318653, 140.065448297187, 131.303454807948, 140.862899982846, 139.816847813442, 124.82117012741, 127.205128597181, 104.261268689244, 140.498375014626, 104.678086021194, 102.750382560509, 121.088406017258, 121.311907172067, 125.499101475856, 142.742509256649, 136.261488749421, 131.614756852669, 146.855480653455, 128.167057607976, 126.812576973265, 153.25299553762, 132.906065928968, 146.984726569815, 104.375609596029, 131.249403287953, 133.539034515749, 126.208440027209, 125.353676823652, 162.578939314822, 159.08085416523, 143.720563574413, 113.578103469538, 139.601335618159, 139.037363953213, 120.033489953069, 123.808847634433, 140.560916300876, 134.568892633124, 126.815253195682, 126.018059925136, 126.754580280674, 98.7321970974137, 128.529210498326, 110.941286795789, 127.689920171769, 123.689237596634, 131.661080048476, 90.634762266281, 151.618162693733, 126.848661592732, 140.214507837743, 115.081362295626, 107.464535782935, 144.10446124314, 124.749359375832, 136.747014992866, 116.44184544427, 121.864958775296, 118.071361952163, 125.317266687211, 91.9345259490019, 131.504315160029, 124.330403250144, 152.686412277709, 150.845503631185, 113.438684716269, 100.123412207039, 135.128167655837, 160.261777326012, 162.212199980766, 139.910433929449, 116.241600042379, 114.983443445647, 151.635009568489, 145.84523918264, 131.910814727879, 106.443175043943, 155.433765880895, 132.84609772533, 130.213588967764, 124.561932021038, 170.060839064897, 112.605337511986, 148.164882489964, 132.943437559424, 131.358973754067, 140.677309160078, 110.391969583263, 152.854383555075, 123.84609401862, 128.454232816834, 122.27468062016, 120.224107303654, 150.367618761592, 124.610388226306, 170.401204345879, 142.715654745263, 122.526878370241, 118.322118515133, 128.282941576822, 139.870351407528, 150.971169533508, 144.3649010457, 130.456911110776, 126.049830470397, 108.290188365703, 130.405376113407, 121.293091064384, 142.720749392223, 128.478868860927, 139.75781410668, 143.104050187965, 143.285360756862, 154.903118799583, 157.602254139207, 108.043077208653, 168.929188876657, 127.067615153273, 112.952583111682, 139.87107740684, 150.798913397258, 131.138693151753, 136.532898096225, 109.946383618702, 119.725961696518, 147.189321642708, 105.250408081053, 117.821533915014, 98.6109695086158, 134.01124759727, 127.934131282869, 158.236604720003, 161.977629470134, 123.325030075926, 118.085757447105, 145.607575328749, 113.420762233459, 139.809643883927, 109.893385293346, 128.530513905787, 112.67452495726, 115.76178051703, 101.670242143138, 149.958627117134, 144.541077916817, 109.341854412048, 132.242189939869, 102.783080838955, 122.733133806498, 128.489609969026, 121.742417021192, 151.122927310772, 124.934199201196, 158.911877460189, 107.380340001735, 153.205064292811, 134.892498019347, 129.965985582487, 119.025242198479, 97.3210767526976, 142.736119328837, 105.90688106928, 146.034859716159, 179.016895211962, 140.413403187972, 142.077795669814, 114.761630221018, 151.645163720137, 122.307866137539, 125.297837839841, 129.227679259659, 130.596108532028, 126.871458834314, 121.120537133181, 139.19783348306, 165.703970486474, 137.429774336839, 124.504969551073, 128.687567339202, 142.514739372832, 121.285556631964, 139.39400634181, 120.070922864603, 142.12055545128, 168.401954589962, 152.199256599102, 121.558482102109, 137.486288724189, 157.267658483018, 130.488165338435, 120.477648688726, 107.897176858067, 147.119014660657, 92.2820322053406, 145.405695718096, 158.363609744773, 156.228885248123, 120.140304876893, 110.580524615591, 124.831424634768, 153.507449143859, 99.1199159282174, 151.418806887631, 138.294995407785, 136.00466142463, 128.206413878387, 121.564062700547, 131.681022157361, 140.219633350282, 125.398076968405, 119.028783071375, 108.316248327863, 124.458988506673, 124.717172561078, 119.369622697026, 138.660241610974, 127.677261040951, 149.068259930488, 150.941742087059, 154.976997817729, 158.211517883044, 134.513500425749, 139.443691592009, 136.847169220782, 116.874392225616, 123.654063464222, 142.368765390454, 142.658223681722, 127.285295925858, 142.458243553166, 130.696123010296, 163.866298414261, 133.582581522759, 119.479154598056, 113.205937723675, 151.005723313392, 115.205419883272, 125.340855871673, 98.3836203547942, 136.505531156309, 146.254677524286, 111.925497292919, 128.409431404701, 116.737874133561, 124.941877880713, 122.791146589555, 142.698793459153, 130.50142834082, 142.75357589331, 129.028050961162, 121.018438916571, 129.389184696267, 131.147110455047, 142.150070450336, 133.847415400248, 124.35393139178, 148.014537520203, 120.605337555383, 118.097222690116, 137.216090328364, 155.082863547768, 118.422718003841, 106.898743348952, 137.83768846369, 139.697504445982, 149.203066986089, 156.850553767072, 153.921486658756, 98.535076185507, 129.46379072503, 134.672454858602, 135.465771628912, 128.743790331119, 126.753104223559, 128.017074019004, 103.472274753187, 109.639723502542, 120.028093884208, 127.100998514896, 155.965040008327, 107.679895945348, 129.727747442693, 152.132564387403, 140.023011164264, 129.194609580397, 116.368007042499, 122.376871503369, 132.563120298654, 119.210998859314, 134.645416263904, 112.980835414485, 137.850119799133, 140.298988437434, 125.06552297651, 115.437887540078, 135.711078978266, 123.683470951999, 147.766209127265, 133.329455407652, 122.05116854343, 140.691942495355, 110.625636039115, 164.879966194954, 122.463965212589, 152.721411722458, 107.007971728479, 121.731513437407, 104.173250896078, 117.714906519385, 133.973968281071, 163.800567688383, 120.968107490881, 106.135019596966, 156.259439303209, 124.232058596793, 128.422368455456, 123.462543219403, 113.668085169342, 163.136102442886, 158.125752892144, 112.178143604133, 147.961245030744, 127.581947629824, 150.064274421157, 159.926439757949, 125.460152148762, 130.81064640948, 113.843180448865, 129.074528458562, 129.374857168623, 150.410107492423, 97.6382226299586, 142.506603021373, 153.835163277725, 154.158063678543, 132.359328517753, 146.895629505957, 139.239735190311, 135.076008593717, 97.3166049978623, 149.952162820315, 123.256191024971, 124.406228233918, 141.593979838925, 134.335160079741, 132.425925742091, 131.017881303029, 84.192296746268, 126.883191239558, 123.226448457883, 127.736537894211, 142.951392853627, 138.926006751351, 132.34151730901, 121.079912580969, 143.427439362439, 120.075837195957, 111.445874363096, 140.189699286083, 126.188801033746, 123.735229709967, 140.968886621255, 158.171339473004, 136.071137321423, 131.960761820895, 124.307391928822, 150.336916399776, 139.22283492863, 111.268045107609, 128.504244049965, 145.147875463183, 127.225575416686, 123.433437146916, 151.343467786825, 102.710805767761, 143.458176989902, 116.166107929144, 134.383197538547, 131.554514394225, 104.929952638369, 126.900585217519, 156.658029373551, 148.130980147335, 164.708166287893, 147.52118635426, 125.742067351492, 130.316369690991, 146.892087929437, 104.618212222883, 134.596626766125, 135.325653700709, 134.551703249736, 163.459896631312, 135.571101034836, 136.994926357492, 115.483700613306, 124.472947218358, 138.024266342932, 101.772420436655, 127.63254435865, 142.657297225868, 127.010493141076, 145.152312042076, 126.903463907798, 125.804931944648, 128.863175870752, 109.310752626234, 143.240909263588, 135.875911138219, 137.891978846741, 127.877839518106, 141.514769056172, 167.507619712209, 137.802486079108, 124.673176311957, 144.342341254018, 141.701005397657, 130.002342015899, 159.428667662412, 124.155040072991, 132.556650762233, 122.373860523736, 112.792554956728, 125.977029798273, 136.682959040299, 141.075792988428, 128.671802230568, 136.059091311235, 98.7985451771353, 77.3028058392423, 129.931755122255, 101.813935554131, 106.148178469445, 141.346632591443, 136.065726248139, 144.047794760275, 114.929386376237, 123.3442774744, 100.785626915965, 113.853751919993, 118.686696108139, 123.550678939736, 167.670022810948, 142.85845323523, 137.432187513343, 122.496465202006, 158.088225814277, 139.197793458143, 132.113215182447, 129.850777180094, 158.769613155242, 100.456951387343, 125.82042639059, 118.430683180737, 161.92953351343, 134.368969941077, 101.888908791022, 122.344779179917, 119.707209981261, 152.37066440183, 120.472439224765, 141.826874455763, 118.744764364561, 145.212251821589, 151.448456030377, 155.743615979699, 146.365417269065, 139.01668593009, 100.86563484136, 117.596927645197, 142.126144033181, 129.910131896102, 144.109143174853, 105.267066904591, 116.661390346704, 124.338221028911, 162.015290790823, 112.025594291297, 146.638286421659, 170.993453767872, 102.249298806212, 130.034568152077, 110.585801302015, 100.249064359194, 162.334214065902, 120.802008866911, 128.76797336756, 142.025110239969, 140.607829061264, 128.021581145526, 132.035636406999, 130.440026256646, 131.64203818187, 114.548625462216, 127.410860318802, 117.328964785492, 126.902891422065, 147.560389460655, 136.500708115712, 151.294050030771, 125.022364677685, 120.064146992898, 143.542481670984, 116.729980347239, 125.602454865271, 101.166849414371, 116.343527507598, 133.644712820962, 125.038844059777, 152.299159515646, 140.885760259971, 111.839131068489, 138.251990106091, 131.765289010765, 125.744638676885, 131.387356719335, 130.101037404289, 144.680981563731, 127.348154578516, 145.853290743252, 121.946663837303, 105.305396335699, 132.143695138358, 135.1115865624, 123.302026593676, 138.107894783514, 126.979257933781, 145.163901792881, 128.576103462716, 82.8616739983909, 159.902739842406, 147.277499709111, 109.130240244951, 148.698607404832, 148.105009514661, 121.897918893946, 130.220544617297, 140.843109170664, 149.17953524784, 166.307959517193, 117.781493083752, 133.672789658007, 141.643733944344, 95.7048078296082, 113.511404091385, 131.759203786028, 155.739506409006, 145.469123273164, 110.62392754146, 136.197567624503, 96.6101336702247, 116.022153024361, 129.670864170194, 112.432571280593, 121.646962419915, 151.089845751779, 113.56502518981, 139.880476031973, 108.819240218903, 124.592503009578, 122.45638837331, 122.185792352791, 119.699473940598, 115.645089545495, 118.364914876036, 133.096230326094, 130.461720746277, 137.539573130543, 162.334826828549, 144.055121781976, 165.916520489167, 111.644156133693, 172.114881143507, 146.977447694115, 128.353889752791, 134.067789850416, 131.571796023202, 170.611811685493, 147.385187927329, 134.391154905211, 115.051196656309, 140.456334918028, 131.674245983804, 126.151813100853, 153.293956496496, 124.049156513028, 132.460382734078, 131.156053337986, 130.193728901253, 111.128100241456, 123.411882054695, 98.7972842639034, 150.670648127491, 132.17043807279, 124.47113993304, 116.151693287847, 128.616379511607, 153.26980798751, 154.573333716182, 119.402811571465, 149.238360359335, 152.134270012436, 136.69840588059, 132.478844453972, 124.366192288365, 139.878389644242, 130.433764656824, 137.800372873691, 139.488931046212, 123.272004708783, 127.439746815633, 150.29717317571, 131.311878619298, 140.134277574679, 137.97898833176, 137.278945213665, 121.590745844817, 138.030978916323, 98.7604527880075, 123.14152857457, 130.755385924704, 132.894757031469, 134.669911825648, 117.862266375956, 151.865350600819, 174.678722395825, 113.30803404653, 108.491572426168, 118.663713544879, 127.723578749368, 126.130628855551, 139.034820420094, 151.513965790248, 118.153997336313, 116.977384283455, 121.743216122092, 125.711311519068, 144.993188513508, 131.965789106952, 124.967182207542, 116.480070391404, 139.800015552549, 122.546603633131, 140.221268862135, 125.70632795685, 151.78174247058, 163.17430201698, 153.450092319821, 127.619284845997, 148.516254541795, 128.069930758603, 115.765960113734, 122.140642488281, 110.525311052976, 161.979486900418, 149.613903549009, 166.97297375391, 144.787099961579, 125.860531610393, 109.796758254802, 159.386277395943, 139.346265351673, 122.188896560661, 143.26265925931, 138.351324842512, 124.957575659095, 148.504263287199, 129.678944102879, 169.681186592265, 118.723247676491, 112.017695772488, 144.445528222809, 144.287805693693, 99.3899074730676, 137.013499571931, 129.049157485056, 112.981431224712, 120.438802716122, 143.62640748589, 152.331383385347, 101.955041190088, 154.244068169655, 128.264104104625, 128.172093184782, 101.991159087458, 111.043514789933, 142.130641345782, 142.100493218164, 154.917746336801, 138.91903014132, 129.472897493777, 129.080638698012, 154.09131082691, 121.960385138459, 145.61735674657, 125.934986697524, 143.029764131305, 131.027555379434, 113.891987843452, 128.16079014955, 151.170995097004, 92.0892825469596, 93.4538453939439, 106.501960628454, 124.832322504217, 141.888172656255, 143.455264567466, 153.63688220219, 142.870768262528, 123.398872607728, 158.652046605928, 134.96224463888, 122.029891567464, 135.121368065602, 139.952121533836, 175.972715795253, 150.928891642802, 115.560011346486, 131.192176514949, 120.324415416816, 122.176097655024, 135.007998764179, 146.630041670956, 123.712463207405, 154.554795789679, 144.264607481415, 121.014181566979, 117.570606100499, 133.492982411436, 103.937442446871, 125.307778564073, 138.756962462759, 133.999180097353, 160.698572961395, 110.248242865184, 100.448909231531, 150.811444519337, 165.150223974525, 103.66846771738, 102.506048606181, 158.678965920959, 150.5934388313, 132.089092970843, 103.868063553354, 130.454501206939, 138.362908184298, 153.686249322039, 117.005336353012, 148.167788249116, 161.244610204893, 139.013668215866, 132.103684506151, 122.068809689899, 112.107841885027, 160.632836401714, 113.102947115068, 118.855902024169, 157.780604011215, 130.427689621947, 157.7091131329, 143.675566207892, 137.661874776592, 129.862290867073, 135.361590132388, 122.687769836289, 120.247075221137, 113.105370135843, 134.632265237765, 109.077737529056, 144.609679311161, 88.0665810207244, 105.157924781246, 151.599955677487, 141.065764671825, 137.768784380043, 139.606753534828, 111.788032985525, 114.238010252313, 162.426026106655, 131.887720627609, 144.168504910963, 135.86606547299, 120.712486012656, 158.454687061129, 117.292005850563, 88.7408703641067, 134.372581392868, 115.253913128493, 123.90173502235, 134.859105077349, 144.708125725119, 158.643386644424, 108.581812532463, 113.242042598272, 112.844424669856, 120.041137314699, 123.749055190782, 118.866921831651, 169.45277536073, 129.59134001767, 157.660673980442, 147.112191802523, 155.11681981618, 144.396240353469, 128.290424002538, 120.907149699424, 123.668672345007, 129.857442554294, 145.629478582742, 130.07864003124, 149.473796431775, 101.434201824456, 134.264726109763, 135.66167045525, 157.786971691354, 116.129027145917, 134.940364184312, 142.300675748504, 108.625365022314, 127.641016499637, 153.358181665024, 124.778035750379, 134.858267942143, 155.849905598816, 140.891993419409, 153.442662642515, 145.561593371067, 144.934281663618, 141.985384667908, 107.805380039105, 119.700813890845, 139.450312715524, 110.437184782997, 152.447719769265, 115.657394857402, 137.702376660775, 151.198857042408, 150.764803812584, 141.270533491642, 151.699611411936, 162.160575191018, 152.092048768369, 129.329728901626, 114.785291183446, 131.19012976488, 109.091470738525, 160.658003695266, 141.792384804656, 141.140869736912, 118.31300413489, 117.373817523923, 112.604580040432, 119.361561374155, 162.622420459133, 131.2518720936, 134.490609734291, 121.983560756577, 128.22387290214, 169.411854578113, 100.003704450598, 130.165681934869, 139.040771898908, 132.909288628173, 122.751508258983, 128.367490453865, 122.061384629081, 143.871642705653, 123.51062640297, 139.42060981883, 124.140676524755, 117.227361473528, 119.49237924812, 111.218478828793, 138.944219126095, 157.903915005259, 131.820486909158, 121.91240034635, 130.513587806517, 120.950675997717, 128.628820311412, 150.804450510597, 148.656824353807, 110.956271049109, 155.050799226966, 128.491535016958, 127.803737093463, 161.988636200133, 136.349675521978, 132.164883601886, 137.004500202693, 152.451617015119, 109.4967621872, 153.235452161507, 155.32761280708, 131.509366957191, 117.800477724528, 127.327414005939, 102.922240834404, 146.528983594251, 141.982072069818, 130.070047133155, 141.821695919278, 133.110291482681, 125.06963089047, 136.242892335133, 140.540881667758, 124.328520249535, 127.928816789444, 161.561718797596, 123.454579013983, 124.519077851959, 128.791619834739, 146.378201767364, 141.707317712968, 127.032815818484, 144.606581162603, 115.462900643508, 121.168550758467, 113.467323214527, 120.192074213429, 132.939954972757, 150.065844429195, 113.065749156059, 121.401518106739, 149.881924543464, 150.362471376852, 114.181024912845, 124.140300741057, 114.14494896057, 99.6189475359384, 126.826304423053, 100.697435819221, 138.212751684481, 109.796929689112, 154.206470340026, 128.665554738151, 108.08636840733, 135.55827718067, 129.936674881242, 104.517326365543, 119.241045976422, 147.9244198265, 122.030631321204, 110.843460682659, 123.497812928268, 108.337694481204, 130.298045168261, 131.089301273364, 144.454813332228, 148.870888494335, 144.130977326985, 134.084747360596, 128.629544178214, 125.133883441297, 130.217907833097, 134.873631334377, 124.543173740171, 143.248360115566, 136.380384963627, 123.619640918789, 108.188623387096, 155.789715050833, 136.589787227928, 104.279374882783, 127.104587810323, 138.639181691518, 150.675294700522, 130.826487177005, 133.594458502666, 115.887281730323, 130.027256776965, 130.925881046639, 96.5206292025538, 105.555613996842, 118.318188004341, 147.407008500097, 140.952167998856, 121.554353754076, 98.9887711701068, 125.265827662737, 129.935812359507, 138.72255909949, 123.147614966249, 137.804831234527, 144.888660861695, 123.53462798978, 145.642140588438, 92.847549488635, 142.815223144057, 146.607808467566, 101.519141021982, 111.926363299502, 126.956680981468, 148.315104435792, 126.98974136937, 165.060303983143, 116.659345642709, 129.603177489221, 146.41212608193, 103.606274447029, 116.171318025284, 150.994700629177, 132.419271211028, 161.878231654662, 145.416933812355, 119.889534376802, 139.671405585568, 134.172753876982, 133.818482796668, 124.325007853892, 146.816763618614, 150.97659272414, 113.77650815669, 168.737058496521, 135.844826932117, 114.527738081601, 112.747082065721, 105.634175671841, 131.585777159594, 147.507848173461, 152.123984643276, 126.410677952847, 122.422417031267, 133.030846400073, 146.893538392653, 132.367068521276, 131.203628304069, 102.117270303233, 141.085076143755, 126.165478653378, 136.844208460203, 130.276359608425, 127.835609278404, 124.946645720879, 125.957602248311, 150.179905060977, 129.159303682211, 129.716081704615, 164.041992221343, 130.166502478457, 134.971705377457, 116.058360340886, 142.956855497547, 147.489594134519, 139.188509188706, 165.948674527085, 155.945268462534, 137.928608935302, 131.094981279384, 150.340061273547, 131.231956793327, 152.745858462955, 131.43811611612, 122.506970893923, 150.734695391719, 155.822322139541, 142.548324231469, 121.034675690577, 172.41227174232, 124.597029865643, 106.104921831481, 123.87282577961, 113.705168787518, 153.364998712586, 112.834620323637, 132.172346989955, 128.816879541821, 101.02703422115, 129.416735253406, 125.615400235549, 143.491595094512, 142.299420668798, 141.366531552217, 126.171539039747, 132.78334563673, 132.709848316724, 137.642331705656, 147.404992376422, 125.239222120026, 159.315555018158, 127.609513789848, 138.037224919538, 108.463301826786, 137.099284565964, 123.488203276741, 129.093585617591, 135.160342472653, 136.943549070727, 138.24660582124, 142.200893987324, 154.477758111333, 146.388674784986, 134.907349548279, 103.582790049779, 120.572794867498, 135.644670484339, 91.9664593636071, 121.397318446264, 139.227212508542, 129.257442122257, 127.368276855921, 146.001205452932, 140.785937934611, 128.656265247763, 114.353490681997, 113.61266463937, 102.801498729864, 140.23508758874, 100.107645584037, 110.737040997235, 124.14719021516, 118.65270158542, 118.40436441264, 123.731355455412, 123.69765179248, 142.800328293915, 139.883604788029, 137.635079847795, 143.581922872295, 124.648396616437, 119.345254517812, 118.025034443244, 127.285738668674, 152.23914809726, 145.259549112336, 113.41931561135, 132.577716032049, 115.408135525855, 106.229823411283, 118.293445960326, 95.8062061216495, 134.946519455326, 122.183481744883, 103.301062241434, 107.249322075603, 133.990555177473, 147.981679943351, 100.488802415733, 127.111263278551, 98.7838550705688, 141.436331067252, 134.997188740452, 127.468240726479, 123.173841697496, 131.921286512578, 161.943862634653, 187.573246721253, 148.461552371227, 111.991112708523, 160.516907706834, 114.813940770275, 105.886678246183, 110.410665409789, 145.680063343808, 80.5210934982784, 161.123485640866, 130.279090840067, 148.19886660416, 132.547676392389, 154.237735146654, 128.174672500104, 90.9793521928077, 120.456823758028, 131.300621993308, 116.86966654203, 143.018117949498, 141.122566229848, 109.367079914242, 114.51629988521, 119.107769083743, 130.920543140905, 103.014183461921, 95.7198291131541, 119.608300706443, 155.695738058288, 138.856741067927, 146.984454362738, 130.258494539129, 145.308949681211, 141.621048833374, 130.487428495904, 111.042585162923, 129.623274025673, 104.260133587733, 124.873573338216, 117.544991976097, 124.837920563458, 128.37218206955, 121.462690826156, 135.071258780907, 123.079639865844, 132.213803492541, 138.825664989797, 106.19601174774, 122.99194711516, 150.555547521017, 128.418659819049, 125.420702780527, 166.694197662875, 117.859093847225, 109.447298281107, 139.854265470938, 119.820158054305, 84.1670794684609, 123.390697095665, 123.485961106863, 154.949636521994, 81.3702229255816, 128.088045818007, 118.585994478336, 106.045086571388, 133.400001784394, 148.335687406671, 129.605699825013, 126.152643194348, 137.973899107461, 136.134853296193, 110.472584560848, 133.879135350365, 118.640922640832, 151.052510778402, 124.034452749677, 146.891647065324, 123.624940046607, 109.486257186157, 116.267490402745, 118.622780031316, 79.3331419170809, 117.153192095891, 145.681101859241, 151.296700550428, 120.862721070491, 144.379683028041, 157.97101822108, 135.406708380764, 131.260808444454, 157.862331918244, 125.617808024819, 105.115121609698, 163.795376395186, 126.125582975981, 145.609745899456, 163.928244040875, 108.510324842491, 141.499915658818, 135.742072803026, 104.267006282434, 128.151851645579, 138.69272693458, 118.249934447851, 124.370516858032, 146.523988509011, 144.3780230906, 109.495792416893, 163.107292859343, 141.983147462573, 147.105901450776, 96.8604956798442, 112.792290453897, 139.418415518078, 127.951045958002, 124.65293502288, 111.580527897117, 140.942888757739, 140.007862534188, 134.314541457816, 121.098177930496, 143.01680967558, 143.848808589233, 129.744751467343, 147.804908355607, 157.606117325461, 172.244526024903, 143.86640737766, 157.054974590816, 130.841631873217, 92.4934171323556, 123.492745198481, 139.343565544764, 147.284448201347, 164.260826579169, 166.522315675101, 127.63022917166, 136.567076568287, 81.5236128624544, 119.161601027499, 129.555260815692, 141.012222172424, 120.591644147069, 115.956602068422, 159.460466653668, 158.596202287314, 122.230248002693, 112.214807258078, 91.3796496240066, 143.325920415884, 118.235466716177, 91.7695038032691, 151.937132340371, 99.5007972344696, 157.957047387381, 151.229356615221, 116.355291978611, 131.875877995859, 151.66922863764, 130.847631792194, 122.857374800785, 132.33077946922, 131.881157090493, 144.234632358586, 115.84922756037, 143.180415544494, 137.263240640104, 138.363220865071, 115.351760461759, 141.812543393948, 132.49914402436, 143.082019426976, 160.761876485272, 155.427740552778, 120.52486613711, 100.117482820522, 129.024450130476, 152.355764801039, 138.26579867559, 144.460214546423, 141.8189203587, 126.951737848462, 132.067669254004, 150.703565698089, 126.782397271732, 149.972062194391, 146.66199279576, 129.332074645464, 133.552322079454, 114.170177802152, 104.200073859363, 147.346874290654, 119.17066696694, 132.380605555791, 137.055615928837, 147.442670445656, 117.258049313704, 105.591711089769, 135.574894661536, 151.845686875265, 127.640304512129, 119.845010196083, 145.042975375698, 120.111358703987, 141.983168570632, 134.978879503883, 132.13420824102, 137.530218928554, 126.123735211779, 134.72549996408, 140.58831702063, 137.624457981229, 137.814545161675, 135.230180245405, 102.866681268529, 110.568561565623, 160.823509832263, 124.888967247014, 147.340637732852, 139.579253944728, 139.786125286503, 110.146240234916, 105.826675014853, 112.737094120835, 119.110256862642, 118.628921110493, 100.013192668887, 109.91225109253, 151.115069633395, 145.747728797909, 152.132580377318, 129.252090314552, 148.372059462281, 122.745557936579, 144.024416900944, 134.322552592829, 116.889389017344, 141.801136779909, 161.312221402553, 85.1438211730999, 141.267483999019, 126.756964118171, 113.449885392924, 135.479381629734, 144.850798248576, 152.352410723538, 145.09593243006, 135.228011511621, 131.494511682606, 122.119529425232, 108.6583811651, 117.121650134905, 113.918541443495, 151.83214922781, 125.74316211314, 158.865739108343, 132.347821821674, 84.9850425934053, 143.642541643916, 129.861373158306, 111.724493757698, 120.841373463381, 150.792711687608, 143.994034217811, 125.263670083695, 126.504521197405, 139.200360056548, 143.143384392722, 150.663964650915, 159.662303589468, 162.627978698644, 89.6753423900002, 137.803373805355, 107.498372859408, 117.62233661341, 178.380776231974, 162.801628188946, 139.752325063751, 177.707561306777, 149.728934327965, 123.386254233189, 139.076202792546, 124.471056107437, 121.521087241544, 128.180265045166, 132.238744636336, 132.466792033665, 145.907313320664, 148.086234486759, 160.037938782585, 131.932666007603, 103.919565607167, 167.908483808956, 150.596864143421, 177.055865454048, 109.441846055353, 141.972669936842, 129.128773658523, 101.691685657066, 160.730570040648, 134.657968581279, 115.5184005391, 128.97338256354, 121.697030214287, 146.043396393006, 87.4012064682908, 148.61366340371, 127.956926247409, 98.6781275691996, 137.355574871636, 138.088371806574, 138.312632084505, 145.451914154373, 138.578186142057, 180.817494145039, 123.044944825347, 132.255556127965, 114.54366763476, 111.272916267696, 114.328545027153, 146.285142568766, 100.383618473061, 135.653326919773, 166.267229631827, 116.132014572988, 133.504711474043, 161.245415553715, 126.488782055641, 133.884125564403, 116.981697001236, 115.219536686495, 116.152737575033, 128.415111000737, 136.135438006746, 121.424422293938, 162.803997397474, 154.237986623375, 107.265740186417, 127.943448316512, 128.947202513388, 138.141907824014, 143.238298255215, 147.130637274611, 123.554060184128, 125.573561601372, 107.699024320933, 121.008715352644, 105.582032957475, 127.682474597514, 125.589501533253, 159.815442939799, 106.822073794025, 187.244831127246, 111.336177577096, 129.800115228395, 127.963256460749, 116.07251166203, 150.160367421565, 113.756753555168, 141.240591944486, 147.362649353537, 118.62585695403, 137.389574274892, 101.51652474302, 133.816369673365, 139.147553319376, 135.944590802443, 124.271213425165, 120.534216479608, 141.377936437726, 129.225220023903, 124.018647543247, 141.682743534228, 137.214959323563, 119.196426002384, 154.871842826931, 91.2701331177714, 140.186884958951, 95.0158213625508, 117.187876011112, 122.531132569137, 129.27845686774, 126.814191671824, 135.586341070139, 137.984789933546, 135.885046457275, 119.444583177205, 132.662133018698, 143.985149624945, 96.4491978034583, 118.21503354133, 135.188389510475, 137.093989389166, 136.674756585059, 124.477457235276, 127.888159360036, 145.528690411887, 149.425695210018, 132.216028113719, 126.271523303686, 117.605895627048, 140.691453464818, 139.45194944847, 161.010574346785, 109.038355874147, 134.173895529844, 124.885169466284, 136.115130782378, 121.777720290648, 123.501615465748, 140.114630286332, 119.869237323359, 115.695610344384, 123.148446582641, 124.236357267072, 113.138314802986, 147.30198300021, 134.579001465919, 100.583804644154, 103.198661828227, 126.166189340819, 117.140301085433, 148.280615247114, 130.598855444421, 154.37671192502, 123.376481540762, 81.8471780189109, 136.405939939926, 116.462011813728, 119.290437345927, 135.67671320324, 144.937522877141, 137.967596312903, 128.809496772809, 138.564783887636, 116.64380764812, 134.255307090072, 126.364326167708, 135.3989321229, 141.2332829467, 139.587042467681, 118.674584023859, 119.604690693443, 151.152441358998, 133.133746378409, 132.353086158657, 132.774983126583, 129.144242333722, 159.670014894906, 109.178089839375, 123.594387817819, 139.473690385384, 151.064315307052, 149.518766442519, 112.437342392454, 147.32177410701, 134.239387493418, 159.802979013595, 120.118704763657, 112.686931984078, 158.49796674619, 135.009656073289, 134.010120306487, 121.87213598799, 114.779679766377, 148.569108396617, 146.094658708915, 99.5001631804308, 126.896329906387, 146.020469567639, 107.903202735713, 113.752187188844, 120.132259062485, 107.030230807641, 150.57145373871, 129.737156199336, 154.76131549611, 130.373767090628, 101.626690737452, 116.472894260513, 109.61207041241, 130.514827495729, 130.329106374091, 113.393737264819, 115.069846993722, 128.805090390931, 147.521299388493, 117.358314357653, 141.500952894084, 136.06050139233, 171.998418176862, 129.6973975103, 155.293644066223, 145.322820824277, 147.252486871023, 137.764146034233, 160.015681242915, 132.908130349248, 120.706210187761, 133.371941980209, 164.51119927114, 137.914360131363, 139.834676918548, 115.86279388078, 128.779284502841, 125.130120473364, 123.402325447134, 126.762543270103, 119.564306740347, 129.51894578212, 161.580987600566, 111.504080426294, 147.365333868083, 186.119254219363, 144.53865500634, 125.671930825799, 146.48142152017, 129.834114779546, 132.399033712476, 127.699881031456, 160.602281749409, 129.049715710537, 132.309601136579, 118.248769402697, 109.599516681456, 103.749551166101, 123.469084106524, 121.561972061428, 146.303192373389, 105.754406033346, 143.504661699576, 147.613332561327, 120.362383096502, 135.304607795883, 124.556233867331, 128.303002939051, 145.805887016827, 126.976126107725, 118.354507268913, 129.933600893144, 138.11305939241, 132.072903906275, 113.496592665785, 154.303915448873, 99.0430082787285, 150.318385720381, 144.483509616605, 160.148117915962, 122.564812061135, 163.536229571843, 148.115396274948, 159.818832634501, 127.773116506911, 144.444100445056, 140.954911682117, 149.147733543665, 122.147262630089, 158.255668546721, 130.63741423424, 107.677513986903, 119.753818843033, 144.290269039514, 111.030502841749, 112.63972113736, 122.976546240043, 125.616611138798, 119.804489922184, 141.135005019962, 120.833673147383, 131.46189777938, 106.204165879011, 143.454337369711, 116.026323061435, 141.010561172695, 136.857865020148, 133.507738353856, 115.747066610957, 129.647606250486, 140.111971046776, 116.657714123633, 141.108408090713, 147.979970981185, 112.177852482501, 114.825010660877, 122.722647934503, 149.550955884442, 131.654718067604, 125.251369779592, 113.431913839067, 106.523740258972, 141.013853315248, 120.046123978412, 147.114853838107, 147.304382422584, 131.560272765838, 147.066241834557, 94.8967890040607, 134.223717791147, 138.957935763883, 123.150048542619, 154.459299863932, 109.18096820157, 156.974926056346, 139.984791920578, 122.975162854838, 133.543808334692, 125.82343690976, 131.451084860766, 118.996653256929, 124.082946812712, 150.455936617296, 131.489371836424, 164.202080928696, 116.645980873492, 128.915028619078, 138.732210251332, 138.193747175324, 134.265481413401, 140.976818765485, 161.047183074237, 109.192030239475, 148.48937501164, 133.337654529512, 144.233867250846, 109.397573660648, 136.454368647489, 150.300054064472, 135.056359342492, 140.133301694636, 116.832918743678, 135.190076217751, 130.21227352465, 124.957545366024, 151.520618741161, 111.629289333658, 118.598434344488, 154.531490072138, 135.627285133868, 102.458245744279, 137.667247043544, 132.05470568447, 109.067423377014, 137.443988668523, 128.058355903553, 126.225911603021, 162.557128895434, 139.116789198584, 108.152206888529, 135.61301752105, 120.373432331692, 114.263023650141, 133.275273759509, 122.376968071567, 146.44409195343, 137.027594209483, 138.853862215481, 149.862548539981, 110.007031280105, 161.605389897321, 187.220229544973, 132.104569987094, 107.733894121345, 133.998589539653, 120.854118635292, 125.537659706555, 141.62075087848, 129.633506676205, 134.28110495969, 123.206643738585, 131.114319139636, 128.431170712764, 121.698397175863, 147.031520340402, 166.72921729087, 151.20162956689, 136.78364963333, 136.624678069682, 138.71763201592, 147.667900526104, 141.788359061135, 144.354104933453, 129.166669748042, 142.347854764266, 137.302265764889, 130.073148507933, 146.589431023631, 101.187306494812, 93.2367751996209],[346.125245078682, 347.222437507321, 338.945455589627, 342.170749107316, 345.525821423728, 342.592226766791, 346.168087746487, 345.941929332657, 344.005264500128, 338.818466275122, 336.596233730358, 349.556455931471, 346.935898917462, 348.079487064761, 342.265565884531, 342.430866549521, 342.649065634972, 346.275379753789, 344.118436504176, 352.074169217643, 338.66201820127, 344.655330859766, 343.724868618611, 350.029333305706, 343.805314324429, 339.930163076796, 342.439689313185, 346.817405486483, 348.556975407614, 347.187317571346, 346.328306473542, 343.56205907414, 345.420663611134, 338.075330404702, 344.62833019505, 340.153542750484, 344.485409796745, 348.280548032107, 342.876856797249, 345.70273019073, 342.89638149428, 340.417449383395, 337.697363738005, 344.655241426667, 344.290384961383, 344.306521330093, 346.930366273228, 341.817353590669, 347.070923917935, 342.557311165075, 341.243914016062, 337.923339411934, 342.284425264164, 344.190491104068, 345.881409874003, 344.722959440822, 345.339549757268, 341.908750262921, 340.299776596803, 345.889988777984, 344.197349304341, 349.400986209713, 348.035981423264, 342.640742193814, 341.907070450539, 339.305604264231, 345.762622238349, 341.706038650941, 343.488250269792, 348.680006393037, 341.181451466345, 344.888101639054, 348.034980106846, 344.610642056228, 348.336592911517, 342.735854917471, 338.570021620465, 351.731604296029, 343.630300524443, 343.262891620815, 341.825926794602, 350.482369457384, 343.201251953414, 339.897964142812, 341.269301320287, 340.878973850113, 342.435392981768, 336.56501513927, 342.147775586172, 342.450788027842, 343.118097813252, 338.914604012752, 341.933197506265, 343.592670815041, 345.989695894475, 342.025373355619, 343.840137263086, 342.977517536249, 351.172632014791, 342.035786416874, 344.131448243378, 339.945315105197, 349.124410405353, 345.5100087836, 344.900965744971, 344.656699379076, 349.47455545954, 346.781371884202, 340.255984501592, 344.995772838333, 346.783905588701, 345.070262578504, 348.623936228374, 345.149358034127, 341.549662232827, 347.102799094649, 344.523231012245, 343.700990181103, 344.795280334786, 347.367229358535, 337.628560674325, 343.587316093622, 344.545403854481, 340.509750283204, 344.161915851268, 345.631850715138, 339.307006868492, 344.805446988015, 343.264088237619, 342.763944749166, 342.643675246853, 342.131820473178, 338.890425452355, 342.826874575947, 340.174542504499, 347.372341263592, 341.15341785645, 346.285866040681, 340.595942835565, 344.347862601459, 349.054354267671, 338.40307798641, 347.509305251913, 346.163574929546, 339.696339800423, 341.32438301778, 346.108132527682, 349.228830938753, 345.016647738744, 342.335097829955, 342.598730844868, 341.533705505532, 341.210060901447, 345.461746600369, 345.318873604837, 347.417411236191, 345.389685666886, 344.879058010963, 349.371863731925, 341.556700872086, 344.574301064049, 340.474637814292, 341.73982446379, 342.103019813005, 340.560494035238, 343.949490893138, 341.662835276707, 340.823395523395, 351.392017807846, 338.13830492749, 339.092232520762, 338.869934503287, 340.951150645046, 340.119493303518, 345.543119976662, 343.315056474855, 346.335572413898, 343.558788085425, 345.306428850297, 341.721427717947, 340.623020906666, 346.779877230323, 343.915819573177, 343.108190674768, 340.87856417247, 345.976297625777, 340.191916612679, 339.603068001507, 349.139132291781, 342.049182493075, 341.674972728892, 344.480093683314, 343.605572414415, 346.461535935689, 342.819107802109, 338.674601438706, 339.131418531518, 348.625009275946, 343.379955658967, 348.493340010181, 350.861741129213, 346.487007231109, 346.153226749675, 349.05511006975, 345.890660368307, 346.867217894628, 343.657067200265, 348.16939830805, 344.760766244837, 340.208105319443, 346.495046919304, 350.000108380859, 336.095935314556, 341.713189107561, 339.535619203596, 339.097683604728, 343.406816436713, 345.258544063465, 341.04790355126, 345.668704159079, 345.95819385972, 348.672475398994, 341.100860631293, 342.191688353608, 338.838748314021, 346.204805435471, 345.381078231361, 343.444390432247, 343.665709328809, 339.057224367857, 342.730449561615, 346.073501613156, 342.248275935137, 342.517217432847, 348.641015054191, 346.387529129277, 339.457798129185, 345.069239521989, 347.468589859115, 343.365593501438, 347.996652006841, 343.855340335857, 345.245260129323, 339.483215391848, 344.933890310942, 340.887999481237, 342.590335251294, 346.038369075772, 348.166445325101, 340.314044525883, 347.565496418497, 345.016452608646, 338.254136791925, 342.792894321286, 347.252068663554, 337.574688876108, 347.633917437409, 346.664522943844, 344.235874534506, 345.64514774751, 342.981098025407, 348.857219949217, 343.675342114697, 344.08301823105, 343.712397936391, 343.136986584514, 339.57065390363, 341.515899440875, 338.2640600553, 344.93397701209, 343.036740672895, 348.379244619609, 346.421624637376, 344.027832386432, 345.597765673788, 340.492695936428, 342.513328641643, 344.51310343931, 346.837690003013, 347.003295887388, 341.109770874446, 349.855641944782, 343.586054581618, 340.770523224552, 336.945724838229, 343.764668911768, 342.000160920769, 340.716451042864, 342.871346068034, 348.453214432145, 342.622319653449, 344.18128512325, 343.108596261047, 340.732427139079, 344.832710630015, 344.549237542045, 345.433794183899, 344.478750143875, 342.133444837943, 339.961937359688, 351.700076157661, 344.990063240333, 348.167927043917, 342.701923306619, 348.773008818373, 347.440689120799, 339.18305206438, 343.123296302712, 345.390195362693, 346.920179770678, 342.550647015703, 346.78332706862, 349.282561655286, 345.421854569176, 348.704335509869, 342.460823344412, 346.352559571697, 342.732600095542, 341.604670826453, 348.648596145288, 344.290143637571, 343.579185253566, 340.73914390524, 343.177147552312, 343.91099752185, 340.157589890857, 345.64660145679, 344.029448859721, 348.076733220137, 349.217968631911, 349.734317895231, 341.075518705693, 343.76821611674, 344.429510156862, 343.34785209113, 343.770951661286, 343.289292242932, 345.746465972124, 344.796448298626, 344.985552513857, 342.639584664756, 342.582133807017, 342.812154774853, 345.427061707627, 344.542627408427, 343.640969537464, 346.138152199933, 343.420873189623, 340.366065063794, 347.004592187204, 345.348117261817, 341.693382323223, 345.504156272578, 344.206948679715, 340.980709545141, 344.222276427926, 344.023750939428, 347.841596822745, 340.16793737049, 347.601651257613, 344.796267425868, 348.20436214609, 345.058225749325, 347.991149442347, 344.830407824771, 346.200368937891, 341.996259868057, 345.894491270419, 346.724310278734, 344.903855672934, 337.900579563543, 340.688473466777, 344.762786509118, 344.36269267175, 342.527518103192, 343.939573274236, 344.649459251078, 342.849445844648, 343.925006441386, 341.394210947024, 345.406901060818, 341.947389381308, 340.883600853466, 344.686027756275, 346.715904870481, 345.372384189953, 345.377694303693, 342.72420936304, 344.034138750929, 346.807195682607, 344.872029779018, 342.088302074227, 348.1454846727, 344.081117466941, 342.532878487523, 343.356888042235, 340.387944589406, 343.120148744003, 341.608720112979, 339.625864703967, 348.860333745207, 345.350340526535, 347.735008161364, 343.313787799252, 342.906379955581, 345.202941640594, 342.583530526956, 345.025536390216, 349.601681196841, 341.977034413829, 342.542004200623, 340.869632884386, 343.971416984284, 342.763358199444, 340.36763451027, 346.712776357283, 343.547705446171, 346.879646102695, 340.868266475213, 348.832668212133, 344.566773838489, 344.725940624751, 345.651070247202, 340.204739176066, 344.236030688118, 349.078577375316, 343.966995583792, 342.215607299747, 349.67854454925, 348.632869191734, 344.975805847635, 342.160751241622, 346.231065278306, 348.326340867593, 339.804704768707, 346.63482241469, 345.019207055152, 346.457567080384, 338.449473682681, 342.2879467271, 346.75135151044, 344.068668181714, 350.630682690096, 342.079578886257, 343.803124558802, 342.333109620545, 344.631756764883, 344.794305162961, 344.540667616477, 344.943502983809, 349.154427492505, 345.875911832944, 343.178693800999, 342.848844671103, 343.970872614656, 344.876189695611, 343.318730417084, 347.644726119079, 342.322543339221, 344.146039332177, 339.102257585471, 342.567938692906, 343.351468725151, 346.662529490313, 342.815742040812, 344.159027001342, 342.00627355429, 335.389532700439, 342.172114016244, 346.397178103032, 348.772931812307, 339.062215224177, 344.615025127809, 342.730727411442, 342.864876299953, 344.314521458632, 344.431268160313, 341.761908996055, 345.123859043194, 343.769097526621, 342.514388919525, 343.377684764087, 345.96286218751, 346.492989674809, 350.351780006665, 345.615823703042, 347.007422416224, 342.526806463836, 343.254516827099, 341.081879045408, 343.11977787799, 348.549376426479, 341.329548197031, 347.649761313976, 342.283231865614, 343.243580396415, 343.876002791136, 344.540879399558, 344.632826105575, 342.079477374779, 345.813975472831, 342.34777394485, 341.209874578403, 347.430976342662, 348.161596255055, 343.927063029765, 344.646978560038, 341.683617198927, 345.21498212887, 344.919561870229, 347.876775818237, 343.80996253537, 343.90637691322, 345.732071266208, 343.802752927742, 347.049311740371, 348.407523591572, 345.886978069631, 346.284773811013, 341.297407038812, 342.683532314974, 336.075278660948, 341.946225353317, 341.152038500217, 341.802803205552, 340.293277695521, 342.611494468238, 343.007273230894, 340.273271927173, 343.300204123928, 347.053320504847, 344.91121030849, 348.640061607131, 345.64619134899, 340.838316259251, 347.095393857921, 346.092760031696, 335.538342219152, 342.069203834638, 350.298974516689, 347.119504597982, 342.421994319559, 347.410421137576, 343.66759581755, 347.01028352569, 350.205896167471, 345.578540009223, 344.527665001847, 348.860850345408, 342.580904994529, 341.292281234421, 339.302149339304, 338.110545024881, 343.156026077118, 345.224653210444, 345.221586973502, 342.742380894967, 342.551702734634, 345.844935403238, 338.472850526703, 348.205767922343, 339.968833590555, 346.705824366243, 340.377219940178, 343.940258521731, 343.029833976496, 342.657209530126, 345.458926205775, 343.739333173445, 348.963519544813, 346.444047790357, 341.003711572641, 339.656151393332, 343.146402560628, 342.027481133531, 344.462156656946, 343.162771394237, 344.260216388386, 352.518074521317, 345.671489438334, 342.814155497016, 346.873187205077, 352.362123671189, 343.074951139676, 346.14753361274, 341.999836676375, 342.708481741515, 344.717272007638, 343.649901667644, 346.273421779891, 341.303386700187, 344.80282307036, 343.612369829364, 344.062257281991, 337.830704517133, 337.15405120246, 343.494720857207, 339.258542224132, 340.226995000406, 340.662249624363, 344.409881109751, 342.41833545959, 345.002573453527, 337.275655255702, 346.730254998236, 347.726169191695, 343.691331182097, 341.168287544245, 342.55307484637, 346.809283962648, 337.922528705329, 344.747816909978, 345.057479270977, 347.260229390766, 345.571670207994, 345.554859585356, 343.780757958181, 347.5413182435, 347.186058851746, 346.577176643114, 346.393838169823, 344.419677414097, 344.822123486998, 346.650805408999, 345.671765192728, 349.840386560642, 338.095042579667, 338.009437971508, 341.824910543868, 344.068562029007, 340.85481710845, 343.091009330207, 342.202089958394, 347.98529434845, 343.710978030598, 344.045876332676, 346.219273934018, 343.540033236981, 345.356244033991, 340.375460084924, 349.301367625712, 345.472938518158, 342.643139373135, 340.317670422452, 344.807957617741, 343.873707658087, 342.007294712048, 343.783346959229, 345.986696192653, 345.03295786686, 345.733821393541, 347.329422608823, 342.083100961722, 348.357701870687, 344.329286366468, 336.825414622047, 347.6787229055, 346.343929248316, 342.585589986368, 343.473994973433, 345.567778377041, 341.374248465761, 347.854972587473, 347.298647040003, 345.287676650535, 344.984536268146, 348.233378000239, 344.038326894983, 345.11469013889, 340.017680788146, 344.158821677036, 344.918806777448, 339.705153322671, 345.285939677546, 345.078269079881, 343.216575347209, 343.774169990384, 346.097538972839, 348.08319784585, 345.55325462539, 349.073319111538, 349.823111128281, 344.801452277683, 345.545011102464, 345.161531672161, 340.20941482281, 347.216133496476, 347.434826257266, 344.60054499894, 345.094430692863, 338.078852928568, 344.31783368361, 342.003779991383, 344.962677770493, 347.880647033708, 343.928237513255, 344.630212774122, 344.888796166188, 343.615801572956, 340.895838270473, 341.628808801371, 346.066330160516, 346.721412815161, 345.261792970827, 341.564293771612, 343.307778296721, 346.737793465595, 349.664322174614, 344.660892655705, 344.426617709291, 347.808317178397, 342.34001178433, 338.410710070054, 345.216040240118, 346.447203732322, 342.844859915888, 343.594492324293, 342.502958997686, 340.824209823327, 347.67657941054, 341.342646870378, 339.428427508098, 344.499090851731, 349.160902635163, 338.322149984275, 344.76900204976, 351.249067402998, 342.615920798269, 344.808777916372, 342.913033452662, 342.45973004734, 342.458177483159, 345.218118249975, 344.143066736403, 345.44327508608, 339.540543515401, 343.135980998373, 342.771597936509, 343.397809782892, 345.190867877948, 345.058218593936, 337.289351507385, 343.365497315995, 344.666693514744, 345.451067331772, 344.842237581301, 345.659584597383, 347.307087978332, 339.277282232459, 342.646478372214, 339.845818115478, 344.648268491661, 342.512298163684, 347.749493456801, 346.435620539066, 343.185354248427, 342.869871993054, 345.213611380928, 351.676651707813, 348.412438830593, 345.572838398441, 341.965398928598, 345.894865510698, 348.310954046852, 343.191942695075, 342.442237439466, 345.556819552645, 341.665680095909, 344.022673074188, 340.836187058761, 342.109539019928, 343.46680267595, 337.280918422085, 342.527201596034, 344.80527010267, 345.442309052939, 345.633296065601, 345.472971598107, 343.376612094004, 342.718596869714, 339.819328662102, 339.232624435052, 345.888327786437, 347.518243029187, 345.378561715842, 342.845423773012, 339.469610478215, 345.382625518347, 345.879154061089, 340.522216681144, 347.347440816765, 345.316678231666, 341.610301297029, 342.528483051947, 339.773403220793, 349.486551557904, 349.870975512451, 344.06557600795, 348.613812790052, 347.165592406752, 342.929550452201, 340.73354197919, 342.855310245337, 342.014842875442, 339.666367064146, 344.326091308525, 345.015936590082, 344.920532039339, 338.746183839687, 345.766356788408, 343.063860306144, 345.464956611935, 345.131760557989, 345.321746984281, 341.945178050083, 346.515621784126, 344.635370545985, 342.527664663764, 342.263443167847, 348.682728178844, 342.585041248649, 344.794497323425, 343.189515726374, 346.9719339694, 343.422414060761, 347.337427508763, 344.37232540227, 345.045306963087, 346.144495336093, 338.75513173855, 346.607199997619, 342.408871548779, 346.913265092212, 341.219995353089, 343.628059207836, 341.686175811082, 339.273173839233, 344.683423669476, 339.480018785991, 342.569239103113, 346.367371355934, 337.31944739051, 337.836527835694, 341.372072984243, 339.567170186845, 341.899715246331, 343.819996944902, 343.957859994333, 340.917300658, 340.922842725139, 343.290475864866, 344.022402977919, 339.596140684907, 341.33051432152, 347.091791090175, 340.253379151556, 344.985978271831, 346.907036015077, 337.591140450187, 344.928320788657, 343.502877136053, 345.337140791445, 345.137534338115, 340.608743633552, 347.259766399252, 343.739346136908, 343.480714576443, 345.603616438483, 346.654131774215, 346.396583756407, 347.012259058486, 338.443605301662, 346.887024876914, 346.683606236799, 342.961427878492, 346.680268685137, 342.248318113829, 338.601257262488, 341.748068637581, 341.108354536833, 348.071027201811, 341.055255995601, 345.791331341417, 345.519851773225, 352.275784638715, 338.310262199272, 344.933612187625, 343.320043422614, 344.939375405623, 345.435680677588, 340.048594687724, 343.124563024379, 342.718257444885, 340.93527958442, 347.58967333102, 347.694970879567, 345.052977713922, 352.475817341414, 345.898246589301, 346.336460820062, 339.969457917007, 341.906253788346, 347.025614304133, 342.088570522981, 342.487249053838, 345.681653588339, 339.038678095151, 345.724802072001, 346.552586513176, 344.341180284099, 344.775964382242, 349.484137257298, 346.212112898326, 340.441167944071, 343.358317617564, 341.639258551923, 342.515961810353, 346.211458824719, 347.029028340274, 344.950568552425, 339.791704946784, 346.403713770451, 346.896530405947, 343.931538613732, 345.414675302619, 346.047194367646, 348.715305103241, 341.909448229624, 344.760394412602, 345.091182475452, 342.133353759314, 346.746706745936, 344.937163340193, 341.870381469914, 340.701523577968, 344.476722026278, 342.204430616257, 342.8751157266, 342.056274788223, 345.376921562168, 339.670333133316, 340.721755013728, 341.187879341236, 338.032151638772, 339.229211845725, 342.710200983904, 345.048254117003, 334.232115293521, 343.170458550205, 344.549651593806, 348.97958036494, 347.212652029235, 341.83456288061, 340.544689023576, 341.229822953207, 339.70503104195, 349.230246906341, 342.906384609093, 347.388605352915, 343.465876654336, 350.52144460582, 341.599841652723, 349.558891495851, 342.391678545847, 351.137899374809, 340.771804614912, 351.020675614477, 347.184902871373, 344.479629305224, 342.540885811041, 341.983859240046, 345.970669298846, 349.330095913522, 348.04033015423, 343.045937590435, 342.193208257855, 345.434532594745, 339.841066272312, 342.867797120424, 348.554788407594, 339.319704939709, 349.963475177725, 339.480578214775, 347.349183948329, 345.667261044808, 342.550801543976, 345.520608351185, 341.241141146981, 348.92978473159, 346.579473278459, 337.285254821804, 341.424123638778, 342.904973111541, 342.553113104351, 349.292371926751, 343.833141444611, 339.183840514573, 344.827562980313, 338.296414383485, 347.899679889217, 350.32742234488, 344.35118072278, 343.951006359673, 344.088193387385, 344.75971127511, 342.25059475634, 345.132091651969, 338.509636442489, 348.608795781679, 342.61751898106, 344.47195368501, 342.029084591419, 341.507020789866, 342.309746251848, 343.547554597608, 346.136095984552, 348.017395797038, 344.833175692757, 342.37822371381, 342.280280868677, 344.929365261798, 345.092229369597, 352.523806447669, 342.322398363497, 349.152112185167, 345.562846018123, 344.538565334125, 344.559276546137, 340.642502590544, 342.236566645206, 343.48797086367, 346.159222548385, 342.57101438358, 343.801018121307, 339.418155946712, 339.253284319883, 347.897731309145, 347.197859671212, 353.803898216321, 343.817293478337, 346.399063365848, 339.084603072455, 340.650546430124, 345.633753697381, 347.796950841606, 342.915336707922, 334.461607618135, 343.528300842966, 342.062041950905, 346.876240767345, 343.643012269589, 343.719520379038, 344.154052584552, 342.347342471994, 337.912084255732, 344.518485322854, 339.79944560105, 340.802050952955, 345.73632155765, 343.201517207833, 345.034620727831, 340.979171308837, 348.734278524743, 337.02114319011, 340.168781620763, 348.32608560113, 343.983184482421, 346.758272348873, 339.953176923037, 345.006092008887, 340.820621224384, 342.281053774392, 343.824996046294, 347.987537898674, 344.190959914585, 343.127170119601, 346.287080394612, 349.112816887726, 343.187417287383, 341.722946573562, 345.460015402712, 344.703427602714, 344.270500783022, 344.761924692486, 341.186181694774, 346.440262532848, 342.344156456179, 345.786091550498, 347.086303934384, 344.073077769055, 344.274279150243, 345.799413204465, 349.201887982527, 341.51936035276, 340.169132002017, 342.871433272984, 342.912770403836, 348.940284310166, 347.277792760895, 342.7417047673, 341.255944819812, 343.192625883583, 343.776927382593, 339.755700981024, 339.66314370318, 343.360817421109, 347.254972335529, 350.455058934785, 347.683086573043, 341.102354231676, 342.954801804646, 343.966144409359, 346.517681014651, 349.807979332269, 344.311546380158, 343.766219305085, 343.809011799764, 344.479331651868, 341.140804303729, 342.861358353445, 346.275050629942, 340.055315336438, 343.917324449144, 346.994493071472, 338.989126110803, 345.828978018009, 346.571765288887, 342.573310747463, 344.98978097449, 345.927686904012, 341.638099534925, 340.1250770413, 350.658719621354, 347.809386111837, 341.749711506889, 346.284765538804, 341.369951107121, 345.182399624158, 344.439245470346, 339.366912677007, 347.68388115908, 347.541050522499, 345.788057187171, 342.114140535608, 344.134402697658, 348.231133040611, 347.537785191133, 339.635813291845, 344.599327381371, 344.035423511974, 346.913702567719, 348.548246109632, 343.092476036548, 339.779590030403, 340.204145391508, 343.330712796777, 346.922994825559, 344.566736644818, 343.4488696013, 345.657867583809, 345.723011788884, 340.430849691054, 343.561272747076, 346.927098245846, 344.225511774778, 343.266475307157, 343.785552033227, 342.822447633675, 341.959190055994, 340.850482415634, 343.525571375113, 346.185111019837, 345.210619533465, 343.119041561702, 345.96195093027, 343.436580931455, 344.917295311708, 340.237584001951, 339.954595527309, 339.137574837014, 345.791631195224, 343.617636662872, 340.582707011977, 337.876190657689, 343.761385446444, 343.150726057056, 343.477535456745, 346.067863519276, 342.137342614654, 340.53034107908, 339.760034552144, 344.267316558068, 341.463037628222, 347.395281785332, 338.978855551385, 348.387916288271, 351.746057044665, 346.708449261821, 346.587080387881, 344.38955404259, 346.123495308189, 337.443897565524, 341.161819456541, 340.553695371486, 342.544424541424, 345.59060516506, 346.598739114849, 344.543895701739, 347.369203186591, 341.747369519507, 351.488199145885, 340.43906262528, 343.110483100126, 341.655122331512, 348.001178843734, 341.45904786655, 347.628154980539, 343.805674686998, 340.152519518935, 343.793306980189, 342.344843197955, 348.754658981442, 341.67815980326, 344.420764706566, 341.238478824092, 344.909356151839, 346.34939323587, 345.381619844864, 344.904411473941, 346.561633889351, 349.630664185249, 343.770423729867, 343.647650609832, 349.875379380829, 346.960321957293, 342.355989531121, 342.148887579792, 342.353875284681, 346.609988202535, 345.435374949047, 343.196267845352, 341.978121539377, 343.175539903819, 348.09330815101, 341.749530332632, 340.695714660552, 340.899049425251, 340.774118003541, 347.161641837285, 346.555720670319, 344.341701209673, 342.556645796399, 348.365799691088, 345.689937586537, 343.063107818686, 342.185724681752, 343.428689225514, 342.831087307772, 340.907712460806, 340.079643565935, 342.923947375881, 345.46513604123, 345.482028835686, 341.609110888622, 341.568030352809, 344.165402924614, 341.364533841126, 341.479484107678, 344.398555520885, 343.656397142433, 340.104604089091, 342.948143292058, 344.777778917781, 342.519461699937, 344.662917004736, 344.709755074882, 345.19480005663, 341.996555798492, 343.051326599363, 340.847635964004, 344.670882899052, 346.438338560345, 340.105990173307, 344.482700838307, 341.085391144197, 343.979931330636, 343.673603909152, 345.583095132545, 342.807335700576, 346.151038950149, 340.95978550283, 346.458973214233, 346.960594343305, 344.250266052118, 347.656344076171, 346.878052409746, 342.432027641484, 340.673585390721, 343.970021478048, 354.472555748366, 345.128209264706, 345.618799099282, 341.388782589968, 345.796333607026, 349.648647886484, 346.727835178585, 340.075868110122, 350.278742756209, 344.803677585978, 341.146634265149, 344.750182876053, 342.167100119117, 341.65115633613, 347.250194036526, 342.248059497548, 341.475273140786, 345.855941810492, 346.747057744388, 345.445671063376, 343.152858208784, 347.770780549613, 342.542483021032, 346.425814835667, 345.815349025339, 349.454112840549, 343.852075496981, 343.780366876831, 349.205147997159, 343.580208203427, 341.927793164708, 342.495808181441, 341.644339466633, 340.893567624276, 342.879950635875, 345.690641185454, 345.403927770797, 340.291669102996, 344.032310654554, 345.643033794909, 342.95736132206, 348.123353807188, 340.618266751195, 344.173357139604, 347.69180182915, 343.368376239151, 340.0519538296, 344.794957442337, 343.471319930093, 345.426687795902, 345.546269940547, 341.899893743525, 343.002112707335, 344.363708796754, 344.053352599469, 345.535062862119, 343.936003795946, 348.183522714946, 342.991141688752, 346.477692843811, 340.811659253368, 345.490768783267, 342.819888813363, 342.714132141285, 346.633601707416, 344.582233024137, 345.216864822727, 339.763677615024, 346.892118635467, 342.051074718108, 334.493280340761, 341.623281439727, 344.564052448756, 346.013226989777, 344.910662645705, 342.946752237375, 348.726969077307, 343.767765336436, 347.093898937826, 345.468325457664, 346.049058382084, 343.432352585259, 343.912818664658, 343.710897439234, 346.28773158693, 342.853284405939, 346.809630398145, 343.111278221668, 345.464770703723, 340.723411014885, 348.554380689891, 344.709348532123, 348.252697075255, 350.047409880244, 342.895804706358, 345.703811932053, 342.747778302286, 339.519603592481, 345.719427048845, 347.463486913728, 346.781979529851, 344.617454619574, 347.118083863633, 345.950524638696, 343.954981834309, 338.467882916204, 340.409525869799, 346.041713714964, 349.55542582436, 341.354982931973, 343.408813099198, 340.043991859607, 341.589368989292, 344.444045989077, 347.161985976144, 341.147137213661, 340.07928607015, 342.590162249018, 337.996429646421, 345.07208587219, 339.263801405184, 348.016222618114, 344.633857966452, 343.928459842614, 343.881527987106, 344.140366625134, 347.360785429239, 345.793058476659, 345.285307828774, 340.672634421487, 342.185836324319, 340.192395554844, 345.084132569198, 336.996757961502, 343.792558889075, 337.76270071537, 347.436339014974, 337.80559263878, 342.997212688643, 341.570892723588, 338.620296641295, 342.142420188042, 340.456692525041, 345.636304552595, 341.337685700998, 343.939276606239, 345.18787122846, 348.729736607811, 341.597623236258, 339.737413037586, 345.595882619934, 344.72188208748, 345.656216377796, 348.675559868282, 341.809701126482, 345.64546781113, 347.803162792498, 340.409700166316, 341.095259822, 341.653375267247, 346.563266931082, 342.742287188015, 344.514293390602, 346.203041543676, 345.474756874251, 344.706886248867, 344.091223496968, 344.266157184812, 336.736988104476, 342.663227926473, 345.960458624794, 343.075689858909, 341.046160876161, 346.209512322319, 340.917020868212, 347.36658212799, 348.594537716921, 344.1293056744, 348.688264826842, 341.4593312417, 344.050502371242, 342.560264369179, 344.083853588522, 346.088646097769, 345.062025852114, 338.512857611702, 349.059969945489, 343.25331104327, 343.585894005256, 343.716214226252, 347.147421970697, 344.58017717319, 344.386834879467, 348.999893718694, 346.451965326595, 345.199406839956, 346.736341222112, 339.642543660884, 343.75496426054, 338.721151981748, 345.499136635227, 345.868762686469, 344.564594489138, 346.025442976701, 344.385732294695, 346.999214239943, 342.945617380422, 347.226302770468, 346.682477633617, 343.602934329351, 338.812888579271, 346.146815260514, 345.889250948399, 348.380358260021, 342.506943353014, 342.559018649577, 344.029510367045, 341.05018398421, 344.650983628313, 348.425021357027, 346.922343664234, 337.985024191971, 342.839189361222, 346.426338174852, 346.733830652035, 345.041431987872, 339.914083896677, 347.661847757896, 343.90725361563, 349.083830876791, 346.993734501073, 343.477866918363, 343.874861474266, 347.427567938183, 339.78589798815, 345.232061947477, 346.17212414102, 346.854229640457, 342.996472363918, 345.009228381254, 345.282307409938, 341.111648461076, 341.189955078702, 345.041038569021, 350.238874584, 344.922302720501, 349.252524029498, 339.326323407817, 342.817525481067, 339.876370247566, 340.802383665614, 342.960039416125, 348.969743814349, 347.718633703133, 345.477797694743, 344.744935448763, 343.725424699026, 344.629226777085, 348.446106033848, 345.312653840299, 346.451917156823, 345.630680178682, 345.453349472447, 343.908836536349, 341.791186711573, 343.032070338992, 338.231218251112, 342.648931564135, 343.65447259338, 345.275464174348, 343.394807367534, 340.163649054785, 345.175630169281, 340.004113724521, 345.292424019774, 350.070509475376, 344.615294772249, 345.547203491497, 341.860027223414, 341.460622036396, 343.989274228237, 339.215221283227, 340.049664587464, 347.069417363769, 345.506273491832, 337.47069754446, 346.034476516078, 342.943232210557, 347.707805481512, 338.947309497788, 345.698421931841, 346.684012940312, 344.928977691326, 341.790934452464, 343.296154137325, 340.721948516048, 341.411674991427, 343.343664203149, 345.212199485493, 343.276419168363, 351.023501238138, 345.130698556676, 341.0580358856, 345.671796631384, 343.848552248083, 336.885564287589, 344.117915670718, 339.29204172924, 345.600599290086, 346.421580676244, 348.263477050845, 346.71191488514, 341.986745191648, 340.000673270076, 337.929221692222, 345.722658771331, 339.626539402539, 340.586062335536, 351.601101748985, 345.434877210161, 340.404282049774, 340.48197112702, 342.309845627185, 349.491873787671, 339.384484163057, 342.853081362881, 343.651048084603, 341.589367230829, 345.145520525752, 346.309186302223, 342.665615330739, 335.901247199204, 344.458577526461, 347.324202020253, 340.874288061982, 347.421185839227, 343.671270995616, 340.727502912144, 344.850836958143, 351.286162040103, 343.684462195226, 346.110599524803, 340.614480913959, 342.661500367166, 341.61988978915, 342.451304080276, 344.867333167707, 341.87134594872, 348.153786893963, 338.154065517439, 341.796462835383, 339.332873999027, 340.680793751039, 347.295149509617, 346.210689148825, 344.81593501425, 347.253323019732, 338.418542800288, 334.505506773343, 349.893656829002, 341.239978586441, 346.85330710158, 340.314920954158, 345.197647968559, 340.758052620412, 344.576722712089, 343.601565657785, 340.562886782247, 347.211444194384, 351.653178422507, 344.725167551225, 345.060181728608, 343.660211154061, 339.481718570642, 342.409364620538, 340.026972354394, 346.761858169045, 340.87642638261, 343.377686447473, 347.329968505575, 347.64467712654, 343.888025627761, 350.77770705818, 341.888592319194, 344.838237198402, 344.398468183383, 347.296982621298, 346.637446292407, 343.980363446039, 346.951208486951, 341.245864871036, 346.071362003968, 345.87830699168, 346.227258745447, 339.272927195733, 347.239601325231, 340.808190247397, 341.727595489385, 340.688841951263, 351.424950293773, 340.449864733148, 341.454801813482, 343.682568877472, 346.071380488611, 345.11563867824, 343.016098362119, 344.189502046252, 348.298095508879, 339.377362790915, 344.842490742749, 340.173190589609, 343.576305298133, 348.719908805277, 342.872398009972, 344.612344831169, 344.322422215636, 341.477358816349, 345.219935256175, 346.44874842142, 343.092834989142, 346.357071470604, 346.150949897302, 345.244745576724, 344.864094145429, 343.936418891315, 346.414657204422, 344.904646092172, 342.704046583294, 343.034563853527, 346.424717726545, 345.199054453845, 339.018017241497, 345.863971524822, 342.213813739004, 347.760909800863, 343.918033721123, 348.344002838297, 343.560703970918, 343.658556774188, 339.538814360845, 346.525397303334, 348.114272219283, 344.598474221547, 345.698533188549, 346.162628952674, 349.565876285698, 345.326797320646, 348.067256867106, 343.356045475364, 339.432039374121, 346.769922059683, 343.194390371418, 346.202007876271, 341.889761001502, 337.886454366223, 340.769968937548, 342.743098096177, 338.596310687096, 346.937971051557, 345.858632169546, 337.458296043241, 339.76122272955, 336.672449200993, 342.826316974459, 343.054766712246, 345.838468948234, 344.278333695189, 340.400750993305, 346.123694295023, 341.786961610007, 343.471347319897, 338.43232121875, 340.035894568476, 346.179450350873, 345.304322655027, 342.580215834056, 340.073178030905, 342.407762935186, 343.906178414561, 351.15180850922, 345.071077324738, 345.178498749672, 346.855196793768, 342.289050500405, 344.853648714296, 337.452231367088, 345.771000015223, 350.136169368511, 343.023650520949, 342.267984246778, 344.840164249809, 343.599110972062, 340.160186748632, 342.118033921524, 344.478710071139, 339.865078020601, 340.524993175303, 348.972323830098, 349.66040170024, 343.081321179277, 347.770516860028, 344.109462941734, 338.071506111732, 345.457549854205, 343.054919153092, 341.483692593578, 343.621337508227, 345.582874005814, 341.264861526653, 341.360862412426, 339.818677635299, 336.936711330273, 347.851407328253, 346.848914790368, 347.839513387522, 339.151057869027, 345.006892055271, 343.809589786919, 343.350962399944, 343.156228624372, 345.688885369726, 341.433964962822, 347.07724599354, 338.766788003031, 347.244043903327, 344.280265629208, 347.919622530749, 348.565954030996, 348.624531515977, 349.705560270824, 345.328828440276, 341.854550081922, 342.475052215649, 343.275530172321, 347.05373695461, 343.921328181943, 342.013691256226, 346.023247122484, 345.040296886725, 341.352551074944, 343.004186195681, 343.806355580377, 341.20706739999, 350.108960687179, 345.004039352143, 344.759636443304, 337.105940910568, 346.863271351538, 344.883546998873, 347.405381959406, 339.053439403117, 342.842338578373, 342.777186071689, 345.155752293639, 342.538669075224, 345.858526159213, 341.600928029292, 346.775165450413, 343.610230543196, 342.204602833437, 345.867722482584, 345.632590457089, 342.190008879623, 341.854828743386, 342.608965807116, 341.356907807884, 348.408291112868, 342.756024563808, 343.66613746709, 347.782739270438, 341.381794927831, 346.796285851657, 341.427897980881, 346.941938665795, 343.525794299433, 341.272194327067, 344.456052555107, 345.063560788669, 341.813300377525, 342.168629381897, 343.155674517949, 340.553171543724, 339.367363571431, 346.366308072231, 343.130690995414, 343.313033634254, 348.077860011599, 349.763554119809, 343.406667107585, 340.275616416017, 339.857540608741, 346.569237081149, 345.837918862766, 346.280621937465, 349.447172819995, 341.215537471456, 344.429064468053, 345.358115378765, 346.297794283987, 344.578835756464, 342.787803432585, 345.746445824434, 343.240444727353, 348.521351924324, 343.119266662452, 341.473901270919, 340.979851118908, 344.370561464563, 344.009200198123, 342.589627394284, 340.096232777414, 344.547900417238, 347.405132753276, 349.415116206626, 347.130949412464, 344.007790577548, 344.421778194329, 345.658635349466, 346.741985300328, 349.29881972948, 350.611283381085, 345.211083507026, 346.495657845482, 344.710349216032, 346.914945859255, 342.002210873773, 344.202188406389, 344.943858708746, 341.942318505814, 342.303559886613, 343.703412220756, 344.897212309714, 346.126984071391, 350.656645664459, 344.642317429174, 346.371220287619, 342.520252311584, 345.622075484898, 341.869611286058, 342.054625807676, 348.092213793804, 346.481924346223, 343.62707553433, 343.806244195909, 345.571638136095, 343.148120654927, 344.785381079637, 345.402026505071, 340.381624021918, 348.533076188138, 343.95958059586, 343.597989355633, 339.286329544254, 347.10718872843, 341.669870604206, 343.637813206928, 344.283504194598, 341.484132679368, 344.042029809894, 345.308146595101, 346.84433362869, 346.17304742261, 348.367620881257, 335.575435434769, 345.945439003964, 342.98384168425, 336.619400475721, 343.275434219499, 350.226499800833, 343.605611074027, 342.88670373436, 342.588769115606, 340.385891304707, 343.196799054816, 345.497659791284, 341.708586708528, 346.006958898408, 344.135546437749, 345.746917895987, 343.475021960895, 345.322622875173, 341.899351864361, 344.990930700596, 345.400792394984, 344.964142510224, 343.372234956178, 340.655048232135, 347.752188182024, 345.811651996932, 347.394574310363, 339.6497320144, 347.104933810514, 341.746007069041, 345.39483259356, 342.898017665107, 343.235533651472, 343.105048306992, 338.967283192027, 341.551579389872, 342.273867394769, 343.559948160505, 343.069190872329, 342.857955581458, 340.856908702411, 345.697622863913, 339.307052771734, 337.909659019681, 345.67083179915, 345.106691316192, 341.396748184743, 344.714901462377, 340.741179461623, 345.926797969898, 339.881320876693, 349.284857573721, 345.29602742073, 345.128902125557, 350.572264712142, 346.168487617797, 345.947972879278, 346.644696514269, 342.552032552475, 344.095348656726, 337.170434528671, 344.019529680927, 340.098124966082, 341.265066917665, 342.825453480786, 344.982478314507, 345.758216388659, 346.639458570794, 345.841431118054, 344.230958299978, 345.039860729731, 350.714938386144, 341.50786695642, 345.199611261774, 345.927033525145, 349.077964114761, 343.847959995298, 343.785474165356, 339.868821694721, 342.896565593085, 340.451636630375, 347.621370205074, 343.1339892787, 339.693327970452, 342.517067804652, 342.67543286868, 341.426288851133, 342.876061281283, 341.532786128898, 345.621597378925, 346.835940372193, 344.14847808509, 353.238430102835, 345.518918348275, 343.145046434471, 342.414690632814, 348.564885524459, 343.189216088694, 339.392855819163, 348.800125370563, 346.6859823981, 344.070633655053, 341.73129820706, 340.578868525147, 343.196440819267, 346.563576786226, 345.074060730509, 339.826846965422, 343.56064495135, 348.321611183962, 343.623190967665, 348.72209695951, 347.071413397658, 344.395819607848, 340.217077933636, 348.726197365545, 342.309362556109, 342.303739421079, 346.420713547731, 346.549099005444, 343.687914056684, 344.523644109562, 345.448945056893, 346.866821993624, 345.149788330725, 343.879532790943, 343.455574887785, 336.689456330722, 346.935203598112, 347.192109035813, 342.331989963236, 341.474372466004, 344.496939223438, 344.299540966315, 341.355786075114, 344.649107613745, 337.297769777204, 345.898932606543, 343.655759093628, 344.247395769781, 341.752496374543, 340.336328989288, 343.537508248417, 345.987340553118, 343.795924684597, 342.098257459636, 335.377561973216, 345.93512751364, 342.255628009104, 347.501138200982, 344.231650793096, 346.145329148413, 350.595168516798, 343.030544621838, 337.68738590251, 346.446978396208, 349.530355348849, 341.419293654331, 341.684010226077, 344.300989441829, 346.547056325563, 343.81411728288, 342.943610305719, 343.976066242486, 342.611372734506, 346.664914921849, 343.393247012967, 335.962571415934, 339.407290529607, 347.22260714572, 342.735256454662, 341.254193639279, 342.524041591667, 344.00500789327, 346.292002733472, 345.136882872278, 345.044192225305, 344.268674401451, 343.952789432532, 349.117688172046, 340.926087867267, 339.834583421772, 345.308915431528, 344.23696949945, 345.814006077874, 348.462493798127, 346.427947646931, 345.542928065769, 340.504973903119, 339.139356959415, 342.292857465028, 341.710537458734, 342.124958097576, 341.518282411454, 347.91177746122, 342.277046858132, 341.186324110884, 343.313318022048, 337.375398155924, 345.881657179679, 347.757920798748, 342.475796548764, 341.913872023673, 346.072628953871, 342.824256283385, 346.219952289664, 347.473479346193, 342.590195581351, 344.805983255227, 341.303563572834, 343.071153624752, 345.594911416306, 341.960465400578, 338.564829324904, 344.962017551348, 342.243628421772, 347.123476754836, 344.821857209692, 344.231764370174, 338.904893778218, 339.588714634669, 346.105549970339, 337.369775774129, 342.970158709746, 340.690135684333, 346.446143999573, 340.501240044214, 345.187970295566, 344.574965557328, 346.521401878754, 348.851565425145, 348.490698224887, 342.205938206481, 338.754502807899, 344.442656105799, 344.193334484173, 340.392678947498, 343.939933337685, 343.496789920585, 343.786942615702, 338.239176091927, 340.925140436492, 345.536784466006, 345.290541125462, 349.161902620087, 342.061539768605, 344.671295966229, 348.612248046543, 342.200961387188, 345.489361433212, 344.189291568997, 339.162931271072, 343.254807757118, 341.85500437342, 345.904947833094, 343.02311421088, 345.994271679458, 343.579554768323, 342.743245365988, 347.32009263604, 346.616011134968, 348.78454863146, 344.522920728026, 340.419195641871, 345.563560092078, 341.201317444119, 342.784545001424, 342.582769479394, 346.071290245156, 341.754060474745, 348.548630913956, 345.426425079406, 342.256451374395, 345.114450773237, 346.830519878978, 351.586601803667, 345.617601194541, 340.768222961608, 337.910059741114, 348.885076886021, 344.2967062704, 340.302245901483, 337.408880204386, 339.071961574699, 345.297292966253, 339.168273719274, 344.734221399131, 345.308875016753, 343.238835822435, 343.169965145865, 342.118751730758, 344.391329413778, 341.619796499036, 342.852623288598, 344.36911777854, 351.461594578898, 341.555035334599, 340.267500725972, 342.9630150792, 344.645466520542, 342.058180543791, 351.748487908586, 344.830628044129, 342.99581551087, 347.734067310007, 347.823713005116, 347.993437111528, 344.2312720648, 344.204657392479, 342.087716428413, 346.310875434585, 346.521345939283, 346.499459290641, 347.151954298938, 342.946816506507, 341.959440539555, 340.914615064905, 342.461515332591, 336.360144786362, 343.671201219628, 341.890805940281, 347.070251460698, 342.828431353361, 349.024405324803, 343.720637939794, 346.481076778577, 345.375422790641, 346.323603300276, 339.55826992291, 348.050331235756, 338.725613712506, 339.087538778737, 344.183483489556, 348.013609394316, 342.605534320116, 344.500084398349, 346.088652559394, 344.229107997286, 346.912422648575, 338.561936482217, 343.221574695616, 349.080108898083, 342.12027686054, 343.424782310744, 342.320975622599, 344.702565215243, 342.779957739286, 348.517817800873, 338.424335008266, 343.133709394898, 337.217976967065, 339.59987715296, 336.533292870389, 346.061509068287, 341.744191459725, 345.033582322928, 341.475660518385, 344.767713882088, 344.635778634168, 343.034646225005, 344.069120830687, 341.229935046448, 342.636196540034, 343.526224443157, 346.430491565204, 340.476206803476, 344.559602683596, 344.443300559939, 344.138090302033, 348.545970065311, 342.675065497169, 340.689343478513, 341.718887907738, 344.453000999907, 341.724287323222, 349.171822760801, 343.838284828735, 344.453836634479, 347.714798020875, 342.206096255144, 347.965884990753, 343.625698180131, 344.938910539871, 347.91407749516, 339.236404442076, 346.042647933538, 346.378300603995, 344.628932635493, 343.941855419662, 346.720337728364, 342.004624793188, 340.553483502329, 343.33651710137, 342.65020596494, 346.900342768526, 348.999140429848, 348.765622049044, 343.272231787719, 343.890657242707, 345.841673297988, 345.801089622841, 346.915074454436, 341.494542021804, 348.459789271693, 341.598705177422, 343.269712283012, 340.533304068597, 343.225845641418, 348.640718598508, 348.157303198778, 345.201895474233, 342.720673319813, 347.706715664608, 348.297174490803, 342.941316752667, 345.896237649148, 345.424523468252, 345.358308282762, 342.854452633186, 340.277365943862, 343.683289163814, 346.934001127704, 345.137612670324, 348.321128821299, 340.554809384397, 342.750862015186, 341.667456917605, 343.108753542648, 350.636605326345, 340.76645817737, 343.778266292014, 347.285060364083, 347.618103512028, 341.443056382144, 344.540646367483, 344.422604718969, 344.709654228748, 341.107005440823, 340.386768109902, 345.675209264603, 337.804380123181, 344.797098249626, 348.236798924814, 342.349954842995, 336.928766880908, 345.003828907072, 343.638754643503, 337.870888656377, 339.18412791272, 342.610095495006, 345.147715279123, 337.141348015292, 345.804392904443, 349.567012861398, 339.505622319029, 346.086533359254, 342.078973276772, 343.149504142182, 344.697509206777, 347.32205892609, 337.788750008359, 348.315080633903, 338.819034249193, 342.884457742001, 341.481585306182, 339.302612386086, 342.255806865446, 348.167875729551, 344.045839199354, 339.654713129968, 341.153443011236, 344.723904669573, 342.412383042994, 340.052912419812, 347.843405564481, 342.257373705692, 336.458794403474, 346.858211997995, 344.935910932222, 340.53738708846, 337.88253040484, 344.552184825348, 338.526994322456, 343.434543815358, 348.082923062127, 347.561603173454, 343.910878731315, 345.896279942937, 346.818838649417, 346.306791398817, 339.688560356636, 343.618961964808, 347.017658021114, 345.440329061477, 346.161944739312, 347.67178231884, 344.463141890081, 347.998051605299, 343.407404339341, 345.440719720661, 342.979306762661, 346.60435311459, 342.126811480014, 345.05608047509, 348.721066060683, 346.271933855336, 343.075070520176, 343.453039210065, 346.251312565283, 346.43647098449, 346.257620960993, 346.61150988121, 339.323521919972, 347.145145291359, 343.738396650931, 345.202898663489, 342.620853441799, 346.209037910499, 346.894055033055, 342.716079517312, 347.043900716816, 336.477327145282, 345.448605574432, 343.7885429415, 339.490987100598, 343.766945047875, 348.112335366241, 346.273432038871, 345.869983968373, 344.821090637317, 344.090113686439, 346.657967070708, 341.487904380629, 341.878703370632, 343.889701546308, 340.42148212181, 337.115490730308, 343.62335087942, 343.824062796335, 343.526982043668, 341.200590554944, 336.499366063875, 348.648963319702, 342.823862470193, 339.01689629116, 346.234561012802, 344.53936688809, 340.345047593833, 340.382885632033, 343.97046030688, 344.317109676362, 341.981257633956, 344.894712403144, 341.830441036663, 344.781693196143, 341.542359017582, 345.939639841133, 341.506216744813, 342.611978529817, 345.086615065997, 343.529504216369, 343.260394564629, 350.37133224692, 348.082638691753, 341.507996038025, 345.15045602678, 342.230831145562, 344.57685108004, 347.133347656561, 341.183256166287, 345.74667984187, 343.926378341646, 344.724140191678, 341.977476810221, 343.110646334743, 340.196798446441, 347.496585051252, 345.887988829361, 345.365591719368, 342.755753425742, 344.320240200562, 340.637590049721, 345.383084432921, 347.671141737903, 342.373041266324, 342.920706109058, 343.163981983759, 345.616805063514, 348.202413627207, 337.240283115416, 341.329187189634, 343.200584851363, 342.072518727022, 340.354422419109, 341.629720144665, 342.316350773393, 343.188929027839, 342.168059295656, 350.049926936553, 340.840875038744, 345.207112186915, 346.591148948146, 346.832572078851, 345.02022026917, 346.117293227726, 346.737288028545, 346.644085017121, 346.650274360726, 339.234744901501, 348.52181315327, 339.007063636779, 350.414199687105, 339.20621861097, 345.310692997281, 341.682577985239, 346.882925597538, 346.481907484862, 345.393352801117, 343.816545882905, 348.826905391336, 342.698796831005, 342.312787115284, 341.381094925259, 341.035267551412, 344.345129702513, 345.795675772856, 345.846420237785, 343.025295199755, 349.488225550541, 344.749777420791, 343.610675081046, 342.107332025065, 345.194878254935, 348.878144068914, 345.319324779631, 343.316260437946, 339.123564305424, 344.406498930753, 340.813172623459, 346.263440904839, 343.265818951581, 341.683031888954, 341.67909985846, 340.405586857879, 344.873173500322, 344.293571253085, 343.173400957375, 350.738668713908, 344.808160785677, 340.844686648031, 340.853218504093, 344.981293400355, 344.86840479549, 345.727864749053, 348.227718225749, 339.709092134296, 345.14476528126, 349.122756881005, 341.696537158263, 343.375024603656, 348.963979221559, 340.110259971761, 344.037501992127, 339.315744495537, 340.737971562751, 343.78635800289, 346.742749156068, 342.824795308593, 345.764405033112, 342.850908365575, 341.44908101491, 339.360364819138, 343.279375893929, 346.82141228302, 345.254748648076, 344.487440764568, 340.285526827089, 347.274431799395, 344.485120050089, 345.766463621834, 343.854365156715, 339.025580688011, 347.943832431347, 343.259645096178, 347.887388275195, 343.239370322091, 340.749373203547, 344.572717860808, 342.466900348559, 342.373191385491, 340.093505864358, 341.66590360196, 343.12425967371, 343.720330529225, 346.065620742967, 344.438670310543, 342.873454728652, 345.633579214848, 344.224542109454, 346.114398674732, 341.756011697074, 346.65024354701, 342.186132890473, 341.48331593719, 347.143340093992, 344.837254555249, 344.768938160682, 342.033006123957, 344.095252820524, 343.953268177461, 341.254056197675, 347.08482999085, 344.800503143806, 345.802888095044, 346.34555182431, 346.581772305736, 342.299210965481, 343.997327075917, 344.85652231979, 341.403918281165, 341.720301862102, 341.517102894659, 345.601729913356, 348.366494865886, 340.164158545895, 347.425630989824, 341.008707265898, 346.208384969913, 343.457721398387, 342.293386500486, 342.396526887548, 348.440435667842, 337.533830521715, 341.311964388601, 350.324357992677, 347.077638640745, 341.500903163017, 343.611275966116, 338.867971273618, 347.039667235206, 346.069595094968, 346.269740880781, 343.877115894349, 347.578751370653, 348.272955107086, 346.278128531968, 342.217460323674, 341.316179737432, 341.558562408688, 343.327349543907, 348.082354153332, 342.410874161914, 344.140243629048, 346.874228609137, 342.957892199937, 348.101295693859, 343.202561009336, 341.729613596403, 345.33140465818, 348.986205207597, 341.451325276156, 348.357654587041, 343.523138905991, 343.798251759933, 346.130541959976, 348.441635700334, 341.301489043451, 345.713235621559, 342.548931847438, 346.890006881036, 344.934433977287, 340.217045697646, 344.037972081961, 338.905834532255, 340.918076066691, 342.633579495291, 351.624401296372, 340.282322749612, 344.647904588868, 342.265054081907, 344.831053196771, 344.301983045284, 345.126973372743, 347.258881853229, 344.070820011195, 344.94409746502, 342.778954669061, 337.849028438757, 346.708579730418, 341.008911666931, 339.587689290584, 342.447121146117, 346.082641515056, 350.856807949021, 346.410856371186, 340.841332847864, 339.834607948542, 342.959372207231, 342.892820764613, 339.219055681391, 344.470295173234, 344.66214685565, 341.267489963554, 343.029814488305, 347.478822497175, 343.463921264955, 340.428602108971, 343.351895376565, 343.761118700307, 341.749285047958, 343.666500875039, 338.305083092479, 346.483637098576, 343.610523643464, 343.156194809674, 346.585444810635, 345.649083922919, 347.562094009907, 345.036666940924, 344.684293281002, 346.000716950857, 342.557667102598, 341.15124114789, 347.387770414736, 345.89885894884, 343.094741449638, 343.29872496373, 345.627814941108, 338.238715532596, 338.119653462668, 343.734649067027, 344.70948506976, 347.731284673536, 341.988290390479, 347.77550023763, 342.691830406733, 346.334373124254, 346.953768131063, 343.313749992308, 351.54689107435, 345.230450424249, 341.865251851806, 350.940046436358, 340.360702438356, 345.327234231768, 345.514404924114, 349.33510710048, 342.75679905216, 344.584248073462, 340.837042756221, 343.760532997375, 345.159273208595, 345.198254598882, 342.458749948023, 344.950633475598, 343.79329107295, 347.609755107537, 339.244294260806, 337.564116051662, 344.074489748634, 340.346658018208, 346.801415883965, 346.066926542788, 343.40782936965, 340.5725876083, 346.544617772653, 347.392582557333, 344.728317604834, 341.433410550414, 346.261415264325, 343.160264047462, 344.447712904407, 344.101150721948, 345.750625310596, 343.911129111644, 349.856769305335, 341.551453317639, 344.295956624654, 345.9742264002, 344.221885447517, 340.213028520671, 342.107156103591, 344.011131874654, 348.88692949801, 343.410014617547, 345.549378008663, 343.241821724487, 347.366485572438, 343.822240772368, 348.321850570122, 342.008047435967, 343.116175920182, 342.366373452272, 341.689344621558, 344.905975354097, 344.039354273265, 348.536079705531, 345.468917556234, 343.143775297392, 344.437477473454, 348.452913861966, 344.982216145965, 346.884461600094, 340.72781862812, 345.129696929058, 337.022233843913, 342.816026545749, 347.447857984849, 344.840300701587, 344.860446961002, 344.727090396057, 344.750379326728, 343.931826440938, 347.948670990498, 348.589531682435, 347.143574141732, 342.167701391516, 344.571213639613, 347.619153043069, 341.106523035294, 340.364599578913, 344.810040298416, 344.075672076842, 345.743244989463, 342.796210219933, 345.567710562363, 345.138412036125, 346.080875615458, 343.39788374845, 338.856965973005, 342.014433729092, 350.622652498015, 351.410601895128, 343.986001146004, 346.746089737758, 346.215423258313, 346.230832578967, 342.608569389404, 338.062851536155, 344.440833067183, 346.740839393549, 345.397280766929, 344.189110726994, 345.070313376367, 342.387219891598, 337.558405964301, 346.727011797941, 341.956966980456, 345.35631923824, 346.210927982786, 344.129144822639, 342.064626832824, 346.474176155323, 339.543613561074, 344.466730203148, 345.920366593348, 346.739352025163, 338.435914594174, 346.8998969158, 344.239031435043, 335.959052369397, 344.350772284814, 344.705914267017, 339.995776410867, 347.52915660613, 343.495725628996, 345.086436812166, 348.24820392497, 344.230637593712, 344.214769570222, 345.069344167348, 347.853309974621, 346.011996204212, 343.538993549288, 345.272846309101, 342.695330743982, 343.511182382414, 341.175763210592, 346.821594523991, 350.711260322419, 351.205688350484, 345.912614494817, 341.142721394785, 344.74013455216, 338.592472610184, 341.363665631486, 341.480918536315, 346.203022762759, 347.635239152556, 344.752220930613, 344.303145574684, 339.478400559737, 341.434204597385, 342.327543081641, 342.619506547886, 349.121259934629, 347.03166907598, 347.453821939577, 345.141040797051, 341.52778956227, 347.651211537315, 345.428479242211, 346.353109461085, 342.396647650479, 349.188158968679, 337.874863759607, 343.417410875558, 339.240179617095, 340.917605106895, 346.666403968834, 341.094340702662, 344.361793306677, 342.761723802186, 342.571387785072, 340.609054912057, 349.094275078758, 345.106182971468, 345.838619432723, 341.632056470614, 342.765331067116, 340.782527485619, 342.214728462803, 346.509617293175, 341.21486951897, 343.189237027884, 341.717844108508, 344.268910003393, 344.579353675341, 340.592463539205, 345.570223161079, 342.67401208227, 345.137166628505, 346.79848835611, 343.33734047325, 340.898710763377, 345.667242883177, 342.496520958751, 343.351756171303, 343.458086331078, 345.419409634717, 345.255102990493, 345.088629598795, 341.743228988351, 344.699321104111, 342.678606816494, 342.441312149722, 339.435973817974, 343.82279084187, 346.096860991239, 340.006471876333, 346.886231369361, 342.315316490538, 349.679864157462, 334.929263064451, 340.379965019233, 341.32882412834, 344.645800989792, 339.318106152791, 348.715084186174, 343.359316069009, 344.649386044757, 341.936953521418, 344.728780846783, 341.512588350866, 340.080401439964, 344.230267402974, 338.893025238673, 345.2785251027, 344.374878098684, 343.050981771513, 343.890743006192, 341.137452973188, 343.081714334684, 344.404472594352, 344.40250946434, 340.752271240695, 339.334910576572, 343.832248180421, 342.926696886484, 342.47655358619, 344.581654396969, 349.513351928812, 343.685348873187, 340.817257205398, 340.862370523629, 345.822354464173, 342.922843490071, 346.985508231299, 347.264102266874, 341.891839561869, 346.239922850099, 347.762208608423, 344.815620611506, 340.758336087866, 343.509761754635, 342.878062710305, 342.374185141608, 344.150194580531, 342.239974973837, 339.162752881665, 342.081283824214, 342.399083250398, 344.733492136133, 338.642270169507, 344.131832302238, 344.826480598001, 343.856917282218, 340.773419083121, 343.882080747683, 344.353601343193, 344.468663343898, 342.636055040027, 337.998848447919, 346.688022328381, 343.627459818253, 344.531691256978, 339.673690363274, 342.974345449335, 342.237896031302, 343.61900339152, 344.590328107166, 343.641104744145, 344.855706546141, 344.781641771884, 342.618567810311, 345.482130955702, 347.417335817741, 337.797883467229, 341.903580775402, 345.449370868291, 346.249299705016, 346.350974319673, 338.364259366509, 344.960066885239, 337.985638535201, 340.219468548978, 343.989066794081, 341.541643736665, 346.116769862871, 347.069479914857, 339.205961924227, 342.993099342061, 344.196640774813, 345.64416533477, 341.670675822236, 343.04896242754, 344.915171243407, 343.120257002253, 342.505416297215, 343.229439445968, 347.222468695439, 348.814827674728, 343.992497448414, 341.056352234016, 350.946201266597, 348.169988324353, 343.842730698529, 347.104911003607, 345.897301518766, 345.847695838551, 347.40115624654, 346.209741121865, 341.857560376218, 343.25120992711, 342.246580935761, 348.439331229497, 351.532203889121, 344.371512470853, 347.360271000293, 343.452980179183, 347.263170836263, 344.909814847207, 345.092500213074, 344.661054498319, 343.709773875653, 335.545752835835, 346.377456589464, 345.315045555392, 346.787517331023, 350.29546909436, 347.620283698209, 348.352368474211, 339.581414087112, 344.739705805486, 342.31772329654, 348.789019946389, 346.889019883125, 343.57411012061, 341.197559714607, 342.018801945603, 340.61229916586, 343.149924106159, 340.392559775513, 340.683481639984, 347.139024539102, 343.730520877276, 344.664399601443, 344.343940954548, 345.305068759418, 338.609589440956, 343.118318388865, 338.500274664376, 346.608622061669, 345.717958474842, 346.816560708107, 340.221180051041, 348.292177067542, 343.046968353825, 342.004174908883, 349.341598295107, 345.421326297425, 346.35683770827, 344.020920836375, 345.132199438422, 340.90739302721, 342.593680228191, 343.27361690564, 345.976329415707, 344.526878921283, 343.325683646523, 343.38711741778, 347.322873167296, 341.173144855742, 342.498584886681, 346.301059356311, 341.661153151543, 348.927947178775, 345.894147468514, 340.45224666913, 346.10836932086, 348.100452105732, 344.274054962629, 342.376271465433, 342.602551415707, 345.796374250221, 344.447625221269, 342.415378848552, 343.835389751538, 343.993209267771, 343.485303592422, 341.53361121975, 343.768008833238, 344.482718165477, 343.824518080302, 342.548212742583, 340.805445269304, 343.470309536208, 342.790477849976, 347.951338949559, 344.782552488819, 343.603988094804, 341.204073653156, 345.05094769463, 341.060375726597, 347.589312857912, 342.526349264507, 344.089669429116, 342.156517321528, 341.506199434425, 350.802051284796, 347.811735927234, 342.656275679504, 337.483557335515, 348.416936374697, 344.586161572166, 347.693123472417, 339.551304510076, 350.302267181153, 339.912943038537, 341.109448371533, 344.453144962761, 349.187954420065, 342.646573952404, 342.788668541327, 344.902925552983, 341.008256249857, 338.430373929682, 340.505585084819, 343.234246352675, 342.037757890986, 340.876969558439, 344.484105556568, 339.987745297784, 345.694520397387, 347.41061299451, 344.9693411728, 348.493667671656, 346.27423692517, 345.538610489771, 345.254516120869, 349.743662419398, 343.304194707104, 345.603836631517, 348.49223958501, 341.556313566678, 344.631849575236, 345.964831030078, 345.922419471116, 344.413112491509, 350.163447631985, 341.567010117308, 342.45461229801, 344.977178831399, 345.255724364683, 342.84148756737, 344.020410543836, 347.570779932881, 347.744518780326, 349.144277865465, 345.005877185308, 345.48118235219, 345.158216802487, 339.329929849734, 343.118826852813, 345.868984891029, 342.656376989612, 344.124088323733, 342.070394991346, 345.093090227035, 344.049691212456, 342.77111300133, 339.487184206351, 348.454877384484, 344.994513095619, 343.620489459111, 343.656294295808, 347.487105801303, 344.73495702627, 347.652998616683, 336.441538309966, 340.689147888573, 343.124461144211, 346.414055027969, 344.118388888779, 343.461319976577, 335.792187916584, 340.461257017676, 340.074401898198, 340.515238515755, 347.824497354205, 344.378175724318, 345.78120968295, 342.08060907957, 350.701554476382, 344.341917097477, 345.765523495179, 348.097492875482, 347.564232786474, 343.172491473759, 346.641071624406, 340.158742083771, 342.738046446932, 347.884334396357, 344.739949377055, 338.505260089956, 344.902996479772, 348.121160380243, 341.657728630998, 345.743318140702, 341.040984156669, 342.435022079555, 350.532151755641, 345.457522975574, 345.590534781655, 345.164353725164, 346.67004931286, 345.564281424275, 340.368295860416, 341.704374238511, 346.759677114719, 348.325596266385, 348.47068025453, 346.944057793691, 345.408408274658, 344.493004052661, 348.977436652669, 345.845254188481, 345.162198622883, 342.828298765685, 345.898150304922, 342.060768383005, 346.028024071074, 344.298811578058, 344.267561017321, 346.464166229232, 346.499516046454, 342.546772157097, 346.596323899063, 342.264800134466, 343.928141525672, 342.471595094387, 342.856287892835, 345.373997633411, 338.743925669432, 340.198176795921, 348.968537831363, 346.305592022583, 343.379763319133, 343.549831465936, 346.79222426225, 343.827595896038, 342.803838688536, 342.36208336071, 343.648418943288, 347.97703350238, 342.318114459388, 341.879156811824, 346.314664109288, 339.516908669459, 343.762497236396, 347.883925080287, 341.983159834528, 347.172625024731, 342.892136034587, 339.739884287535, 341.248237379369, 344.75745041471, 345.398997410225, 347.441161109682, 339.844863944469, 345.286144335986, 346.320365823918, 344.00191073131, 342.53439101331, 339.132223445113, 340.083300744375, 342.626846035795, 342.597908907557, 343.698632541949, 345.024819073854, 343.463083509211, 353.163168523062, 341.790367720782, 339.325220595496, 343.664189068115, 341.237196101781, 342.263679284988, 342.914537011496, 335.188595267791, 345.740073353456, 345.478454952214, 344.011039318061, 338.343572207634, 344.978651866423, 345.456507339121, 341.708955443565, 345.729023149784, 341.442059797783, 345.803401211157, 346.295764729363, 344.556339513857, 346.557999645975, 338.922264060661, 344.946123035195, 341.728272116832, 340.183434277579, 338.696457506279, 342.372907006787, 343.786211450378, 340.55274769639, 339.301873742364, 344.229729858505, 346.217087970848, 350.082090909238, 347.69890250131, 336.77400358185, 346.5692455401, 344.908818532744, 349.008317414836, 343.414656855938, 341.925566030837, 341.432568596876, 342.259209598568, 343.229213255603, 344.208809809464, 337.910950688664, 344.525418784001, 341.059354167402, 342.663654141958, 340.778746948491, 339.070307957503, 342.719428106545, 343.788424917716, 347.803505636605, 343.93903176728, 342.359379011658, 346.970680643024, 344.781430910305, 346.949999489859, 341.588450384268, 347.358395041629, 340.940619663001, 347.68492750121, 343.941256320687, 348.111396016562, 345.127829492122, 346.653984647755, 346.356237312919, 344.711828759488, 339.727281388757, 344.922357586747, 341.582692280582, 341.449289563066, 342.123187785188, 343.829505481583, 341.618446976051, 342.581636569037, 346.215798314738, 341.03916756276, 343.983458863528, 343.056653767001, 343.227910436637, 337.802705125853, 343.9667275024, 345.958751141625, 344.667777234596, 343.971946938913, 342.557509725722, 342.125027941659, 340.540514176439, 345.49195107694, 346.766030927171, 347.234582393714, 346.464487217949, 342.577330571424, 340.646669508331, 343.543996214413, 344.477946075481, 340.581241978546, 337.104366889228, 343.821481169921, 341.922954577084, 338.034860547207, 340.872889762788, 343.342110560133, 340.981084363019, 342.291899448481, 343.943777140092, 342.2645048054, 346.244459423479, 347.885728904273, 338.78327045481, 343.441188934221, 345.201996796938, 350.955725041067, 342.915032511841, 341.02830932719, 345.966799031315, 347.714276917857, 338.099843271725, 347.521994300788, 345.443970997785, 341.073693315936, 346.281558295204, 344.129958762572, 341.542527841874, 349.365345943382, 346.178511916957, 349.578098692147, 341.322183638347, 348.03195218657, 338.851237015894, 342.398593164267, 342.59978880786, 341.170431047587, 349.354352140114, 343.800141263797, 345.43199824412, 341.99918084227, 339.882212645053, 343.579940325316, 347.315446588875, 346.73758211634, 340.48085444987, 344.677464098176, 345.168577426104, 348.796819791771, 340.799907303959, 342.103655488448, 345.202373417875, 339.215100871046, 343.24795596031, 338.000435697952, 342.484807439609, 345.062496305097, 342.776475806126, 345.341963539989, 341.226594154119, 343.653209195851, 338.647558641057, 346.72985482353, 343.744265530183, 336.576956346355, 335.712568050348, 346.505136849834, 339.403773407351, 346.836779124583, 342.745998806848, 345.411539624508, 344.10350025518, 345.996797523899, 345.988676162296, 341.377528354297, 338.749674930829, 349.455638243998, 345.955098738714, 347.626764237637, 347.93668356706, 343.254965488634, 348.385083441298, 346.846427828004, 341.300721889942, 342.862869190962, 347.400147461176, 345.640282057212, 347.926854774666, 347.275129004623, 345.825633418551, 347.858569356723, 346.311905272345, 346.646651285588, 344.340327384366, 341.503737391489, 345.785762078258, 344.585605150214, 342.342085002468, 342.401386851414, 347.496120094967, 350.832415442115, 345.656296913884, 345.297036985307, 341.770018465795, 346.50007943765, 346.548238397088, 342.127251413449, 344.759909864231, 342.372739146104, 345.217891119817, 348.775245562182, 339.764529558317, 347.189706624438, 340.419904820276, 345.325663526519, 342.410505326615, 349.172136070162, 343.880814282613, 346.50898430265, 347.003228990568, 344.556840250336, 343.809380280024, 341.895143181286, 343.833485915431, 341.55159664713, 340.584000191134, 340.991518078065, 338.841884240915, 345.824264166101, 345.548238764089, 343.288729095972, 344.265424810859, 343.895764775981, 347.510536502833, 337.411443725062, 347.258711661966, 340.382407784236, 339.721522115586, 341.508899331102, 343.218855729803, 344.483773302334, 347.010761214589, 341.488218424612, 345.99571300609, 343.60237040318, 343.362971105712, 350.943182196197, 344.991529873868, 342.40219828928, 345.62059579662, 339.843614616159, 341.253467559272, 340.265296081973, 342.862045365801, 344.471515603882, 339.994954554067, 343.780438083628, 342.141642193368, 345.798273117188, 345.272101782901, 337.641429279508, 348.191384782941, 345.069666180339, 347.422348168534, 341.479997218482, 338.739318593082, 342.933249627563, 340.080139519716, 343.103740363118, 340.367501076745, 339.029424142018, 341.86704380687, 345.816827800318, 346.389715405547, 343.823103753496, 347.433332506255, 338.536727979055, 345.00253173155, 339.697040733544, 336.725679968904, 344.067302855194, 344.903347665609, 339.669370647422, 344.24670364225, 346.669103027191, 341.744372609907, 342.028189241987, 344.635880119169, 343.281382563861, 341.229224208031, 348.606206525872, 347.906242019882, 342.932222125615, 341.562813017375, 343.892663766859, 346.831013039451, 342.288730861618, 344.236272138562, 342.646356146883, 341.765790405566, 343.474613173007, 342.807240917778, 343.224018147152, 344.112211460281, 345.429867558719, 342.25354083009, 342.085797158228, 346.344977375348, 344.552367030787, 338.17753199489, 346.424123710884, 337.520525401059, 343.617746148247, 341.776752215735, 342.480962789852, 338.412715893777, 344.633474743277, 343.917338995775, 343.733409319412, 344.794073819844, 347.859853644557, 345.364417078437, 346.10894961161, 343.310050942334, 335.761245003462, 348.793483712421, 342.41454290564, 343.030265419906, 343.356520439111, 338.898383791164, 342.897652142627, 341.942644803833, 340.027732535439, 342.809401704097, 344.041369172639, 350.523815832162, 344.038017760624, 350.054012569399, 345.571161393593, 342.522948762617, 342.632793888377, 346.280477496602, 343.191572685447, 344.796648719185, 344.766261377779, 346.358996125935, 343.364900457704, 345.636691747892, 344.135158423238, 342.804254787836, 341.06728071297, 350.609300275345, 343.174842364241, 344.731693356122, 342.790879019585, 346.890813389849, 344.524765038318, 349.457442955317, 344.091783979782, 347.922285537667, 344.378935152832, 343.207373876651, 339.040780831447, 343.016084789513, 345.030281445404, 340.903194962179, 341.595654434152, 344.02018660047, 340.472211329452, 345.136231635509, 350.470843575546, 340.318755626087, 346.927736891018, 344.986668092814, 347.704618321121, 345.678628840876, 349.670970160857, 341.654593878009, 341.263249177118, 344.439486118345, 345.998113722853, 347.195704872164, 345.293614772321, 346.978986156117, 345.75531278928, 344.761292038337, 343.177737562786, 343.380016402743, 343.206809450669, 345.120113372844, 344.530312525924, 343.375581037032, 343.795195385141, 340.357172334518, 339.731996283627, 344.171396460205, 343.880664248616, 344.528147527796, 345.826453670063, 345.688746107962, 344.091775419293, 341.544456676333, 346.29124510568, 347.639010220065, 340.708811183737, 342.943016895232, 345.284941068777, 344.877210311852, 343.161407610381, 343.021604174543, 344.996774542557, 347.936291631037, 347.69547109354, 343.902774924937, 341.331962533548, 341.635833085952, 342.16033109152, 348.575026696435, 336.881621432567, 344.654536499075, 336.461983304309, 345.12273639936, 336.288167412733, 339.828230823894, 348.74641519361, 347.134680340374, 344.382006759332, 341.368033091721, 345.525428371597, 344.09797863489, 349.500598850567, 341.948395529905, 342.797255629457, 346.51322612506, 347.789946631338, 341.547873078205, 339.522786903557, 344.402568330313, 343.976942146768, 345.039794186619, 343.427152243737, 342.763360530354, 342.804137814085, 343.858518691065, 341.762985983122, 345.917754864368, 345.132403092713, 343.587927879156, 340.794880998602, 341.085018858007, 346.277408535737, 344.625516152789, 349.299446327769, 347.087170234596, 343.03281348206, 339.429341886043, 348.839422220984, 345.637898031936, 341.626535632197, 342.839211526854, 342.062773564123, 348.017461088867, 343.953382176895, 337.490526101415, 350.247590359043, 343.053599159808, 346.546743714128, 347.660172476172, 340.241695430856, 344.455242888385, 347.301362360159, 342.274350641794, 350.15361207039, 343.667372697324, 349.528849340496, 345.315809895117, 345.182191187914, 343.676018609297, 347.051202587022, 342.231663073556, 347.976102304411, 345.723135127835, 344.381955585001, 344.96101148055, 346.395703361204, 344.537785900036, 342.48195464773, 345.377997340264, 339.756397423403, 345.929029833792, 342.774575881983, 340.498583042156, 343.049316532156, 340.771758388393, 343.435746573319, 343.054843082314, 340.881386360206, 346.386021428284, 342.442332737343, 343.598527328039, 341.889591700559, 348.140223928289, 342.670810265553, 346.601441997332, 341.318939513732, 339.852894789891, 349.548177877609, 338.26036177406, 344.104519521385, 340.977290405345, 340.434821282207, 340.808802096925, 341.662196923038, 342.865935089687, 340.125924173423, 355.281218425864, 343.689360932143, 342.747738629266, 340.405628620234, 343.873519915491, 350.280643279841, 339.599801706267, 345.801539539462, 344.781839296982, 347.710622168782, 341.941653858307, 338.696053555124, 341.911214963627, 345.868808632367, 344.036778201567, 348.811416745669, 346.572455972911, 340.875258390813, 342.983550754885, 340.903516145612, 339.093785783329, 338.936418209591, 339.481546166589, 347.921524114215, 345.944409604247, 347.213004067338, 346.449114908491, 339.367851315038, 343.968002394258, 345.99323766746, 341.493590739845, 343.515105420196, 345.718870280718, 341.272760458585, 346.326129842386, 340.723153627111, 343.982751170962, 346.682810653967, 346.305700160654, 343.625134772092, 343.22332165762, 349.858273083291, 346.599569267865, 342.7443311896, 344.715174773094, 345.450412226618, 346.939173205722, 344.400602107759, 346.258922541472, 344.798902544495, 340.287856062718, 344.909413623631, 343.569390532347, 350.354390937444, 338.486279317509, 339.320423271016, 339.799084037451, 342.578119908072, 345.268440645646, 343.585017401512, 345.659210851258, 340.30846395132, 342.7753659098, 340.867324369428, 348.429857066169, 345.189388305708, 345.403171664489, 344.095079933696, 338.858816303101, 347.149524792737, 339.339446100262, 348.340565998772, 345.336252927371, 345.535723730092, 343.948134408219, 342.155247050353, 344.01482094211, 341.700453658071, 347.021693408547, 347.643445232854, 344.629957820484, 343.103132864812, 339.241592101268, 344.741587904151, 343.770319101118, 343.89767753988, 348.505801118106, 345.917900449181, 341.027601652564, 340.656981893236, 344.049525095124, 347.657396815885, 343.864954425776, 346.635607366612, 346.494163297706, 342.398196715269, 341.09798948327, 343.527934687385, 343.700754993705, 345.422110006025, 343.67072967761, 344.674085130482, 342.353167854005, 346.932342614732, 338.596421412785, 345.683977058703, 345.088106962319, 345.570007123695, 340.207995479844, 347.927065162717, 344.783294838828, 342.836226197485, 343.635806046822, 349.682391402135, 342.048455662226, 344.898399868549, 344.877086385766, 347.236376321397, 343.761083503658, 338.993322109323, 343.966296184435, 342.205343232119, 344.746763578558, 341.324938577414, 337.153802411079, 339.588900333478, 345.943235604933, 347.728709042505, 341.658001259271, 346.341985260885, 345.905027950853, 337.142118799349, 344.536257123427, 342.090140360033, 343.469198201621, 347.421578837758, 346.002462519815, 342.860346744453, 344.294235430962, 338.72153815358, 348.807945739603, 347.626280354869, 341.518520842139, 340.832173439163, 344.326589177315, 343.420896410413, 342.293340552922, 341.18882728343, 342.502951999243, 345.779880760369, 345.790512614548, 342.547282762441, 336.776089061416, 348.163132350836, 342.502894522397, 345.955084615913, 340.469467196742, 339.354983219176, 338.876104042628, 340.282346032274, 349.121220006663, 342.160500939446, 341.911870769557, 346.329408686586, 342.689186223866, 341.574557224036, 340.684897287461, 344.788326551506, 343.20490027095, 340.89017798517, 341.689929252753, 345.970633691097, 339.095730241407, 343.576407065426, 345.48053079556, 344.08205877237, 344.554561923513, 343.700153300482, 341.957543733906, 348.396035552472, 348.593090991105, 347.964708458225, 345.34163010489, 335.945607355233, 344.298547369685, 343.216495334004, 342.037054477608, 350.327035546282, 345.258673402332, 341.394366328379, 346.432826382134, 346.959319258199, 341.646012925644, 345.981084329169, 342.268227444649, 340.68339219575, 341.420971665917, 343.342921743049, 344.786240188622, 345.550911029876, 347.262460396057, 350.554950772039, 339.591502217583, 344.9050496266, 338.072826047347, 343.467754687225, 340.600754827523, 343.756999257069, 345.721497852412, 348.698896815638, 345.990149994098, 341.551680233129, 342.341933267414, 342.973017276081, 344.596482263681, 342.332162711212, 343.273171884354, 342.266001193547, 346.11763228663, 345.318352458163, 344.868992556166, 344.529675016929, 343.281616493826, 341.972869622778, 338.664546227024, 344.093798450788, 347.152302197131, 343.620768742075, 342.216489894571, 347.390787259834, 346.888676831499, 348.112610156949, 339.763815398397, 342.861338931214, 344.591537580608, 342.979889581393, 339.494115112503, 341.542131814505, 343.158603280085, 344.11382486217, 345.474180143437, 345.445222614193, 342.248295853756, 337.023498945461, 347.629158251448, 342.864544445607, 337.739163400432, 340.085367197232, 343.494496070525, 340.681421203619, 343.708375385603, 342.950710666262, 343.46231974933, 346.013313578047, 345.622065819515, 341.482681926859, 345.597791362187, 339.732871279159, 339.125809015531, 346.289994725084, 350.766644398653, 343.542160703509, 343.11830420735, 341.423181974581, 345.653049528041, 344.76830796768, 343.361593186474, 339.778642144117, 345.06746643534, 345.351252022034, 343.760024993197, 346.820294970429, 339.4303204656, 340.733309490023, 348.270241155789, 349.265405939603, 346.798296652419, 343.553759376603, 342.781225568559, 343.819507767432, 344.551167154405, 345.024066037353, 344.152696208366, 340.424663254714, 340.934810917789, 342.478677777787, 350.808657948792, 344.947685608671, 345.755994165761, 340.394093912743, 346.718869168527, 343.968130476091, 342.311753375433, 342.37794433546, 342.211011499298, 345.158589484745, 343.971099362836, 346.6101520401, 342.481581638242, 340.706941965058, 345.364827981916, 346.27169159974, 343.418158627219, 341.422376522263, 344.146327063588, 350.869520457191, 345.026045511722, 340.115084411562, 348.583323995381, 346.057034634925, 343.78098946926, 342.885487077463, 346.942720163279, 336.634482771071, 347.257135926395, 346.217882146106, 346.438306874066, 342.341090649125, 344.870373372324, 344.710875981062, 343.465517993466, 340.653728252664, 347.38833244677, 345.5653770149, 348.245985542128, 345.885203205417, 346.100354717564, 345.405469549695, 337.309314395817, 342.495773458604, 346.894697264096, 346.104791602793, 342.157796326715, 343.610790294003, 343.847720393928, 340.255147137924, 345.436516212883, 340.611632800009, 346.868937668064, 346.963817475201, 342.957109735485, 345.882239524052, 343.742591713528, 344.393447673393, 346.449256130088, 344.619365253199, 343.325152490662, 349.500347109159, 348.118842441743, 343.792323042307, 348.823263505668, 346.204965542561, 343.785996904526, 344.79791619504, 346.276539482174, 347.201578858763, 343.019269651732, 343.013363695143, 339.983263051121, 342.979023807437, 339.349736721291, 346.845783523931, 346.021805583197, 336.798698706886, 345.53211388975, 345.316813347887, 347.731000338379, 345.435027402309, 346.044411929952, 344.115204143868, 345.993624719943, 346.700806054389, 340.642012140581, 342.744493287594, 342.370610983481, 345.088479310622, 341.385518906981, 342.116326133803, 339.951974802482, 342.31927102738, 348.480604861448, 340.203261779993, 345.71788371277, 344.21772144045, 344.978247691732, 347.910045573007, 344.967316388637, 343.845223676399, 346.603590543746, 343.738648620867, 346.615028919182, 341.447772829803, 346.064257584486, 342.369410649373, 343.836066724068, 346.560850469043, 343.38359234774, 341.949650556031, 346.184151171919, 342.378971596155, 343.414351017185, 342.230201113824, 352.755511282399, 341.259904095189, 344.084846227381, 343.35922517409, 341.179839532663, 346.965373218644, 345.084617504508, 347.077871207527, 343.398136195352, 343.843591657503, 343.572349549088, 344.501906965007, 342.434947880176, 346.28091123002, 339.571485310712, 344.683217606365, 346.733839513788, 341.170609275522, 340.101438320704, 343.159654360342, 347.435535426061, 343.072856261839, 342.54977685765, 341.178049907673, 337.442719294704, 349.325600386425, 347.25686024846, 346.576919024365, 339.287268594555, 340.159635958122, 347.018941593432, 345.996230479113, 344.236227246475, 345.774619317174, 347.3257997752, 344.603650708514, 341.895389109852, 348.503932657793, 343.867164960441, 349.186300788668, 343.656240875764, 349.14067780586, 348.603848526217, 348.624280695203, 342.845282458953, 348.761311506728, 341.931256257435, 350.015414461845, 344.121388321676, 345.380937807779, 344.388299572883, 341.878475252916, 342.546846793092, 348.263599184072, 341.973542170452, 346.977022634868, 343.59141763515, 342.634083603685, 347.756578066467, 338.995706744513, 342.671216972245, 341.197041832902, 342.434950440908, 346.455245491446, 344.117278621426, 344.107537360591, 347.128595781217, 342.499867741408, 342.454860728004, 345.588081450483, 345.646553763196, 340.253895014935, 342.159964943067, 345.92262116655, 347.547595568054, 343.233250627523, 347.417956306645, 343.432969489731, 340.424405895144, 346.345262989136, 338.722819152525, 341.807802321217, 341.063672530261, 343.619997870671, 348.157022383417, 345.991544214754, 349.533343144856, 338.938988422875, 343.160855264267, 347.269414831821, 339.619999027974, 350.131567327138, 349.068573206145, 343.799816152278, 342.62308470451, 353.097849859164, 345.219605609864, 347.684386684688, 346.414165816175, 342.355277389334, 341.925765714167, 348.79699831413, 342.66931200229, 343.849984417134, 342.783829130447, 342.865508957762, 346.997774781919, 347.40791246012, 348.550599574056, 344.242934281469, 341.761119484919, 336.483931805275, 345.490211831462, 341.007950624375, 349.297184143062, 346.090201675766, 342.64141813932, 341.766360729033, 344.941128181471, 348.110810161627, 341.101204502273, 347.127472803328, 345.798183883232, 349.909508811121, 344.959437305959, 348.892219263319, 341.11798020947, 340.04197463566, 341.817280640337, 347.641268654, 338.859599371306, 342.032898008466, 343.957572629587, 341.915127925772, 345.133989031879, 339.339256097454, 343.90741451448, 343.148883502354, 343.194287465485, 340.040321670455, 343.690358146534, 342.704663260592, 340.426499217506, 347.297757948406, 341.714302132243, 343.331824341475, 348.071200716027, 343.405745529662, 343.22006296844, 340.466655541765, 341.663663153295, 342.508343402485, 347.407559641915, 342.998898729703, 346.645862526582, 344.387097967461, 345.180433262829, 341.2425604788, 342.626617983192, 345.648934503599, 341.532780382463, 341.52434014493, 343.340894674956, 349.184848756386, 347.501294228261, 340.999313206606, 343.015064823658, 343.647508492807, 343.373014489413, 343.822427914705, 340.753370990214, 350.259729647594, 347.151629557087, 344.932697764792, 344.526272275716, 351.794664570888, 340.926087166014, 351.708573492836, 341.716803164893, 341.256473089295, 347.359690268035, 343.316083868695, 347.077859072377, 347.336899644904, 346.216574334743, 347.307518329275, 340.879712152185, 341.558093743634, 340.567707200437, 345.900206461591, 348.007259406517, 346.233184216535, 348.787483542262, 343.028365139045, 349.158888556823, 347.823534596051, 345.716011310689, 343.533308782942, 343.717454611744, 350.351529096431, 340.365228706564, 344.68159362078, 345.681305166924, 346.88754344606, 344.068961654715, 338.246094198442, 344.776406509909, 344.638770944268, 345.661659945735, 346.472368545022, 345.249695510208, 337.730891283977, 342.408238253218, 340.063741715072, 345.368461519562, 345.333632438806, 339.591410473984, 344.843841352623, 340.318565156013, 348.592963662751, 346.597624278969, 345.989200111731, 346.562984542856, 344.823714975311, 345.376967939546, 342.178119071918, 350.097331621092, 339.620929416622, 340.427621457716, 343.80363908369, 340.639688209341, 342.084470408659, 341.73266956425, 340.440410463994, 344.949984956604, 342.497299662251, 340.649749045066, 340.956426439538, 344.526105117618, 342.780416881871, 346.224687485812, 347.510840140638, 337.841938678369, 339.029497397994, 347.029918066661, 343.540706547289, 347.606820828184, 344.682772681052, 345.508172959014, 344.955135438692, 343.838184733971, 347.830346600511, 345.578953414189, 345.193704966206, 347.628366099621, 342.968946092151, 345.741543136442, 346.130397300895, 342.452037775851, 342.115602988445, 343.101014535636, 346.666458377326, 347.717707046981, 341.815220161926, 339.706412439796, 342.709974535761, 351.081147142901, 345.987090358463, 345.310385330177, 343.351681847756, 343.550295461962, 348.44691019166, 346.856238796482, 345.034870685566, 347.314249110743, 340.490647537228, 338.17936986995, 345.032028768854, 344.023249319784, 345.941968771588, 343.153259061371, 343.396173172423, 349.432260467589, 343.881540473435, 352.037130147946, 340.075518954138, 348.454850680377, 339.468458076343, 338.333337317385, 345.353193211326, 342.38599797081, 344.398263210986, 343.143085212718, 343.593863273344, 345.531233493239, 340.702550109337, 347.218391727955, 346.201121602887, 345.356775660596, 343.193355444332, 347.347972607234, 345.643450478053, 346.642118531507, 343.902307071461, 345.398153420799, 345.332859905375, 340.041251325181, 346.189992226789, 341.828844024151, 341.833251031114, 344.574109214365, 348.892125472987, 343.456765067564, 344.149424041041, 340.489803822408, 347.406429114418, 347.258249601034, 342.795840453264, 342.758246032509, 340.816093336822, 346.346359846389, 343.31070423728, 345.212895825616, 340.938725039905, 342.730683035536, 344.718067487439, 346.248863173834, 341.309957393517, 342.823100893589, 341.862762578189, 353.291362215911, 349.585335941272, 345.478609664651, 344.900903553363, 341.803451983746, 342.295427456328, 342.280441711987, 336.598782258912, 345.315366275988, 343.004824661538, 341.705649421913, 342.832781713264, 343.778043637501, 343.34808892072, 345.472920952702, 340.705190712004, 339.567683765648, 342.262334055881, 344.815190686062, 341.334752960088, 340.510647559085, 344.965040648128, 343.77277225131, 344.337748966092, 348.339286762647, 343.239681529663, 341.93964243896, 346.083566289621, 341.400317785947, 342.488344606451, 346.768079507609, 338.523843931505, 344.93516620767, 344.556857436583, 344.00956995346, 344.274437341936, 341.495552389438, 343.134733235733, 343.012743428402, 342.959029092241, 345.816974897796, 343.31608541171, 337.783728973628, 344.281002739672, 340.330633611641, 345.670650250066, 339.898840430521, 347.595684083308, 347.786654932223, 346.911494846711, 340.035909805571, 338.468337047772, 346.618797076331, 344.768958565571, 347.826702122089, 342.152801849429, 349.871199378469, 342.259621152572, 342.348238193581, 341.705859397502, 338.13718945851, 347.461603604135, 336.214514535962, 343.796905305211, 340.718523479124, 340.827937721245, 344.573173258511, 349.563456193848, 343.688112152141, 349.978648881051, 341.599482617588, 336.93812467841, 344.162130161342, 340.391374467307, 340.0959578536, 346.550911326271, 346.602087279131, 336.879490726129, 345.124543395728, 346.966657696423, 344.499902561454, 340.912456140849, 339.557184906906, 340.844323973546, 348.666060745698, 345.473650284502, 346.135455125143, 339.977367350231, 348.624023541258, 343.853185680157, 345.388800711591, 342.686014784418, 342.457219286787, 342.175314274091, 343.801141003975, 339.394422108056, 346.268459526934, 346.745438777148, 344.500805826986, 343.070291330157, 344.762104661134, 343.246862837054, 347.111181254264, 340.336795627087, 345.04762370791, 345.741507997235, 347.20803539478, 344.002830597604, 344.432174461317, 344.179603569509, 340.186463028063, 340.923992525703, 343.819544625756, 345.603373792937, 342.061661547288, 348.110889741576, 341.654773489032, 335.705326092433, 343.420913500137, 349.786583185853, 344.924212388961, 342.574108542708, 341.010212046628, 344.362781644474, 347.215972676173, 345.29190383441, 344.063319584614, 340.142372823065, 340.903784535432, 348.235367751483, 342.159759888846, 345.148121910926, 344.824930141208, 343.255415984886, 339.302299380107, 340.022932342178, 346.467015567725, 345.189052073325, 343.596140614674, 342.425448134168, 347.327995219311, 337.964298512397, 346.836656750364, 341.450086379864, 347.057470245941, 342.379886258541, 345.312560014342, 347.273061316611, 342.507926566928, 340.420060027246, 346.508250114843, 343.222904007365, 338.754456348803, 344.372213582711, 343.866204216336, 342.042119727399, 344.054413031841, 346.779415719202, 344.68363955944, 350.599124312265, 343.062820404226, 343.542067806648, 342.558763461472, 343.143236688668, 346.000315131316, 340.575070302461, 343.960752491989, 347.340330224931, 349.759391859527, 339.850437386719, 341.01307214324, 343.26539545642, 345.228347909716, 340.448108860791, 346.59159284995, 341.665076644741, 340.507838306295, 345.31263807435, 342.730070866963, 339.585885029775, 342.945276071033, 346.502720531914, 338.746283756512, 342.349550947085, 344.217720300972, 337.063289369715, 344.356952736983, 342.626278970163, 341.572953375732, 343.14668222923, 343.122894138887, 341.192545534899, 345.643855954796, 343.196524016565, 344.0412808583, 344.182256723782, 342.542435368286, 344.581023389518, 347.861858732018, 346.807447715141, 345.645282880444, 341.371936072223, 346.945134466997, 346.876806756124, 343.995571625687, 342.701741603964, 344.384675443086, 342.78188718965, 348.315525231943, 338.861862062743, 342.502230464724, 343.517238283764, 341.644580331176, 346.336988076659, 345.86095646226, 344.915192379258, 346.327511650201, 344.01427159124, 347.430740392666, 341.093030081611, 347.076156036521, 339.538856542843, 344.817659475962, 343.616054069084, 346.226099876181, 340.39014245505, 345.370299049993, 343.953984194264, 347.051519060793, 343.886353455928, 343.164837350324, 347.241113545897, 345.956911986374, 342.78197676422, 343.887818362494, 348.801458837635, 345.425023220969, 342.769599119959, 344.211445432416, 348.414831654672, 341.189976436465, 345.617323007457, 337.801489609007, 345.468208108483, 348.131264661405, 339.60071094996, 342.783348154658, 342.551322791738, 340.372106346471, 344.259046567096, 348.515705980216, 341.47100595107, 345.203753216009, 344.025735339613, 343.322791717947, 342.912340969321, 343.206318868444, 347.080098741212, 340.336630587363, 350.792183719093, 342.990298825266, 338.169755801046, 345.669741105745, 343.358662526699, 344.616038879718, 347.9945775428, 340.261214785598, 341.087620573351, 347.989638482023, 344.455727621454, 343.586276223094, 346.979808628274, 343.42128501516, 344.199959604818, 349.057776800446, 341.217686287641, 342.780448400449, 340.34701704145, 340.266725627727, 343.653239341515, 345.038352155352, 344.674498515381, 343.761897910045, 348.358342674933, 340.806556429989, 344.799553120782, 338.958360865827, 345.621749329331, 347.315255874406, 344.382990735632, 343.430469329323, 347.52389378924, 342.843377440315, 342.622692214477, 347.721215371608, 344.679127914232, 340.074486773071, 345.521595574933, 344.494749262339, 344.436325851191, 344.118011105625, 340.456361694896, 338.398439790969, 347.074015226622, 346.542431225304, 342.779298993398, 346.821402303848, 349.466710616854, 346.214364788654, 346.129005859701, 341.51882966943, 349.292235604559, 346.085425191772, 343.838821034767, 344.021507164709, 342.526963308104, 344.155845633914, 341.841267768871, 344.006235490965, 341.587774994902, 343.92154304507, 340.735751847221, 346.649877115355, 342.088857220611, 345.975294828871, 346.215257789681, 350.211594155794, 343.219145836659, 343.29931340856, 347.26400604796, 349.777837507808, 344.548038692379, 342.230230445464, 346.56934019846, 344.307892691959, 336.764777805615, 341.704370326844, 345.270716815177, 345.41901757604, 345.577056578657, 348.955793362113, 346.956705199449, 346.207797466756, 344.384589609633, 344.436798645649, 348.130232558947, 339.752936533799, 345.738204672847, 345.260654717485, 345.086435544009, 344.878249031184, 345.854164435211, 341.614389053183, 347.674188966536, 342.23850650394, 345.105310011563, 344.432032776429, 338.57258363948, 345.345729104656, 351.951361897427, 344.797900622304, 344.247491414006, 349.181022744895]];
