# Supplementary material for: Hypothetical Outcome Plots Outperform Error Bars and Violin Plots for Inferences about Reliability of Variable Ordering
Source: PLoS One. 2015 Nov 16;10(11):e0142444. doi: 10.1371/journal.pone.0142444 (PMC4646698; doi:10.1371/journal.pone.0142444)
Supplement: S4 File — All experiment interface and visualization stimuli code is available as a zipped file. (ZIP) [file pone.0142444.s004.zip › experiment_code/data/one/64.csv]

	sample_num	task1	task2	task3	task4
1	1	518.822789381447	679.618217536702	134.192243565749	344.84774187155
2	2	491.060429027151	670.00971464901	125.281730569851	382.012412679149
3	3	533.364502141431	673.981728105074	131.104458926544	328.284892008954
4	4	521.277590408316	672.337704649343	137.550891518081	341.344681061771
5	5	515.52636540845	671.320472271647	131.206013535725	383.209337434648
6	6	529.333816398924	680.039519104474	130.083794867641	370.117884952143
7	7	507.793077662209	674.730118614146	129.830197107611	371.939413136289
8	8	523.523557958067	674.413298828757	127.940998078266	327.743646527065
9	9	496.029609097737	669.145713587384	126.2790628038	326.937941302227
10	10	545.511560164148	663.476716182895	124.17316555776	363.808422442034
11	11	522.753047122512	673.475581447483	134.532084080995	345.079047521623
12	12	523.529463392021	670.309197971555	132.406109003451	338.574992219369
13	13	502.025002630878	675.040242754427	130.336736998279	329.292008859989
14	14	523.713227111553	668.0953035233	134.887802148946	356.632373101876
15	15	512.866887335629	675.69420311459	134.943154559672	358.961985031127
16	16	501.39620014793	675.113673826612	132.857624122741	334.584553685269
17	17	493.42332821122	669.063927383874	129.81875313388	356.349287951246
18	18	529.424411599927	673.131023931185	127.795807905434	346.304233878639
19	19	509.598678452599	674.68055629483	130.275536046321	323.153953457822
20	20	543.532393520305	672.109529500525	132.411844412962	336.286801951893
21	21	521.814730955919	672.697704253502	126.494661641086	345.165677135974
22	22	505.443828108184	675.890402366836	132.03532909656	343.339823342123
23	23	505.517564780981	674.341490214871	128.745598432295	324.310736761117
24	24	506.244398441288	671.229949541753	130.007151866316	350.063336802745
25	25	518.442893498985	670.13757426915	131.454967015878	338.90806658661
26	26	497.641700143178	675.660049387851	125.28165186998	333.845281707723
27	27	516.908651064048	669.671400377991	135.01851614942	364.588919435158
28	28	536.991050117738	668.849690631008	131.060174915076	340.709688349013
29	29	518.95132162234	674.164480928438	135.146269627232	339.775053734021
30	30	513.428881128543	671.856060229264	130.805289431854	334.773227444371
31	31	535.596748686202	668.908007272998	132.977930746553	344.143130333758
32	32	524.787196563934	669.85761179066	134.077099759777	352.165340598344
33	33	495.217878110604	671.667196953564	137.608634283147	344.660379455485
34	34	533.840425028066	672.605547559724	130.150575839709	355.868711529322
35	35	520.227730202734	675.650324385727	134.020367082458	339.403028454613
36	36	537.331501674765	672.349175077683	125.904080379104	361.183237129293
37	37	522.090898188578	671.662120520617	129.574925159921	328.33397365304
38	38	506.242907292895	671.879046581795	134.925177608199	346.854012474756
39	39	534.782230293172	670.041521952539	126.270160792746	313.841798245678
40	40	513.188153717865	672.809850435375	132.657675377286	351.6226026335
41	41	529.234992286073	669.043982639005	131.628156314414	367.506547262725
42	42	530.821010699707	673.508609489319	128.446688996589	321.66257169274
43	43	520.483976541581	670.582887282656	132.273425627649	333.683026081225
44	44	537.017293529435	670.152453894881	129.055192613029	327.034800681411
45	45	500.608755885291	667.049030254711	125.877330355211	341.147187155207
46	46	514.109327166275	666.417197180813	124.144436440079	316.275315654831
47	47	510.325563349315	672.342204186778	134.112294578556	316.770400125207
48	48	547.422419293625	673.57377344821	126.675855605848	357.497914856081
49	49	546.817734490499	675.623064972	130.608771258652	352.527485020123
50	50	533.931279268133	669.075953321667	130.407556587631	349.538313557075
51	51	535.497027546333	671.637147564098	133.575628283591	314.327038857658
52	52	528.852632977162	669.169594619954	130.71081258312	330.512954275866
53	53	533.155605162814	670.317934175034	137.456050125911	329.176988311056
54	54	518.136822738112	672.537890487198	130.364801770011	336.240807091625
55	55	518.140087951389	672.1230805039	132.265524847932	366.402232064874
56	56	528.396928728416	675.482691191139	138.376603871112	361.535682433873
57	57	529.906095959365	671.112678531189	128.049551262362	368.187385742068
58	58	543.855721165916	673.370513187206	127.258088408268	353.542957978367
59	59	524.176939912618	672.579900693585	128.827130395694	324.290137846133
60	60	531.312600878018	677.884940777078	128.918336069492	365.310507902406
61	61	517.208563864541	672.196787755576	133.833598423181	348.71873871612
62	62	511.338616857115	667.762395501084	131.633340863264	349.603227944073
63	63	538.598115593975	668.89471691208	125.659465449186	358.574032066869
64	64	528.547386042906	674.703746819997	130.648612211404	349.958602219538
65	65	543.175563073773	672.795461950724	133.063331874922	334.556460412921
66	66	524.00535422597	673.510535136403	128.037380035409	360.80618007237
67	67	518.237412449403	673.083524698062	131.572818681384	321.540537460129
68	68	523.989167186818	670.096053226981	133.517203034515	330.787512457329
69	69	529.543487838373	671.000345653475	128.592963404647	342.040349683137
70	70	497.128948755086	668.481677516798	134.597596753684	311.499012082677
71	71	480.220619988296	669.184211181289	131.596749153179	338.567720319489
72	72	515.110631122875	673.007297811072	131.282696114677	349.656785835371
73	73	497.237880629072	666.514781380141	133.439596234466	309.660566446977
74	74	543.386393308193	671.850773243895	132.616669412419	346.377430991569
75	75	532.164857503024	666.663249986353	135.365435288544	359.223271021288
76	76	527.287721007128	671.439118166693	130.885171323511	337.226414904144
77	77	520.752329854973	671.818872324697	130.644439581354	324.367794670745
78	78	520.208408576428	662.663781949591	132.692103501834	332.27466407344
79	79	508.163671111959	670.911152208124	129.043293516988	359.454155762395
80	80	534.513930389696	675.429885936978	134.443854251608	355.405053571204
81	81	562.92744917323	676.361707109316	132.648826676804	335.588826527481
82	82	518.468289516675	674.460277193372	134.636592161931	323.40843925009
83	83	515.885393226831	669.368116505889	127.896580712947	354.610524255583
84	84	520.392825360364	669.923342991656	129.653885908311	336.646269381775
85	85	508.900025498072	672.055382946671	131.128692504922	370.108398512084
86	86	536.253916086155	667.136893575247	126.821324290484	343.813848123249
87	87	499.805676820368	672.788562500963	133.986074309318	365.693995659595
88	88	552.766940615553	666.78117918946	132.048426338399	341.094962726334
89	89	527.701857278992	669.024028434557	137.128634809704	352.713851620435
90	90	514.184046894747	676.712104687636	131.204863987306	365.871785298642
91	91	519.297712692794	672.389450444153	128.468329622184	332.510232928451
92	92	546.266999684623	671.149795588416	134.779024204648	356.804406012489
93	93	512.068133002851	670.508681908546	129.048522422491	333.763210834275
94	94	485.256237633119	670.814158027543	133.070643683756	356.858990995425
95	95	526.704890316514	669.628864867684	129.4863233062	339.238863648008
96	96	542.419699274157	671.072861069365	129.591885844102	343.5878831403
97	97	514.801056874731	670.312067302802	134.880213832807	337.212305981073
98	98	516.046622724225	678.144353153312	135.361802058003	340.65163631421
99	99	501.758528355718	668.683364343784	130.709793317297	368.10102011919
100	100	530.129339068554	669.230685561767	127.607896804984	325.506844843987
101	101	514.577619250622	673.64644054767	132.436548247404	341.598830580524
102	102	507.546583656565	675.564828167535	133.81600042099	344.208193938959
103	103	522.86080446699	669.477973500159	133.091045221555	347.187773071608
104	104	525.362210319684	670.419759573055	130.019283817207	341.351260541774
105	105	507.742123200061	667.718112623192	135.35570965311	344.271163485209
106	106	523.208051394385	674.018673075749	126.642347495495	335.080783034756
107	107	548.358764995374	670.370039486104	132.141729661699	324.070766388212
108	108	544.90172407055	671.528808740948	127.77949206541	347.235249534823
109	109	513.632536091769	667.091801063439	135.629825426869	351.022685135377
110	110	552.471145305992	672.799228558439	130.668643559936	374.296338647064
111	111	527.192036769051	671.101863021434	134.988187997777	339.772083457727
112	112	537.488751607728	672.686987062546	130.468255706463	312.611438433293
113	113	522.325688531154	671.04232991957	130.354801526846	355.344190331393
114	114	533.647476568796	670.779635459216	130.444032507036	332.015122094016
115	115	528.107769092314	673.952409344244	136.064860244794	355.064257917293
116	116	497.991069730754	672.326160942001	131.133654317158	331.878576559403
117	117	551.978102732197	670.439188111626	127.822395276584	325.377606909784
118	118	538.831395463112	672.803268191294	134.296762683977	356.895925052988
119	119	548.343069926833	667.361481759258	131.723487086869	312.331730224496
120	120	509.29305832229	667.623047832431	135.292286552944	346.880411745727
121	121	498.306040888182	675.527253790859	127.590523891462	322.594544953751
122	122	553.518027089075	675.876731716436	135.6687734716	307.590236555434
123	123	542.461280833541	678.285171578214	131.572913691941	344.985303329434
124	124	534.764481713709	671.210748524414	129.502443079593	319.186883030493
125	125	493.897009473485	670.717539098008	131.812583410084	345.06720032012
126	126	573.879457339519	669.817795270149	133.243030085028	359.952274943373
127	127	513.965237964992	670.417971434211	132.79222973979	314.965375178162
128	128	526.964022038762	673.460688795762	132.206587826067	318.589354102484
129	129	520.372115715886	676.87318164988	131.670935490664	331.359483795757
130	130	491.346320092676	668.886598691943	132.103895701366	348.568582746953
131	131	529.265647867165	671.100132174919	130.980921189649	352.210093119575
132	132	538.042160964441	673.539032802754	141.018635139219	349.709129493815
133	133	519.69125843297	675.956659232282	127.472102271845	330.589269134995
134	134	498.399926559514	671.136717504623	133.277007783226	340.835009287143
135	135	505.979737411863	673.543290113826	127.958798284107	343.223748427003
136	136	524.760894731533	671.443515298989	132.476264391092	369.07841769096
137	137	541.750419596322	670.914867755967	125.561341797866	354.181910930955
138	138	503.779750233665	669.719675166539	129.519345244322	322.060361028676
139	139	532.269051762276	677.12007958649	129.122134628222	350.446811264626
140	140	537.336948527271	671.182210097193	126.128981409373	375.109745947515
141	141	549.447431984664	672.798636731741	122.37648687585	298.131406446007
142	142	539.166459638409	670.610967769932	130.697648920533	353.303632982647
143	143	521.051305562389	671.396937689588	137.117999818513	362.556178588822
144	144	510.275328816607	670.796218228489	132.717713807608	336.865950806379
145	145	508.247177887196	672.783496331034	135.82076085958	337.360546401731
146	146	538.229195498573	668.967314437877	129.302558631337	332.38702061878
147	147	529.525152678088	674.385814223515	125.304361441216	326.136616762535
148	148	524.731508778699	674.158799279562	132.255666307717	357.736385677317
149	149	535.38357802577	673.741618022393	126.452844102489	338.349777419456
150	150	510.992564802648	670.723186663768	135.965180288678	331.025553882577
151	151	488.885504134264	673.685547725432	129.568527277393	352.976042670967
152	152	531.215748271719	670.423700297463	135.492800925185	322.677088341823
153	153	506.943342164157	674.194940145187	132.460727580892	327.747641975428
154	154	533.579353239817	673.307705333121	129.185150915095	341.909272559271
155	155	536.164400015594	675.834289566552	130.447744595354	373.576077453101
156	156	529.302240938396	676.046079909653	132.954374147117	332.14111682308
157	157	501.04962220644	676.660629743884	128.778313841097	379.766328258086
158	158	537.663359192079	667.924297582631	128.726381149143	330.446211944402
159	159	529.529038310358	670.505454024302	132.716362138848	341.129954525952
160	160	491.735158996483	675.487548173032	126.513051907779	325.258394508888
161	161	492.123181612955	671.463577664312	134.040929381221	343.694087094915
162	162	536.8441315882	675.13710266381	133.187349374042	376.927421751945
163	163	516.301571606009	669.167137497311	132.765159371077	343.778666418309
164	164	497.931994522277	673.861219340578	128.544172094214	345.737760810004
165	165	526.296224445883	674.765558507351	135.202462491818	366.80281436713
166	166	530.899014840214	675.036802691854	128.513419769699	355.766841401965
167	167	528.099496435551	676.786665459594	131.139076989412	313.587823595164
168	168	537.252366622735	675.545464999167	134.090672397066	329.415593108955
169	169	524.786367612769	665.269187747639	131.146315745924	348.242177690473
170	170	498.865482950953	668.498754507083	128.615637352127	352.393164269377
171	171	535.587872277509	674.64738512891	128.417401071031	335.397424028484
172	172	527.129565913783	671.249352593532	130.055252879356	341.778454777723
173	173	532.690419227963	671.615373851821	132.821190258809	325.261780301659
174	174	507.370303104114	679.092511269026	132.315953414069	331.753378068121
175	175	549.568070891953	676.879359553351	135.781346556015	341.464092242411
176	176	495.814098000322	676.738015134921	130.631635760765	366.07980547125
177	177	549.972599385451	677.802111921656	127.301336752562	348.952422686895
178	178	497.430074402957	669.646152393392	126.835476017022	373.648722375884
179	179	528.775459789902	667.290839116094	127.887956562038	346.811598771905
180	180	511.837234032476	674.151506152	130.658342282586	329.218662678956
181	181	502.923947181286	668.105475012575	127.043868487628	346.436142034379
182	182	549.508085887844	672.764650652727	130.227087854381	337.628566446241
183	183	529.079996283418	674.882484681722	135.35480018219	344.112942707738
184	184	525.488824678318	677.670742363794	130.919892538141	337.079960625597
185	185	516.394169110345	674.47839334028	134.18075537341	319.12686902772
186	186	503.822130250995	667.97588599274	131.469909085866	369.645094815449
187	187	499.328375605133	667.578015203543	134.487488009029	355.070526675471
188	188	566.597736843661	670.712710663858	138.697230068506	344.669380113366
189	189	521.222198781197	675.801177775313	128.036743024014	305.234485994625
190	190	510.937237701718	675.547152001161	128.03890040346	339.139319866291
191	191	548.816460248173	673.272791783416	126.747553960998	359.346660974989
192	192	542.015615123957	674.444040355159	130.456593748681	364.413333587345
193	193	510.494857346002	671.074848355039	129.249387565335	359.976732227426
194	194	474.845917714055	671.286069233568	132.711892578662	345.327021688731
195	195	524.147423209785	665.416178840089	130.897849508751	363.443206534203
196	196	520.915401271756	674.820023516704	126.148348692515	337.800675732475
197	197	503.021011657366	676.352978424396	131.326424186926	333.961472806893
198	198	471.805209789415	672.054363611349	128.130485222025	339.958880914203
199	199	516.285211911635	673.396794512097	128.620554610133	353.198536344187
200	200	557.297982566091	673.335456361555	132.890678352559	351.978202821658
201	201	528.65693347864	670.951996862407	128.310891441714	319.351748084859
202	202	510.60567513681	668.261580175464	128.022106892851	332.748052691995
203	203	512.281958878513	672.166750754227	128.497387699019	357.836395727771
204	204	497.147202250791	675.186881152958	131.610199450138	328.233593790435
205	205	494.675965267262	673.121193485683	131.372185906385	374.337317740852
206	206	524.179300206074	673.13432738571	130.034073175889	379.203489586228
207	207	515.342927222004	670.950872360859	132.314341061675	377.909465413377
208	208	533.814021165873	672.801688748072	129.421992801462	353.371511225268
209	209	504.871967606356	677.834881110395	128.077758903628	385.600838660643
210	210	538.376354075781	670.479008783308	129.61096974728	363.470875490678
211	211	510.128418387008	670.929117722812	127.054773479328	346.494243017847
212	212	560.933214292819	671.168706633566	133.468607233703	359.97031198488
213	213	552.028698733285	669.472998393942	129.575111728013	340.108192677262
214	214	522.247358311914	676.241744783668	132.301648032499	357.809213746692
215	215	545.831256151253	671.986483134193	129.42997371899	380.387417662401
216	216	532.221653014774	671.52991734817	126.761409660141	359.411043456928
217	217	491.437476427877	668.697065954189	130.919792268881	328.423411106815
218	218	497.210608611563	668.143703563584	129.701622842764	379.346434464172
219	219	510.782450303343	672.493448084597	128.840116462664	348.314302736339
220	220	505.514557020791	670.801398558733	137.228815437093	345.330755819644
221	221	495.711829765631	669.88258270367	128.733830976537	377.538088592184
222	222	492.16211939685	673.089331948909	132.017984713549	321.478401409422
223	223	521.051082285593	671.965672872157	131.208284070262	349.010314279344
224	224	526.768984726374	669.836371612357	134.652970598827	325.173548972593
225	225	513.916767310339	674.069149052296	135.958875517882	381.2344855367
226	226	516.588174222625	674.842945255229	135.049188777234	363.455526246782
227	227	553.660504041554	669.767852023622	133.269262163704	344.732829318843
228	228	505.065850582304	670.871374934182	132.243450378033	314.335228098593
229	229	514.162769873673	669.803779994189	136.037617230123	380.128050635386
230	230	563.069723614427	674.586290434613	135.734076116649	340.295525858491
231	231	535.97877032415	674.262991222916	130.115313196209	337.096652374639
232	232	517.233575047157	667.979054385712	128.912582378881	325.855799658127
233	233	527.105270007821	669.157843099951	133.182791658368	348.778293386718
234	234	494.460479183405	669.930312739657	136.3547601068	353.679692574556
235	235	507.01230573233	669.698840212776	134.435113517546	338.751331419397
236	236	516.489300751116	672.092368401231	128.116622181633	328.396042241609
237	237	505.644661299053	670.127358305886	133.058681404344	338.668334072782
238	238	523.136730897874	671.354337220287	127.978184757637	306.132226381815
239	239	540.499698694577	673.620085659249	130.494836149178	349.617223084354
240	240	516.519185001228	673.930333794336	133.102779534859	363.695718630348
241	241	537.052011287638	676.622525128058	133.99691077967	351.232514730947
242	242	513.14890635808	676.438139034378	131.470401249655	336.882068848995
243	243	523.349919773867	665.508880985016	130.847375308727	338.755780095816
244	244	530.059125755077	674.146239404139	128.460449462614	329.384143885662
245	245	530.139108722227	673.307689614254	131.260801457748	327.415348851268
246	246	516.068001214741	675.192431108519	127.766411415117	355.688287443607
247	247	518.280261624379	670.877441018484	134.279593766827	352.334571517931
248	248	527.527167604346	669.732772495996	133.548393706547	319.664594622915
249	249	517.734104447474	668.236883499071	129.70799116225	352.215824305054
250	250	529.814678890067	674.132859920487	129.635020179728	334.236515508433
251	251	525.324710513006	673.526296914985	134.811934506003	319.057481477808
252	252	534.97420564933	674.107664461535	128.100565704188	367.58766803122
253	253	523.575399796625	669.279419013581	135.988940699613	371.176524596783
254	254	515.090721226232	669.925377026044	131.847767228302	354.220082801684
255	255	506.659174820022	669.408107967409	133.118388035425	332.874747684471
256	256	536.879229610337	677.563839211417	129.831854570145	304.563024047218
257	257	513.079460305793	672.74237246716	127.354623185777	364.591505622503
258	258	493.930307968442	669.49025769589	130.046739011266	293.559573839096
259	259	508.773298574813	669.125703975192	133.266549692249	376.147250374875
260	260	526.476310990488	671.764242949217	136.651381501343	338.86746552111
261	261	533.244313202284	668.683904969013	126.688194555554	347.145255889529
262	262	532.338151651652	672.447191590079	129.228738243734	356.934470190878
263	263	524.951289605026	671.167735873377	129.563184870399	351.100072351117
264	264	538.801494185083	673.181252945493	130.151162200569	350.491738076883
265	265	499.201965993768	674.835563604275	130.045520950108	351.569726014962
266	266	506.405172703843	669.915811765949	131.915009973454	353.836970300425
267	267	513.599400603281	671.917631208102	130.282096314209	353.092308372102
268	268	524.680197324102	673.724704684876	137.827449756283	339.693922079788
269	269	534.866633089668	667.80750209369	132.011312640769	341.003616671615
270	270	506.155163977418	673.165796075044	132.889814373028	346.268540864066
271	271	521.450263859484	671.588872249086	135.711813709936	340.375243987265
272	272	538.450228914531	664.423019458619	125.465738243526	378.586192775909
273	273	490.379943018467	668.103693623568	128.674802795697	332.400242878333
274	274	551.227185428757	672.943331138649	138.058806817315	349.595167416228
275	275	514.984411274661	670.270846016043	130.900440514416	339.062693999286
276	276	515.104959913051	670.509180733996	135.350512251739	334.13445112648
277	277	504.970723871108	670.500514241661	132.009328809917	353.234516025833
278	278	515.744061641826	671.123148047796	125.587486186372	357.537274714729
279	279	532.905026467427	672.259538763731	129.639117861385	331.252061810427
280	280	511.062301968553	670.522204458845	126.722252841124	385.162671869356
281	281	518.345373975446	670.929815193842	138.433476197766	378.255182358576
282	282	530.632939114804	669.565657349471	133.471747771988	330.922706505957
283	283	531.137343080065	673.963188770775	134.926477308977	336.22568192679
284	284	471.534768144111	670.868421046655	128.726004084515	331.774447138854
285	285	554.604826661004	671.034783849018	127.69401597882	324.45019081753
286	286	498.785022532681	670.64524292803	131.022629411104	352.393854501757
287	287	510.004206913702	667.27902022845	133.209204124878	360.466100235104
288	288	531.36006661434	666.305900763261	131.018339021666	355.007848725071
289	289	504.408551766828	673.245824320528	138.781664020989	376.470161819512
290	290	500.075530249148	669.320515107326	137.463282586727	369.08766833684
291	291	520.912704629393	669.406718305525	133.410961131473	359.117269230829
292	292	508.946456186102	670.861477159765	134.936952907611	359.407666126145
293	293	519.965992491035	670.191219811098	131.3513084947	333.928800206741
294	294	520.732896048287	670.640781016777	122.170640199786	334.261732465731
295	295	561.921289340311	670.634674850258	129.945254572223	334.685553291178
296	296	506.356920643175	668.19951847661	134.201739784301	327.624347221962
297	297	538.835250139068	674.974615495781	129.126918719494	326.309654103322
298	298	528.677503523263	673.919931117959	132.926598504043	327.324162410436
299	299	522.179511045906	672.883391950185	129.111046575949	352.800946599088
300	300	515.499608756043	677.726903459193	130.771778351669	352.00719836323
301	301	503.480364901949	667.232058776634	131.299027320295	342.478786705227
302	302	520.18014328554	676.184589387385	133.053476296518	348.102347867323
303	303	531.160940798936	672.824222004585	127.154770229116	320.914356675514
304	304	516.144753714787	670.994893097571	129.066391516382	322.132038314182
305	305	543.55003594268	673.132689414579	134.466343494651	370.482578589027
306	306	564.967410375325	664.640506848469	128.620062121604	320.111624260644
307	307	509.367562673101	671.671660699129	130.203512056426	331.757904380866
308	308	528.026795982577	671.112873324835	129.381775100105	344.854595975318
309	309	497.210864405934	670.555959046075	134.287743637123	362.86846932706
310	310	527.079492754732	675.052396391212	131.091435352501	349.659550934464
311	311	511.926469722602	675.861193915661	126.83118158343	384.918014609761
312	312	553.830338251379	675.385715721206	130.919432082733	370.340394821277
313	313	530.745542155923	674.916931601625	127.99351449387	346.601123212928
314	314	520.488037652055	673.008540321469	131.888146090003	323.45291660731
315	315	535.359480970999	669.107405310519	125.339767834237	336.353160431128
316	316	496.375927348769	672.431667381811	128.079807786856	339.187092768131
317	317	540.496094813154	671.226682092947	136.322560682897	322.330395890451
318	318	494.626208291544	670.534870354483	127.045127460195	345.102031326348
319	319	509.660361431489	677.428067158042	130.240495886975	341.583647418049
320	320	527.182037397079	671.199654791246	131.650680467188	341.947047024847
321	321	543.739680795721	673.477456183956	126.791120247664	375.809069582362
322	322	518.570375034262	667.422625733265	129.124578738784	333.006694306509
323	323	541.763295930033	666.697892275122	126.712943292064	354.685624821985
324	324	491.86483321983	671.171856209918	130.663848347073	365.772308399878
325	325	541.451165661605	674.460718441671	132.574214467321	329.265740917723
326	326	524.328905384261	667.166409146581	130.660267705085	342.999754034602
327	327	538.528206894547	671.344878183308	127.702703122582	357.243784030223
328	328	509.128291546523	673.284985526851	131.478330679415	333.76734597558
329	329	506.768534981287	675.649059878778	135.120068026613	333.235394274516
330	330	525.803217858162	669.401774777032	131.930482098617	354.45563717525
331	331	537.946520950601	672.324851123175	129.578193042244	353.523297565839
332	332	529.700536924363	674.706924923193	128.908458760826	360.17626257511
333	333	543.338146464778	674.312224799011	128.32944873297	348.829952021759
334	334	571.848748029228	672.317588709835	129.922287827377	347.437927793218
335	335	555.807795813016	672.314341974425	132.828578437246	364.903069089871
336	336	511.178716237562	673.050003321273	133.338126955593	339.087327426323
337	337	506.953624452778	675.548144587867	134.074292830449	355.020895442519
338	338	519.100771193931	672.419764833218	128.383069113308	348.576397740896
339	339	524.583013240799	672.124388118563	128.443833575511	358.088211331344
340	340	513.68551097553	671.985937179281	131.537268185545	349.240154781072
341	341	492.163424338025	671.973559527589	134.667193741782	358.517653692327
342	342	507.746034141573	676.21144950121	130.915896683118	342.696594393684
343	343	517.103159772064	670.858530479216	132.32445765544	363.282803614103
344	344	502.123849650496	672.988442598147	125.008605128095	319.45434946
345	345	534.969133054914	669.248507338483	138.040090847982	333.762536242054
346	346	536.484432667946	671.54644085281	136.146502201543	324.737013346025
347	347	516.44503301435	679.571954469223	137.958233011429	346.471084290122
348	348	544.753533223266	674.919688365596	128.593979398209	355.435803924873
349	349	500.984454360325	672.57054670761	130.738248297971	362.901711308302
350	350	529.830095576006	666.966341335689	130.70102236203	309.849254500489
351	351	525.821488640493	666.824958690422	132.894599900658	346.246287970268
352	352	503.070226028507	672.670420515703	134.767349228905	321.531388432033
353	353	517.063577233732	672.594970660999	132.377356844612	355.557674136556
354	354	538.919715321842	674.436150485758	131.775825788162	332.798802897578
355	355	485.788827921495	671.725138697685	134.012471729647	331.849341165845
356	356	521.46747366467	671.689373948162	128.006864121762	350.972536252294
357	357	560.60818442655	670.501636973681	132.458735155727	297.096020820248
358	358	557.529013557545	677.882011272898	130.169498295624	315.188478261097
359	359	583.855923662402	672.013826767614	130.928920713537	344.179719103631
360	360	536.051710921352	673.293349425615	130.021733013802	342.356706404814
361	361	519.457977149355	673.06241808326	128.643034180125	337.729669423943
362	362	525.628982400066	670.415761050467	131.850850568512	354.832850629272
363	363	531.633745119422	676.07055650291	131.730638452978	364.157597284237
364	364	527.357219520886	670.862803324364	131.919941400223	358.801879266572
365	365	499.614426481883	672.165516416853	129.594236126332	346.778565298075
366	366	534.366887886129	672.40301083613	129.950348870155	329.627374080207
367	367	488.245210010526	672.695604930298	128.858974482393	355.340437462655
368	368	491.627415237437	671.147421583182	137.834755191817	346.188396461409
369	369	537.549520341094	671.166774891132	128.898951246243	330.72086727301
370	370	555.995028504613	672.97173016805	131.399355862336	355.658845834421
371	371	529.381510678477	668.848268436496	122.463073930187	334.984410755079
372	372	543.573310070857	674.67716348496	130.308063584019	316.253246107974
373	373	548.725579802599	668.013381767004	125.396684299386	366.508540724227
374	374	524.837491807498	671.080990678363	131.303371681195	347.413103764336
375	375	516.366288502733	664.966432966859	131.922857094386	322.120590189135
376	376	546.893105717705	673.763040835834	133.987150131756	303.259955084374
377	377	515.652129122983	675.028085353009	126.833790509094	338.67112284792
378	378	535.123413006685	672.518578638738	124.567599260334	330.882648410652
379	379	543.352653869303	671.567547672494	136.064399436499	366.42895876219
380	380	534.439738966146	670.532213186708	126.50300802468	345.462742544798
381	381	537.655800602624	672.463347991741	127.687361002808	322.283388570671
382	382	514.012695025973	670.394511395867	129.907387283095	375.942310249007
383	383	516.908257290021	671.228918653366	128.108395158278	334.256229476708
384	384	518.64561253241	672.972783824549	130.832693798455	352.273350712229
385	385	492.550672539357	664.617339471577	129.073001723172	358.756109191342
386	386	511.811121024543	671.921404524301	130.004481620603	331.877169776354
387	387	531.327494914824	677.829062638068	133.58192240141	349.691882827827
388	388	515.603620522877	671.65431146541	135.13164809812	346.392153041643
389	389	526.362444484566	668.497745756331	131.31033579816	361.642400003627
390	390	512.312964860899	673.605774469183	128.39642810155	357.698041513954
391	391	484.168363115458	669.998246055553	136.838607293493	330.867476697917
392	392	505.82480162758	669.570002664864	134.118034243026	344.359625833994
393	393	507.76440392516	672.781361931888	131.64280639215	336.174819770731
394	394	511.503632447733	669.83445938179	132.576861517248	352.735057378826
395	395	514.67915605302	672.468591170017	127.195881984827	358.571065709323
396	396	508.861515040633	674.695067162845	133.098359025712	341.490596534022
397	397	552.597258288861	671.756065818714	137.824391306332	321.114453599239
398	398	497.472952856185	667.265819658723	130.33489270559	323.833436089281
399	399	516.409860194464	667.61486194418	135.556907105267	320.35352691991
400	400	554.182449491236	670.29828947469	128.509841888676	386.675102661985
401	401	538.630126427343	675.333019483936	135.265698741473	357.875417239238
402	402	519.265483747869	669.962270071593	132.829563198121	330.797560123845
403	403	515.768998581987	674.223972421048	128.575086394843	340.190098723675
404	404	512.957381113408	669.159526669293	129.233843255982	346.970843513644
405	405	515.312692389292	672.979584075255	135.595592353186	333.446916308071
406	406	518.887416455911	673.590329438504	128.924231511179	371.97014673931
407	407	532.861165895975	670.90444222836	129.498738556859	340.861521825217
408	408	552.519504600347	667.20066772336	131.327304449299	344.215655010478
409	409	511.646420754198	674.655551672951	133.475620980197	333.337974604461
410	410	496.542794727183	666.405399481931	129.026246332856	358.102387520241
411	411	523.516463448856	674.818172448012	129.930180705141	323.766672714936
412	412	497.390676165002	671.695514730783	130.570309817647	352.236919379707
413	413	526.228358835946	668.676746812214	132.689606919427	330.250992646387
414	414	518.05929854766	669.394903930327	130.796620702345	312.380937258496
415	415	509.963745804855	670.330875998841	127.974400541721	354.807537768791
416	416	518.622442496736	670.482085090054	131.131983913093	337.102391147805
417	417	516.003217389432	674.470277923573	130.216895571179	347.808237845593
418	418	536.52384015049	673.495826280981	132.759319081131	354.177089010441
419	419	522.239164715986	675.342369168466	132.09375261872	359.619725307762
420	420	496.435066065054	673.472497182776	127.509466999794	334.394083128295
421	421	549.092156455416	676.955592358424	133.60325474628	360.132105759044
422	422	531.566977042137	673.259944722478	132.000802881581	352.148980582336
423	423	537.581462527025	672.248620683639	126.797708714768	359.059761600909
424	424	486.977501152613	676.365355280401	132.138453726571	338.96929597471
425	425	527.045255022372	671.468891617387	127.291049454913	323.768539035357
426	426	539.735276981673	672.349629623298	129.969083385238	339.08490369872
427	427	537.288559458359	673.28576682884	128.637586199172	358.556782034512
428	428	514.667682244676	674.290085768556	132.660784433294	322.54385096871
429	429	529.875369212013	668.693721315672	133.835905693416	337.81703049427
430	430	503.962635864627	672.802946180453	135.655290742894	349.313514278931
431	431	521.710980585571	678.677124935492	129.349645251112	352.684827506603
432	432	528.137048751828	670.961290346279	125.767357180569	342.974992714159
433	433	534.970564844015	669.182041995591	127.566292456065	364.481101522688
434	434	531.3401900116	669.312332570304	127.320247604058	327.433114017332
435	435	528.995232852815	672.647821303451	128.280657758649	354.994156992514
436	436	511.146188002518	672.150625394211	125.381622798066	352.875557140806
437	437	508.913250417073	676.109543125585	132.019902958466	352.659946963933
438	438	506.810849318685	670.080313600466	128.13355831763	344.409903674113
439	439	551.195015456371	678.496024202981	130.188960927578	364.467998787113
440	440	527.886735977589	670.871628514937	127.792951039135	342.636467126612
441	441	515.214412327707	671.553591636136	135.223522334935	355.608888216129
442	442	528.473615851397	670.57773520236	131.841917956975	384.453437576267
443	443	575.31697277968	674.123658985539	135.568880581995	334.728446377931
444	444	522.927838198355	670.25673515263	133.966183075721	379.211314841291
445	445	506.794423824449	670.361621517478	129.88477964322	357.840329212742
446	446	522.832448876334	675.189374984106	131.480522089374	341.512614616931
447	447	509.504077040778	676.277679047168	132.267277325873	337.272757220982
448	448	553.764388397923	670.911162806294	129.336811690518	322.035870691377
449	449	473.142729829756	672.149262953004	134.908801780634	359.996134764897
450	450	517.132690319888	673.762196481262	128.694935755265	327.592408378648
451	451	533.083339847811	669.628406604697	128.383079789397	356.284937524705
452	452	520.875381224724	674.535889213361	135.284816513978	340.214217613098
453	453	520.682382446111	671.905466285734	138.883193439538	342.871535334784
454	454	502.860048952603	670.737094245396	134.789206117812	323.244912737177
455	455	520.169943611553	670.742208425428	135.343034823906	335.877785612771
456	456	541.828334004921	675.288661731683	134.434815577958	342.216470929324
457	457	510.224765400724	667.566108742757	124.598580896078	329.520764169044
458	458	527.237984099909	672.416384976518	124.562358725073	330.5446426711
459	459	516.651586420524	671.53669960728	133.088369615536	341.685688343961
460	460	532.08738823258	671.859127893826	135.857565415567	347.01095637428
461	461	529.479554782575	672.487262144183	131.629418650482	344.416549016837
462	462	512.982022658779	672.654979824881	132.386894647476	342.749694003125
463	463	557.667677477327	670.332005462508	128.116547107641	329.327097626058
464	464	506.97814146289	669.334445981401	125.836849586575	311.393451158795
465	465	545.073553216073	670.409642577158	128.371816512614	339.028235390552
466	466	531.131572052394	677.59454397722	131.622661885233	320.350310279446
467	467	504.578618164809	671.440269422639	131.436604605795	331.982473836371
468	468	515.894789345086	673.384904661033	127.890076024737	342.390724571044
469	469	505.094142275379	672.855703689411	126.44669810053	351.42722287302
470	470	501.550888256138	671.927649259237	126.867476537515	334.240608206289
471	471	532.535600575062	673.937886803914	131.84974217978	356.46790808945
472	472	539.198950044837	672.931818380746	128.243929084851	320.856650068003
473	473	537.175841671542	671.290809276175	132.797406377827	336.714027905057
474	474	549.859901432091	670.738466819904	132.025107144199	333.023918131289
475	475	496.93483054635	667.44137594555	134.675339221593	350.294862881036
476	476	523.135586949355	674.904154735352	132.425414463915	385.695856055989
477	477	530.54706654579	671.866741054107	128.746347592815	329.645884756376
478	478	516.972920826855	665.946992598208	129.521785328378	345.878330318905
479	479	532.940072565122	670.438046389967	129.621448295001	355.31294439782
480	480	510.700980474869	675.805030913783	142.295904397323	343.45816436208
481	481	528.088903400929	672.010029163199	132.002619915473	378.945570888997
482	482	535.273139340155	668.088475835123	121.883107258206	332.01018342876
483	483	527.502568389421	669.440007971423	132.230718130681	342.670679887323
484	484	510.239163733877	671.779333939954	127.698513293862	364.150890212469
485	485	511.605197377376	672.220631387719	126.736908898866	336.735079672645
486	486	544.232192915638	674.577753124824	131.743048080398	339.213569706607
487	487	531.141414814515	671.701249166112	128.796579213469	339.357130719947
488	488	525.080422693102	671.548739504078	134.534599826208	327.45477793686
489	489	536.0895434285	666.346942005084	129.367094837196	343.971284986479
490	490	515.267659741659	674.283213561205	132.655592158949	316.421247011434
491	491	547.0928691961	671.656603047379	128.104912807185	365.858857176901
492	492	492.83259532982	669.513485409457	132.441688195252	333.635573841514
493	493	509.918710315168	671.89793826122	127.215225576196	361.808603024617
494	494	537.809221239836	671.57577986143	128.612859422178	352.31520292571
495	495	545.407181304767	665.482758238228	129.970461053607	361.604489266874
496	496	515.932964149488	669.233709592316	127.339976921413	371.618018346149
497	497	540.300206982062	670.858590514634	131.601900612625	352.247713020807
498	498	511.460202799463	673.225345500551	132.791267622705	348.491772707382
499	499	515.606615487212	671.406640945176	131.337686234182	326.929203611437
500	500	494.866817556644	675.6048684769	131.538472417958	341.519193595091
501	501	536.064391651534	671.081612087108	127.196790096925	312.473899208207
502	502	511.469699555255	669.530160357791	133.959336423205	340.059695634208
503	503	554.51929708623	669.996273758156	133.597119942214	360.604347835776
504	504	525.06073819742	673.094786640027	128.253309403764	355.070131759151
505	505	506.226977898798	669.653858135615	127.454435413573	336.639311175616
506	506	529.427776266071	670.735303710304	135.97291112066	372.547972062666
507	507	515.079849726675	668.727818786194	136.528383513355	340.601537305331
508	508	531.554609067423	672.291700397532	128.811399456926	341.145296811287
509	509	553.582368534215	667.390410973376	130.409014588195	352.950142874517
510	510	513.084830379699	664.150684107351	127.929310355607	338.773116029232
511	511	516.983785898514	672.733654467908	128.924421297806	361.305911255826
512	512	511.195262168117	674.03157770332	129.050167434371	341.632949701306
513	513	532.137259452795	672.037741022138	135.454142079194	378.061429000452
514	514	466.076041545445	674.378784135001	130.42478871266	345.669351263892
515	515	515.156370173627	676.114830794109	125.315751525909	334.669343206223
516	516	528.83238591342	668.181730097709	131.335529135332	329.717786414511
517	517	530.794206024384	669.45969433508	137.421927463031	344.631433650702
518	518	525.987010800941	672.824972733624	128.641470178272	337.515668025702
519	519	508.351101267196	672.491227685813	133.428195932286	398.247116169882
520	520	536.950562117232	673.216229998611	136.358807867018	384.368179227107
521	521	523.858874893742	675.142982141382	131.506761175322	312.688137656966
522	522	532.743441236837	671.212323024443	128.983228985724	334.600902962986
523	523	526.908610396857	668.538254159577	125.312454897669	339.297327343219
524	524	546.594487882314	678.739178872406	131.832351690789	360.381043982033
525	525	518.599216006386	676.66484789778	129.63642591547	362.695804832181
526	526	505.758530010519	672.015079265285	132.807433719537	355.037187037417
527	527	532.95160888259	673.393413940081	136.153524553139	358.272052832332
528	528	493.895464656844	674.616785591318	129.474998612578	343.94778345826
529	529	501.39853700212	672.796125484604	132.491176380569	359.938001048319
530	530	530.744300965694	668.408593490669	130.390278431356	334.061801466411
531	531	567.845116426168	673.374689288611	129.998406912398	326.341050369028
532	532	537.515505354243	672.998769056724	130.385470990917	316.106820650034
533	533	535.739800806488	674.749296435589	132.082566346717	365.511029653479
534	534	543.327471203006	674.05519913043	134.018861178826	318.232869826003
535	535	506.798000084052	675.422251453222	131.058904109604	345.659697458742
536	536	512.92156568346	671.01224537478	128.405031456231	348.835691367958
537	537	543.039263200184	669.348277089091	124.510560102485	361.294094354131
538	538	518.434366563979	668.763803334276	126.976282851602	340.7849051524
539	539	536.954286037515	670.530268881066	129.728295714409	321.153442571536
540	540	520.012563706006	677.618484754371	132.959132577862	347.771037805076
541	541	547.324840717	672.864434704221	132.592196477955	348.773396603523
542	542	532.13327749361	673.346945741992	130.942645335323	349.042356414205
543	543	509.691394157913	670.666165129309	130.395004720966	342.498879704316
544	544	530.018250858203	678.118386010124	134.773692113383	367.78667127249
545	545	493.709607200107	664.438401294102	130.01127146487	350.50023964047
546	546	529.266661040495	668.760727101407	129.433614750195	359.04443026725
547	547	497.280468580338	675.998010679186	132.283540171964	306.875871038414
548	548	525.02933157445	680.236722484187	129.022318535652	348.030652851798
549	549	506.802709402444	668.494906780508	129.900538950609	353.568013848199
550	550	521.339974106605	675.998736318421	128.156850719298	354.05985008612
551	551	509.595871092088	669.325917821748	132.364883726935	368.162711618937
552	552	534.053026368332	672.30258853267	134.907553335531	339.604820378736
553	553	518.102127918487	676.107661882956	131.271506932347	342.993987891862
554	554	521.000123994534	666.844964735127	135.747699812212	358.623581579645
555	555	533.176208374732	670.994422468734	130.165601118644	335.734085272513
556	556	536.85400390868	671.878772797005	129.219457832117	343.844589441739
557	557	512.160577427249	675.189197057523	128.224796264196	330.228626654184
558	558	536.924506974614	673.948516051609	130.980360729691	355.091692718878
559	559	512.19166625525	669.979673954093	132.405729117211	359.950319881923
560	560	503.957498459631	671.577609236149	133.512337521848	349.161760552512
561	561	539.165848482043	667.596196623484	132.09500906262	352.338607865681
562	562	537.038585319976	675.066730548258	130.500980420634	331.030341965293
563	563	511.477512710385	672.362595323513	128.38014501627	329.893084371116
564	564	513.17679274689	671.335318729029	127.046317302083	355.803105041314
565	565	510.660577150402	675.852988148683	129.877828120839	350.743888002781
566	566	492.736675535224	670.622721623727	128.420093331928	319.037751023933
567	567	536.36133749975	672.62079370216	128.191613110075	320.396275083917
568	568	523.72889319725	675.304536503052	125.903329642676	322.831820684664
569	569	544.16482860412	675.42637424894	133.368418165933	353.768597215085
570	570	501.604839451895	669.609406392009	130.108828438445	339.573818671935
571	571	510.257092923067	667.286620574445	130.512209059718	342.86629817799
572	572	523.119983672709	673.978163242649	134.041853615169	338.453230733651
573	573	501.233888419006	670.257509912594	130.462690534424	362.333564571649
574	574	512.523756375213	669.725139103572	131.056091504211	370.45059287799
575	575	534.510228829842	673.781518194199	133.290523285384	355.590694301189
576	576	524.559372033986	671.408502332245	131.840423719732	334.363157070261
577	577	516.417899652567	670.869312535976	127.809978221822	367.857782441765
578	578	526.807345202917	673.044491808882	130.834706163102	360.573467301905
579	579	522.887899494287	668.608891963145	135.546407234658	334.457617542287
580	580	534.309274173755	670.593882046027	128.610176940397	349.020040552238
581	581	523.8813654926	673.309195179605	133.753768835619	356.267963742113
582	582	519.779696654861	670.383188629726	132.004268477059	362.73298646225
583	583	504.126385006729	671.871534350524	130.008719039796	350.21862142848
584	584	497.878392946645	664.695841845377	131.269036267379	334.914799057126
585	585	520.365076288412	674.110645142618	130.869906568298	346.031601618622
586	586	487.782321893616	666.162465423604	122.900456315066	356.958960535174
587	587	528.441047192987	664.750405361241	130.324655302221	336.246804908466
588	588	501.921313258695	673.760167403261	125.060491840518	346.516496888893
589	589	490.452433237355	674.307646095974	132.300266413564	354.9985727109
590	590	505.841871782125	675.196382323342	135.918678327601	366.948656825068
591	591	517.110586694045	669.424212860808	134.158801343524	340.586953783983
592	592	492.278335518682	672.064607815579	135.617903854541	325.491218376735
593	593	543.810622629937	666.226651451771	133.725725659978	360.014896169701
594	594	521.242342942285	665.995563142711	132.964360404099	361.981983109899
595	595	508.567192195094	673.292106813928	133.216355607513	357.846172314601
596	596	540.875023984324	673.363157449801	130.812007003361	368.360516028765
597	597	554.443854350337	671.625020773291	125.859073669549	327.360194836665
598	598	531.769379794028	670.340091715976	134.783560046596	317.027180032225
599	599	492.862447385888	674.269688569198	132.762156347779	336.759538938584
600	600	545.81266064851	673.873892889843	133.139282481345	334.090264282271
601	601	510.127916565327	675.584055271199	132.655319043034	348.471351373479
602	602	517.686460698413	668.977455710232	125.409374928416	335.207555710618
603	603	528.163976024334	670.755819496689	130.14110753382	346.335817304809
604	604	535.196678387731	673.253896217278	132.410984117003	340.400848061786
605	605	532.980739139409	675.386162232464	131.903670850411	364.15095451845
606	606	502.151646618324	672.424069893033	132.524610329147	347.258199140336
607	607	505.339902909502	675.591504586596	135.008910862501	317.207378377695
608	608	491.120779393643	675.982665798433	135.380217406976	333.21387534572
609	609	524.364404765762	674.565593588904	125.83661450759	357.048410483151
610	610	513.201796759915	673.385796935901	129.039403939711	343.907425670601
611	611	525.507857697911	673.070406446994	133.643100339342	358.078456430328
612	612	504.497037592074	666.716929405234	132.938892195087	351.427494838255
613	613	518.301308537387	672.934220383453	129.19076549727	338.08406671191
614	614	492.715063615209	675.358448424285	134.435112301196	332.691382297164
615	615	525.252717096705	671.522584335735	131.871422712155	330.092706680516
616	616	523.669733980916	675.30930188973	127.996070348764	343.255641908491
617	617	530.124409075678	671.63217573814	129.402045012504	343.498288950968
618	618	543.163348301324	669.977927571064	132.154888301562	337.234395964417
619	619	519.903388536071	674.990961007956	129.937779919001	316.502960741345
620	620	519.049967275445	668.103631080252	131.318629429559	350.073841010941
621	621	513.924030410397	669.230858305414	131.837683427731	313.643363228294
622	622	530.951549581696	674.225150345835	135.810274015571	360.071567854604
623	623	527.407799707298	670.669621110413	128.159179161071	370.857323942008
624	624	545.235445379449	673.19618426789	128.192829429885	348.107079985703
625	625	518.267565443888	669.931669856792	126.211101699317	350.579323495057
626	626	520.982339816604	674.534536340229	132.433689671112	331.008764311377
627	627	531.645222720182	673.469457366037	134.841879510235	323.753793857876
628	628	511.440679650351	674.554268125616	127.665589777462	311.030589127113
629	629	541.704615194808	674.901555324614	133.888748300364	332.950817970964
630	630	502.941407139674	670.890690621995	135.169483910131	331.4624706944
631	631	507.159130099122	677.309846254772	133.226127079086	347.152201505152
632	632	556.091130338503	675.125954528373	131.205262587551	338.468622334405
633	633	493.570121763029	670.901763297344	130.218274814784	324.852216736124
634	634	518.902370786648	669.53475689236	131.446369923973	335.394406911513
635	635	516.750761143739	671.021813028671	133.161941482191	348.115552859496
636	636	514.264821666093	676.259790044214	128.826738430713	350.871696800302
637	637	540.008673913024	671.590893538288	134.406215143915	352.819161784833
638	638	534.165395630728	670.874305232216	129.748228134438	315.820885999559
639	639	521.069799840521	672.86982336829	130.041383100833	329.830748137449
640	640	531.025388441545	666.962962324456	129.079822392128	353.401162694803
641	641	502.435957114245	670.186060460345	132.463708074802	323.625915557218
642	642	531.179887921313	677.029389017202	131.78402285898	345.898479459579
643	643	533.631451395269	673.858730542582	131.249942846983	365.15238265268
644	644	507.316230509271	671.97763869974	135.618847159968	345.836498975642
645	645	492.82125510194	667.70390742781	130.278001048679	350.527521681063
646	646	514.880348514911	672.219410384352	130.405159411826	348.972280030127
647	647	570.31515663584	671.026374700125	130.722924946453	360.019765707988
648	648	514.151755258864	666.351501182735	129.944140973601	380.244180555334
649	649	532.870729305437	676.769639337266	133.921010176699	334.305700480756
650	650	522.470976862538	674.719732015694	134.917700604269	335.403295757841
651	651	519.551827989612	678.50561912074	129.323413065736	342.768243510164
652	652	533.375287920741	669.03765922158	128.885034499694	344.455997031304
653	653	503.68673206108	677.339345450285	130.51340831998	313.726110271763
654	654	531.477628690186	669.501203238097	130.762942763027	369.926645275729
655	655	520.158909201036	677.68305869379	134.091494375268	342.771386280853
656	656	504.123789170714	665.962506553041	129.281870122876	331.82455231959
657	657	526.193764692623	672.226449960541	130.605356415846	361.120350752498
658	658	503.395968140539	666.996713971474	129.63606916938	329.024608946469
659	659	550.566025097492	671.977925009179	133.278314008086	334.951396315897
660	660	538.388273828385	675.106010985983	138.454460357524	319.254229160025
661	661	542.322700760125	670.875742511526	131.447969140946	330.379913096179
662	662	552.387431845069	669.587290683462	133.886560697693	362.345258838807
663	663	526.747331555171	672.228551031149	132.163818454793	352.459660936473
664	664	525.693209309936	676.961624680732	131.23956584044	317.618984753673
665	665	498.509298964889	667.940633309549	130.39710229326	356.118287878539
666	666	528.544213213506	667.524803700346	135.012233886194	337.042016651767
667	667	533.743412580001	670.466331410093	136.389295579994	345.937672986766
668	668	514.430307419662	667.050694701807	130.410009768497	328.802315109813
669	669	540.679081872714	672.379358890113	133.41971020669	345.401074912751
670	670	547.705323229431	672.827460985144	131.738364004923	347.673744932318
671	671	522.314249814693	672.920078855825	128.272260626726	362.054390956812
672	672	508.966549377284	670.887820999741	136.685195984287	332.718241246987
673	673	494.871747207318	670.1631470491	131.179386953397	358.529255406467
674	674	501.461674976285	669.777063782157	134.696789551389	351.465192286831
675	675	540.40298096066	670.165280559384	132.273691434176	357.116031567869
676	676	519.228651252852	671.533855017185	130.251647243554	352.761388207954
677	677	520.057695727435	671.12498877915	126.135551691296	331.083573092805
678	678	492.455935023332	676.536567660381	129.999320292792	357.826652163063
679	679	487.957153608507	671.568166202012	133.137816403776	345.535700134628
680	680	538.878128013217	669.999525170806	132.386950020581	365.123069263582
681	681	515.753089504577	675.494771192866	131.09687510152	288.05843017743
682	682	534.580129820994	668.252756550113	137.322612098297	302.74261798385
683	683	525.199563531129	671.285067277284	131.474254532378	346.14954522293
684	684	518.658905315461	674.914948310681	126.442228343443	340.998475964894
685	685	500.276422493194	671.36045005477	130.945442749328	338.853886464979
686	686	500.05427915276	668.692358492826	126.487498707607	342.530577722528
687	687	520.876335033346	671.739598312976	128.184890579876	329.88230414958
688	688	532.153949901096	677.235452503369	128.136367870135	339.581477013399
689	689	521.76921332033	673.457848981333	134.189413974292	338.075224522871
690	690	515.724313494592	671.914261144336	130.963196788144	322.912706090469
691	691	526.093638562903	670.643157290987	131.542175351822	384.904043450616
692	692	528.456303199419	674.554321217344	131.853883155787	382.541184167023
693	693	514.417554413094	671.342017513623	128.755142189642	338.221288272919
694	694	547.211840517913	673.07447816822	131.045968868695	337.047848616349
695	695	533.920960107813	671.408540907305	133.989745196774	364.965390374699
696	696	502.736344595067	672.005049745123	130.044953525639	335.640681894831
697	697	515.48682654643	668.675107855989	131.624096058635	334.893838736355
698	698	492.785103156067	669.397189778478	130.559410352775	360.518508010597
699	699	511.821131767849	670.349034050079	126.832184619107	330.335279562188
700	700	520.635215130388	673.153627596765	136.166292086449	310.265008868671
701	701	521.73460387412	670.984055598257	128.792069563579	368.269611590802
702	702	508.695330919764	674.318776695102	130.167350917539	332.740289245289
703	703	533.800844496807	674.119251440303	127.706310958603	342.784460835819
704	704	530.167233503777	665.525051426177	132.6610120121	329.741646474357
705	705	518.546333723014	672.343682557598	128.829149808359	374.421785967398
706	706	519.775299312868	678.991076560742	126.586953550383	349.662181453339
707	707	560.115277379259	667.652028399454	126.930978472308	353.940739262492
708	708	503.907841824965	675.40422025517	130.373533676093	322.154708729038
709	709	535.292555412613	673.734477062589	129.74562960182	322.484265202205
710	710	519.712292129823	668.494605877317	130.070514102511	336.368899125767
711	711	514.155141713577	673.682239477695	128.266004063845	322.733361459865
712	712	534.585051195186	669.746865518698	128.610255895007	355.537739050362
713	713	508.680244181598	678.527606878079	121.989304309723	341.415631666791
714	714	487.11765499264	669.207891278192	133.91380877054	313.613112763457
715	715	533.123218236959	673.424915495179	135.006037517166	346.235737846639
716	716	482.351131865244	668.200162150636	133.498363348082	349.858200912049
717	717	533.524122227482	677.944477128898	133.643803116514	340.357325434149
718	718	505.275213512457	671.115278528694	133.918480061458	344.877234653802
719	719	497.714962713472	675.256882679792	127.697997650213	349.897220512345
720	720	527.787287980557	674.693180490312	128.360536114038	308.496134282816
721	721	526.027652509179	673.56377333394	130.590523051362	346.942255703363
722	722	541.437747123827	670.879675275243	126.873993034376	349.442106914816
723	723	520.301430510798	669.811343878171	131.853456091726	368.274375193922
724	724	512.262540737091	677.601865217897	123.824126165669	375.901133130201
725	725	518.041484251133	674.945181709354	131.757541667357	343.006176547336
726	726	509.755280018357	677.830255429007	133.970153001533	347.998024781429
727	727	510.87417163835	672.013361318847	131.876721364857	307.992197498621
728	728	530.027640668348	669.454329504528	129.917143252498	349.898753951278
729	729	511.899038189092	667.249328790955	134.600532767824	365.682387577933
730	730	548.109040480853	680.102191902485	126.355999505472	310.37341805132
731	731	490.456630134835	671.148042718122	130.675752490925	334.348369104726
732	732	472.982150996247	672.391166457482	128.855963914176	376.598555406942
733	733	526.424647344596	666.29545581727	134.19505522661	342.74497217648
734	734	521.731152929926	669.328092015592	128.737099321369	354.630876385738
735	735	544.097542346547	670.789022715191	131.81910238945	350.142838361665
736	736	545.251665781626	674.736839777734	132.03004999936	374.97825342173
737	737	493.455948735285	669.231427877553	129.630366223273	373.132886296748
738	738	517.809096634924	671.642778479135	130.726775145246	352.605066258925
739	739	516.705483245821	673.680649125848	128.890799760496	319.851319978696
740	740	539.90338353467	669.975567296471	129.33003438981	323.62874594857
741	741	537.239661624209	672.725846040085	132.640768648289	349.358881476368
742	742	516.201656615744	670.246924219784	132.223369415083	337.020660851131
743	743	515.005259095069	670.657942978148	135.33454493901	323.613262475951
744	744	577.2710631332	672.217393092425	131.982172386566	340.620475892814
745	745	507.920601204938	678.727591337052	127.760116189975	358.172231116655
746	746	487.281383437821	668.335552322124	130.078830370012	337.759328940611
747	747	524.676374088155	670.677905964285	128.690144518775	338.211572921937
748	748	518.397325915668	672.860332225786	132.265930901081	343.54352693244
749	749	541.383074003615	678.247718830638	132.495563634705	350.746545370666
750	750	505.767526504312	664.872209639415	128.671715936628	349.373870915794
751	751	529.261232104209	669.598816074153	131.845604574815	336.835530214475
752	752	535.034254968189	676.659784698351	131.036852182063	363.496980391845
753	753	514.344812642544	666.233001083902	124.748400238589	352.651779232758
754	754	492.424452732986	666.445921674019	132.834805007918	345.454082880519
755	755	543.575698225196	676.348822458237	133.355550221592	317.067134479188
756	756	538.570223069684	675.764047770563	131.743525379142	317.168025005662
757	757	517.629554907269	670.272186589069	126.104150910774	341.968036072446
758	758	540.077633167231	672.538826410741	126.948536612878	365.720309659259
759	759	541.898078908807	674.124616709548	130.223860450612	337.720723830881
760	760	553.35898964918	669.38583557534	134.665787038157	363.631657136697
761	761	534.731478559232	677.669979973644	134.237702485596	353.969105993685
762	762	538.705891279905	678.514871147662	134.46873810316	327.378937267505
763	763	533.019170986583	669.178527842173	126.537185990125	341.812014966239
764	764	538.146285827329	670.68789370246	124.823860213462	331.813014274101
765	765	525.183593282286	672.536225146903	131.957967422927	327.373607455663
766	766	541.571164321209	670.08610594067	133.971258940291	383.273794705723
767	767	522.081762927996	670.324104104765	134.022968860663	346.655039249578
768	768	492.79169415667	666.631301541414	128.526712131677	359.503227451965
769	769	523.310629601145	672.36915586967	137.585384655168	367.837842254931
770	770	511.610795362988	672.404454900566	130.288863507973	388.282745602542
771	771	533.74297255534	668.221315768208	132.806843894224	362.371203232614
772	772	550.328068547237	672.753072963111	133.947255540608	343.19043126941
773	773	515.750660140744	670.707654440393	131.881814575986	328.112307450372
774	774	532.020410272639	676.367024321518	135.444491738414	299.567663866383
775	775	554.096713833748	671.540049781826	128.249412710349	315.256546636321
776	776	522.902596216044	671.790792692597	133.433589229858	367.432270241097
777	777	500.028860193906	676.98463394696	128.446104784846	356.96497779836
778	778	506.973769515363	673.459197593744	133.505656992033	356.93214201176
779	779	516.898286085305	670.79953559662	129.580788208	331.258166132711
780	780	533.371881110022	671.898956324792	129.751738478685	308.728620865862
781	781	514.925365272551	676.822066830644	130.692702401773	325.850615978633
782	782	539.601583908077	671.487730627495	126.767809428228	342.522732637552
783	783	532.381609506706	671.074839319485	128.529802724502	336.449108325885
784	784	531.210239309777	673.467077095709	129.221298281765	354.96657758762
785	785	502.021547897307	672.521892674048	130.35524013571	320.10059301221
786	786	526.345525721202	674.149782402927	127.90236308438	341.434821912923
787	787	502.870481767593	667.534985121359	130.317064085202	361.463760419105
788	788	485.552460545613	671.616994882522	134.465757694424	349.768015127311
789	789	511.831185190026	670.99969258319	134.334590267318	342.698208837076
790	790	526.126795667596	665.890266959529	127.352208148358	329.387045548077
791	791	505.278056190164	668.884329198784	136.540388989412	361.626263620394
792	792	517.08072853367	676.181554644007	132.750725663177	342.964295143305
793	793	502.942233942365	673.206429470348	135.308667316856	354.025392515511
794	794	525.376114878177	671.350428384083	134.430737452508	376.3220226897
795	795	516.721276918507	675.016318174563	137.737467623722	342.587859086309
796	796	494.647155073932	671.556187793394	132.296782180235	368.427339549644
797	797	532.67435034809	671.094852102612	132.089215744705	331.844979292631
798	798	537.649781864819	671.873081514194	135.979371601608	339.015424594129
799	799	543.383355950481	667.345461262111	130.97232372382	344.01013338301
800	800	536.767752363879	674.02518771001	127.419875230532	353.13084732139
801	801	523.247062903374	677.124264195536	130.70638674563	378.794561067894
802	802	522.823515599316	671.80937528731	135.061768528365	356.558396076728
803	803	523.79601619247	673.954612587968	128.429547966795	360.530036754487
804	804	498.534270530374	673.98350125049	133.134536733163	350.128951203482
805	805	525.514182430848	672.643005662921	130.336940321578	323.693055453307
806	806	524.356125352295	673.56861430128	132.724476680675	326.154853012231
807	807	518.646427104114	669.082754670248	134.312056270151	365.590026661943
808	808	534.759268424675	675.83674295057	132.73627013902	345.257448149286
809	809	520.713895817759	666.50093965346	126.295031654062	364.309878804932
810	810	517.826076358264	671.223732246483	126.953136533369	341.444729533383
811	811	519.12965205014	672.925028957293	124.959051046783	331.28387637157
812	812	517.046938998858	675.250018119052	130.583584924097	363.237434759295
813	813	516.233084026334	666.748754779544	134.195649400772	347.896791833419
814	814	547.414788993039	671.130731167353	129.19917356163	318.488933886291
815	815	529.477369839588	665.774174455135	130.493267499357	347.744790585894
816	816	531.476740984913	671.57352677975	131.591287134767	350.757236090845
817	817	561.612996646607	675.880751921284	132.123098307409	352.412902873078
818	818	516.871412529312	673.776677571998	127.298305069656	369.956482209511
819	819	545.784512786785	672.750838723043	136.713211644228	332.408594945465
820	820	520.073841345368	669.2874767636	129.430611442905	332.786030625091
821	821	518.316353399679	668.254694693817	137.12452197936	378.486417117407
822	822	533.740999085999	669.324991303639	138.956035580621	343.613383637006
823	823	507.328592296881	672.113486513416	126.088362245459	366.031057839071
824	824	505.255572216523	667.082893453348	124.414191568306	348.215580448306
825	825	515.545142643215	671.274768904847	129.334271538287	361.561862214574
826	826	533.82484596487	669.603782202199	134.030189856504	367.86930836046
827	827	491.805800888696	673.902498619767	125.869866064035	313.14165342046
828	828	540.513622024602	676.501954142537	134.118711400747	353.780720598191
829	829	526.428797772896	669.46793943409	132.422352865167	345.628669203817
830	830	515.467810790298	673.41302584285	127.619152681344	348.858756341278
831	831	519.881295961008	667.99676695408	128.732554188729	333.089192527392
832	832	514.447751100345	675.016401950737	131.499361294002	339.312081319905
833	833	538.665066754786	677.082401873957	132.815948992702	381.591134224497
834	834	535.254009860212	670.394542266364	133.283950437183	380.613026851862
835	835	511.51815223447	670.962029510361	128.312136745823	351.267626930598
836	836	526.171885182232	665.791561402025	134.412079385389	356.425775824568
837	837	536.77050586911	671.052464019258	128.587824991859	328.910921118031
838	838	532.026756256118	670.991028740074	130.74433868174	347.219697698419
839	839	515.195868664803	668.490357747924	131.826161620267	336.069525027276
840	840	520.260779666881	671.651598300742	134.904719610222	335.470334521541
841	841	503.575539700328	672.32353776956	136.62241625033	346.473238494769
842	842	509.620947583668	671.950661492047	132.325342705834	336.575997194521
843	843	504.37396639801	672.565639725237	133.596410665134	324.128106182629
844	844	548.989477594331	668.07546632099	134.423624819187	322.739915977628
845	845	523.768430819664	669.832049622265	129.612384724221	346.948297501289
846	846	504.518207180638	675.166078436377	131.263452988533	320.64336066572
847	847	515.050798151196	668.249153019923	130.660074188954	350.750743708315
848	848	553.059102887523	667.716629247403	126.379854957348	286.22530279322
849	849	528.390781486081	672.757838590893	130.020278567113	386.836107819053
850	850	538.037110304759	673.153290553043	131.152293659239	364.916583610254
851	851	527.581379924527	668.870765315797	135.315539464308	318.446486495326
852	852	542.463900303385	670.237910841937	128.142120183722	307.718006222799
853	853	509.769381301901	668.970620279002	130.486289968508	345.893459605159
854	854	507.117754853877	668.631544680972	130.569928732478	323.623580291464
855	855	513.04724174603	671.034565367239	128.082929795255	350.726803215851
856	856	535.96464036523	670.721853740203	126.334040627982	367.376061285288
857	857	493.872860563288	671.597460048558	130.013083722368	344.121411104047
858	858	515.131822616297	675.875852553629	132.98377743564	338.382117039162
859	859	494.375831617142	668.389055466544	126.11103672967	328.742818579286
860	860	530.243144488996	670.404442907849	132.43208473022	314.483058982759
861	861	501.098905749904	666.134276865643	132.48428487376	361.056039332539
862	862	537.094086395848	668.468237551879	133.98857723525	365.387855196547
863	863	482.404371387149	670.357808791354	125.419440822316	317.044892268475
864	864	540.752118134136	673.325945707863	134.06600673874	341.211440239877
865	865	531.149223146612	671.984423591983	133.720061701901	383.352341625543
866	866	531.978484311564	667.874124053048	129.415849971524	316.858837047865
867	867	579.612118498328	675.113443782522	126.35938012972	340.878596747373
868	868	531.395139016322	669.95789447532	128.598404377902	328.720771736291
869	869	533.320852623305	671.775584265658	127.473828509184	334.695184290536
870	870	521.532182038434	673.840930497626	133.438159834229	332.515054326859
871	871	537.589135332815	668.403546161736	135.8996591943	350.678495623067
872	872	508.811218434955	674.634745533182	135.31992420667	347.087027701283
873	873	507.998814672427	679.604932587364	129.302603255466	352.644719527227
874	874	543.714928004421	668.348683159786	134.120642821124	349.630564429916
875	875	525.367602540388	669.768711653703	124.470368113693	348.390818605718
876	876	553.97041875871	674.309016370072	124.26320588684	355.579040764809
877	877	544.012613967011	675.692627777163	128.731902672313	357.142065381322
878	878	528.599811022392	673.403017274161	131.72470290471	324.194239167108
879	879	512.219544583408	672.909104461231	131.83492344038	340.905824318575
880	880	536.790829801222	667.883519803351	134.149547837163	342.924293189669
881	881	528.576132064414	673.678286543564	128.729462141154	362.337786914269
882	882	535.140144293475	679.701506140587	136.472695104603	334.779347676746
883	883	528.061230587947	670.213873957265	135.150832707914	350.303226174894
884	884	521.404790016634	675.828382389195	133.834056527316	337.457673785614
885	885	529.450808902159	672.628940748581	137.709738841036	352.9772523133
886	886	490.798117473799	667.55652761121	126.755627388469	328.710036496348
887	887	502.287955160271	673.981130019252	126.088469727071	361.803427038599
888	888	508.300339574358	672.924291942967	129.900866512659	368.418564467075
889	889	523.929666406609	670.869663458724	133.274387127353	342.617442269905
890	890	521.538997184251	676.674168361268	131.942053846112	327.254766793114
891	891	526.876150336237	673.384786349382	132.191313150806	346.03100010303
892	892	542.227547337904	671.344172942016	128.201841044906	312.98096745954
893	893	492.10824161633	670.302424031143	129.691073019991	351.250418645102
894	894	521.512572196139	669.958790764588	131.426456079573	341.243547167302
895	895	535.650745180308	671.511327581345	130.737694413741	362.118667006312
896	896	512.972333993726	674.93224206585	124.612195632686	359.282673026295
897	897	515.388212359889	669.747822415615	138.226554652748	337.133703781439
898	898	511.04376774135	667.59213282066	131.775981240703	357.203254754477
899	899	530.943149390692	675.147241280658	135.349814179861	327.758305544235
900	900	508.864649090126	670.890407248904	131.476892775933	361.098452493321
901	901	546.018850535346	674.142848567599	128.754687508245	351.493932308405
902	902	520.509779960002	675.718445848819	127.211440532496	366.256083929224
903	903	568.852161103682	672.66923967361	134.638241621913	349.497182901492
904	904	544.141471563644	670.874563547773	134.229425132678	359.088169416473
905	905	504.533765637659	668.628064562959	135.379985230185	318.803611428832
906	906	553.98332107933	672.652000850708	136.464933398859	343.823966386828
907	907	554.037707512606	671.922172142338	131.981734074506	343.119361957286
908	908	551.9566954262	665.394649826717	131.795325355127	343.13288036963
909	909	556.307117788378	674.071317058557	131.597657513261	368.596941275322
910	910	529.661245258006	675.914531879906	130.967356522582	329.523888795892
911	911	525.169349802911	671.585984929325	131.130695138808	358.795781164473
912	912	557.55334043465	671.400907628664	127.548192981587	345.223202723212
913	913	496.81824260229	671.933285064794	134.81982086905	345.818950411355
914	914	504.329735078999	668.912481595243	132.71420926801	346.189753429285
915	915	550.936406553012	670.032464019091	134.207581306667	353.430266512204
916	916	536.494593994665	672.9363703161	129.213014819361	355.970868612072
917	917	516.644885304201	671.241030672914	127.993461149889	340.215271000123
918	918	529.102771483182	670.138976654638	125.716025319403	338.153892931685
919	919	542.77272147298	675.032813075349	132.118088245289	337.561589354626
920	920	529.252672355257	669.874624128303	132.236446486982	329.424414522996
921	921	538.579159602971	667.577030146415	130.713641027391	338.699138751475
922	922	508.811583711121	670.297154666906	128.181542155853	302.003906772642
923	923	520.857751004359	673.502450413901	130.157692349735	329.495551771403
924	924	554.821929697452	674.695599971662	134.574112781549	329.015807003956
925	925	541.760845895264	676.519156597513	127.973560152355	358.417013269265
926	926	502.658986513927	678.300158531013	129.501980007533	327.189284887454
927	927	497.688996184958	673.27967155903	135.569645714457	357.70685930286
928	928	527.181174378693	667.824437600323	128.039180117406	345.691213316074
929	929	505.375124400609	671.74492164771	133.698886781894	306.640785092779
930	930	538.424689706387	670.996128024126	136.731639965485	329.119830635721
931	931	500.191750220459	672.502525241047	132.712472956917	355.575609782591
932	932	547.213395124732	676.525661003619	133.093722413007	387.074123664655
933	933	553.909855386795	674.718033065715	122.8476682235	341.269781745943
934	934	532.088415173578	674.694501206597	131.881535991787	358.595492585135
935	935	516.670689596007	664.245645789785	132.404573183537	317.537905968096
936	936	544.430916554358	668.330936301889	128.979829815583	316.542149492686
937	937	535.827892121572	667.495872208404	132.938358817836	337.007195944793
938	938	527.278237220695	673.616251253279	131.238568139372	325.644696974856
939	939	522.150712690698	678.636630949779	127.578524156105	360.262908762258
940	940	536.119709822953	673.812975108133	133.796840315348	356.263284939897
941	941	548.906237999357	676.335449808861	132.059157481398	371.01780596428
942	942	502.597198251614	667.617555043357	127.256337430157	318.703698038425
943	943	535.951464645498	673.614643565271	134.549945287417	303.625727823159
944	944	522.387828657695	672.572849043925	127.976081847381	360.736566671828
945	945	503.055626855094	668.148136164493	130.167685689158	362.303119318253
946	946	523.153339203174	674.034446823639	128.401313810575	337.740904409932
947	947	534.612856449103	673.78775278291	132.083506647958	351.700405573321
948	948	537.627896764595	674.941918486943	136.573745019987	338.419783880104
949	949	527.147655438375	669.747603782084	132.021688461325	346.769812951446
950	950	535.456390776975	668.914241331326	129.439918078478	292.869841253057
951	951	527.555548810459	667.801846332916	127.429697577165	319.960965443118
952	952	541.059992234492	671.347971090532	130.823640526223	341.590198859062
953	953	552.795048428721	670.679436971662	125.73015458979	339.27417849034
954	954	530.572897396765	673.991465045136	131.977509141932	380.349073451427
955	955	526.737631364256	671.913173377257	133.81773688027	318.548494726843
956	956	529.067776292865	672.450908303915	129.225928262093	356.935800954242
957	957	548.905393477512	673.76177437027	128.566041861231	342.848631910941
958	958	498.097595656569	667.383204916291	128.310385983481	364.129495096726
959	959	550.973671110261	672.578076614049	127.311827993342	345.397784395818
960	960	534.567571925685	669.606697937884	136.79072535836	345.646555202641
961	961	533.18579435638	673.705762046764	128.983044558891	343.630252905357
962	962	555.611604693407	667.366672346627	133.875096970658	365.021428767539
963	963	556.417102706282	671.73699118238	132.431401491897	313.770448417884
964	964	539.548484977202	671.534569644304	131.602997485326	344.837174783913
965	965	531.848215462958	671.26710994081	131.082123202473	348.566247953719
966	966	529.515385153386	672.745662492147	131.818682602684	357.361034696459
967	967	501.594460038264	682.18697341531	123.454773591354	355.772342078678
968	968	510.904671000843	675.657214205111	135.956266617619	328.680990501732
969	969	518.069832409647	671.443368757712	130.325481151093	320.259844620375
970	970	495.128361660413	669.898334737404	132.900701857624	323.646609255833
971	971	533.954788211482	670.697164405157	136.233901920766	313.066093411204
972	972	543.150978060459	665.771944117513	133.829963106479	329.892496165184
973	973	520.242136908659	672.500484436223	126.973560245733	338.698653785094
974	974	533.499580688306	671.0682108055	134.208489077492	343.445893652162
975	975	521.937842014318	674.30893838693	132.165534751821	356.495810097427
976	976	526.572819365522	674.180568222023	130.8062770089	336.837835817898
977	977	500.6763216324	673.098114011579	127.804203850833	334.312347212244
978	978	524.580055983359	671.452257296108	130.18568560041	326.384974039388
979	979	550.587915636089	670.628507930083	136.18318683123	315.528844946262
980	980	524.005654630742	666.112415516652	128.439363457151	339.64424806587
981	981	491.196595832019	668.140363933327	126.169000968807	341.859101697961
982	982	558.152641605239	670.446349443796	131.721592111676	349.750410569363
983	983	507.841227733579	677.546860266642	131.466038365257	348.518990084792
984	984	528.075040792078	671.885567414088	124.966125926414	384.185206490243
985	985	537.232222103806	668.744529941634	130.233451510842	323.203051280563
986	986	527.241233435267	673.01873731531	128.433688045142	365.62704811101
987	987	518.41963369623	668.297884509054	132.376768744567	326.969966607223
988	988	501.992465158918	671.400540637037	127.56576548216	363.254862845772
989	989	535.787000475948	675.816150777897	132.972795197598	348.821963904635
990	990	502.803344263683	673.583158752041	131.848998935314	328.517275224216
991	991	517.096347097651	668.019831214308	135.089668666911	388.523417694987
992	992	535.490985998731	667.812166861889	130.742728480214	344.998031964095
993	993	513.282867113405	668.838666213212	133.175618305392	318.384453073476
994	994	493.366455617086	671.254452648746	134.825616292559	343.091098236323
995	995	531.482176685615	669.736331019433	129.685776518793	331.662720570719
996	996	533.583008833908	673.893042205627	132.107471049111	315.671356791247
997	997	548.238179038122	671.974584424064	129.205186437344	354.037197837725
998	998	559.99455256439	670.609252890611	131.747558431221	347.98352233992
999	999	528.671534192236	676.139842418614	129.50345721857	337.991061235689
1000	1000	502.924139852774	675.743251831829	127.112817040378	366.494625465448
1001	1001	555.904207093221	669.327899468282	132.816395384337	330.510907541557
1002	1002	504.300543063927	668.43535270779	127.110609878836	322.593372340849
1003	1003	497.067046068403	677.163966068192	133.633512548721	329.833366501959
1004	1004	494.945687061758	666.335065627657	133.298784316003	354.372753302352
1005	1005	471.751235285134	672.868203603521	136.382874151161	301.553376200819
1006	1006	503.807835133689	671.67201666383	130.304425921939	340.510271726871
1007	1007	543.779871027866	674.222321844804	132.229808460404	306.602002258368
1008	1008	530.327713418189	670.16675376582	134.803713733294	336.837495407324
1009	1009	531.23029945778	672.576982626187	131.91955516066	325.372381115544
1010	1010	540.285184707573	668.621282417618	127.384514819172	334.106658727649
1011	1011	530.722832898665	670.866254420522	132.635258116505	332.780291163537
1012	1012	520.160082186105	666.334133331971	130.640210203707	336.582443439992
1013	1013	534.802355894446	670.383450688984	135.233530579749	343.371651019219
1014	1014	549.965034533943	673.938883682626	132.347885946138	339.137360489897
1015	1015	520.030536911485	673.712538317966	128.848069929521	356.780208126577
1016	1016	529.931595569757	667.761038186274	131.761410572594	314.829144006694
1017	1017	533.400032824435	670.39947646128	129.224814685345	369.708369976928
1018	1018	498.217407005677	671.688854931049	131.769144221292	363.023193755815
1019	1019	531.227276216141	673.627257194498	129.492636592211	354.837113207839
1020	1020	552.371735886066	674.639272420859	131.641169060017	333.825836951329
1021	1021	524.170370893852	676.513271975767	128.339030739088	307.517989689608
1022	1022	512.884154394895	677.294930231326	131.234081606778	345.747538218009
1023	1023	544.217766341943	672.635371167717	130.870930240381	354.393609080796
1024	1024	499.414237635654	665.547572539809	128.86179457268	315.639819258496
1025	1025	525.579090046341	670.197600720081	126.72828397524	314.214891251373
1026	1026	502.762487574127	674.104296557016	128.288415020353	347.09500006268
1027	1027	519.660322627389	669.172896174953	134.40302889688	351.430935256428
1028	1028	508.673285835381	671.817274975507	124.44927243488	344.2253395527
1029	1029	523.865284358192	680.071182896153	130.332728174936	340.306202977892
1030	1030	540.172241145093	668.782431956787	128.329290452142	353.62436942588
1031	1031	534.997527242347	672.397793435008	128.335466322403	345.231479987098
1032	1032	530.135752705668	674.476362886515	134.969006650389	336.45773979216
1033	1033	512.471231427015	670.521554807217	132.832399665391	340.934943350962
1034	1034	538.120437847866	671.892464155915	136.188750427987	339.646516128822
1035	1035	500.51182082111	669.428577852134	128.54134178169	364.422644496027
1036	1036	538.848383421481	671.643207907409	137.557384778736	363.715338319649
1037	1037	540.384870925526	675.387111650586	126.195982898025	328.240384335372
1038	1038	545.147018253972	669.332834472197	129.195803465333	357.125469871027
1039	1039	512.846247681212	675.862775514761	128.155457373568	305.677137166869
1040	1040	519.099339348018	676.50888533683	133.888347838276	342.116715175795
1041	1041	546.078096341491	672.502245171757	135.061866541359	330.98665825803
1042	1042	544.459460505033	676.851432739429	132.569658288414	370.905383729083
1043	1043	535.057246085303	674.168302873637	128.294949426332	320.52653612803
1044	1044	529.507886092613	671.275230548355	122.472867518498	336.161528298518
1045	1045	526.943307946482	670.296215972	132.909427496898	353.165938578645
1046	1046	508.619504913711	671.402043169842	135.075564726791	350.252322886158
1047	1047	507.550024442219	672.563562661755	132.819649505273	352.57103935573
1048	1048	492.125554654415	676.444648753198	129.930388738682	335.220188939161
1049	1049	511.934459787727	680.81051055637	124.850495654338	352.901776173246
1050	1050	555.988631102363	669.781739346946	132.500061405361	340.541415348039
1051	1051	527.314942310385	676.321550269673	129.018611376106	332.340209165008
1052	1052	513.945934690986	670.707568551297	134.851914119046	335.648431401833
1053	1053	522.823842123828	665.520805459777	131.122863786176	338.67281510535
1054	1054	537.287153190144	671.228998602112	134.935987307174	317.628935463815
1055	1055	512.985443995894	674.735847832849	129.156830211445	362.560538296895
1056	1056	531.262584869516	669.953710279991	134.23160174527	317.633806305952
1057	1057	513.6150972127	670.327239228444	127.874867505157	341.894274452736
1058	1058	514.866894708179	670.364684173447	127.320053911063	339.972698611567
1059	1059	485.684796867592	670.776025014939	127.964742730114	369.602366676334
1060	1060	538.615129590039	669.986314218542	133.642425669512	337.122668201074
1061	1061	530.214299423963	670.778442481711	132.55463866081	347.332354241182
1062	1062	542.188116067538	669.885052409816	131.722164997872	368.395856283416
1063	1063	533.020168726009	672.718947151992	134.319153169948	335.295846521165
1064	1064	498.357256734114	677.675180707132	132.590456503006	354.921034643345
1065	1065	514.079138554936	676.951778670312	130.099155874809	334.993543455981
1066	1066	518.15835671734	673.858992656892	134.451508718418	323.84993189619
1067	1067	536.599926458577	666.355913261902	129.638114836447	360.122297156686
1068	1068	536.571980657201	667.615882253801	128.952516409094	332.382869781917
1069	1069	491.873533593144	672.904072087937	129.036155283436	352.289901184427
1070	1070	550.238364560575	668.991066965302	134.702051953308	350.977181379944
1071	1071	507.208976015107	674.565721967048	125.416587247141	347.1502817153
1072	1072	518.617929139132	671.180884269737	127.65154719805	338.279031831656
1073	1073	524.05623685216	670.77609648963	130.791579657342	312.631469222125
1074	1074	495.952198678839	667.914069198704	132.22639389522	367.988911194878
1075	1075	535.122624841386	670.432198239017	136.164651393237	345.687660566691
1076	1076	522.835819318503	676.36510227694	131.375723253222	351.273988992138
1077	1077	506.068045133085	669.354845483922	133.371291261341	351.128714971223
1078	1078	498.875788424406	678.21033640867	129.028594860259	345.960760260861
1079	1079	531.576527947201	671.921113360758	128.357101006641	345.896317502831
1080	1080	516.453511870667	675.446927053175	125.543637071547	345.714760484948
1081	1081	511.218156602713	675.162425776325	125.904802127637	348.54404686657
1082	1082	518.054193096253	669.981096836621	132.224866580421	361.093421062546
1083	1083	540.4348497165	672.017058389203	131.450430254765	369.718351579237
1084	1084	499.609343668778	676.609177713709	130.860063448443	333.532453644241
1085	1085	524.46713912847	670.84990628283	131.059905177153	356.549284212297
1086	1086	523.801204959165	668.514206926577	127.857337869618	332.470387365195
1087	1087	539.820566037851	665.81172183621	128.186085648964	348.149235572021
1088	1088	537.43562974721	673.063037126252	128.739642527	321.864506038233
1089	1089	536.327898011814	673.223775349491	132.619298557306	388.701490516148
1090	1090	512.926419117437	678.352862608985	127.893997837589	337.042491991028
1091	1091	514.074695938305	670.829563111004	132.611835413749	352.062270058611
1092	1092	518.77472341431	678.943408236241	128.412473825478	361.058460936109
1093	1093	518.88970164957	673.900715896437	126.771345719257	359.057269888031
1094	1094	502.569630591278	668.853642715728	128.586654546683	330.376138474107
1095	1095	533.39684085919	674.854482849562	133.353576253516	332.931608751584
1096	1096	508.148922406572	680.493289984985	131.457126080891	322.432844032183
1097	1097	534.020417545968	667.594739369625	131.512274732785	352.100843654549
1098	1098	532.991756524323	678.051322245881	129.716742372689	340.242982326043
1099	1099	542.632824696466	673.835251800596	128.918519033337	360.237512797446
1100	1100	574.820798257655	670.360068843276	136.823507244032	355.165653859347
1101	1101	544.202509796022	679.385943032355	136.362647783629	349.912939438976
1102	1102	512.642475164775	676.312694434597	132.766064881156	330.364735394988
1103	1103	522.598779536845	672.862222922039	127.705276191697	352.54348936208
1104	1104	518.240189507159	675.146111634319	129.167135880816	345.640756061556
1105	1105	545.583681141649	669.4844280993	127.310946196741	353.838757441959
1106	1106	534.744897556952	674.40481579395	132.516331138524	353.411799230862
1107	1107	508.984656561673	669.980840252462	134.877327294258	330.936918340386
1108	1108	520.261793679345	673.89073083341	130.114590725719	358.471581073688
1109	1109	508.669322359702	665.964006043552	126.415282880304	351.645528214157
1110	1110	500.241574091689	672.700843445938	133.292727928476	360.315962280128
1111	1111	536.100937429552	676.40088649608	134.192867134455	330.005660942983
1112	1112	477.60802807239	676.603056381304	126.909704584396	343.855046255585
1113	1113	527.918310420912	668.232614980646	133.667939496129	335.728210690989
1114	1114	511.34216065632	671.254268042433	126.535678803305	320.288372190419
1115	1115	530.045688421984	672.157497531867	130.425693442162	336.519079507234
1116	1116	504.509016280024	675.504597467821	131.164355599061	341.116913743135
1117	1117	525.554336978185	675.828419142597	131.854280716508	381.246727796312
1118	1118	531.46094024923	670.936380494172	129.568522820835	352.122619873597
1119	1119	528.776663609137	669.375894825316	131.818576960122	335.985417078868
1120	1120	516.010949060024	670.904633510571	128.155939321742	324.532404931926
1121	1121	509.124560639489	667.816615858855	130.442395157667	317.852820114822
1122	1122	506.099808136032	667.043627501569	129.860665356979	362.410055818497
1123	1123	530.477781950649	674.282125130465	130.911321196453	324.000270595981
1124	1124	526.951594657877	672.914795960034	128.436636171021	349.336259665035
1125	1125	508.648481543684	668.132387729957	135.148232323348	347.460371069604
1126	1126	529.87505907305	671.774445233812	132.414481516813	359.179707013525
1127	1127	551.853834081984	669.864908871344	136.113977744637	371.37827727296
1128	1128	523.957991471299	673.351069093689	133.968375576108	344.774695131235
1129	1129	538.39253529349	670.581172126598	133.086251774911	330.386646918823
1130	1130	504.085806717036	675.652508947453	137.134532102891	352.041784852011
1131	1131	526.766592643006	669.093964632196	130.541500974691	325.59574798484
1132	1132	531.145835234264	667.933475145411	127.988088172692	338.135042970776
1133	1133	530.387613277286	669.7633089209	133.553887539312	347.091437438254
1134	1134	510.562261392434	668.197836008296	126.789170541093	353.434599859169
1135	1135	525.465818146231	671.899934773527	133.168157799414	342.520985460598
1136	1136	512.85750305191	664.373113740421	136.122044042808	339.892834445984
1137	1137	535.870971481897	672.472572062666	131.884958446128	349.877509448727
1138	1138	508.854688490145	671.95895169747	128.097610974863	334.009633839126
1139	1139	528.938499252499	674.103975416698	123.53741780675	334.247467254287
1140	1140	515.223520378352	675.798436315647	132.376769316649	355.415540282422
1141	1141	545.917908865456	671.450127715122	130.000978618296	363.376744998005
1142	1142	523.746358161512	674.712956723796	131.845424327705	352.248747040889
1143	1143	496.313336515163	678.26702924888	132.209704457382	350.581758622568
1144	1144	533.534956530363	677.959859759323	125.217090887702	344.273243340205
1145	1145	521.454336719585	665.681535960848	131.233419839239	334.720480708006
1146	1146	567.961712308304	677.540894774834	134.446111543271	385.560895330259
1147	1147	514.882683844262	671.988522953752	134.306685761022	367.137732329078
1148	1148	537.740966478586	673.7627795579	132.73421497529	378.670262277656
1149	1149	516.874156949139	671.132641905614	128.427525239252	350.082177806808
1150	1150	517.305352127079	675.677363633826	132.286510639361	381.126668520802
1151	1151	511.548507712166	673.981242692817	137.475693934654	335.962552373475
1152	1152	511.084539402425	669.378838054874	131.993501379596	356.881667636997
1153	1153	539.73170992845	673.857767848254	129.816284322148	326.790281301117
1154	1154	526.569738640587	673.67447321958	129.708508006413	321.473359097422
1155	1155	519.436407631855	670.976602458463	127.163060222277	352.220802491619
1156	1156	524.826036930422	672.283692100064	126.602234081038	350.221339138172
1157	1157	536.777670548511	670.929735875511	129.637696686651	353.394110692815
1158	1158	513.766720503293	668.878452978546	132.61767281828	362.156254431402
1159	1159	541.054421301646	676.745187231385	134.354263016244	327.586512160064
1160	1160	506.004661657672	673.291021993843	131.04308143897	331.476363342795
1161	1161	517.954399093911	671.679378784289	129.352882162962	357.036687221009
1162	1162	531.361829596998	670.688547511647	123.489314695233	299.883457041137
1163	1163	534.072252794272	672.178750758209	132.183007841585	389.882367897798
1164	1164	512.256310824074	671.703176897513	127.826981968085	300.747237471888
1165	1165	530.703783637846	669.738298275388	127.389932544541	364.631469839913
1166	1166	532.506531637254	674.091275069351	138.666220239518	334.123436522177
1167	1167	497.926335508266	677.516764980027	130.757194734326	376.071037102412
1168	1168	512.980421491373	672.094942383169	131.754131557706	378.4701398345
1169	1169	547.3948599535	670.305154242775	122.817175338361	347.849026220489
1170	1170	514.212172752275	674.289033311185	134.33835243464	325.227170622307
1171	1171	506.567731957402	674.054578783783	134.399312425207	337.755898788095
1172	1172	520.356825411407	673.002469903016	130.307035211895	342.513754988751
1173	1173	531.325399620381	675.752443145527	133.632701630716	354.071038005389
1174	1174	512.889127753439	673.414489771767	129.436536740842	373.259169435945
1175	1175	534.330951482057	670.890774295965	127.907076106146	351.070468448285
1176	1176	514.955842894913	667.844195531615	131.149061733437	332.973945579582
1177	1177	528.209278677304	673.536621991716	135.392029397338	356.642088885302
1178	1178	502.552134168077	672.167729167648	128.869512299545	345.209280160864
1179	1179	536.517369512219	673.518746444594	126.960535157813	343.603014881898
1180	1180	528.578687353986	675.881783571311	133.211666026175	351.127741904805
1181	1181	534.558052365551	676.209949937156	131.229026070278	371.330202487742
1182	1182	528.304807728492	671.131285007508	132.360695132836	334.258083940256
1183	1183	522.288712937542	669.80615218368	136.742078508926	284.782618237512
1184	1184	528.853340258357	674.474602315381	124.71188459421	326.755606170995
1185	1185	558.354324531879	673.591957804194	134.279527057264	339.093407061991
1186	1186	503.198915262126	667.646217879116	125.506800139643	370.244720911386
1187	1187	534.393522878947	671.379223093129	127.665604214643	358.333836619393
1188	1188	473.844554832039	667.400906132487	129.291618564252	366.845829215571
1189	1189	500.445063012422	670.396901478014	129.346117497744	344.39217675904
1190	1190	527.940000320162	674.052957383113	134.693537981731	366.672314818341
1191	1191	534.209424861393	675.93433144139	127.908845492916	327.257924261182
1192	1192	482.733297127175	670.921626441994	136.269533411609	356.368835200948
1193	1193	520.612015601087	669.570608535653	127.468546211076	349.248045290438
1194	1194	512.32041859898	671.979566789465	138.508338522843	359.747707280138
1195	1195	530.828512106779	674.419123544742	130.098785147617	345.897950410072
1196	1196	496.294467163709	671.668166621697	131.227453098788	336.203089200601
1197	1197	526.819062660133	670.742465494605	128.927488510342	352.748147681636
1198	1198	547.227897851098	674.389737531492	129.333817644989	370.744584116205
1199	1199	515.533682296706	673.056982570389	133.617378466059	302.523677842897
1200	1200	510.33644362108	674.335098162621	129.301337079386	347.345278612493
1201	1201	500.984778886216	672.283731840214	134.447978408374	333.949772668589
1202	1202	508.846522005281	671.270654870127	131.114558365076	350.314564047054
1203	1203	490.465807323457	670.9301946703	135.473513480666	339.793623195308
1204	1204	527.282418261941	671.852869376897	129.124174593986	361.024334147681
1205	1205	533.959552855771	672.46709546627	131.585308619908	355.219587556443
1206	1206	514.569314533736	672.239423167672	128.803156806355	356.465533553686
1207	1207	503.388619512989	671.04071317994	128.211089321924	351.967059921426
1208	1208	548.524346226651	670.447011600257	133.162040607686	343.787055143302
1209	1209	534.592143183367	672.937912161615	133.338591404028	353.188584630366
1210	1210	523.896318007191	675.027711218432	129.095600282507	362.390288262263
1211	1211	528.33602515989	676.548074759587	129.82823458363	354.859397416209
1212	1212	544.235781484583	669.014772435842	130.638807280304	349.118391099699
1213	1213	528.78266724527	675.103014886147	125.888205818768	339.820603835917
1214	1214	522.491604794733	670.702220074785	128.793728083788	331.402624379529
1215	1215	519.046706186103	672.217993805999	129.208090268868	351.704016687302
1216	1216	505.321846833844	672.64998878985	130.63320235943	348.156615970296
1217	1217	538.811839375687	669.102929369605	129.210979550068	371.578275881978
1218	1218	525.948364517785	673.039356818971	126.801596695544	345.910009951095
1219	1219	519.156922796524	670.069918417406	131.937475738676	345.603459991472
1220	1220	521.744483454902	671.128786092203	131.360360308248	329.910331437321
1221	1221	520.333054142618	669.321222363857	125.730824808275	371.582033612794
1222	1222	492.931868233843	675.424588231021	126.373897424963	357.344777865898
1223	1223	514.456897242223	676.342711648575	126.522651970957	337.542706266347
1224	1224	516.916372142008	668.834246467458	127.8791898538	348.558944352302
1225	1225	537.788942680344	672.769348686429	128.928996015131	352.108829188357
1226	1226	521.369353079373	675.004635069124	132.259404138872	326.402045357559
1227	1227	505.079387758342	671.661874484485	132.777263204293	332.886579067778
1228	1228	543.12559453257	669.949527049018	134.105138353956	350.170704507226
1229	1229	530.847953983246	672.219298904651	129.856235489172	341.005400761166
1230	1230	505.428063075006	671.036227558032	129.861917878592	328.2846906693
1231	1231	503.17705076822	668.513483400046	129.440433073758	315.781970019813
1232	1232	507.709266079408	671.296729392987	131.444789850131	376.673631714326
1233	1233	544.776979450076	671.666036743606	133.482629002303	366.597716819572
1234	1234	509.473343315568	668.673965817003	129.192687823658	348.172931230246
1235	1235	546.303174768911	673.752877809467	131.952875873627	327.401134628805
1236	1236	527.859441321909	674.80277456263	129.601159687264	305.905238760494
1237	1237	524.863934459092	674.11333300538	131.04823371734	376.743977020935
1238	1238	532.558175472182	674.906579458182	134.788084555917	359.022452950644
1239	1239	526.74815077775	671.282041679757	128.648688101671	342.568298119846
1240	1240	542.061899958831	676.210864759856	125.555345432758	324.907066211921
1241	1241	497.212384641749	667.418413367409	131.692754622092	355.067606683281
1242	1242	519.202173804594	670.166384912758	135.848641776734	334.773258344617
1243	1243	513.445300482223	669.174306770033	129.3584089205	302.700605415683
1244	1244	509.653688778677	671.462278596843	129.295162697936	319.716389775424
1245	1245	514.154188734879	669.782640175411	137.376217372825	353.269055232766
1246	1246	510.570863457511	671.195371517757	133.784264597914	365.076240972945
1247	1247	527.676806148476	669.183771246977	129.610999017466	349.85131471114
1248	1248	506.617982576099	671.933476367701	127.669902643383	370.496226242048
1249	1249	540.02412323255	668.772320021605	129.085864070389	356.045745894401
1250	1250	490.740957500303	668.112216356627	132.408769201522	344.968423937015
1251	1251	506.492290772889	668.332951628626	131.169030093864	347.079383466737
1252	1252	517.861045375138	673.681656303362	130.309271024486	365.37186591142
1253	1253	520.341018445577	672.184618176998	130.676028195394	345.616823495216
1254	1254	551.812021833865	675.683060364792	132.641233199281	316.582559549779
1255	1255	511.077790890586	673.74221557391	135.196302251041	359.47877968109
1256	1256	534.932169341616	675.211993336164	134.036669542159	378.78317306541
1257	1257	541.494578777779	675.455416848743	130.820689397194	353.564312917276
1258	1258	524.619093701527	673.693921547325	133.915559109887	340.237337536008
1259	1259	524.073367974095	674.823948628198	132.335946074231	356.090470387019
1260	1260	524.942339873632	671.903254801304	130.410925202556	322.010864427885
1261	1261	537.850872168546	668.437831448375	137.206721117984	352.626871485682
1262	1262	514.733403238216	674.937867310667	128.111948249372	327.02045310506
1263	1263	514.057893708835	673.441317276298	133.24909767436	332.110264023266
1264	1264	523.056576455607	673.290730123368	128.740334015196	380.690803534965
1265	1265	508.43646551285	671.831384252394	131.841959433576	372.16046765508
1266	1266	530.400243604944	672.699152331871	131.500791205331	376.660656574649
1267	1267	510.996328091998	671.954007841765	130.089459658338	351.181084741324
1268	1268	511.306947415666	669.923965525844	131.697352784548	347.260929265889
1269	1269	537.831335762269	673.368006115617	133.64506642949	311.820029318627
1270	1270	518.300386047159	673.454193411852	133.353446802507	318.467033796522
1271	1271	530.92932500803	671.242727887472	132.259742949152	378.590742428986
1272	1272	512.187995705506	671.545094443853	131.206160231301	339.351657579495
1273	1273	525.707780678034	670.319069149086	138.891384479211	353.035060792383
1274	1274	536.301535724414	669.410669890245	133.733885192106	342.739766326263
1275	1275	523.291802743159	672.023757565642	127.617543224324	344.203940566156
1276	1276	517.542151519917	672.028045699952	129.061871548647	329.286866902951
1277	1277	514.835433252828	670.986715791688	129.333072975423	368.649314152127
1278	1278	526.080533376018	673.373132086285	129.633226591552	372.88112082088
1279	1279	517.923544143243	670.434593710155	129.799846698859	339.58689071787
1280	1280	521.913723556474	670.32447134206	132.718232916854	348.544653052309
1281	1281	534.100764986171	671.392902010749	132.115148458092	336.929871282783
1282	1282	505.647604789982	674.012335190124	137.256346745833	318.871953220939
1283	1283	538.1021869131	673.388295918703	127.911752197941	354.139704733947
1284	1284	525.392376994585	670.474842302528	133.731338158854	360.160099368999
1285	1285	517.84773857712	674.401541929417	130.722777065508	337.212499096902
1286	1286	523.741507622458	672.28342635657	127.698511492182	332.043201586248
1287	1287	512.205332866866	667.891459216374	132.565657411915	327.466782411778
1288	1288	505.199272744859	667.550752006532	129.06746113865	351.764640933297
1289	1289	508.372363200474	675.3760264302	131.215206872438	333.553928221001
1290	1290	531.48399166965	678.253046957918	130.13845083209	359.629828245963
1291	1291	538.515011195015	673.773565767636	134.035134710819	326.333961348177
1292	1292	554.071594853429	674.565328141797	128.478177223971	328.380559645072
1293	1293	506.520556847485	673.635341188297	133.650246912709	341.46151141223
1294	1294	539.569704850714	669.276927981967	135.349276869162	333.347809112483
1295	1295	529.875116651956	668.286679392301	129.96040829197	364.113040220083
1296	1296	547.982847935964	675.615374306455	133.246822866229	310.733882642676
1297	1297	542.506168479753	671.523027539215	131.938850091022	365.196108626831
1298	1298	492.451692676299	672.361092144071	134.329553594802	332.913880108671
1299	1299	497.44788358984	671.66300379921	133.616137800218	366.175369531563
1300	1300	527.603201684051	671.870512662077	130.579919230321	360.454630688208
1301	1301	521.3900305751	673.790384705262	130.955163594447	333.489022380058
1302	1302	514.530510064262	675.130574743879	130.763281774955	354.921906170917
1303	1303	497.172977356459	671.399976602496	131.63640671285	346.505448896528
1304	1304	519.916045046454	672.337274488041	131.211556313082	326.65798679709
1305	1305	496.8576016231	670.962336162256	128.978860792705	339.851645227663
1306	1306	519.919145945443	673.982723593414	130.991934846269	342.588776916877
1307	1307	527.575750156206	670.947583961867	130.743486082183	373.683003794936
1308	1308	528.281166350209	672.674324009888	130.376049360824	312.461421068595
1309	1309	572.474309536257	673.912156022724	134.970488264329	368.987469301993
1310	1310	495.516909961688	675.422388216545	134.31713511861	367.767817913559
1311	1311	512.419176348149	671.674201316164	133.749395668697	357.091997038309
1312	1312	529.636556925273	674.628089179655	131.494368588525	378.59548713441
1313	1313	530.310294311433	672.528432497737	133.465549855292	329.010812927387
1314	1314	532.997881795559	670.176587588298	132.466000288908	346.231736628031
1315	1315	525.570938278087	669.389910715364	132.710271866279	349.938146294982
1316	1316	523.667939770681	674.20426546822	128.677569744085	344.59681574352
1317	1317	513.363527042596	669.989121653363	132.211246855881	366.729160438423
1318	1318	534.675865462603	670.117430304474	133.308211787441	358.474191604754
1319	1319	543.388597207136	674.165350905963	125.569610654331	321.860498757143
1320	1320	506.327279285576	673.029667377059	132.266140511547	368.047358417099
1321	1321	513.392121906258	667.546005868263	130.410173674	341.626797149302
1322	1322	502.799668988474	676.344956708694	130.544121752986	356.602767801659
1323	1323	514.469678687195	672.170663235644	128.566306416343	347.344474389414
1324	1324	547.066310011248	667.182432298795	131.503207544949	324.271568534098
1325	1325	518.555301257824	669.263174579029	131.551873816094	322.819004885333
1326	1326	511.565647835835	675.663673890675	131.155877707861	345.30707666641
1327	1327	533.799324066438	675.325313799581	127.058046658733	343.557523645611
1328	1328	501.946298777234	670.555828938353	132.193086193598	365.018588094751
1329	1329	513.914934517432	676.45612589127	133.478614712052	362.727425555421
1330	1330	499.382441232329	676.343518564484	132.662964923604	308.410687477569
1331	1331	518.995055622962	671.870208715376	129.799208432988	327.602035716366
1332	1332	512.10906156998	674.822868194913	132.098662144844	309.027683031472
1333	1333	508.566929680861	671.02664950546	130.297055287667	348.131085555294
1334	1334	550.736540867686	667.790863100984	125.304091188376	357.705823400417
1335	1335	538.375309103216	670.492605218088	134.176624783417	340.666051790848
1336	1336	542.846054751031	672.235751888292	133.26697588291	296.327510814768
1337	1337	480.969115487646	667.465720575211	128.808835303097	324.206657284564
1338	1338	513.484698137854	668.077491032325	134.544547025842	327.326885741261
1339	1339	548.076445530384	667.503145017652	128.402960385902	335.924570464985
1340	1340	548.603261669326	671.804613430517	134.575739660974	321.930894989465
1341	1341	515.65238849466	672.732681918436	134.421355267491	343.356685000009
1342	1342	517.79087190091	670.187263170195	134.784166878192	303.697280190348
1343	1343	539.637761303866	673.152851399601	136.575802153265	322.921228169604
1344	1344	545.964983087526	670.610195114997	133.58612343577	338.743475673789
1345	1345	540.479736930562	678.972461256594	130.445945648692	334.173355196818
1346	1346	512.631638270504	668.865008730854	130.499923674049	317.076884014458
1347	1347	544.142576781349	673.644028262349	135.465646263015	326.471708404224
1348	1348	512.271912426679	671.285256304121	126.766407057635	345.068962414284
1349	1349	526.13330559649	671.506842856893	130.622781753957	355.415019476793
1350	1350	499.775400089523	674.904248363411	132.093518506283	347.879292286831
1351	1351	505.906280954608	674.626970029554	127.203772069221	352.480056525302
1352	1352	531.046413984043	672.477759825132	131.267898456154	317.533256359558
1353	1353	536.018842780876	672.403160788625	135.865682553031	344.125924220403
1354	1354	575.429481129463	667.014004176226	128.95232265391	351.630332067237
1355	1355	524.346807623613	673.691489753434	132.931757326465	360.621686982251
1356	1356	543.915753953614	666.788568057383	137.724600003405	326.875144232558
1357	1357	525.7694027845	673.561644565335	130.958008432488	363.986280784876
1358	1358	522.144423998551	672.329545521962	130.062895866031	348.502238928921
1359	1359	542.116328723343	673.444601783462	129.752448484468	332.843434815787
1360	1360	533.933123292716	672.661587907658	133.408588633929	344.216898033266
1361	1361	501.420195510061	672.926369887129	131.8652719505	352.871078057853
1362	1362	499.117419539521	673.00928201314	138.220206472402	330.635140357015
1363	1363	521.386834837378	670.691264713857	130.996029376513	350.226103135082
1364	1364	533.355165286619	673.139396805333	133.809604607133	345.839454470114
1365	1365	539.301588612489	673.677941805365	129.66897866264	356.679552249571
1366	1366	508.009461565397	674.35899290506	128.67816798393	357.443047206087
1367	1367	516.031217463758	671.005975384336	131.581205155288	350.328948145004
1368	1368	560.989197201844	668.483610121328	131.750099067383	346.083573312648
1369	1369	519.991722131426	673.294719407754	128.016714977024	336.05952592673
1370	1370	517.545315656154	675.086962359789	129.344678492284	350.586020399311
1371	1371	537.04441590897	672.232826665853	134.221032040409	364.951162236649
1372	1372	552.376029263415	669.756409221332	130.34406085698	344.796430763533
1373	1373	537.156248257099	668.535459517378	126.623200000906	333.857903058847
1374	1374	533.178344561208	672.109201425337	135.273896022394	355.716449758644
1375	1375	535.10709870927	673.271832418753	133.378022442002	341.541819252588
1376	1376	525.442091052381	668.946922876876	127.914362958466	332.989729898154
1377	1377	535.497624288366	668.63525803943	128.160766221901	349.111431240142
1378	1378	529.079683406584	670.341542952385	131.110045878861	334.353007334424
1379	1379	532.53498899443	670.262079354488	128.252427811796	324.722242631726
1380	1380	527.54919876558	672.492680075848	127.992827347149	359.012782334323
1381	1381	521.210669696173	674.207488200449	134.499283985483	357.727376118037
1382	1382	522.520406764421	670.028060923749	129.405369345742	325.561757613208
1383	1383	526.748426267547	676.220742170719	131.601715453355	349.581661162953
1384	1384	539.183006581627	669.007426443956	127.730012496785	371.075050599252
1385	1385	499.428072582282	668.31976856158	131.23039499793	333.996993529738
1386	1386	540.451961013932	670.709665730979	135.129902540379	355.429907062522
1387	1387	521.100444078109	672.668471530012	129.517461805844	346.251285954683
1388	1388	536.033402058574	679.755889962179	129.892745253012	358.427876630205
1389	1389	519.003302567567	669.716762463078	127.684727206948	379.716982672784
1390	1390	539.320820663191	675.67217564588	132.041854746367	345.36540232247
1391	1391	522.582273915273	674.669200451255	130.142228571423	321.621904422287
1392	1392	512.869941284832	671.874479265059	131.756678362782	336.255310065679
1393	1393	495.135517814914	677.595400764891	129.876023867833	317.132254695612
1394	1394	538.872051953327	673.286358494446	135.930478669042	336.293721051577
1395	1395	527.325990348529	670.371503232577	126.943231838369	318.522989416872
1396	1396	511.302045826715	674.458378886738	127.617080162151	330.566532086699
1397	1397	518.901139989247	673.597909796942	129.99145465611	316.645529981141
1398	1398	546.501012963558	672.253274212779	129.627374433734	338.136670726707
1399	1399	508.69642731851	671.502244018874	128.082389132341	374.670978191988
1400	1400	504.813496346687	675.629987874678	130.390343295442	353.543915929174
1401	1401	521.947301899612	667.461442391465	131.666422709539	328.043809132274
1402	1402	537.562546590417	677.106396624409	128.324053590628	336.512709834191
1403	1403	510.447445813218	669.361508023835	129.195118658271	317.575589861008
1404	1404	522.71520156826	670.75085550295	132.925800340069	350.942935010352
1405	1405	504.877550296849	668.222094752149	136.426787327171	368.51288543477
1406	1406	513.0175882309	676.803432232796	131.317897454986	356.346356589773
1407	1407	531.010148346451	669.650840016068	136.614559714199	342.557819019341
1408	1408	546.287253667295	672.381211625828	134.117023323054	366.089088886198
1409	1409	539.269233378929	668.665057678973	135.154568297674	362.651026676263
1410	1410	518.546317504719	671.034770025822	128.830845041116	319.590079752665
1411	1411	529.980368479112	674.609204806594	133.047333639742	342.318014288347
1412	1412	517.009496876972	670.693732028337	132.212547099583	338.394563878014
1413	1413	499.42046531423	668.35436169333	127.783032377365	338.348325513867
1414	1414	517.833490408663	670.382369696075	132.554692948075	350.628000712544
1415	1415	503.519675253433	672.879216249471	126.404747253932	330.076987171737
1416	1416	543.012203487039	672.137100403377	127.267718376289	316.312929470307
1417	1417	508.435522927682	674.185638104553	133.502556812085	347.867351261154
1418	1418	522.44021966557	670.924428571079	133.391061085349	349.495159390648
1419	1419	514.211706358861	672.93383444685	129.464314625246	353.553811860953
1420	1420	500.566958687784	672.461910152567	134.556775385416	345.727632192252
1421	1421	510.661016635679	675.007574827103	132.784669078264	357.133063303204
1422	1422	494.474759156436	670.551043979127	130.653833074399	354.706479064672
1423	1423	527.588649080242	670.143508844595	132.752138569251	332.91477503111
1424	1424	534.472048474911	672.262258733864	131.52583946576	375.242696399645
1425	1425	530.905050108905	673.881779072019	132.684030537815	356.332563725731
1426	1426	526.33209129841	678.90955658879	133.192153414776	349.727729018254
1427	1427	534.415606043056	677.569616491643	132.241219906131	303.698913935859
1428	1428	503.879897278818	670.026768759877	130.787233192518	358.902110660814
1429	1429	525.815272153061	678.141006511013	134.952324659258	328.749825507357
1430	1430	489.718064253737	673.816906911823	128.202646354688	315.045199095527
1431	1431	539.435272570828	672.586201588368	133.50141060489	326.069617603677
1432	1432	530.864170039913	669.689006302017	130.32815046913	351.567614487408
1433	1433	529.523209731007	667.951756506585	127.34310173518	352.537482060592
1434	1434	512.531147060498	670.31037729391	131.062381415623	342.525440728738
1435	1435	501.354111941769	675.321803082342	129.858752716822	372.691141700205
1436	1436	530.827178380979	673.478115206566	131.411834535274	348.088909259608
1437	1437	510.36076439415	673.363351752978	131.652783002295	325.804654831656
1438	1438	500.880746107295	672.645944460387	130.931936520426	357.210614730451
1439	1439	510.683797191604	665.587171763907	132.672645961921	345.744711028156
1440	1440	521.509513807681	670.42225225422	131.792319415638	322.972030005213
1441	1441	515.87455644005	674.46696169155	131.933820908688	351.64008080288
1442	1442	533.782986454802	667.893106484804	130.822104680936	381.601563723688
1443	1443	527.113057574161	672.574123220271	130.637207619123	316.071310796503
1444	1444	512.921417254213	672.734558288677	130.56019569695	349.42287734324
1445	1445	541.846733736411	675.896644765734	131.828377631864	354.049943510009
1446	1446	501.917167973929	670.35627578257	131.825700015033	354.517944552484
1447	1447	506.54535471333	676.526544001263	128.887829878383	366.468869536846
1448	1448	516.029556361893	673.223703980264	128.490172178469	339.189709660955
1449	1449	505.578050742782	674.048630104956	129.994577420827	347.396687415511
1450	1450	509.228820570935	674.529928913719	130.930285419486	352.410396587189
1451	1451	504.801451226211	678.814537667073	130.125186526736	340.191663294366
1452	1452	513.265064342193	676.795111790339	135.659237530127	374.206393583033
1453	1453	514.46337655405	669.462219525547	129.326685455911	376.434644845954
1454	1454	530.796660060159	672.301253824739	126.985162717266	331.366547949324
1455	1455	552.239852285648	673.786017887044	129.125390024906	384.064721081154
1456	1456	543.424617834234	667.2438675483	131.071711598782	298.701023703047
1457	1457	532.232835088851	669.956269968499	131.589898970071	371.34661230307
1458	1458	482.30313263459	667.722576459756	125.8546420171	332.208205455141
1459	1459	536.165326557871	669.717349012411	132.873270806956	317.647387294499
1460	1460	501.119873195477	671.657088659559	132.01134063385	357.605009760256
1461	1461	529.098035778965	670.948743640231	130.678587890919	350.283802146608
1462	1462	540.748584235243	670.993483393468	132.727774361222	303.012750789298
1463	1463	511.397184084643	674.429987842131	129.664571596383	330.653336277546
1464	1464	532.89168247378	674.131865589282	128.364848941221	351.725301710199
1465	1465	521.117179681889	677.661067116541	132.315575576105	324.637895769927
1466	1466	541.687909894041	671.51951086362	139.031765907712	369.650167835466
1467	1467	519.828654929624	673.113272261693	129.561625786414	348.707680947334
1468	1468	483.413620381031	670.240976351649	134.3389112163	333.618433971253
1469	1469	554.094125134364	672.214209360766	132.855614867702	336.977666024232
1470	1470	523.279396962242	671.281111253602	125.568177825405	360.928214553449
1471	1471	529.547487879052	667.736208062169	129.175246398938	347.897554606306
1472	1472	509.143797155166	670.701798143501	134.511057604585	349.629626310858
1473	1473	497.461197449599	678.023528782199	126.616835014285	315.055804026755
1474	1474	507.851323024369	669.101324505994	126.099862479857	339.381644850537
1475	1475	524.651277129318	671.884604800437	132.843425286059	367.650611083787
1476	1476	520.644866959013	666.692008720558	135.285436004759	351.775077282455
1477	1477	525.633051470102	668.116618171208	128.781467460684	365.682187812136
1478	1478	525.026370334087	676.462950963719	127.247119852631	380.263467688997
1479	1479	505.709969777069	668.473207433501	130.533055064921	355.53880424479
1480	1480	513.125480100132	670.108122498992	135.711752992951	355.949650370305
1481	1481	536.692514372684	677.652606331295	132.241328176414	356.531449488313
1482	1482	510.432834894823	672.750466957842	134.086792773397	347.419184756001
1483	1483	512.990770316823	676.916669420943	130.095657407496	344.533001226498
1484	1484	518.542595115378	674.886281244574	131.816592648245	327.416264076542
1485	1485	548.791249450504	670.240102915516	126.566960461402	354.445014066281
1486	1486	515.611971295568	666.221513101587	133.572521316934	336.660597564408
1487	1487	538.643915137441	671.307362837857	128.192162724872	363.476681363493
1488	1488	536.671079999099	667.663377760029	130.271321122614	345.900025042751
1489	1489	530.357420396716	676.316805410268	130.004112573785	343.375003279043
1490	1490	529.480839054459	669.111989800665	127.165446734716	332.323963132198
1491	1491	496.839988483229	675.602835497821	127.865222657259	338.186776996262
1492	1492	546.300693047191	673.061816160957	121.988491542804	331.077948072662
1493	1493	534.594188774833	669.215177177701	130.697200279688	403.182788858166
1494	1494	523.499453143758	677.702079482384	128.452456120608	333.686984966171
1495	1495	527.417433502006	672.07888713119	134.056027085046	344.366578308789
1496	1496	515.651089440168	669.319767612674	129.970376372543	340.542787106638
1497	1497	533.311892471028	670.349809473537	129.2791384649	360.390435415416
1498	1498	535.629496289684	674.156143621416	136.745426409692	343.96815560383
1499	1499	524.357346871253	673.232553655782	126.493930807948	312.990642265901
1500	1500	526.80697488498	672.086223733608	125.393963529638	349.046472678513
1501	1501	516.795130465375	672.869247076539	131.267776992451	345.118004555241
1502	1502	551.414796440494	673.129325759084	131.932919405615	362.957164574519
1503	1503	530.708968472985	671.660272716101	127.900081813208	365.254696706836
1504	1504	530.890376050264	672.543142809177	130.613692341089	356.714288148624
1505	1505	554.605741593908	669.017082983783	132.786696920753	343.898572720871
1506	1506	531.828872577311	669.84127249311	129.74777778077	340.91098769879
1507	1507	530.806398515226	671.910118374412	132.25539530913	345.704819381564
1508	1508	522.836556501378	671.09054763635	134.9060484648	338.134261229054
1509	1509	519.675978275757	669.605846142668	130.242444861182	344.800111481016
1510	1510	524.101069399322	675.919361037259	130.363796731935	358.234760754953
1511	1511	479.541712703131	671.14526356826	133.069220225742	349.176397170178
1512	1512	518.113531584064	668.305954455415	132.410105251868	376.626574403692
1513	1513	551.967255005768	673.621523067445	128.301101207431	343.222943067744
1514	1514	539.600435698016	671.028480867343	136.345354915932	353.484836448753
1515	1515	516.181145097753	672.961859562609	132.939180010013	350.880018491531
1516	1516	541.030213992028	673.804184543015	135.345736386366	340.244419231701
1517	1517	502.964467678569	674.607570644169	137.019122486554	354.3301255895
1518	1518	516.955339115268	672.662918089927	132.794733753687	370.833056905391
1519	1519	512.707693931039	668.713441339179	126.709328350689	356.485312306281
1520	1520	532.896309313812	676.055767406903	133.307208821351	363.565427549351
1521	1521	525.324478380709	675.290006907767	131.977573163761	322.179506916552
1522	1522	520.359193937537	665.431838910756	132.437340347043	348.646243167691
1523	1523	542.525591869713	672.915527112599	130.646836829462	355.423287029672
1524	1524	517.747514809887	669.673760151918	129.554135488994	315.702124994415
1525	1525	504.658366101789	673.399268983806	128.850027877692	353.508484648842
1526	1526	517.107038334324	669.535891923829	130.065948661074	351.62265094405
1527	1527	503.159404854597	671.976565338288	131.676659588882	360.926066062744
1528	1528	507.285264795983	669.095481624124	128.063286152263	359.361229406528
1529	1529	522.208132739777	670.332498991691	133.237647516565	326.192592456332
1530	1530	511.770359924528	674.287481675072	130.297711372139	362.112643731631
1531	1531	553.019983603484	673.626245975748	136.537351077522	351.294441024602
1532	1532	512.812269568145	676.416736869705	135.86833752297	349.559077145428
1533	1533	509.014000284719	671.739192751984	128.422447848832	331.803238705949
1534	1534	529.030641920449	672.356828482875	126.269989070907	352.458084864826
1535	1535	530.870532011934	676.694179714711	127.514208607537	286.147253344911
1536	1536	542.016259372091	673.655371112063	123.669112685239	355.361140888756
1537	1537	524.888868500038	675.021299320332	127.092562560404	375.642418974905
1538	1538	509.54441391945	671.606867818756	129.924503230507	335.900117522005
1539	1539	513.538954872725	667.930069252933	127.146757470631	351.70816660958
1540	1540	539.808443391324	670.346219595018	130.116182222692	319.473608358964
1541	1541	510.888790031057	664.703994994378	128.509263584585	329.164429151321
1542	1542	515.78528238124	667.115871776767	132.53901685285	357.746923309115
1543	1543	539.11976783868	673.71517211267	129.508288814946	351.373840287303
1544	1544	516.056042552673	667.57568669299	131.241279662176	352.183026705471
1545	1545	486.21771916875	676.103446390486	133.353206843318	350.727131831288
1546	1546	505.584389284635	674.61472537279	135.244732095391	337.333370066197
1547	1547	560.144886776851	671.267514982121	135.27758592541	344.737004858764
1548	1548	517.869736796188	672.827603724116	128.612170443823	347.03565856307
1549	1549	521.113426313917	673.323525977296	127.974087855376	354.886446410087
1550	1550	511.525710625278	671.089903568469	128.771017964267	323.154558389109
1551	1551	536.54966194246	672.850845356003	128.18966516783	348.131774988028
1552	1552	524.577431295384	665.587213263863	132.824979265486	354.890078726565
1553	1553	567.995639379537	675.320374445068	132.747718854439	322.947868892057
1554	1554	527.230074110981	668.910785948935	133.146703339862	336.142376831347
1555	1555	513.573982045007	674.452245346214	126.80354237708	361.523636759051
1556	1556	505.458436956673	672.354681184864	128.399054106689	344.01530024403
1557	1557	495.316785549546	678.088745871507	129.611019302532	336.435810681463
1558	1558	525.734677386336	671.888747601639	129.625380971327	353.653556809571
1559	1559	532.471856179084	670.923623605464	135.30469493998	365.262478013851
1560	1560	512.165545703104	667.475900749874	131.196138990062	345.088206856958
1561	1561	532.716469154788	669.370565867112	135.045654058117	345.882361748207
1562	1562	520.760031633651	673.313117675248	132.057277758823	332.74753680036
1563	1563	538.219691800288	669.983254255957	127.710814692321	339.929224087529
1564	1564	535.841516133595	671.366980455522	132.610605486195	355.817105053197
1565	1565	514.099615474362	669.93894397817	131.74714435112	335.142937683436
1566	1566	529.022846456555	670.850573802908	133.042771025252	344.964555720408
1567	1567	535.886233179467	669.544840841795	133.183033374988	337.892817852369
1568	1568	563.40810923479	665.883043852316	129.947854074229	361.843197452978
1569	1569	517.254357702082	677.052953051507	130.149714953373	365.286067323851
1570	1570	524.235015372313	676.815139889621	133.759916530433	337.921137553104
1571	1571	537.32669080388	671.920098829876	133.589334109608	355.349776703737
1572	1572	517.510524012527	667.777545852062	130.831621490587	375.559440764064
1573	1573	498.168790021564	671.513772705015	134.463472303257	336.823440433373
1574	1574	528.235322605245	674.596028398731	132.162869570213	360.085045506398
1575	1575	487.678151651261	668.098245700466	127.64196490607	344.643651960819
1576	1576	496.934150472149	667.376205936319	131.507958778106	352.120936338964
1577	1577	521.156584920151	669.841505608845	133.001090175935	323.483847680502
1578	1578	484.465318362677	666.972528240989	126.318661306954	367.322875146202
1579	1579	529.962404397975	671.037730939204	130.137754714627	346.451205772639
1580	1580	518.541170616703	673.15174397486	129.473888450454	326.950187829061
1581	1581	501.543574857975	673.601643478052	128.480323509478	344.268146380288
1582	1582	531.014624198537	673.601988372301	128.518869202908	365.160032481821
1583	1583	497.652567639301	671.522630303684	130.563226281389	352.010538754316
1584	1584	518.761692866288	673.635539233614	128.294316257949	350.322502586825
1585	1585	490.019292065251	669.952062517422	125.228669978271	385.979036499488
1586	1586	520.074454087037	673.067283606306	129.786431208144	324.405458778146
1587	1587	514.480711600458	674.0707471908	125.336195741632	360.303181804285
1588	1588	542.646870227023	674.408950927567	132.842859445593	351.897313404652
1589	1589	516.203822553745	668.419710404127	133.179969255679	336.551928149048
1590	1590	528.584133842466	669.493890287573	130.090872208082	332.679831192575
1591	1591	477.53199219049	671.908789514015	130.995352989517	372.188782897478
1592	1592	504.777852725967	670.659514906195	126.466140412407	322.898028874143
1593	1593	548.491019878272	670.344593609664	134.779367312765	352.499793907185
1594	1594	530.914141044355	677.679311529999	133.054145185342	320.315246153011
1595	1595	525.284913110838	674.928069402541	131.937451477445	325.258400379106
1596	1596	527.202534198066	672.938900551104	134.00070613975	366.025505383225
1597	1597	515.306761961109	672.565190187044	130.821165032064	345.005683836689
1598	1598	540.660877488538	678.189072378174	134.135568219273	371.987655883951
1599	1599	545.381839612103	673.369690540007	132.978203187523	337.449833408995
1600	1600	530.731749076058	670.570865788698	133.139526896942	360.27540189026
1601	1601	482.126146544579	671.434289609431	129.664989435837	355.609336492893
1602	1602	504.022642253268	671.421323553951	128.750399835434	386.769753796042
1603	1603	477.332957531998	674.188050237776	130.271246922788	338.251871008119
1604	1604	564.100412972756	675.724448674938	128.144174900212	354.946335862168
1605	1605	515.69901966595	663.814854318007	128.972399594097	331.842830394607
1606	1606	548.891523987098	668.301366347672	134.782373067338	336.65823798555
1607	1607	500.764757308275	671.822702742057	129.863719750308	331.796439335057
1608	1608	524.237500759745	672.153188046768	132.338506075561	353.312860089921
1609	1609	514.739621994082	671.53102379739	129.180777677427	337.141334713811
1610	1610	521.402346456302	674.8817839304	130.497683700009	366.531016970044
1611	1611	543.753898196282	670.820340860063	127.773720955641	373.683147227888
1612	1612	560.339583207273	670.376582170148	133.668750055084	343.884132174031
1613	1613	525.770259915984	669.003220597213	133.477699749247	304.584876984708
1614	1614	504.995564022477	676.697443555735	135.631481018181	346.157548417483
1615	1615	530.038063063321	671.78461835056	128.923534376651	326.037137556838
1616	1616	536.097639797238	673.855846825297	133.974233967481	355.865946655332
1617	1617	512.430204451022	671.271192671431	135.265743873147	340.053261060274
1618	1618	534.235892949109	669.050882907518	129.64744949297	319.428354673364
1619	1619	525.775275413746	669.664553557837	129.142063642783	372.750126537414
1620	1620	513.597371508051	671.027329833929	133.05585518338	334.644812853867
1621	1621	502.35598097609	671.988472861898	134.577552307094	340.532219563203
1622	1622	500.803206520965	668.445780309944	131.357310537724	308.053235190424
1623	1623	522.672094900683	670.948652800902	132.177425838061	341.922226631851
1624	1624	507.719999448116	671.935264095499	129.543384646818	329.350517451031
1625	1625	488.312109643825	674.522631435358	133.272600573739	338.468591001399
1626	1626	503.839619152938	675.153928018137	130.841360803493	323.053586464837
1627	1627	533.192394551732	671.427116267108	133.614390084372	347.020131982874
1628	1628	556.352099082632	670.584176662024	124.859320865482	341.903781415365
1629	1629	516.55241101736	674.715601021525	128.560939890938	340.167418347748
1630	1630	524.493087685693	672.502919987544	130.023190271385	337.421191112999
1631	1631	498.981176034982	669.330422543443	133.810595286354	341.049409271627
1632	1632	519.825278412104	668.921589257671	130.776235478553	328.878327458968
1633	1633	529.963201186784	673.26067247142	133.749055883058	346.542949576083
1634	1634	529.147207888492	672.775123364653	132.580535093071	355.745137024421
1635	1635	536.735542170697	667.779782366564	127.847275133337	354.09260100155
1636	1636	514.594886081009	671.307669781427	131.42741047	364.075011320608
1637	1637	553.758711247942	667.106961744728	134.286141294303	334.97770913992
1638	1638	500.836908370359	664.068527506375	124.445223515424	358.264436713466
1639	1639	540.018519781884	677.190695603887	133.154427890388	340.659870598635
1640	1640	508.899016716165	670.44102503675	131.629033628501	318.471768232912
1641	1641	525.564399297045	672.814489413543	136.24204452953	376.406190195432
1642	1642	500.822591330639	671.433456925406	133.799850801232	341.501743748821
1643	1643	526.492427982568	670.957299614214	135.741153169048	338.245982485386
1644	1644	500.808375215777	673.9096659034	128.344702875137	326.77593016947
1645	1645	536.463779431508	671.500990100203	124.082266089084	339.857681726354
1646	1646	516.953486782033	672.172012434762	130.152406476968	367.839125828518
1647	1647	499.422640561589	677.440227533895	128.250203315582	364.701523732198
1648	1648	513.259088538258	670.754936414798	128.129970030286	370.678219266395
1649	1649	527.762848522701	667.527348079989	127.997520975283	325.936394590978
1650	1650	506.657025274583	672.877241774055	128.56859775368	361.236889924992
1651	1651	519.510999611703	670.10434512004	129.216591441235	322.985729107702
1652	1652	544.935277375395	665.363250228794	129.890770271098	315.419822967747
1653	1653	539.226200685566	670.835608494555	130.244784078348	301.416301802594
1654	1654	498.653145110237	668.694658589544	131.83096304337	342.87043838786
1655	1655	531.68757766611	672.899690994874	130.561581609526	353.061035851914
1656	1656	485.406990530949	670.217917559879	131.576825623054	378.002093160233
1657	1657	527.569035985939	673.76218210641	131.631993470116	355.367243146129
1658	1658	517.87304940392	674.000463389533	132.515415775134	350.617025266337
1659	1659	508.079072169598	673.373058306694	128.78928467304	352.50293257686
1660	1660	504.674138906954	668.940690601108	127.506691408862	348.841773582472
1661	1661	562.328850308767	672.817531278553	131.321867981554	351.99638878582
1662	1662	534.651471606769	675.033459632862	132.400811210467	317.848823401846
1663	1663	521.068809254343	673.289125513834	136.36327633681	358.724232376066
1664	1664	516.917074585	675.097806980334	135.028537761881	365.253547210202
1665	1665	519.312796880007	673.930592557522	129.709820446935	347.950216979696
1666	1666	511.508290398428	670.369693841829	135.289073117794	346.253640745918
1667	1667	516.793595691699	669.326798451222	130.548841406384	337.662646267111
1668	1668	542.759299559197	671.406656391819	129.824815944368	314.005635268469
1669	1669	538.250709433793	673.514856227841	131.989275763141	355.177660831035
1670	1670	513.04794887831	675.804911447257	126.764450073601	339.578885536516
1671	1671	510.498696372341	675.489673604206	131.919038848447	325.167173996622
1672	1672	542.033463160444	669.707356860118	129.236668750914	336.900851142248
1673	1673	506.52631323944	673.344309396351	130.658850534355	344.026266199332
1674	1674	524.016783787793	671.986044081048	133.300771293698	343.786771338564
1675	1675	470.758022781632	678.392475641077	131.21874464261	316.651493710199
1676	1676	538.015622617712	672.256672565288	132.455439673616	342.692239887654
1677	1677	527.619522193956	670.612061669354	128.673583563882	346.601578232675
1678	1678	523.520482966578	674.704823575522	132.954026035643	320.3426884478
1679	1679	509.031274029085	672.608988896321	136.148470820499	337.216409545745
1680	1680	530.754319656619	671.92925732937	134.031913893872	333.691105966835
1681	1681	534.924413788901	670.580317257727	131.433324201192	353.674383429442
1682	1682	533.402708024269	676.465053564133	128.254592908424	338.244058726424
1683	1683	536.022600430648	670.037890728659	133.072437001158	338.128554592459
1684	1684	543.968539087813	672.030442820282	133.536096321282	340.825223771418
1685	1685	501.546869984985	676.48453539529	130.964245722764	323.965730723287
1686	1686	522.264652715918	670.477066280371	133.146682919218	368.123413676385
1687	1687	507.563964641699	669.432306961037	135.686682914619	380.139907111539
1688	1688	509.564788416007	673.74589273254	124.681141371687	358.712333458663
1689	1689	527.483020608182	669.258411495605	132.61441570662	343.220109468439
1690	1690	507.880206266164	671.513928932756	128.375716106449	351.389628737593
1691	1691	548.404232551288	670.596407064182	135.588502847131	387.378036345776
1692	1692	523.326260940145	678.048431938593	135.662410187478	365.751131743268
1693	1693	559.490306172755	673.800741652294	132.119691097313	336.909056085451
1694	1694	531.413164979766	670.199101339181	134.099440148653	334.332452861829
1695	1695	485.47964395493	670.696427987386	129.302239788645	327.158915675851
1696	1696	503.168862487871	676.124466815626	132.942290945234	340.633509976432
1697	1697	504.919797839934	676.481650864886	128.64023703903	356.111083436261
1698	1698	524.972888981295	667.215192380677	129.793685530249	343.064903700432
1699	1699	532.389536163877	669.857004121404	129.93047298697	335.977371276071
1700	1700	506.872840581565	676.941651713469	127.227124810941	334.189403794468
1701	1701	544.736697729286	670.893921428191	134.896513587751	336.061995827785
1702	1702	542.339244797466	670.61096115473	130.718680435946	359.84644876667
1703	1703	528.239551225539	672.210953436278	128.875852983922	337.641700616788
1704	1704	501.260375977748	668.576907437193	133.964393689347	312.715468676811
1705	1705	522.639826550394	673.00737261257	137.030426019513	322.843473694232
1706	1706	529.984577421574	674.062408133883	127.98681198492	340.957378679591
1707	1707	521.514392485211	675.451038442052	125.746541086904	335.374145511629
1708	1708	519.991499779525	668.86917935133	130.829853959517	329.343636761443
1709	1709	529.878481982424	671.495316623309	128.111803982106	342.200129365031
1710	1710	516.668013434288	675.116053920884	128.354301791606	340.546203499238
1711	1711	529.851396538727	667.686016008437	128.544420111774	354.706915334089
1712	1712	512.232213472352	669.298293579491	129.778244499935	358.860158386172
1713	1713	510.029269605356	667.743760939895	127.695157898735	342.983063204582
1714	1714	532.712008078945	674.138489494616	130.864818167982	324.43957573096
1715	1715	541.075691824463	675.070741475289	130.715144992386	340.910835782246
1716	1716	535.415818610406	672.600023111878	131.529404207678	330.940346923979
1717	1717	519.045326111691	671.412573366879	131.528001115637	345.042948416962
1718	1718	531.291592560019	667.488403248528	127.911353205275	340.809476928738
1719	1719	573.55773489272	668.065750273247	126.664675642845	332.805690700647
1720	1720	531.935446691033	663.89995229516	134.824842765751	370.498909528304
1721	1721	546.40834369926	672.110259874348	131.889937475167	325.366701572182
1722	1722	517.370839138158	671.90119455224	138.243438897485	390.848322544308
1723	1723	542.183544750869	673.065659234919	131.351271435047	315.377592584496
1724	1724	544.615708206244	668.958848374045	130.831538197058	355.017156342415
1725	1725	531.838915005388	671.330022618334	131.403800110395	354.915669318588
1726	1726	550.175780458731	671.380154717761	132.001455488608	360.385506976748
1727	1727	500.268784276778	675.204284097533	131.07070162927	358.816344021608
1728	1728	513.136516747575	673.359058614592	133.429267658587	335.145676310844
1729	1729	504.800111438076	673.858900355199	133.392539088877	337.755035384002
1730	1730	508.629995888903	666.649082117285	128.205163783277	362.280303865386
1731	1731	523.962865358306	673.205723578358	134.543149278942	359.988582593394
1732	1732	494.926874039957	671.160748352974	135.892881730021	334.704624196691
1733	1733	543.195877841408	671.158890213677	139.706847343949	356.937693692428
1734	1734	509.367145735192	668.380807399232	132.619627283799	346.451824880988
1735	1735	506.944275721782	677.134367771683	133.537058365405	350.43058105048
1736	1736	513.075910427974	669.810171471269	132.536008022189	322.353491510764
1737	1737	507.71973734787	671.006151742767	128.65049649217	329.354525060362
1738	1738	539.569396374758	671.152067590087	127.903958257586	313.400625540791
1739	1739	526.24094570233	667.493150672714	130.065483703607	339.851135489228
1740	1740	511.949142521141	672.576156846687	127.812759774364	338.856899003128
1741	1741	514.125487071732	669.795541890903	125.169216053662	357.865844721256
1742	1742	515.098986175017	672.001016522574	128.255680417989	356.671366386024
1743	1743	536.516840216652	669.826517247002	133.333338984388	353.927938072427
1744	1744	516.807994288274	669.138090610693	132.131748845352	336.644012880052
1745	1745	494.038357431188	667.987916507442	131.684747914349	366.82856497943
1746	1746	521.275451232154	677.085576427846	131.738188929176	352.720091782126
1747	1747	505.262869203187	673.426217532128	130.877656670773	337.869392795427
1748	1748	519.76897188297	674.384183261077	132.538938844938	340.018575659288
1749	1749	543.108910787457	670.615879824649	131.250350755934	321.216246941927
1750	1750	527.523572457433	670.518642882916	129.01621531595	345.682852752578
1751	1751	538.95397993276	673.154383486804	129.84202086533	355.365070852997
1752	1752	512.314293507845	670.249677338276	134.19920486371	368.169364127679
1753	1753	531.64002745944	674.092699308085	127.70791082627	341.878178253727
1754	1754	540.450832088439	674.073250917191	130.611538206101	364.738490036797
1755	1755	514.148291342998	672.995034701062	131.854581180304	364.404338614641
1756	1756	548.173237777909	668.852968734449	133.981523422655	322.600771237959
1757	1757	532.550442754076	672.086331404173	134.227433715256	346.265404500496
1758	1758	520.361974377854	670.05848423076	130.5901020645	339.841641770047
1759	1759	531.320597694828	681.120857976109	130.209946131936	348.229544642509
1760	1760	528.517075328734	673.151489775477	131.409024320157	326.461342136206
1761	1761	520.494955398086	672.190881121569	134.791240446155	341.295809390771
1762	1762	529.30119600715	674.163345466089	132.821542746757	372.8921798212
1763	1763	521.280794537753	670.344024682182	130.38926850954	357.979451746619
1764	1764	492.657325360006	674.270494785098	128.851959549906	341.227550117559
1765	1765	516.483911071444	671.60030869315	129.89635080373	355.436927727139
1766	1766	492.219944049424	675.170261539467	132.883771964616	367.111605867438
1767	1767	536.186790918414	674.321297071927	131.571576430506	329.758449043775
1768	1768	507.208000609945	667.637312888115	128.544931242133	333.051553775202
1769	1769	526.665596688886	672.266782195364	128.637015821139	318.284544845707
1770	1770	535.887992981791	671.747504753098	134.256248574784	350.473480052418
1771	1771	551.868818048885	671.043890680833	132.389037362485	323.060620608915
1772	1772	544.36284182639	669.245360656061	133.452677166188	340.21278294562
1773	1773	526.306962935068	667.400976573236	127.987149059433	344.429450566768
1774	1774	523.831225001432	671.927603988205	132.815611189348	333.234738909639
1775	1775	498.066825807352	669.870725717392	124.91566014115	331.486611846608
1776	1776	505.037481174297	672.463700589932	131.314935568672	336.676141360365
1777	1777	532.000130990879	670.356136893589	134.203071228037	343.05005121057
1778	1778	536.143724903244	672.736729737295	131.005525525413	363.758276239804
1779	1779	518.345333939313	675.592648811297	137.740592721764	344.332104917986
1780	1780	510.832498557434	671.436416391221	130.723221288862	354.120399889583
1781	1781	508.494110799926	677.867257072807	132.130367148386	315.042693860228
1782	1782	500.42507435356	673.045999497759	129.869832068272	325.882510309226
1783	1783	505.264914343738	671.814499644766	136.156436744141	348.133324637659
1784	1784	532.179166958105	676.7230848438	127.536019934079	335.79369230602
1785	1785	481.641977178409	671.932887483573	133.912704854434	383.941483514112
1786	1786	501.396526932482	671.147166195541	133.716961706079	355.523872990065
1787	1787	543.836674078065	669.054032288204	133.455897268156	326.764467435512
1788	1788	527.302023168613	673.720784341373	129.129347058382	365.325595580354
1789	1789	528.210782516403	668.243224310744	131.906699639255	380.725495159769
1790	1790	534.228808111548	675.991048883215	130.111691555029	335.984228987757
1791	1791	515.490038042012	666.173439111243	129.309487147188	355.881702813589
1792	1792	524.21263916561	670.977362946026	133.990858195492	315.065969186633
1793	1793	506.245217340289	669.055058401482	130.926043257743	339.687385734468
1794	1794	502.77375814735	675.67759726616	134.847163621551	317.818344549764
1795	1795	511.1852017721	669.819052203609	131.249528784484	335.976403052112
1796	1796	517.159119405588	674.257207834108	131.441892029877	333.176668519044
1797	1797	502.080789150509	671.761112740953	131.872903365174	346.278664408836
1798	1798	508.353027918202	669.120086525909	135.329874914895	362.437213457706
1799	1799	512.393393900168	673.023059703223	129.378620046952	315.648352462005
1800	1800	515.148536026279	674.819632654973	131.717461344744	351.791786728831
1801	1801	525.126531376898	668.278589519372	126.901748362695	338.393502234235
1802	1802	515.101943901162	672.817283196424	128.310692442566	316.524935800672
1803	1803	509.840945551436	674.184107294583	133.803865721892	333.523054577932
1804	1804	507.839240163786	671.083933265756	131.934526281084	352.370021832898
1805	1805	497.02738152926	672.133969567741	132.581893767914	348.179093098811
1806	1806	521.15496583991	672.659263066348	129.513186867664	362.813012265862
1807	1807	484.456308231201	673.073599233693	131.942930958395	321.310168420924
1808	1808	514.84981607626	671.379144075306	130.07344995118	320.626690283621
1809	1809	524.942756402677	672.888764515144	128.058717493094	327.902646279274
1810	1810	506.358780153986	671.134491302033	129.384795302811	366.919472939258
1811	1811	552.691974579209	673.432314507719	129.220027630304	341.590604085672
1812	1812	542.009408216805	674.86006919088	130.219968143384	331.477020672944
1813	1813	548.001874625237	671.675985770698	128.925593328975	339.648025757292
1814	1814	513.221092969005	671.319501714346	134.13701657423	338.431542671541
1815	1815	546.383779743615	674.959182393477	129.352848070102	345.550409834384
1816	1816	527.851331295439	674.065361389214	136.032137640854	347.972930571265
1817	1817	498.94146289419	671.19268858522	132.737179115317	338.320025640901
1818	1818	519.454098844836	671.150671125343	129.810679531694	313.809121047414
1819	1819	490.563581181831	671.444892033354	132.540713116271	371.924980991823
1820	1820	517.988025151328	668.793050217127	134.462823028708	329.028113532628
1821	1821	518.266857030844	674.826678528373	126.089999368464	381.781727029755
1822	1822	526.073771553295	672.572575893606	130.089880553408	355.269957498982
1823	1823	520.741240345829	665.720308824024	126.072182684035	375.002987074595
1824	1824	535.684706489575	670.657753106518	130.568436823106	324.151909184001
1825	1825	536.602037843142	671.704766243425	134.235935309764	384.198320439557
1826	1826	535.422257005747	670.008402441299	129.993036763778	341.400122136093
1827	1827	519.526589144283	673.173590790474	135.557823854768	331.687839331899
1828	1828	547.908134886512	669.781756723188	130.71475577917	343.02629935723
1829	1829	518.977914486229	671.626773610288	134.756773261582	358.946966843869
1830	1830	490.86535336126	674.454515438345	130.594198644353	381.369203408813
1831	1831	499.367798180584	671.496674697862	132.7157116924	353.187955609582
1832	1832	524.564541819113	678.539458538424	133.349668464703	361.920625464315
1833	1833	503.077564301692	674.531063578705	132.941782584067	358.06211634798
1834	1834	500.431942757281	670.683870163397	127.819551643653	322.632586258681
1835	1835	516.704815094137	673.665575647164	128.166512830603	384.943084048172
1836	1836	489.445378258246	669.196674780439	129.852681540928	384.532074099461
1837	1837	506.078814509389	667.992967132691	131.887389659351	359.732944523245
1838	1838	514.546242059246	672.786661634614	132.756181747507	358.221626300438
1839	1839	529.060596432638	668.198337689962	129.315292906906	365.953266639135
1840	1840	511.73781495312	667.196443940223	131.803237576524	333.688185391954
1841	1841	503.827463369653	667.268708961599	126.706796257335	378.802370833616
1842	1842	508.928210922229	676.327153125683	131.806299843735	352.012327892443
1843	1843	486.310279573537	672.236355919782	137.257262169294	374.971389166067
1844	1844	531.251850481007	675.975597462128	133.972866719328	359.468762373461
1845	1845	533.246619183643	674.969117429955	122.813515400417	357.975038554658
1846	1846	545.912731092879	675.042167648536	130.399083034211	360.07411688958
1847	1847	528.052366565856	667.832617220637	130.952466326306	341.636722897462
1848	1848	544.126007483447	671.381017148569	131.650893343454	362.189888548585
1849	1849	508.970200205358	674.628506729377	131.506428048309	332.037338648596
1850	1850	541.760332366036	665.556138073615	125.567737908749	330.7750895942
1851	1851	521.796803116682	670.386503924734	132.893998761945	329.666746554952
1852	1852	518.684769765884	672.292713756012	128.347601510925	330.196060641992
1853	1853	512.861275345836	668.23570209579	129.722595792466	347.310193517037
1854	1854	539.180555197273	672.905255880027	133.950193095783	332.883150006484
1855	1855	539.532949936346	671.912305449089	126.117912162625	346.456443850793
1856	1856	521.503794930798	672.058874577586	130.522924852492	331.840038176337
1857	1857	506.039388634953	670.053622607988	125.166073414229	338.653006712276
1858	1858	543.044214958587	671.368731241689	134.634081354196	346.380980538061
1859	1859	533.695047552483	675.401545760228	134.004356041833	350.594117345668
1860	1860	524.998702292474	673.205202040217	131.451321095592	346.317291631191
1861	1861	534.062949384634	668.377180359308	132.10747793033	345.569598171136
1862	1862	515.550432144124	675.625786732777	126.741818077601	337.603174341794
1863	1863	505.411999233044	670.65755051493	130.553205339987	352.928596812294
1864	1864	518.141612995816	670.951498878759	130.261207016123	353.570806010695
1865	1865	518.966119715551	669.576422870881	124.992036829078	351.39652310619
1866	1866	526.451571805659	673.234773406919	125.533903964045	363.490829193773
1867	1867	497.188993282366	673.110824170393	131.568912471017	360.037540565185
1868	1868	559.798868629028	668.640786053134	128.459770152231	348.30828390356
1869	1869	549.88678775557	670.993748782515	133.350417851231	372.651483976401
1870	1870	512.473030875887	669.730324840119	132.423222078453	322.75508760635
1871	1871	528.037695715396	669.240542824552	130.443187082226	322.846204824312
1872	1872	495.952849008043	673.507205674109	131.142485932605	299.278396576907
1873	1873	498.768809179037	668.931230124686	134.499712759723	358.716557717401
1874	1874	541.252570528854	675.410972082035	129.629023198162	347.778580844569
1875	1875	535.429097611263	674.068008982162	136.564104470345	306.283393412001
1876	1876	510.820356195797	670.633134865002	131.982964833878	342.897397391899
1877	1877	530.520515272623	673.905182705692	133.097900629908	345.849168309482
1878	1878	502.115792056984	670.972295648536	129.460349219348	341.709476019523
1879	1879	563.335235945714	674.670063825937	130.321484852742	351.045962362103
1880	1880	529.438081286161	671.927169080273	133.32907904947	361.140401453318
1881	1881	581.549251923179	671.831681718927	125.457690126762	354.404175696257
1882	1882	513.543057367092	671.549737624311	132.511431326739	367.622045439445
1883	1883	526.215929277963	668.600923876883	129.038474846248	343.612480648124
1884	1884	498.740237217462	677.511272163339	129.118073281859	342.508424435518
1885	1885	521.207730389038	671.849328898967	129.938038583027	322.135559529731
1886	1886	476.497005446657	668.259351140307	126.861496341224	344.948692990765
1887	1887	503.670227584041	672.579550885797	128.163624176036	331.638633160516
1888	1888	521.39095395545	673.809387867229	129.610947334036	346.148960027228
1889	1889	563.849716976332	674.51198606683	137.136234504151	325.212074860964
1890	1890	505.046552273367	671.473246283242	127.830501826939	348.805661019513
1891	1891	552.518096530612	669.189694688285	126.037055636704	352.820503321959
1892	1892	532.592939058174	673.009814496641	130.103739926657	337.312848200519
1893	1893	511.402247347445	675.10732524986	135.619214234478	358.287363570537
1894	1894	528.107889977484	672.623940181256	129.942229281877	340.476266554071
1895	1895	547.424263828922	667.539519406158	135.253226167417	342.961674610994
1896	1896	524.76848876808	676.409741511326	130.172067554241	330.196932123908
1897	1897	531.151818135475	672.306416197835	133.670425225655	339.698735337721
1898	1898	527.860842455759	673.00241448717	137.003671974958	373.329169864019
1899	1899	554.4627079404	672.101467633874	132.3416132038	363.02012749332
1900	1900	533.313250960414	675.163027217185	133.590764809033	372.999027114682
1901	1901	501.96126398882	676.846341775076	123.885379593988	352.921759055936
1902	1902	562.116970956974	672.087913315435	128.207892686999	325.696487099616
1903	1903	525.55446826726	673.152831484605	135.19892061156	358.329152364572
1904	1904	513.71239490749	674.714014715494	129.213225734318	357.125789094478
1905	1905	579.607509281558	671.419453476671	131.383195649408	325.415380003963
1906	1906	490.104033984726	675.691065160307	127.022652135761	314.430380973753
1907	1907	536.914153221003	673.441356034396	132.992861252544	340.559376892157
1908	1908	531.009695460083	670.608597485809	134.464273647199	344.530423003804
1909	1909	543.842362103646	671.158771106816	129.467854852214	374.445315334088
1910	1910	562.751056636242	672.554235653785	131.619275984771	344.124871895635
1911	1911	505.320603759954	675.835103969305	133.774219019627	331.291601531397
1912	1912	534.240302388323	674.36389036331	129.644074152176	358.842300237416
1913	1913	489.647147732235	668.505680042315	130.368005796432	345.947445911433
1914	1914	519.961667798598	672.100994377336	133.238985413293	329.036794798528
1915	1915	530.350837406607	672.381307947062	129.112335401136	349.67298303013
1916	1916	498.662048953891	667.99547703619	129.766077543782	351.119513140213
1917	1917	534.861504379684	667.97779358409	136.310487184435	356.918682538642
1918	1918	525.898837700736	670.359927187254	132.041379827361	321.633143898881
1919	1919	517.958409281553	674.084608527409	129.789174341103	346.696026454549
1920	1920	520.715532648639	676.161305984444	131.873545795354	315.584155060899
1921	1921	527.610592989744	671.529912896621	128.03066624696	352.8695313453
1922	1922	525.344757774663	669.349876274432	134.589267347043	344.70055656737
1923	1923	530.457598686713	670.345334860162	127.505294747654	384.152735298681
1924	1924	488.526367350331	679.019830688736	127.122530378505	333.036663243883
1925	1925	520.231856083197	677.889709772797	130.262285133525	355.045810620221
1926	1926	519.222351140103	678.042655749025	127.376970082519	365.315113969267
1927	1927	540.510236547291	678.576172748038	128.570279437007	344.08554200128
1928	1928	519.194017797428	669.375627270799	128.50416387606	338.587196798507
1929	1929	533.727419280503	672.732853718828	130.631789288466	327.7088585404
1930	1930	535.573495063551	669.718364069619	135.408778124707	341.483002399754
1931	1931	533.483893861325	673.348876314134	132.804851913676	331.13898271708
1932	1932	560.309200876362	668.822891499031	123.804355777036	311.234652162275
1933	1933	532.397084697332	667.978358020487	134.534143554571	348.140187202075
1934	1934	528.37710468632	671.560522202807	133.277455200384	367.965698682319
1935	1935	532.991342864101	674.045875883435	133.227545207289	332.535267458123
1936	1936	534.421593491024	674.53941523919	130.717469853847	328.700270526738
1937	1937	521.697585731198	672.025777133419	135.738478260599	326.585618399927
1938	1938	492.609511090767	666.670241952792	131.721673241418	329.565277176579
1939	1939	504.942449508217	676.418287368227	128.376169580657	353.030445578321
1940	1940	522.042935559381	669.440113552704	126.510796510911	367.491932230681
1941	1941	526.282044678416	675.457131157384	134.917698166566	333.519585037985
1942	1942	509.090907248795	675.61439701395	130.31987259849	352.059003171817
1943	1943	517.998079641171	669.427984768116	129.21889674358	349.967033413983
1944	1944	527.5896845	669.279189750835	133.124496825235	340.142011122925
1945	1945	512.038383834319	673.391635344245	131.907574595478	350.394574347071
1946	1946	524.748585703745	671.223913077273	127.966829505402	307.892507591997
1947	1947	499.436984870318	675.997791324462	127.88674171106	350.900454431135
1948	1948	517.529346329564	670.197036000477	130.000593100478	327.447705459774
1949	1949	553.024381651158	669.033716315577	129.535082199298	342.881322749554
1950	1950	509.91677247376	673.033795380421	134.341998993615	355.792073181655
1951	1951	524.968136987235	672.957548698476	136.646777629139	320.865110020353
1952	1952	500.209906645207	676.135822624903	134.303483169431	315.046221042629
1953	1953	532.991653779593	669.797259816492	132.81512458166	367.028532029996
1954	1954	515.577668616096	675.273689053982	127.946049401328	348.567188413289
1955	1955	510.648062183888	674.042528831523	129.739670261633	337.383812820431
1956	1956	537.162014175365	675.054417729444	136.539997860443	358.784307331314
1957	1957	541.703027715338	675.397439839691	129.184295923702	344.50077302416
1958	1958	534.101529652178	669.251128829595	129.256649321059	345.851487254062
1959	1959	518.979701408223	666.450300224537	126.641699627026	334.714416282463
1960	1960	513.354136847363	671.412544824247	130.767922468528	355.160566653347
1961	1961	518.793965200564	673.260121317202	130.724568457163	324.344520627085
1962	1962	536.649089835945	672.234780567805	131.902360779877	333.166965983965
1963	1963	540.57453617361	673.816320424541	128.431779234745	339.885089746486
1964	1964	497.193374190616	671.707704554242	137.461637922596	353.352631531686
1965	1965	513.428738997977	675.472808713564	125.52153535261	348.432628657668
1966	1966	512.070466167718	671.832259161895	134.931015270235	326.790077340889
1967	1967	512.654496760181	670.137547381002	132.291610601435	325.588839568671
1968	1968	490.587385754024	675.005281946368	131.182076669734	347.384865472171
1969	1969	494.274542853415	668.142298230389	129.18653780306	347.506320801196
1970	1970	518.804143755647	680.238783629892	132.674993648098	357.737030029836
1971	1971	525.433116153802	669.901387150997	134.303256742646	334.636808775225
1972	1972	544.683211671362	674.435757044709	126.623311997208	342.609367902788
1973	1973	542.550086691693	669.833455989702	130.336561735164	302.204913137134
1974	1974	495.538027136531	676.787182629221	129.713347591363	355.988224609478
1975	1975	510.422094080084	674.654268640119	128.130495287687	354.501538730219
1976	1976	559.309681831073	677.948502615233	126.718642759284	350.600358689871
1977	1977	513.695304910075	673.201794794799	130.164804863035	345.671683695095
1978	1978	522.52389666327	672.65278251237	125.655429450002	315.190830829494
1979	1979	505.973383007955	668.587288496	130.469434355531	321.63765945665
1980	1980	544.331160868156	671.430291481187	136.117820274069	349.984778541293
1981	1981	489.814792783439	667.478685692862	125.927679741205	344.229638545459
1982	1982	537.045335912812	666.106510301608	127.236386530423	343.22570105646
1983	1983	536.78407384794	669.040181807466	127.846566774335	332.603509368004
1984	1984	531.538700875921	671.300614136496	134.416621917988	332.65766666412
1985	1985	546.077156263958	671.732854248171	131.241174991919	344.912534113759
1986	1986	554.078173140809	671.254907041718	133.788509063739	342.847306664014
1987	1987	528.125733546874	669.985003050842	129.089994823543	338.269641284787
1988	1988	539.732955231693	672.90515834763	127.218211517895	307.472223624673
1989	1989	535.308090222064	670.794284371577	127.649171991974	333.856645585904
1990	1990	508.63439309551	674.829627459045	131.126363633587	355.5567078008
1991	1991	532.580917889053	674.899295309538	134.382237621033	331.113389881174
1992	1992	508.498330730014	675.111139628516	134.488767511663	361.980684227006
1993	1993	537.142564216018	674.021137856541	130.253646467029	314.753549968892
1994	1994	520.074859206249	668.415280133536	131.830116445596	331.019351547977
1995	1995	515.064363486404	667.45244060629	133.216156598685	338.405968149705
1996	1996	572.343532564163	670.287861276694	132.191063324898	335.024755937379
1997	1997	530.240834767782	673.647244565794	130.469976421971	336.109955822401
1998	1998	549.638126695523	669.386946521674	125.832901880371	350.777844697669
1999	1999	515.365304906138	673.420117382061	128.566345390965	371.350379140147
[truncated: 3,001 more rows]
