# Supplementary material for: Hypothetical Outcome Plots Outperform Error Bars and Violin Plots for Inferences about Reliability of Variable Ordering
Source: PLoS One. 2015 Nov 16;10(11):e0142444. doi: 10.1371/journal.pone.0142444 (PMC4646698; doi:10.1371/journal.pone.0142444)
Supplement: S4 File — All experiment interface and visualization stimuli code is available as a zipped file. (ZIP) [file pone.0142444.s004.zip › experiment_code/data/one/64.js]

var results = [[518.822789381447, 491.060429027151, 533.364502141431, 521.277590408316, 515.52636540845, 529.333816398924, 507.793077662209, 523.523557958067, 496.029609097737, 545.511560164148, 522.753047122512, 523.529463392021, 502.025002630878, 523.713227111553, 512.866887335629, 501.39620014793, 493.42332821122, 529.424411599927, 509.598678452599, 543.532393520305, 521.814730955919, 505.443828108184, 505.517564780981, 506.244398441288, 518.442893498985, 497.641700143178, 516.908651064048, 536.991050117738, 518.95132162234, 513.428881128543, 535.596748686202, 524.787196563934, 495.217878110604, 533.840425028066, 520.227730202734, 537.331501674765, 522.090898188578, 506.242907292895, 534.782230293172, 513.188153717865, 529.234992286073, 530.821010699707, 520.483976541581, 537.017293529435, 500.608755885291, 514.109327166275, 510.325563349315, 547.422419293625, 546.817734490499, 533.931279268133, 535.497027546333, 528.852632977162, 533.155605162814, 518.136822738112, 518.140087951389, 528.396928728416, 529.906095959365, 543.855721165916, 524.176939912618, 531.312600878018, 517.208563864541, 511.338616857115, 538.598115593975, 528.547386042906, 543.175563073773, 524.00535422597, 518.237412449403, 523.989167186818, 529.543487838373, 497.128948755086, 480.220619988296, 515.110631122875, 497.237880629072, 543.386393308193, 532.164857503024, 527.287721007128, 520.752329854973, 520.208408576428, 508.163671111959, 534.513930389696, 562.92744917323, 518.468289516675, 515.885393226831, 520.392825360364, 508.900025498072, 536.253916086155, 499.805676820368, 552.766940615553, 527.701857278992, 514.184046894747, 519.297712692794, 546.266999684623, 512.068133002851, 485.256237633119, 526.704890316514, 542.419699274157, 514.801056874731, 516.046622724225, 501.758528355718, 530.129339068554, 514.577619250622, 507.546583656565, 522.86080446699, 525.362210319684, 507.742123200061, 523.208051394385, 548.358764995374, 544.90172407055, 513.632536091769, 552.471145305992, 527.192036769051, 537.488751607728, 522.325688531154, 533.647476568796, 528.107769092314, 497.991069730754, 551.978102732197, 538.831395463112, 548.343069926833, 509.29305832229, 498.306040888182, 553.518027089075, 542.461280833541, 534.764481713709, 493.897009473485, 573.879457339519, 513.965237964992, 526.964022038762, 520.372115715886, 491.346320092676, 529.265647867165, 538.042160964441, 519.69125843297, 498.399926559514, 505.979737411863, 524.760894731533, 541.750419596322, 503.779750233665, 532.269051762276, 537.336948527271, 549.447431984664, 539.166459638409, 521.051305562389, 510.275328816607, 508.247177887196, 538.229195498573, 529.525152678088, 524.731508778699, 535.38357802577, 510.992564802648, 488.885504134264, 531.215748271719, 506.943342164157, 533.579353239817, 536.164400015594, 529.302240938396, 501.04962220644, 537.663359192079, 529.529038310358, 491.735158996483, 492.123181612955, 536.8441315882, 516.301571606009, 497.931994522277, 526.296224445883, 530.899014840214, 528.099496435551, 537.252366622735, 524.786367612769, 498.865482950953, 535.587872277509, 527.129565913783, 532.690419227963, 507.370303104114, 549.568070891953, 495.814098000322, 549.972599385451, 497.430074402957, 528.775459789902, 511.837234032476, 502.923947181286, 549.508085887844, 529.079996283418, 525.488824678318, 516.394169110345, 503.822130250995, 499.328375605133, 566.597736843661, 521.222198781197, 510.937237701718, 548.816460248173, 542.015615123957, 510.494857346002, 474.845917714055, 524.147423209785, 520.915401271756, 503.021011657366, 471.805209789415, 516.285211911635, 557.297982566091, 528.65693347864, 510.60567513681, 512.281958878513, 497.147202250791, 494.675965267262, 524.179300206074, 515.342927222004, 533.814021165873, 504.871967606356, 538.376354075781, 510.128418387008, 560.933214292819, 552.028698733285, 522.247358311914, 545.831256151253, 532.221653014774, 491.437476427877, 497.210608611563, 510.782450303343, 505.514557020791, 495.711829765631, 492.16211939685, 521.051082285593, 526.768984726374, 513.916767310339, 516.588174222625, 553.660504041554, 505.065850582304, 514.162769873673, 563.069723614427, 535.97877032415, 517.233575047157, 527.105270007821, 494.460479183405, 507.01230573233, 516.489300751116, 505.644661299053, 523.136730897874, 540.499698694577, 516.519185001228, 537.052011287638, 513.14890635808, 523.349919773867, 530.059125755077, 530.139108722227, 516.068001214741, 518.280261624379, 527.527167604346, 517.734104447474, 529.814678890067, 525.324710513006, 534.97420564933, 523.575399796625, 515.090721226232, 506.659174820022, 536.879229610337, 513.079460305793, 493.930307968442, 508.773298574813, 526.476310990488, 533.244313202284, 532.338151651652, 524.951289605026, 538.801494185083, 499.201965993768, 506.405172703843, 513.599400603281, 524.680197324102, 534.866633089668, 506.155163977418, 521.450263859484, 538.450228914531, 490.379943018467, 551.227185428757, 514.984411274661, 515.104959913051, 504.970723871108, 515.744061641826, 532.905026467427, 511.062301968553, 518.345373975446, 530.632939114804, 531.137343080065, 471.534768144111, 554.604826661004, 498.785022532681, 510.004206913702, 531.36006661434, 504.408551766828, 500.075530249148, 520.912704629393, 508.946456186102, 519.965992491035, 520.732896048287, 561.921289340311, 506.356920643175, 538.835250139068, 528.677503523263, 522.179511045906, 515.499608756043, 503.480364901949, 520.18014328554, 531.160940798936, 516.144753714787, 543.55003594268, 564.967410375325, 509.367562673101, 528.026795982577, 497.210864405934, 527.079492754732, 511.926469722602, 553.830338251379, 530.745542155923, 520.488037652055, 535.359480970999, 496.375927348769, 540.496094813154, 494.626208291544, 509.660361431489, 527.182037397079, 543.739680795721, 518.570375034262, 541.763295930033, 491.86483321983, 541.451165661605, 524.328905384261, 538.528206894547, 509.128291546523, 506.768534981287, 525.803217858162, 537.946520950601, 529.700536924363, 543.338146464778, 571.848748029228, 555.807795813016, 511.178716237562, 506.953624452778, 519.100771193931, 524.583013240799, 513.68551097553, 492.163424338025, 507.746034141573, 517.103159772064, 502.123849650496, 534.969133054914, 536.484432667946, 516.44503301435, 544.753533223266, 500.984454360325, 529.830095576006, 525.821488640493, 503.070226028507, 517.063577233732, 538.919715321842, 485.788827921495, 521.46747366467, 560.60818442655, 557.529013557545, 583.855923662402, 536.051710921352, 519.457977149355, 525.628982400066, 531.633745119422, 527.357219520886, 499.614426481883, 534.366887886129, 488.245210010526, 491.627415237437, 537.549520341094, 555.995028504613, 529.381510678477, 543.573310070857, 548.725579802599, 524.837491807498, 516.366288502733, 546.893105717705, 515.652129122983, 535.123413006685, 543.352653869303, 534.439738966146, 537.655800602624, 514.012695025973, 516.908257290021, 518.64561253241, 492.550672539357, 511.811121024543, 531.327494914824, 515.603620522877, 526.362444484566, 512.312964860899, 484.168363115458, 505.82480162758, 507.76440392516, 511.503632447733, 514.67915605302, 508.861515040633, 552.597258288861, 497.472952856185, 516.409860194464, 554.182449491236, 538.630126427343, 519.265483747869, 515.768998581987, 512.957381113408, 515.312692389292, 518.887416455911, 532.861165895975, 552.519504600347, 511.646420754198, 496.542794727183, 523.516463448856, 497.390676165002, 526.228358835946, 518.05929854766, 509.963745804855, 518.622442496736, 516.003217389432, 536.52384015049, 522.239164715986, 496.435066065054, 549.092156455416, 531.566977042137, 537.581462527025, 486.977501152613, 527.045255022372, 539.735276981673, 537.288559458359, 514.667682244676, 529.875369212013, 503.962635864627, 521.710980585571, 528.137048751828, 534.970564844015, 531.3401900116, 528.995232852815, 511.146188002518, 508.913250417073, 506.810849318685, 551.195015456371, 527.886735977589, 515.214412327707, 528.473615851397, 575.31697277968, 522.927838198355, 506.794423824449, 522.832448876334, 509.504077040778, 553.764388397923, 473.142729829756, 517.132690319888, 533.083339847811, 520.875381224724, 520.682382446111, 502.860048952603, 520.169943611553, 541.828334004921, 510.224765400724, 527.237984099909, 516.651586420524, 532.08738823258, 529.479554782575, 512.982022658779, 557.667677477327, 506.97814146289, 545.073553216073, 531.131572052394, 504.578618164809, 515.894789345086, 505.094142275379, 501.550888256138, 532.535600575062, 539.198950044837, 537.175841671542, 549.859901432091, 496.93483054635, 523.135586949355, 530.54706654579, 516.972920826855, 532.940072565122, 510.700980474869, 528.088903400929, 535.273139340155, 527.502568389421, 510.239163733877, 511.605197377376, 544.232192915638, 531.141414814515, 525.080422693102, 536.0895434285, 515.267659741659, 547.0928691961, 492.83259532982, 509.918710315168, 537.809221239836, 545.407181304767, 515.932964149488, 540.300206982062, 511.460202799463, 515.606615487212, 494.866817556644, 536.064391651534, 511.469699555255, 554.51929708623, 525.06073819742, 506.226977898798, 529.427776266071, 515.079849726675, 531.554609067423, 553.582368534215, 513.084830379699, 516.983785898514, 511.195262168117, 532.137259452795, 466.076041545445, 515.156370173627, 528.83238591342, 530.794206024384, 525.987010800941, 508.351101267196, 536.950562117232, 523.858874893742, 532.743441236837, 526.908610396857, 546.594487882314, 518.599216006386, 505.758530010519, 532.95160888259, 493.895464656844, 501.39853700212, 530.744300965694, 567.845116426168, 537.515505354243, 535.739800806488, 543.327471203006, 506.798000084052, 512.92156568346, 543.039263200184, 518.434366563979, 536.954286037515, 520.012563706006, 547.324840717, 532.13327749361, 509.691394157913, 530.018250858203, 493.709607200107, 529.266661040495, 497.280468580338, 525.02933157445, 506.802709402444, 521.339974106605, 509.595871092088, 534.053026368332, 518.102127918487, 521.000123994534, 533.176208374732, 536.85400390868, 512.160577427249, 536.924506974614, 512.19166625525, 503.957498459631, 539.165848482043, 537.038585319976, 511.477512710385, 513.17679274689, 510.660577150402, 492.736675535224, 536.36133749975, 523.72889319725, 544.16482860412, 501.604839451895, 510.257092923067, 523.119983672709, 501.233888419006, 512.523756375213, 534.510228829842, 524.559372033986, 516.417899652567, 526.807345202917, 522.887899494287, 534.309274173755, 523.8813654926, 519.779696654861, 504.126385006729, 497.878392946645, 520.365076288412, 487.782321893616, 528.441047192987, 501.921313258695, 490.452433237355, 505.841871782125, 517.110586694045, 492.278335518682, 543.810622629937, 521.242342942285, 508.567192195094, 540.875023984324, 554.443854350337, 531.769379794028, 492.862447385888, 545.81266064851, 510.127916565327, 517.686460698413, 528.163976024334, 535.196678387731, 532.980739139409, 502.151646618324, 505.339902909502, 491.120779393643, 524.364404765762, 513.201796759915, 525.507857697911, 504.497037592074, 518.301308537387, 492.715063615209, 525.252717096705, 523.669733980916, 530.124409075678, 543.163348301324, 519.903388536071, 519.049967275445, 513.924030410397, 530.951549581696, 527.407799707298, 545.235445379449, 518.267565443888, 520.982339816604, 531.645222720182, 511.440679650351, 541.704615194808, 502.941407139674, 507.159130099122, 556.091130338503, 493.570121763029, 518.902370786648, 516.750761143739, 514.264821666093, 540.008673913024, 534.165395630728, 521.069799840521, 531.025388441545, 502.435957114245, 531.179887921313, 533.631451395269, 507.316230509271, 492.82125510194, 514.880348514911, 570.31515663584, 514.151755258864, 532.870729305437, 522.470976862538, 519.551827989612, 533.375287920741, 503.68673206108, 531.477628690186, 520.158909201036, 504.123789170714, 526.193764692623, 503.395968140539, 550.566025097492, 538.388273828385, 542.322700760125, 552.387431845069, 526.747331555171, 525.693209309936, 498.509298964889, 528.544213213506, 533.743412580001, 514.430307419662, 540.679081872714, 547.705323229431, 522.314249814693, 508.966549377284, 494.871747207318, 501.461674976285, 540.40298096066, 519.228651252852, 520.057695727435, 492.455935023332, 487.957153608507, 538.878128013217, 515.753089504577, 534.580129820994, 525.199563531129, 518.658905315461, 500.276422493194, 500.05427915276, 520.876335033346, 532.153949901096, 521.76921332033, 515.724313494592, 526.093638562903, 528.456303199419, 514.417554413094, 547.211840517913, 533.920960107813, 502.736344595067, 515.48682654643, 492.785103156067, 511.821131767849, 520.635215130388, 521.73460387412, 508.695330919764, 533.800844496807, 530.167233503777, 518.546333723014, 519.775299312868, 560.115277379259, 503.907841824965, 535.292555412613, 519.712292129823, 514.155141713577, 534.585051195186, 508.680244181598, 487.11765499264, 533.123218236959, 482.351131865244, 533.524122227482, 505.275213512457, 497.714962713472, 527.787287980557, 526.027652509179, 541.437747123827, 520.301430510798, 512.262540737091, 518.041484251133, 509.755280018357, 510.87417163835, 530.027640668348, 511.899038189092, 548.109040480853, 490.456630134835, 472.982150996247, 526.424647344596, 521.731152929926, 544.097542346547, 545.251665781626, 493.455948735285, 517.809096634924, 516.705483245821, 539.90338353467, 537.239661624209, 516.201656615744, 515.005259095069, 577.2710631332, 507.920601204938, 487.281383437821, 524.676374088155, 518.397325915668, 541.383074003615, 505.767526504312, 529.261232104209, 535.034254968189, 514.344812642544, 492.424452732986, 543.575698225196, 538.570223069684, 517.629554907269, 540.077633167231, 541.898078908807, 553.35898964918, 534.731478559232, 538.705891279905, 533.019170986583, 538.146285827329, 525.183593282286, 541.571164321209, 522.081762927996, 492.79169415667, 523.310629601145, 511.610795362988, 533.74297255534, 550.328068547237, 515.750660140744, 532.020410272639, 554.096713833748, 522.902596216044, 500.028860193906, 506.973769515363, 516.898286085305, 533.371881110022, 514.925365272551, 539.601583908077, 532.381609506706, 531.210239309777, 502.021547897307, 526.345525721202, 502.870481767593, 485.552460545613, 511.831185190026, 526.126795667596, 505.278056190164, 517.08072853367, 502.942233942365, 525.376114878177, 516.721276918507, 494.647155073932, 532.67435034809, 537.649781864819, 543.383355950481, 536.767752363879, 523.247062903374, 522.823515599316, 523.79601619247, 498.534270530374, 525.514182430848, 524.356125352295, 518.646427104114, 534.759268424675, 520.713895817759, 517.826076358264, 519.12965205014, 517.046938998858, 516.233084026334, 547.414788993039, 529.477369839588, 531.476740984913, 561.612996646607, 516.871412529312, 545.784512786785, 520.073841345368, 518.316353399679, 533.740999085999, 507.328592296881, 505.255572216523, 515.545142643215, 533.82484596487, 491.805800888696, 540.513622024602, 526.428797772896, 515.467810790298, 519.881295961008, 514.447751100345, 538.665066754786, 535.254009860212, 511.51815223447, 526.171885182232, 536.77050586911, 532.026756256118, 515.195868664803, 520.260779666881, 503.575539700328, 509.620947583668, 504.37396639801, 548.989477594331, 523.768430819664, 504.518207180638, 515.050798151196, 553.059102887523, 528.390781486081, 538.037110304759, 527.581379924527, 542.463900303385, 509.769381301901, 507.117754853877, 513.04724174603, 535.96464036523, 493.872860563288, 515.131822616297, 494.375831617142, 530.243144488996, 501.098905749904, 537.094086395848, 482.404371387149, 540.752118134136, 531.149223146612, 531.978484311564, 579.612118498328, 531.395139016322, 533.320852623305, 521.532182038434, 537.589135332815, 508.811218434955, 507.998814672427, 543.714928004421, 525.367602540388, 553.97041875871, 544.012613967011, 528.599811022392, 512.219544583408, 536.790829801222, 528.576132064414, 535.140144293475, 528.061230587947, 521.404790016634, 529.450808902159, 490.798117473799, 502.287955160271, 508.300339574358, 523.929666406609, 521.538997184251, 526.876150336237, 542.227547337904, 492.10824161633, 521.512572196139, 535.650745180308, 512.972333993726, 515.388212359889, 511.04376774135, 530.943149390692, 508.864649090126, 546.018850535346, 520.509779960002, 568.852161103682, 544.141471563644, 504.533765637659, 553.98332107933, 554.037707512606, 551.9566954262, 556.307117788378, 529.661245258006, 525.169349802911, 557.55334043465, 496.81824260229, 504.329735078999, 550.936406553012, 536.494593994665, 516.644885304201, 529.102771483182, 542.77272147298, 529.252672355257, 538.579159602971, 508.811583711121, 520.857751004359, 554.821929697452, 541.760845895264, 502.658986513927, 497.688996184958, 527.181174378693, 505.375124400609, 538.424689706387, 500.191750220459, 547.213395124732, 553.909855386795, 532.088415173578, 516.670689596007, 544.430916554358, 535.827892121572, 527.278237220695, 522.150712690698, 536.119709822953, 548.906237999357, 502.597198251614, 535.951464645498, 522.387828657695, 503.055626855094, 523.153339203174, 534.612856449103, 537.627896764595, 527.147655438375, 535.456390776975, 527.555548810459, 541.059992234492, 552.795048428721, 530.572897396765, 526.737631364256, 529.067776292865, 548.905393477512, 498.097595656569, 550.973671110261, 534.567571925685, 533.18579435638, 555.611604693407, 556.417102706282, 539.548484977202, 531.848215462958, 529.515385153386, 501.594460038264, 510.904671000843, 518.069832409647, 495.128361660413, 533.954788211482, 543.150978060459, 520.242136908659, 533.499580688306, 521.937842014318, 526.572819365522, 500.6763216324, 524.580055983359, 550.587915636089, 524.005654630742, 491.196595832019, 558.152641605239, 507.841227733579, 528.075040792078, 537.232222103806, 527.241233435267, 518.41963369623, 501.992465158918, 535.787000475948, 502.803344263683, 517.096347097651, 535.490985998731, 513.282867113405, 493.366455617086, 531.482176685615, 533.583008833908, 548.238179038122, 559.99455256439, 528.671534192236, 502.924139852774, 555.904207093221, 504.300543063927, 497.067046068403, 494.945687061758, 471.751235285134, 503.807835133689, 543.779871027866, 530.327713418189, 531.23029945778, 540.285184707573, 530.722832898665, 520.160082186105, 534.802355894446, 549.965034533943, 520.030536911485, 529.931595569757, 533.400032824435, 498.217407005677, 531.227276216141, 552.371735886066, 524.170370893852, 512.884154394895, 544.217766341943, 499.414237635654, 525.579090046341, 502.762487574127, 519.660322627389, 508.673285835381, 523.865284358192, 540.172241145093, 534.997527242347, 530.135752705668, 512.471231427015, 538.120437847866, 500.51182082111, 538.848383421481, 540.384870925526, 545.147018253972, 512.846247681212, 519.099339348018, 546.078096341491, 544.459460505033, 535.057246085303, 529.507886092613, 526.943307946482, 508.619504913711, 507.550024442219, 492.125554654415, 511.934459787727, 555.988631102363, 527.314942310385, 513.945934690986, 522.823842123828, 537.287153190144, 512.985443995894, 531.262584869516, 513.6150972127, 514.866894708179, 485.684796867592, 538.615129590039, 530.214299423963, 542.188116067538, 533.020168726009, 498.357256734114, 514.079138554936, 518.15835671734, 536.599926458577, 536.571980657201, 491.873533593144, 550.238364560575, 507.208976015107, 518.617929139132, 524.05623685216, 495.952198678839, 535.122624841386, 522.835819318503, 506.068045133085, 498.875788424406, 531.576527947201, 516.453511870667, 511.218156602713, 518.054193096253, 540.4348497165, 499.609343668778, 524.46713912847, 523.801204959165, 539.820566037851, 537.43562974721, 536.327898011814, 512.926419117437, 514.074695938305, 518.77472341431, 518.88970164957, 502.569630591278, 533.39684085919, 508.148922406572, 534.020417545968, 532.991756524323, 542.632824696466, 574.820798257655, 544.202509796022, 512.642475164775, 522.598779536845, 518.240189507159, 545.583681141649, 534.744897556952, 508.984656561673, 520.261793679345, 508.669322359702, 500.241574091689, 536.100937429552, 477.60802807239, 527.918310420912, 511.34216065632, 530.045688421984, 504.509016280024, 525.554336978185, 531.46094024923, 528.776663609137, 516.010949060024, 509.124560639489, 506.099808136032, 530.477781950649, 526.951594657877, 508.648481543684, 529.87505907305, 551.853834081984, 523.957991471299, 538.39253529349, 504.085806717036, 526.766592643006, 531.145835234264, 530.387613277286, 510.562261392434, 525.465818146231, 512.85750305191, 535.870971481897, 508.854688490145, 528.938499252499, 515.223520378352, 545.917908865456, 523.746358161512, 496.313336515163, 533.534956530363, 521.454336719585, 567.961712308304, 514.882683844262, 537.740966478586, 516.874156949139, 517.305352127079, 511.548507712166, 511.084539402425, 539.73170992845, 526.569738640587, 519.436407631855, 524.826036930422, 536.777670548511, 513.766720503293, 541.054421301646, 506.004661657672, 517.954399093911, 531.361829596998, 534.072252794272, 512.256310824074, 530.703783637846, 532.506531637254, 497.926335508266, 512.980421491373, 547.3948599535, 514.212172752275, 506.567731957402, 520.356825411407, 531.325399620381, 512.889127753439, 534.330951482057, 514.955842894913, 528.209278677304, 502.552134168077, 536.517369512219, 528.578687353986, 534.558052365551, 528.304807728492, 522.288712937542, 528.853340258357, 558.354324531879, 503.198915262126, 534.393522878947, 473.844554832039, 500.445063012422, 527.940000320162, 534.209424861393, 482.733297127175, 520.612015601087, 512.32041859898, 530.828512106779, 496.294467163709, 526.819062660133, 547.227897851098, 515.533682296706, 510.33644362108, 500.984778886216, 508.846522005281, 490.465807323457, 527.282418261941, 533.959552855771, 514.569314533736, 503.388619512989, 548.524346226651, 534.592143183367, 523.896318007191, 528.33602515989, 544.235781484583, 528.78266724527, 522.491604794733, 519.046706186103, 505.321846833844, 538.811839375687, 525.948364517785, 519.156922796524, 521.744483454902, 520.333054142618, 492.931868233843, 514.456897242223, 516.916372142008, 537.788942680344, 521.369353079373, 505.079387758342, 543.12559453257, 530.847953983246, 505.428063075006, 503.17705076822, 507.709266079408, 544.776979450076, 509.473343315568, 546.303174768911, 527.859441321909, 524.863934459092, 532.558175472182, 526.74815077775, 542.061899958831, 497.212384641749, 519.202173804594, 513.445300482223, 509.653688778677, 514.154188734879, 510.570863457511, 527.676806148476, 506.617982576099, 540.02412323255, 490.740957500303, 506.492290772889, 517.861045375138, 520.341018445577, 551.812021833865, 511.077790890586, 534.932169341616, 541.494578777779, 524.619093701527, 524.073367974095, 524.942339873632, 537.850872168546, 514.733403238216, 514.057893708835, 523.056576455607, 508.43646551285, 530.400243604944, 510.996328091998, 511.306947415666, 537.831335762269, 518.300386047159, 530.92932500803, 512.187995705506, 525.707780678034, 536.301535724414, 523.291802743159, 517.542151519917, 514.835433252828, 526.080533376018, 517.923544143243, 521.913723556474, 534.100764986171, 505.647604789982, 538.1021869131, 525.392376994585, 517.84773857712, 523.741507622458, 512.205332866866, 505.199272744859, 508.372363200474, 531.48399166965, 538.515011195015, 554.071594853429, 506.520556847485, 539.569704850714, 529.875116651956, 547.982847935964, 542.506168479753, 492.451692676299, 497.44788358984, 527.603201684051, 521.3900305751, 514.530510064262, 497.172977356459, 519.916045046454, 496.8576016231, 519.919145945443, 527.575750156206, 528.281166350209, 572.474309536257, 495.516909961688, 512.419176348149, 529.636556925273, 530.310294311433, 532.997881795559, 525.570938278087, 523.667939770681, 513.363527042596, 534.675865462603, 543.388597207136, 506.327279285576, 513.392121906258, 502.799668988474, 514.469678687195, 547.066310011248, 518.555301257824, 511.565647835835, 533.799324066438, 501.946298777234, 513.914934517432, 499.382441232329, 518.995055622962, 512.10906156998, 508.566929680861, 550.736540867686, 538.375309103216, 542.846054751031, 480.969115487646, 513.484698137854, 548.076445530384, 548.603261669326, 515.65238849466, 517.79087190091, 539.637761303866, 545.964983087526, 540.479736930562, 512.631638270504, 544.142576781349, 512.271912426679, 526.13330559649, 499.775400089523, 505.906280954608, 531.046413984043, 536.018842780876, 575.429481129463, 524.346807623613, 543.915753953614, 525.7694027845, 522.144423998551, 542.116328723343, 533.933123292716, 501.420195510061, 499.117419539521, 521.386834837378, 533.355165286619, 539.301588612489, 508.009461565397, 516.031217463758, 560.989197201844, 519.991722131426, 517.545315656154, 537.04441590897, 552.376029263415, 537.156248257099, 533.178344561208, 535.10709870927, 525.442091052381, 535.497624288366, 529.079683406584, 532.53498899443, 527.54919876558, 521.210669696173, 522.520406764421, 526.748426267547, 539.183006581627, 499.428072582282, 540.451961013932, 521.100444078109, 536.033402058574, 519.003302567567, 539.320820663191, 522.582273915273, 512.869941284832, 495.135517814914, 538.872051953327, 527.325990348529, 511.302045826715, 518.901139989247, 546.501012963558, 508.69642731851, 504.813496346687, 521.947301899612, 537.562546590417, 510.447445813218, 522.71520156826, 504.877550296849, 513.0175882309, 531.010148346451, 546.287253667295, 539.269233378929, 518.546317504719, 529.980368479112, 517.009496876972, 499.42046531423, 517.833490408663, 503.519675253433, 543.012203487039, 508.435522927682, 522.44021966557, 514.211706358861, 500.566958687784, 510.661016635679, 494.474759156436, 527.588649080242, 534.472048474911, 530.905050108905, 526.33209129841, 534.415606043056, 503.879897278818, 525.815272153061, 489.718064253737, 539.435272570828, 530.864170039913, 529.523209731007, 512.531147060498, 501.354111941769, 530.827178380979, 510.36076439415, 500.880746107295, 510.683797191604, 521.509513807681, 515.87455644005, 533.782986454802, 527.113057574161, 512.921417254213, 541.846733736411, 501.917167973929, 506.54535471333, 516.029556361893, 505.578050742782, 509.228820570935, 504.801451226211, 513.265064342193, 514.46337655405, 530.796660060159, 552.239852285648, 543.424617834234, 532.232835088851, 482.30313263459, 536.165326557871, 501.119873195477, 529.098035778965, 540.748584235243, 511.397184084643, 532.89168247378, 521.117179681889, 541.687909894041, 519.828654929624, 483.413620381031, 554.094125134364, 523.279396962242, 529.547487879052, 509.143797155166, 497.461197449599, 507.851323024369, 524.651277129318, 520.644866959013, 525.633051470102, 525.026370334087, 505.709969777069, 513.125480100132, 536.692514372684, 510.432834894823, 512.990770316823, 518.542595115378, 548.791249450504, 515.611971295568, 538.643915137441, 536.671079999099, 530.357420396716, 529.480839054459, 496.839988483229, 546.300693047191, 534.594188774833, 523.499453143758, 527.417433502006, 515.651089440168, 533.311892471028, 535.629496289684, 524.357346871253, 526.80697488498, 516.795130465375, 551.414796440494, 530.708968472985, 530.890376050264, 554.605741593908, 531.828872577311, 530.806398515226, 522.836556501378, 519.675978275757, 524.101069399322, 479.541712703131, 518.113531584064, 551.967255005768, 539.600435698016, 516.181145097753, 541.030213992028, 502.964467678569, 516.955339115268, 512.707693931039, 532.896309313812, 525.324478380709, 520.359193937537, 542.525591869713, 517.747514809887, 504.658366101789, 517.107038334324, 503.159404854597, 507.285264795983, 522.208132739777, 511.770359924528, 553.019983603484, 512.812269568145, 509.014000284719, 529.030641920449, 530.870532011934, 542.016259372091, 524.888868500038, 509.54441391945, 513.538954872725, 539.808443391324, 510.888790031057, 515.78528238124, 539.11976783868, 516.056042552673, 486.21771916875, 505.584389284635, 560.144886776851, 517.869736796188, 521.113426313917, 511.525710625278, 536.54966194246, 524.577431295384, 567.995639379537, 527.230074110981, 513.573982045007, 505.458436956673, 495.316785549546, 525.734677386336, 532.471856179084, 512.165545703104, 532.716469154788, 520.760031633651, 538.219691800288, 535.841516133595, 514.099615474362, 529.022846456555, 535.886233179467, 563.40810923479, 517.254357702082, 524.235015372313, 537.32669080388, 517.510524012527, 498.168790021564, 528.235322605245, 487.678151651261, 496.934150472149, 521.156584920151, 484.465318362677, 529.962404397975, 518.541170616703, 501.543574857975, 531.014624198537, 497.652567639301, 518.761692866288, 490.019292065251, 520.074454087037, 514.480711600458, 542.646870227023, 516.203822553745, 528.584133842466, 477.53199219049, 504.777852725967, 548.491019878272, 530.914141044355, 525.284913110838, 527.202534198066, 515.306761961109, 540.660877488538, 545.381839612103, 530.731749076058, 482.126146544579, 504.022642253268, 477.332957531998, 564.100412972756, 515.69901966595, 548.891523987098, 500.764757308275, 524.237500759745, 514.739621994082, 521.402346456302, 543.753898196282, 560.339583207273, 525.770259915984, 504.995564022477, 530.038063063321, 536.097639797238, 512.430204451022, 534.235892949109, 525.775275413746, 513.597371508051, 502.35598097609, 500.803206520965, 522.672094900683, 507.719999448116, 488.312109643825, 503.839619152938, 533.192394551732, 556.352099082632, 516.55241101736, 524.493087685693, 498.981176034982, 519.825278412104, 529.963201186784, 529.147207888492, 536.735542170697, 514.594886081009, 553.758711247942, 500.836908370359, 540.018519781884, 508.899016716165, 525.564399297045, 500.822591330639, 526.492427982568, 500.808375215777, 536.463779431508, 516.953486782033, 499.422640561589, 513.259088538258, 527.762848522701, 506.657025274583, 519.510999611703, 544.935277375395, 539.226200685566, 498.653145110237, 531.68757766611, 485.406990530949, 527.569035985939, 517.87304940392, 508.079072169598, 504.674138906954, 562.328850308767, 534.651471606769, 521.068809254343, 516.917074585, 519.312796880007, 511.508290398428, 516.793595691699, 542.759299559197, 538.250709433793, 513.04794887831, 510.498696372341, 542.033463160444, 506.52631323944, 524.016783787793, 470.758022781632, 538.015622617712, 527.619522193956, 523.520482966578, 509.031274029085, 530.754319656619, 534.924413788901, 533.402708024269, 536.022600430648, 543.968539087813, 501.546869984985, 522.264652715918, 507.563964641699, 509.564788416007, 527.483020608182, 507.880206266164, 548.404232551288, 523.326260940145, 559.490306172755, 531.413164979766, 485.47964395493, 503.168862487871, 504.919797839934, 524.972888981295, 532.389536163877, 506.872840581565, 544.736697729286, 542.339244797466, 528.239551225539, 501.260375977748, 522.639826550394, 529.984577421574, 521.514392485211, 519.991499779525, 529.878481982424, 516.668013434288, 529.851396538727, 512.232213472352, 510.029269605356, 532.712008078945, 541.075691824463, 535.415818610406, 519.045326111691, 531.291592560019, 573.55773489272, 531.935446691033, 546.40834369926, 517.370839138158, 542.183544750869, 544.615708206244, 531.838915005388, 550.175780458731, 500.268784276778, 513.136516747575, 504.800111438076, 508.629995888903, 523.962865358306, 494.926874039957, 543.195877841408, 509.367145735192, 506.944275721782, 513.075910427974, 507.71973734787, 539.569396374758, 526.24094570233, 511.949142521141, 514.125487071732, 515.098986175017, 536.516840216652, 516.807994288274, 494.038357431188, 521.275451232154, 505.262869203187, 519.76897188297, 543.108910787457, 527.523572457433, 538.95397993276, 512.314293507845, 531.64002745944, 540.450832088439, 514.148291342998, 548.173237777909, 532.550442754076, 520.361974377854, 531.320597694828, 528.517075328734, 520.494955398086, 529.30119600715, 521.280794537753, 492.657325360006, 516.483911071444, 492.219944049424, 536.186790918414, 507.208000609945, 526.665596688886, 535.887992981791, 551.868818048885, 544.36284182639, 526.306962935068, 523.831225001432, 498.066825807352, 505.037481174297, 532.000130990879, 536.143724903244, 518.345333939313, 510.832498557434, 508.494110799926, 500.42507435356, 505.264914343738, 532.179166958105, 481.641977178409, 501.396526932482, 543.836674078065, 527.302023168613, 528.210782516403, 534.228808111548, 515.490038042012, 524.21263916561, 506.245217340289, 502.77375814735, 511.1852017721, 517.159119405588, 502.080789150509, 508.353027918202, 512.393393900168, 515.148536026279, 525.126531376898, 515.101943901162, 509.840945551436, 507.839240163786, 497.02738152926, 521.15496583991, 484.456308231201, 514.84981607626, 524.942756402677, 506.358780153986, 552.691974579209, 542.009408216805, 548.001874625237, 513.221092969005, 546.383779743615, 527.851331295439, 498.94146289419, 519.454098844836, 490.563581181831, 517.988025151328, 518.266857030844, 526.073771553295, 520.741240345829, 535.684706489575, 536.602037843142, 535.422257005747, 519.526589144283, 547.908134886512, 518.977914486229, 490.86535336126, 499.367798180584, 524.564541819113, 503.077564301692, 500.431942757281, 516.704815094137, 489.445378258246, 506.078814509389, 514.546242059246, 529.060596432638, 511.73781495312, 503.827463369653, 508.928210922229, 486.310279573537, 531.251850481007, 533.246619183643, 545.912731092879, 528.052366565856, 544.126007483447, 508.970200205358, 541.760332366036, 521.796803116682, 518.684769765884, 512.861275345836, 539.180555197273, 539.532949936346, 521.503794930798, 506.039388634953, 543.044214958587, 533.695047552483, 524.998702292474, 534.062949384634, 515.550432144124, 505.411999233044, 518.141612995816, 518.966119715551, 526.451571805659, 497.188993282366, 559.798868629028, 549.88678775557, 512.473030875887, 528.037695715396, 495.952849008043, 498.768809179037, 541.252570528854, 535.429097611263, 510.820356195797, 530.520515272623, 502.115792056984, 563.335235945714, 529.438081286161, 581.549251923179, 513.543057367092, 526.215929277963, 498.740237217462, 521.207730389038, 476.497005446657, 503.670227584041, 521.39095395545, 563.849716976332, 505.046552273367, 552.518096530612, 532.592939058174, 511.402247347445, 528.107889977484, 547.424263828922, 524.76848876808, 531.151818135475, 527.860842455759, 554.4627079404, 533.313250960414, 501.96126398882, 562.116970956974, 525.55446826726, 513.71239490749, 579.607509281558, 490.104033984726, 536.914153221003, 531.009695460083, 543.842362103646, 562.751056636242, 505.320603759954, 534.240302388323, 489.647147732235, 519.961667798598, 530.350837406607, 498.662048953891, 534.861504379684, 525.898837700736, 517.958409281553, 520.715532648639, 527.610592989744, 525.344757774663, 530.457598686713, 488.526367350331, 520.231856083197, 519.222351140103, 540.510236547291, 519.194017797428, 533.727419280503, 535.573495063551, 533.483893861325, 560.309200876362, 532.397084697332, 528.37710468632, 532.991342864101, 534.421593491024, 521.697585731198, 492.609511090767, 504.942449508217, 522.042935559381, 526.282044678416, 509.090907248795, 517.998079641171, 527.5896845, 512.038383834319, 524.748585703745, 499.436984870318, 517.529346329564, 553.024381651158, 509.91677247376, 524.968136987235, 500.209906645207, 532.991653779593, 515.577668616096, 510.648062183888, 537.162014175365, 541.703027715338, 534.101529652178, 518.979701408223, 513.354136847363, 518.793965200564, 536.649089835945, 540.57453617361, 497.193374190616, 513.428738997977, 512.070466167718, 512.654496760181, 490.587385754024, 494.274542853415, 518.804143755647, 525.433116153802, 544.683211671362, 542.550086691693, 495.538027136531, 510.422094080084, 559.309681831073, 513.695304910075, 522.52389666327, 505.973383007955, 544.331160868156, 489.814792783439, 537.045335912812, 536.78407384794, 531.538700875921, 546.077156263958, 554.078173140809, 528.125733546874, 539.732955231693, 535.308090222064, 508.63439309551, 532.580917889053, 508.498330730014, 537.142564216018, 520.074859206249, 515.064363486404, 572.343532564163, 530.240834767782, 549.638126695523, 515.365304906138, 551.987878930173, 520.495333695588, 530.264011777378, 519.553315601391, 499.379947725371, 544.027184937959, 506.473710043772, 514.430753763199, 553.755993513579, 544.111605172383, 534.871296588317, 488.36692169611, 522.233447922757, 527.202232367756, 499.333397042834, 492.646306375627, 535.810028740939, 522.911152353674, 499.464161265072, 502.049288610617, 505.206400899327, 552.904297806767, 513.098281024122, 498.997302816331, 528.833003406403, 547.717518093711, 522.133183865692, 524.089144940195, 513.725091052843, 518.550489774797, 536.442521765593, 506.258849813439, 503.380207455985, 522.423615697852, 547.960438297222, 517.10126123064, 540.155157526154, 496.826696434012, 492.050031750813, 540.503163030506, 521.129620462287, 532.018273549488, 518.072071229261, 524.379081343561, 513.535534452039, 515.689339528206, 525.967531067509, 501.884816961578, 529.04581493136, 514.797161735283, 495.917064204017, 521.712037564934, 528.141203990409, 498.931267720803, 545.629055345579, 527.86101319891, 520.915496573479, 509.845895846221, 510.99377028039, 526.844227045346, 512.583476416668, 525.591611345615, 496.119059055441, 517.09613791792, 495.743027752347, 498.129493938526, 508.58805037084, 521.730658438423, 550.429968172551, 517.373527728804, 509.470352210183, 510.425669293984, 540.550261010631, 531.783837301517, 535.623970814657, 522.960093823083, 544.548275878712, 503.037298615549, 501.204667980962, 515.166531266321, 504.135744746569, 557.279441683668, 521.48661087498, 533.133571997896, 507.116701326434, 510.025122185646, 538.047560871779, 528.098566834254, 527.757857322583, 500.044743013347, 530.503239135559, 515.730182136952, 518.177638619661, 526.0272345301, 508.574709332814, 535.181440959926, 500.695718334108, 525.140285385736, 526.021062321634, 509.124660039392, 553.451839175771, 500.698219977826, 526.925412210518, 526.3413540918, 522.06190240714, 522.509630467626, 546.523393550226, 498.71489652114, 541.084988431502, 537.230014701814, 533.603155463251, 529.924451995327, 504.109288598653, 539.342319493433, 523.431085753279, 539.071856612357, 514.559016526808, 523.656574708557, 511.96955541491, 524.053982579248, 519.673995529469, 550.780036790133, 522.019933705636, 522.304751219485, 511.601846109079, 527.806313374785, 547.529679548195, 506.809254096953, 516.757342848057, 558.189813544369, 521.703310234106, 549.988553482017, 480.357303423394, 525.665466164741, 540.280878030414, 526.635511740843, 501.67017078329, 524.884730046782, 552.348429548327, 525.611760155074, 538.385615319261, 508.949247592605, 535.650122365682, 557.662275282917, 478.762841376228, 562.919356132594, 534.168645006554, 526.084343979844, 538.504794440883, 485.940509525049, 541.747056872804, 521.134034623778, 528.672241224529, 532.196876048217, 535.310576284337, 530.468985131686, 531.454205047224, 542.321184534762, 508.429479448107, 511.637542671263, 561.370698918525, 549.872910503528, 521.002536562989, 512.929470823407, 521.482921686384, 523.008474957376, 535.545225579475, 532.839465593223, 516.460566584783, 542.715811527844, 520.723426243234, 522.191632194743, 508.328465305115, 552.332964159994, 529.159569107984, 509.328824881315, 516.124523833616, 511.326784047519, 514.820133983078, 513.720303385688, 521.702251575838, 509.437686553891, 549.395786264688, 524.446205886835, 534.893494199146, 549.686149833981, 534.332351628606, 524.780734584152, 494.707448003962, 531.587227547266, 551.012991945046, 521.202281073408, 505.229339310854, 504.77748830767, 517.108166147257, 518.314969347575, 543.503661812588, 540.230633483689, 483.75080593454, 505.207123713596, 502.279448964029, 509.779968373961, 538.904181130961, 492.772145014788, 535.83145593709, 529.684779657129, 516.043493195335, 533.143705308116, 539.909193351578, 535.241679080957, 499.939864622545, 515.642772956759, 518.880982676706, 540.538156368863, 542.551613103611, 540.322868159862, 514.865299360712, 527.698366881731, 524.88843651936, 513.663379856784, 535.598789520627, 495.892074568238, 517.882792895378, 552.223412942189, 549.363004593586, 509.888831705501, 516.102127712589, 526.309945637076, 519.724372045109, 567.188989729572, 557.409334523252, 515.88586085118, 500.709513301965, 537.595374897824, 548.953740798283, 508.882117982581, 506.745977638527, 510.528840298904, 512.1583365987, 517.038056239153, 538.719663830202, 542.388670228603, 520.351308826844, 522.333271859883, 518.650052419272, 554.231629320996, 523.650654013227, 528.744963049902, 507.335163858881, 546.929452500361, 501.576585814601, 537.803804973925, 537.952196715719, 548.182684561409, 514.865913942238, 528.06523126645, 525.477706272797, 509.343276832023, 517.161947512665, 552.089172059886, 534.309130460592, 532.859864950253, 510.111461571, 535.542484773418, 541.005240562766, 530.453351736605, 500.462735719619, 524.149229220968, 495.188465603969, 513.058191180959, 538.422210926479, 521.700476446513, 520.045822432485, 495.322521928405, 489.524156492887, 517.850182932133, 535.886346568034, 534.497506765806, 520.982627653844, 504.996818729362, 519.226286211187, 503.891857973518, 531.45022691054, 534.219014903611, 511.246508822523, 541.165576912146, 490.558735237118, 568.69870065323, 534.024946849375, 527.642738239702, 516.921512004604, 510.21038141738, 519.167278307236, 517.092734397267, 540.586452643143, 507.239552079879, 550.076591784257, 503.818267970108, 499.46905336455, 512.585760677477, 547.715008653647, 524.729356838843, 522.577502690853, 531.746077878893, 532.759530271975, 551.638166722556, 534.582598748937, 524.04496809509, 516.481872230373, 539.380976864407, 528.757546992253, 524.592911459707, 565.925457030458, 510.387135395913, 523.063881694742, 546.366091754696, 544.130594779404, 501.91014087067, 516.369358271659, 521.067980174126, 515.872166867, 533.669517469383, 549.172427082654, 550.917681629646, 521.54149238085, 509.904648898471, 532.753386056017, 498.531691084107, 540.62626245507, 508.44705413105, 510.104617835124, 549.678306928211, 506.088566451667, 535.058270163544, 528.974196267266, 504.01124305617, 530.575583296854, 494.804077608906, 549.235988350439, 532.354305250394, 526.315922302552, 525.015257107494, 534.886856273099, 541.01394188473, 511.28697181993, 522.592822842485, 497.108684032002, 502.988451528005, 541.518909102627, 501.551471384571, 491.018483238999, 546.933768813783, 529.745397866994, 539.296019686031, 491.804738928485, 516.493594824793, 534.137264014603, 514.651560203064, 541.536435024467, 551.788300507097, 513.764824815896, 520.339676630181, 516.690645901036, 552.22036099574, 518.813019337852, 531.052454371562, 509.373088676617, 527.298353964478, 502.477642095608, 492.778230694041, 539.219683108084, 525.384090798228, 502.829711900072, 538.622415795304, 501.89693287186, 529.313904642094, 516.195968555373, 530.116941743254, 507.85086993877, 523.670143655913, 505.79360442873, 537.195857125899, 531.038766801805, 515.477879842293, 527.370425252901, 577.32296550081, 523.069404086174, 522.925058241902, 531.572215740125, 522.831661813568, 537.060383865563, 508.872967272981, 536.327306889604, 514.933110103833, 556.756812460819, 521.235402639355, 530.456032316194, 502.843437621998, 544.249588653804, 499.96437781693, 518.911199143266, 509.733587786869, 514.125216545567, 543.932716392942, 537.582389572261, 528.263899290708, 536.58980567196, 497.623089784206, 512.363997116839, 509.166396139404, 524.828950604329, 536.760642990063, 524.422264399543, 511.116284035425, 535.493819672077, 524.798310647514, 492.714449612465, 534.463844462431, 506.369259876167, 520.445602722632, 499.927394334737, 528.530272409971, 515.35603210028, 514.735850415972, 505.415522121792, 505.849348300604, 527.004587609774, 477.144637339416, 531.410414796138, 556.664111657152, 532.276778648121, 528.724138674906, 521.487753362343, 507.787091684636, 524.808194795236, 548.999042136426, 533.630982484185, 528.125444283449, 509.814430806085, 534.716866068528, 487.244500907917, 527.488802270619, 541.560209241753, 532.740760563467, 497.680046847039, 534.331090315763, 549.339372775616, 552.799669988966, 508.723083529994, 522.842914255846, 537.908476511337, 507.136609099798, 505.38139080955, 516.004911580673, 539.80454245153, 497.584135741783, 555.558600164272, 528.137769108316, 503.471633681706, 506.085114415737, 528.441147266464, 496.534142229105, 531.993589943275, 546.664448545857, 521.788894013875, 532.395601797263, 519.866519388165, 508.068468973163, 532.418157660157, 548.326244054235, 503.434922286145, 493.544727672222, 553.21904969257, 526.4796123984, 488.282218332944, 533.291523547934, 532.557412426025, 551.105957432591, 527.540862765367, 466.779376708848, 535.867730945003, 503.940139366762, 523.365257645216, 539.367633169974, 542.069599144399, 550.328755072032, 492.185052035352, 522.503225145955, 524.283213958647, 529.004241989952, 510.807847632918, 531.296199699433, 550.168709176928, 537.917914289209, 485.342190006727, 523.260574251933, 497.329562787007, 528.942076833035, 533.0647164744, 504.750492300037, 531.985583512863, 548.335390511835, 525.151546247717, 502.122208198211, 524.734036026832, 506.862354102102, 531.447538643699, 542.58045227983, 557.915187372328, 509.006648787129, 566.28280924899, 494.329037166156, 533.680464046013, 523.918837029164, 509.767438169787, 526.730315717101, 507.981434242762, 509.417163009998, 494.855273146105, 497.632327199325, 512.926814196982, 549.285339743199, 497.124450863171, 505.756938364483, 544.687447151559, 529.002695956494, 516.357604997004, 536.81912136307, 509.676571517534, 518.159390973385, 527.924623992861, 538.486773911053, 510.047708177592, 507.591649784919, 494.716277353252, 533.486808461916, 515.725649655265, 533.212630790186, 502.812856390018, 500.856365910949, 524.227228468129, 500.405145348616, 525.003742879384, 529.950061692729, 528.617400277972, 536.887204064059, 521.617076954601, 532.529007077813, 509.701098046996, 508.400917915248, 531.649827259305, 526.904675358572, 535.579577847481, 509.727715306114, 521.612137162895, 515.701638677298, 522.875880257604, 539.932578282624, 533.138100279005, 550.032670939174, 537.246857304714, 485.57648441713, 529.580185217959, 519.026039869436, 522.68464117862, 519.443288587281, 508.103871338121, 510.372290568244, 531.882826572384, 500.524602775033, 532.342095112834, 521.211377787703, 514.002360092739, 530.239761529022, 496.920450584514, 486.15274487086, 518.954841924703, 530.55591113498, 553.489971881933, 534.42282983546, 514.835763892431, 537.59301887765, 523.219122237176, 528.204749127177, 513.711527106436, 508.65853041698, 507.441626939947, 537.790166100461, 521.645031272861, 490.079937788556, 499.586041830476, 533.7264328489, 524.119204232664, 529.484224247436, 524.56539736976, 525.959874244943, 494.119501713304, 501.292788708439, 536.330664679649, 516.584016214952, 524.364991215314, 504.340172120495, 507.724450834258, 535.014927278075, 498.053049718043, 531.412839466596, 522.785905935422, 525.335570535183, 518.682857374404, 542.040666078095, 513.915065807067, 515.370871363848, 512.611077677992, 524.101158933925, 525.101094852238, 506.907782957073, 501.665360927788, 513.113646998687, 501.040947648619, 507.333315431061, 527.081767193005, 520.009351171896, 538.037654113852, 521.316323347869, 490.868265807302, 527.326963756438, 527.344181946606, 480.291936322777, 544.943098253391, 523.778894913071, 512.73082802415, 526.532692817481, 538.469245172344, 521.127524497238, 539.516226412721, 529.763647726639, 494.092047125324, 524.558825045081, 532.33363542873, 491.578699282043, 514.976652869708, 531.395070064932, 522.754384783713, 521.903069922196, 526.450578138017, 537.675347589978, 522.177443152008, 486.849169945517, 560.762890520961, 535.24485620908, 544.248402583041, 525.540083633379, 528.138330866443, 507.264640783748, 535.012495696158, 507.719955754013, 543.022096381585, 539.333813451819, 532.855925265442, 537.057034530187, 525.475537454233, 550.452697605586, 526.04116967556, 531.598147038498, 537.063429345433, 505.416366324919, 509.74051336091, 492.196603206823, 535.521237821567, 489.05431543829, 574.088560628762, 511.442724868543, 540.037069624167, 525.734812546515, 541.295958720484, 530.847477311883, 516.161154271977, 527.95216423241, 502.761563519627, 506.915743435, 531.559664354173, 492.023567835837, 537.295481633024, 528.337079102502, 529.864336169719, 541.111107223627, 512.380140247869, 507.189583588791, 521.429091275133, 540.62239827739, 519.073693653567, 512.040463693561, 493.380951783909, 518.002730290501, 509.44103856069, 507.164390125819, 504.233755659705, 510.162890949041, 528.573630409406, 504.831940780951, 537.852244771277, 536.762604367478, 513.714000711015, 516.928460969048, 517.32523503967, 502.748394400691, 514.694633888594, 518.422495667622, 500.973429108032, 552.003010343115, 519.920864338955, 483.381996585535, 528.013996209758, 511.788695319786, 542.713930945386, 516.267844102614, 513.716308805117, 528.135287142409, 533.77773351087, 525.378765149024, 514.400794051496, 540.860345040178, 542.721085291381, 508.724636000331, 544.615282123799, 490.369199764488, 525.923645126375, 525.588960699177, 522.273417441317, 525.033975028869, 519.598306717297, 527.592399869985, 532.050272671961, 521.894962283852, 538.618043904309, 484.826668920745, 511.845386815259, 508.168087463026, 495.465119243717, 481.7371558903, 514.692557028132, 519.183508593282, 538.223116792382, 524.753232999921, 529.831478260081, 506.703170614282, 496.404875253829, 545.527494029528, 515.989643361571, 528.854426294991, 503.14214794627, 524.049697666375, 523.231290763365, 511.790542348598, 526.855136872111, 527.126607523944, 550.086338406223, 528.029172399105, 538.755684679565, 542.337611635195, 518.299058603731, 530.608266572438, 525.680104136825, 552.829541795276, 514.432426913736, 522.491634795111, 491.675738645944, 490.0210091786, 538.930589325477, 516.401624038944, 545.379900689756, 544.735053619981, 501.599138725191, 499.265617764511, 531.350188994481, 528.961289349822, 521.398856705305, 512.659264630718, 464.320476610891, 529.591994638219, 532.914979478261, 533.374491822901, 538.22924045014, 518.027495140058, 531.920550784912, 539.556389863946, 527.118313716193, 526.761630620913, 498.965535435865, 503.628803033328, 525.044230582604, 509.959005840079, 536.501792409058, 539.213639263396, 515.171507823848, 486.32009513365, 505.858366790168, 533.522452382936, 493.24943894473, 515.554423405249, 520.489866781945, 539.299209234414, 511.606696612925, 485.650659489229, 493.075145363449, 534.314647399347, 528.158743791844, 510.915117034997, 515.127099293779, 531.645986131216, 508.338789183586, 530.863089870957, 497.563381518094, 534.189273671234, 518.113143119442, 530.146224694007, 530.253366018811, 538.882041541186, 525.866194970029, 503.070378090337, 514.018117289046, 484.719034804084, 513.109194087325, 537.535980977503, 505.738425189291, 508.5689074111, 529.712600132305, 514.953755421671, 514.044606415139, 497.792555088512, 520.496152644514, 517.235788133548, 575.090183566376, 507.884845081358, 535.731397118603, 526.208895843565, 501.105134909861, 527.102082471396, 507.750555108137, 508.47842553514, 528.267760097114, 497.332546762804, 543.199487080312, 523.947155761494, 536.476935824404, 527.111022955285, 518.986113714804, 518.713384052751, 476.431387444747, 496.287508835038, 542.856856795939, 524.731274763937, 505.152692651252, 511.068871778608, 524.152265790776, 550.244644732091, 525.37792654436, 520.319312701438, 527.481716852677, 515.879711368452, 541.373390481894, 519.438379117677, 533.779521859506, 527.142170483627, 523.004649217279, 507.61076012808, 513.133302304554, 529.700494151898, 515.968301252132, 529.160504274107, 528.771998105061, 537.201621195513, 532.034797436817, 518.273048475108, 541.756641856748, 514.084757214293, 541.47731362454, 538.575947960255, 513.728361898839, 493.560130743676, 498.557894444751, 507.4512303393, 548.452981990465, 527.53614848692, 567.69148377726, 506.926749377714, 531.911125621595, 546.359788189489, 505.585560765323, 545.993979977797, 534.41365732987, 523.390604210958, 524.279089923509, 516.069912866321, 529.183558060209, 530.244102822513, 549.886431682039, 557.63334629906, 526.117094121446, 531.667243389327, 513.991656432485, 500.979231538821, 509.356166705942, 550.072665402999, 508.847787995809, 517.267870037392, 484.243292191073, 558.23053908181, 525.260310044344, 544.973263096133, 493.118329996741, 548.47065612082, 533.494287688635, 527.749176229762, 543.407589174786, 506.475036368719, 518.044534397816, 488.778236220959, 525.721519035272, 546.14711132228, 515.216837695663, 518.109630802759, 512.048584377298, 504.301103502547, 477.064406308571, 533.757506818063, 531.912434133624, 522.172318949637, 532.109401740563, 548.541236350389, 514.970512968891, 543.032263449043, 538.448899346213, 503.04487198879, 516.500369610725, 508.780518142705, 502.897290823492, 507.537134471414, 533.519750522024, 516.819950906328, 501.334823713467, 507.806952950943, 514.601459087254, 500.114251581268, 523.395786077893, 568.113116054669, 516.750436989704, 548.110839773245, 534.990033829554, 530.302681391721, 544.338997250921, 498.471013367764, 538.388830269448, 518.203290238958, 524.883053871131, 536.877120114213, 525.083532392924, 492.588318296019, 486.815286957078, 547.456180503097, 518.545760167844, 528.111397654471, 509.287740811529, 488.958325590574, 538.58578576774, 507.122472044251, 572.381832660342, 498.523781309854, 527.392617737539, 536.208582567534, 527.298748957477, 540.699506163361, 547.499301503077, 525.908890734897, 536.29957793579, 543.127458092796, 523.240685970949, 518.068391419461, 499.688346687787, 517.860517722201, 552.158846610496, 564.998679958921, 532.266360759737, 531.042582284853, 512.138113153805, 496.267597395612, 547.219151207055, 517.331872453692, 528.784801172027, 507.433041996722, 487.838045457555, 514.630987989494, 549.719746666998, 509.471525158138, 515.223097938586, 510.819527942091, 529.644010980694, 508.289595516187, 552.33519049064, 507.299016632105, 504.16433449302, 513.976571004307, 511.384888772354, 498.056324430757, 521.249383991957, 525.482008652756, 529.881050969063, 513.992847931265, 515.959982151319, 527.183074885934, 542.248115985445, 558.191426601361, 525.622725452097, 522.797863641368, 521.240322524623, 507.124234471028, 514.535585872324, 518.368639717553, 552.650569932624, 552.090667588007, 512.023513161641, 500.86479062012, 531.22506835442, 532.063340861934, 516.964936886131, 561.30744960024, 556.376059299887, 533.402679267633, 542.694247742038, 507.675097782778, 531.199360079736, 512.94801818242, 522.271150045956, 505.142843571427, 526.183236898995, 517.865986239847, 498.185860416037, 531.803325856443, 521.172540872981, 523.697712900328, 568.121446891037, 528.04888412679, 524.50067677561, 523.913072458918, 530.32575236682, 527.519761728374, 535.736636441292, 554.082573908209, 520.301137545605, 501.078290090436, 561.331075794119, 491.33514803871, 555.464876343717, 514.223700419536, 520.63230356439, 516.526560780308, 505.463570478577, 525.209150726551, 511.845767372802, 540.56209967466, 526.50105688945, 509.972272022493, 517.573638245422, 516.406969655089, 541.933814207188, 533.732692325874, 503.46586307919, 518.016792517341, 526.364009624335, 484.568651448426, 529.156322855218, 521.693182747818, 501.241669922437, 517.531158007055, 504.8211913273, 531.220303722612, 509.378978499593, 489.27563138775, 509.771764356261, 497.383910286201, 525.006484510768, 551.813155002699, 510.063401550006, 492.132155780676, 526.166158216505, 524.693971691705, 506.734053545752, 524.784340244604, 526.700105323885, 525.223285732726, 500.689686454555, 532.397317218025, 538.067600356478, 536.44023665471, 510.713964856253, 540.289562816513, 540.739996665118, 528.592618699503, 516.841470604681, 531.485005004996, 504.202333739436, 505.856991024639, 527.769898199738, 533.770976439061, 540.804978699623, 515.731459076929, 541.862420420931, 545.960627234305, 483.716785258984, 534.052364180827, 504.169696450415, 543.203840758718, 504.665416456744, 521.582027724102, 525.384676961468, 518.070729631429, 513.443577015322, 518.734268522181, 535.19665898217, 505.48730394259, 508.656609716796, 505.587989709186, 521.017895209203, 553.464302880184, 541.918549147704, 516.884036092598, 509.938190029189, 518.211188453587, 527.687808000492, 521.898310450338, 498.759994681246, 529.502304332012, 530.987815629657, 543.987356621784, 507.592693102716, 552.582846694355, 551.026069996871, 540.713135882478, 535.841349420967, 530.606563470143, 515.322014670866, 488.541155042096, 519.663131155401, 525.329533868771, 528.895057964346, 531.719468544901, 532.282186241008, 550.400087619132, 507.292101739837, 496.438125595887, 521.163426017266, 544.815620514208, 516.492942954685, 545.507404269667, 530.98821425175, 529.370190865715, 557.80381389747, 503.983694570119, 532.073160424908, 542.910818882633, 499.585583508536, 525.137966790392, 496.03607690454, 511.498664534149, 548.295819256747, 500.385054824541, 523.632183136741, 520.15278137259, 513.796105616442, 510.572204506922, 528.057411948922, 519.079479960089, 502.286931523967, 555.353008967379, 511.250875049504, 527.901124536809, 503.156164661624, 532.170195384028, 511.891642343387, 526.164109465915, 519.642454450072, 540.468856136391, 516.261054707459, 543.697652474043, 526.647302454239, 522.545651094945, 536.640633732227, 523.470169298544, 523.606136910276, 517.920429117835, 504.213939224107, 521.263757431782, 537.950501930712, 522.199531016021, 529.795649047413, 525.743504030136, 506.305280710458, 521.031368781545, 541.732612639609, 528.758211709481, 527.835502103469, 531.918206911724, 514.689237752033, 569.26756017601, 514.595562734055, 527.626773132734, 515.885378370763, 519.50133859834, 538.303997488418, 547.511050507265, 513.369709727239, 522.754726322271, 541.225513944492, 530.275702120524, 526.32333362422, 526.811068308607, 516.987521273606, 522.752429840153, 500.578188025809, 543.393644557684, 514.7961515365, 525.77227229322, 506.743011008265, 494.984220382708, 521.370435236079, 529.348762949509, 520.13823013447, 508.622931986599, 507.682506028933, 528.703095384069, 500.746514478724, 512.830768884829, 538.462621416222, 496.70978115701, 510.426965430705, 534.324599683022, 527.385616496397, 535.887104391708, 498.663272256989, 523.57064325825, 488.373593558219, 519.596235257226, 522.875444741132, 512.725692966736, 517.017272442866, 558.32083413071, 529.504313445131, 536.828014675146, 539.799906562725, 551.135221282443, 561.88474670496, 531.015482550122, 507.450860410473, 531.219866329828, 527.355651021986, 555.897280411895, 502.550626754791, 508.781083525332, 503.730796177879, 529.374163570454, 516.526944788586, 523.888490254811, 503.514871787945, 495.343526047786, 517.985052206738, 520.702820070312, 501.579136854721, 513.269950093401, 505.466083737625, 512.612451378149, 530.094799965865, 528.865944686071, 494.138160010171, 511.40934740046, 546.28243564746, 521.044916404027, 550.513248949323, 528.895410854406, 578.338114623474, 511.397357754907, 506.557459279469, 510.238516341674, 534.640985583002, 530.141582486518, 512.704826225161, 546.750751508234, 502.901173210481, 502.174283745477, 519.411580073881, 529.741387424484, 540.008596481845, 532.574440834379, 504.618943003086, 535.410513364316, 541.00817168347, 520.681533809736, 518.114529939554, 502.626781416966, 501.956754461216, 508.160870944954, 506.89906175115, 527.126507710383, 540.657355752743, 524.920856385704, 511.831159005294, 519.144297891541, 543.020596193908, 544.592960920693, 498.986803926448, 533.198527083643, 516.221312349999, 534.063140813543, 512.946871735254, 505.466499352473, 543.870783409634, 510.070391784639, 523.699492302843, 509.982480722924, 511.649550719821, 515.309471829587, 545.475120870887, 509.67252411718, 509.27126234809, 507.944231420256, 541.829150649221, 503.918334658565, 526.995836574482, 522.639141659377, 531.738019928825, 524.219830591996, 523.5856797581, 537.530963244404, 512.015211653706, 513.373482336763, 541.202065678314, 524.364341211253, 519.56490432259, 538.381474480107, 529.187151844941, 508.214374677034, 547.23051870002, 511.522609988427, 525.373430079006, 533.944555120872, 533.813232590145, 479.075253797422, 482.891569254295, 538.996604779369, 511.390838294016, 520.506503511718, 527.976146177619, 528.376892579058, 535.915203011879, 550.287581063765, 514.646000022607, 541.460561942616, 507.060528878377, 513.575765521333, 518.564874385258, 539.545640157787, 506.193542528717, 543.481925349035, 499.794532193731, 518.310370363742, 515.046989992602, 509.095008993443, 499.300125337328, 529.00026955859, 527.697620094724, 514.329006177404, 509.649585161996, 492.981304122482, 524.674727819011, 527.720852851911, 527.994032954089, 536.515828758483, 569.161937444767, 514.73006213642, 516.837335390999, 519.488336714841, 523.373948108452, 534.722006463573, 526.675496393563, 549.243567889867, 501.991934048944, 533.606350798006, 506.400649271866, 510.890207743163, 521.565104910589, 509.812561201927, 514.446705245853, 521.229652638962, 503.756031623143, 535.964471111533, 519.657193595423, 519.532400961138, 513.585991158158, 532.304776732211, 500.828845302883, 532.755820556291, 505.800660058806, 516.352077056914, 494.564021276959, 496.672352380349, 504.017676991357, 535.886313144806, 554.379097926296, 519.764306033529, 517.137259866453, 530.760040319228, 508.536622162509, 541.549583119619, 507.316521679339, 528.910692679082, 508.328887903962, 513.583684437481, 510.679002630823, 547.337803001046, 546.033962849801, 489.446726692714, 524.377563978088, 539.436085983791, 519.150492536708, 533.604298993487, 520.613103506048, 531.05361093673, 532.49385436421, 512.772169234164, 519.030958259137, 530.561847257968, 506.953924286473, 521.376542088894, 486.116427620567, 511.444468348033, 544.978768492189, 517.450703674735, 541.844063020094, 550.723475186761, 542.040733987208, 544.155641768925, 523.741082438031, 499.966537860218, 524.399692561737, 519.4114512099, 521.844034542211, 495.795990185919, 526.738051683509, 523.89181991312, 547.330816139892, 514.789868312513, 517.98334792153, 526.702644303634, 519.583293399949, 530.198695630133, 504.873908292354, 493.783614897071, 530.347444684062, 547.054969706413, 526.387289203704, 521.38117775544, 537.801400606582, 528.243588635146, 532.01644937336, 497.501950320386, 530.181000052005, 487.818764345453, 513.901046689604, 511.087731877102, 573.727820170941, 508.086689077913, 510.129850221401, 538.292855313903, 542.162685537308, 487.183169310942, 534.795488611758, 527.141805032445, 523.756728272093, 508.761658465493, 511.665138767298, 502.318357797869, 502.721230746114, 503.584786528426, 552.609585090077, 494.300137767381, 531.145426496175, 526.003453190001, 508.468163160013, 523.326645344161, 526.333303511141, 543.643411570278, 508.324595405332, 520.957143311601, 518.862158540101, 520.591770056464, 500.924015207727, 512.937566847979, 516.593609610971, 513.164497743702, 504.992691482862, 534.922574787969, 541.106777579363, 548.391780056797, 549.284827393356, 523.741816478757, 516.311609920934, 500.424853382889, 512.909710233207, 525.646181189571, 519.995288351139, 526.545297533789, 517.487713742851, 511.311727501241, 534.564408994385, 532.347424988689, 555.778455732693, 554.104554598943, 522.961754680341, 524.507172297083, 523.58547535019, 531.609429609906, 508.363497776919, 524.091108037336, 560.672840259995, 522.636640766054, 499.646604781326, 545.150509767414, 544.781529036038, 543.255020056298, 501.144655956453, 518.823709355793, 497.411629142777, 498.728982571532, 508.350407556085, 518.476364613061, 487.892017022366, 527.500092665312, 535.252762376994, 520.577648030001, 519.543130971751, 524.887327415173, 530.253240640923, 524.977883529467, 527.426384667852, 524.246073016434, 515.552771666788, 493.621495359272, 521.049962977258, 536.922861295993, 521.596603387769, 515.835466873122, 542.697072106421, 523.766720174425, 512.231833336995, 522.062650911246, 539.050084675309, 527.306451722119, 493.827777962565, 519.958370892945, 529.500507635027, 534.052463552514, 535.067521231654, 538.028501713054, 524.387771574275, 550.132554633633, 501.627644704722, 509.22605123706, 535.044562858513, 507.419164034341, 514.480932271972, 511.297411056298, 549.209914801114, 497.055040654184, 515.924685461227, 549.923481677115, 544.863791200774, 535.954394836572, 490.376735884718, 523.362340490297, 533.093374873519, 539.444279050895, 528.397917766529, 515.333096836329, 525.820234309201, 542.533619450802, 536.833656741882, 524.94609911085, 546.289426893461, 516.141926606588, 490.927959156428, 514.411539022946, 494.916950609372, 514.695989773173, 504.948456337233, 550.454517662024, 556.827722633425, 504.486405755014, 502.267542051701, 512.779721936535, 497.122695519564, 517.859146555775, 491.654733277703, 504.699417705985, 523.626967093075, 523.91866786824, 559.776633505364, 490.894743555362, 543.055793430579, 534.344028557623, 509.951419501384, 561.07491240526, 532.053191088754, 517.996028340812, 534.346930615192, 505.809076320655, 556.00095850372, 507.577161894858, 537.648486438671, 513.065227803682, 529.522827498331, 509.531778927295, 502.993416152052, 525.484111034886, 530.350158587633, 505.756202417867, 529.954025411398, 507.26410821274, 511.019446351651, 523.391588752099, 535.228157574502, 522.796404467958, 534.337925304676, 500.234364385869, 502.531734633334, 519.100311470411, 512.16228294185, 517.82745369653, 499.569937603775, 520.384191767182, 544.107100370393, 506.759857378364, 530.001908605124, 512.495194065035, 516.70556621172, 529.600540226618, 497.554252919351, 527.930606209049, 503.613863035553, 488.83782259823, 550.660687091602, 569.011317063, 540.984973811433, 514.018544890147, 510.402216232397, 511.264786700532, 541.114135092663, 523.554726569167, 515.272151186121, 541.57938941575, 551.042677866531, 527.187106269522, 544.430237941303, 508.486762116197, 527.137508579638, 495.418136590379, 515.171805082102, 524.128673343849, 501.180413581571, 529.949936659401, 541.369222489482, 501.554993633594, 510.22188192573, 530.287912202726, 525.509843652755, 541.026287715558, 545.388631209094, 540.639038681203, 518.91110040273, 497.482403871482, 504.367216055709, 517.734023223243, 517.115672529238, 529.420433645103, 512.487304235971, 524.732356598476, 555.270652441127, 541.3939110543, 537.029248954335, 533.035222494113, 533.409462506895, 526.417001909506, 476.193681195042, 537.298409082874, 515.434500435346, 509.654643900941, 533.485460448985, 516.904886195776, 552.209076724692, 499.384005053973, 534.660647727777, 509.582912135609, 519.989012548817, 505.530326158965, 513.556247246192, 520.91683535479, 535.183432444783, 495.803405314608, 539.015126654644, 554.49088193043, 518.9916407784, 530.315956938593, 495.700317522678, 536.301198411165, 545.151465819253, 540.725658081181, 503.222704969034, 522.180301419609, 539.722082426814, 514.083724212623, 555.889640925136, 486.876122815737, 526.572206218432, 527.800891790922, 536.771094046608, 518.846400045586, 527.263149241477, 532.604838272641, 500.942874402754, 487.338180051078, 549.558178180928, 504.436585219905, 500.352319994963, 560.877252712732, 520.817415203578, 498.827347386833, 521.835931841075, 511.138520342013, 512.947337750012, 539.627124908761, 509.630243588337, 528.136926311765, 513.658852539689, 502.179068681462, 525.009875221078, 504.309348031458, 526.587411387096, 544.61636728223, 546.706389677098, 556.842245774275, 543.150289190597, 545.191159767964, 522.753818626294, 518.831508620411, 498.626386587417, 531.82979746605, 524.231350563787, 504.909251816342, 509.334193662055, 533.653806013257, 513.86182499228, 488.672883236926, 523.273209017104, 518.59780569234, 508.641626826481, 519.014214219935, 523.180488359632, 543.687703169499, 506.955738248706, 550.17240916994, 522.025313854896, 508.205690560603, 510.679715218248, 512.375232703749, 533.811264789263, 544.265912132735, 505.412816327817, 523.45235980851, 544.015547417946, 526.412750141015, 535.984491426817, 516.374847350705, 519.571689722069, 517.608782208075, 517.278871872537, 531.512215318399, 535.247529529766, 518.640235789559, 530.725175026514, 548.023993924247, 516.090549499284, 500.928880908236, 512.006184241443, 529.218703175521, 521.40562779626, 544.674821209992, 510.885482503988, 543.585905184402, 522.088065742663, 521.279012637403, 529.189816049861, 549.35153926655, 516.508844998213, 525.088048329756, 541.455763932428, 515.863749718457, 526.849470778749, 512.252035845758, 539.295013955276, 526.623037097685, 515.899546284261, 510.988551946741, 534.111960553576, 526.298336523662, 549.101760846408, 503.61023599146, 518.096348045458, 545.863712130214, 511.752498463194, 518.030131932104, 517.578401292081, 518.291681279475, 525.592125169215, 480.947129349773, 544.745540770343, 515.687210595832, 522.285245878118, 515.392728684339, 492.532425702624, 529.300533472702, 510.753906414548, 546.374781033998, 522.112480205307, 537.865756386716, 532.235871266586, 502.223365076694, 544.007279058621, 544.260853745432, 522.97289838026, 542.763068673953, 514.488778053287, 548.501346446903, 513.480736571942, 525.353302763277, 487.602065136729, 532.338637765093, 511.390281391802, 502.595315416194, 520.301942003657, 536.548082379803, 496.309308449659, 536.403839630203, 543.645690208338, 540.294845083554, 501.441732447995, 540.97908456353, 545.566885354712, 520.575330403127, 524.587050471677, 546.00190842044, 522.184078839848, 549.320363447261, 533.444527581429, 488.950853124271, 516.626301525697, 552.70335847007, 523.714034069139, 516.702132589527, 523.984960247278, 517.429920071861, 531.980889570445, 533.632216614086, 535.431923391796, 530.116534125454, 511.94640623204, 517.772802456289, 519.872801597371, 534.9695441491, 512.708536562258, 523.029163348895, 523.865733850548, 515.398067400451, 534.594799943684, 511.930570231079, 544.332711777518, 510.305412503641, 509.716575308054, 524.132333310451, 514.756097112518, 516.398969071617, 533.947596052236, 549.939603200207, 491.32396838469, 537.087049138155, 509.717765060811, 522.222769393568, 527.380265464509, 490.946605621143, 529.044539060147, 540.330593918844, 530.478213678789, 523.793480799063, 509.632286883307, 513.807643666065, 546.631947945812, 562.222533738901, 520.50119955147, 505.320671618683, 514.664475168413, 530.863810713664, 526.391551331452, 535.006284412137, 482.506269389971, 516.017859636658, 506.306144780802, 502.125875116491, 516.999186193387, 533.855898523955, 512.75886570332, 516.988431302222, 526.742735680213, 494.358165636569, 519.212343753831, 522.37068942387, 536.557780581138, 531.425344658383, 529.884956790763, 513.092948241931, 485.802595683612, 548.965423004137, 559.068549138835, 507.243827886829, 547.521445834667, 521.916618250012, 521.041089778465, 529.561863389806, 521.717545976873, 520.034981690547, 529.800574919414, 550.567442521262, 546.173042576568, 496.733082918141, 542.016011825264, 555.088980144488, 480.265419084234, 542.680013662107, 529.370137792557, 545.140417815026, 513.911606301111, 522.729357753585, 505.815428174648, 523.427697559064, 530.960567002473, 521.943950791181, 526.783260198335, 540.501257429862, 552.844781162572, 526.902851984492, 545.631527400781, 507.817986757597, 562.547250517555, 508.185187677079, 530.412053961579, 525.762206738501, 511.54690882704, 545.125188585011, 506.222291650639, 514.727715470199, 527.954946281364, 521.614830840339, 520.070166393038, 513.939634744561, 507.660124555893, 533.146602954301, 494.977802462943, 536.682551549031, 500.592921510601, 508.475320588368, 505.101916317525, 526.938675211306, 515.840849889973, 547.809795950689, 535.32985393098, 497.172936993656, 543.100660797155, 508.292443106481, 542.933695418251, 529.298243778582, 562.644912737963, 526.296402626398, 526.974185925691, 508.96789434165, 559.565889199643, 536.316800073126, 525.77226308104, 539.996888833258, 512.594526666678, 518.44940814021, 528.556854049657, 538.127046585297, 513.668594684478, 503.341686096567, 532.230272352684, 550.178243557935, 538.182521776804, 536.013098320596, 532.592367766222, 523.524920505198, 524.766924481711, 566.028632061345, 520.010520294203, 530.587913114217, 525.331138371242, 543.765272007317, 539.338255178196, 515.709237391326, 523.9777058897, 520.840572175302, 500.505855770547, 485.470374249667, 512.472876578396, 484.519940430526, 521.334625072395, 485.083745351949, 547.427487459457, 543.483994883614, 524.791571935222, 515.295799250373, 560.517651884942, 526.950386549668, 506.016423575541, 521.624043898096, 479.831945386843, 535.762496359901, 512.156847184282, 548.254790224831, 502.4477906051, 539.551400698814, 532.126551083355, 499.465938106323, 545.506142921198, 527.860255329827, 484.648616339458, 526.500668162926, 510.38994596183, 487.015718021564, 514.148853481792, 539.546366141499, 520.705743053782, 489.422372339256, 539.370094889396, 485.370903456188, 538.940801295199, 520.226092316154, 509.952929341098, 499.748552778603, 505.143241413564, 497.017338857358, 522.571329167324, 523.443491895837, 499.839229558656, 510.615336235638, 539.788923903333, 519.130312722138, 546.98251243074, 479.164760252619, 478.749254732914, 498.882908572941, 534.256062213054, 497.592450786455, 546.11987988853, 502.305826593214, 530.264419495347, 511.758586961907, 503.07332144928, 534.747324287789, 506.209080735637, 530.904945522094, 508.167144413031, 526.534579825176, 510.541456165528, 532.793484446053, 518.96761394151, 501.102374444356, 506.768102799008, 511.911017458865, 532.189851720628, 533.494012469145, 526.91916383965, 539.330246620834, 493.114812363276, 531.664180609832, 532.323565727975, 536.460162800884, 501.397793731047, 551.708412766274, 521.800396993098, 513.062432402794, 542.93934988266, 497.541394146918, 531.676167111087, 542.132034445781, 527.096271283576, 540.07884242974, 556.203357926976, 510.920631633932, 505.007886479631, 532.751483859958, 514.350337707077, 542.31409455733, 530.4022104531, 549.266506826434, 525.261943284778, 506.695799152052, 541.89010155405, 500.637278015817, 560.386104626883, 507.806148450419, 544.084820171792, 530.851596470595, 504.947312901117, 522.579943852002, 526.37711535353, 523.133401934094, 490.715280163175, 501.593860125689, 497.097091111792, 505.313910974494, 517.027548780941, 528.04065296617, 529.234859742636, 529.774428648706, 536.210722090235, 536.544749859095, 531.67935521892, 509.748902508201, 523.177060375917, 529.428537717505, 542.530469095756, 522.724617636278, 533.214223133766, 515.084508301812, 490.767550503245, 517.525221481842, 527.284053127031, 528.963984158112, 512.858030103148, 515.081619421031, 538.528221509247, 512.682749404664, 518.791573323302, 553.09818272436, 518.376426983243, 501.834933737392, 509.365051829639, 539.603341752078, 539.853101835264, 515.65037744286, 537.725941770359, 527.40279901409, 497.592898546633, 511.726136868587, 529.260066826082, 544.517702298658, 528.898586281506, 524.333923713686, 499.856782007795, 529.141784606335, 508.340365753697, 509.79725720812, 550.680662367464, 511.582676841393, 498.101315774152, 507.897118128765, 505.828394728777, 539.372235580298, 551.079304547079, 519.015104132292, 531.116408563302, 547.04626323309, 561.372093746847, 529.44304013344, 523.48689159407, 515.718209160664, 503.18667917753, 515.181563471049, 504.943618481139, 549.382067356356, 558.791643112868, 528.333623951522, 535.422802671721, 534.612756597717, 505.256984752657, 512.773623857242, 530.952439984739, 533.593641494608, 528.716643226535, 567.47294568704, 484.53352653602, 516.928766456592, 544.521818920835, 513.010268404399, 541.079627681887, 524.388983147081, 520.479408976118, 546.323658486728, 533.244019951231, 504.821610314593, 481.884450040318, 501.544379888974, 535.91462588107, 500.802209389335, 554.463515030514, 516.249322968124, 520.592837126828, 514.065325404717, 537.459446325881, 514.180502157932, 530.291544023289, 539.824784564137, 518.262669738339, 513.790745192407, 480.980802054489, 490.987801864274, 514.525664396227, 505.763743968928, 511.149452002148, 524.201260940482, 514.147234863243, 534.659502996226, 522.119708173463, 551.800711196625, 533.227698746288, 514.658500711326, 504.848811482279, 512.068758888885, 544.463191828502, 529.882044709706, 504.589961496786, 517.481774406043, 506.428608839651, 522.492775040466, 503.446675699951, 514.542528499328, 503.47726163345, 518.518425276611, 525.012419159676, 511.536554888325, 521.13606841045, 542.281715990472, 507.888148810079, 548.815601249065, 522.851122263338, 508.685111801546, 499.908355848716, 502.075352723557, 502.691336348588, 515.010234988852, 525.353944934651, 495.05833398316, 491.330914180358, 530.565685834633, 511.801396243315, 540.5141980713, 524.393934168073, 529.186004552133, 507.911735209292, 504.88604187822, 516.577618062781, 542.050676752832, 537.437739073377, 522.075270539858, 523.300546919209, 535.110824767349, 517.82435880707, 534.633956193417, 522.392721358331, 501.32669684815, 514.232075964006, 494.674004530112, 525.636760452527, 525.896528044939, 513.006019832721, 558.37681844049, 531.880365221648, 500.49789663318, 513.673928770845, 489.551677681404, 505.983389206997, 539.916152308916, 505.707987757436, 539.234044447844, 509.026352572715, 513.761991711031, 534.450889670368, 538.354681927263, 497.04870793884, 542.234038086203, 534.463309639193, 517.343641348012, 539.641188382198, 554.501095031142, 509.739398545182, 565.249516881404, 506.443005653632, 512.190912084747, 531.522950178279, 534.433304153398, 494.608599038702, 516.263452466778, 486.911056143526, 518.784663151904, 541.64455474553, 544.208205663076, 531.271239284558, 523.032657544449, 535.136228147023, 506.935559860964, 524.690672724077, 525.501821433445, 528.958871827789, 526.581561541512, 511.485311949546, 546.405681024632, 506.010474968736, 549.389761129431, 528.312949211047, 529.956193716647, 513.471384176918, 520.436527650941, 518.003367899419, 532.679871210182, 519.780703790143, 541.723990830403, 528.761733687639, 529.190570229226, 510.104421092769, 510.614695483455, 498.6424806376, 541.930244009977, 536.954102537657, 538.054263375558, 544.832075406923, 540.081473903684, 536.375239854176, 508.636671404773, 522.169329330061, 521.419994277729, 530.16153046034, 524.976734191916, 489.486129246423, 522.899271537213, 505.776615569161, 523.545433561516, 512.829021308387, 503.503512777342, 516.992034366653, 517.14568457417, 497.016296408498, 549.103751889246, 495.537159600595, 506.548472354259, 538.714702864378, 524.494605312302, 542.406022137219, 531.099942269976, 527.245079220663, 495.002104648224, 538.236848081512, 536.219002065384, 505.276744219094, 537.211854864811, 517.583517895938, 544.032374626726, 524.740904971241, 528.789494207975, 533.640667379553, 533.906797064852, 529.065668084948, 541.391169467955, 536.447182541385, 497.853012604716, 560.055889967501, 500.022148843248, 525.060254989125, 543.639042286187, 546.264185286953, 519.883908002788, 532.542229240416, 544.65099877747, 520.364953555944, 516.355954439941, 527.736120792687, 521.188890210666, 518.738045212795, 518.370719241192, 523.760615099958, 525.900533986801, 534.978435188084, 505.571644307315, 493.292198102108, 522.137740658757, 538.533877659367, 511.925965228352, 536.291114149987, 553.854836587208, 528.297371178638, 522.364361082529, 502.617714142255, 529.772500666627, 496.366898150571, 498.46791168471, 556.264773873269, 559.331063441301, 495.155155608556, 522.997080144107, 530.607294914617, 556.584256241788, 536.99441187352, 520.109566071891, 502.611476782871, 544.251571859489, 545.942446182455, 541.791823211889, 531.007957970215, 519.303364040343, 543.622696955002, 546.451247521278, 495.082971186492, 577.308742970536, 516.204339458654, 520.789558297207, 495.234258594045, 508.121943316372, 541.457922454226, 526.951616746452, 510.272062510399, 513.226253601089, 480.254666227165, 533.353536107487, 517.66453062023, 515.168558209231, 512.973051694992, 516.203429561499, 507.6238771238, 502.250256093965, 520.994456784857, 509.65909689903, 505.82152316047, 534.634816409555, 503.925978391748, 546.061632599489, 506.121619038018, 538.079927607758, 541.007226193275, 512.993786666472, 588.134280748003, 515.90882768912, 537.787430851146, 514.478092704807, 522.922492461579, 528.553494007417, 504.617892546856, 521.334200160578, 535.804775809792, 530.365029965342, 513.860747578463, 526.315515337566, 538.192427297809, 530.120942920901, 547.551203230176, 510.87132284941, 529.012200192935, 503.957404768035, 546.013368257765, 545.955406256721, 497.3048562916, 500.752984530061, 541.847558446625, 514.484498004937, 499.930107424274, 543.51052850429, 524.102010502183, 517.256935505874, 527.391641375964, 526.919597616128, 527.906220829562, 515.423327115743, 513.581956998473, 535.737256878929, 525.521841204329, 531.787731071297, 498.758998889633, 512.049444461361, 507.02809066527, 517.002341122303, 519.750891385234, 514.117115167905, 504.681848107175, 506.515377280536, 515.441209142758, 517.634856620219, 520.415358769909, 535.681165163894, 555.195685758912, 527.565002552718, 515.43768605968, 551.682612124468, 530.956049065712, 553.92991257761, 488.630257462005, 528.706386137637, 539.86919722864, 523.278553274526, 540.856323855288, 513.702189624266, 550.203379715669, 511.604947809814, 499.55751576492, 504.215717485982, 494.656525770958, 515.482903902472, 516.066739678203, 546.980123545973, 525.015779065502, 525.821488314411, 521.799629460862, 537.230329729428, 554.866414402789, 533.537992917867, 516.275285544222, 562.716083263111, 511.438030284458, 542.553949078925, 516.734755389908, 521.242468214568, 522.034358533555, 510.354908378706, 496.776206497907, 532.964516730595, 521.233183555564, 539.984611541367, 508.67341995387, 523.70883228622, 539.47063215993, 534.353189787222, 504.265885635113, 549.137788996686, 526.883016561446, 518.716684534579, 524.417511355368, 551.148710926173, 533.31385349738, 530.564429341005, 518.591673861731, 543.088963872174, 514.251865667256, 541.001389504023, 521.241197083418, 499.676001068545, 503.981577371623, 532.75600193398, 525.771919866097, 510.389580700505, 520.099048212951, 519.998397436386, 533.280444345254, 501.916510233037, 551.448607506372, 533.203125528499, 519.229177642451, 521.920596204212, 536.090259638097, 504.845432318859, 514.959005561456, 557.38773846184, 545.718175933282, 500.086700598199, 536.372981679673, 540.022100176435, 523.092814760858, 520.440776021346, 509.108081514255, 529.898065270172, 497.329628382, 526.534244888072, 519.094163480813, 485.549264236217, 543.261131436205, 495.330863183735, 541.239113480539, 518.724158556308, 533.938807580929, 524.502785805003, 537.171458587297, 536.514560035021, 527.537143790669, 513.94764982433, 548.626233654856, 500.679566377341, 499.581671972147, 500.597445753656, 544.914858650924, 492.732187121512, 537.800741250708, 542.730579613318, 530.285921177714, 516.526542206545, 528.91746338511, 556.745464906021, 531.90104044768, 517.124345580749, 549.551930747624, 543.490092348037, 516.105123579248, 493.132645983383, 547.674073862549, 542.164582153456, 529.084158234596, 528.01345622906, 557.11336825135, 503.548618888744, 508.884426929787, 515.493690277699, 501.825143708942, 518.427699408779, 516.914113906209, 516.947528773948, 529.481798954908, 507.551755606605, 519.601464010879, 507.046599834479, 560.403316599649, 520.29251160873, 542.072025360397, 529.828330485019, 530.295942458425, 504.631629997338, 552.523154362189, 525.733514776813, 505.503914626561, 515.166078019246, 542.468310643382, 519.943237943265, 557.849905500173, 540.185053580045, 501.757299043733, 518.834894822843, 513.397907364283, 498.727328088129, 519.177358250388, 525.138637718752, 522.053659104491, 535.786917962898, 509.756528398462, 505.768973290947, 522.787785200179, 509.293277959097, 526.40726858856, 519.793337803702, 517.603463546225, 521.939257004263, 480.229712252998, 517.989147194711, 523.2345617952, 522.978397476478, 515.565127212653, 511.314809849258, 530.296279237957, 531.520019351769, 524.130347798523, 512.228402472573, 496.051322967514, 520.819929021375, 518.943544856165, 518.365310357639, 504.82789709146, 494.784719992392, 531.934899947501, 540.46966936846, 552.507120298658, 539.818209552966, 529.177325317615, 545.635337283076, 545.741111764511, 510.002893895947, 515.425925798462, 505.893684817804, 493.605066070427, 500.511440010433, 539.668526739344, 490.755151814302, 524.59332665351, 526.699865464023, 523.337741723974, 521.191690182317, 527.90326892465, 512.710711835689, 515.823647651411, 533.899357958468, 526.505297823618, 550.259972986935, 522.806417433907, 522.517489397039, 537.382799697811, 514.191087028051, 520.015815831922, 506.936388148651, 516.683923549839, 528.57299391336, 520.769692512733, 495.683571282369, 519.651347590999, 511.418528533231, 510.05229839303, 517.637767880916, 519.669888034934, 491.870246442792, 519.592413661428, 520.918947922959, 522.232166847497, 519.680934289012, 519.325753217601, 546.332024229587, 532.559137791456, 505.788935361146, 543.494938525955, 511.789885210743, 513.840021729243, 499.595493617992, 546.021059709385, 525.944753127168, 536.249507607571, 527.444252819472, 534.857142185662, 544.745151490526, 538.793331120307, 511.1280030517, 531.050678306376, 544.679547346551, 527.078993695408, 524.666598429032, 510.243681417623, 537.615266515048, 537.171119306553, 531.634752820053, 529.089640399543, 506.567572315155, 526.82126499608, 537.453212261207, 523.552788607192, 549.079438603761, 561.388976375457, 525.061219933277, 513.91211544961, 498.620848030787, 542.558628982709, 543.059997869657, 529.66718283453, 540.878156904982, 533.322986609355, 519.766304058507, 508.388378908051, 557.110658242949, 517.242776564809, 550.390533069303, 499.345479265159, 516.586135116659, 548.218560425979, 529.053422667153, 527.371209838037, 512.367056720843, 524.316715863487, 528.491367630155, 508.777722484435, 526.573843104588, 524.069225694565, 501.765662469324, 530.568158580669, 535.680759905861, 527.388239847826, 508.26315120009, 528.656255096152, 499.981799902501, 502.506804909182, 536.788726582881, 528.611452438361, 517.825530435547, 520.296687669193, 519.100144732406, 523.881685831477, 562.048537606425, 535.616743009644, 518.25034849206, 543.168957784098, 555.777291254192, 515.115678037794, 500.549830847898, 545.405496093249, 543.583267028953, 499.646032969523, 524.325072357584, 535.533634929619, 535.370999448761, 486.23784994293, 536.828836342198, 504.828550207178, 519.854257819889, 505.412730907035, 519.940227164321, 510.17055688145, 527.332929620348, 548.508143621518, 530.373115683603, 540.661095304105, 526.0752581781, 507.968704551405, 484.142070626684, 525.95075952222, 472.384143472338, 529.705283457047, 541.051013408682, 527.726377338071, 544.231530677183, 534.504757714921, 516.352697621014, 526.226001054541, 512.121336810006, 508.526253698575, 537.085587904477, 540.312410035438, 508.972958056836, 550.86280445755, 518.327713323475, 534.860015280032, 497.462792274836, 511.848142702089, 537.338962075547, 538.789135720072, 534.672373516023, 505.992214992466, 508.304223792392, 520.816936516313, 506.653964479466, 504.183174331339, 527.394358093569, 519.726194229769, 483.577367285898, 501.951719085814, 529.002849521128, 558.627356063423, 519.352931039812, 528.250025103701, 522.46069899412, 558.068902914957, 560.607381084639, 526.448861696039, 509.594220727611, 521.119111132242, 530.528669197512, 522.30522143204, 521.455817012154, 496.722394819008, 522.034532679526, 514.524083600174, 525.119241314191, 499.556582963803, 503.88313977357, 539.279524274372, 506.37141356976, 527.066741946697, 543.284999939748, 550.805678017361, 533.224714561749, 521.975618206175, 510.800569338276, 500.857189822861, 528.039948730638, 540.645767817761, 529.057949843884, 529.481409721346, 501.808347714693, 510.039351697956, 540.376860282908, 498.123483762918, 506.687352844307, 530.925870604996, 504.484253454939, 522.913684867087, 499.915880385497, 517.512519861427, 509.147771600731, 523.170027000113, 519.741041675387, 537.339983998547, 484.120216879799, 518.579409345324, 522.58891618946, 529.719238499712, 512.152516770363, 522.625990991581, 538.578927021827, 513.054248836217, 522.966862509663, 543.377764759258, 533.081711483693, 535.888804889971, 496.866257602241, 523.721585734848, 524.315706893396, 510.682886810897, 535.613548962956, 500.941852704602, 528.174331509606, 545.223470364433, 537.543570560607, 553.700812718699, 523.245296655828, 520.456133891575, 533.175546029399, 526.777869898338, 538.223197839471, 507.252863629077, 520.976527666568, 533.103912190864, 541.89919306025, 532.410596761851, 520.102943591452, 510.36551978074, 541.360609349105, 539.483351222388, 527.785585676573, 492.905297835237, 502.615366623146, 505.44331704585, 520.204461982003, 527.442820162509, 532.846838324112, 519.133463080802, 519.076962382257, 492.650826655177, 505.665082884051, 523.37464598433, 517.967476472893, 515.157568523902, 538.8498507949, 498.408309590069, 500.919053926907, 538.437501575689, 479.262076100515, 517.229169926476, 577.761984280607, 526.398616511667, 525.979048394396, 512.464231551918, 527.259205691053, 529.938129136034, 517.804065484473, 507.03116417703, 502.671236624431, 553.667435345864, 504.998032180285, 515.527267292413, 520.341265067414, 518.008291164642, 541.516925916977, 541.358240217244, 506.282733090915, 532.640651601097, 507.732896511693, 521.562335741915, 529.387107721254, 528.113241172174, 518.529633871443, 523.977711810697, 530.688311060181, 536.133230918119, 527.247550014521, 524.284358701531, 507.747112465173, 510.245593408667, 515.924574336134, 506.244490287202, 506.436804006798, 507.46153487715, 496.925176158634, 540.118488806122, 546.027265435357, 545.668156168485, 530.195955008656, 535.698389080985, 521.274553747753, 521.211151549622, 514.897493115921, 535.595526239016, 539.218705613272, 536.758310937372, 510.544919530875, 516.549649071942, 545.045885161206, 488.427479842303, 539.446417722817, 511.703128506323],[679.618217536702, 670.00971464901, 673.981728105074, 672.337704649343, 671.320472271647, 680.039519104474, 674.730118614146, 674.413298828757, 669.145713587384, 663.476716182895, 673.475581447483, 670.309197971555, 675.040242754427, 668.0953035233, 675.69420311459, 675.113673826612, 669.063927383874, 673.131023931185, 674.68055629483, 672.109529500525, 672.697704253502, 675.890402366836, 674.341490214871, 671.229949541753, 670.13757426915, 675.660049387851, 669.671400377991, 668.849690631008, 674.164480928438, 671.856060229264, 668.908007272998, 669.85761179066, 671.667196953564, 672.605547559724, 675.650324385727, 672.349175077683, 671.662120520617, 671.879046581795, 670.041521952539, 672.809850435375, 669.043982639005, 673.508609489319, 670.582887282656, 670.152453894881, 667.049030254711, 666.417197180813, 672.342204186778, 673.57377344821, 675.623064972, 669.075953321667, 671.637147564098, 669.169594619954, 670.317934175034, 672.537890487198, 672.1230805039, 675.482691191139, 671.112678531189, 673.370513187206, 672.579900693585, 677.884940777078, 672.196787755576, 667.762395501084, 668.89471691208, 674.703746819997, 672.795461950724, 673.510535136403, 673.083524698062, 670.096053226981, 671.000345653475, 668.481677516798, 669.184211181289, 673.007297811072, 666.514781380141, 671.850773243895, 666.663249986353, 671.439118166693, 671.818872324697, 662.663781949591, 670.911152208124, 675.429885936978, 676.361707109316, 674.460277193372, 669.368116505889, 669.923342991656, 672.055382946671, 667.136893575247, 672.788562500963, 666.78117918946, 669.024028434557, 676.712104687636, 672.389450444153, 671.149795588416, 670.508681908546, 670.814158027543, 669.628864867684, 671.072861069365, 670.312067302802, 678.144353153312, 668.683364343784, 669.230685561767, 673.64644054767, 675.564828167535, 669.477973500159, 670.419759573055, 667.718112623192, 674.018673075749, 670.370039486104, 671.528808740948, 667.091801063439, 672.799228558439, 671.101863021434, 672.686987062546, 671.04232991957, 670.779635459216, 673.952409344244, 672.326160942001, 670.439188111626, 672.803268191294, 667.361481759258, 667.623047832431, 675.527253790859, 675.876731716436, 678.285171578214, 671.210748524414, 670.717539098008, 669.817795270149, 670.417971434211, 673.460688795762, 676.87318164988, 668.886598691943, 671.100132174919, 673.539032802754, 675.956659232282, 671.136717504623, 673.543290113826, 671.443515298989, 670.914867755967, 669.719675166539, 677.12007958649, 671.182210097193, 672.798636731741, 670.610967769932, 671.396937689588, 670.796218228489, 672.783496331034, 668.967314437877, 674.385814223515, 674.158799279562, 673.741618022393, 670.723186663768, 673.685547725432, 670.423700297463, 674.194940145187, 673.307705333121, 675.834289566552, 676.046079909653, 676.660629743884, 667.924297582631, 670.505454024302, 675.487548173032, 671.463577664312, 675.13710266381, 669.167137497311, 673.861219340578, 674.765558507351, 675.036802691854, 676.786665459594, 675.545464999167, 665.269187747639, 668.498754507083, 674.64738512891, 671.249352593532, 671.615373851821, 679.092511269026, 676.879359553351, 676.738015134921, 677.802111921656, 669.646152393392, 667.290839116094, 674.151506152, 668.105475012575, 672.764650652727, 674.882484681722, 677.670742363794, 674.47839334028, 667.97588599274, 667.578015203543, 670.712710663858, 675.801177775313, 675.547152001161, 673.272791783416, 674.444040355159, 671.074848355039, 671.286069233568, 665.416178840089, 674.820023516704, 676.352978424396, 672.054363611349, 673.396794512097, 673.335456361555, 670.951996862407, 668.261580175464, 672.166750754227, 675.186881152958, 673.121193485683, 673.13432738571, 670.950872360859, 672.801688748072, 677.834881110395, 670.479008783308, 670.929117722812, 671.168706633566, 669.472998393942, 676.241744783668, 671.986483134193, 671.52991734817, 668.697065954189, 668.143703563584, 672.493448084597, 670.801398558733, 669.88258270367, 673.089331948909, 671.965672872157, 669.836371612357, 674.069149052296, 674.842945255229, 669.767852023622, 670.871374934182, 669.803779994189, 674.586290434613, 674.262991222916, 667.979054385712, 669.157843099951, 669.930312739657, 669.698840212776, 672.092368401231, 670.127358305886, 671.354337220287, 673.620085659249, 673.930333794336, 676.622525128058, 676.438139034378, 665.508880985016, 674.146239404139, 673.307689614254, 675.192431108519, 670.877441018484, 669.732772495996, 668.236883499071, 674.132859920487, 673.526296914985, 674.107664461535, 669.279419013581, 669.925377026044, 669.408107967409, 677.563839211417, 672.74237246716, 669.49025769589, 669.125703975192, 671.764242949217, 668.683904969013, 672.447191590079, 671.167735873377, 673.181252945493, 674.835563604275, 669.915811765949, 671.917631208102, 673.724704684876, 667.80750209369, 673.165796075044, 671.588872249086, 664.423019458619, 668.103693623568, 672.943331138649, 670.270846016043, 670.509180733996, 670.500514241661, 671.123148047796, 672.259538763731, 670.522204458845, 670.929815193842, 669.565657349471, 673.963188770775, 670.868421046655, 671.034783849018, 670.64524292803, 667.27902022845, 666.305900763261, 673.245824320528, 669.320515107326, 669.406718305525, 670.861477159765, 670.191219811098, 670.640781016777, 670.634674850258, 668.19951847661, 674.974615495781, 673.919931117959, 672.883391950185, 677.726903459193, 667.232058776634, 676.184589387385, 672.824222004585, 670.994893097571, 673.132689414579, 664.640506848469, 671.671660699129, 671.112873324835, 670.555959046075, 675.052396391212, 675.861193915661, 675.385715721206, 674.916931601625, 673.008540321469, 669.107405310519, 672.431667381811, 671.226682092947, 670.534870354483, 677.428067158042, 671.199654791246, 673.477456183956, 667.422625733265, 666.697892275122, 671.171856209918, 674.460718441671, 667.166409146581, 671.344878183308, 673.284985526851, 675.649059878778, 669.401774777032, 672.324851123175, 674.706924923193, 674.312224799011, 672.317588709835, 672.314341974425, 673.050003321273, 675.548144587867, 672.419764833218, 672.124388118563, 671.985937179281, 671.973559527589, 676.21144950121, 670.858530479216, 672.988442598147, 669.248507338483, 671.54644085281, 679.571954469223, 674.919688365596, 672.57054670761, 666.966341335689, 666.824958690422, 672.670420515703, 672.594970660999, 674.436150485758, 671.725138697685, 671.689373948162, 670.501636973681, 677.882011272898, 672.013826767614, 673.293349425615, 673.06241808326, 670.415761050467, 676.07055650291, 670.862803324364, 672.165516416853, 672.40301083613, 672.695604930298, 671.147421583182, 671.166774891132, 672.97173016805, 668.848268436496, 674.67716348496, 668.013381767004, 671.080990678363, 664.966432966859, 673.763040835834, 675.028085353009, 672.518578638738, 671.567547672494, 670.532213186708, 672.463347991741, 670.394511395867, 671.228918653366, 672.972783824549, 664.617339471577, 671.921404524301, 677.829062638068, 671.65431146541, 668.497745756331, 673.605774469183, 669.998246055553, 669.570002664864, 672.781361931888, 669.83445938179, 672.468591170017, 674.695067162845, 671.756065818714, 667.265819658723, 667.61486194418, 670.29828947469, 675.333019483936, 669.962270071593, 674.223972421048, 669.159526669293, 672.979584075255, 673.590329438504, 670.90444222836, 667.20066772336, 674.655551672951, 666.405399481931, 674.818172448012, 671.695514730783, 668.676746812214, 669.394903930327, 670.330875998841, 670.482085090054, 674.470277923573, 673.495826280981, 675.342369168466, 673.472497182776, 676.955592358424, 673.259944722478, 672.248620683639, 676.365355280401, 671.468891617387, 672.349629623298, 673.28576682884, 674.290085768556, 668.693721315672, 672.802946180453, 678.677124935492, 670.961290346279, 669.182041995591, 669.312332570304, 672.647821303451, 672.150625394211, 676.109543125585, 670.080313600466, 678.496024202981, 670.871628514937, 671.553591636136, 670.57773520236, 674.123658985539, 670.25673515263, 670.361621517478, 675.189374984106, 676.277679047168, 670.911162806294, 672.149262953004, 673.762196481262, 669.628406604697, 674.535889213361, 671.905466285734, 670.737094245396, 670.742208425428, 675.288661731683, 667.566108742757, 672.416384976518, 671.53669960728, 671.859127893826, 672.487262144183, 672.654979824881, 670.332005462508, 669.334445981401, 670.409642577158, 677.59454397722, 671.440269422639, 673.384904661033, 672.855703689411, 671.927649259237, 673.937886803914, 672.931818380746, 671.290809276175, 670.738466819904, 667.44137594555, 674.904154735352, 671.866741054107, 665.946992598208, 670.438046389967, 675.805030913783, 672.010029163199, 668.088475835123, 669.440007971423, 671.779333939954, 672.220631387719, 674.577753124824, 671.701249166112, 671.548739504078, 666.346942005084, 674.283213561205, 671.656603047379, 669.513485409457, 671.89793826122, 671.57577986143, 665.482758238228, 669.233709592316, 670.858590514634, 673.225345500551, 671.406640945176, 675.6048684769, 671.081612087108, 669.530160357791, 669.996273758156, 673.094786640027, 669.653858135615, 670.735303710304, 668.727818786194, 672.291700397532, 667.390410973376, 664.150684107351, 672.733654467908, 674.03157770332, 672.037741022138, 674.378784135001, 676.114830794109, 668.181730097709, 669.45969433508, 672.824972733624, 672.491227685813, 673.216229998611, 675.142982141382, 671.212323024443, 668.538254159577, 678.739178872406, 676.66484789778, 672.015079265285, 673.393413940081, 674.616785591318, 672.796125484604, 668.408593490669, 673.374689288611, 672.998769056724, 674.749296435589, 674.05519913043, 675.422251453222, 671.01224537478, 669.348277089091, 668.763803334276, 670.530268881066, 677.618484754371, 672.864434704221, 673.346945741992, 670.666165129309, 678.118386010124, 664.438401294102, 668.760727101407, 675.998010679186, 680.236722484187, 668.494906780508, 675.998736318421, 669.325917821748, 672.30258853267, 676.107661882956, 666.844964735127, 670.994422468734, 671.878772797005, 675.189197057523, 673.948516051609, 669.979673954093, 671.577609236149, 667.596196623484, 675.066730548258, 672.362595323513, 671.335318729029, 675.852988148683, 670.622721623727, 672.62079370216, 675.304536503052, 675.42637424894, 669.609406392009, 667.286620574445, 673.978163242649, 670.257509912594, 669.725139103572, 673.781518194199, 671.408502332245, 670.869312535976, 673.044491808882, 668.608891963145, 670.593882046027, 673.309195179605, 670.383188629726, 671.871534350524, 664.695841845377, 674.110645142618, 666.162465423604, 664.750405361241, 673.760167403261, 674.307646095974, 675.196382323342, 669.424212860808, 672.064607815579, 666.226651451771, 665.995563142711, 673.292106813928, 673.363157449801, 671.625020773291, 670.340091715976, 674.269688569198, 673.873892889843, 675.584055271199, 668.977455710232, 670.755819496689, 673.253896217278, 675.386162232464, 672.424069893033, 675.591504586596, 675.982665798433, 674.565593588904, 673.385796935901, 673.070406446994, 666.716929405234, 672.934220383453, 675.358448424285, 671.522584335735, 675.30930188973, 671.63217573814, 669.977927571064, 674.990961007956, 668.103631080252, 669.230858305414, 674.225150345835, 670.669621110413, 673.19618426789, 669.931669856792, 674.534536340229, 673.469457366037, 674.554268125616, 674.901555324614, 670.890690621995, 677.309846254772, 675.125954528373, 670.901763297344, 669.53475689236, 671.021813028671, 676.259790044214, 671.590893538288, 670.874305232216, 672.86982336829, 666.962962324456, 670.186060460345, 677.029389017202, 673.858730542582, 671.97763869974, 667.70390742781, 672.219410384352, 671.026374700125, 666.351501182735, 676.769639337266, 674.719732015694, 678.50561912074, 669.03765922158, 677.339345450285, 669.501203238097, 677.68305869379, 665.962506553041, 672.226449960541, 666.996713971474, 671.977925009179, 675.106010985983, 670.875742511526, 669.587290683462, 672.228551031149, 676.961624680732, 667.940633309549, 667.524803700346, 670.466331410093, 667.050694701807, 672.379358890113, 672.827460985144, 672.920078855825, 670.887820999741, 670.1631470491, 669.777063782157, 670.165280559384, 671.533855017185, 671.12498877915, 676.536567660381, 671.568166202012, 669.999525170806, 675.494771192866, 668.252756550113, 671.285067277284, 674.914948310681, 671.36045005477, 668.692358492826, 671.739598312976, 677.235452503369, 673.457848981333, 671.914261144336, 670.643157290987, 674.554321217344, 671.342017513623, 673.07447816822, 671.408540907305, 672.005049745123, 668.675107855989, 669.397189778478, 670.349034050079, 673.153627596765, 670.984055598257, 674.318776695102, 674.119251440303, 665.525051426177, 672.343682557598, 678.991076560742, 667.652028399454, 675.40422025517, 673.734477062589, 668.494605877317, 673.682239477695, 669.746865518698, 678.527606878079, 669.207891278192, 673.424915495179, 668.200162150636, 677.944477128898, 671.115278528694, 675.256882679792, 674.693180490312, 673.56377333394, 670.879675275243, 669.811343878171, 677.601865217897, 674.945181709354, 677.830255429007, 672.013361318847, 669.454329504528, 667.249328790955, 680.102191902485, 671.148042718122, 672.391166457482, 666.29545581727, 669.328092015592, 670.789022715191, 674.736839777734, 669.231427877553, 671.642778479135, 673.680649125848, 669.975567296471, 672.725846040085, 670.246924219784, 670.657942978148, 672.217393092425, 678.727591337052, 668.335552322124, 670.677905964285, 672.860332225786, 678.247718830638, 664.872209639415, 669.598816074153, 676.659784698351, 666.233001083902, 666.445921674019, 676.348822458237, 675.764047770563, 670.272186589069, 672.538826410741, 674.124616709548, 669.38583557534, 677.669979973644, 678.514871147662, 669.178527842173, 670.68789370246, 672.536225146903, 670.08610594067, 670.324104104765, 666.631301541414, 672.36915586967, 672.404454900566, 668.221315768208, 672.753072963111, 670.707654440393, 676.367024321518, 671.540049781826, 671.790792692597, 676.98463394696, 673.459197593744, 670.79953559662, 671.898956324792, 676.822066830644, 671.487730627495, 671.074839319485, 673.467077095709, 672.521892674048, 674.149782402927, 667.534985121359, 671.616994882522, 670.99969258319, 665.890266959529, 668.884329198784, 676.181554644007, 673.206429470348, 671.350428384083, 675.016318174563, 671.556187793394, 671.094852102612, 671.873081514194, 667.345461262111, 674.02518771001, 677.124264195536, 671.80937528731, 673.954612587968, 673.98350125049, 672.643005662921, 673.56861430128, 669.082754670248, 675.83674295057, 666.50093965346, 671.223732246483, 672.925028957293, 675.250018119052, 666.748754779544, 671.130731167353, 665.774174455135, 671.57352677975, 675.880751921284, 673.776677571998, 672.750838723043, 669.2874767636, 668.254694693817, 669.324991303639, 672.113486513416, 667.082893453348, 671.274768904847, 669.603782202199, 673.902498619767, 676.501954142537, 669.46793943409, 673.41302584285, 667.99676695408, 675.016401950737, 677.082401873957, 670.394542266364, 670.962029510361, 665.791561402025, 671.052464019258, 670.991028740074, 668.490357747924, 671.651598300742, 672.32353776956, 671.950661492047, 672.565639725237, 668.07546632099, 669.832049622265, 675.166078436377, 668.249153019923, 667.716629247403, 672.757838590893, 673.153290553043, 668.870765315797, 670.237910841937, 668.970620279002, 668.631544680972, 671.034565367239, 670.721853740203, 671.597460048558, 675.875852553629, 668.389055466544, 670.404442907849, 666.134276865643, 668.468237551879, 670.357808791354, 673.325945707863, 671.984423591983, 667.874124053048, 675.113443782522, 669.95789447532, 671.775584265658, 673.840930497626, 668.403546161736, 674.634745533182, 679.604932587364, 668.348683159786, 669.768711653703, 674.309016370072, 675.692627777163, 673.403017274161, 672.909104461231, 667.883519803351, 673.678286543564, 679.701506140587, 670.213873957265, 675.828382389195, 672.628940748581, 667.55652761121, 673.981130019252, 672.924291942967, 670.869663458724, 676.674168361268, 673.384786349382, 671.344172942016, 670.302424031143, 669.958790764588, 671.511327581345, 674.93224206585, 669.747822415615, 667.59213282066, 675.147241280658, 670.890407248904, 674.142848567599, 675.718445848819, 672.66923967361, 670.874563547773, 668.628064562959, 672.652000850708, 671.922172142338, 665.394649826717, 674.071317058557, 675.914531879906, 671.585984929325, 671.400907628664, 671.933285064794, 668.912481595243, 670.032464019091, 672.9363703161, 671.241030672914, 670.138976654638, 675.032813075349, 669.874624128303, 667.577030146415, 670.297154666906, 673.502450413901, 674.695599971662, 676.519156597513, 678.300158531013, 673.27967155903, 667.824437600323, 671.74492164771, 670.996128024126, 672.502525241047, 676.525661003619, 674.718033065715, 674.694501206597, 664.245645789785, 668.330936301889, 667.495872208404, 673.616251253279, 678.636630949779, 673.812975108133, 676.335449808861, 667.617555043357, 673.614643565271, 672.572849043925, 668.148136164493, 674.034446823639, 673.78775278291, 674.941918486943, 669.747603782084, 668.914241331326, 667.801846332916, 671.347971090532, 670.679436971662, 673.991465045136, 671.913173377257, 672.450908303915, 673.76177437027, 667.383204916291, 672.578076614049, 669.606697937884, 673.705762046764, 667.366672346627, 671.73699118238, 671.534569644304, 671.26710994081, 672.745662492147, 682.18697341531, 675.657214205111, 671.443368757712, 669.898334737404, 670.697164405157, 665.771944117513, 672.500484436223, 671.0682108055, 674.30893838693, 674.180568222023, 673.098114011579, 671.452257296108, 670.628507930083, 666.112415516652, 668.140363933327, 670.446349443796, 677.546860266642, 671.885567414088, 668.744529941634, 673.01873731531, 668.297884509054, 671.400540637037, 675.816150777897, 673.583158752041, 668.019831214308, 667.812166861889, 668.838666213212, 671.254452648746, 669.736331019433, 673.893042205627, 671.974584424064, 670.609252890611, 676.139842418614, 675.743251831829, 669.327899468282, 668.43535270779, 677.163966068192, 666.335065627657, 672.868203603521, 671.67201666383, 674.222321844804, 670.16675376582, 672.576982626187, 668.621282417618, 670.866254420522, 666.334133331971, 670.383450688984, 673.938883682626, 673.712538317966, 667.761038186274, 670.39947646128, 671.688854931049, 673.627257194498, 674.639272420859, 676.513271975767, 677.294930231326, 672.635371167717, 665.547572539809, 670.197600720081, 674.104296557016, 669.172896174953, 671.817274975507, 680.071182896153, 668.782431956787, 672.397793435008, 674.476362886515, 670.521554807217, 671.892464155915, 669.428577852134, 671.643207907409, 675.387111650586, 669.332834472197, 675.862775514761, 676.50888533683, 672.502245171757, 676.851432739429, 674.168302873637, 671.275230548355, 670.296215972, 671.402043169842, 672.563562661755, 676.444648753198, 680.81051055637, 669.781739346946, 676.321550269673, 670.707568551297, 665.520805459777, 671.228998602112, 674.735847832849, 669.953710279991, 670.327239228444, 670.364684173447, 670.776025014939, 669.986314218542, 670.778442481711, 669.885052409816, 672.718947151992, 677.675180707132, 676.951778670312, 673.858992656892, 666.355913261902, 667.615882253801, 672.904072087937, 668.991066965302, 674.565721967048, 671.180884269737, 670.77609648963, 667.914069198704, 670.432198239017, 676.36510227694, 669.354845483922, 678.21033640867, 671.921113360758, 675.446927053175, 675.162425776325, 669.981096836621, 672.017058389203, 676.609177713709, 670.84990628283, 668.514206926577, 665.81172183621, 673.063037126252, 673.223775349491, 678.352862608985, 670.829563111004, 678.943408236241, 673.900715896437, 668.853642715728, 674.854482849562, 680.493289984985, 667.594739369625, 678.051322245881, 673.835251800596, 670.360068843276, 679.385943032355, 676.312694434597, 672.862222922039, 675.146111634319, 669.4844280993, 674.40481579395, 669.980840252462, 673.89073083341, 665.964006043552, 672.700843445938, 676.40088649608, 676.603056381304, 668.232614980646, 671.254268042433, 672.157497531867, 675.504597467821, 675.828419142597, 670.936380494172, 669.375894825316, 670.904633510571, 667.816615858855, 667.043627501569, 674.282125130465, 672.914795960034, 668.132387729957, 671.774445233812, 669.864908871344, 673.351069093689, 670.581172126598, 675.652508947453, 669.093964632196, 667.933475145411, 669.7633089209, 668.197836008296, 671.899934773527, 664.373113740421, 672.472572062666, 671.95895169747, 674.103975416698, 675.798436315647, 671.450127715122, 674.712956723796, 678.26702924888, 677.959859759323, 665.681535960848, 677.540894774834, 671.988522953752, 673.7627795579, 671.132641905614, 675.677363633826, 673.981242692817, 669.378838054874, 673.857767848254, 673.67447321958, 670.976602458463, 672.283692100064, 670.929735875511, 668.878452978546, 676.745187231385, 673.291021993843, 671.679378784289, 670.688547511647, 672.178750758209, 671.703176897513, 669.738298275388, 674.091275069351, 677.516764980027, 672.094942383169, 670.305154242775, 674.289033311185, 674.054578783783, 673.002469903016, 675.752443145527, 673.414489771767, 670.890774295965, 667.844195531615, 673.536621991716, 672.167729167648, 673.518746444594, 675.881783571311, 676.209949937156, 671.131285007508, 669.80615218368, 674.474602315381, 673.591957804194, 667.646217879116, 671.379223093129, 667.400906132487, 670.396901478014, 674.052957383113, 675.93433144139, 670.921626441994, 669.570608535653, 671.979566789465, 674.419123544742, 671.668166621697, 670.742465494605, 674.389737531492, 673.056982570389, 674.335098162621, 672.283731840214, 671.270654870127, 670.9301946703, 671.852869376897, 672.46709546627, 672.239423167672, 671.04071317994, 670.447011600257, 672.937912161615, 675.027711218432, 676.548074759587, 669.014772435842, 675.103014886147, 670.702220074785, 672.217993805999, 672.64998878985, 669.102929369605, 673.039356818971, 670.069918417406, 671.128786092203, 669.321222363857, 675.424588231021, 676.342711648575, 668.834246467458, 672.769348686429, 675.004635069124, 671.661874484485, 669.949527049018, 672.219298904651, 671.036227558032, 668.513483400046, 671.296729392987, 671.666036743606, 668.673965817003, 673.752877809467, 674.80277456263, 674.11333300538, 674.906579458182, 671.282041679757, 676.210864759856, 667.418413367409, 670.166384912758, 669.174306770033, 671.462278596843, 669.782640175411, 671.195371517757, 669.183771246977, 671.933476367701, 668.772320021605, 668.112216356627, 668.332951628626, 673.681656303362, 672.184618176998, 675.683060364792, 673.74221557391, 675.211993336164, 675.455416848743, 673.693921547325, 674.823948628198, 671.903254801304, 668.437831448375, 674.937867310667, 673.441317276298, 673.290730123368, 671.831384252394, 672.699152331871, 671.954007841765, 669.923965525844, 673.368006115617, 673.454193411852, 671.242727887472, 671.545094443853, 670.319069149086, 669.410669890245, 672.023757565642, 672.028045699952, 670.986715791688, 673.373132086285, 670.434593710155, 670.32447134206, 671.392902010749, 674.012335190124, 673.388295918703, 670.474842302528, 674.401541929417, 672.28342635657, 667.891459216374, 667.550752006532, 675.3760264302, 678.253046957918, 673.773565767636, 674.565328141797, 673.635341188297, 669.276927981967, 668.286679392301, 675.615374306455, 671.523027539215, 672.361092144071, 671.66300379921, 671.870512662077, 673.790384705262, 675.130574743879, 671.399976602496, 672.337274488041, 670.962336162256, 673.982723593414, 670.947583961867, 672.674324009888, 673.912156022724, 675.422388216545, 671.674201316164, 674.628089179655, 672.528432497737, 670.176587588298, 669.389910715364, 674.20426546822, 669.989121653363, 670.117430304474, 674.165350905963, 673.029667377059, 667.546005868263, 676.344956708694, 672.170663235644, 667.182432298795, 669.263174579029, 675.663673890675, 675.325313799581, 670.555828938353, 676.45612589127, 676.343518564484, 671.870208715376, 674.822868194913, 671.02664950546, 667.790863100984, 670.492605218088, 672.235751888292, 667.465720575211, 668.077491032325, 667.503145017652, 671.804613430517, 672.732681918436, 670.187263170195, 673.152851399601, 670.610195114997, 678.972461256594, 668.865008730854, 673.644028262349, 671.285256304121, 671.506842856893, 674.904248363411, 674.626970029554, 672.477759825132, 672.403160788625, 667.014004176226, 673.691489753434, 666.788568057383, 673.561644565335, 672.329545521962, 673.444601783462, 672.661587907658, 672.926369887129, 673.00928201314, 670.691264713857, 673.139396805333, 673.677941805365, 674.35899290506, 671.005975384336, 668.483610121328, 673.294719407754, 675.086962359789, 672.232826665853, 669.756409221332, 668.535459517378, 672.109201425337, 673.271832418753, 668.946922876876, 668.63525803943, 670.341542952385, 670.262079354488, 672.492680075848, 674.207488200449, 670.028060923749, 676.220742170719, 669.007426443956, 668.31976856158, 670.709665730979, 672.668471530012, 679.755889962179, 669.716762463078, 675.67217564588, 674.669200451255, 671.874479265059, 677.595400764891, 673.286358494446, 670.371503232577, 674.458378886738, 673.597909796942, 672.253274212779, 671.502244018874, 675.629987874678, 667.461442391465, 677.106396624409, 669.361508023835, 670.75085550295, 668.222094752149, 676.803432232796, 669.650840016068, 672.381211625828, 668.665057678973, 671.034770025822, 674.609204806594, 670.693732028337, 668.35436169333, 670.382369696075, 672.879216249471, 672.137100403377, 674.185638104553, 670.924428571079, 672.93383444685, 672.461910152567, 675.007574827103, 670.551043979127, 670.143508844595, 672.262258733864, 673.881779072019, 678.90955658879, 677.569616491643, 670.026768759877, 678.141006511013, 673.816906911823, 672.586201588368, 669.689006302017, 667.951756506585, 670.31037729391, 675.321803082342, 673.478115206566, 673.363351752978, 672.645944460387, 665.587171763907, 670.42225225422, 674.46696169155, 667.893106484804, 672.574123220271, 672.734558288677, 675.896644765734, 670.35627578257, 676.526544001263, 673.223703980264, 674.048630104956, 674.529928913719, 678.814537667073, 676.795111790339, 669.462219525547, 672.301253824739, 673.786017887044, 667.2438675483, 669.956269968499, 667.722576459756, 669.717349012411, 671.657088659559, 670.948743640231, 670.993483393468, 674.429987842131, 674.131865589282, 677.661067116541, 671.51951086362, 673.113272261693, 670.240976351649, 672.214209360766, 671.281111253602, 667.736208062169, 670.701798143501, 678.023528782199, 669.101324505994, 671.884604800437, 666.692008720558, 668.116618171208, 676.462950963719, 668.473207433501, 670.108122498992, 677.652606331295, 672.750466957842, 676.916669420943, 674.886281244574, 670.240102915516, 666.221513101587, 671.307362837857, 667.663377760029, 676.316805410268, 669.111989800665, 675.602835497821, 673.061816160957, 669.215177177701, 677.702079482384, 672.07888713119, 669.319767612674, 670.349809473537, 674.156143621416, 673.232553655782, 672.086223733608, 672.869247076539, 673.129325759084, 671.660272716101, 672.543142809177, 669.017082983783, 669.84127249311, 671.910118374412, 671.09054763635, 669.605846142668, 675.919361037259, 671.14526356826, 668.305954455415, 673.621523067445, 671.028480867343, 672.961859562609, 673.804184543015, 674.607570644169, 672.662918089927, 668.713441339179, 676.055767406903, 675.290006907767, 665.431838910756, 672.915527112599, 669.673760151918, 673.399268983806, 669.535891923829, 671.976565338288, 669.095481624124, 670.332498991691, 674.287481675072, 673.626245975748, 676.416736869705, 671.739192751984, 672.356828482875, 676.694179714711, 673.655371112063, 675.021299320332, 671.606867818756, 667.930069252933, 670.346219595018, 664.703994994378, 667.115871776767, 673.71517211267, 667.57568669299, 676.103446390486, 674.61472537279, 671.267514982121, 672.827603724116, 673.323525977296, 671.089903568469, 672.850845356003, 665.587213263863, 675.320374445068, 668.910785948935, 674.452245346214, 672.354681184864, 678.088745871507, 671.888747601639, 670.923623605464, 667.475900749874, 669.370565867112, 673.313117675248, 669.983254255957, 671.366980455522, 669.93894397817, 670.850573802908, 669.544840841795, 665.883043852316, 677.052953051507, 676.815139889621, 671.920098829876, 667.777545852062, 671.513772705015, 674.596028398731, 668.098245700466, 667.376205936319, 669.841505608845, 666.972528240989, 671.037730939204, 673.15174397486, 673.601643478052, 673.601988372301, 671.522630303684, 673.635539233614, 669.952062517422, 673.067283606306, 674.0707471908, 674.408950927567, 668.419710404127, 669.493890287573, 671.908789514015, 670.659514906195, 670.344593609664, 677.679311529999, 674.928069402541, 672.938900551104, 672.565190187044, 678.189072378174, 673.369690540007, 670.570865788698, 671.434289609431, 671.421323553951, 674.188050237776, 675.724448674938, 663.814854318007, 668.301366347672, 671.822702742057, 672.153188046768, 671.53102379739, 674.8817839304, 670.820340860063, 670.376582170148, 669.003220597213, 676.697443555735, 671.78461835056, 673.855846825297, 671.271192671431, 669.050882907518, 669.664553557837, 671.027329833929, 671.988472861898, 668.445780309944, 670.948652800902, 671.935264095499, 674.522631435358, 675.153928018137, 671.427116267108, 670.584176662024, 674.715601021525, 672.502919987544, 669.330422543443, 668.921589257671, 673.26067247142, 672.775123364653, 667.779782366564, 671.307669781427, 667.106961744728, 664.068527506375, 677.190695603887, 670.44102503675, 672.814489413543, 671.433456925406, 670.957299614214, 673.9096659034, 671.500990100203, 672.172012434762, 677.440227533895, 670.754936414798, 667.527348079989, 672.877241774055, 670.10434512004, 665.363250228794, 670.835608494555, 668.694658589544, 672.899690994874, 670.217917559879, 673.76218210641, 674.000463389533, 673.373058306694, 668.940690601108, 672.817531278553, 675.033459632862, 673.289125513834, 675.097806980334, 673.930592557522, 670.369693841829, 669.326798451222, 671.406656391819, 673.514856227841, 675.804911447257, 675.489673604206, 669.707356860118, 673.344309396351, 671.986044081048, 678.392475641077, 672.256672565288, 670.612061669354, 674.704823575522, 672.608988896321, 671.92925732937, 670.580317257727, 676.465053564133, 670.037890728659, 672.030442820282, 676.48453539529, 670.477066280371, 669.432306961037, 673.74589273254, 669.258411495605, 671.513928932756, 670.596407064182, 678.048431938593, 673.800741652294, 670.199101339181, 670.696427987386, 676.124466815626, 676.481650864886, 667.215192380677, 669.857004121404, 676.941651713469, 670.893921428191, 670.61096115473, 672.210953436278, 668.576907437193, 673.00737261257, 674.062408133883, 675.451038442052, 668.86917935133, 671.495316623309, 675.116053920884, 667.686016008437, 669.298293579491, 667.743760939895, 674.138489494616, 675.070741475289, 672.600023111878, 671.412573366879, 667.488403248528, 668.065750273247, 663.89995229516, 672.110259874348, 671.90119455224, 673.065659234919, 668.958848374045, 671.330022618334, 671.380154717761, 675.204284097533, 673.359058614592, 673.858900355199, 666.649082117285, 673.205723578358, 671.160748352974, 671.158890213677, 668.380807399232, 677.134367771683, 669.810171471269, 671.006151742767, 671.152067590087, 667.493150672714, 672.576156846687, 669.795541890903, 672.001016522574, 669.826517247002, 669.138090610693, 667.987916507442, 677.085576427846, 673.426217532128, 674.384183261077, 670.615879824649, 670.518642882916, 673.154383486804, 670.249677338276, 674.092699308085, 674.073250917191, 672.995034701062, 668.852968734449, 672.086331404173, 670.05848423076, 681.120857976109, 673.151489775477, 672.190881121569, 674.163345466089, 670.344024682182, 674.270494785098, 671.60030869315, 675.170261539467, 674.321297071927, 667.637312888115, 672.266782195364, 671.747504753098, 671.043890680833, 669.245360656061, 667.400976573236, 671.927603988205, 669.870725717392, 672.463700589932, 670.356136893589, 672.736729737295, 675.592648811297, 671.436416391221, 677.867257072807, 673.045999497759, 671.814499644766, 676.7230848438, 671.932887483573, 671.147166195541, 669.054032288204, 673.720784341373, 668.243224310744, 675.991048883215, 666.173439111243, 670.977362946026, 669.055058401482, 675.67759726616, 669.819052203609, 674.257207834108, 671.761112740953, 669.120086525909, 673.023059703223, 674.819632654973, 668.278589519372, 672.817283196424, 674.184107294583, 671.083933265756, 672.133969567741, 672.659263066348, 673.073599233693, 671.379144075306, 672.888764515144, 671.134491302033, 673.432314507719, 674.86006919088, 671.675985770698, 671.319501714346, 674.959182393477, 674.065361389214, 671.19268858522, 671.150671125343, 671.444892033354, 668.793050217127, 674.826678528373, 672.572575893606, 665.720308824024, 670.657753106518, 671.704766243425, 670.008402441299, 673.173590790474, 669.781756723188, 671.626773610288, 674.454515438345, 671.496674697862, 678.539458538424, 674.531063578705, 670.683870163397, 673.665575647164, 669.196674780439, 667.992967132691, 672.786661634614, 668.198337689962, 667.196443940223, 667.268708961599, 676.327153125683, 672.236355919782, 675.975597462128, 674.969117429955, 675.042167648536, 667.832617220637, 671.381017148569, 674.628506729377, 665.556138073615, 670.386503924734, 672.292713756012, 668.23570209579, 672.905255880027, 671.912305449089, 672.058874577586, 670.053622607988, 671.368731241689, 675.401545760228, 673.205202040217, 668.377180359308, 675.625786732777, 670.65755051493, 670.951498878759, 669.576422870881, 673.234773406919, 673.110824170393, 668.640786053134, 670.993748782515, 669.730324840119, 669.240542824552, 673.507205674109, 668.931230124686, 675.410972082035, 674.068008982162, 670.633134865002, 673.905182705692, 670.972295648536, 674.670063825937, 671.927169080273, 671.831681718927, 671.549737624311, 668.600923876883, 677.511272163339, 671.849328898967, 668.259351140307, 672.579550885797, 673.809387867229, 674.51198606683, 671.473246283242, 669.189694688285, 673.009814496641, 675.10732524986, 672.623940181256, 667.539519406158, 676.409741511326, 672.306416197835, 673.00241448717, 672.101467633874, 675.163027217185, 676.846341775076, 672.087913315435, 673.152831484605, 674.714014715494, 671.419453476671, 675.691065160307, 673.441356034396, 670.608597485809, 671.158771106816, 672.554235653785, 675.835103969305, 674.36389036331, 668.505680042315, 672.100994377336, 672.381307947062, 667.99547703619, 667.97779358409, 670.359927187254, 674.084608527409, 676.161305984444, 671.529912896621, 669.349876274432, 670.345334860162, 679.019830688736, 677.889709772797, 678.042655749025, 678.576172748038, 669.375627270799, 672.732853718828, 669.718364069619, 673.348876314134, 668.822891499031, 667.978358020487, 671.560522202807, 674.045875883435, 674.53941523919, 672.025777133419, 666.670241952792, 676.418287368227, 669.440113552704, 675.457131157384, 675.61439701395, 669.427984768116, 669.279189750835, 673.391635344245, 671.223913077273, 675.997791324462, 670.197036000477, 669.033716315577, 673.033795380421, 672.957548698476, 676.135822624903, 669.797259816492, 675.273689053982, 674.042528831523, 675.054417729444, 675.397439839691, 669.251128829595, 666.450300224537, 671.412544824247, 673.260121317202, 672.234780567805, 673.816320424541, 671.707704554242, 675.472808713564, 671.832259161895, 670.137547381002, 675.005281946368, 668.142298230389, 680.238783629892, 669.901387150997, 674.435757044709, 669.833455989702, 676.787182629221, 674.654268640119, 677.948502615233, 673.201794794799, 672.65278251237, 668.587288496, 671.430291481187, 667.478685692862, 666.106510301608, 669.040181807466, 671.300614136496, 671.732854248171, 671.254907041718, 669.985003050842, 672.90515834763, 670.794284371577, 674.829627459045, 674.899295309538, 675.111139628516, 674.021137856541, 668.415280133536, 667.45244060629, 670.287861276694, 673.647244565794, 669.386946521674, 673.420117382061, 671.465443797963, 668.024593955011, 672.123096653954, 666.424308764072, 669.225973919592, 677.10544097559, 671.817524973636, 668.641195033865, 674.073074246993, 671.782389114859, 676.387949028242, 678.828766567686, 673.755367307201, 670.327172689844, 672.70482374788, 677.943895268048, 675.281078280726, 673.836244537385, 674.022769819326, 668.72193013572, 673.058525752715, 670.851267875965, 672.844395999643, 673.706921380045, 673.596057927403, 666.906783385038, 669.092363859382, 672.023064906757, 670.534128619001, 671.146254061323, 676.499969373247, 671.658422480148, 673.215977870641, 676.417594918942, 671.027797863992, 674.233997129734, 672.606399837486, 670.146695612557, 669.924047206618, 673.92130861563, 668.403852300371, 668.035619189735, 670.966034267419, 672.232161287881, 666.004986864435, 668.297372137978, 667.96778907635, 671.189451448435, 670.197166253997, 675.01323691719, 670.376400315889, 674.194787682538, 668.551465911044, 671.221029531665, 673.408910653953, 666.232823626691, 677.585566757107, 671.71473053162, 670.227936419917, 677.602916988257, 674.178080877822, 665.798695972321, 674.469551863061, 671.058045683765, 671.103630277991, 672.344784720499, 672.839607702289, 670.871338889044, 673.416925963168, 678.044620353727, 669.493996182114, 672.22599686544, 677.631061269068, 676.626912208971, 672.140747576598, 672.933706947505, 668.65999877103, 674.894603391389, 678.265156444026, 672.869778955413, 669.043510322357, 671.819019107357, 674.605125193838, 672.486411716663, 672.727742059652, 671.2466387927, 674.246844227647, 677.369597711578, 671.082303008277, 674.727927559373, 668.793498577769, 672.294409402528, 670.37396690048, 671.332272174465, 669.904113828857, 667.626033262879, 675.904517878903, 665.875103579853, 675.737307177614, 673.03176611138, 674.04945979417, 672.305174166232, 661.743885670481, 668.16160598025, 674.911020959727, 671.623108666973, 670.906616257289, 672.159830834939, 668.527562447379, 673.291726848815, 673.032211311461, 675.553901451278, 676.670477099453, 672.593868611909, 676.030154576273, 676.330425867141, 675.370271989047, 674.784589931184, 669.702484574361, 669.729714577821, 674.436679038036, 677.405888193453, 668.685391888693, 676.245260277707, 672.109849943071, 670.732711820653, 669.778306611837, 673.706389374923, 674.04583347257, 669.82118086658, 671.025848110886, 671.247127007726, 676.674146610078, 668.149630169982, 675.01082788234, 674.818542987638, 677.92920795706, 669.800163701541, 666.772510216, 666.108508692989, 669.298851764753, 674.48718854316, 671.076989328161, 671.12711605736, 670.612068809091, 674.448705761873, 673.306407846125, 673.192844823719, 673.85645772654, 668.303878669995, 677.361168662713, 678.316776484392, 676.933357368181, 669.264968621429, 669.413893366042, 670.4905849707, 672.79572716762, 669.287304437415, 674.899548662525, 676.251544058012, 670.36497436354, 673.151898168328, 667.362672249022, 669.533671447176, 675.242799102996, 673.514333401739, 668.638605161689, 675.919035445399, 668.085376725651, 674.606733024593, 667.921355026706, 673.765435256782, 671.364222607756, 670.816674739884, 674.342914100549, 675.423758766932, 673.1250598605, 667.938376325128, 672.995152119049, 670.172715659449, 672.112756173061, 668.764163470415, 672.300007586254, 671.467285935168, 674.028718867438, 671.79320566714, 674.612082328015, 666.327307077312, 668.189825998042, 670.967115664409, 672.195036547506, 673.43361573047, 671.081797186703, 671.757444114305, 672.6154148637, 674.125871472838, 673.597903174909, 668.518250412204, 677.779300596825, 670.173228699485, 669.733850141516, 674.57055612487, 671.520098847559, 675.339170865278, 664.896387919468, 671.30873633796, 671.708404057208, 669.300716036249, 666.969604507885, 675.147942390255, 673.038571378105, 670.173267068409, 668.67046603194, 674.214370814395, 677.553599388218, 671.031980530516, 669.333618605706, 667.267606860845, 673.572204810414, 672.150383223008, 670.939575193475, 672.090159139165, 674.700407985281, 673.222666520765, 666.536919860224, 669.193497030398, 677.169237447415, 672.786190020773, 668.142584230754, 670.712563892173, 672.930160053269, 669.378678598362, 667.453214448593, 671.269157809781, 673.093329701704, 667.804164445035, 674.845735897454, 673.462635864703, 662.981443353848, 674.668180098017, 672.76464390577, 671.901389056035, 670.789267749808, 671.759904986979, 682.02141019012, 669.336868627998, 667.790351500807, 675.208976207661, 673.814847148023, 673.559782855608, 669.777667317657, 670.470643922274, 669.458338202752, 676.826569168943, 668.759478547496, 672.215023525383, 667.230021655584, 681.935363829778, 667.257451490037, 671.164086797067, 674.141731804179, 667.63534710643, 673.347135119637, 671.106092338704, 674.41069768621, 667.981036518828, 671.925140960592, 673.310641994719, 669.482565086618, 669.510521463352, 672.152492046506, 675.181103450819, 672.747062645817, 672.02318460199, 671.791710210197, 666.16653263142, 672.854848586757, 669.0295980993, 671.485414388086, 676.170005088481, 672.0611305639, 672.79350409541, 672.954079616132, 671.985112603418, 671.404160945165, 670.572719421626, 670.443571325922, 676.788204930991, 675.000304993687, 668.964547419109, 670.519459594028, 670.299175305625, 676.810527230928, 668.671020076942, 673.777698682329, 670.445724004791, 670.395453076329, 674.152892532179, 670.967877750429, 673.142005357642, 672.855194154086, 677.185438098196, 676.708026056207, 669.630937077633, 671.149573064355, 674.368786422368, 672.056359240832, 677.300875482786, 674.686060038924, 672.296513143069, 670.12268662524, 675.861042307478, 671.774919245263, 678.142428147604, 674.650823773942, 667.82740821558, 676.27702570618, 670.787455833488, 672.201858097145, 667.595923643492, 667.880752460719, 673.04805232602, 672.654104557027, 671.369049057811, 668.161190394746, 674.877359668811, 675.150332014873, 673.863229422247, 675.991120888579, 669.19424689622, 673.520800770227, 670.517440143644, 670.318518803178, 674.977996859368, 677.195655018761, 670.945252581627, 666.988824549858, 674.780863256139, 667.055240450431, 673.87592116352, 671.061367229765, 667.025023525267, 674.377101850649, 671.637846253291, 667.37137753005, 678.499129206207, 669.680737060729, 672.213603605971, 673.151524431846, 670.796936557163, 669.200379993303, 674.532628855694, 676.819936114267, 670.68291998423, 665.387545016987, 669.826046362349, 668.636557850967, 673.219167710037, 674.46064804359, 670.28273964382, 671.806978572467, 669.474158649199, 666.37644395157, 667.203823247894, 670.302850135322, 666.231674704881, 668.519927469643, 669.349166155439, 675.490921251799, 674.57451842879, 676.942834367602, 669.878067652437, 667.247770654579, 671.889030898271, 670.385859152193, 673.360968123371, 671.894399393373, 667.739171716339, 666.440122000427, 667.696168270456, 672.460114976032, 670.670925246425, 668.625022128536, 669.483661454344, 669.772950052019, 666.260828723864, 668.244596765849, 666.447035095722, 665.663370562354, 672.167239515167, 669.99906262186, 666.33538491629, 669.912656334739, 669.586083854996, 672.553356413891, 674.23025270148, 672.088547482911, 669.94609408954, 669.436905846504, 672.553643586412, 670.913837098429, 671.105877384801, 676.281730293884, 675.688247091778, 671.520315584901, 672.366044613916, 670.578875974165, 675.938072087473, 672.425438313344, 676.046494040995, 672.157759268894, 666.76928204482, 675.740769348077, 667.765729377343, 672.874671991958, 672.426525781216, 670.498700884839, 668.319579188698, 671.928837705803, 673.616117693592, 669.150285041079, 672.412884279009, 673.686691498678, 669.315281019589, 671.316780351254, 672.329933965573, 672.273823767475, 668.570006715892, 675.943922484875, 673.695862405803, 677.427552457491, 678.470260794767, 674.890742725273, 675.803248959371, 667.272215353563, 669.938260062167, 673.742781672825, 669.42949546778, 671.772368256838, 676.321087500235, 671.149256872411, 669.312683505147, 674.518616761309, 671.702754148856, 671.250472768824, 668.197765764069, 668.78645213463, 674.561175821191, 663.801224457861, 667.969088498165, 672.15321060673, 676.821600377597, 673.572867226518, 672.476004296875, 673.270966010573, 667.256055894135, 667.649621363842, 671.350558202658, 677.814047404619, 672.045302285132, 671.514731673417, 675.621899481199, 664.97212591861, 673.523400915989, 677.886529606536, 666.708196739129, 675.605451668316, 667.986842836536, 667.002111926916, 670.988228458008, 672.563831129105, 672.809928489953, 674.458376002963, 674.825528846127, 668.67325560797, 665.308311247684, 676.154118687424, 665.15318776369, 671.971905298988, 677.739787152249, 670.173803743603, 671.94059180548, 670.333294608906, 673.507831718226, 671.22633737117, 677.946144060517, 671.344716417365, 677.170899109426, 666.886157412661, 675.552479104681, 678.102602271848, 676.726069407646, 672.753736276733, 666.648390377956, 674.191335733768, 671.84969557448, 667.236627975625, 667.793199551292, 669.172305831488, 671.679938917176, 664.984129012446, 670.87246968678, 669.053876614236, 673.606778093323, 674.593085402617, 672.314114924194, 671.053769805575, 670.266530385888, 665.769243185659, 673.061467497825, 668.037607123953, 675.044432030135, 667.168055184196, 672.666951123532, 668.453415569545, 670.869820298585, 674.378022006563, 673.810675552803, 674.792527515471, 671.576977876225, 671.705570833337, 668.378033112167, 671.322221883235, 670.910081824504, 672.141366619211, 677.682594027117, 675.160505779173, 668.275788146682, 672.992963891177, 672.503326372126, 667.328300223411, 677.005426310365, 677.067051214927, 669.728808506872, 674.515391216548, 671.491566829259, 669.680581472999, 671.474618977065, 666.223340649043, 671.52972430888, 667.574171668008, 669.348610329709, 671.644054143381, 675.644068061157, 673.941140535061, 674.916843230881, 673.212029958634, 674.343167433396, 670.436615022102, 671.775221098019, 672.311514873263, 669.091254322087, 674.982932487183, 670.858812916335, 674.380676738221, 674.094810681521, 665.731711635217, 672.031366224696, 671.146833120287, 669.415077159585, 676.115689185725, 675.163799459541, 671.30454566045, 675.014088964894, 671.052945747457, 673.178114711551, 670.072402564742, 670.305902557508, 671.957231851838, 670.129279778272, 672.671693911578, 673.382636501568, 673.817438963526, 676.335206114628, 671.905032585909, 674.68287818304, 677.312294093554, 665.363322192148, 668.291046305864, 668.743120964982, 666.283657317626, 669.589234539385, 671.551028540076, 675.731493081395, 672.615059614552, 670.615870547812, 670.801568419628, 675.173835713986, 670.391822410558, 670.085377659585, 669.494048326972, 670.421781603157, 678.580890930409, 674.815973322905, 674.746422249809, 673.761093932568, 676.670590271841, 674.187017127262, 675.621183713849, 672.458362409231, 671.31978799521, 670.915506403187, 668.012730351774, 670.548073901621, 675.147652776097, 675.098175092274, 673.607494349949, 674.186219233166, 668.908676094199, 673.411851693146, 668.948378807818, 670.848469692523, 673.203010776543, 668.179582203161, 670.172090217745, 666.402488138036, 671.884993469804, 669.528156536301, 673.908507273001, 672.090331649738, 672.922457384832, 666.748913058087, 671.148234391124, 670.678984546082, 667.973122444137, 667.219143091725, 670.178662154623, 665.190913974366, 672.193118170381, 669.490856090964, 672.521175050768, 669.928920426179, 666.746279676493, 668.138445993374, 671.180897156431, 670.068104500921, 671.25345775986, 672.384098952293, 674.299986951351, 677.736524564662, 670.956761340478, 675.1180059891, 675.138941840005, 673.848437951797, 670.905501180562, 668.525522788599, 671.781466561659, 665.941672219615, 669.06652712439, 674.139559594351, 672.569074169388, 670.890508081293, 677.071793782224, 670.689472551257, 673.734380590384, 675.097605172811, 668.433176865476, 672.325530432707, 673.21191480433, 674.560433495409, 672.221733458203, 669.813695975372, 668.912869213414, 669.930293586406, 670.281608625282, 676.811588090474, 675.002486948283, 675.599213826509, 673.637991162968, 675.245716181436, 670.239986571264, 666.644678248069, 666.602898141299, 668.447384082981, 671.238589273629, 674.931019004502, 671.908593037778, 671.464728104, 667.995556921339, 671.262270045389, 670.42547527342, 669.018708447283, 673.134637828944, 672.182505232859, 667.185411434896, 666.752457839089, 671.05886372402, 674.779654056739, 676.407986543269, 674.375323948982, 676.48108395006, 671.632173489095, 680.016054346148, 676.919031110102, 673.810932642168, 671.599564135946, 673.025311811711, 676.245832800461, 675.540495942629, 671.960538103806, 671.785405131015, 670.389753193933, 668.69503436306, 671.886310412319, 674.748311509005, 670.848931186935, 667.961070136198, 673.892531478527, 670.366559960796, 669.670012336925, 674.346820015247, 676.860398782051, 667.14588627827, 673.736763981797, 667.392274595743, 675.67335900255, 675.461198885322, 672.509784247848, 675.012948968197, 671.721316064235, 670.91653110056, 673.568475629748, 674.869609972695, 671.454627685644, 665.773085208414, 672.973771657503, 672.429074794913, 675.759724250159, 670.467009124283, 673.08470275952, 668.528084273296, 671.375220334374, 669.191601512397, 675.190348614454, 668.752015687894, 672.063139104358, 675.097853150066, 677.478743677233, 674.996512202164, 674.922539325283, 677.959602344874, 674.856041848159, 672.038427933703, 666.7466816008, 678.202831881954, 666.330317833147, 670.724031489149, 674.534821491467, 672.388761386139, 669.624604517701, 666.032006876785, 674.80304648566, 673.289674926316, 670.551324586643, 666.597543785389, 670.490347028917, 674.104444181077, 663.963400984628, 669.838772180441, 671.628459141979, 669.054788521065, 670.62817725062, 671.498475070925, 678.63454219601, 673.770167039996, 676.187434210591, 674.780732529366, 670.070514666422, 672.058383758794, 673.190831532335, 676.370246130558, 668.624907990195, 669.118658663549, 672.488097118724, 675.541823371129, 674.384384506315, 675.069702458231, 672.605525757941, 670.092785436283, 671.880695103376, 670.380642592604, 671.157584568717, 675.702653434775, 674.067705504752, 677.138540018963, 673.731415211442, 669.963899132397, 668.002762031584, 673.568523359478, 668.959050523621, 666.663326580549, 671.800082106485, 666.473773861948, 675.87213380604, 673.999369721975, 667.151802670289, 669.501028266488, 666.94122498553, 671.053059491456, 670.875418090847, 679.314474850276, 670.706600619556, 672.959618597927, 676.625360262496, 669.962292492554, 674.113796973573, 668.115983526941, 674.69653215439, 671.944625298219, 674.564081078243, 674.315796180926, 675.393937843525, 674.873668486294, 672.336033073362, 671.945754200851, 675.970712283565, 674.930355715901, 676.233249338153, 672.796540439277, 670.049844680219, 671.705047187054, 671.089203685116, 670.021548336671, 672.744420563525, 671.876709738557, 671.017990856299, 671.234440139869, 671.033192534787, 670.936592852369, 672.574958392692, 670.783500794629, 677.285931284593, 672.453741445026, 673.780291891141, 673.7025523448, 669.78495215713, 669.756720327765, 673.177650583374, 672.429273468515, 667.390059747751, 672.798095679026, 670.226069100769, 674.78863314025, 670.785304083187, 675.092125939257, 673.257188176419, 672.75634806705, 671.290025741154, 674.249464063804, 672.321165644162, 668.832114504021, 677.742729595912, 670.743121871882, 673.401349013276, 670.394520003972, 673.482524977726, 669.694278491511, 674.670670452913, 672.847350641256, 671.179430142798, 671.806182352219, 677.842840553465, 675.419856984942, 668.30385147138, 671.087933411095, 670.412417174508, 667.18519006494, 676.401409574713, 672.44873832765, 674.044894868071, 667.802199397782, 671.393515558881, 676.194838772351, 673.603169996188, 673.592959985615, 676.341388920281, 671.382097294613, 673.283129991434, 664.887202155022, 673.227722346509, 671.261653343419, 671.785335325991, 672.309612238245, 671.405057159348, 666.3415193293, 670.576776737292, 671.650404751424, 670.673964781834, 667.801196200185, 670.98059494246, 676.562763669157, 669.308659840249, 676.928604491855, 678.304537979815, 671.957912603339, 675.704145391769, 672.439053847247, 670.44468676862, 670.357771290174, 671.079470756987, 670.648618635278, 676.857336767517, 670.773972287863, 678.234025953802, 674.633400133024, 666.778934858423, 673.731239053504, 671.381774853524, 668.658864122369, 666.756498692315, 671.426297720036, 674.838566110863, 669.265526819441, 673.32432735508, 669.034091167935, 672.040147027835, 672.724963386387, 674.306845881354, 670.042706624225, 669.512292411978, 677.300931465607, 676.124913759569, 666.50092959062, 670.454713684013, 670.887969193575, 673.586598380728, 670.266731008964, 672.994345881729, 672.051681445293, 672.696958893425, 671.039822532153, 673.1303960023, 672.328418473888, 668.032613083771, 673.605041707578, 667.637767575563, 667.612146850364, 670.725698917738, 664.163869641992, 678.099210667126, 674.524498190388, 672.389533090088, 669.779850522146, 669.768580833082, 671.327259551272, 668.992333219534, 668.559752711242, 672.160343520716, 674.36704684801, 671.661575798386, 671.913780650584, 678.793193432713, 674.892546176136, 676.91296205849, 674.741328487063, 672.935567515917, 670.274787784872, 672.019405383132, 677.200302213705, 665.717871188458, 667.686791810053, 673.114299181162, 670.720475405753, 670.939485483168, 674.618222919302, 673.797336894873, 673.344378447063, 677.152631901284, 671.052697923205, 666.8669538342, 672.995095426816, 666.846336206187, 675.419903877592, 668.998367673528, 669.951057780486, 674.171289752896, 670.12438233704, 674.121299595066, 671.316546093312, 678.722648452825, 665.703479987725, 673.393304283191, 671.091865707875, 677.057666929248, 667.582162298622, 668.908569478489, 673.77612989264, 672.8794628568, 672.206055190046, 670.173306676054, 671.227864572074, 673.181417831398, 662.973026346276, 671.216796416824, 670.068998173443, 672.116981216953, 664.379439412629, 675.356418293728, 671.182366762376, 670.700991289168, 675.582850689309, 668.036923402624, 668.886622727182, 672.703588038992, 670.353029005744, 673.500409493883, 669.799224130466, 673.774540708091, 675.696402433724, 674.884274967646, 669.75980552028, 670.500459648123, 668.528895338786, 675.104370636124, 669.209788189639, 670.845195922713, 670.936793957657, 673.052702087449, 674.2411426432, 671.904725057667, 674.365998121103, 669.073440701271, 672.653089217388, 667.349410412695, 673.646228295305, 675.872871677889, 671.781322425837, 674.670687210126, 669.835492928105, 669.579209774534, 671.377612128611, 668.578810810142, 677.964052414444, 674.105625572324, 675.013754732387, 674.726059288798, 670.300955056107, 668.539474066669, 674.392984788959, 676.699789676195, 667.170526431197, 669.21634024635, 671.300645187828, 667.653798750298, 673.876499059832, 672.832267905078, 671.597699026064, 677.254852096206, 670.701039946926, 672.346396983534, 677.020560993577, 673.872663897307, 668.627671542133, 675.283752426139, 675.285422850073, 673.970645829721, 672.736808904302, 669.780268436025, 672.454678080298, 669.282502716023, 672.025441878394, 668.315965525666, 672.314973445084, 672.475114731278, 675.904290105682, 672.326231472126, 673.45637670261, 672.156975702503, 670.22714780933, 673.113653404206, 669.951144047151, 671.206988226965, 673.758259653361, 666.375587175183, 670.435998724813, 664.938198906146, 673.05955725137, 671.955905748911, 668.732136426771, 675.160316428383, 668.5169157194, 663.503329773427, 673.357518577599, 673.649390605052, 673.346821525403, 672.163464723385, 674.770930216025, 674.947915083875, 671.264769416932, 674.190900107386, 676.138401932013, 670.215420980848, 671.322260520347, 670.639901926377, 668.443422703971, 675.070892371165, 672.758780369275, 672.178055926208, 676.024081690772, 669.30015034441, 670.983594657744, 669.120232843992, 673.77795157482, 672.281581452139, 671.024055605567, 672.57692492593, 671.837792575242, 672.496075670708, 673.816944599903, 672.60691051779, 674.819159768594, 672.922744699814, 672.872488341346, 671.139349570382, 673.182344248072, 674.440104311199, 676.463783612369, 670.288011774385, 672.635465646868, 670.918846181329, 672.510865227144, 674.041754193098, 669.012325591611, 675.417748662915, 670.419409298239, 671.96289178009, 674.037284622996, 669.409121846308, 676.627388019043, 672.658277057447, 676.479081761703, 672.154773121921, 668.233584529809, 663.87979907153, 670.22796985266, 673.398226116464, 670.40439839937, 674.983998198609, 672.317851679734, 674.06980844037, 664.289543786388, 673.232838329662, 675.666991659144, 669.62438408538, 669.248476745457, 674.396029767685, 672.005781311705, 675.328610540288, 667.050055535873, 673.524225957678, 674.945448782641, 662.656170003868, 672.120373444601, 668.147759263187, 673.67452242879, 669.062569112047, 677.466245498236, 672.004215307647, 669.015799339464, 676.038896723647, 677.721590014853, 674.515338065001, 669.380752488248, 671.92647505575, 670.872586464587, 665.486294485617, 670.348994118705, 670.287472961718, 672.463500684198, 667.751152805373, 673.975819925502, 672.90654983617, 673.96898869961, 668.046397907547, 667.126744169209, 672.924588510786, 672.244697089696, 676.459454763656, 667.525789671233, 673.433005640289, 676.105452459117, 671.962066254889, 666.681716765351, 668.207612289303, 673.907905925578, 667.23258820341, 669.947984086625, 671.069331722989, 674.485942073574, 677.766718181292, 677.526583165311, 671.437763426604, 672.126616248084, 670.230584373153, 673.001378088635, 670.999392418679, 671.149243862791, 671.17672013119, 668.688718559789, 674.647375092625, 670.734486098796, 669.413311588951, 669.948635795815, 672.715850573175, 673.125054498253, 671.911517828692, 673.864180546081, 671.898800389361, 680.733634915097, 674.460219434674, 670.527210301116, 669.560364382693, 672.763307971739, 672.347023840988, 673.84439722114, 678.165131178179, 672.493689745241, 675.584556469906, 674.489322052241, 670.808804062244, 674.864986406925, 673.755531400653, 672.187320536588, 673.541067525394, 669.222536189568, 672.487056180875, 676.318309987697, 676.077020638377, 670.035283929397, 672.161655318771, 670.079786358588, 674.673071749243, 667.303081241281, 670.33041886501, 672.60700458957, 675.71328926854, 670.430310762472, 666.854169867139, 674.203833242874, 673.855176349267, 670.313800495461, 676.685063047496, 671.380501297215, 672.823450558608, 678.671660012877, 672.317188302419, 673.243370815425, 677.44689952498, 675.028692219014, 671.547886394169, 671.112478086409, 670.729222396136, 670.706829318348, 673.408927915381, 675.095250434402, 674.904826068022, 674.370447847304, 674.250176307356, 670.270650483672, 670.607709153872, 673.114111939991, 673.038774273187, 667.009186552007, 665.929207741756, 671.067305586086, 673.801302305237, 667.809673572807, 668.118270599061, 672.610589927277, 672.908138179233, 673.653767509598, 668.191534216559, 672.370918320251, 664.121000142144, 670.279853370553, 672.245319219237, 669.333704376708, 673.191104271759, 673.074200921523, 674.207330599094, 675.472982638403, 675.942419945348, 674.081867106425, 673.187544937802, 668.236056830554, 676.173950834103, 671.181792573832, 672.416382757819, 673.343774759233, 673.872968791523, 671.9630049215, 670.826643575344, 671.651533195495, 675.946211705333, 675.990584989184, 673.07859090194, 669.753815256565, 674.299294246134, 674.64731110462, 664.654821526981, 677.540767342247, 666.045803117482, 668.207124779086, 676.370019557322, 671.296689502795, 675.8534409369, 671.117847552257, 671.968991010331, 670.388820039353, 678.385814059196, 673.956911897076, 671.264804484704, 671.569651404359, 671.198464189461, 671.806242703686, 671.790014933228, 673.274155304666, 663.93905142521, 671.267851056828, 669.302165000107, 671.012538633017, 668.853075533615, 671.838519490258, 671.114626642452, 668.550500652773, 669.359477059827, 675.850633353261, 673.650950812934, 670.367351016581, 668.242215063023, 674.442423404479, 672.984666123255, 663.504585381833, 674.847243019953, 671.668687449242, 672.132044938348, 677.545763237671, 671.004821333389, 673.818600364083, 672.836454032583, 674.162661847352, 673.821260417768, 676.50414003805, 674.859754036683, 667.974130659938, 673.04452145452, 668.732079142078, 676.753655187717, 669.570608436548, 674.994627226402, 668.384408930715, 674.042526010337, 673.947298464441, 674.540698566932, 671.066495472666, 669.014000496255, 675.272575941355, 675.623158956846, 676.125860485137, 675.326593402384, 670.072947629188, 671.643454544683, 670.083636006072, 667.912597312018, 669.70907702405, 672.534846057742, 674.910184802663, 674.455759713427, 671.404296607304, 673.872017434942, 668.753271291098, 670.925618551137, 667.125678994075, 672.369278292899, 670.388716141463, 671.298853740657, 668.160824801624, 675.506435403893, 673.623855688183, 670.285433736234, 674.267209885389, 672.025350768164, 675.517932810267, 674.674121933205, 671.540189579607, 670.568977802594, 668.319021580071, 665.473959219856, 671.391143412479, 667.031337234649, 674.858852740944, 671.283639383295, 667.634836673431, 668.821885989919, 674.0017218437, 675.898368384575, 675.420253408494, 668.944650913628, 670.044361998012, 679.508611870554, 668.42036664798, 673.156519920271, 671.615799880161, 673.301645321821, 671.242375232691, 670.454758562397, 675.052056084802, 670.630379937294, 672.477815072248, 671.610928703094, 669.359138861839, 671.166503558447, 672.035972445408, 671.183001355018, 674.479234503863, 673.67406675717, 668.386670164364, 673.476515588844, 671.298477123835, 671.872173838505, 674.157045148172, 668.283264774861, 673.450514447362, 674.850586941241, 673.829536759299, 668.643533036284, 675.41378705875, 670.817233250294, 673.553683967495, 674.465420608436, 671.502755688877, 676.433976658219, 669.158378230364, 667.958308616716, 669.989280444205, 672.523982716564, 680.215886649472, 667.503636338571, 676.315737920304, 670.365354914718, 671.624656339832, 667.532727164495, 676.265477109612, 666.192623014652, 675.25900529236, 668.527286120892, 676.517011034554, 672.94863237749, 667.693378884436, 669.048103301573, 674.361042610341, 667.049005358427, 666.352756594984, 671.751943988734, 676.558580983339, 672.373036999521, 673.393863736131, 671.13345969822, 674.259142136333, 672.78353196488, 668.176775653367, 676.804953291929, 674.433946322118, 670.752224229559, 663.85535611563, 676.104932336585, 671.943521736605, 673.35504059058, 669.713462500939, 674.669675844448, 672.325670043886, 667.032728579596, 669.740906521818, 682.489166930005, 673.922617065907, 672.1684530746, 667.453876011484, 677.443444970184, 674.184956738495, 677.543981191528, 671.857566195975, 670.254497038517, 675.239310252257, 672.118945076, 670.014707387769, 673.342209539814, 670.153956125541, 667.584601329622, 667.726642753107, 671.024130683922, 671.689475088094, 672.400337897141, 675.366590136791, 670.95407840572, 674.589950767435, 674.892128531343, 670.256328058805, 670.470466517967, 674.33799967561, 670.080883655873, 669.180727272991, 671.796586003364, 674.096833390022, 673.914130927546, 671.402249608894, 669.017065686906, 673.055285831069, 675.777731603959, 671.138527608536, 672.668181772706, 671.12580897207, 671.870087168635, 672.147665697517, 667.696121314895, 675.450603502015, 677.570613177971, 671.91600722182, 673.426169018268, 672.260591687647, 668.346343729792, 670.055220493559, 675.65812075575, 667.73837322164, 671.239944440788, 674.632573652965, 671.897508747271, 672.452406175351, 671.824719903223, 673.047052079768, 673.257471880508, 672.36765208132, 669.000254877843, 678.498582580128, 670.152279225988, 675.350310074496, 672.492270558526, 671.131796343539, 667.081578261915, 669.64535515623, 670.099542907336, 665.908131951467, 673.29988003291, 677.277926981408, 668.507804566694, 674.580774376128, 672.350026145454, 671.886229171223, 668.195766898419, 675.370159752797, 667.784619433096, 666.155579234013, 671.285222232465, 673.773358790238, 670.164301661136, 674.412954301525, 675.505546883223, 674.781726559158, 672.092310720919, 666.545712039112, 669.784861615209, 671.407137487758, 669.842392127653, 669.54105250013, 671.546380928226, 675.046931428446, 674.134260023434, 668.609024562737, 673.520763245163, 671.201879746282, 670.45476250335, 670.082487124932, 669.856726960364, 671.362704245405, 673.467788546863, 673.477901018765, 672.066472454143, 669.980037293923, 675.109229899034, 671.463501800449, 672.258818308906, 669.833069356675, 673.420622404124, 665.972899471138, 672.145351772676, 679.891378084519, 670.690666704903, 671.787336270271, 673.953851750496, 672.474840636356, 669.204270231573, 667.919747518246, 671.372234860664, 676.020572501391, 673.413691049113, 679.20726734716, 673.721442441054, 674.998744254135, 668.41475857273, 669.570974376145, 668.82600808047, 673.924903961644, 671.896983264582, 672.462459700403, 675.395067965915, 665.5827813945, 671.299393035791, 674.080367646252, 668.161371564757, 672.422191422021, 666.784428990029, 671.676545426887, 666.815824112673, 674.087867505006, 666.581792482957, 672.751311311859, 673.692552055945, 674.543631226719, 669.978760632624, 667.22434295997, 673.975822761926, 670.899133963452, 666.811528319699, 671.763989218613, 672.631254287532, 675.354301261529, 676.415277670364, 673.39648717537, 673.332066339205, 673.478044827883, 664.076782262542, 677.283768678941, 669.510282850449, 671.835259756448, 668.623648501512, 674.467623919647, 672.511267845028, 676.725434751284, 677.380056207245, 669.979017778231, 671.775936255087, 672.413390803292, 662.372283378627, 678.855319320785, 674.553765083432, 674.087986446873, 673.811207065714, 678.440462994054, 673.038517492262, 676.044154810423, 673.270159052202, 677.183259548325, 672.714353576414, 672.752216395381, 665.177427482673, 673.648780571254, 670.67800659338, 675.949567778576, 672.468802050753, 667.916431176743, 673.436489312468, 663.117782453513, 671.211249793425, 673.780140476383, 667.085687658532, 671.931269767484, 670.689011469556, 676.051139905333, 670.262967585471, 671.583652972866, 672.919610008401, 672.41696124459, 669.754625549442, 674.362223921428, 671.975618543159, 668.144606707903, 669.467954074695, 677.475626745477, 672.414313251335, 668.062175107622, 667.218590347063, 672.08570545239, 673.970059450572, 670.372725357727, 676.388104599286, 666.376786954407, 668.035843987369, 667.848154721934, 671.005234860305, 674.552967648151, 668.118840163249, 675.023021193201, 672.688568706645, 670.201075495884, 670.454898978707, 676.514683218112, 674.528381393638, 672.148992076401, 676.303783218625, 670.920066677736, 673.152067251292, 676.810224673233, 671.886873527552, 668.48031236762, 666.418274181831, 671.748793618246, 670.372123766217, 667.886534506953, 672.741292771624, 673.890923077564, 670.834177817479, 673.399053137263, 669.769031876033, 668.884379194527, 676.670027149648, 670.677951640098, 673.006087986509, 676.419854809285, 675.619671663479, 672.060049023145, 669.617447401968, 674.669447587718, 675.005498047322, 679.315364557283, 668.837664426742, 675.565566516229, 672.272273614489, 673.219193007327, 672.717454532775, 667.668641625207, 675.414721516902, 665.153138790281, 672.813450488439, 670.658089081529, 672.676466223498, 675.929238361016, 674.956353785516, 670.561293074791, 672.442284164891, 670.836657276639, 673.090396280913, 675.078001443724, 674.305025791897, 673.163293828553, 666.161650200297, 675.616574287286, 680.710834067901, 673.088949499285, 673.187474628386, 673.855220180953, 671.167340147656, 668.861087100998, 675.308889334908, 672.723269151087, 670.217068448389, 670.493846616972, 677.359352173335, 675.192269283693, 669.478536504591, 669.998946365377, 672.221774301723, 673.714634010561, 671.624626948119, 671.430687019793, 673.986823869494, 673.782027052847, 672.386069481653, 673.925364909719, 671.173787177185, 673.473667859492, 669.444027563212, 676.469859702658, 679.027045398991, 676.407352856506, 669.963508964422, 667.394909385572, 671.481290423675, 673.349476754318, 670.086585945044, 671.631119492631, 665.583611026461, 671.229734153164, 671.657531615103, 679.29416531239, 677.340951789714, 674.236348635089, 671.87295862867, 676.80836973546, 677.60535107973, 673.696704321645, 677.340191178051, 669.630311517475, 669.298764874694, 672.442402050051, 672.637961639733, 673.841125046358, 672.301872759736, 673.422766600888, 669.505669007168, 676.165666437562, 670.041982519836, 672.930083747386, 673.737535518843, 670.044520716854, 674.159539160024, 672.384546813142, 671.189851005132, 677.337171983515, 674.628223256614, 673.796438020935, 671.44173023516, 672.839568305845, 677.388154495296, 675.550702322969, 675.232044920851, 679.354476145904, 671.070568985191, 670.427765327409, 674.841763814897, 671.615508839031, 674.137628722785, 673.564350322892, 672.154866834137, 672.861779692545, 675.500008966418, 672.758171376389, 677.654176653067, 669.754046983779, 669.474252523549, 670.387323056592, 665.849739378086, 672.229123063629, 670.272158732212, 672.92111946665, 672.53310047861, 674.369218599831, 671.75074101989, 678.5046472476, 667.107542829269, 680.516974645799, 670.598325358141, 666.766800346623, 672.153093169645, 666.366379837997, 668.469205562638, 671.557489849848, 664.601241321558, 669.812186832197, 671.065377033569, 669.947367492709, 671.46443181338, 673.970863596134, 673.224026933121, 667.960927642465, 675.890945828932, 669.722218464349, 671.62778795022, 667.658988848753, 673.57316388828, 664.80921595906, 671.006161254864, 672.246940947668, 669.234506631444, 674.685564944802, 672.551524979749, 672.453914128649, 676.750926440598, 673.803658119841, 671.440504756099, 676.472679856901, 675.623793024628, 673.892530773861, 672.235075135246, 667.860777761702, 674.78607103069, 673.793314771077, 669.466166385525, 667.670174713606, 673.726867164921, 678.601976035225, 668.474195763681, 672.974819200921, 672.427012816686, 677.220125083503, 666.83307436599, 672.681964481574, 673.044969313034, 673.994203960209, 678.719634973449, 670.199102355585, 676.161547529864, 665.065208753362, 670.378852067588, 671.973550497918, 669.031793811681, 671.530096949335, 673.150107974108, 676.330689672153, 670.349282881357, 667.09387452371, 674.238655809658, 673.850769413711, 671.741085160985, 671.418777465264, 671.593991369048, 673.431582768745, 671.703195917539, 675.687602185921, 670.411588636267, 667.192529267477, 668.818446657827, 665.446769927384, 669.628639913225, 671.74771387968, 676.611034894931, 672.614194028567, 678.546332540362, 669.472645688889, 667.923526491421, 672.263621065865, 670.241360896013, 673.056846792018, 669.624312628879, 666.612374289956, 673.371846376079, 670.023398102549, 673.352958657916, 677.922546951438, 672.670471937709, 674.419189810907, 669.570502795315, 671.762062975741, 674.698364065937, 670.820207661123, 670.897958031671, 674.128568234196, 674.054636213217, 672.768043735088, 671.120819452901, 672.077408645223, 669.845535906705, 672.590089451465, 669.994441132159, 672.103856494908, 671.910609853949, 674.735061053513, 673.31206535735, 669.803299342602, 669.406254950183, 676.24304377958, 668.76700173994, 673.068754475266, 673.790639592285, 669.385983715042, 666.20355240855, 673.099142839984, 673.559740190732, 668.111785556261, 664.344796872381, 670.339951478581, 672.047335149149, 671.188699465875, 675.609966047686, 674.323473362131, 668.766008109708, 671.170813741265, 667.06674504321, 675.782228747319, 670.763165734354, 672.28812356779, 667.586355444174, 669.577049040753, 672.012013686292, 672.661918899315, 667.495606517957, 669.9431912496, 675.333186502395, 669.966825355082, 672.655888567622, 671.670015000531, 669.397295046345, 676.820348545159, 668.696208296213, 676.627924199382, 676.716097895288, 674.234378961874, 678.02738338272, 671.754779360459, 675.525315174851, 670.245894287343, 676.182202230352, 673.043260924404, 669.408801100837, 670.842091032723, 670.110051137504, 676.487746408387, 676.864627320904, 671.077590625632, 672.368934855671, 669.51483423048, 669.24377050284, 670.335022761717, 673.915436521421, 670.931926961038, 677.923042119046, 671.438493805398, 677.203123999604, 672.733261163223, 677.077228469376, 676.071959886728, 673.367532622822, 672.551307942443, 670.186508888981, 663.469864169965, 666.191293571676, 670.08906458139, 664.934490325464, 672.727140000949, 671.976638249505, 673.381845705268, 672.321542114147, 679.26462160506, 677.906274163392, 668.656167219947, 670.684876229592, 674.693506019103, 677.599054722416, 667.66121082045, 671.224900549734, 671.886616332049, 671.081704844904, 672.303534813521, 668.717850317046, 670.691778441855, 676.313516344488, 673.506184165112, 672.162970020576, 670.003775056831, 669.052748592053, 673.806598848826, 675.254088056954, 679.197335797387, 670.863699490702, 670.803680685781, 669.388022201513, 676.888021985479, 666.448541015079, 670.543972080246, 674.831788452984, 673.641093938289, 678.454057151971, 672.227482658814, 677.712849396202, 673.088010416554, 671.319204136214, 669.423744613892, 669.617419541458, 675.979307989308, 673.691858440993, 669.330032171073, 674.566562408889, 673.213328168309, 670.603771367497, 671.336079122843, 672.146995420441, 668.971501365798, 671.969744490931, 672.700143207714, 676.233966992739, 674.176275477532, 677.364210100144, 669.546601900766, 673.96558661812, 670.88791428722, 679.895294876022, 668.810969169257, 676.566562167527, 675.472132123307, 672.5568670634, 669.090950724421, 670.128760713214, 675.533319823553, 666.130770698407, 666.368820221728, 674.033381681867, 674.185289048453, 668.616161690519, 673.044640858684, 672.277292791807, 667.977422469802, 669.879939597872, 672.989325672797, 667.468767220321, 668.927691766226, 674.991718072274, 673.681902649441, 674.544892444843, 672.277072764215, 672.245261243678, 672.329096697093, 674.142775068989, 672.72708601594, 672.749136968027, 674.964728731198, 667.152636067359, 672.091416256264, 670.702114342805, 673.053074681863, 668.484245764631, 668.264765667659, 670.295391999384, 668.436002578128, 672.037653608799, 670.405559202598, 668.901280987625, 672.962425504485, 670.958141076768, 671.878455987476, 675.101525377815, 676.264843152191, 678.247786208565, 668.969494311475, 669.258478920808, 676.038002982297, 670.955255511191, 669.478896021122, 673.993426837085, 678.568255114974, 676.357873627078, 670.095221263254, 672.032464180827, 667.551608081762, 670.627344551022, 674.428177672919, 677.432201838335, 678.024108540171, 678.991240506548, 672.391601766375, 673.336481280396, 677.695647378831, 677.213976395425, 673.374652612604, 676.210979885783, 664.499618638537, 670.670556469562, 677.989519989028, 667.94958684732, 674.827297316914, 671.596976429266, 673.10463912414, 668.567303120306, 671.865719735331, 673.887721227449, 670.242712948134, 672.119426206247, 674.181309491666, 669.789257935918, 675.682190383669, 675.380722067062, 670.431417150758, 676.225857600863, 671.942813514899, 669.510068429029, 675.305766069876, 672.363706595982, 672.099356394249, 671.013432163768, 671.410014320374, 672.788758990431, 669.284465998032, 672.636203916646, 669.215505211158, 671.225117072381, 673.141721385301, 672.141685742467, 670.3434673688, 669.70752555416, 672.146156265392, 675.828640925492, 671.873901241983, 673.705849721038, 675.556472525745, 674.08214236346, 674.381728856313, 674.445718428367, 667.538133518113, 671.849613016649, 668.69742426893, 666.410848670571, 663.284888014492, 671.852326662113, 671.303017952428, 669.979911838774, 675.426235732818, 670.083780486142, 677.93805128759, 672.808676385792, 671.609741995784, 670.147818958995, 671.569362396751, 669.98879999533, 672.689019810201, 675.030939880066, 667.019772330473, 670.143148074473, 672.193424123127, 672.170353195615, 675.253062739057, 672.347395576642, 667.986945459377, 670.609916415615, 672.620743585662, 669.569300259008, 672.546735254056, 674.60191953522, 667.803262689784, 670.846705923951, 671.304218545613, 677.290347200234, 669.697407426665, 670.811097933185, 672.862147811951, 668.128711439972, 672.718057092806, 671.201976687945, 670.528373066968, 673.609193484222, 672.528761662017, 675.264021524607, 671.540918753557, 671.161667447028, 672.009994318999, 667.506746633144, 673.593383423359, 671.375891689639, 675.636654090164, 669.078560030535, 673.412475078159, 671.198522639722, 669.509179691198, 666.589549364702, 670.588437130128, 668.537543931627, 668.423695756824, 674.009794213137, 670.304600386872, 674.911141070731, 672.552168197477, 674.704268533127, 675.150917635323, 670.409616014753, 674.841146029884, 677.140103512359, 670.919513771346, 676.14565979645, 671.093529320509, 672.259919795004, 674.393126928181, 679.638647963174, 670.030544714282, 672.648354159106, 668.804934795391, 676.305660130014, 667.466576770862, 675.587177765371, 675.613977432733, 673.8436092895, 675.955008234006, 674.206398872606, 672.317443187797, 674.40175121877, 667.378064081658, 671.70842143664, 671.307700291415, 670.183180209044, 671.033660166293, 674.425618450104, 672.656505825254, 666.697234316623, 675.373047008799, 671.069053227224, 667.315895490573, 670.075661409211, 672.003527288295, 674.114037578628, 670.680124104524, 674.767785064881, 673.067843274157, 673.7917676631, 669.462653176463, 673.352038918289, 672.423562389859, 665.958697893959, 668.979790437647, 670.365827765036, 669.881404359261, 673.450048099335, 673.095558925972, 675.97744630363, 669.678554502604, 678.553108658594, 678.393565152828, 670.721011739783, 670.718650460918, 674.77563360974, 669.421062568836, 671.704909697911, 673.622222842892, 671.565755017375, 670.688500780752, 670.530425647971, 673.362660001023, 673.253181964435, 667.982910248021, 669.342839728651, 673.447327186949, 674.32110506882, 675.751351961073, 672.379198792729, 673.588525558947, 671.885213439368, 668.656968923487, 664.558988578643, 672.210598170114, 675.922139805669, 667.075116636248, 675.529292958855, 670.438088768622, 669.719823346153, 670.929810423634, 670.669643040427, 667.716799887884, 669.974856173367, 669.46903262586, 674.805045166225, 669.488312736436, 671.019688788843, 668.569233514404, 671.215226086623, 672.474590262184, 671.462964046957, 670.800100243027, 668.88301305382, 673.43819480517, 673.365885041702, 677.856786522283, 674.319867075448, 672.800386832242, 677.47300013072, 667.354273238858, 675.337036474338, 675.143867951492, 671.322191103754, 678.463444734782, 672.411371489269, 668.279352392586, 674.2952169479, 670.102749523548, 675.75797634688, 673.675969639353, 665.816678479347, 675.371587584518, 673.934179277702, 672.402652919732, 669.878799558364, 676.852446921562, 673.454634045427, 674.293421668993, 668.223263542227, 675.512942680012, 669.404070522647, 675.588684194572, 669.810326973239, 670.345244495761, 671.030833141534, 672.005773911553, 672.257339348398, 672.993993617615, 672.339111666837, 673.729900593519, 667.788039263078, 675.843060778035, 676.547999091596, 670.982800309056, 669.050533624856, 676.285272066327, 670.086913317656, 663.379705899499, 671.710509958045, 671.156309354283, 671.90037691478, 670.668340589623, 667.498891297776, 669.762087911424, 671.195277414356, 674.338919158703, 672.840532856762, 672.871047740904, 670.219045636317, 673.263447238898, 676.539057636264, 671.268811247041, 675.369896696326, 671.184776119767, 672.389425861778, 671.006887912325, 672.81939320768, 675.275873412139, 670.401195311015, 669.431740222646, 668.827794189251, 672.998590441138, 673.333223370064, 668.188898807926, 669.558495666938, 672.129777410913, 676.866622917441, 667.285521052251, 677.145045923971, 667.606902039538, 673.986724223126, 667.974858833972, 674.510361077613, 669.640868271847, 671.580226442064, 669.146077314829, 675.365995116906, 670.075513509692, 672.944304631718, 676.014595732417, 667.818910191357, 665.593342998297, 671.750986544252, 672.657018553669, 678.021507654643, 679.439339837118, 675.49193508523, 666.474580481375, 672.563220121887, 674.332044306094, 670.219430740253, 667.75977544696, 676.021771630691, 670.562204565991, 669.330731488845, 667.929402037043, 670.675136762541, 674.232027507782, 670.538452587304, 674.08303959755, 674.036065077723, 672.54866661715, 673.023008712194, 668.291362509116, 668.902171632603, 672.670944298668, 675.843516219251, 679.399043849861, 673.645168353163, 667.031905588211, 668.906156068474, 672.010220336608, 670.071483980269, 673.154841875181, 670.83176551796, 665.817563135085, 669.572095806265, 670.928325240345, 671.127397331289, 666.869255966343, 676.964417052426, 670.534146108084, 667.93819116733, 676.382176648815, 669.683957331197, 668.866109040313, 670.004005619952, 671.022894561796, 670.447830532748, 671.074681648118, 672.180578297114, 674.21025383459, 663.230933711117, 668.696203096357, 668.415364994779, 676.100105053883, 672.537719067384, 668.285028185048, 673.295164548177, 676.09619310228, 674.912526770401, 667.424325371529, 670.748630577657, 668.451561024172, 672.137326572934, 668.351046199978, 674.931067564514, 677.750304770184, 668.628363899025, 671.914730757484, 673.267522912207, 669.010628824639, 676.09556451362, 676.054022301508, 670.108080105398, 670.415921273375, 672.567928914367, 671.89679782154, 671.100900479395, 672.694585101725, 668.37027169693, 668.417869150877, 675.619055001482, 673.067151050575, 673.649541143573, 671.70799776693, 674.219191729493, 671.442248804113, 671.95975724675, 670.048258266964, 664.92477286715, 668.931350584056, 672.54039865085, 671.254251456366, 673.466915220659, 673.979559004478, 674.10027763335, 673.097133385145, 671.043629123494, 675.827267374972, 674.57208487434, 675.073688340865, 673.322711809469, 671.599191615152, 672.326185745362, 670.586711802379, 670.906307248365, 673.509121814527, 670.212221751791, 674.581698527927, 669.022634141811, 675.490549349394, 674.925273156752, 671.297964252652, 670.041699706094, 670.676028416091, 670.524781636834, 676.695623453036, 667.460557128628, 667.14395914408, 668.24969982298, 674.377989631577, 673.271845418527, 667.039123783716, 670.717508720838, 667.864255014913, 674.988489298775, 671.44961893879, 669.974932143262, 670.727016814749, 667.939132831455, 666.743765968664, 669.255347590826, 671.84630765798, 673.215030061164, 675.567251096189, 668.10793951229, 668.54367230755, 670.185533705898, 669.128700809007, 665.793490457435, 670.21896702077, 670.387610315549, 669.643346059251, 675.563692120924, 672.952343996218, 672.374154280191, 673.37833278995, 675.643184913449, 673.047948255108, 668.542641832516, 671.087987882045, 676.672971344061, 672.581672104043, 675.090525092684, 671.833695498596, 670.048078884461, 667.56330252583, 671.738884834242, 670.121306642884, 673.877028777603, 677.564370934841, 674.799204073984, 667.201391964687, 669.956014445721, 670.293987169662, 675.267789656039, 668.512924853581, 672.448673346762, 679.362101310108, 673.456459578916, 676.439561237759, 669.678951452752, 668.387727653588, 674.510109812983, 673.164119866335, 669.352487561183, 675.144482204357, 671.122653385874, 672.152359521422, 673.3793594604, 671.396176854918, 672.007107684712, 665.494452341067, 671.809832026331, 668.996222325338, 673.575602205197, 672.502177897921, 661.316499360594, 675.532710004553, 668.56004573979, 672.347934360988, 672.451048442165, 670.244689039134, 672.718305312372, 669.364491679364, 674.031049744713, 669.958583711697, 667.024124057857, 675.458879290173, 671.586072422617, 668.764680184119, 671.438083549447, 668.121532896617, 673.673183261798, 678.175193702011, 674.58539124369, 666.509244306446, 672.026028817935, 676.169214164824, 668.331541341098, 674.194527947768, 671.920916077179, 676.623393636585, 671.708482520574, 673.015537392616, 673.589335648613, 672.805779828139, 672.67546634677, 669.676382236759, 672.195695799715, 669.628867093, 671.268054156666, 674.699334439382, 670.165523129499, 671.619844109414, 671.463734974147, 671.65726797893, 673.046360077517, 667.636796453873, 671.457782721391, 673.241867771597, 667.228098638146, 667.973980837496, 673.977224832516, 676.88463819608, 674.061016913149, 673.126109063591, 668.923987774951, 666.043897800673, 669.731299568198, 670.130851765499, 675.080261102608, 674.085876182636, 669.227829224446, 668.426945872031, 667.796797777347, 669.100208847094, 668.475703006069, 672.552575839949, 672.298397921326, 669.988733149678, 669.828118024945, 668.683814723899, 670.766224259782, 671.117166203546, 672.438289077396, 676.146571886758, 671.099788415069, 669.844501685017, 673.687816098978, 669.007186642552, 672.536768067969, 675.094244497645, 678.380531877109, 671.080506770848, 673.879640367883, 674.854166462474, 670.577202864403, 672.610134281708, 668.558889965627, 671.778216781334, 669.061682672941, 675.883170096886, 673.774179402213, 668.31379398527, 669.850559571495, 674.727643469322, 662.576609960473, 671.482941425745, 669.96942542705, 672.203103238776, 671.401351603518, 669.118804822769, 674.331135198938, 674.447597665936, 667.701494665981, 669.651389507505, 669.133109502112, 679.484312612658, 671.808096700129, 676.34247297896, 673.389826190259, 674.44539530759, 675.202745345937, 671.082806278859, 670.117479345944, 673.397624536754, 671.746346860963, 671.460438777059, 673.891187863323, 671.864292557817, 672.092508914594, 675.642155734969, 673.034500776405, 675.383916188228, 671.475706314048, 669.206287314003, 670.521241294028, 674.652016922611, 667.718963182637, 668.745348261702, 672.202912663422, 671.14863287546, 672.280518649484, 670.188649494502, 674.78046630746, 665.183410219394, 669.698511025339, 669.701928147194, 671.148927528242, 669.584524948702, 671.638220154482, 667.725342961553, 672.282269590444, 670.550426500581, 671.317777483095, 670.6461363054, 672.675460781695, 671.513239844279, 673.159456992164, 673.349332713779, 668.566091524182, 669.696819519871, 674.58857796352, 675.432982377481, 672.33568501037, 672.503307996277, 666.80984317533, 670.659484462667, 673.273670076376, 672.26972662371, 675.497298673389, 672.420797373316, 676.550989679944, 669.682440746294, 674.665919976165, 670.427099935175, 673.155902077502, 674.521804449369, 671.971298229378, 667.310307327174, 672.505550668323, 669.547522994778, 673.769912958934, 665.64006243864, 669.169261005069, 669.083584016701, 673.841934147061, 668.761799080443, 673.285754284746, 666.406310287955, 672.081324998844, 673.553395450125, 672.517742229145, 671.657498729743, 676.401590384681, 672.429364535524, 668.223987620859, 675.929784549167, 672.597468242191, 676.074268694992, 671.64028440546, 674.77130582927, 673.795669685776, 675.296023868485, 674.719974908925, 672.474141978203, 671.602755390978, 671.365944583175, 666.648981719334, 669.202515948069, 671.722208910383, 674.460073288319, 671.114783150392, 670.302806578244, 670.397526424292, 671.915206873514, 669.923334008015, 671.794447112404, 672.947693263906, 675.756593485196, 675.789100860597, 671.276697324997, 672.728835339744, 665.15493672854, 676.507574977742, 677.667666538591, 671.340577461197, 670.804870097995, 669.720663649809, 675.489246816987, 668.783389653586, 673.107726862218, 675.711103717328, 670.967882418975, 672.882684380737, 663.353460292956, 671.49410274309, 671.824226564381, 672.425527475803, 672.389916212997, 666.238754067761, 676.713748584185, 669.556640952789, 675.785541378866, 672.968491396418, 672.150851670823, 668.714738087355, 667.604412382998, 670.634379178182, 676.505607384044, 670.29124494619, 670.75431056617, 667.080644396962, 667.204024267821, 668.956684818894, 670.777929763275, 672.228510840196, 670.586335992846, 674.814920021682, 673.760042564179, 671.946762194236, 676.152667503854, 669.193896899553, 666.782089321211, 681.913005620787, 673.409612861829, 672.533274715915, 671.934177318094, 677.655539125726, 667.701693293491, 674.306730838768, 669.158375238098, 667.573686898516, 669.06812765489, 675.334334601892, 674.741540711982, 669.366321968708, 666.993002902382, 670.166158659807, 666.982590336424, 673.548629560786, 670.832743637764, 673.653354992796, 671.530383713185, 673.151652685731, 670.96118781112, 677.372932328105, 669.500156159059, 676.229685994327, 671.407118641874, 669.534538178847, 667.027119704117, 665.998523458222, 675.746517146473, 673.611448546747, 667.824275222801, 671.302632692786, 666.901300325424, 668.130612603047, 671.117744629466, 667.660384303844, 670.375821283694, 667.634924780423, 675.256981363563, 675.589918476537, 678.103526806815, 669.532519121029, 672.268758780033, 672.64988872667, 675.300502808676, 668.614736158113, 670.133423969741, 669.154350438055, 673.230021175538, 673.621013828323, 669.979170305715, 672.370955760669, 673.311375780385, 672.513602977672, 675.438544903488, 678.967146913062, 671.782972889406, 678.368845282118, 667.441638380688, 671.415409118254, 675.013142934694, 669.068373069866, 670.082715322787, 672.679037000196, 673.012003420348, 669.143556004011, 670.603198102454, 671.645550198555, 670.141747034365, 671.747398671405, 667.627578632285, 670.043622509687, 673.200877625242, 668.350778409844, 675.572555833294, 668.431822177748, 673.285278599974, 669.026189522271, 673.46363943469, 673.817821608085, 671.189268884577, 670.206385811222, 668.709644480433, 670.917068414097, 672.682690930539, 673.060927716164, 673.863803928617, 673.430051679502, 667.132785626481, 669.481526319783, 665.385830931723, 674.898898661629, 671.999011743589, 671.04011240702, 673.469119235336, 670.924096562073, 669.375783915607, 665.404954166184, 677.050688230549, 673.89467906926, 671.630346414297, 673.793268659025, 672.423146386417, 671.44450429102, 668.716133400455, 671.919136452056, 675.78679665163, 669.958410635089, 673.312036192387, 670.462536872004, 673.313244719859, 671.446564689643, 672.926553292959, 670.361809213369, 671.949433036345, 671.070348579543, 674.50562588676, 670.832410052088, 671.678214907145, 672.919255675809, 669.883801899525, 672.785801926311, 675.982794270884, 669.812464025076, 671.484211525924, 669.952532793498, 673.188422793164, 670.271398660673, 669.608542828337, 672.469387166903, 671.302164908139, 673.263548083559, 671.710306564774, 676.566106840941, 667.689428609631],[134.192243565749, 125.281730569851, 131.104458926544, 137.550891518081, 131.206013535725, 130.083794867641, 129.830197107611, 127.940998078266, 126.2790628038, 124.17316555776, 134.532084080995, 132.406109003451, 130.336736998279, 134.887802148946, 134.943154559672, 132.857624122741, 129.81875313388, 127.795807905434, 130.275536046321, 132.411844412962, 126.494661641086, 132.03532909656, 128.745598432295, 130.007151866316, 131.454967015878, 125.28165186998, 135.01851614942, 131.060174915076, 135.146269627232, 130.805289431854, 132.977930746553, 134.077099759777, 137.608634283147, 130.150575839709, 134.020367082458, 125.904080379104, 129.574925159921, 134.925177608199, 126.270160792746, 132.657675377286, 131.628156314414, 128.446688996589, 132.273425627649, 129.055192613029, 125.877330355211, 124.144436440079, 134.112294578556, 126.675855605848, 130.608771258652, 130.407556587631, 133.575628283591, 130.71081258312, 137.456050125911, 130.364801770011, 132.265524847932, 138.376603871112, 128.049551262362, 127.258088408268, 128.827130395694, 128.918336069492, 133.833598423181, 131.633340863264, 125.659465449186, 130.648612211404, 133.063331874922, 128.037380035409, 131.572818681384, 133.517203034515, 128.592963404647, 134.597596753684, 131.596749153179, 131.282696114677, 133.439596234466, 132.616669412419, 135.365435288544, 130.885171323511, 130.644439581354, 132.692103501834, 129.043293516988, 134.443854251608, 132.648826676804, 134.636592161931, 127.896580712947, 129.653885908311, 131.128692504922, 126.821324290484, 133.986074309318, 132.048426338399, 137.128634809704, 131.204863987306, 128.468329622184, 134.779024204648, 129.048522422491, 133.070643683756, 129.4863233062, 129.591885844102, 134.880213832807, 135.361802058003, 130.709793317297, 127.607896804984, 132.436548247404, 133.81600042099, 133.091045221555, 130.019283817207, 135.35570965311, 126.642347495495, 132.141729661699, 127.77949206541, 135.629825426869, 130.668643559936, 134.988187997777, 130.468255706463, 130.354801526846, 130.444032507036, 136.064860244794, 131.133654317158, 127.822395276584, 134.296762683977, 131.723487086869, 135.292286552944, 127.590523891462, 135.6687734716, 131.572913691941, 129.502443079593, 131.812583410084, 133.243030085028, 132.79222973979, 132.206587826067, 131.670935490664, 132.103895701366, 130.980921189649, 141.018635139219, 127.472102271845, 133.277007783226, 127.958798284107, 132.476264391092, 125.561341797866, 129.519345244322, 129.122134628222, 126.128981409373, 122.37648687585, 130.697648920533, 137.117999818513, 132.717713807608, 135.82076085958, 129.302558631337, 125.304361441216, 132.255666307717, 126.452844102489, 135.965180288678, 129.568527277393, 135.492800925185, 132.460727580892, 129.185150915095, 130.447744595354, 132.954374147117, 128.778313841097, 128.726381149143, 132.716362138848, 126.513051907779, 134.040929381221, 133.187349374042, 132.765159371077, 128.544172094214, 135.202462491818, 128.513419769699, 131.139076989412, 134.090672397066, 131.146315745924, 128.615637352127, 128.417401071031, 130.055252879356, 132.821190258809, 132.315953414069, 135.781346556015, 130.631635760765, 127.301336752562, 126.835476017022, 127.887956562038, 130.658342282586, 127.043868487628, 130.227087854381, 135.35480018219, 130.919892538141, 134.18075537341, 131.469909085866, 134.487488009029, 138.697230068506, 128.036743024014, 128.03890040346, 126.747553960998, 130.456593748681, 129.249387565335, 132.711892578662, 130.897849508751, 126.148348692515, 131.326424186926, 128.130485222025, 128.620554610133, 132.890678352559, 128.310891441714, 128.022106892851, 128.497387699019, 131.610199450138, 131.372185906385, 130.034073175889, 132.314341061675, 129.421992801462, 128.077758903628, 129.61096974728, 127.054773479328, 133.468607233703, 129.575111728013, 132.301648032499, 129.42997371899, 126.761409660141, 130.919792268881, 129.701622842764, 128.840116462664, 137.228815437093, 128.733830976537, 132.017984713549, 131.208284070262, 134.652970598827, 135.958875517882, 135.049188777234, 133.269262163704, 132.243450378033, 136.037617230123, 135.734076116649, 130.115313196209, 128.912582378881, 133.182791658368, 136.3547601068, 134.435113517546, 128.116622181633, 133.058681404344, 127.978184757637, 130.494836149178, 133.102779534859, 133.99691077967, 131.470401249655, 130.847375308727, 128.460449462614, 131.260801457748, 127.766411415117, 134.279593766827, 133.548393706547, 129.70799116225, 129.635020179728, 134.811934506003, 128.100565704188, 135.988940699613, 131.847767228302, 133.118388035425, 129.831854570145, 127.354623185777, 130.046739011266, 133.266549692249, 136.651381501343, 126.688194555554, 129.228738243734, 129.563184870399, 130.151162200569, 130.045520950108, 131.915009973454, 130.282096314209, 137.827449756283, 132.011312640769, 132.889814373028, 135.711813709936, 125.465738243526, 128.674802795697, 138.058806817315, 130.900440514416, 135.350512251739, 132.009328809917, 125.587486186372, 129.639117861385, 126.722252841124, 138.433476197766, 133.471747771988, 134.926477308977, 128.726004084515, 127.69401597882, 131.022629411104, 133.209204124878, 131.018339021666, 138.781664020989, 137.463282586727, 133.410961131473, 134.936952907611, 131.3513084947, 122.170640199786, 129.945254572223, 134.201739784301, 129.126918719494, 132.926598504043, 129.111046575949, 130.771778351669, 131.299027320295, 133.053476296518, 127.154770229116, 129.066391516382, 134.466343494651, 128.620062121604, 130.203512056426, 129.381775100105, 134.287743637123, 131.091435352501, 126.83118158343, 130.919432082733, 127.99351449387, 131.888146090003, 125.339767834237, 128.079807786856, 136.322560682897, 127.045127460195, 130.240495886975, 131.650680467188, 126.791120247664, 129.124578738784, 126.712943292064, 130.663848347073, 132.574214467321, 130.660267705085, 127.702703122582, 131.478330679415, 135.120068026613, 131.930482098617, 129.578193042244, 128.908458760826, 128.32944873297, 129.922287827377, 132.828578437246, 133.338126955593, 134.074292830449, 128.383069113308, 128.443833575511, 131.537268185545, 134.667193741782, 130.915896683118, 132.32445765544, 125.008605128095, 138.040090847982, 136.146502201543, 137.958233011429, 128.593979398209, 130.738248297971, 130.70102236203, 132.894599900658, 134.767349228905, 132.377356844612, 131.775825788162, 134.012471729647, 128.006864121762, 132.458735155727, 130.169498295624, 130.928920713537, 130.021733013802, 128.643034180125, 131.850850568512, 131.730638452978, 131.919941400223, 129.594236126332, 129.950348870155, 128.858974482393, 137.834755191817, 128.898951246243, 131.399355862336, 122.463073930187, 130.308063584019, 125.396684299386, 131.303371681195, 131.922857094386, 133.987150131756, 126.833790509094, 124.567599260334, 136.064399436499, 126.50300802468, 127.687361002808, 129.907387283095, 128.108395158278, 130.832693798455, 129.073001723172, 130.004481620603, 133.58192240141, 135.13164809812, 131.31033579816, 128.39642810155, 136.838607293493, 134.118034243026, 131.64280639215, 132.576861517248, 127.195881984827, 133.098359025712, 137.824391306332, 130.33489270559, 135.556907105267, 128.509841888676, 135.265698741473, 132.829563198121, 128.575086394843, 129.233843255982, 135.595592353186, 128.924231511179, 129.498738556859, 131.327304449299, 133.475620980197, 129.026246332856, 129.930180705141, 130.570309817647, 132.689606919427, 130.796620702345, 127.974400541721, 131.131983913093, 130.216895571179, 132.759319081131, 132.09375261872, 127.509466999794, 133.60325474628, 132.000802881581, 126.797708714768, 132.138453726571, 127.291049454913, 129.969083385238, 128.637586199172, 132.660784433294, 133.835905693416, 135.655290742894, 129.349645251112, 125.767357180569, 127.566292456065, 127.320247604058, 128.280657758649, 125.381622798066, 132.019902958466, 128.13355831763, 130.188960927578, 127.792951039135, 135.223522334935, 131.841917956975, 135.568880581995, 133.966183075721, 129.88477964322, 131.480522089374, 132.267277325873, 129.336811690518, 134.908801780634, 128.694935755265, 128.383079789397, 135.284816513978, 138.883193439538, 134.789206117812, 135.343034823906, 134.434815577958, 124.598580896078, 124.562358725073, 133.088369615536, 135.857565415567, 131.629418650482, 132.386894647476, 128.116547107641, 125.836849586575, 128.371816512614, 131.622661885233, 131.436604605795, 127.890076024737, 126.44669810053, 126.867476537515, 131.84974217978, 128.243929084851, 132.797406377827, 132.025107144199, 134.675339221593, 132.425414463915, 128.746347592815, 129.521785328378, 129.621448295001, 142.295904397323, 132.002619915473, 121.883107258206, 132.230718130681, 127.698513293862, 126.736908898866, 131.743048080398, 128.796579213469, 134.534599826208, 129.367094837196, 132.655592158949, 128.104912807185, 132.441688195252, 127.215225576196, 128.612859422178, 129.970461053607, 127.339976921413, 131.601900612625, 132.791267622705, 131.337686234182, 131.538472417958, 127.196790096925, 133.959336423205, 133.597119942214, 128.253309403764, 127.454435413573, 135.97291112066, 136.528383513355, 128.811399456926, 130.409014588195, 127.929310355607, 128.924421297806, 129.050167434371, 135.454142079194, 130.42478871266, 125.315751525909, 131.335529135332, 137.421927463031, 128.641470178272, 133.428195932286, 136.358807867018, 131.506761175322, 128.983228985724, 125.312454897669, 131.832351690789, 129.63642591547, 132.807433719537, 136.153524553139, 129.474998612578, 132.491176380569, 130.390278431356, 129.998406912398, 130.385470990917, 132.082566346717, 134.018861178826, 131.058904109604, 128.405031456231, 124.510560102485, 126.976282851602, 129.728295714409, 132.959132577862, 132.592196477955, 130.942645335323, 130.395004720966, 134.773692113383, 130.01127146487, 129.433614750195, 132.283540171964, 129.022318535652, 129.900538950609, 128.156850719298, 132.364883726935, 134.907553335531, 131.271506932347, 135.747699812212, 130.165601118644, 129.219457832117, 128.224796264196, 130.980360729691, 132.405729117211, 133.512337521848, 132.09500906262, 130.500980420634, 128.38014501627, 127.046317302083, 129.877828120839, 128.420093331928, 128.191613110075, 125.903329642676, 133.368418165933, 130.108828438445, 130.512209059718, 134.041853615169, 130.462690534424, 131.056091504211, 133.290523285384, 131.840423719732, 127.809978221822, 130.834706163102, 135.546407234658, 128.610176940397, 133.753768835619, 132.004268477059, 130.008719039796, 131.269036267379, 130.869906568298, 122.900456315066, 130.324655302221, 125.060491840518, 132.300266413564, 135.918678327601, 134.158801343524, 135.617903854541, 133.725725659978, 132.964360404099, 133.216355607513, 130.812007003361, 125.859073669549, 134.783560046596, 132.762156347779, 133.139282481345, 132.655319043034, 125.409374928416, 130.14110753382, 132.410984117003, 131.903670850411, 132.524610329147, 135.008910862501, 135.380217406976, 125.83661450759, 129.039403939711, 133.643100339342, 132.938892195087, 129.19076549727, 134.435112301196, 131.871422712155, 127.996070348764, 129.402045012504, 132.154888301562, 129.937779919001, 131.318629429559, 131.837683427731, 135.810274015571, 128.159179161071, 128.192829429885, 126.211101699317, 132.433689671112, 134.841879510235, 127.665589777462, 133.888748300364, 135.169483910131, 133.226127079086, 131.205262587551, 130.218274814784, 131.446369923973, 133.161941482191, 128.826738430713, 134.406215143915, 129.748228134438, 130.041383100833, 129.079822392128, 132.463708074802, 131.78402285898, 131.249942846983, 135.618847159968, 130.278001048679, 130.405159411826, 130.722924946453, 129.944140973601, 133.921010176699, 134.917700604269, 129.323413065736, 128.885034499694, 130.51340831998, 130.762942763027, 134.091494375268, 129.281870122876, 130.605356415846, 129.63606916938, 133.278314008086, 138.454460357524, 131.447969140946, 133.886560697693, 132.163818454793, 131.23956584044, 130.39710229326, 135.012233886194, 136.389295579994, 130.410009768497, 133.41971020669, 131.738364004923, 128.272260626726, 136.685195984287, 131.179386953397, 134.696789551389, 132.273691434176, 130.251647243554, 126.135551691296, 129.999320292792, 133.137816403776, 132.386950020581, 131.09687510152, 137.322612098297, 131.474254532378, 126.442228343443, 130.945442749328, 126.487498707607, 128.184890579876, 128.136367870135, 134.189413974292, 130.963196788144, 131.542175351822, 131.853883155787, 128.755142189642, 131.045968868695, 133.989745196774, 130.044953525639, 131.624096058635, 130.559410352775, 126.832184619107, 136.166292086449, 128.792069563579, 130.167350917539, 127.706310958603, 132.6610120121, 128.829149808359, 126.586953550383, 126.930978472308, 130.373533676093, 129.74562960182, 130.070514102511, 128.266004063845, 128.610255895007, 121.989304309723, 133.91380877054, 135.006037517166, 133.498363348082, 133.643803116514, 133.918480061458, 127.697997650213, 128.360536114038, 130.590523051362, 126.873993034376, 131.853456091726, 123.824126165669, 131.757541667357, 133.970153001533, 131.876721364857, 129.917143252498, 134.600532767824, 126.355999505472, 130.675752490925, 128.855963914176, 134.19505522661, 128.737099321369, 131.81910238945, 132.03004999936, 129.630366223273, 130.726775145246, 128.890799760496, 129.33003438981, 132.640768648289, 132.223369415083, 135.33454493901, 131.982172386566, 127.760116189975, 130.078830370012, 128.690144518775, 132.265930901081, 132.495563634705, 128.671715936628, 131.845604574815, 131.036852182063, 124.748400238589, 132.834805007918, 133.355550221592, 131.743525379142, 126.104150910774, 126.948536612878, 130.223860450612, 134.665787038157, 134.237702485596, 134.46873810316, 126.537185990125, 124.823860213462, 131.957967422927, 133.971258940291, 134.022968860663, 128.526712131677, 137.585384655168, 130.288863507973, 132.806843894224, 133.947255540608, 131.881814575986, 135.444491738414, 128.249412710349, 133.433589229858, 128.446104784846, 133.505656992033, 129.580788208, 129.751738478685, 130.692702401773, 126.767809428228, 128.529802724502, 129.221298281765, 130.35524013571, 127.90236308438, 130.317064085202, 134.465757694424, 134.334590267318, 127.352208148358, 136.540388989412, 132.750725663177, 135.308667316856, 134.430737452508, 137.737467623722, 132.296782180235, 132.089215744705, 135.979371601608, 130.97232372382, 127.419875230532, 130.70638674563, 135.061768528365, 128.429547966795, 133.134536733163, 130.336940321578, 132.724476680675, 134.312056270151, 132.73627013902, 126.295031654062, 126.953136533369, 124.959051046783, 130.583584924097, 134.195649400772, 129.19917356163, 130.493267499357, 131.591287134767, 132.123098307409, 127.298305069656, 136.713211644228, 129.430611442905, 137.12452197936, 138.956035580621, 126.088362245459, 124.414191568306, 129.334271538287, 134.030189856504, 125.869866064035, 134.118711400747, 132.422352865167, 127.619152681344, 128.732554188729, 131.499361294002, 132.815948992702, 133.283950437183, 128.312136745823, 134.412079385389, 128.587824991859, 130.74433868174, 131.826161620267, 134.904719610222, 136.62241625033, 132.325342705834, 133.596410665134, 134.423624819187, 129.612384724221, 131.263452988533, 130.660074188954, 126.379854957348, 130.020278567113, 131.152293659239, 135.315539464308, 128.142120183722, 130.486289968508, 130.569928732478, 128.082929795255, 126.334040627982, 130.013083722368, 132.98377743564, 126.11103672967, 132.43208473022, 132.48428487376, 133.98857723525, 125.419440822316, 134.06600673874, 133.720061701901, 129.415849971524, 126.35938012972, 128.598404377902, 127.473828509184, 133.438159834229, 135.8996591943, 135.31992420667, 129.302603255466, 134.120642821124, 124.470368113693, 124.26320588684, 128.731902672313, 131.72470290471, 131.83492344038, 134.149547837163, 128.729462141154, 136.472695104603, 135.150832707914, 133.834056527316, 137.709738841036, 126.755627388469, 126.088469727071, 129.900866512659, 133.274387127353, 131.942053846112, 132.191313150806, 128.201841044906, 129.691073019991, 131.426456079573, 130.737694413741, 124.612195632686, 138.226554652748, 131.775981240703, 135.349814179861, 131.476892775933, 128.754687508245, 127.211440532496, 134.638241621913, 134.229425132678, 135.379985230185, 136.464933398859, 131.981734074506, 131.795325355127, 131.597657513261, 130.967356522582, 131.130695138808, 127.548192981587, 134.81982086905, 132.71420926801, 134.207581306667, 129.213014819361, 127.993461149889, 125.716025319403, 132.118088245289, 132.236446486982, 130.713641027391, 128.181542155853, 130.157692349735, 134.574112781549, 127.973560152355, 129.501980007533, 135.569645714457, 128.039180117406, 133.698886781894, 136.731639965485, 132.712472956917, 133.093722413007, 122.8476682235, 131.881535991787, 132.404573183537, 128.979829815583, 132.938358817836, 131.238568139372, 127.578524156105, 133.796840315348, 132.059157481398, 127.256337430157, 134.549945287417, 127.976081847381, 130.167685689158, 128.401313810575, 132.083506647958, 136.573745019987, 132.021688461325, 129.439918078478, 127.429697577165, 130.823640526223, 125.73015458979, 131.977509141932, 133.81773688027, 129.225928262093, 128.566041861231, 128.310385983481, 127.311827993342, 136.79072535836, 128.983044558891, 133.875096970658, 132.431401491897, 131.602997485326, 131.082123202473, 131.818682602684, 123.454773591354, 135.956266617619, 130.325481151093, 132.900701857624, 136.233901920766, 133.829963106479, 126.973560245733, 134.208489077492, 132.165534751821, 130.8062770089, 127.804203850833, 130.18568560041, 136.18318683123, 128.439363457151, 126.169000968807, 131.721592111676, 131.466038365257, 124.966125926414, 130.233451510842, 128.433688045142, 132.376768744567, 127.56576548216, 132.972795197598, 131.848998935314, 135.089668666911, 130.742728480214, 133.175618305392, 134.825616292559, 129.685776518793, 132.107471049111, 129.205186437344, 131.747558431221, 129.50345721857, 127.112817040378, 132.816395384337, 127.110609878836, 133.633512548721, 133.298784316003, 136.382874151161, 130.304425921939, 132.229808460404, 134.803713733294, 131.91955516066, 127.384514819172, 132.635258116505, 130.640210203707, 135.233530579749, 132.347885946138, 128.848069929521, 131.761410572594, 129.224814685345, 131.769144221292, 129.492636592211, 131.641169060017, 128.339030739088, 131.234081606778, 130.870930240381, 128.86179457268, 126.72828397524, 128.288415020353, 134.40302889688, 124.44927243488, 130.332728174936, 128.329290452142, 128.335466322403, 134.969006650389, 132.832399665391, 136.188750427987, 128.54134178169, 137.557384778736, 126.195982898025, 129.195803465333, 128.155457373568, 133.888347838276, 135.061866541359, 132.569658288414, 128.294949426332, 122.472867518498, 132.909427496898, 135.075564726791, 132.819649505273, 129.930388738682, 124.850495654338, 132.500061405361, 129.018611376106, 134.851914119046, 131.122863786176, 134.935987307174, 129.156830211445, 134.23160174527, 127.874867505157, 127.320053911063, 127.964742730114, 133.642425669512, 132.55463866081, 131.722164997872, 134.319153169948, 132.590456503006, 130.099155874809, 134.451508718418, 129.638114836447, 128.952516409094, 129.036155283436, 134.702051953308, 125.416587247141, 127.65154719805, 130.791579657342, 132.22639389522, 136.164651393237, 131.375723253222, 133.371291261341, 129.028594860259, 128.357101006641, 125.543637071547, 125.904802127637, 132.224866580421, 131.450430254765, 130.860063448443, 131.059905177153, 127.857337869618, 128.186085648964, 128.739642527, 132.619298557306, 127.893997837589, 132.611835413749, 128.412473825478, 126.771345719257, 128.586654546683, 133.353576253516, 131.457126080891, 131.512274732785, 129.716742372689, 128.918519033337, 136.823507244032, 136.362647783629, 132.766064881156, 127.705276191697, 129.167135880816, 127.310946196741, 132.516331138524, 134.877327294258, 130.114590725719, 126.415282880304, 133.292727928476, 134.192867134455, 126.909704584396, 133.667939496129, 126.535678803305, 130.425693442162, 131.164355599061, 131.854280716508, 129.568522820835, 131.818576960122, 128.155939321742, 130.442395157667, 129.860665356979, 130.911321196453, 128.436636171021, 135.148232323348, 132.414481516813, 136.113977744637, 133.968375576108, 133.086251774911, 137.134532102891, 130.541500974691, 127.988088172692, 133.553887539312, 126.789170541093, 133.168157799414, 136.122044042808, 131.884958446128, 128.097610974863, 123.53741780675, 132.376769316649, 130.000978618296, 131.845424327705, 132.209704457382, 125.217090887702, 131.233419839239, 134.446111543271, 134.306685761022, 132.73421497529, 128.427525239252, 132.286510639361, 137.475693934654, 131.993501379596, 129.816284322148, 129.708508006413, 127.163060222277, 126.602234081038, 129.637696686651, 132.61767281828, 134.354263016244, 131.04308143897, 129.352882162962, 123.489314695233, 132.183007841585, 127.826981968085, 127.389932544541, 138.666220239518, 130.757194734326, 131.754131557706, 122.817175338361, 134.33835243464, 134.399312425207, 130.307035211895, 133.632701630716, 129.436536740842, 127.907076106146, 131.149061733437, 135.392029397338, 128.869512299545, 126.960535157813, 133.211666026175, 131.229026070278, 132.360695132836, 136.742078508926, 124.71188459421, 134.279527057264, 125.506800139643, 127.665604214643, 129.291618564252, 129.346117497744, 134.693537981731, 127.908845492916, 136.269533411609, 127.468546211076, 138.508338522843, 130.098785147617, 131.227453098788, 128.927488510342, 129.333817644989, 133.617378466059, 129.301337079386, 134.447978408374, 131.114558365076, 135.473513480666, 129.124174593986, 131.585308619908, 128.803156806355, 128.211089321924, 133.162040607686, 133.338591404028, 129.095600282507, 129.82823458363, 130.638807280304, 125.888205818768, 128.793728083788, 129.208090268868, 130.63320235943, 129.210979550068, 126.801596695544, 131.937475738676, 131.360360308248, 125.730824808275, 126.373897424963, 126.522651970957, 127.8791898538, 128.928996015131, 132.259404138872, 132.777263204293, 134.105138353956, 129.856235489172, 129.861917878592, 129.440433073758, 131.444789850131, 133.482629002303, 129.192687823658, 131.952875873627, 129.601159687264, 131.04823371734, 134.788084555917, 128.648688101671, 125.555345432758, 131.692754622092, 135.848641776734, 129.3584089205, 129.295162697936, 137.376217372825, 133.784264597914, 129.610999017466, 127.669902643383, 129.085864070389, 132.408769201522, 131.169030093864, 130.309271024486, 130.676028195394, 132.641233199281, 135.196302251041, 134.036669542159, 130.820689397194, 133.915559109887, 132.335946074231, 130.410925202556, 137.206721117984, 128.111948249372, 133.24909767436, 128.740334015196, 131.841959433576, 131.500791205331, 130.089459658338, 131.697352784548, 133.64506642949, 133.353446802507, 132.259742949152, 131.206160231301, 138.891384479211, 133.733885192106, 127.617543224324, 129.061871548647, 129.333072975423, 129.633226591552, 129.799846698859, 132.718232916854, 132.115148458092, 137.256346745833, 127.911752197941, 133.731338158854, 130.722777065508, 127.698511492182, 132.565657411915, 129.06746113865, 131.215206872438, 130.13845083209, 134.035134710819, 128.478177223971, 133.650246912709, 135.349276869162, 129.96040829197, 133.246822866229, 131.938850091022, 134.329553594802, 133.616137800218, 130.579919230321, 130.955163594447, 130.763281774955, 131.63640671285, 131.211556313082, 128.978860792705, 130.991934846269, 130.743486082183, 130.376049360824, 134.970488264329, 134.31713511861, 133.749395668697, 131.494368588525, 133.465549855292, 132.466000288908, 132.710271866279, 128.677569744085, 132.211246855881, 133.308211787441, 125.569610654331, 132.266140511547, 130.410173674, 130.544121752986, 128.566306416343, 131.503207544949, 131.551873816094, 131.155877707861, 127.058046658733, 132.193086193598, 133.478614712052, 132.662964923604, 129.799208432988, 132.098662144844, 130.297055287667, 125.304091188376, 134.176624783417, 133.26697588291, 128.808835303097, 134.544547025842, 128.402960385902, 134.575739660974, 134.421355267491, 134.784166878192, 136.575802153265, 133.58612343577, 130.445945648692, 130.499923674049, 135.465646263015, 126.766407057635, 130.622781753957, 132.093518506283, 127.203772069221, 131.267898456154, 135.865682553031, 128.95232265391, 132.931757326465, 137.724600003405, 130.958008432488, 130.062895866031, 129.752448484468, 133.408588633929, 131.8652719505, 138.220206472402, 130.996029376513, 133.809604607133, 129.66897866264, 128.67816798393, 131.581205155288, 131.750099067383, 128.016714977024, 129.344678492284, 134.221032040409, 130.34406085698, 126.623200000906, 135.273896022394, 133.378022442002, 127.914362958466, 128.160766221901, 131.110045878861, 128.252427811796, 127.992827347149, 134.499283985483, 129.405369345742, 131.601715453355, 127.730012496785, 131.23039499793, 135.129902540379, 129.517461805844, 129.892745253012, 127.684727206948, 132.041854746367, 130.142228571423, 131.756678362782, 129.876023867833, 135.930478669042, 126.943231838369, 127.617080162151, 129.99145465611, 129.627374433734, 128.082389132341, 130.390343295442, 131.666422709539, 128.324053590628, 129.195118658271, 132.925800340069, 136.426787327171, 131.317897454986, 136.614559714199, 134.117023323054, 135.154568297674, 128.830845041116, 133.047333639742, 132.212547099583, 127.783032377365, 132.554692948075, 126.404747253932, 127.267718376289, 133.502556812085, 133.391061085349, 129.464314625246, 134.556775385416, 132.784669078264, 130.653833074399, 132.752138569251, 131.52583946576, 132.684030537815, 133.192153414776, 132.241219906131, 130.787233192518, 134.952324659258, 128.202646354688, 133.50141060489, 130.32815046913, 127.34310173518, 131.062381415623, 129.858752716822, 131.411834535274, 131.652783002295, 130.931936520426, 132.672645961921, 131.792319415638, 131.933820908688, 130.822104680936, 130.637207619123, 130.56019569695, 131.828377631864, 131.825700015033, 128.887829878383, 128.490172178469, 129.994577420827, 130.930285419486, 130.125186526736, 135.659237530127, 129.326685455911, 126.985162717266, 129.125390024906, 131.071711598782, 131.589898970071, 125.8546420171, 132.873270806956, 132.01134063385, 130.678587890919, 132.727774361222, 129.664571596383, 128.364848941221, 132.315575576105, 139.031765907712, 129.561625786414, 134.3389112163, 132.855614867702, 125.568177825405, 129.175246398938, 134.511057604585, 126.616835014285, 126.099862479857, 132.843425286059, 135.285436004759, 128.781467460684, 127.247119852631, 130.533055064921, 135.711752992951, 132.241328176414, 134.086792773397, 130.095657407496, 131.816592648245, 126.566960461402, 133.572521316934, 128.192162724872, 130.271321122614, 130.004112573785, 127.165446734716, 127.865222657259, 121.988491542804, 130.697200279688, 128.452456120608, 134.056027085046, 129.970376372543, 129.2791384649, 136.745426409692, 126.493930807948, 125.393963529638, 131.267776992451, 131.932919405615, 127.900081813208, 130.613692341089, 132.786696920753, 129.74777778077, 132.25539530913, 134.9060484648, 130.242444861182, 130.363796731935, 133.069220225742, 132.410105251868, 128.301101207431, 136.345354915932, 132.939180010013, 135.345736386366, 137.019122486554, 132.794733753687, 126.709328350689, 133.307208821351, 131.977573163761, 132.437340347043, 130.646836829462, 129.554135488994, 128.850027877692, 130.065948661074, 131.676659588882, 128.063286152263, 133.237647516565, 130.297711372139, 136.537351077522, 135.86833752297, 128.422447848832, 126.269989070907, 127.514208607537, 123.669112685239, 127.092562560404, 129.924503230507, 127.146757470631, 130.116182222692, 128.509263584585, 132.53901685285, 129.508288814946, 131.241279662176, 133.353206843318, 135.244732095391, 135.27758592541, 128.612170443823, 127.974087855376, 128.771017964267, 128.18966516783, 132.824979265486, 132.747718854439, 133.146703339862, 126.80354237708, 128.399054106689, 129.611019302532, 129.625380971327, 135.30469493998, 131.196138990062, 135.045654058117, 132.057277758823, 127.710814692321, 132.610605486195, 131.74714435112, 133.042771025252, 133.183033374988, 129.947854074229, 130.149714953373, 133.759916530433, 133.589334109608, 130.831621490587, 134.463472303257, 132.162869570213, 127.64196490607, 131.507958778106, 133.001090175935, 126.318661306954, 130.137754714627, 129.473888450454, 128.480323509478, 128.518869202908, 130.563226281389, 128.294316257949, 125.228669978271, 129.786431208144, 125.336195741632, 132.842859445593, 133.179969255679, 130.090872208082, 130.995352989517, 126.466140412407, 134.779367312765, 133.054145185342, 131.937451477445, 134.00070613975, 130.821165032064, 134.135568219273, 132.978203187523, 133.139526896942, 129.664989435837, 128.750399835434, 130.271246922788, 128.144174900212, 128.972399594097, 134.782373067338, 129.863719750308, 132.338506075561, 129.180777677427, 130.497683700009, 127.773720955641, 133.668750055084, 133.477699749247, 135.631481018181, 128.923534376651, 133.974233967481, 135.265743873147, 129.64744949297, 129.142063642783, 133.05585518338, 134.577552307094, 131.357310537724, 132.177425838061, 129.543384646818, 133.272600573739, 130.841360803493, 133.614390084372, 124.859320865482, 128.560939890938, 130.023190271385, 133.810595286354, 130.776235478553, 133.749055883058, 132.580535093071, 127.847275133337, 131.42741047, 134.286141294303, 124.445223515424, 133.154427890388, 131.629033628501, 136.24204452953, 133.799850801232, 135.741153169048, 128.344702875137, 124.082266089084, 130.152406476968, 128.250203315582, 128.129970030286, 127.997520975283, 128.56859775368, 129.216591441235, 129.890770271098, 130.244784078348, 131.83096304337, 130.561581609526, 131.576825623054, 131.631993470116, 132.515415775134, 128.78928467304, 127.506691408862, 131.321867981554, 132.400811210467, 136.36327633681, 135.028537761881, 129.709820446935, 135.289073117794, 130.548841406384, 129.824815944368, 131.989275763141, 126.764450073601, 131.919038848447, 129.236668750914, 130.658850534355, 133.300771293698, 131.21874464261, 132.455439673616, 128.673583563882, 132.954026035643, 136.148470820499, 134.031913893872, 131.433324201192, 128.254592908424, 133.072437001158, 133.536096321282, 130.964245722764, 133.146682919218, 135.686682914619, 124.681141371687, 132.61441570662, 128.375716106449, 135.588502847131, 135.662410187478, 132.119691097313, 134.099440148653, 129.302239788645, 132.942290945234, 128.64023703903, 129.793685530249, 129.93047298697, 127.227124810941, 134.896513587751, 130.718680435946, 128.875852983922, 133.964393689347, 137.030426019513, 127.98681198492, 125.746541086904, 130.829853959517, 128.111803982106, 128.354301791606, 128.544420111774, 129.778244499935, 127.695157898735, 130.864818167982, 130.715144992386, 131.529404207678, 131.528001115637, 127.911353205275, 126.664675642845, 134.824842765751, 131.889937475167, 138.243438897485, 131.351271435047, 130.831538197058, 131.403800110395, 132.001455488608, 131.07070162927, 133.429267658587, 133.392539088877, 128.205163783277, 134.543149278942, 135.892881730021, 139.706847343949, 132.619627283799, 133.537058365405, 132.536008022189, 128.65049649217, 127.903958257586, 130.065483703607, 127.812759774364, 125.169216053662, 128.255680417989, 133.333338984388, 132.131748845352, 131.684747914349, 131.738188929176, 130.877656670773, 132.538938844938, 131.250350755934, 129.01621531595, 129.84202086533, 134.19920486371, 127.70791082627, 130.611538206101, 131.854581180304, 133.981523422655, 134.227433715256, 130.5901020645, 130.209946131936, 131.409024320157, 134.791240446155, 132.821542746757, 130.38926850954, 128.851959549906, 129.89635080373, 132.883771964616, 131.571576430506, 128.544931242133, 128.637015821139, 134.256248574784, 132.389037362485, 133.452677166188, 127.987149059433, 132.815611189348, 124.91566014115, 131.314935568672, 134.203071228037, 131.005525525413, 137.740592721764, 130.723221288862, 132.130367148386, 129.869832068272, 136.156436744141, 127.536019934079, 133.912704854434, 133.716961706079, 133.455897268156, 129.129347058382, 131.906699639255, 130.111691555029, 129.309487147188, 133.990858195492, 130.926043257743, 134.847163621551, 131.249528784484, 131.441892029877, 131.872903365174, 135.329874914895, 129.378620046952, 131.717461344744, 126.901748362695, 128.310692442566, 133.803865721892, 131.934526281084, 132.581893767914, 129.513186867664, 131.942930958395, 130.07344995118, 128.058717493094, 129.384795302811, 129.220027630304, 130.219968143384, 128.925593328975, 134.13701657423, 129.352848070102, 136.032137640854, 132.737179115317, 129.810679531694, 132.540713116271, 134.462823028708, 126.089999368464, 130.089880553408, 126.072182684035, 130.568436823106, 134.235935309764, 129.993036763778, 135.557823854768, 130.71475577917, 134.756773261582, 130.594198644353, 132.7157116924, 133.349668464703, 132.941782584067, 127.819551643653, 128.166512830603, 129.852681540928, 131.887389659351, 132.756181747507, 129.315292906906, 131.803237576524, 126.706796257335, 131.806299843735, 137.257262169294, 133.972866719328, 122.813515400417, 130.399083034211, 130.952466326306, 131.650893343454, 131.506428048309, 125.567737908749, 132.893998761945, 128.347601510925, 129.722595792466, 133.950193095783, 126.117912162625, 130.522924852492, 125.166073414229, 134.634081354196, 134.004356041833, 131.451321095592, 132.10747793033, 126.741818077601, 130.553205339987, 130.261207016123, 124.992036829078, 125.533903964045, 131.568912471017, 128.459770152231, 133.350417851231, 132.423222078453, 130.443187082226, 131.142485932605, 134.499712759723, 129.629023198162, 136.564104470345, 131.982964833878, 133.097900629908, 129.460349219348, 130.321484852742, 133.32907904947, 125.457690126762, 132.511431326739, 129.038474846248, 129.118073281859, 129.938038583027, 126.861496341224, 128.163624176036, 129.610947334036, 137.136234504151, 127.830501826939, 126.037055636704, 130.103739926657, 135.619214234478, 129.942229281877, 135.253226167417, 130.172067554241, 133.670425225655, 137.003671974958, 132.3416132038, 133.590764809033, 123.885379593988, 128.207892686999, 135.19892061156, 129.213225734318, 131.383195649408, 127.022652135761, 132.992861252544, 134.464273647199, 129.467854852214, 131.619275984771, 133.774219019627, 129.644074152176, 130.368005796432, 133.238985413293, 129.112335401136, 129.766077543782, 136.310487184435, 132.041379827361, 129.789174341103, 131.873545795354, 128.03066624696, 134.589267347043, 127.505294747654, 127.122530378505, 130.262285133525, 127.376970082519, 128.570279437007, 128.50416387606, 130.631789288466, 135.408778124707, 132.804851913676, 123.804355777036, 134.534143554571, 133.277455200384, 133.227545207289, 130.717469853847, 135.738478260599, 131.721673241418, 128.376169580657, 126.510796510911, 134.917698166566, 130.31987259849, 129.21889674358, 133.124496825235, 131.907574595478, 127.966829505402, 127.88674171106, 130.000593100478, 129.535082199298, 134.341998993615, 136.646777629139, 134.303483169431, 132.81512458166, 127.946049401328, 129.739670261633, 136.539997860443, 129.184295923702, 129.256649321059, 126.641699627026, 130.767922468528, 130.724568457163, 131.902360779877, 128.431779234745, 137.461637922596, 125.52153535261, 134.931015270235, 132.291610601435, 131.182076669734, 129.18653780306, 132.674993648098, 134.303256742646, 126.623311997208, 130.336561735164, 129.713347591363, 128.130495287687, 126.718642759284, 130.164804863035, 125.655429450002, 130.469434355531, 136.117820274069, 125.927679741205, 127.236386530423, 127.846566774335, 134.416621917988, 131.241174991919, 133.788509063739, 129.089994823543, 127.218211517895, 127.649171991974, 131.126363633587, 134.382237621033, 134.488767511663, 130.253646467029, 131.830116445596, 133.216156598685, 132.191063324898, 130.469976421971, 125.832901880371, 128.566345390965, 128.664919310075, 133.724356654419, 125.424381256153, 133.581181872548, 134.236357683249, 133.035898310964, 128.352120092888, 131.88900758681, 129.94088190453, 125.282634952844, 132.651577115974, 130.963835548214, 131.665165445678, 135.672911061161, 136.761623437907, 134.725129343225, 128.993049637108, 127.681124415442, 132.541940555497, 133.580751665282, 126.929450271704, 131.076580915311, 126.444087661264, 131.583213968375, 133.666529484399, 135.278823634783, 125.615894487693, 126.576473011268, 135.770782333203, 136.397060682211, 136.356363567618, 126.711525094215, 133.718382895342, 135.860625111771, 127.468142101259, 128.570435317446, 135.335532634659, 131.14071262735, 134.481793096924, 133.583358355285, 129.269012786027, 132.207064049716, 134.165244940577, 132.068226341255, 135.668939756541, 133.232572807018, 137.981761064852, 133.597342309809, 132.399805440998, 133.992363902463, 131.07302929738, 134.461275388438, 134.201751108292, 127.665517723346, 133.837697807263, 133.244826505388, 128.9289298102, 128.390053940744, 128.080495787563, 136.225714482776, 127.383248761421, 132.667022521921, 130.911751748642, 133.012258239286, 125.324627803819, 130.691798627701, 128.915121377344, 134.497336181853, 128.601279821307, 127.459250534525, 133.02928408659, 129.014965018812, 130.817304806761, 130.172181243872, 124.659498127819, 133.893680188458, 131.75976227868, 134.692220233215, 131.965068372245, 128.074266771284, 128.694129998503, 128.798717260232, 129.506852370342, 131.366134497882, 128.269732740192, 124.789327288532, 131.420999982792, 127.0951531386, 127.212918608572, 126.625653641302, 132.61281897146, 130.417950249653, 129.552753742167, 131.30197230114, 134.637495664279, 135.808568397977, 131.742779125708, 132.627231627655, 124.723223871888, 134.622869459406, 124.853278203632, 135.107944062234, 132.423070140546, 131.029644113328, 132.852697997358, 132.361373066615, 134.717788694894, 132.783190565735, 134.045018376491, 132.916176393914, 130.900445271, 133.44644963326, 128.82952250891, 127.493552708443, 132.711189499261, 131.156952585837, 131.078287822372, 133.952247889696, 127.522216202739, 132.222621363958, 129.770129855702, 128.079092549247, 129.75781459769, 132.744559490936, 135.064227765923, 135.528597503985, 129.318920954839, 129.097542119201, 124.409841748793, 131.735302561781, 129.61994822647, 131.163306367821, 130.515271894915, 128.9840282528, 123.126340171519, 124.939157370068, 130.248407619904, 134.215304411065, 129.160249317666, 139.381940273547, 130.977638372308, 129.469561260357, 129.870353119844, 130.940975730762, 124.628851203111, 128.080342349238, 123.031895073869, 128.534600015478, 128.393650009666, 136.507886706913, 127.83322733974, 129.375879612383, 125.191174513978, 129.626768702894, 132.887704967052, 135.759619898073, 134.316267700792, 128.555027141492, 133.686060348888, 130.458435217613, 132.342628905958, 128.44656721113, 134.121071526853, 127.329230307181, 134.322111878265, 133.410488807148, 132.00475468615, 131.420486922863, 130.293594943594, 129.843758420492, 132.909506582117, 128.526148153522, 130.057128705272, 130.598314701052, 127.487966947059, 125.616840089506, 130.66371071977, 136.163950397378, 130.603391555706, 132.901754159818, 129.824523476894, 128.319675626593, 130.573481103489, 127.88854953371, 129.601833136029, 129.699034343386, 128.667379965813, 131.305789482131, 134.674816555156, 133.182240982353, 125.643662008502, 134.78513174533, 129.946986069778, 128.225427318083, 129.280211302367, 133.424083441378, 129.934215878572, 127.974254437495, 134.68080952422, 130.09224388798, 126.772303809489, 128.083618315047, 125.256398300134, 130.54775797728, 130.700776501645, 130.760385180904, 131.63796946817, 133.910407521668, 130.738556685586, 133.463186548887, 127.416518507066, 130.980526249869, 127.828087883389, 131.040985012165, 132.440783335148, 133.229324817765, 129.947193292767, 125.396481586163, 128.014964633823, 131.074760334439, 129.304317265176, 132.657706615596, 136.127517998582, 129.254385568005, 126.721995716365, 126.616574432699, 131.769570308322, 128.231034939827, 134.287766996762, 125.976927245155, 127.43406479295, 134.239837307278, 132.499078911307, 127.009665941139, 130.741398843869, 127.739956289723, 132.7246054526, 125.297998379701, 127.911268075295, 128.335031041199, 136.924263129279, 128.16869187367, 133.671781956784, 131.699314469203, 128.18442361015, 135.048531795425, 130.187914286682, 131.03393205732, 129.994146950946, 134.553136950465, 130.741162921069, 134.776758471645, 124.713490757885, 128.428121942674, 134.051017386147, 130.922348304485, 131.166252167868, 128.039462213408, 133.109485106317, 131.403505029302, 127.33799373608, 131.804634779975, 131.544398191093, 131.706089729427, 131.857845286543, 133.505279284589, 128.153649697526, 131.832613950616, 124.316049401625, 132.392684629362, 133.121413563308, 129.853916067733, 128.603416763155, 130.948657917663, 130.509614468361, 131.748588310258, 131.885812527578, 129.614908243791, 132.700659642903, 131.391224853619, 130.563831978578, 132.579775805714, 134.372798043697, 128.777135594691, 130.787568264675, 126.502438807214, 129.534154128873, 130.244867338625, 133.330307107899, 134.177292584412, 133.664703896531, 130.242620431422, 126.329752437183, 127.482620262121, 126.747969529126, 126.938808992149, 135.980537215164, 134.938421611499, 132.717851290462, 130.012185872911, 129.541431443902, 127.342877725386, 131.105161716626, 130.811533032984, 128.835360122006, 134.12424446742, 131.788972586416, 130.063833794533, 124.852562990276, 124.427579870925, 131.927746994203, 126.408410021189, 132.137791174079, 133.716849474911, 133.863171208313, 131.720585129163, 130.077114564832, 129.909127202038, 129.138185254677, 130.71124242398, 129.121733674256, 132.367454564825, 130.555829484492, 134.80968171947, 132.731142598524, 133.999053797576, 130.902162266351, 132.191941142482, 129.809433682817, 132.915684688781, 131.921110579045, 128.709133916097, 131.585306513228, 132.625858662768, 130.566613835259, 137.264757008155, 129.580025857563, 132.556798095738, 129.441725544339, 132.358558812591, 133.908087348752, 130.904044069601, 133.255020249195, 130.533645596806, 137.896629233623, 131.573103183585, 134.250727899546, 131.394985064345, 131.92692908061, 133.430358103528, 133.155882961333, 129.375127467071, 128.03001916803, 131.252562434675, 127.777161750239, 135.605587001619, 129.027777719172, 131.217712403193, 134.001114700982, 131.43614534604, 127.445720170214, 129.835249620991, 135.736352958869, 125.852381177053, 128.922980060254, 135.144877794371, 128.010572818793, 132.582686256371, 132.757269217945, 132.570229059046, 126.661088577868, 131.445285108047, 129.672543369931, 134.885735959271, 130.17842348117, 133.505068782681, 129.635567008681, 135.294947659483, 132.620592319989, 131.972944504556, 131.212445102562, 128.744304105157, 129.206421035691, 133.568306711792, 129.261566525222, 126.042548591429, 133.388632327065, 131.009638107843, 137.488212293801, 126.762254592727, 129.777303055891, 129.61242360306, 126.697917883511, 127.036729125418, 138.305914305288, 127.957197882271, 132.987433328505, 131.631463723848, 126.347375574949, 133.444050390551, 128.171917550485, 124.628429230254, 129.906215110883, 125.774893796814, 127.846140186546, 132.179832103086, 133.773639525134, 129.154089169045, 134.738434256087, 133.558544201109, 132.059623390247, 134.181060146792, 127.071696826508, 127.718889177293, 136.545429319222, 132.22956035659, 126.636023989508, 133.833911403734, 130.242358230784, 134.059987585349, 129.751295691357, 133.126874113943, 134.930726980284, 126.867206183675, 133.785382007298, 127.676319164099, 131.427366141131, 130.124421817351, 127.882218970573, 137.8486401047, 127.910255620105, 126.45690970559, 129.612210498025, 132.656624868999, 132.292895089318, 131.012186063389, 126.455091109314, 131.308681998484, 135.765490849747, 130.034325022603, 132.58133192853, 133.520862721957, 131.199003165182, 133.238143182223, 138.823857124758, 130.977816614583, 128.17673823237, 132.880355355414, 127.652472422141, 129.175118891671, 129.955319226783, 133.418988852463, 127.372764318058, 132.841119923602, 132.772640959409, 132.024375708385, 128.047756953838, 131.83925729253, 130.922733842151, 129.994282660702, 132.14552955812, 129.674807205402, 131.201756031069, 129.15463342471, 132.857539988684, 126.781383638905, 127.730583350789, 133.783575072957, 136.062764043815, 134.172401844974, 130.072182379444, 130.902009247269, 129.657629892577, 129.704166235357, 130.165091566878, 128.928076227165, 129.452469587463, 133.025935969573, 133.736072393716, 128.185450608983, 138.79865417358, 129.827691867364, 128.632711867614, 136.854546063352, 132.14393796273, 128.928814121832, 135.293929786805, 131.490150542605, 127.594066286213, 130.754471059425, 129.889589255247, 129.347443748653, 127.95267963485, 132.079248124914, 132.633217121038, 136.63937699674, 132.176073838057, 133.830050982797, 127.833092886674, 129.059336671217, 130.375184630198, 132.531273493121, 128.078719089718, 130.452595756219, 126.467001202413, 126.97840147098, 135.476768167275, 133.769745929021, 138.22506506512, 129.027208539408, 132.667066293116, 131.290852798655, 134.285935192908, 135.864139225062, 131.678358386696, 129.554341472707, 132.467960067414, 129.151159271292, 127.612241892791, 129.064799237475, 130.303151438312, 128.558880630083, 131.223307936726, 127.69100292966, 130.486462729094, 132.579083056248, 137.554650940378, 131.373482219469, 131.971197095112, 131.587320427676, 131.675962415027, 129.396514049831, 133.401824133694, 130.037305857667, 131.558919142866, 136.078473193928, 128.807677599123, 131.174200188264, 131.777344895362, 130.333680712495, 127.988790581175, 131.429457506843, 133.471070764851, 132.43529017304, 130.132863722058, 130.732185650703, 129.882339886469, 135.464004908143, 130.525889419613, 131.510163091465, 131.370432829654, 131.831189307366, 124.548190991824, 127.896379904027, 133.849381750831, 130.590151034824, 130.36218690584, 131.451846619837, 124.813235444471, 129.776433643964, 130.499894204547, 130.977628605634, 131.494800212441, 132.748888728784, 132.141111978201, 134.814472844137, 127.204143722349, 128.429297126729, 132.26084500368, 132.877854859721, 130.767584268142, 133.117672878335, 132.876946038048, 128.534990970628, 129.090519583707, 125.303652829486, 130.129514432885, 128.695698595429, 133.623612145943, 130.964364714417, 127.683677442076, 124.474386612282, 130.407785152832, 130.820867037263, 136.316873016268, 133.079948071985, 132.829040739903, 127.498929694294, 131.059707322617, 132.046619431708, 135.242888052958, 131.343993997353, 134.401656362807, 137.922889514987, 130.335381325122, 129.183948820706, 133.169181855834, 129.318781319988, 131.609230412979, 136.146031680458, 132.844231725932, 134.41289428565, 134.03727991099, 132.708031736955, 131.710471742634, 137.114510395719, 127.312213495675, 130.967569573581, 131.300645496559, 133.013267153596, 132.003294497996, 132.778375418545, 126.32716694041, 130.808428947575, 133.239970441544, 128.609440259796, 127.030787282784, 140.933650254988, 133.882904190245, 131.910060260426, 127.709203527232, 131.008251462368, 136.109994495863, 130.573336902785, 128.893566749695, 127.010813603315, 125.995624825991, 131.450877199267, 125.921184028269, 132.236000949906, 130.233237514327, 133.904492026627, 121.849073438539, 130.516947126407, 131.03543028159, 133.510582043884, 133.507732662109, 128.560736141174, 133.689923779876, 131.015327469241, 130.762679281379, 135.097254592916, 128.840683894297, 128.868254578602, 128.866631817254, 130.502257249941, 126.043318979244, 131.275214379573, 134.044072225738, 135.323294523965, 125.148669195909, 130.560271550599, 131.974735392613, 129.484868902469, 130.223206009464, 134.247939080877, 129.741892115198, 128.271742263958, 129.345047323942, 132.916196010447, 130.24440523862, 124.763576534087, 127.557643582621, 131.563779506318, 131.365342253712, 131.260186785692, 129.93781217789, 133.853896840374, 127.689476367616, 130.917017744106, 130.255244330518, 132.251674416811, 132.136988285461, 130.629248240334, 130.25621170288, 131.526003599148, 135.214826698002, 135.773681344953, 133.108022787917, 131.396519691525, 132.337186854712, 126.138012838747, 130.512195471293, 134.166025105588, 132.857665291961, 135.298714880171, 135.12332216155, 130.90190171101, 129.161005513556, 134.922818101976, 128.090273059262, 132.867166418657, 129.879466352753, 128.792001035408, 137.157709730171, 136.612383347538, 132.381955551496, 131.587663421949, 131.142577823065, 126.549733453534, 129.090715978338, 134.740731819525, 132.620419677541, 130.763088096178, 130.779239799267, 130.806502565796, 132.977212601083, 137.530434021103, 129.44479016036, 130.624625301113, 131.881005702838, 132.757859598087, 134.690171946231, 128.816665069091, 131.95678140616, 133.448363541868, 125.828925929472, 128.524120524807, 136.19738737602, 129.593299477561, 132.035099864965, 135.750035347227, 134.209915187854, 130.09531160395, 134.124760746333, 134.356498564544, 130.818408169233, 133.266145207001, 124.843398653091, 131.147388765457, 132.220071021892, 133.196766522475, 130.790852704627, 136.556157885266, 133.986649650542, 129.213512601469, 129.458615205443, 128.028422197116, 129.983975719787, 131.23016233188, 129.253159522178, 126.977957611011, 129.842504895587, 132.954682189452, 132.321497828662, 128.371688436234, 129.912498591064, 136.280917010335, 132.878143015641, 132.941826627128, 131.42765763448, 136.5500152579, 127.908143640109, 126.891310501529, 124.359304160789, 134.780929079825, 128.423121004096, 133.395845097414, 128.676292414241, 131.621819750781, 137.324135652202, 131.968411360271, 127.652783806006, 133.761762966035, 131.704256126098, 131.906066009028, 129.871207754342, 131.895818007565, 131.164251685724, 125.323828636323, 133.611464195618, 128.328937306914, 130.57571006202, 126.909954151712, 126.028374749907, 130.749730137371, 121.375664340674, 130.435944447188, 131.522428780102, 134.706029521963, 131.024175551114, 129.227045780784, 131.733778298634, 130.805563784866, 133.681832929568, 136.780874490572, 133.410865311375, 132.787265869363, 135.126577998762, 129.065713193322, 131.649347184698, 128.2462370892, 128.579821985389, 126.090580961033, 131.50697161855, 132.149816547639, 130.4316842241, 132.5803557887, 127.527265766694, 132.303853049282, 127.49429491819, 130.2047456668, 132.117680348862, 127.64050353338, 130.423255456055, 131.106571586122, 132.907598814075, 132.109695026821, 128.52923015664, 131.811097055266, 136.2095121677, 134.568854086477, 133.280256864472, 130.733028152385, 132.823409479192, 130.003675976091, 131.657631388355, 129.757571233324, 136.410251744849, 130.445683721807, 130.540296482329, 129.225236306856, 130.905490598359, 132.051017449018, 130.48189556083, 128.475075529871, 128.8384699991, 118.898207195743, 131.281078868623, 132.742379473652, 126.951063598725, 132.876256357274, 132.355851381779, 130.997332159816, 133.320896476376, 128.836926323653, 132.137092308184, 133.64031896773, 128.869340605213, 128.711458653402, 132.656719185072, 128.749199174069, 133.173366997237, 129.435902001782, 131.875023015997, 132.39676615773, 132.315571078968, 136.169289620881, 128.858950478028, 125.874819316053, 129.380545534053, 126.860233197281, 126.809616759486, 129.051107121709, 130.773823169847, 124.228846210948, 136.086707532138, 128.916551063553, 130.831777929967, 130.790777168336, 128.764351105739, 132.228920435303, 131.216080985001, 131.626187385245, 126.870289946676, 126.23475089008, 129.188562602392, 127.044710703942, 135.823715389593, 129.205097613502, 133.807156316328, 133.031319520388, 129.286922033167, 131.273113912662, 134.552106225446, 134.145271771211, 128.470948502265, 131.249732499304, 132.80639641598, 135.829100066274, 128.255591673045, 136.662169764059, 130.514392670081, 133.141053086735, 131.315492773043, 133.365227401854, 130.579012604152, 125.758278613457, 132.154892076682, 126.049396640937, 128.673207613273, 134.28018513496, 128.908708694416, 129.167175117803, 129.961265423795, 136.265011611145, 131.334394401142, 129.574573673031, 132.328547493981, 132.757376951568, 131.640389590771, 135.215722536215, 126.420681298507, 132.432936869479, 136.432747190186, 136.85891824256, 130.764562718995, 132.916449538325, 135.039023872781, 127.277533396953, 131.829290572175, 129.634830587595, 129.230071479627, 133.778473586199, 131.141126913301, 131.623505457849, 133.762009738803, 129.225856477505, 127.951694218389, 128.257080592603, 138.207593791999, 134.430447110152, 133.032508002133, 133.549594996472, 129.28257219589, 131.549628083946, 130.402624450744, 136.864010298281, 129.348449607999, 129.116912658908, 131.389178013567, 127.429499485631, 126.575994215411, 126.580215470431, 133.569797580768, 126.405148161402, 128.933216265104, 128.017988518665, 132.187994568033, 128.279472655199, 135.617131310532, 128.181917800323, 130.335251670726, 128.518983953061, 130.745689019142, 134.706729824846, 132.240002584941, 131.745987533195, 131.317919339777, 136.964513277043, 126.662883469015, 126.134158469899, 135.574536824362, 127.56567701481, 133.639791969261, 130.643346233353, 128.438743197266, 134.392316879671, 129.348265586709, 130.300008363008, 130.216020660779, 129.960160218634, 130.090861292694, 135.419317469895, 130.942786835719, 133.694078425465, 132.51327998898, 138.173419045889, 125.356776643768, 128.755877342852, 129.296685965944, 133.563332109857, 135.553311537335, 128.492871336189, 131.251572541365, 131.806741020334, 125.736182038234, 133.40273828893, 135.378262292151, 134.703940525035, 130.781300336022, 132.272664991664, 128.570722561285, 134.632183458793, 130.02500285106, 126.950282595043, 130.426906619914, 129.175453257294, 130.353774503153, 133.155001580609, 132.924425565206, 135.399855475577, 131.499631496148, 131.004824717121, 131.731873365874, 129.178345721942, 134.23165106038, 132.025379612358, 130.65364392156, 126.006492822683, 128.810306496389, 132.076038106143, 131.177611811355, 134.483011193876, 128.983034870383, 137.085950003639, 131.783472258729, 131.489413397202, 127.797218592278, 135.299677461172, 130.454332300053, 130.031103605059, 133.343422295163, 132.929767688296, 130.420972891082, 127.929101407054, 134.479382092719, 126.703477846393, 130.333390116102, 132.104821256227, 136.246856957656, 124.061048006329, 130.869372133352, 127.541113346069, 139.237577380836, 130.991772644156, 134.295310042268, 132.179609326442, 135.688976330258, 133.623434979725, 132.135577042713, 127.528710705634, 128.918934344851, 133.063233285254, 133.778748836508, 133.578334259236, 128.906322293653, 133.113112635942, 131.294974193548, 128.304878717412, 133.970941648726, 131.424181189882, 129.145453494244, 131.837639316651, 131.070897262722, 129.301015806727, 134.987203516953, 127.156639986346, 132.298968608161, 132.658326990268, 128.955563046374, 137.723613100837, 125.358029937948, 136.372703132379, 135.943281596277, 127.554094279414, 137.419594553358, 128.313277804855, 135.765065349989, 129.552463075665, 125.993896959799, 128.267243641945, 137.751881395017, 128.433454873303, 133.416050832362, 132.205608708566, 131.30600201726, 131.120846841237, 133.404521908485, 133.362452782171, 138.134801772301, 125.768091404689, 127.830525822707, 131.545760282647, 129.04062764107, 124.269427355208, 124.831357605399, 134.084874599291, 135.259157446406, 131.702558718664, 132.222076698836, 132.100234917174, 123.935058006351, 127.37672601019, 130.76019640884, 130.300173609365, 130.462364984532, 132.128875333238, 133.683711590974, 133.917652383412, 132.322044094314, 134.705727088236, 131.392948730037, 131.796039930802, 127.251577028614, 131.661994863034, 129.203724147922, 131.911472892504, 132.370788881294, 127.105000061213, 134.72669949168, 127.651048676848, 126.951947655772, 131.521368577112, 132.912534347746, 127.982941752192, 129.78548643384, 130.791390395924, 131.640343402198, 131.370788355654, 131.300212029843, 132.607591475148, 128.606536097496, 134.19429923125, 136.623402194831, 132.293216547783, 128.095134222166, 128.275658847222, 132.963270976262, 131.893110953436, 130.99261476952, 133.478557172803, 131.56739185172, 126.756281266587, 129.487175714469, 136.175407296946, 128.911980464066, 132.652109847955, 125.900951870946, 133.337585068079, 125.725977561356, 130.711518205147, 133.684454675047, 131.177033635335, 129.109667309619, 133.305235733506, 127.033246389688, 131.10855997749, 135.216578637834, 137.316074239965, 132.309343526985, 129.788534472724, 127.760820014444, 128.715752357518, 133.378756644408, 129.013332718902, 127.768421601421, 134.946089547418, 138.22482847038, 133.511457870382, 129.731790373966, 132.438208280123, 132.299604443323, 131.978950242227, 126.870051385328, 128.462786218655, 130.923124751946, 133.409285904725, 136.458313662608, 130.001182408285, 131.252809105296, 132.605741572067, 132.431820452986, 130.760191286369, 121.818407555585, 134.32285867066, 132.419913336088, 127.652573587864, 136.281872616625, 129.833124822296, 132.64593184999, 129.373863276676, 134.385557493974, 128.334962412065, 126.22457583005, 131.922825246299, 137.003911175141, 131.240163135773, 129.175510709668, 134.375998808958, 132.806180308066, 129.23614932818, 130.479501820991, 130.433775401239, 130.638459956197, 127.534571009339, 135.34370432924, 131.726005173994, 133.768159348304, 126.975281424275, 130.465234923385, 134.516378665933, 133.807473209876, 127.225338497933, 129.550202209918, 131.727152601179, 132.342398254065, 128.135803561499, 131.199438511463, 129.22676882873, 137.317355037555, 124.238609851348, 131.878025057722, 125.505202073088, 129.580410182525, 134.533945971627, 136.739144631149, 133.638958382074, 128.769618475373, 135.9354625421, 126.682097510925, 130.817772720843, 127.335489051294, 134.248696543038, 131.794830362806, 128.455887098145, 129.92784819658, 128.570190965273, 127.215933990711, 130.900613965274, 135.312533964892, 130.731272919957, 130.783038939045, 131.458712962126, 133.677408799369, 131.879745179218, 126.071260869577, 126.886139536367, 130.340051021026, 127.558664685882, 128.675880563996, 128.05375301521, 128.181026673981, 131.339963521242, 127.564680596088, 131.035062114074, 128.454775834145, 126.567464358831, 131.20101718154, 127.181611642214, 129.511839646294, 130.192142262053, 131.340824807281, 134.394295961471, 131.795286097113, 131.310550279128, 126.823790685477, 138.852040212072, 127.17170224105, 133.582029780069, 134.331072404073, 133.939932914427, 132.363932504993, 132.953622442419, 131.33442116447, 129.033551054979, 127.990623592289, 131.775863231431, 128.121590291365, 126.757368590192, 126.820203714375, 125.892389622773, 135.463889275671, 127.008265481342, 130.312048002004, 132.559517968406, 131.485578406811, 126.489826494274, 127.130576692963, 131.199227716211, 132.519805907455, 130.189981407725, 127.970672134929, 133.876522095806, 130.675935825055, 133.061250473002, 131.028416612491, 131.967782033495, 129.943326771655, 130.493227017262, 133.5170644968, 132.587875291795, 133.768945513482, 126.488819438746, 135.501974822178, 128.306832476875, 129.659637307879, 134.678923525204, 134.042577267382, 125.807460841518, 128.717157193717, 134.364420043277, 130.926241151356, 123.823406320777, 129.233103776291, 129.741716554667, 128.589644553374, 135.564074409984, 129.668248657189, 130.620879604597, 127.565317419998, 135.599943766537, 130.121046652726, 128.961354555107, 133.069928177617, 132.174940252216, 126.685004127735, 131.738600592279, 132.843204779561, 125.262770669984, 135.812501029797, 130.511036200594, 129.313426747855, 136.175473895631, 132.839552679904, 127.533364380095, 124.196087091327, 134.403491600442, 129.047889923477, 132.794206403687, 129.094534846021, 132.492348900061, 134.634858703823, 129.431389002202, 130.754237533756, 129.225635743495, 130.297561828143, 125.150380530707, 133.772358776185, 136.465735545501, 127.447523753144, 132.42767170333, 129.758537618129, 133.02203943647, 132.003108731476, 128.760280336433, 133.447236497066, 132.649389986801, 131.811855338625, 133.831162204861, 132.030021018237, 131.830296533715, 126.142062711232, 130.838980989528, 123.92118289224, 130.818616388197, 131.347006759115, 124.661999953759, 129.298667258185, 133.136460890463, 131.586498778533, 128.333110542494, 134.458378749674, 132.054618835961, 133.047672285196, 130.11806868415, 131.669729024143, 133.10776698785, 133.432121184167, 129.831740617758, 131.563867012794, 127.928710324404, 130.459484808741, 127.152544919649, 129.230935270084, 131.145641693278, 129.78379979123, 130.357718484164, 133.617183842029, 132.586277237621, 135.249174407228, 128.702759579571, 130.146727420939, 132.899577335005, 130.245681523876, 128.40197044559, 132.529728420352, 131.024696885347, 134.364052311812, 134.620294372322, 134.923996364398, 133.093320001534, 125.31282841149, 132.754282575803, 130.538134746976, 134.61562563538, 130.736808109476, 127.634584903698, 128.310931326554, 129.286466829491, 132.875066411941, 126.180926414242, 135.173211229358, 128.164934044761, 129.301347062772, 132.593300935462, 129.940037909453, 134.274957021753, 128.347053328618, 130.714150234056, 126.415161288464, 135.187234214528, 133.58932655315, 135.665382040603, 129.344772296614, 127.754697105645, 125.979753553939, 126.698688945243, 127.445743659726, 132.468364308394, 134.255296279587, 128.356133859384, 132.045560315937, 132.568161509581, 131.469759500667, 128.522106659324, 129.593114443846, 125.034241862324, 130.509531327704, 129.662917084528, 131.667443284571, 126.994999911315, 128.22193614168, 131.736738107596, 131.512681585502, 136.970276212366, 127.954637034682, 130.181884798891, 132.320590200815, 132.381723858151, 131.017739909642, 131.853765599438, 130.281569829541, 134.26117510456, 127.719859111233, 130.715052302996, 131.836046871073, 130.460175336235, 126.159974928555, 133.530065590885, 129.728215342354, 128.055806892275, 126.548027355028, 132.630758171701, 132.787646022655, 132.614679080763, 132.70592471494, 135.117468610279, 131.040962340369, 125.945772289691, 127.522384334728, 132.825816977323, 134.676956883597, 128.89554113395, 131.922126147366, 127.127462849405, 125.559330155004, 133.592738198077, 136.334280986379, 128.048679270216, 132.782846139269, 131.002689414688, 129.786717116619, 131.667057472905, 129.453890565154, 128.670205048415, 131.764193257215, 132.810689992825, 126.2566276548, 132.063201473836, 131.945950126617, 136.135915765018, 128.40192106728, 134.226652569903, 129.495140349398, 131.162014107126, 135.786361199113, 126.102033565742, 129.202887707802, 134.040302758411, 131.013516347164, 132.405756719714, 131.189415256726, 130.470648069588, 128.994214741885, 135.954021475597, 130.258975558002, 130.012644798625, 127.012563937096, 131.547946752315, 128.401540221512, 125.100782844951, 134.164941713966, 131.522702276448, 135.535722288089, 132.011950041425, 131.385547690523, 132.131814182631, 131.715364293489, 130.168616308758, 128.209188696975, 138.322600170602, 134.78977945187, 134.37930546621, 127.591163274401, 128.469199780589, 131.274443218567, 133.936617288516, 127.112102362565, 128.527643970531, 132.462632846834, 131.637430495373, 127.700504245314, 130.962116712725, 133.867137385783, 132.651650005983, 132.385534612482, 131.200718951029, 125.111706440194, 130.01975693464, 134.539770004255, 130.513688610065, 128.807852762862, 129.783949609712, 130.557000411671, 130.492154626804, 130.470230043774, 127.491399100406, 132.870374412477, 133.949769914031, 130.022030799735, 137.713518724871, 128.142667878317, 136.402531779128, 126.682378826845, 129.944497288634, 131.368023348288, 133.956777384341, 125.896909581193, 128.446231605356, 128.684835583604, 131.936120990785, 128.972664943903, 130.683763827308, 128.26786419477, 135.695197041812, 127.035651336433, 127.996373965291, 126.481604525719, 134.428219916712, 134.739418136275, 136.045239547706, 134.743532343694, 136.421348534478, 130.970330182416, 136.153684985386, 129.459839575262, 128.562952322616, 131.804999681887, 130.132230379786, 132.490170297162, 132.536253995224, 132.876399197558, 123.555393562573, 129.245423480422, 131.550179772774, 134.028786402155, 130.238868460739, 133.013018195084, 128.056751523012, 132.149635936754, 128.466093607514, 134.874060409844, 136.558514853179, 131.119157702991, 136.451033340322, 131.095411101414, 136.968225126026, 136.543635270748, 133.488304567403, 135.116863482718, 129.009423503565, 131.66837020817, 129.436867949361, 133.829512431964, 129.858842839308, 129.809227011786, 132.50385914404, 132.610268389871, 126.782323000721, 134.746663436063, 129.070438897119, 130.144695236036, 125.9011364254, 127.00633245059, 127.951071207383, 128.806404065739, 132.89521187605, 130.59107062117, 138.887101230766, 124.396398627292, 132.75423709426, 134.434318007522, 132.751833333948, 129.99304154578, 134.522918344543, 129.813744795261, 133.298707239351, 130.144206682315, 132.637558372394, 130.023549219705, 129.266795887165, 133.065346832523, 131.628746346911, 125.481157040391, 129.670439670476, 130.313577383096, 130.701473759774, 130.962174657048, 130.232238293473, 128.465884068571, 128.532211824634, 130.512424843957, 139.603581608532, 128.525151508326, 125.787974241538, 129.869995050735, 128.260725109772, 132.314018100328, 131.411255166121, 133.114199640347, 132.084528543986, 129.684660284033, 131.568730410489, 129.677479892879, 129.714669366933, 130.945655305782, 137.269966471765, 130.386315467238, 128.381142306476, 128.339952748689, 137.835038538724, 133.906094270503, 133.781376091972, 126.93734871687, 128.602025303984, 139.002175910435, 138.511032099756, 133.278643060863, 133.075830379194, 130.612208667473, 133.711446512778, 132.251725224947, 135.243935904561, 135.224146530857, 130.637391001931, 131.921915919712, 129.006402146855, 133.896590240645, 127.521885256903, 133.110598105162, 131.117393719523, 133.924709259939, 132.24935346014, 128.956093815939, 132.955811753681, 128.847104387103, 131.963564243785, 130.070102584841, 128.263186478652, 133.256210727046, 133.938358677036, 127.836532642054, 134.461270857116, 125.996763996651, 131.414868375627, 129.754244339686, 127.129825331212, 129.770677740111, 127.664967619613, 130.376172687701, 129.973969091033, 131.833175057133, 132.377311934809, 132.935799142459, 132.660968503973, 134.801675958869, 131.179668901476, 126.495000878644, 127.953471490955, 133.905594537303, 130.830407296231, 136.149877499827, 127.072911183261, 131.693001355523, 128.224015735502, 132.068296415159, 127.209105003272, 128.503673593819, 131.054740111185, 134.2214002819, 128.893677939884, 129.139986469135, 135.106073029281, 133.337547199217, 128.607166511829, 128.448345570345, 131.05193343855, 130.733245382788, 128.840474292273, 132.830386601953, 132.307139664952, 133.636916434032, 130.249930385433, 125.787456692356, 129.633115230717, 129.462288653518, 127.336926362115, 131.578165053729, 128.058492913802, 128.63402700799, 131.058975282437, 128.420674967035, 135.867663994663, 130.78488439106, 130.024369571565, 132.729622320048, 132.719492254377, 128.423452624941, 131.209453281637, 128.391973774162, 129.78827057113, 130.943872508476, 130.767857258338, 129.061661143542, 133.816104172906, 128.609946105575, 135.131907554393, 130.660117336108, 136.120533754706, 128.492550442624, 125.921533163313, 135.726355382594, 127.965937737515, 131.108717290015, 133.371204668969, 129.592800303717, 130.336482837706, 130.321752074896, 128.489350729152, 133.976603705433, 129.459124537215, 131.8758409781, 132.347954470443, 131.696607819289, 130.857305002928, 133.657329319821, 128.319061381954, 127.576802765015, 132.774224997704, 124.925447187989, 130.973758976742, 129.521136193498, 133.077785046484, 129.316263835204, 132.87667137462, 133.732925538833, 127.354768017781, 132.191946548738, 131.099521692508, 122.47069393066, 129.961199228473, 132.719680209732, 133.027167307568, 134.593246577981, 132.88792518719, 130.494808816014, 134.108010005209, 129.383413591946, 129.964934555463, 132.992303838526, 133.512990875304, 129.985135366817, 133.394770927412, 134.90508868918, 134.522920698773, 130.515779106203, 130.768610750379, 130.051055031299, 127.341630070767, 135.329795025667, 129.083593907462, 132.533465713928, 127.061215506743, 128.60323085206, 131.067470186175, 134.236386771382, 129.70774835569, 129.102185189281, 127.550548301011, 128.348660488899, 135.561242267993, 129.961408104105, 136.783908961999, 132.905914816732, 130.785032300243, 132.374205744497, 131.55973684409, 131.84746782594, 129.180991457749, 132.877648235186, 132.610185043985, 128.942037850505, 128.345330067253, 130.375986952478, 131.867418119369, 127.698115323348, 133.151083622468, 128.285860216856, 126.034575145523, 129.875478101771, 129.302776481838, 125.957262786239, 132.319207772184, 128.729512485538, 130.491460559657, 133.026079315059, 126.808553812746, 126.375533819517, 130.689372298006, 131.043914545573, 128.70597230782, 127.386221717316, 127.738181155455, 132.433164376239, 133.774837968598, 127.402709912905, 130.588031918652, 134.09194042213, 133.517353432789, 131.557806326493, 128.554317807098, 125.769029732433, 131.317455802026, 128.373425755632, 130.293349242956, 133.378071340648, 130.556465790068, 132.650397709617, 132.257497403997, 128.340436681147, 132.336714973399, 130.721991208261, 127.340305056153, 126.374373924525, 131.394829463224, 133.506460204891, 131.417830358698, 128.723470826671, 126.36144137486, 130.685888339475, 130.455760379487, 131.920141803717, 127.997262160085, 129.904323325909, 130.979620855144, 129.809549551951, 130.648146994268, 130.183868376764, 128.657016131468, 135.704484864327, 132.611886480149, 126.6063639032, 131.826698732873, 134.892918158416, 130.981044852404, 131.630808241643, 127.823895947481, 132.054913254982, 134.73135449748, 132.36020788825, 130.00490502814, 125.994976588033, 133.374979952947, 127.241071964949, 127.808277982597, 130.813896078449, 132.828816425892, 131.362942339406, 133.023062121237, 133.696635250234, 128.169468456739, 133.760111303863, 128.023969393872, 129.402457421106, 130.97363998723, 127.857010686023, 129.035169973571, 130.272728422981, 128.223127085176, 130.759416417172, 128.688616969039, 131.613056129252, 131.341057180585, 135.70815060025, 127.848003221005, 134.126282197817, 133.117438400158, 130.287498173153, 129.93658137165, 131.267149226479, 132.144834853254, 136.076689056016, 126.049338669253, 126.783860691687, 133.097707271925, 133.946910574422, 126.484117575483, 128.066263162724, 134.593350600456, 128.221525313377, 129.56361805636, 130.194006694111, 127.964417793371, 129.28719178527, 129.08916127572, 126.984857529959, 127.450605044819, 133.993976688697, 129.546413553286, 125.451598482996, 133.282575819097, 134.931097541782, 134.558928126216, 133.528910825595, 132.466445965304, 127.419807691586, 136.380552470729, 131.281104459346, 132.356438521721, 130.726942170132, 133.158483266505, 127.417683708069, 130.523753295073, 133.516336447341, 127.232023065414, 129.968643501786, 131.736290454593, 132.56742627789, 132.380726416057, 126.239906599859, 129.235131221934, 130.025561075634, 130.057552322222, 131.670876601979, 130.338204131913, 132.757209938741, 125.778449857053, 129.220374086393, 136.222249754792, 129.535845659534, 128.089943782194, 134.744697776803, 132.337349089634, 131.018834912682, 133.851328837355, 128.885477328121, 132.421249821408, 134.418838042959, 128.04131577505, 130.45233259372, 131.436151567843, 131.546021484409, 137.448435940592, 130.223552072501, 133.708197296433, 129.110913780351, 135.211587494337, 127.832379608329, 129.160893526734, 127.989798522082, 132.99078771338, 130.100351509967, 136.658840792332, 123.442982374038, 128.077083321743, 131.692304782951, 132.450839089257, 127.896490151092, 132.006464373068, 128.034943444972, 135.244031729101, 140.532097545495, 128.76712194983, 129.69940089927, 131.299152569818, 131.62707650294, 124.120425770887, 128.278943855458, 130.770941839984, 126.428506513906, 131.114898187887, 133.510347412026, 126.623114411346, 128.65696447137, 130.98334199233, 127.972066786885, 130.621398785387, 134.135357246349, 132.215792915315, 134.28296033254, 138.144519592277, 134.079785668756, 135.591067270068, 128.628468007755, 133.494269067945, 128.951719871167, 129.08024453945, 130.573987307837, 128.551345085599, 128.116724585824, 127.14854337327, 130.667352481981, 129.894355730206, 130.020225886749, 126.81258031865, 134.726389276151, 133.041566213754, 131.094209722022, 134.553110365202, 128.230824668236, 128.985003865767, 129.884430931022, 132.584810697781, 131.561758957641, 129.48546944153, 127.664994591706, 124.507850101212, 129.975964314949, 133.935107220149, 133.802148059102, 123.89923596316, 131.066555197032, 134.491821212542, 129.786000522853, 130.906559547819, 127.793262889626, 129.428740517445, 133.368300357455, 127.800190725858, 131.30862368748, 134.280500775124, 129.348664868292, 132.20512200521, 132.136440315149, 128.487990034113, 128.736044511005, 131.455328395174, 131.038505903397, 132.428675308324, 134.996119499698, 127.681642773749, 126.591539194738, 132.032639686982, 134.049441272603, 126.998892147019, 129.033918580247, 130.01351513791, 129.721909401193, 127.557206879326, 125.747738589331, 131.23723303498, 130.257615031497, 131.520641281138, 130.339862719556, 127.53165210403, 132.920585719333, 128.622135234168, 132.198035699268, 129.352511192863, 132.069760931427, 131.289201781077, 129.131390287811, 132.197391626691, 131.672860982919, 131.147738597013, 133.664073579939, 132.739392493785, 135.634779092418, 131.551128339156, 126.347183149063, 127.367494041992, 129.140266646986, 127.60478039191, 130.334197449733, 128.454110348352, 124.929044806447, 125.284129323059, 129.869064139347, 128.137100790343, 128.043408422193, 128.533352362501, 124.389589432865, 130.748314143999, 129.274025435843, 127.340863310224, 131.857400875723, 125.409292362399, 126.652641435497, 127.215986192807, 127.937083557174, 129.978720121936, 128.254854525483, 133.065504279655, 133.098514358273, 126.70870673882, 130.583932018084, 132.13092197175, 131.250948732363, 124.365429606367, 129.536668144252, 132.065570062405, 134.941398186942, 133.82401641747, 126.679410243604, 128.833817656073, 130.0785894549, 131.244635241527, 129.292932825959, 130.668427223739, 127.891696717793, 132.518862658588, 128.558859677302, 126.361449351656, 130.870723196294, 131.140962415204, 126.255642339702, 133.018516150867, 133.586125838182, 135.099547368649, 130.127712195058, 130.656655532823, 131.280756168355, 132.906761571361, 132.004595092645, 129.943293335087, 133.835411500059, 129.024863103439, 131.982493901285, 128.774800337237, 134.887004880464, 131.653792171162, 131.312947460651, 130.508004670715, 129.858912842049, 128.573558349905, 127.824392820244, 133.025429399172, 132.978123087232, 132.373967873652, 127.118195483708, 130.542541167539, 130.150764675778, 130.617278930195, 131.686778635919, 131.449355004249, 137.098936513279, 132.357822729677, 132.475540005472, 128.836802447766, 132.211904758732, 128.473015421784, 130.967820910555, 132.897452134033, 128.486210127194, 127.87644698564, 128.54002081465, 133.791191835729, 126.768717010962, 134.848664532461, 136.038686774458, 129.999781369756, 130.351378655874, 124.896987081808, 130.915854898015, 132.543615238558, 136.433691513812, 129.81730548251, 131.792280040481, 131.392107020363, 130.682708312401, 129.387901321125, 138.377966361561, 133.589386650557, 133.594280559241, 128.84994952773, 131.669250119842, 129.709460248291, 126.402984647523, 132.435111182418, 130.507032719592, 126.394626559196, 136.425121974772, 131.644592606997, 134.039781249299, 128.69810117297, 125.94838091402, 125.43566265475, 131.251921263135, 123.322484796251, 127.87185697588, 133.519621715654, 126.282304108812, 126.039654724475, 135.800936806063, 130.628144818872, 135.061049892602, 136.553179060033, 134.107858411776, 132.167410957649, 129.007806308213, 131.487646794351, 131.445237690261, 128.109102415596, 132.409641414977, 133.147925727003, 132.812271406245, 134.798096941887, 132.0178959543, 128.111431812045, 132.939922913801, 132.531946250348, 130.044055859795, 133.442021070579, 131.987320419357, 126.839697744969, 124.198644456916, 131.533291791074, 128.945658300223, 128.688276937667, 130.10716543674, 136.803638023433, 128.856827776061, 129.716938383103, 130.659526310068, 128.252233175026, 131.731910803567, 130.189141233895, 130.407138498708, 130.912676184286, 131.083843230395, 127.04695278123, 128.109787936572, 132.150464708775, 129.415494859262, 127.970773443995, 133.53630683452, 127.179605544976, 127.073830427705, 136.45608995412, 133.08191883516, 133.32707754776, 132.188468427901, 128.100023696326, 126.745852386366, 129.09444075504, 125.147078352452, 126.590777102476, 132.357065196515, 127.844804162027, 129.406914332911, 130.790046463603, 134.998131181025, 128.016028453498, 130.129286490776, 139.346138580484, 132.654543728091, 131.112666991514, 130.699133509707, 132.136431940008, 131.758811684037, 130.453110026586, 132.580569683085, 133.308849296598, 125.428213829964, 131.414397317017, 131.350014438175, 131.650436026194, 130.319553485479, 128.138923099157, 130.677070427599, 134.721786509421, 129.376583360005, 135.267203601916, 138.141790052656, 130.597944532745, 131.856343725731, 131.319571484957, 127.600403930154, 128.311882813708, 132.006667011533, 129.770701245043, 127.907972398437, 131.08240824672, 134.545310501621, 126.9528523823, 124.280095750047, 132.126261228205, 131.883485347886, 135.546259553975, 132.264210161337, 132.239573495029, 134.202306916461, 127.235601188821, 131.181752499066, 132.4924469152, 134.366252171901, 125.8564156603, 131.172957218463, 134.612298170737, 134.824054412952, 132.24644858528, 127.638615741701, 135.687867534613, 133.54484505755, 129.239095859599, 129.785821489382, 130.139521567714, 131.363588500793, 131.974887987548, 130.022202329598, 131.970192965731, 132.11852258848, 132.551503356055, 128.221023914014, 137.541465175241, 134.829936307269, 130.594859840665, 137.662414953529, 133.825668327263, 125.450237237136, 124.11733337101, 132.624642625193, 134.162278729204, 132.145724327122, 131.448173250445, 135.844998808728, 131.576700377929, 135.113596636577, 138.960935989643, 133.078842368245, 132.150036303817, 130.958674393601, 134.135375498316, 131.532046716295, 133.170520802769, 135.048615291804, 133.543690074272, 131.970069947765, 131.209505408197, 137.666377948444, 131.50009623929, 128.880331417114, 126.712800540478, 131.658871111521, 124.720631251703, 128.6209560345, 131.06924666735, 131.803571684151, 132.194368830126, 129.871008413263, 124.58527792567, 129.13694664725, 132.358236803812, 132.9188989302, 131.815008134929, 130.60333718276, 131.263752283556, 123.773233551728, 132.929820785115, 122.264871165367, 128.391072637272, 134.737370095576, 132.896710773285, 131.719487641769, 128.522331620161, 134.862776584135, 129.880740900244, 135.067206978198, 132.612290703291, 131.476716925379, 133.992718633767, 132.203373859018, 130.519585642639, 131.942759161458, 135.992289501444, 130.586021301377, 130.966294799684, 134.023765171361, 134.146588861074, 133.719405184396, 131.488705401863, 133.51993311573, 133.312346988787, 135.450070143372, 129.879933355935, 127.673203295828, 130.677727279004, 131.923047371679, 135.378317557139, 131.472382847177, 137.149983377693, 127.20151658524, 132.883689097577, 128.363748565127, 125.447021591978, 133.487200361944, 130.095295215262, 131.899349477615, 132.976564321755, 136.572588155361, 134.28275923068, 135.513262865529, 129.910071600025, 128.502052118608, 132.806662238855, 127.524212301576, 133.11847523829, 128.454303254599, 129.20757800721, 131.851907380495, 126.956741505188, 125.469977867829, 131.694598354922, 134.36648349734, 134.409607379505, 134.271170264747, 130.002947605635, 130.466503993259, 129.405541926177, 135.588876232196, 129.595740783049, 133.913044341829, 130.251129225319, 132.580271934654, 130.483216199521, 131.194206031109, 125.448226766161, 137.973579403381, 126.959601409848, 130.188249771262, 135.465211575443, 133.044218214094, 132.059381118684, 130.053384262165, 133.846020462637, 132.016724291426, 134.733471846961, 132.693851743419, 134.65288627915, 125.940988955964, 135.688013240593, 129.296848020553, 126.066268300551, 130.612792545713, 128.671386905539, 131.812478319112, 133.254514818345, 130.652613955858, 129.052060922195, 133.971370814643, 130.361821517996, 134.554566128576, 134.448354241411, 131.185033647105, 133.754770376046, 136.163796785117, 129.566439391721, 135.435138614082, 136.996634934342, 128.229295113436, 131.738777729866, 129.667659484716, 133.497981930243, 134.695782881061, 130.873026468465, 128.437968241971, 130.798718807075, 132.277158648558, 134.245373231119, 132.064204044187, 135.642683159907, 130.736769806886, 133.03670578854, 128.842164440792, 127.01066341447, 132.765344456838, 130.777380354686, 132.826158634091, 131.96058677727, 130.453574503023, 129.160528858601, 135.364515503894, 127.749541382075, 128.744694764855, 128.92819767788, 135.449078163705, 127.760804314178, 132.016607146823, 132.982370826891, 129.42498791709, 128.325568041235, 129.071976644708, 128.655187014301, 131.946271155402, 128.327819325944, 128.656184702399, 129.524562699749, 127.845006973502, 130.576127620709, 133.89225262417, 132.851260029517, 129.559880443633, 130.650646639986, 131.777425466629, 133.025771127186, 133.431416597407, 128.619663733575, 128.200727161633, 131.175189042596, 131.832628139312, 132.027943897338, 130.345480258918, 134.383884650727, 130.558140564906, 132.849660637035, 133.838136643149, 129.586601431485, 132.307589515284, 127.786526424751, 134.172455939108, 128.346890037222, 132.64497269123, 136.522605138906, 129.378293185617, 132.361374649397, 128.082654340812, 128.517668661021, 132.828137707397, 132.698324905546, 131.386484762637, 136.21507523453, 133.124408005784, 134.153317033605, 136.210226144403, 132.32738362977, 128.787464335443, 129.451794101472, 129.661530925221, 127.494223213877, 130.846585064026, 130.599647720203, 128.065007187758, 129.526141918149, 133.692272312632, 127.296980133844, 133.748211362436, 129.621258384383, 132.100886877649, 131.450431005309, 133.040431372285, 133.199066152518, 128.664519276531, 131.708998622185, 133.669398144561, 136.015517588759, 127.895140342816, 136.839778748262, 128.286968059243, 126.956634009297, 127.254449411181, 128.145372917345, 131.079010728411, 133.286008289494, 129.964285336442, 131.318669915583, 132.3440493613, 134.261473258713, 131.291059347513, 129.933856141478, 132.456853688494, 130.434143352473, 129.85292969917, 132.742391313183, 132.231924885423, 130.734963958365, 127.923202047027, 128.68106384028, 127.490377970024, 131.744451146443, 132.043754066699, 128.90065958445, 132.373450895451, 130.050528046539, 134.760764097286, 132.09196369459, 134.894263160005, 132.252306357026, 135.793360903199, 129.43671094745, 130.654472490516, 131.25713968373, 129.380756155953, 124.046663897637, 135.022820692893, 130.034076851433, 125.123627741852, 133.164061731208, 133.244903303336, 131.705804877973, 130.75015879955, 133.206511708722, 126.949138793074, 128.323474004731, 128.848296750898, 134.312707993978, 131.077876246223, 127.656439439361, 132.845037276935, 132.217162721289, 126.360564123549, 131.550174666948, 129.56984594885, 130.124798590101, 133.032071818932, 136.069701563228, 130.003949927681, 132.737702298118, 124.428625443612, 131.472511418378, 137.556811284966, 134.025096007183, 129.284456431588, 132.614040711567, 130.418310611268, 132.354124016163, 128.743309206464, 137.306333509211, 128.510398920221, 130.83829206344, 132.52114365114, 129.593459291574, 129.093982767356, 134.023531184928, 127.483236949845, 131.639936387322, 129.719252202491, 127.717529887524, 131.494493714144, 129.119800481782, 129.612746421243, 129.220883267338, 130.276335877564, 129.796471832923, 130.37215522997, 130.963744254429, 133.830916021644, 134.608212029804, 130.461297901711, 135.107703956006, 132.564320820243, 129.961163715135, 127.930942544598, 134.840289811459, 120.31530842565, 127.281413799217, 129.932156151381, 132.917159120818, 130.543412763671, 129.24312250551, 130.622801254523, 129.851237472727, 126.809715486802, 129.799827303863, 133.818736264275, 127.182930823191, 134.689426486249, 131.476186084168, 126.90498645611, 128.776825408109, 132.838684251536, 128.774292043082, 129.727124661004, 134.452428440426, 131.336201690272, 129.275509403035, 132.332076491901, 132.311125063394, 127.311924782054, 133.027598887009, 130.252699858094, 131.485934034626, 128.921498604206, 131.741300860606, 133.618262380087, 132.016408250369, 131.217044214704, 125.934395194595, 138.891924045377, 126.794358862758, 131.008691323646, 126.883575291072, 125.004984830015, 137.224946151374, 127.133541964043, 131.277788734163, 130.257783262402, 128.752121739854, 131.822318734953, 131.547608768919, 133.224928104868, 127.694315809002, 129.645371920891, 130.855495787397, 131.3970274461, 134.432191243732, 131.934170312087, 128.329922871578, 128.908242615451, 128.208184179994, 134.793999712894, 131.44991420833, 136.645782706077, 130.927077123755, 127.785463516916, 132.713518560795, 136.584939659547, 132.591812328034, 128.365975716772, 132.342730548029, 125.370550369846, 134.026775621971, 135.254239847752, 127.76211804261, 137.295393043082, 124.338344039406, 130.120616834278, 130.913402983102, 126.419249509106, 130.608817674537, 133.983117890157, 128.15396399287, 126.919871626128, 125.655702486367, 132.681982176583, 131.434371413947, 134.769050516735, 131.746584854177, 126.287941960438, 135.977423575927, 131.437887445965, 134.97050163944, 127.672874082111, 130.069002289869, 133.271553601355, 134.990489566928, 132.428200777061, 127.772909071954, 134.142870874394, 131.460905196945, 135.14850003183, 132.853255458359, 131.956043887559, 130.701122269361, 131.736052968334, 130.20168695918, 130.228002364242, 128.047857967593, 134.128370767336, 129.114192863223, 130.747529209091, 131.100759036683, 127.161567073842, 131.248157943395, 133.056296906877, 134.00464082479, 125.326869687513, 130.371923010909, 129.973775048109, 127.785547374808, 124.657341345775, 136.092176019995, 130.237058142299, 133.791446220409, 129.506678257692, 133.914985383097, 134.451357835069, 133.790264527572, 134.713075890362, 129.395351205497, 134.997292600517, 130.815687002665, 128.907064799908, 130.009232725454, 133.385322271049, 138.18665915095, 138.021994803106, 129.416823425083, 133.665802116582, 132.753895444385, 131.038061376559, 134.06147004655, 132.57494567334, 131.913058836947, 130.763517091048, 133.669178801872, 130.231768724265, 132.128429743576, 135.139538481427, 133.002719313618, 137.539046071212, 135.410684052929, 131.213771256007, 131.239736792826, 128.060808060489, 131.201342582902, 131.329847766727, 133.669794402108, 133.652181339585, 133.120268331374, 133.533359991158, 132.008291893539, 130.293218228631, 133.588115260797, 129.315665565699, 128.51581920549, 130.662449709582, 132.336658576738, 131.237001892865, 132.352821206582, 128.74217549949, 132.752678284674, 130.988793276825, 129.02718404588, 128.92376719561, 131.784419716193, 135.2041715291, 131.811536862165, 130.905809788566, 131.150168525078, 133.744787658735, 128.936292954808, 131.104089665877, 129.367666237469, 132.369179200715, 126.707430508278, 134.699834379005, 129.732532657819, 129.251128452409, 132.425506623083, 129.476200012691, 128.248457218264, 131.634280905082, 132.964038215482, 135.006866191233, 130.810267332476, 134.764991805567, 128.101442838052, 129.213272485571, 136.008179221826, 133.975113292333, 133.08840688072, 131.96702846245, 127.428939675257, 134.705376590664, 129.893684230196, 132.790282515099, 133.835914594413, 130.907889673202, 136.368945013556, 129.316321780667, 128.615953869042, 132.074099899472, 131.170923210633, 130.094419615543, 129.12016974614, 134.659691533969, 133.290065764679, 135.024922543243, 128.229335543162, 130.761639513706, 134.516845629447, 131.668234404121, 123.073999437658, 126.363698349498, 129.848535843004, 134.137080651838, 129.614185424266, 133.588238872791, 134.475521759292, 134.432218756708, 132.4421614346, 129.911133708592, 131.086901201504, 129.456618280533, 133.587001951171, 132.641492662104, 135.1479308938, 140.817107497787, 133.659895838485, 132.617666853396, 132.830972225204, 129.296893986956, 128.488216042581, 126.452261724388, 130.118075860867, 130.946381625779, 128.858782054153, 131.831347097132, 128.052539173898, 133.9840008244, 134.01244572506, 131.766033067225, 126.720281848886, 127.234287076168, 129.625641557621, 135.894932643141, 134.193369659484, 131.227725752375, 131.028855515816, 127.516461929467, 133.461230260119, 130.606371127083, 131.8078475876, 135.543353140848, 132.915827082914, 132.228099172131, 129.957156099739, 131.841209847739, 122.264778205261, 131.657302521251, 128.29063245934, 129.818802207002, 131.488119060166, 130.307282012678, 129.956802190975, 131.072717175051, 126.507950093006, 133.898230292453, 128.331112167862, 132.2998579636, 130.258857112553, 134.723984059742, 133.550542502137, 132.683356212349, 129.487946752989, 133.924973242049, 134.177256292191, 126.156743014286, 125.156717637344, 126.854461567964, 133.738842890882, 129.621694711012, 132.51022936268, 132.994991916582, 132.031728605492, 130.248551434094, 135.757966658678, 134.666483163807, 129.242041946419, 128.170385507549, 134.533539201013, 131.749765198107, 130.579112894622, 133.918876902728, 125.619642139116, 128.16208080059, 128.047413730236, 125.38223019243, 126.34697702504, 128.27734514615, 128.000932936731, 131.827857377554, 129.381783827604, 137.861852027366, 134.99461497743, 126.619743375821, 130.991891524646, 136.030416861156, 134.592383675905, 129.686841560003, 132.994198559236, 133.585252028936, 133.270878486427, 133.045812067927, 129.156117414802, 134.788850278389, 126.913906382012, 131.198185676153, 130.868221703187, 128.156447880049],[344.84774187155, 382.012412679149, 328.284892008954, 341.344681061771, 383.209337434648, 370.117884952143, 371.939413136289, 327.743646527065, 326.937941302227, 363.808422442034, 345.079047521623, 338.574992219369, 329.292008859989, 356.632373101876, 358.961985031127, 334.584553685269, 356.349287951246, 346.304233878639, 323.153953457822, 336.286801951893, 345.165677135974, 343.339823342123, 324.310736761117, 350.063336802745, 338.90806658661, 333.845281707723, 364.588919435158, 340.709688349013, 339.775053734021, 334.773227444371, 344.143130333758, 352.165340598344, 344.660379455485, 355.868711529322, 339.403028454613, 361.183237129293, 328.33397365304, 346.854012474756, 313.841798245678, 351.6226026335, 367.506547262725, 321.66257169274, 333.683026081225, 327.034800681411, 341.147187155207, 316.275315654831, 316.770400125207, 357.497914856081, 352.527485020123, 349.538313557075, 314.327038857658, 330.512954275866, 329.176988311056, 336.240807091625, 366.402232064874, 361.535682433873, 368.187385742068, 353.542957978367, 324.290137846133, 365.310507902406, 348.71873871612, 349.603227944073, 358.574032066869, 349.958602219538, 334.556460412921, 360.80618007237, 321.540537460129, 330.787512457329, 342.040349683137, 311.499012082677, 338.567720319489, 349.656785835371, 309.660566446977, 346.377430991569, 359.223271021288, 337.226414904144, 324.367794670745, 332.27466407344, 359.454155762395, 355.405053571204, 335.588826527481, 323.40843925009, 354.610524255583, 336.646269381775, 370.108398512084, 343.813848123249, 365.693995659595, 341.094962726334, 352.713851620435, 365.871785298642, 332.510232928451, 356.804406012489, 333.763210834275, 356.858990995425, 339.238863648008, 343.5878831403, 337.212305981073, 340.65163631421, 368.10102011919, 325.506844843987, 341.598830580524, 344.208193938959, 347.187773071608, 341.351260541774, 344.271163485209, 335.080783034756, 324.070766388212, 347.235249534823, 351.022685135377, 374.296338647064, 339.772083457727, 312.611438433293, 355.344190331393, 332.015122094016, 355.064257917293, 331.878576559403, 325.377606909784, 356.895925052988, 312.331730224496, 346.880411745727, 322.594544953751, 307.590236555434, 344.985303329434, 319.186883030493, 345.06720032012, 359.952274943373, 314.965375178162, 318.589354102484, 331.359483795757, 348.568582746953, 352.210093119575, 349.709129493815, 330.589269134995, 340.835009287143, 343.223748427003, 369.07841769096, 354.181910930955, 322.060361028676, 350.446811264626, 375.109745947515, 298.131406446007, 353.303632982647, 362.556178588822, 336.865950806379, 337.360546401731, 332.38702061878, 326.136616762535, 357.736385677317, 338.349777419456, 331.025553882577, 352.976042670967, 322.677088341823, 327.747641975428, 341.909272559271, 373.576077453101, 332.14111682308, 379.766328258086, 330.446211944402, 341.129954525952, 325.258394508888, 343.694087094915, 376.927421751945, 343.778666418309, 345.737760810004, 366.80281436713, 355.766841401965, 313.587823595164, 329.415593108955, 348.242177690473, 352.393164269377, 335.397424028484, 341.778454777723, 325.261780301659, 331.753378068121, 341.464092242411, 366.07980547125, 348.952422686895, 373.648722375884, 346.811598771905, 329.218662678956, 346.436142034379, 337.628566446241, 344.112942707738, 337.079960625597, 319.12686902772, 369.645094815449, 355.070526675471, 344.669380113366, 305.234485994625, 339.139319866291, 359.346660974989, 364.413333587345, 359.976732227426, 345.327021688731, 363.443206534203, 337.800675732475, 333.961472806893, 339.958880914203, 353.198536344187, 351.978202821658, 319.351748084859, 332.748052691995, 357.836395727771, 328.233593790435, 374.337317740852, 379.203489586228, 377.909465413377, 353.371511225268, 385.600838660643, 363.470875490678, 346.494243017847, 359.97031198488, 340.108192677262, 357.809213746692, 380.387417662401, 359.411043456928, 328.423411106815, 379.346434464172, 348.314302736339, 345.330755819644, 377.538088592184, 321.478401409422, 349.010314279344, 325.173548972593, 381.2344855367, 363.455526246782, 344.732829318843, 314.335228098593, 380.128050635386, 340.295525858491, 337.096652374639, 325.855799658127, 348.778293386718, 353.679692574556, 338.751331419397, 328.396042241609, 338.668334072782, 306.132226381815, 349.617223084354, 363.695718630348, 351.232514730947, 336.882068848995, 338.755780095816, 329.384143885662, 327.415348851268, 355.688287443607, 352.334571517931, 319.664594622915, 352.215824305054, 334.236515508433, 319.057481477808, 367.58766803122, 371.176524596783, 354.220082801684, 332.874747684471, 304.563024047218, 364.591505622503, 293.559573839096, 376.147250374875, 338.86746552111, 347.145255889529, 356.934470190878, 351.100072351117, 350.491738076883, 351.569726014962, 353.836970300425, 353.092308372102, 339.693922079788, 341.003616671615, 346.268540864066, 340.375243987265, 378.586192775909, 332.400242878333, 349.595167416228, 339.062693999286, 334.13445112648, 353.234516025833, 357.537274714729, 331.252061810427, 385.162671869356, 378.255182358576, 330.922706505957, 336.22568192679, 331.774447138854, 324.45019081753, 352.393854501757, 360.466100235104, 355.007848725071, 376.470161819512, 369.08766833684, 359.117269230829, 359.407666126145, 333.928800206741, 334.261732465731, 334.685553291178, 327.624347221962, 326.309654103322, 327.324162410436, 352.800946599088, 352.00719836323, 342.478786705227, 348.102347867323, 320.914356675514, 322.132038314182, 370.482578589027, 320.111624260644, 331.757904380866, 344.854595975318, 362.86846932706, 349.659550934464, 384.918014609761, 370.340394821277, 346.601123212928, 323.45291660731, 336.353160431128, 339.187092768131, 322.330395890451, 345.102031326348, 341.583647418049, 341.947047024847, 375.809069582362, 333.006694306509, 354.685624821985, 365.772308399878, 329.265740917723, 342.999754034602, 357.243784030223, 333.76734597558, 333.235394274516, 354.45563717525, 353.523297565839, 360.17626257511, 348.829952021759, 347.437927793218, 364.903069089871, 339.087327426323, 355.020895442519, 348.576397740896, 358.088211331344, 349.240154781072, 358.517653692327, 342.696594393684, 363.282803614103, 319.45434946, 333.762536242054, 324.737013346025, 346.471084290122, 355.435803924873, 362.901711308302, 309.849254500489, 346.246287970268, 321.531388432033, 355.557674136556, 332.798802897578, 331.849341165845, 350.972536252294, 297.096020820248, 315.188478261097, 344.179719103631, 342.356706404814, 337.729669423943, 354.832850629272, 364.157597284237, 358.801879266572, 346.778565298075, 329.627374080207, 355.340437462655, 346.188396461409, 330.72086727301, 355.658845834421, 334.984410755079, 316.253246107974, 366.508540724227, 347.413103764336, 322.120590189135, 303.259955084374, 338.67112284792, 330.882648410652, 366.42895876219, 345.462742544798, 322.283388570671, 375.942310249007, 334.256229476708, 352.273350712229, 358.756109191342, 331.877169776354, 349.691882827827, 346.392153041643, 361.642400003627, 357.698041513954, 330.867476697917, 344.359625833994, 336.174819770731, 352.735057378826, 358.571065709323, 341.490596534022, 321.114453599239, 323.833436089281, 320.35352691991, 386.675102661985, 357.875417239238, 330.797560123845, 340.190098723675, 346.970843513644, 333.446916308071, 371.97014673931, 340.861521825217, 344.215655010478, 333.337974604461, 358.102387520241, 323.766672714936, 352.236919379707, 330.250992646387, 312.380937258496, 354.807537768791, 337.102391147805, 347.808237845593, 354.177089010441, 359.619725307762, 334.394083128295, 360.132105759044, 352.148980582336, 359.059761600909, 338.96929597471, 323.768539035357, 339.08490369872, 358.556782034512, 322.54385096871, 337.81703049427, 349.313514278931, 352.684827506603, 342.974992714159, 364.481101522688, 327.433114017332, 354.994156992514, 352.875557140806, 352.659946963933, 344.409903674113, 364.467998787113, 342.636467126612, 355.608888216129, 384.453437576267, 334.728446377931, 379.211314841291, 357.840329212742, 341.512614616931, 337.272757220982, 322.035870691377, 359.996134764897, 327.592408378648, 356.284937524705, 340.214217613098, 342.871535334784, 323.244912737177, 335.877785612771, 342.216470929324, 329.520764169044, 330.5446426711, 341.685688343961, 347.01095637428, 344.416549016837, 342.749694003125, 329.327097626058, 311.393451158795, 339.028235390552, 320.350310279446, 331.982473836371, 342.390724571044, 351.42722287302, 334.240608206289, 356.46790808945, 320.856650068003, 336.714027905057, 333.023918131289, 350.294862881036, 385.695856055989, 329.645884756376, 345.878330318905, 355.31294439782, 343.45816436208, 378.945570888997, 332.01018342876, 342.670679887323, 364.150890212469, 336.735079672645, 339.213569706607, 339.357130719947, 327.45477793686, 343.971284986479, 316.421247011434, 365.858857176901, 333.635573841514, 361.808603024617, 352.31520292571, 361.604489266874, 371.618018346149, 352.247713020807, 348.491772707382, 326.929203611437, 341.519193595091, 312.473899208207, 340.059695634208, 360.604347835776, 355.070131759151, 336.639311175616, 372.547972062666, 340.601537305331, 341.145296811287, 352.950142874517, 338.773116029232, 361.305911255826, 341.632949701306, 378.061429000452, 345.669351263892, 334.669343206223, 329.717786414511, 344.631433650702, 337.515668025702, 398.247116169882, 384.368179227107, 312.688137656966, 334.600902962986, 339.297327343219, 360.381043982033, 362.695804832181, 355.037187037417, 358.272052832332, 343.94778345826, 359.938001048319, 334.061801466411, 326.341050369028, 316.106820650034, 365.511029653479, 318.232869826003, 345.659697458742, 348.835691367958, 361.294094354131, 340.7849051524, 321.153442571536, 347.771037805076, 348.773396603523, 349.042356414205, 342.498879704316, 367.78667127249, 350.50023964047, 359.04443026725, 306.875871038414, 348.030652851798, 353.568013848199, 354.05985008612, 368.162711618937, 339.604820378736, 342.993987891862, 358.623581579645, 335.734085272513, 343.844589441739, 330.228626654184, 355.091692718878, 359.950319881923, 349.161760552512, 352.338607865681, 331.030341965293, 329.893084371116, 355.803105041314, 350.743888002781, 319.037751023933, 320.396275083917, 322.831820684664, 353.768597215085, 339.573818671935, 342.86629817799, 338.453230733651, 362.333564571649, 370.45059287799, 355.590694301189, 334.363157070261, 367.857782441765, 360.573467301905, 334.457617542287, 349.020040552238, 356.267963742113, 362.73298646225, 350.21862142848, 334.914799057126, 346.031601618622, 356.958960535174, 336.246804908466, 346.516496888893, 354.9985727109, 366.948656825068, 340.586953783983, 325.491218376735, 360.014896169701, 361.981983109899, 357.846172314601, 368.360516028765, 327.360194836665, 317.027180032225, 336.759538938584, 334.090264282271, 348.471351373479, 335.207555710618, 346.335817304809, 340.400848061786, 364.15095451845, 347.258199140336, 317.207378377695, 333.21387534572, 357.048410483151, 343.907425670601, 358.078456430328, 351.427494838255, 338.08406671191, 332.691382297164, 330.092706680516, 343.255641908491, 343.498288950968, 337.234395964417, 316.502960741345, 350.073841010941, 313.643363228294, 360.071567854604, 370.857323942008, 348.107079985703, 350.579323495057, 331.008764311377, 323.753793857876, 311.030589127113, 332.950817970964, 331.4624706944, 347.152201505152, 338.468622334405, 324.852216736124, 335.394406911513, 348.115552859496, 350.871696800302, 352.819161784833, 315.820885999559, 329.830748137449, 353.401162694803, 323.625915557218, 345.898479459579, 365.15238265268, 345.836498975642, 350.527521681063, 348.972280030127, 360.019765707988, 380.244180555334, 334.305700480756, 335.403295757841, 342.768243510164, 344.455997031304, 313.726110271763, 369.926645275729, 342.771386280853, 331.82455231959, 361.120350752498, 329.024608946469, 334.951396315897, 319.254229160025, 330.379913096179, 362.345258838807, 352.459660936473, 317.618984753673, 356.118287878539, 337.042016651767, 345.937672986766, 328.802315109813, 345.401074912751, 347.673744932318, 362.054390956812, 332.718241246987, 358.529255406467, 351.465192286831, 357.116031567869, 352.761388207954, 331.083573092805, 357.826652163063, 345.535700134628, 365.123069263582, 288.05843017743, 302.74261798385, 346.14954522293, 340.998475964894, 338.853886464979, 342.530577722528, 329.88230414958, 339.581477013399, 338.075224522871, 322.912706090469, 384.904043450616, 382.541184167023, 338.221288272919, 337.047848616349, 364.965390374699, 335.640681894831, 334.893838736355, 360.518508010597, 330.335279562188, 310.265008868671, 368.269611590802, 332.740289245289, 342.784460835819, 329.741646474357, 374.421785967398, 349.662181453339, 353.940739262492, 322.154708729038, 322.484265202205, 336.368899125767, 322.733361459865, 355.537739050362, 341.415631666791, 313.613112763457, 346.235737846639, 349.858200912049, 340.357325434149, 344.877234653802, 349.897220512345, 308.496134282816, 346.942255703363, 349.442106914816, 368.274375193922, 375.901133130201, 343.006176547336, 347.998024781429, 307.992197498621, 349.898753951278, 365.682387577933, 310.37341805132, 334.348369104726, 376.598555406942, 342.74497217648, 354.630876385738, 350.142838361665, 374.97825342173, 373.132886296748, 352.605066258925, 319.851319978696, 323.62874594857, 349.358881476368, 337.020660851131, 323.613262475951, 340.620475892814, 358.172231116655, 337.759328940611, 338.211572921937, 343.54352693244, 350.746545370666, 349.373870915794, 336.835530214475, 363.496980391845, 352.651779232758, 345.454082880519, 317.067134479188, 317.168025005662, 341.968036072446, 365.720309659259, 337.720723830881, 363.631657136697, 353.969105993685, 327.378937267505, 341.812014966239, 331.813014274101, 327.373607455663, 383.273794705723, 346.655039249578, 359.503227451965, 367.837842254931, 388.282745602542, 362.371203232614, 343.19043126941, 328.112307450372, 299.567663866383, 315.256546636321, 367.432270241097, 356.96497779836, 356.93214201176, 331.258166132711, 308.728620865862, 325.850615978633, 342.522732637552, 336.449108325885, 354.96657758762, 320.10059301221, 341.434821912923, 361.463760419105, 349.768015127311, 342.698208837076, 329.387045548077, 361.626263620394, 342.964295143305, 354.025392515511, 376.3220226897, 342.587859086309, 368.427339549644, 331.844979292631, 339.015424594129, 344.01013338301, 353.13084732139, 378.794561067894, 356.558396076728, 360.530036754487, 350.128951203482, 323.693055453307, 326.154853012231, 365.590026661943, 345.257448149286, 364.309878804932, 341.444729533383, 331.28387637157, 363.237434759295, 347.896791833419, 318.488933886291, 347.744790585894, 350.757236090845, 352.412902873078, 369.956482209511, 332.408594945465, 332.786030625091, 378.486417117407, 343.613383637006, 366.031057839071, 348.215580448306, 361.561862214574, 367.86930836046, 313.14165342046, 353.780720598191, 345.628669203817, 348.858756341278, 333.089192527392, 339.312081319905, 381.591134224497, 380.613026851862, 351.267626930598, 356.425775824568, 328.910921118031, 347.219697698419, 336.069525027276, 335.470334521541, 346.473238494769, 336.575997194521, 324.128106182629, 322.739915977628, 346.948297501289, 320.64336066572, 350.750743708315, 286.22530279322, 386.836107819053, 364.916583610254, 318.446486495326, 307.718006222799, 345.893459605159, 323.623580291464, 350.726803215851, 367.376061285288, 344.121411104047, 338.382117039162, 328.742818579286, 314.483058982759, 361.056039332539, 365.387855196547, 317.044892268475, 341.211440239877, 383.352341625543, 316.858837047865, 340.878596747373, 328.720771736291, 334.695184290536, 332.515054326859, 350.678495623067, 347.087027701283, 352.644719527227, 349.630564429916, 348.390818605718, 355.579040764809, 357.142065381322, 324.194239167108, 340.905824318575, 342.924293189669, 362.337786914269, 334.779347676746, 350.303226174894, 337.457673785614, 352.9772523133, 328.710036496348, 361.803427038599, 368.418564467075, 342.617442269905, 327.254766793114, 346.03100010303, 312.98096745954, 351.250418645102, 341.243547167302, 362.118667006312, 359.282673026295, 337.133703781439, 357.203254754477, 327.758305544235, 361.098452493321, 351.493932308405, 366.256083929224, 349.497182901492, 359.088169416473, 318.803611428832, 343.823966386828, 343.119361957286, 343.13288036963, 368.596941275322, 329.523888795892, 358.795781164473, 345.223202723212, 345.818950411355, 346.189753429285, 353.430266512204, 355.970868612072, 340.215271000123, 338.153892931685, 337.561589354626, 329.424414522996, 338.699138751475, 302.003906772642, 329.495551771403, 329.015807003956, 358.417013269265, 327.189284887454, 357.70685930286, 345.691213316074, 306.640785092779, 329.119830635721, 355.575609782591, 387.074123664655, 341.269781745943, 358.595492585135, 317.537905968096, 316.542149492686, 337.007195944793, 325.644696974856, 360.262908762258, 356.263284939897, 371.01780596428, 318.703698038425, 303.625727823159, 360.736566671828, 362.303119318253, 337.740904409932, 351.700405573321, 338.419783880104, 346.769812951446, 292.869841253057, 319.960965443118, 341.590198859062, 339.27417849034, 380.349073451427, 318.548494726843, 356.935800954242, 342.848631910941, 364.129495096726, 345.397784395818, 345.646555202641, 343.630252905357, 365.021428767539, 313.770448417884, 344.837174783913, 348.566247953719, 357.361034696459, 355.772342078678, 328.680990501732, 320.259844620375, 323.646609255833, 313.066093411204, 329.892496165184, 338.698653785094, 343.445893652162, 356.495810097427, 336.837835817898, 334.312347212244, 326.384974039388, 315.528844946262, 339.64424806587, 341.859101697961, 349.750410569363, 348.518990084792, 384.185206490243, 323.203051280563, 365.62704811101, 326.969966607223, 363.254862845772, 348.821963904635, 328.517275224216, 388.523417694987, 344.998031964095, 318.384453073476, 343.091098236323, 331.662720570719, 315.671356791247, 354.037197837725, 347.98352233992, 337.991061235689, 366.494625465448, 330.510907541557, 322.593372340849, 329.833366501959, 354.372753302352, 301.553376200819, 340.510271726871, 306.602002258368, 336.837495407324, 325.372381115544, 334.106658727649, 332.780291163537, 336.582443439992, 343.371651019219, 339.137360489897, 356.780208126577, 314.829144006694, 369.708369976928, 363.023193755815, 354.837113207839, 333.825836951329, 307.517989689608, 345.747538218009, 354.393609080796, 315.639819258496, 314.214891251373, 347.09500006268, 351.430935256428, 344.2253395527, 340.306202977892, 353.62436942588, 345.231479987098, 336.45773979216, 340.934943350962, 339.646516128822, 364.422644496027, 363.715338319649, 328.240384335372, 357.125469871027, 305.677137166869, 342.116715175795, 330.98665825803, 370.905383729083, 320.52653612803, 336.161528298518, 353.165938578645, 350.252322886158, 352.57103935573, 335.220188939161, 352.901776173246, 340.541415348039, 332.340209165008, 335.648431401833, 338.67281510535, 317.628935463815, 362.560538296895, 317.633806305952, 341.894274452736, 339.972698611567, 369.602366676334, 337.122668201074, 347.332354241182, 368.395856283416, 335.295846521165, 354.921034643345, 334.993543455981, 323.84993189619, 360.122297156686, 332.382869781917, 352.289901184427, 350.977181379944, 347.1502817153, 338.279031831656, 312.631469222125, 367.988911194878, 345.687660566691, 351.273988992138, 351.128714971223, 345.960760260861, 345.896317502831, 345.714760484948, 348.54404686657, 361.093421062546, 369.718351579237, 333.532453644241, 356.549284212297, 332.470387365195, 348.149235572021, 321.864506038233, 388.701490516148, 337.042491991028, 352.062270058611, 361.058460936109, 359.057269888031, 330.376138474107, 332.931608751584, 322.432844032183, 352.100843654549, 340.242982326043, 360.237512797446, 355.165653859347, 349.912939438976, 330.364735394988, 352.54348936208, 345.640756061556, 353.838757441959, 353.411799230862, 330.936918340386, 358.471581073688, 351.645528214157, 360.315962280128, 330.005660942983, 343.855046255585, 335.728210690989, 320.288372190419, 336.519079507234, 341.116913743135, 381.246727796312, 352.122619873597, 335.985417078868, 324.532404931926, 317.852820114822, 362.410055818497, 324.000270595981, 349.336259665035, 347.460371069604, 359.179707013525, 371.37827727296, 344.774695131235, 330.386646918823, 352.041784852011, 325.59574798484, 338.135042970776, 347.091437438254, 353.434599859169, 342.520985460598, 339.892834445984, 349.877509448727, 334.009633839126, 334.247467254287, 355.415540282422, 363.376744998005, 352.248747040889, 350.581758622568, 344.273243340205, 334.720480708006, 385.560895330259, 367.137732329078, 378.670262277656, 350.082177806808, 381.126668520802, 335.962552373475, 356.881667636997, 326.790281301117, 321.473359097422, 352.220802491619, 350.221339138172, 353.394110692815, 362.156254431402, 327.586512160064, 331.476363342795, 357.036687221009, 299.883457041137, 389.882367897798, 300.747237471888, 364.631469839913, 334.123436522177, 376.071037102412, 378.4701398345, 347.849026220489, 325.227170622307, 337.755898788095, 342.513754988751, 354.071038005389, 373.259169435945, 351.070468448285, 332.973945579582, 356.642088885302, 345.209280160864, 343.603014881898, 351.127741904805, 371.330202487742, 334.258083940256, 284.782618237512, 326.755606170995, 339.093407061991, 370.244720911386, 358.333836619393, 366.845829215571, 344.39217675904, 366.672314818341, 327.257924261182, 356.368835200948, 349.248045290438, 359.747707280138, 345.897950410072, 336.203089200601, 352.748147681636, 370.744584116205, 302.523677842897, 347.345278612493, 333.949772668589, 350.314564047054, 339.793623195308, 361.024334147681, 355.219587556443, 356.465533553686, 351.967059921426, 343.787055143302, 353.188584630366, 362.390288262263, 354.859397416209, 349.118391099699, 339.820603835917, 331.402624379529, 351.704016687302, 348.156615970296, 371.578275881978, 345.910009951095, 345.603459991472, 329.910331437321, 371.582033612794, 357.344777865898, 337.542706266347, 348.558944352302, 352.108829188357, 326.402045357559, 332.886579067778, 350.170704507226, 341.005400761166, 328.2846906693, 315.781970019813, 376.673631714326, 366.597716819572, 348.172931230246, 327.401134628805, 305.905238760494, 376.743977020935, 359.022452950644, 342.568298119846, 324.907066211921, 355.067606683281, 334.773258344617, 302.700605415683, 319.716389775424, 353.269055232766, 365.076240972945, 349.85131471114, 370.496226242048, 356.045745894401, 344.968423937015, 347.079383466737, 365.37186591142, 345.616823495216, 316.582559549779, 359.47877968109, 378.78317306541, 353.564312917276, 340.237337536008, 356.090470387019, 322.010864427885, 352.626871485682, 327.02045310506, 332.110264023266, 380.690803534965, 372.16046765508, 376.660656574649, 351.181084741324, 347.260929265889, 311.820029318627, 318.467033796522, 378.590742428986, 339.351657579495, 353.035060792383, 342.739766326263, 344.203940566156, 329.286866902951, 368.649314152127, 372.88112082088, 339.58689071787, 348.544653052309, 336.929871282783, 318.871953220939, 354.139704733947, 360.160099368999, 337.212499096902, 332.043201586248, 327.466782411778, 351.764640933297, 333.553928221001, 359.629828245963, 326.333961348177, 328.380559645072, 341.46151141223, 333.347809112483, 364.113040220083, 310.733882642676, 365.196108626831, 332.913880108671, 366.175369531563, 360.454630688208, 333.489022380058, 354.921906170917, 346.505448896528, 326.65798679709, 339.851645227663, 342.588776916877, 373.683003794936, 312.461421068595, 368.987469301993, 367.767817913559, 357.091997038309, 378.59548713441, 329.010812927387, 346.231736628031, 349.938146294982, 344.59681574352, 366.729160438423, 358.474191604754, 321.860498757143, 368.047358417099, 341.626797149302, 356.602767801659, 347.344474389414, 324.271568534098, 322.819004885333, 345.30707666641, 343.557523645611, 365.018588094751, 362.727425555421, 308.410687477569, 327.602035716366, 309.027683031472, 348.131085555294, 357.705823400417, 340.666051790848, 296.327510814768, 324.206657284564, 327.326885741261, 335.924570464985, 321.930894989465, 343.356685000009, 303.697280190348, 322.921228169604, 338.743475673789, 334.173355196818, 317.076884014458, 326.471708404224, 345.068962414284, 355.415019476793, 347.879292286831, 352.480056525302, 317.533256359558, 344.125924220403, 351.630332067237, 360.621686982251, 326.875144232558, 363.986280784876, 348.502238928921, 332.843434815787, 344.216898033266, 352.871078057853, 330.635140357015, 350.226103135082, 345.839454470114, 356.679552249571, 357.443047206087, 350.328948145004, 346.083573312648, 336.05952592673, 350.586020399311, 364.951162236649, 344.796430763533, 333.857903058847, 355.716449758644, 341.541819252588, 332.989729898154, 349.111431240142, 334.353007334424, 324.722242631726, 359.012782334323, 357.727376118037, 325.561757613208, 349.581661162953, 371.075050599252, 333.996993529738, 355.429907062522, 346.251285954683, 358.427876630205, 379.716982672784, 345.36540232247, 321.621904422287, 336.255310065679, 317.132254695612, 336.293721051577, 318.522989416872, 330.566532086699, 316.645529981141, 338.136670726707, 374.670978191988, 353.543915929174, 328.043809132274, 336.512709834191, 317.575589861008, 350.942935010352, 368.51288543477, 356.346356589773, 342.557819019341, 366.089088886198, 362.651026676263, 319.590079752665, 342.318014288347, 338.394563878014, 338.348325513867, 350.628000712544, 330.076987171737, 316.312929470307, 347.867351261154, 349.495159390648, 353.553811860953, 345.727632192252, 357.133063303204, 354.706479064672, 332.91477503111, 375.242696399645, 356.332563725731, 349.727729018254, 303.698913935859, 358.902110660814, 328.749825507357, 315.045199095527, 326.069617603677, 351.567614487408, 352.537482060592, 342.525440728738, 372.691141700205, 348.088909259608, 325.804654831656, 357.210614730451, 345.744711028156, 322.972030005213, 351.64008080288, 381.601563723688, 316.071310796503, 349.42287734324, 354.049943510009, 354.517944552484, 366.468869536846, 339.189709660955, 347.396687415511, 352.410396587189, 340.191663294366, 374.206393583033, 376.434644845954, 331.366547949324, 384.064721081154, 298.701023703047, 371.34661230307, 332.208205455141, 317.647387294499, 357.605009760256, 350.283802146608, 303.012750789298, 330.653336277546, 351.725301710199, 324.637895769927, 369.650167835466, 348.707680947334, 333.618433971253, 336.977666024232, 360.928214553449, 347.897554606306, 349.629626310858, 315.055804026755, 339.381644850537, 367.650611083787, 351.775077282455, 365.682187812136, 380.263467688997, 355.53880424479, 355.949650370305, 356.531449488313, 347.419184756001, 344.533001226498, 327.416264076542, 354.445014066281, 336.660597564408, 363.476681363493, 345.900025042751, 343.375003279043, 332.323963132198, 338.186776996262, 331.077948072662, 403.182788858166, 333.686984966171, 344.366578308789, 340.542787106638, 360.390435415416, 343.96815560383, 312.990642265901, 349.046472678513, 345.118004555241, 362.957164574519, 365.254696706836, 356.714288148624, 343.898572720871, 340.91098769879, 345.704819381564, 338.134261229054, 344.800111481016, 358.234760754953, 349.176397170178, 376.626574403692, 343.222943067744, 353.484836448753, 350.880018491531, 340.244419231701, 354.3301255895, 370.833056905391, 356.485312306281, 363.565427549351, 322.179506916552, 348.646243167691, 355.423287029672, 315.702124994415, 353.508484648842, 351.62265094405, 360.926066062744, 359.361229406528, 326.192592456332, 362.112643731631, 351.294441024602, 349.559077145428, 331.803238705949, 352.458084864826, 286.147253344911, 355.361140888756, 375.642418974905, 335.900117522005, 351.70816660958, 319.473608358964, 329.164429151321, 357.746923309115, 351.373840287303, 352.183026705471, 350.727131831288, 337.333370066197, 344.737004858764, 347.03565856307, 354.886446410087, 323.154558389109, 348.131774988028, 354.890078726565, 322.947868892057, 336.142376831347, 361.523636759051, 344.01530024403, 336.435810681463, 353.653556809571, 365.262478013851, 345.088206856958, 345.882361748207, 332.74753680036, 339.929224087529, 355.817105053197, 335.142937683436, 344.964555720408, 337.892817852369, 361.843197452978, 365.286067323851, 337.921137553104, 355.349776703737, 375.559440764064, 336.823440433373, 360.085045506398, 344.643651960819, 352.120936338964, 323.483847680502, 367.322875146202, 346.451205772639, 326.950187829061, 344.268146380288, 365.160032481821, 352.010538754316, 350.322502586825, 385.979036499488, 324.405458778146, 360.303181804285, 351.897313404652, 336.551928149048, 332.679831192575, 372.188782897478, 322.898028874143, 352.499793907185, 320.315246153011, 325.258400379106, 366.025505383225, 345.005683836689, 371.987655883951, 337.449833408995, 360.27540189026, 355.609336492893, 386.769753796042, 338.251871008119, 354.946335862168, 331.842830394607, 336.65823798555, 331.796439335057, 353.312860089921, 337.141334713811, 366.531016970044, 373.683147227888, 343.884132174031, 304.584876984708, 346.157548417483, 326.037137556838, 355.865946655332, 340.053261060274, 319.428354673364, 372.750126537414, 334.644812853867, 340.532219563203, 308.053235190424, 341.922226631851, 329.350517451031, 338.468591001399, 323.053586464837, 347.020131982874, 341.903781415365, 340.167418347748, 337.421191112999, 341.049409271627, 328.878327458968, 346.542949576083, 355.745137024421, 354.09260100155, 364.075011320608, 334.97770913992, 358.264436713466, 340.659870598635, 318.471768232912, 376.406190195432, 341.501743748821, 338.245982485386, 326.77593016947, 339.857681726354, 367.839125828518, 364.701523732198, 370.678219266395, 325.936394590978, 361.236889924992, 322.985729107702, 315.419822967747, 301.416301802594, 342.87043838786, 353.061035851914, 378.002093160233, 355.367243146129, 350.617025266337, 352.50293257686, 348.841773582472, 351.99638878582, 317.848823401846, 358.724232376066, 365.253547210202, 347.950216979696, 346.253640745918, 337.662646267111, 314.005635268469, 355.177660831035, 339.578885536516, 325.167173996622, 336.900851142248, 344.026266199332, 343.786771338564, 316.651493710199, 342.692239887654, 346.601578232675, 320.3426884478, 337.216409545745, 333.691105966835, 353.674383429442, 338.244058726424, 338.128554592459, 340.825223771418, 323.965730723287, 368.123413676385, 380.139907111539, 358.712333458663, 343.220109468439, 351.389628737593, 387.378036345776, 365.751131743268, 336.909056085451, 334.332452861829, 327.158915675851, 340.633509976432, 356.111083436261, 343.064903700432, 335.977371276071, 334.189403794468, 336.061995827785, 359.84644876667, 337.641700616788, 312.715468676811, 322.843473694232, 340.957378679591, 335.374145511629, 329.343636761443, 342.200129365031, 340.546203499238, 354.706915334089, 358.860158386172, 342.983063204582, 324.43957573096, 340.910835782246, 330.940346923979, 345.042948416962, 340.809476928738, 332.805690700647, 370.498909528304, 325.366701572182, 390.848322544308, 315.377592584496, 355.017156342415, 354.915669318588, 360.385506976748, 358.816344021608, 335.145676310844, 337.755035384002, 362.280303865386, 359.988582593394, 334.704624196691, 356.937693692428, 346.451824880988, 350.43058105048, 322.353491510764, 329.354525060362, 313.400625540791, 339.851135489228, 338.856899003128, 357.865844721256, 356.671366386024, 353.927938072427, 336.644012880052, 366.82856497943, 352.720091782126, 337.869392795427, 340.018575659288, 321.216246941927, 345.682852752578, 355.365070852997, 368.169364127679, 341.878178253727, 364.738490036797, 364.404338614641, 322.600771237959, 346.265404500496, 339.841641770047, 348.229544642509, 326.461342136206, 341.295809390771, 372.8921798212, 357.979451746619, 341.227550117559, 355.436927727139, 367.111605867438, 329.758449043775, 333.051553775202, 318.284544845707, 350.473480052418, 323.060620608915, 340.21278294562, 344.429450566768, 333.234738909639, 331.486611846608, 336.676141360365, 343.05005121057, 363.758276239804, 344.332104917986, 354.120399889583, 315.042693860228, 325.882510309226, 348.133324637659, 335.79369230602, 383.941483514112, 355.523872990065, 326.764467435512, 365.325595580354, 380.725495159769, 335.984228987757, 355.881702813589, 315.065969186633, 339.687385734468, 317.818344549764, 335.976403052112, 333.176668519044, 346.278664408836, 362.437213457706, 315.648352462005, 351.791786728831, 338.393502234235, 316.524935800672, 333.523054577932, 352.370021832898, 348.179093098811, 362.813012265862, 321.310168420924, 320.626690283621, 327.902646279274, 366.919472939258, 341.590604085672, 331.477020672944, 339.648025757292, 338.431542671541, 345.550409834384, 347.972930571265, 338.320025640901, 313.809121047414, 371.924980991823, 329.028113532628, 381.781727029755, 355.269957498982, 375.002987074595, 324.151909184001, 384.198320439557, 341.400122136093, 331.687839331899, 343.02629935723, 358.946966843869, 381.369203408813, 353.187955609582, 361.920625464315, 358.06211634798, 322.632586258681, 384.943084048172, 384.532074099461, 359.732944523245, 358.221626300438, 365.953266639135, 333.688185391954, 378.802370833616, 352.012327892443, 374.971389166067, 359.468762373461, 357.975038554658, 360.07411688958, 341.636722897462, 362.189888548585, 332.037338648596, 330.7750895942, 329.666746554952, 330.196060641992, 347.310193517037, 332.883150006484, 346.456443850793, 331.840038176337, 338.653006712276, 346.380980538061, 350.594117345668, 346.317291631191, 345.569598171136, 337.603174341794, 352.928596812294, 353.570806010695, 351.39652310619, 363.490829193773, 360.037540565185, 348.30828390356, 372.651483976401, 322.75508760635, 322.846204824312, 299.278396576907, 358.716557717401, 347.778580844569, 306.283393412001, 342.897397391899, 345.849168309482, 341.709476019523, 351.045962362103, 361.140401453318, 354.404175696257, 367.622045439445, 343.612480648124, 342.508424435518, 322.135559529731, 344.948692990765, 331.638633160516, 346.148960027228, 325.212074860964, 348.805661019513, 352.820503321959, 337.312848200519, 358.287363570537, 340.476266554071, 342.961674610994, 330.196932123908, 339.698735337721, 373.329169864019, 363.02012749332, 372.999027114682, 352.921759055936, 325.696487099616, 358.329152364572, 357.125789094478, 325.415380003963, 314.430380973753, 340.559376892157, 344.530423003804, 374.445315334088, 344.124871895635, 331.291601531397, 358.842300237416, 345.947445911433, 329.036794798528, 349.67298303013, 351.119513140213, 356.918682538642, 321.633143898881, 346.696026454549, 315.584155060899, 352.8695313453, 344.70055656737, 384.152735298681, 333.036663243883, 355.045810620221, 365.315113969267, 344.08554200128, 338.587196798507, 327.7088585404, 341.483002399754, 331.13898271708, 311.234652162275, 348.140187202075, 367.965698682319, 332.535267458123, 328.700270526738, 326.585618399927, 329.565277176579, 353.030445578321, 367.491932230681, 333.519585037985, 352.059003171817, 349.967033413983, 340.142011122925, 350.394574347071, 307.892507591997, 350.900454431135, 327.447705459774, 342.881322749554, 355.792073181655, 320.865110020353, 315.046221042629, 367.028532029996, 348.567188413289, 337.383812820431, 358.784307331314, 344.50077302416, 345.851487254062, 334.714416282463, 355.160566653347, 324.344520627085, 333.166965983965, 339.885089746486, 353.352631531686, 348.432628657668, 326.790077340889, 325.588839568671, 347.384865472171, 347.506320801196, 357.737030029836, 334.636808775225, 342.609367902788, 302.204913137134, 355.988224609478, 354.501538730219, 350.600358689871, 345.671683695095, 315.190830829494, 321.63765945665, 349.984778541293, 344.229638545459, 343.22570105646, 332.603509368004, 332.65766666412, 344.912534113759, 342.847306664014, 338.269641284787, 307.472223624673, 333.856645585904, 355.5567078008, 331.113389881174, 361.980684227006, 314.753549968892, 331.019351547977, 338.405968149705, 335.024755937379, 336.109955822401, 350.777844697669, 371.350379140147, 345.570546644843, 344.278297200293, 319.048701778772, 377.97061336314, 334.723686858091, 319.134798960186, 351.653107228683, 335.888220055088, 346.29427490971, 340.826633361807, 314.230072423703, 355.688385317789, 359.482615442213, 364.302828449842, 359.52569691756, 349.879331177121, 321.403204583978, 347.151672503205, 359.203599258962, 354.723154843344, 358.720059076824, 316.290922816507, 369.705405653943, 327.901292443426, 382.666974244869, 360.750098252677, 364.017780979538, 333.597150979161, 341.540339528687, 347.67072597465, 340.624471836963, 335.092611056874, 354.188794132942, 372.828541508668, 340.698806460713, 323.258169163937, 338.156128598453, 343.5578221598, 335.572092832585, 338.034933940258, 354.617081673471, 330.11739690267, 332.240575526331, 341.858756656131, 376.180417147353, 339.010643219074, 339.5703276171, 387.231954414614, 364.854241143158, 350.421223500914, 338.116388177795, 328.501094350514, 360.641717531015, 350.119607727082, 350.212555086495, 334.732238354183, 338.660691822887, 350.683686998333, 328.095928999774, 364.680199344612, 343.539819958153, 338.785075580013, 361.441113423928, 353.450483361795, 348.698043157595, 330.497614404479, 363.047459583221, 333.849592066748, 348.993871799347, 341.257068150856, 345.191409712239, 387.061480150457, 363.091326454795, 341.366672236036, 354.234075326684, 338.264041908288, 329.597771697056, 360.655684992716, 343.931767155442, 358.369398328098, 333.506328510295, 380.880312412625, 369.409825658576, 374.814022454781, 329.118242045147, 331.281009071624, 335.204983325912, 324.311823612393, 345.471617072788, 342.410843560624, 363.559525767974, 346.44467420106, 359.807049164038, 336.814687576394, 329.419712298738, 363.012345003952, 340.60884861657, 361.506092958458, 338.335927524519, 331.161790217191, 343.429626161181, 381.550259409958, 365.787736899668, 352.828236003113, 324.020609832803, 336.715844747709, 345.83855877658, 354.544953802894, 348.460134153011, 344.932283010318, 335.625301517719, 341.253045008783, 349.387636944899, 324.489539942361, 359.027430840884, 333.688155685689, 331.324039998431, 307.193517921662, 327.810862048784, 340.191424440661, 357.059473437933, 351.322262588778, 339.290700854095, 364.330838151804, 354.760596138076, 342.463777025029, 383.303295919037, 372.646073109142, 330.179918588815, 339.641448922677, 314.548841244676, 342.133917582511, 337.195472544904, 337.240672996791, 344.627880375637, 347.894620727649, 346.561505257802, 323.719632829505, 344.179080793177, 345.38824096217, 349.770923884035, 326.244179963591, 381.116228704807, 319.392682505383, 354.271796318539, 337.512304672405, 318.02534985, 325.504388567579, 363.35452715482, 391.515799164579, 343.024117144303, 352.816659108018, 336.798998744144, 331.464937676428, 330.393175937085, 390.190892664996, 373.570262641328, 348.959965323222, 361.712377723418, 342.266603399304, 340.747290872145, 356.730986662377, 327.51836490179, 350.326131502252, 368.326704529094, 345.807825213427, 363.085936469007, 320.557376662883, 344.288828966832, 315.634888084147, 354.398143852805, 328.768646943028, 349.134076881288, 329.659627426011, 380.368348126246, 331.044153481871, 326.758894872656, 336.282871904411, 337.969411858999, 307.995021446455, 360.714384029426, 327.778787701271, 319.982683176526, 338.188021905781, 345.603605726849, 336.762379099938, 339.37926489152, 348.042007685543, 347.678598658511, 349.805281942669, 338.162826516147, 348.720916190877, 340.462326089341, 320.213701795386, 372.922581303323, 343.433762698108, 359.879578878532, 336.528323681775, 358.551610573826, 374.633046319955, 331.677441930959, 362.153142525379, 334.236756981317, 332.097467377232, 369.75793907374, 354.408710007364, 337.746479022687, 330.331128973659, 347.580990503592, 361.19150011069, 327.280197031513, 313.530334029596, 393.480709307978, 349.168309180512, 351.388989369828, 349.306609025614, 344.676174631212, 359.710345301567, 333.408446407119, 343.552309355378, 374.043130694503, 349.243855707917, 362.053124497411, 300.181727022355, 354.748084667379, 304.812903949423, 322.04934134675, 351.258230090803, 346.706306909526, 316.886967495679, 342.460665302746, 357.012591674189, 341.830495829608, 345.159480538029, 365.495624691289, 369.244577143592, 344.931651087361, 344.234295079221, 370.684692774404, 357.597431093666, 359.065370113173, 339.870446368687, 366.556595301313, 341.132496658463, 317.779415243275, 362.969542498221, 330.353809793753, 356.455956418746, 330.292051221009, 336.706604748898, 346.140342014664, 365.172247484266, 329.35317958825, 365.506126920731, 334.89727861107, 355.081226152079, 330.460878125984, 329.466731610665, 341.65431509403, 348.162704231105, 358.989413173584, 347.702707036234, 339.619465433605, 318.348284185185, 351.042048151216, 383.183653455018, 332.226102061553, 337.927076295232, 335.432890022631, 343.176515310983, 360.589927540518, 348.307056013921, 339.28568836754, 343.432793610843, 354.389692638804, 323.403730215203, 358.891891849329, 327.041188665557, 353.187963212583, 337.292350521236, 344.484536535051, 339.445094452503, 327.818443496368, 345.461858546038, 324.330767395631, 338.61276134965, 352.372512165053, 355.561423513099, 329.586540540109, 320.289478545519, 335.010448156797, 329.085050851334, 354.028138225929, 355.205083295426, 355.656955282238, 369.663084644468, 363.15806622118, 330.914071634846, 340.595798232828, 336.991312177942, 327.95133131754, 320.89703532847, 325.36835333683, 321.35722545677, 309.937932748208, 334.416152477311, 370.467294598863, 353.265834545215, 329.371945288077, 347.833865886908, 331.108210115087, 365.129455493868, 346.974084835266, 345.639728824384, 325.249266792175, 328.229758929788, 350.680322382088, 354.894955387802, 373.571297952113, 316.034027521481, 338.131164654272, 334.740445583144, 367.613919209544, 341.018942672463, 353.385471499967, 346.185851131578, 337.37809507378, 364.144392060887, 346.445944033141, 370.704380743642, 338.813222023631, 354.024700398718, 367.611288024456, 343.832753010977, 344.342250409388, 359.495923403808, 335.238716817446, 338.394458965017, 339.05581649906, 317.853184512168, 307.889159637888, 363.93716305049, 325.83893913309, 347.644947181202, 364.854336546484, 327.4313419989, 302.006981331508, 338.710906516057, 355.896154616306, 353.496019065973, 348.234720440528, 355.813632495145, 340.895779820498, 343.721859631199, 330.599114595145, 358.561082433346, 352.170889519728, 341.470437626327, 343.963588657522, 358.716590827688, 370.557705117221, 337.270660044393, 352.117380164906, 348.471369103595, 349.247995090518, 346.634713827975, 355.322834990053, 357.216398012486, 358.161787397911, 352.718491116898, 319.507275505531, 327.570087051457, 336.962600354952, 357.514056647389, 358.327509713249, 341.01123920986, 346.48904407175, 319.262865125562, 379.291520486267, 344.739104415849, 363.936555238195, 338.936487806679, 384.410359344588, 340.743557670806, 333.84013825247, 311.215611838953, 317.877197430204, 348.640380002711, 347.701485002814, 346.643737278113, 353.278923306186, 328.281768162564, 327.897867975946, 370.433290086857, 346.133077462972, 384.607390114151, 332.440896436375, 335.667815112954, 338.091362489504, 349.7443778063, 365.804688893515, 357.030757557582, 347.148731044544, 363.560945677919, 345.971648752181, 336.878246069792, 365.451191430401, 324.905807028286, 332.948604242731, 298.732929769774, 361.142688405947, 362.596238290771, 333.472865522906, 350.317707214882, 353.301367332195, 323.977101226705, 364.392665160957, 331.098783057917, 371.274170340006, 379.455279722654, 329.576903955348, 365.070346083898, 320.197831348002, 320.923473670639, 365.190800133373, 349.552033765177, 346.549178700687, 346.964084585838, 374.811996066079, 330.374667040715, 343.631229714933, 372.229761288842, 349.589444200798, 335.563465352231, 345.222653855547, 330.297370885071, 359.51620078673, 376.796481889886, 360.630127209678, 383.765699544365, 326.764942448536, 361.393354982912, 345.717863878758, 348.40250328027, 358.540261060388, 316.669474102558, 344.609639662039, 331.521736480259, 313.010781026992, 350.544823734073, 339.511194883746, 371.711614417412, 344.849719922912, 362.638118204126, 335.983533397759, 353.791293827373, 363.59133483375, 305.841661656411, 320.48362422852, 325.175614141975, 331.423332517621, 342.222217693339, 325.091339510775, 362.281348430276, 345.200532653629, 333.457378284376, 347.529317576639, 322.421414815866, 334.442547203164, 334.626489011188, 302.418181309364, 330.351749183406, 339.203181477159, 355.440776152282, 368.767326149264, 360.586387661021, 349.074016380971, 365.976733954538, 323.959396708438, 311.836044421279, 359.26626825632, 330.18554423207, 366.652237753724, 337.183432152388, 360.006358379763, 313.864711385657, 345.74544936308, 342.56279957498, 326.704215589869, 357.158890373933, 331.735040054105, 350.267009226726, 323.4289993367, 359.159693255743, 337.135588120011, 351.045150485338, 356.03929278537, 328.578629177104, 307.231145605485, 358.89799885509, 361.402768312262, 353.971244123499, 356.819717680738, 371.240547703469, 326.516956558229, 328.543263316624, 313.018831921138, 360.681120948983, 336.216150920212, 347.923883116577, 341.210318960923, 357.780487200972, 337.90798904509, 370.202958853073, 347.655980249147, 346.379709612121, 316.390277072105, 357.416982040568, 302.010904113376, 371.405740924264, 327.951053529677, 358.634778979313, 359.281370281673, 333.903010834182, 372.180362694679, 355.926422195758, 350.772293534736, 362.185489931813, 366.464197661649, 348.183088942016, 362.139016716741, 336.962769491109, 374.435947774909, 354.826183535365, 357.491935880191, 327.745005354502, 358.272373648612, 333.967045787461, 336.187934272747, 328.996214688884, 348.242641091039, 339.251997149606, 376.40740364245, 377.10019064498, 323.400779805815, 345.833574747461, 331.433376676733, 326.04027721074, 366.99769474418, 317.631104144306, 323.110852030346, 338.255788746929, 343.733700957787, 368.12708277987, 336.364315707063, 340.950414101903, 325.107990992088, 312.396568123265, 344.180127717665, 340.069210720547, 342.534851057043, 357.978486301241, 341.933287054656, 349.431393076081, 375.832223225929, 330.329214628523, 325.194847238043, 341.6352711689, 317.806059653249, 328.75568997836, 370.093379581435, 316.45259805017, 331.248411204507, 336.080529501183, 363.752010303235, 325.352876008605, 346.397836811597, 366.564220994421, 352.739968021011, 328.843034522914, 349.731924143494, 341.339993439472, 371.755598504025, 342.865471214804, 344.742327819281, 369.978027381061, 366.960707713691, 302.651259522938, 315.238858706165, 340.573546435086, 359.500677822951, 364.802745367331, 351.913054577361, 368.333434011896, 342.548706291546, 336.942252957389, 353.707974443211, 352.712669509358, 338.102883500078, 357.914920335325, 375.065516865385, 350.981223869664, 357.199146108512, 339.672132713078, 319.969071190217, 300.71107968948, 343.001221195671, 334.686186740409, 339.201725080031, 336.958344404672, 347.264735890892, 337.606647686424, 316.702063015127, 356.037814593046, 328.094715678001, 370.183273120412, 314.401874785763, 322.455808128548, 332.106398342594, 326.124779314894, 349.278744598028, 346.95618388333, 366.35606396536, 350.837592126428, 339.899168686148, 359.01952304127, 355.520776321415, 328.10069576531, 334.914808543964, 359.963544781935, 368.210418435176, 399.419929720516, 349.766167844612, 342.936553623131, 368.688729926951, 320.52614381228, 356.758795483539, 348.956788312478, 336.917771428701, 370.206235671876, 372.157283792632, 345.814715338312, 340.16276841284, 366.315166992346, 348.777893944132, 352.836978313439, 333.687754130087, 334.926470391468, 382.005475840144, 329.609236711922, 353.299319415299, 322.693473897243, 320.464170601952, 340.171971409787, 330.513568916552, 314.062960930312, 332.239268499889, 336.233867195226, 345.712828051356, 333.753824928739, 346.256631616673, 326.747663183423, 356.573983665208, 350.189498211517, 308.644241515452, 336.014242696078, 378.342985498996, 348.851746460652, 349.484469153601, 329.859856674265, 361.613463537819, 379.622236283573, 336.650732232225, 343.849748464579, 325.196922371307, 357.154725055099, 361.397424416095, 349.955935073355, 357.012732151116, 360.941048715165, 353.877916773615, 325.982654879257, 348.304566136972, 355.505402608186, 327.877496355909, 340.63864474393, 355.092771290021, 350.335356016863, 324.18421366577, 332.312138889926, 314.74576932637, 346.464991649255, 349.569695989157, 353.77483973363, 359.873628211393, 357.785364019454, 350.793601119052, 356.654108576548, 340.004660059049, 334.506520290311, 357.048786924026, 333.637268860612, 335.758603818566, 354.905703738649, 367.247056221077, 329.163905458293, 379.07587313006, 349.532824940201, 329.125565790362, 345.00252389775, 346.88701035469, 351.012902622425, 322.80842317769, 353.945796988526, 334.70478160586, 337.468483535078, 327.27969461096, 329.424234867115, 377.94631291557, 326.251557108531, 321.526338220983, 356.602581482145, 321.111169271421, 336.25472328428, 331.866584180825, 372.068691849128, 336.869766430199, 369.981490428334, 367.45389222229, 358.921984371223, 339.429719685167, 354.280371971096, 306.735752411672, 334.480441794177, 337.601166311431, 351.430273651538, 333.259769049159, 357.820952654968, 339.074141330169, 313.544476695105, 357.840647749882, 328.079988069543, 344.246428083837, 368.099404656713, 319.932669617432, 342.935796259988, 358.877286682929, 325.53989545515, 337.027460637932, 338.779400556578, 360.941434671345, 341.723722155359, 349.849711900632, 341.125675470439, 337.978566906212, 328.979915314458, 342.265281303778, 354.29373323979, 360.977631220697, 335.529406573864, 341.931470714258, 338.363892974523, 342.778301554974, 321.921303270549, 351.344556539279, 319.413918964891, 317.015070892049, 355.692010664225, 323.404248462006, 329.179093918549, 347.719579104401, 334.864368282601, 335.711795643131, 339.701744948002, 340.855238207461, 340.154242106183, 354.349521319064, 329.972172754686, 334.323359291138, 345.683094224509, 305.422360450158, 402.292804688024, 309.951196131525, 357.412712591971, 360.703862518019, 324.820758709976, 369.448534634903, 355.467836928357, 334.773816498218, 359.059555239158, 339.817417503475, 362.471657390518, 371.466532667524, 340.375625411014, 358.236185783252, 360.248124019366, 330.570392981901, 336.515858089015, 366.964683529523, 325.01569170642, 340.084431058618, 359.506674711211, 345.024603668543, 346.606478625842, 334.931116045614, 361.109189126864, 347.612365916826, 352.359433606502, 332.9119863414, 341.57059686215, 364.741075515625, 346.799073134797, 331.672846520994, 334.513102575458, 351.286649121924, 352.627542717151, 314.654149835447, 359.226184500411, 343.437941447219, 337.278685388714, 367.39011987349, 350.506541609259, 335.730884466207, 346.149695317329, 367.098975619418, 337.262480300304, 336.350405204392, 336.251408113111, 354.360401295545, 355.313987174697, 355.721174349469, 352.547166765718, 329.049135142844, 334.033210071738, 358.581622821084, 343.292768899141, 323.128838340963, 312.263475951759, 320.677324437434, 348.303298855189, 347.471258883997, 363.466968852122, 356.217222500946, 322.967215612301, 340.920278815799, 334.012430067934, 354.283240437331, 370.815953568985, 335.863900554326, 331.604673385484, 328.023168412898, 339.992070601862, 330.460977635777, 364.808006216379, 360.115449742278, 337.71673531385, 302.844412192948, 358.130028941048, 344.553162925126, 330.278701823059, 334.659347804999, 386.72950391438, 329.710430187083, 340.115047452148, 357.752664195729, 343.050116906358, 337.359727681681, 361.32350770024, 342.182472188352, 348.633032304149, 328.819946397254, 353.573689955458, 346.337191113309, 330.154746676847, 341.805983339682, 381.67277664602, 369.520846055246, 316.800620371902, 347.928809145842, 354.446607701694, 345.28312749237, 350.860693906522, 344.517773816087, 394.432008812465, 340.308315446037, 378.367638994739, 339.550103721646, 307.021009707685, 352.904623833475, 342.942890339307, 337.80007883666, 335.143052111454, 337.035678850937, 354.582536152509, 317.109072926437, 334.119607566793, 354.444437189087, 352.895703831269, 347.223578993645, 351.055252504669, 342.730373804971, 341.358832028021, 351.719537816403, 325.201013837765, 341.058755442846, 357.840729426552, 317.545586506601, 347.17410729478, 339.621534172652, 343.296736023087, 346.783000336295, 350.300440072575, 346.752893310305, 335.64076562842, 331.755220298504, 366.338149952294, 326.071724234829, 338.373577778707, 328.625248367167, 322.238680827036, 335.56100828408, 354.469349139512, 354.186176237352, 327.107756498492, 364.316580874797, 330.707763980127, 362.857963739718, 353.875655429033, 382.210100167324, 341.414329421775, 368.610544702641, 314.789724339647, 328.191169010556, 328.207629651346, 353.642734230014, 339.311831951072, 306.817897729798, 366.564240771407, 337.369618647475, 374.140760765019, 329.196165875611, 362.519372891133, 288.291703364952, 329.031092788347, 324.519965261476, 356.787561264653, 332.473322421633, 340.453586359017, 324.475692672795, 367.042893631757, 324.798549770487, 336.59534553641, 358.583530245057, 335.876264443115, 334.718302393547, 329.41175632067, 338.906666966691, 330.223521511114, 364.614896113182, 362.415798757632, 373.524204975049, 347.326117388788, 348.426083389912, 358.802966170615, 327.973392767287, 352.282762847573, 324.111246086484, 353.191421976709, 359.869446052721, 329.071497991958, 325.602166374268, 336.336706351664, 358.365049669448, 347.642563740447, 344.587611948022, 324.679150743263, 333.985670743342, 328.361021838003, 340.784176623065, 345.277571203665, 350.093745217068, 339.011384351905, 338.965546198137, 352.784345884452, 341.036815205657, 354.853636814, 328.521613597033, 343.257684149114, 350.960485451672, 327.464165393117, 308.597717916053, 374.220623195649, 333.643340179267, 305.393263514046, 335.476366464638, 316.936830399853, 307.346319006159, 353.127909216981, 336.946764998078, 367.946512797719, 341.677890337218, 375.270698551056, 313.739599957245, 347.376789986796, 321.01400774073, 362.973744672652, 346.444477010785, 370.980567403247, 348.232032182017, 322.858051502475, 308.20171001785, 346.910861935566, 369.659028773305, 340.244922676842, 332.632212362935, 328.637191242286, 328.064245042302, 333.975258898498, 340.453083935095, 360.423292633665, 346.856654898612, 352.064649170663, 321.155032410853, 315.16098384151, 351.475779403193, 376.041022776453, 344.845588822313, 354.119230478611, 356.944889251835, 349.361114788874, 347.370694437969, 333.180152448775, 333.132483149495, 388.304954885142, 357.149733220775, 382.108599035764, 338.851115567694, 343.547692189536, 316.503647411523, 351.985940362154, 318.304553022169, 366.67755028193, 373.384997245279, 364.648364816895, 329.799270298469, 342.528996540873, 342.099170221799, 346.106804503741, 318.048556667565, 331.108355523643, 336.765777188367, 344.748672520616, 339.779376424219, 332.308302268875, 348.402655045548, 345.899647058564, 376.280929176063, 360.713347072274, 345.018874452417, 349.863147671843, 355.901858100847, 351.374148462319, 334.348684786642, 338.210447563501, 365.51073738539, 373.971763235084, 328.603803946629, 308.738248998222, 360.970473559446, 344.195095487615, 380.315756413902, 310.81076603681, 354.931149022486, 364.427537086963, 350.668808622809, 378.196575445854, 341.37953191219, 356.920061911333, 346.783587338934, 359.963838420251, 349.097170431012, 344.207314299541, 338.993570388764, 346.739282266398, 333.136366610341, 370.502436179828, 351.800389023196, 378.724440255964, 359.466072054022, 327.871240607422, 369.047480943267, 343.463976865466, 389.300005821232, 344.189898954829, 355.224444310621, 345.046854015699, 318.693131481925, 333.369196062472, 314.460734079673, 348.282255686411, 360.51967197085, 320.272394349735, 334.978789639695, 338.847122068762, 335.206836592068, 313.0674415771, 322.08483621128, 348.728016067497, 322.583433325222, 350.357511201025, 330.842520353727, 388.088172170042, 345.251745829171, 329.827696632103, 338.688110125291, 339.461659626499, 358.277935716887, 355.24669073195, 348.834656812529, 354.567183134244, 357.232176499085, 329.99821450563, 339.46429733528, 349.852764198925, 298.923544053365, 333.565474396209, 338.481962049625, 343.103674315352, 310.113971281734, 340.455423853307, 353.509263118889, 343.146647953404, 352.40154934108, 348.688113620722, 348.853565926507, 315.763279620555, 363.218527288205, 357.537096447327, 368.730950626168, 342.578547308609, 305.254637740656, 326.736158163326, 349.08277237603, 329.055046668477, 354.906357947502, 329.079034877179, 359.917164918892, 362.235633818531, 334.329373878762, 346.149812521702, 319.245450596346, 347.96307208047, 345.990395818969, 347.434680410292, 307.922190646001, 362.334654680594, 359.201009791487, 370.795399651731, 345.606279712183, 328.508465931443, 324.872795650834, 315.019324103447, 356.238439428694, 365.74627495553, 318.266248409254, 352.140806646045, 335.283240994525, 339.868436509548, 348.042116613552, 359.162298722249, 381.186037717981, 370.437422656084, 353.362570958683, 357.525772494867, 344.609567804729, 306.761190467282, 336.636797871872, 329.638040381202, 382.267636299153, 334.142890869405, 368.289975828106, 369.385745227456, 316.644649756841, 358.197901454582, 337.861149901037, 362.86182296236, 351.875228335942, 351.018679328469, 326.997311027552, 336.36653551882, 334.744433674087, 330.703560428355, 348.721423577503, 327.547221104564, 353.461814245277, 357.203467605451, 327.940153963943, 352.63962848728, 330.242136994226, 364.760420200128, 328.378928152776, 336.771227632459, 362.234692743046, 327.487340794768, 337.85196449902, 336.001787541225, 347.498793668753, 339.657782973781, 339.114810893583, 347.99539320278, 345.235600648145, 348.46710058887, 339.390126065463, 343.923594266042, 331.022646982962, 381.748241471981, 337.551061251859, 333.271226175726, 339.213554650481, 349.542664403884, 334.704646294937, 368.04084022189, 357.665596112141, 352.024853918614, 313.687435273327, 322.803285318801, 394.136794719717, 362.448344569004, 359.444323916139, 343.459943352125, 350.128465029236, 352.276319891092, 336.245641974847, 353.949507915373, 368.576919542731, 323.592108814999, 328.915542332585, 356.090632864168, 339.399899187678, 346.52025357768, 365.197755317683, 378.86306250334, 352.290736372651, 356.18270764557, 339.895722893668, 348.004356844395, 341.729345296664, 337.201573169155, 329.103176689033, 362.680619666946, 361.606749460759, 324.004610369992, 322.883701034619, 324.88981405794, 348.374509026999, 380.551161084317, 336.278495988216, 384.206124934846, 327.098312329054, 372.494867959724, 337.095420266635, 334.558320719374, 367.850198693959, 345.399034270492, 342.575044095063, 349.385707874237, 340.116543652882, 339.249280084708, 330.47481748701, 317.613499726722, 351.358935997788, 345.634184268303, 349.916694549997, 354.537071167914, 318.838050894852, 336.431161221982, 359.309046582407, 331.068186044524, 385.924571873013, 359.477706474431, 322.652246183851, 376.285046642708, 350.409962576959, 317.534401049096, 360.001949217742, 338.599772336876, 333.47080365102, 356.588113214325, 347.480652626878, 361.245950351952, 331.274420576641, 313.551240396541, 318.114637261344, 331.780867279711, 355.736154266307, 341.542502063885, 338.033011140109, 334.456023636446, 336.622890760569, 332.83483215114, 333.007787945114, 361.577093023537, 363.378011683965, 358.46140620665, 336.924420058132, 353.367099568207, 325.221669117221, 318.5352048969, 381.944647220908, 336.460941659281, 321.292593674874, 341.537799224483, 312.702708305412, 339.853769894809, 352.717683509745, 372.051905963195, 349.457628626606, 357.909381895591, 369.44881020455, 310.218932347389, 353.051894256238, 355.586890481268, 344.354538063518, 353.277970444113, 355.722280520292, 349.72385041682, 357.43188255259, 350.681271681696, 382.767484346964, 333.947287553585, 343.612175735204, 326.653171825355, 357.687439724729, 347.938177683622, 354.611952058275, 338.251330530302, 325.088517428981, 372.314756788473, 324.79071172767, 336.766643687572, 340.315515216632, 343.640848699964, 377.859763863023, 336.637855812752, 320.532828145987, 340.103537234453, 338.091104923265, 352.859967429087, 355.759136685595, 358.905018800009, 344.072022573049, 304.778499992584, 353.731456363288, 331.483915905263, 357.397287237207, 358.083639729985, 350.624449552387, 350.043219601966, 353.197496798354, 316.276019067501, 334.204919934562, 316.289601292384, 355.187529674587, 344.797102892129, 351.388044919119, 332.719815500014, 295.265637755448, 341.647362356215, 322.77996717096, 383.042948069098, 355.594633382815, 347.684534709787, 364.555349124776, 364.934644395014, 330.513177028795, 337.381573196856, 342.700500160107, 317.014606617868, 320.090784317026, 325.906913694613, 352.28396506549, 353.254848340816, 338.733536946847, 354.382025643913, 338.985562771477, 334.927095278336, 341.774959172266, 336.204421407153, 387.020235346732, 342.193755350713, 340.752251274579, 339.307901028856, 343.363519272954, 358.140433908389, 354.734918420141, 370.332527401072, 330.215551809287, 354.31822079488, 338.370205940448, 330.395702168843, 333.671014692932, 344.133444540837, 308.260016563825, 352.059023370261, 329.020680743541, 319.760942286809, 349.286881054076, 330.653045664705, 342.069739944369, 343.700131285843, 352.620451223152, 350.29247269477, 330.759334800747, 361.508279359149, 344.127862340463, 322.1483731086, 347.879983010989, 320.390896643583, 358.211956063603, 322.11813084208, 332.044911406923, 332.654050515709, 334.655403916714, 352.309239463995, 364.969135746358, 359.298625228079, 340.463136437172, 342.956650206903, 355.059370670748, 328.384538663227, 366.890958098993, 298.800488515918, 334.212948169495, 348.863990975495, 328.200069775489, 348.94178291878, 331.316239670362, 327.743672783879, 358.530810477572, 363.638375214682, 335.848367151435, 337.0469279461, 375.762644331959, 335.997759881846, 335.80798112704, 335.206095560439, 354.291908001785, 374.858039710717, 343.888555318499, 358.326319444208, 333.638338665132, 326.092941567386, 339.939309476375, 349.237408826073, 341.441283931102, 379.390125230576, 373.642950882496, 330.240603059278, 324.911471697209, 335.82917051439, 329.404329125908, 341.782253837141, 340.190486675183, 386.655305692, 345.592596578147, 342.618697138194, 357.071299977462, 343.691772106093, 364.611068730057, 358.077920189358, 356.175126333999, 343.007722467062, 347.55184192283, 352.800687310019, 353.542560249579, 312.495448043331, 341.721254092165, 343.006100692809, 329.610728692568, 331.965511777578, 341.369024928731, 347.249164348043, 341.568912850071, 324.351505581079, 343.363407396177, 359.296984572516, 341.719618226047, 355.120669448644, 350.141962041386, 331.319986694797, 324.334762620016, 334.035547264925, 303.685552066928, 338.154390404324, 367.318073523671, 340.83905828406, 369.566611586941, 340.761486435414, 374.459395454046, 342.273989216694, 309.127282467466, 335.790232610577, 362.31504354625, 336.443524084028, 358.784349660326, 307.918672329948, 343.349900831367, 382.43318837138, 341.087782658228, 315.909984838773, 344.389941778019, 349.221687082097, 365.376327479577, 342.426858509077, 316.007862383394, 366.38089292839, 361.231732741594, 347.340723740928, 331.389967751067, 361.934812366778, 330.595519464886, 323.394077460836, 359.543300151074, 367.533315075595, 349.321496435657, 336.354553007536, 348.738224051287, 337.633144764538, 347.012060129965, 332.371160194295, 350.816686973526, 339.925407457271, 335.152004980119, 366.670898379596, 334.054001011349, 332.92293435679, 330.129059150335, 355.050589867188, 348.593754552928, 360.636901763977, 316.424832877013, 366.092880223472, 371.81961731353, 358.358575053805, 350.111935280957, 372.350673019656, 321.692801779692, 335.30040792504, 337.052608276795, 339.741986157327, 349.817600518732, 355.439861063462, 331.050113569387, 299.534394485139, 360.903166620213, 351.028278687542, 360.040444860325, 361.376133332939, 325.661176536042, 340.084124171342, 344.130635142879, 351.378062544825, 339.314963135918, 346.452244873084, 339.751464088104, 364.120038197985, 358.799567393124, 363.853978477524, 340.197867441847, 362.644829755789, 325.131216911346, 360.617533274338, 299.616224388013, 332.636730128395, 357.643337319574, 337.219744223664, 361.091440302384, 383.248502587891, 337.315622045189, 329.910473713653, 346.086569312051, 326.460780448087, 364.484453288218, 339.725154475917, 332.205446410397, 328.660303270313, 318.360506186246, 329.298687273505, 336.632341836164, 337.23908737794, 364.331935861589, 321.86056202019, 347.045706599636, 340.484877245066, 355.729192623738, 341.385287916531, 326.05015690779, 338.041081909401, 318.728918891728, 349.111786714972, 348.137985615827, 332.474086510267, 351.817702994418, 335.033298317088, 355.501417509383, 358.032014246831, 319.835222038183, 339.079823904654, 324.650771163112, 354.010709151604, 349.071594727898, 360.122398423269, 322.184686010457, 308.786399410066, 341.315025967632, 298.531396072424, 361.873061272339, 344.341311158503, 332.769036713259, 346.093925699182, 315.447875031581, 307.031976536942, 337.077307733535, 346.91919689925, 359.39889572402, 344.869628289689, 329.040583075823, 364.853025626604, 327.100851832454, 368.596713684573, 342.825640428521, 329.973167022998, 311.947017978682, 347.816300374453, 327.648523916811, 385.981514813497, 362.069058120125, 336.755469002129, 313.200385154088, 359.839012612593, 350.258337324783, 338.54279192687, 329.309961949054, 345.437500196549, 366.942988582918, 344.077632153873, 370.297212743785, 352.934193844485, 368.321021902538, 348.131009249093, 314.172398806214, 357.937795241634, 349.60018717713, 348.530344131318, 343.76554452771, 319.465237219972, 362.741426449586, 363.809911726158, 338.540282994587, 348.216435232702, 329.247098529322, 377.649041574348, 355.474580819968, 360.62539227804, 347.294940708235, 347.024446071221, 387.554189426447, 351.053530962859, 349.863603533749, 338.364777629324, 331.54653692587, 342.275257257986, 340.409759574629, 342.49671975189, 342.330865744641, 304.851064562194, 354.63270837781, 339.780825041021, 331.130623625411, 353.43494635666, 355.475968539111, 331.403430725937, 345.677593234499, 380.204031501876, 313.977671802345, 330.056218878327, 361.953935518527, 318.457324859239, 352.04705439758, 340.494420544254, 348.841774952672, 364.121497582829, 337.015173049128, 338.41481862385, 349.914151772894, 328.075297931112, 338.065711985112, 321.212465858425, 344.171796056151, 334.626814088978, 359.288548146866, 341.763672147207, 331.025017958246, 316.733522879251, 344.246661230038, 345.452113229804, 318.420173360235, 355.767623553014, 319.06101207079, 346.646697990335, 338.012855802696, 325.752590961956, 346.231790271246, 329.224933779709, 341.934213876589, 339.805997578966, 339.581669509709, 360.000616698177, 353.098757304314, 350.419788180891, 367.55074706403, 336.640961125775, 363.419001288837, 347.936928595677, 340.275893082333, 332.641645847115, 339.773987336624, 329.237976352787, 336.253221404098, 338.314732936823, 325.269401687415, 360.951990614246, 357.41880706819, 368.893111879231, 368.523790727211, 341.692767565045, 321.114699335121, 331.101045889559, 358.676128980031, 338.632703315041, 325.575139807427, 356.935457650947, 332.552487647275, 338.444830704271, 339.197196223201, 329.177656681176, 336.247115929466, 327.246165366191, 341.630718680356, 347.940798167049, 349.096099811558, 322.715675883891, 328.630084633144, 367.510588167798, 335.568284140734, 368.870103129902, 348.756737743439, 348.22377301031, 352.409184805949, 341.345779947327, 336.314530440177, 340.175827588521, 343.175719431465, 325.088144261574, 320.913814312011, 348.252403589119, 336.219275316326, 343.682015842196, 341.294650113414, 296.821389838459, 314.072143937033, 338.212055644589, 354.240685022696, 370.822866734527, 336.271827770862, 343.846369465356, 330.347743234381, 356.674558900408, 339.798672143178, 324.565864212688, 345.986513035438, 363.927576652561, 325.759103222592, 345.844774153351, 330.299858549627, 352.714483733219, 356.510097334264, 349.057899269866, 362.667025972957, 347.088172865089, 323.644312909877, 329.159641016315, 342.346644208589, 341.995601705073, 364.416769296287, 372.146876967452, 334.541907945158, 324.650876613096, 352.217915852676, 317.269888736008, 333.742330036507, 327.684014776664, 346.990814915037, 358.172072753878, 365.384883337348, 327.798159957741, 339.852832298702, 342.058163574376, 346.893024329943, 316.951697659958, 351.263837543365, 316.353405056721, 340.625729492149, 342.689009609797, 343.33879512757, 355.417423844685, 311.114102416432, 328.930881775038, 353.874066540413, 346.3990046264, 355.86430443194, 336.81955354722, 374.567637546104, 346.924709107345, 349.522564786128, 359.117243507726, 363.570393167325, 336.4171342687, 373.037135777692, 329.59348173735, 321.155074508287, 327.917107029009, 334.40961973034, 325.491330418543, 350.409532672659, 313.041597605094, 359.325547032113, 339.583068230295, 348.094226483853, 345.525369239308, 346.190183272497, 355.758100250707, 320.83036878307, 346.476733280816, 334.868482201909, 362.718721735103, 359.817752470016, 314.452307496261, 333.132431691982, 353.6962887532, 344.01673963942, 356.790460986105, 343.84580183277, 332.613771749396, 354.355391529528, 311.371496847185, 318.797546713063, 344.540641331502, 339.886823599209, 332.241282344046, 327.615518710996, 358.559074464944, 354.295708213715, 379.733108469765, 344.389547906194, 353.177685116703, 359.913105824119, 337.658320447831, 345.443550942763, 340.837604283834, 352.58404241535, 341.36761820784, 351.57531613865, 311.000577666145, 358.323912832728, 336.623414748837, 331.199332485076, 337.091215262961, 345.966083829366, 308.461104624818, 350.197603751543, 339.316082595458, 322.85998130122, 366.9141397579, 331.134610228867, 332.076858382712, 328.00204727528, 320.792006936974, 347.859087957236, 350.627403273285, 308.889019286213, 352.844609282145, 324.643144156802, 358.075815592113, 334.658916256109, 320.919367543681, 357.677414964914, 344.85375885601, 361.511852769846, 332.320406428359, 349.901222377196, 303.042117044542, 323.008421798358, 335.956084146376, 344.013402157365, 377.520469636713, 338.69316033705, 334.513019865013, 347.219572223709, 377.119453714179, 346.02438385175, 328.274960805972, 356.992236924334, 318.581890533286, 369.681608168622, 333.129796366518, 364.64078578191, 348.999827150198, 343.498133391031, 319.651902645753, 339.361135049838, 333.501444809315, 329.513747808989, 340.503139580291, 345.062248803694, 355.151252809005, 359.987412293555, 359.028529794229, 347.22525285665, 344.320737547777, 332.892622316933, 365.658514425048, 330.936558913032, 321.329881724632, 350.316786975705, 307.095490082887, 349.288019010701, 365.275401944249, 326.668618923141, 333.064492111583, 374.175763328056, 333.987732215454, 319.258274763829, 350.838835130797, 357.64897528783, 341.586424778819, 363.580959722764, 325.364611896598, 352.567584211887, 334.955613470614, 383.582086867365, 366.321571219032, 329.975486486427, 334.011034443004, 335.198674117119, 332.081585405164, 346.272760357174, 326.43760891098, 312.081547394024, 340.674805720667, 339.089463588223, 332.317448772309, 367.212420885262, 328.283094499931, 350.474216003764, 335.655190702008, 357.507558219111, 320.147443382646, 351.443894274516, 329.954727450739, 339.036481512889, 325.054291776207, 328.926870956388, 330.137758930681, 348.595486745936, 341.556733173861, 381.249005045368, 347.967211528304, 345.170491935042, 338.520381536341, 341.321810667146, 364.005884679085, 326.819766615267, 354.895463381015, 316.000854010253, 340.440118088967, 333.752106803225, 354.036684086033, 337.738440136735, 328.361751025043, 347.831702326457, 344.935439961288, 322.717709754607, 355.374196127581, 348.848713874558, 348.101114169217, 318.05615316898, 314.487760616656, 335.294881352098, 338.856880632319, 342.813979808749, 300.537337556217, 363.015372423671, 317.400361027213, 330.18929072873, 347.347969866449, 362.588809812316, 352.118842204115, 329.893992174013, 339.230059906798, 337.544246864966, 321.891260788449, 365.719483590833, 347.068908331059, 378.412326371849, 365.943170808821, 343.967607191432, 325.591295525172, 356.212339056708, 354.056009654746, 341.538921321989, 365.913246198147, 335.379797462034, 321.358137317852, 339.817952090288, 312.320868560164, 336.956244116558, 358.487000121524, 331.578127415416, 351.04085697891, 327.219787061206, 343.888901547502, 357.05214285211, 345.454433559465, 354.006285641715, 319.586799902907, 357.833621652153, 359.068645330801, 319.535760658202, 327.374551945337, 344.932108625305, 339.854870359419, 353.091078772637, 359.538439178872, 366.796045633984, 356.36588297252, 326.372632421532, 346.339488507956, 339.556610988155, 344.992391629864, 364.831124033306, 345.393718413545, 354.645838206051, 348.292064306619, 350.826016061687, 345.0301218485, 366.553383143057, 350.518976152885, 357.898180887166, 345.407710326481, 347.274606383135, 345.445386352608, 336.579350628599, 339.441479024993, 379.183275649994, 332.166784365435, 365.16542970444, 360.460946711181, 334.065753234547, 364.201868518608, 333.405065941984, 365.000113440888, 329.800473370635, 395.531646027638, 339.351371553716, 353.663562408167, 312.311931383151, 363.415826272145, 349.455720471587, 337.087595254824, 339.184021117948, 355.167670095832, 326.319669183139, 319.62536262478, 341.622774090964, 352.063388036708, 332.059602264374, 352.511600739706, 355.210819812105, 349.360148698241, 343.943982831629, 388.477173357521, 330.503586737345, 337.36103518953, 303.663302735827, 335.892872081137, 362.224309921923, 325.040880614422, 350.224494631066, 329.111254261729, 326.686478899336, 343.109308978625, 332.034282108669, 362.502025221688, 333.174340905995, 343.282503268725, 322.728358947026, 363.242993842562, 357.48938001585, 330.371650674427, 330.356015404001, 322.836056010103, 310.464674773234, 330.29558206561, 327.538931706646, 324.992369308084, 363.445199271243, 323.354376560224, 359.153128244807, 351.012437249352, 368.808143687436, 349.405123122865, 323.253980447401, 360.86344007141, 363.073790786815, 316.527249522774, 358.982669648606, 322.076113790602, 346.140324054278, 361.657322502977, 356.369107366524, 325.011586862162, 345.899110543302, 313.64881242096, 336.183040333052, 373.51521896703, 331.941695603243, 338.299135692268, 348.710256167417, 326.825405083044, 341.607730711743, 367.140000575608, 354.967503407318, 342.562663826403, 319.626540853329, 341.234541468854, 335.192426910404, 365.261957430582, 359.172617348288, 333.064900799631, 364.68472919662, 322.771678857677, 349.230578283903, 348.325961851691, 332.877012031585, 348.090915183011, 329.211459710302, 384.886112838407, 334.787732270316, 340.379134342117, 339.674432187955, 351.07465387757, 364.407682302919, 342.798043096484, 318.37861454635, 363.783709827069, 351.075133285706, 343.94721894484, 333.783164424919, 355.71539315443, 350.542133409152, 339.608717541969, 313.779061449726, 355.040661345567, 350.735912768896, 326.349522412257, 357.702876570596, 329.43956326069, 355.107301249757, 368.256673987456, 342.404364196784, 360.328553525067, 312.736176166633, 338.674500197971, 333.441439114716, 344.650257717169, 343.067760271036, 364.215651093464, 329.75358831472, 343.103207151092, 322.615889938096, 336.713200184568, 336.399313257353, 324.413284319735, 364.180169591388, 321.41832282947, 350.74485193624, 330.765759465299, 342.502143332538, 340.856996606724, 355.474278990875, 335.462504923077, 329.148177625559, 375.591381902292, 356.709182262175, 333.038399512818, 364.744615101853, 358.243068436686, 341.83473729189, 345.118107163614, 358.84072337578, 377.784211951583, 363.36448636299, 330.271916147174, 375.019326540519, 347.840962263025, 329.972846519171, 331.953942879055, 327.12581954905, 323.701088133704, 346.653549023727, 333.695675626656, 346.536843595748, 327.03260456803, 342.985426911293, 315.155764105594, 344.329901311735, 378.915868570466, 377.704423721118, 341.675145735236, 347.166138642292, 346.119971799839, 331.205970443296, 361.530992993299, 342.005688506611, 335.284193759588, 330.730645181585, 347.416786545333, 337.658838724735, 354.906978050577, 369.515550898917, 349.84735019882, 339.350110180835, 370.672415519376, 343.049440959897, 361.107337361333, 343.825331017996, 342.482533929028, 355.010745127472, 329.819004636142, 337.090468797648, 339.233280665024, 334.114974200513, 323.769273396538, 343.580821879016, 369.43719183193, 362.675478625643, 347.40232118546, 341.996318428582, 319.229838042918, 301.745484091549, 343.725011867181, 346.284263622876, 326.353770893994, 386.674792674211, 340.201586814453, 338.700329040168, 341.274187302031, 377.837493147828, 342.004974189438, 357.841892991154, 336.294273711987, 322.176323468068, 363.409509320843, 371.595016605662, 336.300945416008, 344.970512027569, 313.350086673062, 315.572121167132, 331.450230118748, 381.16523046714, 353.483112525636, 353.144484250929, 352.329610413662, 356.923987692202, 322.602607863327, 366.439211464451, 349.407532172881, 321.319236376362, 338.057667612094, 369.805579602361, 353.201701977383, 341.080249009677, 351.451652209619, 351.803162362279, 341.871609811102, 345.088343147237, 338.42498881742, 329.166233281113, 343.800444556564, 338.973715353385, 331.424509762414, 338.869498840227, 332.458112365157, 324.21273564899, 325.32974130673, 342.484382044103, 338.126887888602, 336.398524213944, 379.4277256513, 345.415189068089, 344.177086286722, 362.26688570316, 350.913539503389, 351.490406133808, 326.572483063945, 322.507923601915, 346.952246882672, 359.835800323087, 347.595124712671, 344.693654074665, 368.65611178234, 339.511790313423, 341.466246677797, 344.997171402944, 367.750406183648, 343.021184518735, 350.455296887991, 353.322255566304, 310.593566248261, 356.730065245021, 361.886811430663, 322.912280519387, 338.222431783852, 319.321091995395, 361.255674816415, 368.139875002773, 323.372430128851, 357.932246575404, 322.067693912722, 325.57906559701, 326.107666260678, 338.088810396619, 361.081375660517, 337.250218062757, 321.060066070548, 361.836274650586, 321.452395741992, 366.579755180742, 360.480699799137, 325.300067027124, 336.23147494864, 336.509981354675, 366.967546981695, 350.325934688725, 353.529269861509, 330.86067493786, 368.434748435255, 376.828087444958, 369.83153578669, 349.699807678049, 343.410335242959, 345.079720344122, 351.659751566013, 360.016863864914, 326.956708303904, 334.620989853778, 333.554797299667, 354.886235318014, 353.917367999962, 359.735039608355, 340.289938756775, 360.161613433543, 337.011414641737, 348.917982906643, 403.783561921591, 328.603989628414, 321.899594959435, 351.962356679528, 334.502421474039, 365.88752188338, 350.975639253962, 321.905451108235, 353.371580023515, 321.515119530729, 353.68856429655, 345.768975411488, 298.067940377832, 335.36888422669, 364.599933848537, 336.230438936198, 333.106436478259, 345.26418824956, 350.048019562147, 351.592775888393, 342.703319528883, 369.555578226069, 375.609590889602, 336.753605161013, 313.927305703201, 352.998848720061, 348.505732560604, 334.329457640776, 338.000295968611, 337.457297112961, 338.652173635846, 355.818791874033, 330.736539689483, 335.364284414369, 345.509963902024, 357.619564590084, 306.827828217136, 360.236362095987, 324.877446104978, 318.831355884209, 331.323387685001, 337.41232840671, 327.229512199715, 342.69521927634, 332.430369546069, 337.429029461171, 321.575733590423, 346.496910598313, 338.144133201948, 334.757504342633, 371.310490007073, 338.849717644581, 360.28955650558, 354.206157194299, 342.792573768649, 356.061193872714, 341.216564940165, 354.293875032539, 331.149153987423, 348.42901786608, 310.45495154676, 373.579310553695, 311.49794016653, 390.854835758881, 372.73133814017, 342.179115459693, 356.074325274106, 352.163336522705, 310.808026997521, 347.88128789872, 337.63758586764, 333.149690884662, 338.030640413937, 335.93550418239, 355.282736211935, 342.047728525795, 371.625163436542, 375.04530017244, 333.946997490434, 336.181791402784, 343.758894841825, 338.20406828579, 320.665123692666, 330.057467917828, 323.081736902524, 364.356076808485, 317.999283234882, 367.065889946879, 316.817612771755, 345.932357714558, 366.832283946339, 360.817348656832, 323.926268111903, 322.139668704411, 335.542383272425, 331.414204743569, 343.712953622267, 328.61174633697, 344.938652719747, 341.917801877371, 379.012421874376, 379.654652589322, 337.404003099368, 338.888007877854, 358.793844011411, 321.143393679436, 338.500917144684, 368.797382983063, 332.784550462832, 351.236511487922, 336.38957868158, 353.654493393864, 316.622415977679, 361.780158268534, 329.553448018515, 329.77184014471, 358.443450525309, 342.863363942012, 342.114897902361, 348.0236675515, 346.415851400147, 311.252984233702, 363.69125842106, 321.52822371336, 325.351619235396, 353.975412948318, 321.273735501859, 312.873717018003, 323.032792095334, 359.786473321498, 339.046726324335, 345.491128707333, 344.115143251841, 372.385968581117, 335.797927872466, 352.871940581711, 342.363154850468, 346.561629732427, 335.904099932055, 359.548835156845, 341.197761118049, 339.659667231968, 337.009004189925, 349.02433487613, 312.843488224806, 339.802144860672, 363.128165587019, 330.930195512052, 332.009992014242, 368.838862579168, 350.444826756181, 305.685290562076, 354.830100439541, 348.740149349771, 340.779263281608, 337.04524949765, 327.577830893921, 367.012338593054, 342.605272522398, 319.154159347968, 346.357058075011, 370.440341125127, 358.597069885217, 339.922587876148, 344.624045792882, 358.243661996655, 357.551103312977, 355.538020191735, 339.481924304964, 329.852291334764, 318.712746348506, 347.274645340343, 332.928364980072, 340.117687633756, 376.297579152413, 366.468727929784, 333.696692511955, 348.152616981826, 344.508176575785, 350.466495957535, 342.72750987484, 327.941007425536, 354.073269509352, 373.555316213572, 332.980559393907, 325.056473239116, 340.267321142404, 355.563525324901, 340.140973822737, 337.211763815479, 350.329593132218, 343.464949858852, 319.337740707539, 367.91210228763, 339.443216735836, 331.193699525458, 382.07260006733, 375.976097501221, 352.990294127877, 349.397971720763, 337.037445924261, 317.03642285395, 338.818174904938, 351.45229325717, 370.494907566514, 338.053487666325, 326.382526465733, 354.776414578838, 360.73550580439, 328.305686846129, 346.042316174437, 351.650882833461, 383.243463661608, 356.131834242386, 354.619740489934, 378.409634074518, 340.433820662935, 340.52923765853, 334.372025893403, 346.329987407276, 326.583193986172, 337.613784164255, 353.066516288755, 351.816699328879, 336.33835398439, 330.555000949489, 344.287096893307, 314.772426833401, 328.013805390031, 347.481862431374, 354.213644506615, 333.179539850637, 359.5197207325, 345.392685495438, 323.461679540791, 332.619978620761, 362.730136434041, 336.762663632354, 323.041867520786, 342.527764075237, 373.84876444298, 345.808957984664, 307.183534959043, 335.401723599358, 335.797578397069, 341.99005650926, 348.295126837377, 350.097620700624, 346.783208204394, 330.766496705105, 367.074427965337, 348.910388580748, 380.206394473143, 338.368082006821, 357.748966311844, 344.975511914728, 369.942013424601, 353.980181961941, 314.038632978105, 321.900780099473, 349.769693429345, 320.910746708437, 339.91412640159, 353.906469527188, 361.637658672325, 347.973378475426, 335.951381908034, 335.7753706231, 340.089499487092, 331.496183916387, 355.038824505683, 355.264164001334, 358.42278158179, 336.59376397991, 353.140221350433, 331.579998391926, 335.598094968421, 353.815944416366, 357.68753195655, 357.354423244467, 321.683146471929, 337.163413055215, 320.016903237157, 343.681104051241, 354.470189828237, 360.224475362768, 376.406550968213, 349.687359850955, 336.621293502995, 338.64404106215, 348.909490679977, 344.662180732916, 340.705214264056, 340.972014999564, 318.041375311578, 337.73809601033, 341.086954816448, 345.332529644635, 353.099676571064, 338.067673539158, 335.989988403388, 333.338603655017, 308.668262446626, 347.990392034639, 354.513268280506, 357.585967735696, 335.30223677714, 340.590296030932, 338.464615280541, 304.829061627472, 353.510667332547, 370.964607464901, 322.656655581795, 360.192954788459, 326.75825579474, 361.084887144437, 361.032812581406, 349.423119517702, 370.768599564419, 311.852654600892, 368.557165822847, 305.961742758556, 343.416724254786, 354.412784994883, 329.309100052012, 325.575833702279, 342.183610646313, 332.638572826782, 313.713420255139, 357.208718919419, 358.406125909116, 350.658982943563, 361.993384842435, 350.577508808186, 305.885650725007, 365.189473655187, 323.488491569999, 305.25286621941, 323.052923867966, 345.059937760761, 327.831040058382, 360.82604309825, 312.104857311332, 369.217909407294, 361.993747121064, 335.955510927681, 354.338594534617, 342.58056358403, 343.626757865597, 324.121001861996, 357.016578046551, 333.214608373482, 335.438866681929, 342.646237143452, 339.065895002015, 323.220295195769, 322.306780282465, 343.156904031406, 393.415405189454, 374.656680293482, 311.15230921881, 313.219485915852, 377.915791551872, 338.325145586908, 386.633640450486, 324.733692762358, 357.186487141519, 304.184261827846, 368.610804056927, 337.962086923088, 346.193784852397, 359.725198308186, 327.406037137082, 322.198988240763, 343.722516229298, 323.492310921301, 334.466523810642, 349.323301565959, 380.033081999427, 325.877377982869, 345.873991495303, 333.068154562247, 373.923937505689, 346.81100290634, 335.672916318547, 327.156514027978, 347.713525185203, 320.544571293474, 321.985477261498, 358.925589339299, 354.743582850682, 368.671122037853, 335.823927798464, 306.557818698298, 322.516299776038, 340.083003464372, 329.626280362968, 318.958717490901, 356.557144360189, 329.231855729658, 364.452852532271, 354.779722608341, 336.864573810612, 327.949376332635, 361.428459046601, 351.912923346666, 367.371885005798, 356.5527062168, 320.563808017969, 340.370428983977, 341.984187987347, 382.306843915296, 317.396657698519, 367.739475925428, 325.545307818506, 364.060407670443, 335.850986941544, 358.919051631962, 344.821879011436, 327.647732073093, 326.167708096682, 334.375372634209, 358.080775017161, 359.64838140431, 328.155304476235, 357.53413879727, 344.114174615546, 336.676257186766, 354.404741788381, 358.817875631127, 330.942463525373, 334.741826629359, 339.193949381971, 342.361791491486, 318.348511013367, 389.472839639843, 322.491115999945, 314.664137511363, 377.195762720818, 324.498833846641, 333.411827388157, 353.064111731771, 343.847744320257, 349.644204069947, 351.833704591037, 332.599807675505, 322.751341872058, 327.958554287981, 343.378876690601, 354.473571304474, 296.009819010167, 329.471574097334, 340.644292693242, 336.683810684891, 340.904354524459, 323.287092676361, 361.18158364453, 365.883106412001, 342.631500323934, 346.816670485145, 321.882849954795, 362.764895831028, 306.427917366377, 334.563653925832, 345.10288588161, 379.903957241168, 349.540130492464, 312.387390271097, 318.662517797348, 366.495690543741, 310.255542327223, 331.345182093922, 318.524415120302, 307.909088375161, 329.278865798178, 319.4134026425, 365.824449908443, 339.570355244472, 332.674501459759, 303.580606193747, 327.1238822009, 348.290134586571, 353.151370303863, 358.55075671673, 341.983151708663, 340.052939728218, 346.729464981925, 312.213888256167, 317.337552047816, 338.442371734093, 335.065961825838, 335.698976381654, 342.87917630792, 362.828904120203, 320.148987639551, 339.079741577466, 343.158522480623, 340.796099609836, 337.235712674073, 354.012507697632, 353.428586338588, 307.671593545664, 361.945555320512, 344.571991783958, 362.978245129337, 361.029130814806, 349.657500950607, 340.094780321305, 335.877285514431, 363.786338805331, 341.630534618382, 317.91016676189, 351.634936844266, 360.393742176414, 344.620139527288, 312.837586004927, 343.492052500743, 335.504532038321, 364.115236043309, 358.586994749008, 349.30897167094, 340.998342876413, 325.401365835213, 347.251878088192, 353.349527622133, 322.590010207169, 343.477662115201, 358.31057425995, 364.128874351163, 352.857468304819, 329.610791359527, 342.156234029166, 344.860634974105, 319.904278369756, 345.536386534578, 350.623966208184, 326.576441800158, 301.357841656819, 311.340269869972, 330.57826268668, 364.733169854044, 346.432379331542, 325.011775585374, 341.930364385, 363.315380796618, 363.091027612472, 339.407401967899, 316.946614201676, 367.647750695494, 342.598240064515, 358.427306125635, 339.817999091089, 385.859412205873, 333.486561663313, 334.980966477437, 316.305537376887, 321.748767164239, 356.639083710134, 351.373646838673, 365.719761800712, 339.670108501433, 359.278308694904, 357.401245840211, 344.025546206761, 325.351845844612, 340.418076320687, 349.493715538966, 339.373840422102, 336.587588449691, 348.191015847043, 337.728970244907, 337.713800621932, 331.345427958226, 319.897384350342, 315.88804394892, 346.58077985369, 329.294391959055, 316.52062498014, 330.849916561341, 354.703674917719, 338.587616818129, 340.469575860752, 364.736730270918, 357.679533667857, 354.18140838033, 325.112760357232, 352.075956097573, 332.438640692874, 329.515729030239, 316.435942306653, 361.557970891221, 369.875072428721, 368.14443980268, 350.677373861544, 343.005626825891, 356.107205983781, 335.550281089775, 341.822727227952, 318.909284663292, 351.770703939358, 362.430207319787, 345.945625656997, 344.545216367836, 355.663856817983, 339.013080569981, 356.380756686407, 361.028181778654, 360.549628979074, 332.522348284613, 325.766125570808, 349.646102720551, 365.147024226261, 344.383829776801, 355.620729032329, 371.492504735304, 347.688026691679, 344.832342213762, 360.314901885063, 347.739071697515, 350.638621656981, 344.734384891413, 343.779366702901, 369.246386026861, 349.648418078524, 357.261270334777, 346.775719441672]];
