# Supplementary material for: Hypothetical Outcome Plots Outperform Error Bars and Violin Plots for Inferences about Reliability of Variable Ordering
Source: PLoS One. 2015 Nov 16;10(11):e0142444. doi: 10.1371/journal.pone.0142444 (PMC4646698; doi:10.1371/journal.pone.0142444)
Supplement: S4 File — All experiment interface and visualization stimuli code is available as a zipped file. (ZIP) [file pone.0142444.s004.zip › experiment_code/data/one/65.csv]

	sample_num	task1	task2	task3	task4
1	1	518.555863763548	666.034783898516	131.543692389437	343.800057236378
2	2	520.262114161358	684.732659240736	129.80273356503	358.38746145605
3	3	523.126045587755	668.179065224287	129.632987774479	353.004282028999
4	4	523.632962343808	644.343414134442	127.439340640502	325.118351686728
5	5	520.40659035107	654.374953026722	133.617371683532	351.566958261273
6	6	527.99006444297	665.960715133596	134.933060396032	332.276692232393
7	7	526.710607931668	661.24113748145	131.677817954073	362.338659068329
8	8	523.064362376913	686.733801313866	131.078394406975	343.970791643765
9	9	520.521920087054	656.216005245432	130.202710468907	379.218930305747
10	10	521.406373835363	684.540296806962	127.385984465708	373.084195500868
11	11	524.297969903255	662.87692942365	132.09724914641	388.84789980727
12	12	520.635653646605	660.3909905822	127.946119708486	362.39383290347
13	13	523.803014281817	685.005593340203	130.438793729541	358.874578484783
14	14	524.315362632585	642.391073875124	129.180838032667	335.309795563073
15	15	521.041445337963	662.59171673711	128.048263441104	381.83137519506
16	16	524.299460079662	669.576510225063	133.008924011567	324.316960451049
17	17	519.823564344418	668.620641008414	134.366300038973	353.340480521821
18	18	518.071017526142	665.96914170262	127.134663765955	345.582014860439
19	19	518.772863556633	671.759833995462	132.225705681619	367.567044937095
20	20	524.197784405097	684.303276451263	128.903257809463	358.684953005948
21	21	522.561491049368	686.435364365619	130.733616677137	335.371731187432
22	22	520.387975449929	682.166543077285	134.49336521166	353.148990339913
23	23	523.945648672248	668.952710549805	134.287961621028	347.839336508692
24	24	517.393691510513	643.579690715363	131.456269133353	366.648236332885
25	25	517.984269639069	676.028549445541	129.679536406685	364.65193791438
26	26	518.756935167029	656.514192261189	133.807673829456	364.131464251557
27	27	522.683653019272	714.504722869262	134.3108051329	353.294684803584
28	28	531.350273285457	635.444650781851	127.290057384437	321.524316343288
29	29	520.640617256164	684.367771691046	131.995867133005	381.051924684203
30	30	523.37980628047	660.430939589479	131.493509589879	348.712409598227
31	31	524.961101593011	675.789781944648	129.083305797143	349.486392056422
32	32	525.636670066271	666.336213247139	134.026045905719	332.018344480085
33	33	526.050019380231	687.706187083003	126.031633248368	342.25172055587
34	34	527.849729208426	690.125238161367	132.739909066776	328.326551147621
35	35	522.212948965228	645.070432838219	132.097001228482	344.341315252853
36	36	522.660211477525	678.570293086431	126.817769375724	355.836452749527
37	37	523.292206519402	668.833129413221	131.165468818602	353.647424856942
38	38	520.434150534951	644.484145171809	132.489065965463	328.579390172934
39	39	520.138841759569	643.799198981495	128.194135308499	342.267373365218
40	40	523.616485199982	653.295141188894	127.610590835491	347.566670142605
41	41	527.217548299293	654.692750161961	133.018029992666	331.559852479598
42	42	522.879930449459	660.698831762334	133.412015068253	346.187700930444
43	43	524.10343919099	687.966816163762	122.943348502456	329.926250366907
44	44	527.097632109502	642.137769830341	131.769038643559	344.17343274405
45	45	521.953715047958	683.064338744547	128.286301804963	341.167216106241
46	46	518.000097549563	669.137891682234	127.523554704569	339.408712986109
47	47	522.978104586635	682.461668318344	128.668694444035	355.695110011676
48	48	524.233364859995	652.543826745873	126.811331982094	349.999145428505
49	49	522.197002178278	657.296656836287	132.284951417957	328.376581619929
50	50	518.946454809995	669.687097129274	129.669561666242	330.594252570191
51	51	522.278592529732	673.232311917146	134.148665530235	345.184649161212
52	52	523.05668490299	686.000846087673	133.024834697701	325.634022515132
53	53	525.745843123789	672.90354597261	130.734281130996	333.358355393229
54	54	527.498864366091	672.407036852943	130.066373840424	323.089016562527
55	55	523.455401256676	668.98380588141	129.469602289363	296.977092943899
56	56	525.80299315207	691.575488598373	123.883820256973	363.825222812876
57	57	526.610433849105	690.748597138879	132.779958113676	313.271745238491
58	58	523.314228354125	669.578092854685	132.456558021621	323.783827404107
59	59	527.685352496484	684.162020602524	133.29293917584	331.643944471986
60	60	518.757661281386	676.952090152168	130.045922364468	320.80881840514
61	61	522.59613009357	679.40266813647	131.656737215463	345.552756065695
62	62	522.507202592855	673.55918863602	131.182873550121	379.768413147137
63	63	522.161881873801	679.287803893982	134.381823491627	351.827928857627
64	64	517.324466478907	659.271747148614	129.651288291108	346.253600134754
65	65	519.830118513586	628.910952219457	136.928070810486	328.936942837938
66	66	525.998084077385	677.746455725913	131.162611134557	350.454873186232
67	67	524.090475424265	680.784650663327	129.799691445313	356.301013979198
68	68	521.080832282884	655.10152744057	129.575720491059	353.43932057936
69	69	524.503090879185	677.89370312039	127.670962954417	334.075186302225
70	70	522.562767418523	648.449917028972	136.119885478348	336.303080408042
71	71	523.521635943689	662.146216319355	136.165515900816	352.015463493147
72	72	521.102664481749	691.831274021162	130.060999079821	344.772583358367
73	73	518.852258808395	687.541934402566	133.856968956411	331.549488612184
74	74	526.529556702506	689.816441250434	131.503606720262	345.223167351961
75	75	522.182379485445	673.407539010043	133.120747678494	328.464362896051
76	76	526.99352139817	645.921845881115	128.176076152415	318.51829669519
77	77	520.994685931467	658.393696570648	128.542033257496	345.975561385189
78	78	526.625642515683	672.196541466674	130.440218881378	345.36071463027
79	79	529.746624054903	679.141713717948	125.756789666454	352.980371175548
80	80	526.442031437154	692.900130369913	128.834968748278	335.15239230419
81	81	521.210299153867	692.801813103184	132.862940405546	360.331453003818
82	82	515.438543056739	680.445813819421	130.295633824199	341.545132232398
83	83	525.305583747962	663.381800331272	128.742572071397	359.7293511443
84	84	520.093275900995	645.218407193316	132.121944851702	338.939624632832
85	85	531.49197767097	658.414984217962	129.811685009885	324.087414739088
86	86	520.493251811006	683.626487818557	131.681069984227	341.545338611853
87	87	520.924863135857	643.112536964326	133.249310783979	346.089228586076
88	88	519.660994584734	647.697874576535	130.869936551195	364.564754948652
89	89	518.118011619265	670.899692879141	132.705327047056	338.364767555705
90	90	525.663254437501	684.88441320244	129.418884792193	399.341819912457
91	91	531.580778339024	679.060087240529	132.794171396815	310.785744979715
92	92	520.316201707396	642.160765149047	129.108071543878	339.094291741981
93	93	525.518671553305	658.691007345093	132.504797638189	358.612175090428
94	94	525.80243352904	665.042257848441	134.476819853606	353.404648733147
95	95	515.979147198501	702.03907378649	131.558176180527	326.320329442449
96	96	517.83062476348	656.713345942456	130.302015777048	332.745842951344
97	97	522.713487715854	660.058207617715	124.747522665983	348.457924569112
98	98	521.64810628691	671.353606891243	137.104831490017	358.08190861299
99	99	525.921502151136	661.280733669673	128.752295640171	337.25184279434
100	100	518.89024904229	697.291135517403	132.050145244914	333.739536353791
101	101	523.557092677257	668.397484011337	131.368485209013	324.398572897948
102	102	527.773814544389	667.443496360666	132.674608808673	367.051780716206
103	103	524.513960387726	651.609539519661	134.561236871611	325.322467687998
104	104	521.005375872139	645.155692954204	130.782954577986	358.789468008063
105	105	526.194160596232	691.011434351657	135.664670970839	335.070922607959
106	106	525.011055957913	684.353841160504	127.924824890241	326.181745090616
107	107	517.562118985759	667.746475664375	136.044508635656	390.459787396932
108	108	522.267671515216	648.312306629621	132.563269916479	346.923808694949
109	109	518.060727353327	671.136693622741	132.64760836691	337.871895930549
110	110	523.354380741878	665.075069970634	129.64988724999	357.105836890888
111	111	518.13061480051	671.861709677628	131.253495325218	342.493932827787
112	112	524.777437426707	667.36720171155	128.352959831191	359.836948993821
113	113	521.183269323026	684.662988111285	125.598594548308	334.361031001311
114	114	522.305528166583	698.246741051729	131.96347032995	322.075679801493
115	115	514.331329619723	628.674932359336	131.504137354299	318.107509670261
116	116	520.792612373731	664.645295277658	130.730248351486	343.899817947361
117	117	524.429916534248	655.37403995222	131.627467018817	376.256723849211
118	118	521.300195536865	672.802694972226	128.330435793271	341.694875192525
119	119	527.111612723425	654.168580222251	131.013939255317	332.918000300907
120	120	524.297141010071	673.248236562145	127.264844877386	331.593446807822
121	121	518.526620425284	678.251872398361	130.61031460447	366.365036531831
122	122	525.976766167496	663.728165316507	131.057674111142	315.647872563817
123	123	523.100561636104	646.596610781523	137.475547138608	334.176285349517
124	124	525.292887023953	692.745810187425	126.801575468312	347.857462980017
125	125	522.958936752385	672.066229223216	133.04223160941	348.526023084691
126	126	527.646843217189	669.823300146373	130.72305817177	323.947078303554
127	127	523.959800901171	679.450003787037	129.204702637006	338.321273557832
128	128	522.521965527312	655.169426938664	132.416660270676	355.383130268888
129	129	516.209040518546	670.28826757522	129.801759394434	338.57414404139
130	130	519.961488696565	697.233171229914	132.72338492661	324.32411608564
131	131	520.600561422884	671.763526628244	130.311052907781	336.548267057263
132	132	524.389049816043	689.809266834538	128.476977437493	341.498798413041
133	133	520.882225372624	660.471463583243	130.220367638061	354.334272560596
134	134	519.258692932274	708.809567925189	126.931721255829	323.237707842503
135	135	521.374164893347	684.130458060731	131.905761305512	363.145964124737
136	136	518.987996603344	669.36385794032	128.00219970452	329.904332204517
137	137	522.321333778524	687.862601486952	131.846734580158	351.500186611441
138	138	524.975419108545	669.126796371366	130.222721984933	344.395659830276
139	139	521.912459702721	682.931573406162	126.689084481018	369.934242402049
140	140	527.059667441398	678.521890942521	132.132929172265	333.803254702045
141	141	522.676460681531	660.12135685162	137.169831913129	357.95650065207
142	142	527.700570653027	656.149748404637	125.724577127146	340.609221267761
143	143	525.798154853922	658.790557484676	127.203967464235	330.923706736147
144	144	526.913687697115	687.811466571591	132.134826260946	353.067310343585
145	145	515.825077580325	630.531765693086	133.302512648474	315.194254476688
146	146	524.915305299743	644.575932060937	134.281494717348	355.364393209409
147	147	524.917441637844	681.060293955999	130.786148415964	313.889431322543
148	148	527.4603643111	691.622767208939	130.747742275642	322.498003353324
149	149	532.411343079521	669.969222077337	127.88619190915	346.880120355225
150	150	522.970892356574	680.35697223125	129.947656792514	333.717931849568
151	151	527.409827335098	643.218976532186	135.739809534035	369.455251488104
152	152	521.698548893071	669.588825257833	133.397833203709	362.70803980887
153	153	524.249772241919	686.953763036384	127.108521381344	337.994275873448
154	154	524.735702917958	667.746620995472	126.116166174359	310.612328457161
155	155	525.395368486618	672.988168115417	132.846280867878	329.241446600035
156	156	523.237250826359	657.121107125021	130.651091781217	350.050908372542
157	157	527.321321229189	669.411554266398	127.878660838948	326.756845270063
158	158	522.181809143588	667.757147312734	131.226623555824	371.109866574736
159	159	515.702899641704	652.058046141686	132.258038471479	338.250270859666
160	160	517.377255753836	666.901276136071	132.565317583797	384.038570272938
161	161	526.001226329978	662.21503886551	128.605076652217	342.083610871959
162	162	527.913706834447	727.070023520049	137.093124992996	345.073537535045
163	163	524.711450071386	652.511395954465	130.710332991819	354.991803420444
164	164	519.310765565979	685.889036569467	131.020092359241	352.06038904676
165	165	525.580180891426	658.417310494935	133.288961682411	307.247515893578
166	166	523.447267071322	668.871183442255	137.348076587254	338.156131328098
167	167	524.500112329032	669.36038629174	126.116446314654	328.755501911781
168	168	519.658873726499	670.821378799518	127.022164044089	340.849881596967
169	169	524.720350753657	671.714310455069	131.072257423793	350.25676522096
170	170	523.339790173652	692.240784417237	128.269781548519	375.189001793319
171	171	521.458673673426	666.105726691153	125.790145706815	339.940913906979
172	172	521.175221405313	641.715144019999	128.674124368038	375.73722719004
173	173	529.477058258268	683.457195552626	128.695415691198	304.672059105033
174	174	529.574444652437	648.573933816829	131.59682125954	344.647246366114
175	175	521.943859700523	667.755887422672	132.993782965401	347.484620208192
176	176	523.57664586953	640.631361479493	132.685502174145	341.891007575553
177	177	515.0032638277	661.279516414188	135.493951060694	337.639160509919
178	178	523.500110534841	657.290123120172	132.337141781543	349.942510479434
179	179	521.010972906774	678.978979617098	135.48566867245	337.356030317672
180	180	523.046904907298	668.434093534912	133.505335337474	389.552521428701
181	181	523.622843892286	667.724274097083	124.455565500119	355.773197373151
182	182	519.104831153426	656.888349281478	131.670911309832	329.573721290672
183	183	521.285502400767	672.664998471895	133.647191165505	355.229730872756
184	184	520.354468364384	671.614393987292	127.233024311324	321.576095445323
185	185	519.461771572124	651.601812209893	128.475074414128	368.480400789604
186	186	530.123317674787	659.197546396473	129.170689620104	325.833751372605
187	187	527.156470262271	655.711529500569	126.9862162193	373.998605190651
188	188	521.36090692272	667.556131614368	133.323267702457	344.54627764437
189	189	525.644846085387	682.77970466143	125.327416522821	336.885866756686
190	190	520.831573574212	673.921077705864	131.221319876312	353.482220985196
191	191	520.089197229952	677.306568194467	137.167053171202	332.983551261682
192	192	528.805444344647	654.722810907196	133.068046537863	326.871610203506
193	193	520.799881415485	694.490290882585	133.036207213338	337.492614018815
194	194	526.063695854597	665.411958548587	134.039849063807	377.705916684968
195	195	525.325627841281	675.425615255831	133.273944885183	318.641545202578
196	196	526.344206333787	681.260465407921	130.572612568017	323.782146013049
197	197	528.379302272984	660.857563682121	129.650101687182	361.030131951932
198	198	519.792093495043	665.89067187762	130.048383306291	348.450740950583
199	199	522.846568548527	672.716949807074	131.968869763996	369.766902656671
200	200	525.873920641364	709.444861453815	127.594120208555	341.448351932259
201	201	524.668062753428	666.025213029834	132.767219067187	333.751579648041
202	202	517.967388075638	686.808896871313	127.040661668985	343.700893676429
203	203	521.218276990596	665.120686300856	129.46917380721	337.010529878582
204	204	521.034694572517	687.758251526328	129.864363037519	330.654240164684
205	205	520.042328709562	689.868588660162	128.900987088989	342.518020957719
206	206	521.651178994044	666.369130165651	133.32010098279	335.676179310738
207	207	523.060773501631	673.572714039555	137.7599787965	352.530827863496
208	208	525.933535279619	656.682859398508	126.810512206227	359.703144016888
209	209	526.197445891661	681.704067847536	130.16075013171	348.725541784429
210	210	531.160495827688	665.229292074925	130.744804490806	341.592073563196
211	211	526.738363914351	645.788323589829	132.044555017193	337.244146701618
212	212	521.447731768641	683.01176428283	131.046169438107	336.124944756125
213	213	519.978166336349	688.717459097766	131.373086589239	330.095244340756
214	214	517.751125740493	688.573492624029	134.140495124996	364.896267927018
215	215	524.171845954707	675.591562493166	129.251366408882	380.328487475801
216	216	516.732762048023	677.246680885231	127.698639428727	313.306181686886
217	217	525.350825187486	649.046694337199	124.888362539756	344.490338795983
218	218	529.561596083197	694.527266056954	127.974247274202	347.985106843993
219	219	524.756580363942	648.448643715779	127.205275239692	323.816393369765
220	220	523.072462333268	713.906692299887	133.170798513242	341.484975857609
221	221	525.571539503536	698.145700794287	130.578955536848	352.298738421099
222	222	518.401669993768	679.055084540572	129.041062128878	338.640631402197
223	223	522.599657632402	648.538940999697	132.318816745704	304.074031115636
224	224	521.994936925834	652.700916290041	128.411797551602	330.666890164065
225	225	520.62060211952	674.655220933372	131.90343225577	367.494289868191
226	226	522.485968232982	664.212862030887	129.917882415749	364.463493184929
227	227	525.754690370312	684.015899109475	132.195479107399	350.260318041672
228	228	522.984978266262	692.120686752296	130.959977985845	319.272819445225
229	229	523.891541227813	650.519954172268	136.723822000877	344.387519302589
230	230	520.763036021702	680.219635609539	127.467677182524	339.747636029768
231	231	525.936452906762	647.723870849061	132.967210769015	349.3682386272
232	232	521.093362231423	683.558553291639	132.568994544898	365.44777918707
233	233	523.019241822662	671.863733021006	126.922212980465	402.100154676454
234	234	527.306072858108	666.758828841337	126.709476027376	328.523475484663
235	235	519.569153439936	687.785849441975	127.212617794306	368.893217567022
236	236	521.271933456062	687.972816328942	132.203048540561	325.311445066386
237	237	522.070783839958	665.101928365347	132.825689144171	350.764331368085
238	238	519.215574928821	658.779681113908	128.825191025796	345.146505601569
239	239	526.36755919782	658.64940788956	133.904521223323	363.389988549255
240	240	526.744480014264	689.221641349649	131.429895415346	353.026973067674
241	241	521.582980399019	686.140286246356	132.923473492515	350.242550915756
242	242	522.278132311224	696.533968853219	132.203110323846	337.825887779069
243	243	517.620683273502	674.488636372389	132.432907284063	369.233798985324
244	244	517.662871853093	665.152654297966	130.66868355632	355.321260631283
245	245	518.080567712865	668.88485916577	130.875953104113	357.429144548747
246	246	522.735113159042	670.430289716571	132.753793628486	352.17046310008
247	247	519.558305019676	657.397492678079	134.929533056632	339.713877886666
248	248	526.107960654782	675.840737905716	128.453003010437	326.98601461983
249	249	516.008102518379	666.580075424846	127.10063083345	324.997016839968
250	250	520.996095469987	661.262068889904	135.860130986991	336.262959481046
251	251	520.801582818302	648.236983073581	133.497794201297	342.08353844448
252	252	522.992064848314	670.693929358438	132.989020285055	317.439501260771
253	253	526.205048547389	666.799895827987	130.368878274042	330.476406753796
254	254	525.259149538588	665.827170742485	126.142807846357	355.53078875066
255	255	523.984056393134	667.113027372085	131.854228921422	348.996102488957
256	256	523.254074740017	678.393459587834	138.151909131265	356.861965270684
257	257	522.017912835965	647.141879169075	131.003734936753	337.156332645499
258	258	525.945949871325	670.294804713215	130.378162701018	355.30788346282
259	259	520.670321707699	680.93359625302	136.392361935956	318.179471155701
260	260	523.505693188264	671.574680568792	128.487219928704	330.107963374439
261	261	526.647039883372	674.452567265974	132.477916538638	343.536159213066
262	262	519.9230705299	694.529974690652	135.752975484283	345.287740544574
263	263	521.638391702188	649.203049050491	131.715675429287	366.971816817543
264	264	518.452529101815	657.180057184025	137.812827749334	345.109911976208
265	265	526.993190320289	670.416802190562	132.114824091108	339.972138832832
266	266	517.985228552291	659.883250693478	136.506704515153	359.415121099049
267	267	526.700520180287	701.506269161275	123.615795567458	350.172775329599
268	268	523.697545496348	675.77498819983	133.114463558266	340.602346230056
269	269	526.025769297329	697.792601994711	130.670254416126	348.654743386259
270	270	520.235462856416	700.736550745189	134.101536582961	339.398941899215
271	271	521.40805159433	678.604068029035	128.0818068697	330.154727758079
272	272	518.289387943908	651.456001492558	131.34848602512	335.845541952772
273	273	519.880932905384	664.70854328145	130.305962161749	350.66780106863
274	274	515.654050132499	673.403429793928	135.514335257069	333.826907170848
275	275	521.599112737115	649.996753057316	133.451656646883	348.861229657587
276	276	526.105640430112	651.557031792365	134.159532962253	360.053558160114
277	277	520.177765037069	655.054243322808	127.647707209579	363.637683418648
278	278	523.771307531145	662.227002567387	132.032478894755	360.138332935557
279	279	524.226268037888	676.112090556947	129.061486904932	317.45178283298
280	280	519.13800679298	678.406440765043	132.502247855115	359.488649470545
281	281	522.278842764589	662.740633393492	134.171601606768	361.348172192779
282	282	519.66471590722	687.412587187939	128.921833573425	378.310841559833
283	283	527.4290390796	665.805075892976	132.739322180055	327.210162328707
284	284	525.32485433258	683.030375958644	132.498793579754	330.573464383441
285	285	527.931959793368	677.018962311887	127.911117517886	335.469410273283
286	286	525.884586135429	681.314314141615	127.423921845088	364.518743399528
287	287	525.827689777614	660.535228438722	131.31873386405	358.3378607317
288	288	523.660170773687	692.58584315958	134.662493939104	312.982212263488
289	289	528.638068397968	679.462613282196	134.841394386545	329.92537418621
290	290	515.177826690946	679.922868190333	128.742352519586	336.646614636958
291	291	525.626882535145	689.556351774991	133.969860453833	343.522264171075
292	292	521.264500707932	700.117278789782	133.816127547385	330.365862601233
293	293	522.805282975244	693.072856943421	124.37205768122	353.11196623694
294	294	525.970925199065	661.495332788319	137.368402150372	378.366942601542
295	295	522.648900605388	650.857208618148	130.174920703504	341.241815521149
296	296	523.662981975929	666.2787838438	126.391475398665	313.789117435542
297	297	523.861804351189	707.592381549719	127.366383836492	359.801102371348
298	298	525.174144150956	708.423837148836	133.688979801521	346.447689286507
299	299	519.07257438616	693.388044041524	125.8745573936	361.488743808081
300	300	528.284271022348	676.096293729414	130.931559871397	331.486634599025
301	301	527.138108149085	664.095016460823	128.708751530862	335.949337954638
302	302	519.225038779942	684.637177869577	130.497626861995	363.480722103965
303	303	523.077020946033	686.821471756885	129.882276104805	334.669932271585
304	304	523.950047301217	688.59354882219	128.08549922531	349.850621298916
305	305	526.539807703945	676.653268802828	136.746280026116	377.781687744118
306	306	518.929463499744	648.384019649838	131.026317520533	330.688226757855
307	307	517.763897283278	676.540776086003	140.542348305645	349.340883295131
308	308	522.760276039353	690.698499688464	128.44273670138	316.054334660636
309	309	524.947735163259	695.887540456592	135.473221338419	326.159292261376
310	310	521.232203765853	679.711731185499	128.454012283737	340.281248104874
311	311	525.546977234697	655.850575691849	129.71838951635	362.372350484589
312	312	524.196076707584	672.265896625419	132.413801073025	359.425133786312
313	313	523.782340978651	678.199349946501	137.521989896779	336.779060502139
314	314	514.090196329881	657.542719413125	135.915248357992	307.914558015818
315	315	526.934567035207	678.706321579022	130.663754045216	328.573138960862
316	316	525.9123612241	657.646775028847	130.029534868608	306.642968183376
317	317	527.192983460365	663.722957314534	133.680426438482	330.522390750363
318	318	523.761402790544	692.091301303777	128.317640297664	356.587278452135
319	319	517.422602647416	651.292691631291	128.819921634509	343.968201031434
320	320	523.893606082423	663.331284330073	133.608848126554	333.017582994943
321	321	526.711314961044	678.254475174757	134.134972423836	332.803646636131
322	322	525.60557987546	684.934271618526	130.006747125097	351.154740427592
323	323	523.412738952848	680.061630316592	129.532120461803	329.715059492661
324	324	525.777225629282	683.445678655413	127.298640584382	364.635884707228
325	325	520.79500258187	649.719194294428	127.55817149821	314.555405601751
326	326	523.922500543876	678.025204123974	128.969277008694	344.452069074014
327	327	523.164956841826	673.356205426923	133.590983247431	353.85887124294
328	328	517.65088270891	653.028569370744	133.283014070227	340.768782128619
329	329	530.099108053098	665.493998340091	128.669378502613	337.505483678924
330	330	526.724444157961	687.515301796935	130.946726899389	333.666160909488
331	331	520.126818643793	672.773696598514	126.860975909198	352.340242959473
332	332	522.053818864331	660.045398853045	130.478436405717	347.255758246521
333	333	527.114035793226	686.776232509455	128.239073979772	332.496768611795
334	334	528.185124555286	673.29520893171	129.011546713847	362.203025559162
335	335	524.295836037035	675.220292229144	129.873781774016	336.619558543391
336	336	523.464608402162	682.427710106406	129.682774296347	373.634557015925
337	337	522.836055699905	669.139292750208	133.316425775992	348.592780620303
338	338	523.385799742082	690.577304082276	131.723284560079	357.479503875591
339	339	525.519215447757	680.646185422517	132.423122233734	359.589387487727
340	340	522.356455428992	651.779039063183	134.053790870285	326.708595621355
341	341	523.323828778644	654.980038401158	131.729440750015	370.272595734106
342	342	519.989962660503	681.630529959083	133.87986470856	354.931381488429
343	343	526.770796481852	655.293011508738	134.506298769035	341.647167932563
344	344	523.75168632396	668.575382979956	122.772256408078	345.032334032407
345	345	523.247966468775	627.796790226494	129.336343278904	364.971127697938
346	346	520.209842512594	680.392598055819	129.502494082621	336.6761944234
347	347	522.80430700123	690.294355073639	134.930684217613	335.356597500219
348	348	525.541183690943	689.460570304671	132.785871002524	349.710304285618
349	349	523.805682683885	683.333787213387	129.927139749886	360.090067262356
350	350	527.06114333058	629.413668729141	125.660637339417	343.330352403065
351	351	524.530133853871	655.972952277122	130.916646047347	342.623307426907
352	352	526.86746963182	707.524028662902	132.580780411755	362.809905692459
353	353	523.766020547831	666.41880884397	129.782199000586	331.733742256964
354	354	519.806647955402	686.34927164336	131.400379267961	346.875100485434
355	355	526.422295176714	641.335898966512	135.327435777866	330.384529407918
356	356	524.481606460926	685.352201831332	138.235764067294	340.098830549248
357	357	517.263522581167	678.750518372945	133.790560344887	342.946597451083
358	358	522.495141760926	668.454788993414	127.036426276816	319.17681681274
359	359	524.595333052763	622.875451583421	128.836879598879	336.700998802505
360	360	519.501607083035	700.997922834317	132.396538191716	363.747032612176
361	361	517.609528851724	678.229083156102	128.14760607097	342.967720766683
362	362	520.648497672164	662.191910573868	129.570492926598	341.22120309117
363	363	526.816443906991	680.483911979062	131.433938230011	317.710677932798
364	364	517.07267469399	673.5904566673	136.581693092204	350.385422541822
365	365	522.449250003788	663.194147920923	131.01710575758	329.461006528561
366	366	523.893427930144	664.841573133054	128.966293576697	356.103844235251
367	367	520.637131877531	675.046960049689	130.137002700661	360.244253672647
368	368	521.872051354016	682.081032565469	136.2161634454	332.637204312587
369	369	529.158784880389	701.758324489193	129.965613072683	349.648595699207
370	370	518.34377748725	674.508990962637	127.487286878443	323.797668258853
371	371	521.867796139751	706.495041077556	130.716029544829	342.833465475387
372	372	527.329849988027	668.415076901975	133.424742501335	347.602357135821
373	373	523.339526787892	682.199891978276	129.3038780506	354.565512611711
374	374	521.902643873847	666.128346262	131.576541039397	366.845617168033
375	375	525.217585299913	657.787247801993	137.862454049232	334.345899201789
376	376	523.158723526658	669.660522795668	129.519191727034	340.194785458039
377	377	520.572644756038	659.753309820773	132.660385770715	338.725450166866
378	378	521.5144997696	685.170113122632	129.645914489484	340.939709161008
379	379	521.018610048252	660.815500501915	127.18962540441	354.553277729147
380	380	520.542759152586	694.111779381108	133.428701317875	385.943047055174
381	381	522.737592640108	663.537360283829	128.37293914009	313.189738378124
382	382	521.081297988318	675.485762783747	129.521659408453	353.650525722469
383	383	518.266008849588	686.824660631319	131.491129372151	360.747577208273
384	384	523.2062874489	692.223568148853	133.049357180554	335.028348341073
385	385	517.916559811176	674.632404011312	133.16507680133	369.136080293002
386	386	521.636872223338	689.259670569992	129.87122748318	339.488841576681
387	387	519.909318806088	638.88613768335	133.666247495898	332.351020762465
388	388	523.154005824687	682.950638852466	129.930681713634	355.115620683553
389	389	522.745535628502	681.209058781284	124.350713721273	331.037510354645
390	390	515.71160689731	651.73363666921	135.886716047195	332.959684184193
391	391	520.907637407166	675.092913314487	136.387914509456	343.99679288726
392	392	528.091137153565	652.807583293135	131.086736076328	347.14679787298
393	393	521.255931482998	662.517638645449	129.712000315336	328.615784527436
394	394	526.702722881801	713.161161430846	130.857825177682	341.691932152886
395	395	526.493716986098	644.974464088446	130.015715816098	361.159561818584
396	396	524.204488499872	693.521680785604	132.823523327653	334.376663146717
397	397	529.178671881081	666.639654822126	127.40566998505	335.015263036728
398	398	529.192257079662	669.132611966537	133.351512957826	314.517915720415
399	399	523.696049214232	733.272677948533	130.570615508298	346.059137113948
400	400	522.24660108438	677.563165030141	127.109598380264	329.95845758305
401	401	523.844780715475	672.962589657729	131.911551876591	358.13697847757
402	402	530.130784501469	667.514148882148	131.915094630641	370.332279575313
403	403	524.515748416149	683.293775014456	130.140278625114	358.770478920437
404	404	522.149155241451	664.17682433354	129.036278756626	356.928721132738
405	405	521.324568326543	667.689761504451	133.101737326384	344.409085491782
406	406	523.822075886434	650.023567473718	129.341374067996	339.422324245639
407	407	522.736577345457	640.772312925816	132.429778079982	336.814336296293
408	408	522.797982177692	671.683334765699	131.595729437334	321.372339657001
409	409	527.175449633536	641.044753665362	128.76755098364	331.11811990034
410	410	520.274265951156	689.162443161603	129.78966781463	378.382614926896
411	411	523.304344624151	659.790279717282	129.595826452381	375.174503833808
412	412	523.77777701271	714.52582971854	127.756308079131	359.937398336929
413	413	520.887335811068	642.43379051157	133.091809945578	325.634342585112
414	414	524.268309612444	650.712854242215	129.173488279171	340.859973077868
415	415	524.878141405654	657.827701971427	127.143850586036	347.779855023172
416	416	522.12168821956	665.661234915304	132.506926688353	347.180812411761
417	417	526.919804781094	685.893335890248	129.780765150011	342.691860202041
418	418	526.17502873693	688.599316783992	132.028008082824	335.457138470469
419	419	522.453146540528	645.444550761782	129.315264704329	340.78606445449
420	420	527.433780976745	689.201347935152	129.641709115382	338.518097979444
421	421	522.790970970442	663.42678807857	133.050037830618	364.84300997175
422	422	528.660980885444	665.480953481677	131.621699059228	359.72109171482
423	423	522.981281398283	683.260145602101	134.782706299022	353.08796333878
424	424	521.372886074418	670.338000238682	130.205081726902	333.005259854318
425	425	522.79518983796	677.86065523099	130.424173760368	354.768649202146
426	426	529.411455450068	644.429753461889	136.738950138483	348.126026720189
427	427	518.917947692745	666.591644769111	132.841467940042	349.851776504903
428	428	525.583430881945	666.500950104022	130.442999533796	320.439543263413
429	429	524.694813239554	648.382507992418	132.018967221841	333.424486732431
430	430	521.620097146433	641.320565084484	130.720115551737	337.44844521723
431	431	523.275724519042	691.541626740963	133.103763856086	330.381978568212
432	432	523.207347770998	672.063735931159	129.207615878611	333.817701287337
433	433	519.696489217779	679.62979205659	129.794987981196	396.655555542744
434	434	520.132300158018	654.14629365089	129.301981797751	350.07059344461
435	435	521.070548909496	679.100340416149	133.083537712931	339.511199637212
436	436	519.432737605312	678.878508027485	132.832655662326	355.098862271301
437	437	529.88622127954	657.204053891966	129.928882622454	323.202424676798
438	438	518.458188136693	686.689546194268	127.202511635003	336.202610593547
439	439	523.859612640547	683.969830498466	125.052142619398	339.69392016114
440	440	524.84628060002	678.525519964327	133.756865256014	357.249432681952
441	441	524.302766215679	650.66617994306	129.000085108175	370.044866667141
442	442	523.512137656942	652.427366264918	127.464718112739	321.082404781828
443	443	520.396042407771	683.543344308018	133.883884313457	324.730424220949
444	444	523.058201687139	680.460661117798	127.060619798487	362.350279289982
445	445	523.360908363392	682.927732891988	131.996067972049	352.173185529736
446	446	522.198666688042	648.895082719481	130.718361474368	328.538823068137
447	447	521.58075581321	671.672209734838	131.57129843879	335.062262702136
448	448	520.569942366484	686.860778826036	131.950065688066	355.169261399852
449	449	525.016412075141	638.707815491592	130.404286950972	320.493415984358
450	450	517.435438426031	659.273876261732	129.553220709757	352.617316193917
451	451	527.569191581154	651.787397717966	128.401545014076	337.299477245276
452	452	522.952196421821	684.440679600757	133.334354995643	346.833476402553
453	453	527.076582708716	668.427612902719	126.724696271788	349.268177375919
454	454	524.102778147453	650.846561084508	128.028369006297	358.009276683457
455	455	517.595617313152	702.177577324805	132.127901140559	366.217057844224
456	456	524.210175478663	685.101430298386	133.199380670174	370.15591412988
457	457	526.172866726106	681.042755028828	132.037208193389	328.895809755725
458	458	522.758689566114	653.777905602464	129.563200450623	366.826383457139
459	459	522.575469887057	679.052706361399	129.645856473272	363.523227562287
460	460	521.064260224539	683.007870825128	127.731474817408	364.263042256978
461	461	522.509529723429	681.346795505653	134.441244328018	323.720117565615
462	462	523.598142976177	672.709008470593	130.287776675315	347.848210094817
463	463	519.550577758497	671.847570603365	124.537267210541	339.540684656178
464	464	521.279459024496	692.705054532476	130.824341992374	363.719975241406
465	465	517.975480055035	663.712238215683	126.460546786108	320.198501623317
466	466	521.833472581925	668.32720238044	132.223492082092	352.493850368864
467	467	517.391217487888	658.336841141107	135.280234965142	329.872857243839
468	468	515.924737377278	675.561207081283	127.290276189127	348.885695878163
469	469	525.400348438099	667.438722937165	132.375141190837	333.320855144664
470	470	525.212920949269	695.845671382142	131.728375925989	356.407257390415
471	471	521.854491252374	700.053853902889	129.83360872145	346.845689348612
472	472	524.900634871499	671.359983157382	131.88522314616	340.901936368055
473	473	524.315305125261	666.307125049375	130.829315469502	347.88565250982
474	474	521.86260176652	667.795343548835	128.354139424193	355.060419209716
475	475	522.611778143066	678.554766022798	134.977782442825	349.047316795914
476	476	523.73287080656	664.741067193686	134.654644604143	354.255545987021
477	477	523.270690004037	690.319775413428	132.929327916518	354.050114803222
478	478	516.460250584195	653.559709176418	128.829211784487	347.258476501939
479	479	523.092474550863	661.886827592654	129.390721617263	344.221766682095
480	480	526.010535945979	674.939345697313	128.560641870364	350.168991774878
481	481	517.272819452141	673.941600449158	123.482255716892	326.923365584168
482	482	524.929872248583	662.45913371647	128.565385792761	323.371911354462
483	483	528.323342221584	646.888389999618	127.993546094773	342.25956624855
484	484	522.230931034146	651.532077759818	132.071770640437	351.933637056304
485	485	519.828957194776	693.702960620823	131.218073900456	300.26804944368
486	486	525.891072306033	660.877603230699	129.665607485054	330.930044201348
487	487	526.006413295853	672.512935946575	136.347549766773	365.598144236999
488	488	524.569850971178	667.290843593712	131.161231760726	325.421121001163
489	489	523.786163253901	673.740382449952	129.124889105844	365.788674693325
490	490	523.472321324347	686.100967259538	132.947008045661	386.935251700722
491	491	518.651124065914	699.793113486228	129.64729861617	358.011667622289
492	492	523.650902676138	675.32107964104	129.104217391142	360.966381447934
493	493	520.912079595553	685.367596898288	132.024456596973	343.338219524674
494	494	523.51985156646	674.668770088593	130.102281957516	342.404340115544
495	495	526.815166648955	673.991952087546	136.658777790231	364.88635534513
496	496	515.140756507368	657.49909947793	129.551772478067	360.452722815717
497	497	521.127197317768	669.606654584859	125.473315891386	346.991447037306
498	498	517.277829986772	667.490100712023	127.093639524587	341.953086520303
499	499	526.069750952901	680.128971698423	131.895059987976	359.082167076179
500	500	522.440414868765	655.138188064669	136.068079612003	324.775496887803
501	501	529.765139196616	730.697848314474	131.286929093695	366.292351265361
502	502	526.368755890418	675.101155399995	129.37428387129	334.397053242556
503	503	515.499850254516	691.457611007555	135.533472872556	361.960251159599
504	504	521.316733633626	660.944648433349	131.538065934089	353.774216621441
505	505	520.582964165892	677.416059902121	126.438489596285	347.267800598429
506	506	527.430181004702	725.44965009888	124.715992060125	355.772824197356
507	507	521.873643202222	666.827429404302	128.189895390192	367.739323987359
508	508	525.931811723808	690.395686340167	129.464910745637	356.860527302821
509	509	528.500896140604	686.942406019052	134.319576526927	338.383746182482
510	510	521.350228140111	663.366708376529	127.871742488566	325.23312769948
511	511	523.843203556284	667.72008014474	125.597981587505	332.863474231694
512	512	525.24656713854	674.83248611466	133.923140446279	317.792642216148
513	513	519.779834180322	672.616352390639	129.449972431819	337.399958073127
514	514	527.666521691239	637.919735906467	136.620313769142	354.898080302828
515	515	515.16905685019	722.565714139748	133.968909343096	383.711361748216
516	516	516.111899868194	649.067294554452	132.641588004763	327.50965447607
517	517	521.62818069603	624.085206555386	127.662871033121	321.813774455062
518	518	522.58927334911	683.21608709468	131.086774060347	354.865815005927
519	519	519.5129425632	700.515602016592	134.846603295463	319.508989530702
520	520	521.954522000846	681.176302633371	129.423565158967	377.213967047048
521	521	527.807912693477	682.040111010978	130.830017220164	371.70447656528
522	522	522.792580423189	678.847852127204	139.5190767844	333.782273225805
523	523	517.904298896732	670.083188332357	127.938522673567	351.617122044763
524	524	524.433915787941	678.031912199834	135.84790059739	361.166552243107
525	525	524.354832694391	657.94122226571	132.704603578459	360.234281764586
526	526	520.674054681847	695.398265383673	128.748030681578	354.406475974959
527	527	524.250259595843	658.30228119021	127.61512090311	368.472054483109
528	528	524.660698117652	660.308528469977	131.23870576916	374.359840548504
529	529	519.605626080667	669.302961143915	127.577209982419	339.144112823886
530	530	522.931640235381	661.77037408294	126.297247804643	356.63070825629
531	531	522.223373423984	674.053803099377	128.330641913763	330.213254098845
532	532	519.934223666999	691.557291378944	129.319271687908	362.820436706452
533	533	522.953275092359	663.984142134628	132.904635895032	358.636313855288
534	534	525.044791786442	664.836936140782	130.104963410905	327.495972129019
535	535	520.230098189765	645.48946679584	130.237380449904	362.614773306252
536	536	526.445257007616	684.421548397583	133.79097974126	367.20303905762
537	537	528.178766431107	679.502956862552	128.864155960787	356.409497703211
538	538	516.536804904165	642.298344164849	130.161055254987	358.324959157007
539	539	524.806723371706	708.436551694959	136.055817286083	356.514794415825
540	540	519.874180622193	662.252382756945	131.44308075525	335.229827125061
541	541	525.411499103163	674.316672281411	131.308986072713	303.517801420956
542	542	525.374310505416	668.227019813509	129.991804611032	349.976846558235
543	543	525.18449188628	684.516465800076	130.579321109042	308.254323507447
544	544	520.061736892173	679.426277347122	136.608321370024	356.54806017558
545	545	525.692463517145	675.200127409619	130.218874722954	325.434304002075
546	546	528.766615130017	670.811513093967	128.581773124444	344.474090771314
547	547	522.170738646199	701.961112748633	133.923980971795	332.422963080996
548	548	525.641555922095	666.429025217651	137.158871276173	372.564265196781
549	549	520.941248402566	676.852997226499	128.562895447612	350.248329302599
550	550	522.889616795385	661.722580157611	131.649769280223	389.508474295935
551	551	521.744678957957	674.941864828923	132.656696877071	343.843933324565
552	552	524.005364318285	667.788596205316	128.891153664917	326.514389552587
553	553	516.536508236867	697.399072809249	133.324631482754	359.671131701836
554	554	520.584123054101	634.852567643596	133.1407400057	372.11242436948
555	555	521.263950992908	701.693016865329	128.382149159386	360.862907649358
556	556	524.031823478982	658.729624578879	134.461964391533	348.007219689388
557	557	523.002070222282	690.245085300895	135.372321880833	343.455731572395
558	558	523.729917998943	662.072412059717	134.208748042174	366.969639396943
559	559	524.388473514368	655.512420901416	130.592225684273	346.81841338653
560	560	521.592000194594	686.929312499454	135.397566341591	333.055217469514
561	561	520.005672392171	674.842352974068	132.347325501095	357.482714298486
562	562	528.76116180064	707.116284784908	132.074986426019	342.120400487188
563	563	523.012721808215	663.018314713076	131.412224250015	341.94471974394
564	564	523.701638268491	670.784594735892	130.514805282311	347.464401561079
565	565	518.990238063151	680.697551216447	132.815321928712	332.077359957669
566	566	525.996651310932	685.570692267834	127.366382695562	343.420873233013
567	567	527.117657641861	677.143181317679	129.66820613063	326.677975951793
568	568	521.594237780348	672.87837134448	129.351761153019	357.246368284193
569	569	524.510070453546	678.804064699916	130.490545915026	320.217361290903
570	570	520.428344152393	703.620845585776	131.961645322237	321.996986173227
571	571	522.431004190596	663.297532667535	131.530745670943	346.447237587492
572	572	521.740727705024	679.295301827477	128.156648343702	313.367610932363
573	573	525.767375579735	637.767585376907	134.758408294231	325.582348583587
574	574	527.128469024889	688.930858182725	129.756691110403	329.489705453675
575	575	524.779586381388	679.404226567668	127.54984723726	360.096678461325
576	576	518.773739909607	665.931881142719	130.99016328067	347.423556851199
577	577	527.431825637599	671.770912461128	131.7794166929	357.355097269444
578	578	520.552950732666	673.826481842064	131.841610702717	377.338345442779
579	579	521.844442195546	619.677399571207	123.755064061033	317.768113300809
580	580	523.491486415513	657.771408746308	132.355891038382	338.828594905333
581	581	522.877644005524	647.381011972374	132.035537016582	356.846245174752
582	582	527.028265060001	673.183786880186	134.308367632698	333.322806701294
583	583	526.852554958171	685.504271963437	132.464066574486	345.620972521662
584	584	523.538918142287	668.527914644359	131.22938122851	369.034819515204
585	585	525.706046392484	688.409809358758	128.77935821283	338.141844946328
586	586	520.494144441502	691.332725590119	131.051181738557	344.162692978776
587	587	520.067665404022	681.62210704273	126.914179053575	339.448758483516
588	588	521.688192716406	682.10095610782	134.288143466423	366.448530898045
589	589	524.837515219668	719.323717887083	132.248897260543	359.651101626985
590	590	521.006224954381	671.706983843308	131.596107449735	315.194642184537
591	591	525.442523227951	683.013430052417	127.732324898095	400.211048137254
592	592	521.345591963234	682.340059509188	126.469708151263	332.731528990762
593	593	524.609425965807	684.566200848386	132.118697680921	354.933785980623
594	594	523.014889626022	651.588961090775	130.619824045114	362.557499811
595	595	527.401428713009	671.055752519226	124.668516584017	325.075635034864
596	596	521.469528207417	662.911246922224	130.646380524621	309.892289271789
597	597	520.27332043747	673.926123126122	132.034684289634	349.981486862229
598	598	525.953720403893	658.832627787329	131.576832697173	335.996902528489
599	599	524.211289173022	689.766598568646	129.027136012024	326.832310315225
600	600	526.656301820311	654.36144728239	135.571067427348	348.651384566478
601	601	521.950145984229	657.054969697287	130.636484390324	363.241192078393
602	602	519.26686884086	682.710335150699	135.264006281504	357.6676453051
603	603	525.156658529515	675.541506391535	124.00135628313	345.605486856049
604	604	520.081556815352	651.81170941535	130.730384381128	343.920891885888
605	605	521.58935007192	681.452972342843	133.459310042714	346.873215590709
606	606	522.986943756738	684.778786984088	127.790149024405	379.213168162517
607	607	523.148540191973	695.210892401279	131.472252089201	320.332896082287
608	608	524.850139823692	702.277419232489	130.669807466111	378.742648122264
609	609	525.999688932281	685.012326415931	128.364432664304	349.718078070859
610	610	523.635728367056	656.572387365899	135.234582447696	349.930516923133
611	611	518.248044608912	661.871852246442	136.591495044908	369.973983893014
612	612	527.901905915118	682.005221476769	134.709884355433	364.212850742763
613	613	519.642075963494	681.627895515223	136.101568728258	332.547863812602
614	614	521.238318171411	651.065032606429	127.400794931726	340.753852132498
615	615	519.937207416583	671.071387025201	128.107647806393	322.135659889019
616	616	523.161562895258	664.355070060597	134.083635127813	338.305215526869
617	617	523.628637362101	662.142752910677	127.902114012981	312.583408999403
618	618	524.095721924871	672.200383078406	128.968836946492	334.292210426221
619	619	523.294959643736	674.388973947242	132.950882935021	353.200803357396
620	620	526.155856586646	658.136194818364	130.647350330199	336.631421631311
621	621	521.109707551071	670.136501366065	131.557651600608	353.390137388164
622	622	519.972231735916	645.536056894192	132.948612867346	342.949571976897
623	623	525.387208711403	669.714498752101	135.556523894744	334.388180436231
624	624	525.233152392232	676.226625142533	134.767606335814	387.783021450254
625	625	524.195720356743	659.240105623345	131.791216492101	334.42077011543
626	626	523.201196347132	668.977311627373	131.44525997491	342.620521938392
627	627	522.975630697691	695.06831378564	124.732351106994	318.003327927924
628	628	524.049401337276	683.878361771227	131.815105389635	333.771309408335
629	629	522.145531767729	656.714115624423	133.650430203043	347.861815575127
630	630	523.544314287004	641.583769980405	129.265226344571	328.066020787837
631	631	524.909568156525	661.65507158815	131.121419827129	297.611589719615
632	632	521.778160280505	682.21850685669	128.647962187889	365.059769495294
633	633	525.051125299781	667.848008819131	131.17951923808	369.042095859786
634	634	524.417282879454	666.889648661381	129.18438850524	317.04693077475
635	635	525.905770419658	686.693425513125	132.088132262469	352.987253780711
636	636	523.109450001139	667.710066603079	132.932463286759	363.716410097199
637	637	520.34554563184	645.383809250639	127.502611123057	329.164090115031
638	638	526.480827029894	705.424166781313	132.450413907237	327.427683832603
639	639	514.598944355174	656.541796511097	132.127239424241	316.477352040705
640	640	519.296697985856	676.037013337564	134.719777294991	369.80304045395
641	641	524.634050607064	652.074042801621	129.593477130731	334.217811427607
642	642	525.677961976267	686.038698855661	134.164658049847	341.809038847443
643	643	527.468596906447	690.325778785607	136.123728567923	364.932714956566
644	644	522.823993547824	692.244376532369	134.039678425921	336.015184819833
645	645	517.763081791399	675.285653404037	128.426678025942	331.298427590351
646	646	525.222692154273	668.087160938497	134.376210412047	346.073911128879
647	647	519.731549497791	674.975505148713	133.42924609732	325.28521636743
648	648	523.208835493127	662.954167690177	136.766542469499	353.073005986623
649	649	521.240277841869	686.952008926301	135.334094300001	316.49618178782
650	650	526.016428188899	678.771291063522	136.631873102877	349.708010495595
651	651	520.908766420054	676.717321272677	131.067087601472	357.96362860474
652	652	524.086200243354	682.897182699646	133.062627590946	334.799372196
653	653	516.753611669261	665.959515959572	130.577202761208	359.416587507733
654	654	527.65236204834	661.062277002038	125.486636612968	340.195636958614
655	655	520.023913978396	642.096336145372	128.387022292699	345.13313551052
656	656	524.761345756016	653.074081044648	124.870444371259	349.30208833144
657	657	521.480670590816	688.19409301859	124.579131176452	352.724730144128
658	658	518.989004767008	658.7468132282	128.386780813858	340.811681945542
659	659	524.947630396093	676.621929911388	131.561750453695	349.080010475062
660	660	519.087680937773	687.232300572388	132.993008156649	333.539281998017
661	661	520.130335168819	645.79504803646	131.099314635151	333.908158798347
662	662	530.052681852424	677.625099173658	132.776012904465	336.803235710491
663	663	522.531169803577	669.200466519467	128.194669781684	350.733014176679
664	664	519.026194955159	686.007373402662	135.289894103977	348.609518165289
665	665	526.239400477983	689.958572414546	136.104957451257	327.908535177241
666	666	524.098327487439	681.685371211782	124.946754635096	345.751963310468
667	667	525.309399799078	648.345130600172	134.371993223265	337.757294568714
668	668	527.428118309657	658.426597439049	130.795158415837	339.49963603192
669	669	525.420064500947	668.501976725216	124.361589440983	354.136785935219
670	670	527.884303790225	665.850986578562	130.039146241103	341.479181144043
671	671	520.878229459672	678.53884893985	133.072091257087	334.1824296994
672	672	522.263706147079	663.883966248892	124.744505736856	352.315596351031
673	673	518.513833815118	705.799531873275	129.766528351963	334.210223338388
674	674	525.460856986668	706.964586922583	131.568443548192	353.299263632027
675	675	522.435475875135	640.141804474717	125.735155611972	340.906430994421
676	676	521.239627699218	653.883285014396	129.25792861974	365.679669104917
677	677	522.771236436217	690.31036609151	129.398260588659	365.835550613724
678	678	522.784921813236	649.773715998505	127.025790922885	326.143581962756
679	679	522.415469096135	671.744542190076	137.290134233217	340.561530365869
680	680	519.772530176421	659.323657896948	134.026171506528	361.170514261725
681	681	524.2764991219	695.676038550485	134.831068697669	347.856940454792
682	682	524.350549304925	657.628592128473	132.949192705134	330.426135136673
683	683	518.687136343889	685.633735512907	131.586583742744	350.797484488847
684	684	523.49753660706	676.177736839792	133.234221892644	332.987008808434
685	685	524.937443522816	668.184225167671	128.657229981733	310.542145500606
686	686	526.040794967629	659.975453346248	132.532950255576	340.665436912983
687	687	523.275209009865	679.855414896443	129.565318754098	359.09666445076
688	688	531.222413550172	675.707082868536	126.909246379562	350.555590175141
689	689	517.250959664362	649.590959379927	125.025076901974	339.186774008448
690	690	521.74366794841	657.719173935244	137.479625208793	329.477537114831
691	691	527.142776482751	697.135992216293	130.605471363996	364.256973873754
692	692	521.632780533323	676.325206662994	135.128347103852	306.066524859684
693	693	524.313720504547	682.816233576052	130.049712299349	334.773319948339
694	694	525.977011152086	665.086616273688	131.7995649344	318.343281354556
695	695	530.128236920748	680.554941973741	128.816887371648	347.138900518738
696	696	518.253663232075	655.987314329093	130.562799659502	330.993328190811
697	697	527.939483709797	706.453354265491	128.364447682882	316.315996957423
698	698	525.047728443747	704.409511485204	129.809181075412	370.31925678105
699	699	521.991339967653	673.612795603981	131.819217606666	361.300425498173
700	700	522.309145478075	656.874225037898	131.556988229011	330.433131515113
701	701	520.602618721442	694.620506201922	132.596310842554	359.981926080908
702	702	521.97236611992	698.599315337204	125.617235561449	336.325251716171
703	703	523.473301920861	672.971793384317	130.151887305448	351.428257788229
704	704	515.453542613684	708.580899846884	129.132315295291	335.367704956847
705	705	519.297416660851	685.396296077965	132.045002090008	340.198973658135
706	706	525.038537511048	671.831536041336	129.006851633328	352.865062412554
707	707	523.892495812848	679.892384661464	136.922633256614	333.470519110859
708	708	525.366711890986	658.783515363993	130.19607725627	326.924757526473
709	709	520.388371874836	694.235603671776	130.522623858566	328.599222365534
710	710	521.933098258837	660.458094403076	129.229736544966	354.033124498872
711	711	522.137555436089	672.041572541596	124.421897163396	325.863151133108
712	712	522.090945726462	667.7098625285	130.503076491411	347.86361777151
713	713	525.284555455312	653.390420410899	132.39190895266	343.943602646569
714	714	524.515880955507	675.824489387223	130.614577725855	356.299107549738
715	715	523.919357362819	682.822379559151	130.664798817958	353.902501179463
716	716	526.132815054385	685.222447504044	128.637075319126	372.410856992387
717	717	525.543042944522	697.892358698313	126.42573723813	329.558268276595
718	718	519.666040491876	690.439178306718	132.18512764219	350.084997680299
719	719	526.944890302059	683.846990988848	128.200107433938	356.328095906848
720	720	523.225370700855	689.127076087719	132.884359486756	330.914962261345
721	721	521.92546411592	662.186851014903	132.162396957402	352.532197687539
722	722	524.275580168208	682.390117873648	125.465130153852	337.685186911179
723	723	518.905953390262	648.169035971522	131.981109858956	319.531554001754
724	724	520.693268895297	668.821457742137	134.728581762246	342.027559661685
725	725	527.88700170747	680.793192076887	129.549523236423	369.658198916229
726	726	523.644178745688	710.297641199513	132.686592479962	328.899917654544
727	727	522.207391205982	670.648003840072	131.01892300897	340.667880628137
728	728	525.395525690281	678.179074641051	136.075138300149	337.732028793194
729	729	521.839056041009	681.780840461317	135.414627793152	325.342885734317
730	730	527.579729680344	678.335566795305	128.891135965414	340.345606278342
731	731	521.472594849146	689.885388675405	128.576672105117	287.9855494693
732	732	518.947034487255	651.153987924731	138.509487832569	358.767960073908
733	733	518.110931329167	619.152586075327	127.60715489035	342.269378195186
734	734	525.596870424558	692.206326044873	128.113652806338	372.39629114038
735	735	522.449571387065	701.608412918853	131.704810711246	347.64768599226
736	736	522.424647084356	705.268202511133	131.754144113216	346.976679033325
737	737	523.195357907804	689.973762761835	132.615594217811	346.079651582236
738	738	527.031652446433	683.763764274668	132.573286927226	333.065086155802
739	739	516.335425963691	671.010834822196	131.822002408287	343.887236719811
740	740	524.89463750887	627.011760173476	130.554575670178	343.509728415115
741	741	524.630986626131	693.990170601804	137.438732872221	341.008925355114
742	742	527.128168392534	680.395257777323	125.42045255872	355.775960674552
743	743	522.597909397726	690.964693853234	128.851199278879	351.762587486665
744	744	522.520210218042	664.438156282844	133.703313372016	324.529669933823
745	745	524.333812108318	663.67126842304	126.210863929945	354.415875774685
746	746	524.784021712802	643.673226525236	132.494148868646	345.346826893094
747	747	521.988187797665	667.026182519171	125.068842183757	340.317515414923
748	748	522.379883215261	648.017416311837	131.869505821144	386.32907334114
749	749	523.086987295633	665.914693478302	129.953682911498	341.994113244237
750	750	520.885154295564	690.295656277171	134.156269066581	319.47966486268
751	751	519.408664886797	698.645355721091	125.252325079798	363.02409239278
752	752	521.373012607341	661.2972243207	126.480867000076	298.902980529265
753	753	514.28932032911	662.634975915988	126.376950970284	354.456295960704
754	754	524.002309728606	672.677686672526	131.261995635754	332.834485525391
755	755	520.155024544639	678.831035967326	130.127097401622	330.920053765853
756	756	527.009341065106	691.401920543569	126.902568481226	326.419377166394
757	757	522.557521816085	671.114862672217	125.747618113802	307.738951312592
758	758	530.877693712245	692.722922347928	130.924941604105	343.499125620692
759	759	521.351633343478	655.716942015591	133.285160379713	356.243097030674
760	760	529.130078137109	674.095119498416	127.883560550868	370.224309217132
761	761	526.797490278704	679.81746723751	132.576908214569	364.796722067445
762	762	523.402524807903	683.235058699644	130.791431829978	357.521172474334
763	763	527.597951583597	676.950445805497	137.813247810234	350.927541508701
764	764	525.165226981962	673.993187563853	126.404521265577	349.858530698125
765	765	521.022926611577	673.798014018935	126.411963359568	320.752740150764
766	766	525.836911469261	689.399974797696	132.324250863018	318.884891398903
767	767	525.910216548894	666.877057599718	132.945386878903	347.290179714125
768	768	524.393792945128	686.408005644756	130.417517390851	329.692687991482
769	769	517.587272155776	688.648574800965	131.166917729827	317.236270872675
770	770	524.485536201751	670.534842211726	129.010898364101	339.741779584966
771	771	524.545976018294	676.054681930565	128.497263142097	367.519707437919
772	772	520.976529184494	691.075345678544	134.018093885158	329.859977176021
773	773	523.390267119826	665.620881360208	132.626867084908	343.718269836687
774	774	518.011640102002	693.234103166471	130.227681564948	322.651009685533
775	775	524.759495402922	696.242686122473	130.336858197382	355.108637366192
776	776	519.903098141768	678.044805397352	127.61220716078	337.665131921812
777	777	523.880551024006	665.894543362963	131.994040659549	349.96589569072
778	778	521.858052409225	621.295623731307	126.607771018678	321.250710859537
779	779	522.454000532982	705.147724847286	129.920017942814	355.198308006724
780	780	520.596291899213	650.22447811158	128.861945075883	309.935546014833
781	781	521.66072982125	687.276541332165	131.745133215495	330.807302936204
782	782	518.824133861457	674.314988124913	129.699719636943	350.479750127511
783	783	525.411008279531	660.961107675157	128.479357537874	335.24029745016
784	784	525.507194345292	687.142143863485	132.286981161654	338.345855327164
785	785	520.671477265572	679.470604064652	130.141516705656	352.347766967999
786	786	521.914462241588	711.916950235991	128.056510473014	344.083775520994
787	787	522.259880234107	659.171539094441	131.513565811067	352.685378835692
788	788	524.449221919362	677.643152195271	131.529568016609	346.599416651895
789	789	523.759689950201	658.846742724911	127.677233731461	325.817805007215
790	790	521.818630046046	689.879753425964	129.770414314805	340.267338806477
791	791	515.583557400959	669.80131831687	134.381666977776	338.086440028405
792	792	519.308213697223	681.852489426824	126.08692721809	366.298627756723
793	793	522.280383397923	693.592684065428	133.859328452241	331.942866944923
794	794	527.329543683045	678.359018508785	135.513076882408	337.22206649534
795	795	522.158852573765	681.188384831226	129.870284305047	327.287251763713
796	796	523.57780482032	660.329712345397	132.30697684692	320.22545578748
797	797	528.516716350069	668.740825540671	131.147204700405	363.004068151376
798	798	524.334843360571	688.131483601123	129.068478876482	356.017654796474
799	799	526.036202349871	687.737460434626	133.423251515187	346.482006450086
800	800	520.492897493112	675.909065396707	132.805576412977	350.286629093585
801	801	523.680660096298	662.813222379522	130.259895318692	314.341634723319
802	802	521.023181731545	670.575299644	135.328994250141	376.25169500082
803	803	519.191012604692	645.217106413926	128.487648705435	341.828514431532
804	804	522.549076622595	657.461235517831	127.871810504006	332.923587098895
805	805	523.711657219533	677.758732664284	133.571308829413	345.203104350808
806	806	525.070373775713	636.609820477232	130.710006145667	357.546503168572
807	807	525.244276548004	668.734180976551	136.545845412975	348.800333325282
808	808	526.764927345756	678.391034664162	128.345212825868	345.053651725553
809	809	520.468840265928	676.391952419766	127.073195447652	350.282306808187
810	810	521.026553830955	658.567861146063	130.447263369348	324.671444306112
811	811	528.583073616421	688.166512142424	129.65702697669	371.217517872779
812	812	522.919025579794	707.737864832339	129.10235671246	338.288051851261
813	813	521.350645331069	681.715262108405	128.569892629225	345.866677584188
814	814	521.460992197053	662.484660783205	131.647103990234	335.655362631423
815	815	521.718525721335	683.283353869215	135.579890904205	338.691786707505
816	816	516.025857238264	663.259169802996	133.238125333487	332.523569403479
817	817	517.846708547648	683.407823855955	133.590489140303	369.471722115474
818	818	524.55770611236	662.107955658472	134.017111359737	358.385568792243
819	819	523.273897114006	671.527687058191	131.372578532629	330.627433723306
820	820	522.120865907443	679.787173444181	129.793243584386	348.319951746155
821	821	522.979268418149	711.415513115427	131.889252614996	326.906083057949
822	822	529.948112968294	660.744050372665	126.669183275393	333.891358035462
823	823	524.546486823157	654.961628462019	132.754053560991	356.625299851308
824	824	521.874456052766	651.006583703352	127.771367781233	323.313966312781
825	825	524.7121047942	664.924306847046	124.875896500129	357.399128580903
826	826	519.660307304261	662.37407214551	130.959342259985	348.984476757601
827	827	521.704062414447	679.622094045209	131.783923351817	336.814931061599
828	828	519.657268897469	692.264078743069	128.659897791306	336.941974713573
829	829	526.214938398524	671.492027127561	132.143061096431	337.41094518733
830	830	523.281383247063	634.154625610119	139.187131992304	325.876238481493
831	831	522.527003839135	679.87745699048	128.618828137835	352.509845885775
832	832	520.459247817518	662.6356052195	131.516555269907	338.355876696482
833	833	520.409401732145	679.119495164567	129.6022529211	360.981321278018
834	834	524.847642206677	681.002158149687	132.469852540613	372.462756387706
835	835	520.689733343838	702.655797332917	136.600336180716	364.90325773783
836	836	518.379009731751	690.163971942139	129.845499712139	338.375052222921
837	837	520.444412748267	658.756343178059	127.738321631871	345.572882031051
838	838	518.910082952432	673.634572208181	128.263210534437	334.85409967628
839	839	520.249963264524	690.292069119378	127.276700900812	320.438875375926
840	840	524.596767788519	664.322931520278	129.18703039787	355.241682643223
841	841	525.462844454973	698.226593407453	125.806593711181	372.854756678947
842	842	524.734387933317	655.07556668695	130.627598418279	350.008370254068
843	843	518.971503391534	690.154687488302	130.194599228338	364.180079272868
844	844	517.593035223125	663.818034968865	130.57553286698	333.306245882934
845	845	520.161054472733	652.22779973317	132.553137947367	356.012726538665
846	846	523.756583678349	708.718420549992	130.038528125731	356.018656403102
847	847	526.207742036997	668.704182989588	129.99802939816	336.229831842041
848	848	525.431439198775	667.959086148794	130.757826081217	344.802624090506
849	849	526.5039394421	680.397106953826	131.195662744019	348.921375475344
850	850	524.672851006573	698.095543113333	133.449086023636	367.39318594139
851	851	525.575931947526	695.919349203564	131.630480048601	336.735216270555
852	852	528.907000663016	667.397948803277	126.787988618893	316.467129838419
853	853	525.368681344119	661.292768149717	129.444761378025	345.252161862485
854	854	519.107951927625	686.760320472499	133.123070872563	324.057597615491
855	855	523.964625085731	710.261165282626	138.808937078515	351.100412089496
856	856	522.754647941953	673.541754496778	130.551886340175	340.989363132501
857	857	523.749622598231	680.787156416783	132.592000615644	327.179766420183
858	858	518.990017639257	657.814067658729	136.308108221967	354.408023986929
859	859	523.961544776888	660.197667899498	130.353916667981	336.402883259725
860	860	522.742968023687	654.343121884738	130.841253239592	343.089432745195
861	861	524.102143403766	668.253536387875	128.654622923841	331.863334778334
862	862	526.62965270594	685.248742553076	133.777443722812	351.554451565993
863	863	522.684796225346	685.772511706798	134.535633865916	356.955201736944
864	864	524.109441534218	679.025111197065	131.170845260413	373.629529201364
865	865	525.133454186565	652.954122558399	131.793216561866	343.496053163211
866	866	519.437201155058	670.56280618671	131.596256197056	364.682079662639
867	867	527.066015576536	675.214387609643	126.434932869248	370.535924513759
868	868	522.410430824934	699.256730215215	132.080558916097	329.321506844836
869	869	519.472333094685	660.206288872695	132.255865305557	317.268055510418
870	870	521.532841042078	702.274956380755	125.434151982904	357.726127492869
871	871	519.33481814217	677.313904898758	128.34765768164	340.159049560428
872	872	524.814200878051	666.815250034063	134.938132585072	344.073902116545
873	873	523.525614105125	700.018320345623	131.824440723878	338.39555409595
874	874	522.911769390284	703.968141706539	130.924969335135	354.296314386318
875	875	525.140437745293	651.003911410424	128.129548981718	369.865740242856
876	876	519.80459888434	683.98704152961	130.872415600443	334.78336691119
877	877	519.574289013636	666.289394204647	133.737991300899	353.651989191645
878	878	528.342145824938	651.759899048415	132.347370085774	354.963200026795
879	879	519.547598315908	673.656490343741	132.021251046862	326.083982755908
880	880	523.506186032028	674.890406747255	125.522604119358	335.15560905367
881	881	520.924284911618	698.898243908518	129.78401048921	373.91304256157
882	882	524.157858094935	649.886155097749	136.763337875296	349.967338792617
883	883	523.355912418871	691.972767428147	128.130847468143	346.091671853521
884	884	523.049442310132	660.499806938893	130.924525199441	313.607204849492
885	885	518.698128367535	651.707218218587	129.389676595135	362.426731184324
886	886	523.511285376352	664.337174736591	127.502923818893	337.814717271787
887	887	525.612330039162	645.543746925064	127.013388482657	344.882106196089
888	888	525.67155274907	674.643388821317	129.885782888952	342.94603000379
889	889	521.082938531429	669.338442629846	130.391598803457	340.478217439869
890	890	523.323130325114	665.602408106068	126.889928102524	340.403173605421
891	891	526.14241402636	672.247572813627	130.155806353983	355.590327637126
892	892	523.922487487505	675.780191880044	131.65734936848	353.977405307841
893	893	524.758789701786	650.846120601181	131.450420934526	379.575520119035
894	894	529.2913294266	655.357460819032	131.058006436011	339.836324085391
895	895	520.800208370924	682.854911490227	133.677337365765	306.080739037007
896	896	526.419775480827	674.385482644264	131.615448440419	328.650965717492
897	897	522.497167352856	642.976662903973	129.455352534425	280.603143751659
898	898	526.203353622031	683.210295006705	129.961815290198	342.347424529734
899	899	522.775631401641	708.156439712233	124.99912004654	354.734097204717
900	900	521.908963444593	689.754757433619	128.423585330491	363.116600362388
901	901	523.990656432236	658.79167697102	126.905865410106	329.190331156566
902	902	519.212645206787	657.078382603906	125.571056150473	339.580788455172
903	903	521.298818011474	696.631164656268	133.102987502068	348.54933933621
904	904	522.597959750577	681.796625847323	134.922882805938	344.339716018424
905	905	523.518207484375	637.930386714684	127.656878177739	361.475940060815
906	906	525.30832857111	689.656363134362	128.081635801	364.669596585445
907	907	521.226544962129	669.00955701336	134.262141024357	352.231312019429
908	908	525.261748429132	700.230226149041	133.643471319992	339.921280420655
909	909	528.433038657874	693.706288893938	131.802234990141	302.198044007991
910	910	522.766689217676	705.232097926719	132.831115097901	337.514417258484
911	911	518.1580690911	667.357074917783	131.442169170608	344.641055181428
912	912	519.214633113352	709.476221719496	128.229875785567	353.904536639478
913	913	524.440606106431	661.369156009658	132.182232644003	364.659910291272
914	914	520.925206182806	672.089440693808	132.731502909665	340.591129648702
915	915	519.776746263352	689.045987294735	131.639518917749	336.979695430768
916	916	527.162904374402	692.748449284605	129.418020479156	327.227309299379
917	917	522.390634646961	684.772980352492	128.791054877161	341.761869385753
918	918	525.613946895097	671.967508620236	134.36410402944	314.101283624183
919	919	523.988253695069	684.901330499166	132.663111436325	380.789363754001
920	920	520.831003182545	669.116269831583	132.779690079436	372.287418942708
921	921	526.095008359147	664.761444262927	127.955172540118	315.55606669268
922	922	520.523729596548	693.203434891736	132.471498524439	333.264364236487
923	923	527.333749057492	685.906963713583	131.013071585226	331.606374583596
924	924	521.322801217537	671.61075583655	131.51384966214	342.359613776736
925	925	520.679750767107	626.549097616747	128.75891459859	333.798359336996
926	926	523.925453346543	686.942918519265	126.980558187395	351.060231564796
927	927	520.30711293903	666.44160613972	130.743330795942	339.383716918128
928	928	524.025062624566	660.916090623157	127.507644651534	339.628169384867
929	929	521.385677381654	690.542909157857	137.492891628009	341.359563639578
930	930	519.722609860378	691.438707150128	130.913474514189	359.238785574653
931	931	521.716932344407	678.876707580296	129.28626160971	344.246837416581
932	932	523.551354325342	681.491499073515	131.829061570908	350.1177821883
933	933	518.298460350445	657.87863229981	128.221384229315	330.44527029833
934	934	523.748314820575	660.399525169039	129.802925720131	360.451695568694
935	935	525.636583118694	658.8996175223	129.698165275023	342.725716676385
936	936	522.220343982054	681.907894969794	134.087556140091	359.527059788742
937	937	521.761195093299	674.014314973445	128.88056474151	346.414545959519
938	938	521.110694043861	668.390641575103	127.329354608171	339.113745564495
939	939	525.837432025048	672.792942017101	129.374797157582	334.802629374149
940	940	521.739246983898	654.628138723496	131.996297689206	321.641542391435
941	941	524.732669265766	689.488084210973	128.228664225258	367.488856981379
942	942	522.369735656371	659.065449532416	134.95990785943	356.238454396977
943	943	521.539433377831	653.584266721271	133.01692321169	351.352735193584
944	944	524.296143420559	688.759643386664	127.504878351053	347.424618374046
945	945	522.420907142962	647.246643380686	129.572996050668	350.960268823082
946	946	524.161812008927	675.407146778916	128.208081794262	360.221199188384
947	947	523.682227233352	662.196581359531	132.738486789146	371.559778228576
948	948	523.1224419478	696.006901535945	130.727998550745	347.651863424612
949	949	519.433782255837	663.124871333526	135.80230356566	345.924736398511
950	950	521.507314637423	679.733449700122	132.400539237392	322.154971141884
951	951	517.046240606569	684.112299655588	130.288475105524	341.715483566774
952	952	531.284663109252	647.671574760404	130.052472671772	334.800324167808
953	953	526.381891405397	674.212389603301	131.336325583152	369.554170847981
954	954	525.639583618063	697.026546376824	131.143377066118	328.651962001369
955	955	519.362800509798	645.496273477924	130.477704699113	326.753444353427
956	956	521.160340765386	653.506339014297	133.118604987008	349.176119500423
957	957	525.00282612497	698.462187053515	126.914111532203	313.906279566842
958	958	520.587254754564	676.077631012891	134.386572672694	365.732391975485
959	959	524.862006820709	669.726025893514	132.324948688366	344.391350545643
960	960	520.423702949408	671.158974757536	127.452955379323	325.932581085941
961	961	525.993021194742	665.878684736576	126.485495957288	323.140181948049
962	962	525.797241057023	694.721555646016	131.974440279358	342.771557958585
963	963	518.52635819737	690.064556410964	129.247923210049	362.063806983888
964	964	523.300116197131	701.365514382315	127.790896857074	345.733978600059
965	965	526.23958974434	692.245237435224	132.082560166162	332.93451524442
966	966	524.407677511724	677.621041014402	123.250865289456	372.383721515898
967	967	523.543611370346	654.915179209949	138.95902364155	355.313000411886
968	968	523.248728389737	644.68597057319	134.923915861673	319.167018061252
969	969	527.618121708437	681.73428912575	131.811754929951	335.322894662593
970	970	519.136429868459	685.426037629949	129.145204647458	346.605773619985
971	971	524.673169017637	668.469458323022	128.636457116406	340.057153494838
972	972	519.721867102454	667.042308139297	131.676647902561	316.071293016301
973	973	521.416960235248	670.379512884891	130.416781115199	350.424792844802
974	974	521.092665454719	690.926575142558	131.538773911154	376.78107001212
975	975	525.336837838473	682.882163049778	131.014070170447	373.792140860709
976	976	525.697584298173	663.814144007298	131.832647349337	373.896142933603
977	977	525.05248605263	672.642908795455	131.649476693788	319.599370025549
978	978	527.41949351733	671.869313489465	129.882394968922	349.500824274932
979	979	522.093590474169	654.615094059918	129.20102953009	328.20480896118
980	980	521.216828674207	662.185745375831	131.895409155355	310.33487508885
981	981	525.338923155631	692.177639777612	130.631268801499	351.621975417321
982	982	524.280794487445	661.801114709331	128.92820776713	349.055270789104
983	983	522.583483898334	700.753432913169	131.523111764337	342.164584110191
984	984	523.844866528826	668.477757920809	133.28879937152	335.858379642929
985	985	523.136311564914	691.247038956309	130.892061249388	337.864654847829
986	986	521.509225229762	668.24250523879	126.874177261697	353.386547704674
987	987	523.870258538131	673.859767925514	132.051645154102	344.533879617039
988	988	523.909983813113	683.467251856696	129.060292748541	330.811356126292
989	989	523.910240526728	657.037877908395	136.849528587887	341.010599243312
990	990	520.29583095903	677.79438165431	134.699180310518	335.430519912112
991	991	517.66072716956	688.210094946377	134.364142449076	314.216983211723
992	992	522.398230693843	681.166939408163	133.769011168819	346.104449748281
993	993	520.01208596974	676.688801115375	128.770899596802	339.210607325273
994	994	523.001688551102	668.032454885926	131.534168314431	345.182813411478
995	995	526.517903676153	682.622864065656	132.218716926911	351.343160777228
996	996	517.240587513864	649.29515844682	129.96606925692	375.438175364013
997	997	521.375626185985	673.589226127015	128.400037800914	337.138840565753
998	998	524.019462539914	678.706962858909	130.922170380708	376.932798906318
999	999	520.591412068576	691.903052370577	129.774731163699	345.075035648729
1000	1000	525.697281511221	690.052402914761	132.898402558936	323.649623939525
1001	1001	521.250031411959	700.341430013768	128.53408089687	337.127588685708
1002	1002	521.025227714689	675.093649145906	131.737473590156	358.804591783706
1003	1003	524.002086996174	689.581107975753	130.21133499063	361.077475362287
1004	1004	520.591082984941	671.017408797246	127.551464641308	348.268292378182
1005	1005	530.132080653297	684.718132571569	130.948837320544	351.946233521689
1006	1006	526.348733002822	662.922499826612	128.253040031607	352.306804020043
1007	1007	519.362961318796	663.764032907738	131.961935515543	340.007655923796
1008	1008	521.411729808212	681.410957588197	126.261378457746	337.201633050347
1009	1009	519.471416353106	672.690479405146	125.40230611997	313.157960228453
1010	1010	523.356989099656	679.064985046542	127.723921413475	375.964544443864
1011	1011	524.987497867652	664.892502866576	129.631040796034	342.782353024329
1012	1012	519.897323668012	689.749830795083	133.352328923819	364.267490362074
1013	1013	520.174838415436	709.398783937697	133.003477143056	328.129723675985
1014	1014	521.048763202316	684.44353674739	127.432974430486	348.178570726464
1015	1015	523.236686477805	680.631702321926	132.203419838365	343.377176633185
1016	1016	522.655113811975	673.105501416643	127.629458381703	342.890355981866
1017	1017	523.378136685557	672.259777963771	124.277603730687	334.945273173578
1018	1018	522.603358108825	650.367139900819	136.182066225138	369.237725323007
1019	1019	523.371973189538	661.69391750958	129.337167047103	332.298789217575
1020	1020	521.92656187509	628.020842151314	132.148169299602	357.849848859024
1021	1021	524.221315857185	684.409317099351	131.833973602364	342.485696856399
1022	1022	523.706171891942	651.272508296896	131.070094807833	365.03897821538
1023	1023	520.884929905985	666.161619552202	127.035576026888	340.15904466932
1024	1024	524.559597224837	682.055030200516	129.808720655243	332.219306927841
1025	1025	521.350873620353	649.129467428801	133.474632565069	339.259371933459
1026	1026	523.912723204196	659.646199126213	131.098603184662	350.376883532322
1027	1027	519.983294368018	674.589187805944	136.104304459833	370.506974600107
1028	1028	519.760529726266	666.677149983621	131.056457732428	331.754109885203
1029	1029	521.934622613218	659.396694471147	134.602710700847	339.009195364074
1030	1030	522.039780571071	691.27414769342	127.871272406401	345.967903472887
1031	1031	527.481854743881	675.437333398645	130.535959747339	341.394881956766
1032	1032	518.244506838962	675.899450293753	133.90580008665	350.106351561935
1033	1033	523.174655441099	683.632141516538	130.606468282213	347.67211129499
1034	1034	523.34319133326	681.316024066591	133.420669508874	350.478683988945
1035	1035	521.584821495669	673.982410528439	133.478029328483	358.48611834984
1036	1036	522.972140818407	670.611566648804	131.907378667382	330.172550381309
1037	1037	522.110024179874	702.936170932294	126.567737559581	333.594438054155
1038	1038	527.873455070911	654.54491456274	128.087584743707	377.740078622098
1039	1039	528.128172068072	651.467385861727	131.689172534627	363.339965075422
1040	1040	520.387563954088	653.327207665996	127.598153283994	364.888692773731
1041	1041	520.728729615193	643.857550686648	134.064999879112	332.063953253715
1042	1042	521.998231696347	663.998597402692	130.49958170397	334.803167938165
1043	1043	523.675077670691	671.240819429279	134.786872146714	327.360503683258
1044	1044	520.610152826999	675.375880475138	128.394766775125	345.987374512502
1045	1045	521.153551168495	670.614114081987	125.753454203815	312.314269465015
1046	1046	527.587095424779	664.140688651503	129.564262689491	345.374470397317
1047	1047	524.028169896751	657.579727043111	129.304552471449	312.488752679341
1048	1048	519.914677618568	675.458998578345	132.996163638162	346.973830163401
1049	1049	523.3685039867	651.340531036934	129.675198611658	354.366221003381
1050	1050	522.855231081051	664.729621076172	125.441053642609	347.404634534472
1051	1051	525.38352077585	688.093480533432	127.927417821634	335.550887424919
1052	1052	522.560625775459	661.702791365431	129.14625830748	354.698843173203
1053	1053	520.113362902512	669.859190505131	127.521330855608	358.424113170062
1054	1054	525.168664558495	660.481564007533	131.394176385113	322.494728462623
1055	1055	516.85790408567	656.023134242423	130.405401473377	333.49463572962
1056	1056	524.526300406205	650.332728559195	132.410569672127	333.286190639913
1057	1057	524.206580174119	649.822197162208	129.711285620675	350.605136444931
1058	1058	520.237289813784	668.603151235115	133.015904275535	353.48810214962
1059	1059	526.444600134929	674.925805270408	131.643885684271	362.46984688904
1060	1060	522.827768679498	667.591859411453	139.186613018104	347.619665740912
1061	1061	521.006655526682	656.904204963697	129.11246330747	345.264857891346
1062	1062	523.081185426782	679.479570166389	129.350983002403	358.739956711738
1063	1063	524.09377589871	675.386327660213	127.123799109561	339.004374958329
1064	1064	519.526160483488	645.687614128258	129.379469823251	343.664935298525
1065	1065	527.763056541489	661.851796089722	123.664996009655	326.094909129926
1066	1066	518.998716785308	645.536870975177	127.908455616751	336.11158391771
1067	1067	526.47433515024	701.330441812379	134.752273479374	346.731162974146
1068	1068	525.591887784874	659.251005280533	132.378027809354	351.31721823002
1069	1069	523.669530001884	666.527707959435	128.458799176197	335.326534594354
1070	1070	524.794975000125	696.652207179869	129.533928476583	327.537897546555
1071	1071	524.673266661784	679.717674863586	132.683676239278	355.078521551516
1072	1072	523.022950792597	676.071855116029	133.439476693272	359.927750926102
1073	1073	524.046087791891	645.269240785451	128.637917917615	360.566203733343
1074	1074	524.241749018176	674.737589898838	129.157528986868	347.821801482002
1075	1075	519.871437139027	655.944211450415	132.797474482653	335.800303265728
1076	1076	522.090297927853	681.466164249324	133.911966502965	351.39256510262
1077	1077	528.020963658593	672.542280072504	127.598145875875	342.755461023087
1078	1078	518.972598526497	686.546795283931	130.509837558649	355.105635194555
1079	1079	524.983111440025	661.69408973034	132.820199458374	385.259296381161
1080	1080	523.940050003148	694.725786921015	127.732837833597	347.236583942
1081	1081	517.925896101216	661.393997483141	127.621017395711	368.757699087685
1082	1082	527.138101734897	715.356653818951	126.768209340441	346.664693423997
1083	1083	521.790956907152	667.361030400529	134.678525034218	316.311758865088
1084	1084	523.378838969624	660.256986514112	126.931904199164	373.833869903457
1085	1085	524.039474501709	694.459672367012	131.013817887309	344.114298353101
1086	1086	523.361199039486	661.385424100254	131.63229511377	374.457523619037
1087	1087	522.015094252704	701.53942290248	134.374087297443	336.281054663159
1088	1088	520.963556336039	683.539978737955	127.131986708713	343.119673622499
1089	1089	524.999192378569	682.977234351073	132.358270510683	382.227332534103
1090	1090	526.987253760975	654.094807338176	132.180225205837	351.963126651381
1091	1091	524.233333318668	661.401375617786	132.032161615274	332.30077615504
1092	1092	519.508350083662	683.758768793774	135.478863867603	319.33517721135
1093	1093	523.820787575964	670.948047300332	135.517152407856	341.700509745426
1094	1094	522.018520995808	670.702779182901	129.18565254832	358.154245483466
1095	1095	523.866097587635	687.217571100429	132.513205297374	351.188559129912
1096	1096	519.408349106654	682.535610959949	124.159315926505	371.013007370551
1097	1097	524.492867220697	677.269828835247	123.613986431057	319.716731555718
1098	1098	524.725603534142	693.597798336011	133.940209492345	343.804675946084
1099	1099	521.938826663906	667.897005849523	129.9279384946	302.148551143543
1100	1100	524.160183225863	681.478751712657	131.432431645932	331.671482666113
1101	1101	526.08551270929	648.062993487983	131.349827279137	369.066128145157
1102	1102	522.209381599658	678.843992507965	130.423466494258	344.257419200493
1103	1103	523.879842978548	649.184618469077	129.524209405966	344.682786345687
1104	1104	519.089491365931	676.818512497085	132.166521423066	368.297434364265
1105	1105	522.082220067146	633.721910950008	129.143183036287	371.095201668622
1106	1106	520.352496264236	669.344320147978	132.776620352428	328.841852209928
1107	1107	521.169760158685	660.213362926651	127.365758452402	339.673800540209
1108	1108	519.045807591935	662.858888122971	131.175779567673	350.786520189103
1109	1109	526.735646300914	676.158589542071	129.678527632028	326.787708715501
1110	1110	523.555573146386	638.433389918827	131.779322700068	340.664651411212
1111	1111	525.340799066314	669.95437034271	128.306057498739	340.426246909635
1112	1112	522.6077184897	669.166587272097	133.392886835419	325.074643939351
1113	1113	521.414444096016	649.012950267606	130.637905183741	344.675849945118
1114	1114	527.076250827299	702.540221126059	137.489216159931	321.148596675664
1115	1115	527.063596831466	685.181662598819	130.653042043157	371.58920005092
1116	1116	520.055619397211	675.064962438081	133.402188070861	357.832040866864
1117	1117	532.670423378911	650.304583379592	130.024349658972	338.095641156291
1118	1118	521.588295139414	675.89971744864	132.153681325505	350.968086207264
1119	1119	525.686022124476	692.683014153704	138.152956668409	309.525876836775
1120	1120	522.26703384098	679.953192851646	127.349471282786	336.763281698218
1121	1121	526.26138579687	699.773502640923	123.298735814116	342.279885781913
1122	1122	526.716755312931	653.794677425438	129.504897340695	335.06511893623
1123	1123	519.555373806796	670.292782330161	131.6577681576	360.238991492009
1124	1124	528.560341983174	654.188646209336	127.279874855113	359.021236061595
1125	1125	522.389892865109	669.653211445866	135.014470304029	380.499792980997
1126	1126	520.939294649692	656.564392552551	134.869045377425	356.329613177745
1127	1127	520.783601091907	671.243577335416	130.484207005037	300.457525802434
1128	1128	521.9685853803	681.058270764095	137.014763740293	344.179998829659
1129	1129	520.47997004697	651.241230256464	127.825334504869	326.009149381281
1130	1130	520.918445085695	705.033743743767	134.196351314744	371.938886521641
1131	1131	523.053953890537	680.161352214203	125.656521969308	322.636088896019
1132	1132	527.136874047799	679.375743492345	129.824445398275	340.860178667677
1133	1133	523.938238537475	687.878501512066	128.497198527655	352.454826350407
1134	1134	521.687859629788	648.935312618627	127.210089290862	377.304337443682
1135	1135	522.183260070674	665.879993064982	132.894931385323	325.592443913603
1136	1136	529.633923753938	679.529991109154	129.299749203661	362.234723581506
1137	1137	523.149449287696	683.535472219379	134.959706641422	322.102900780651
1138	1138	522.949977437534	664.391037214343	128.89194432466	327.093804034916
1139	1139	521.394321022615	652.305754623528	132.885716228435	331.045901856679
1140	1140	523.666679808427	664.052693232269	132.480429745131	328.372922119955
1141	1141	520.903716445163	690.211995905363	130.104132661828	319.954881794527
1142	1142	526.343909327403	693.718551192722	125.442867310427	360.216927055332
1143	1143	521.649919057828	716.175155918675	132.834986038535	329.935398991757
1144	1144	520.123224335253	650.580778512364	133.181921855486	333.840964992147
1145	1145	521.839680154543	651.727654544676	129.611680876443	328.725325406302
1146	1146	526.555003663566	635.780111701401	135.385732417868	305.147496256055
1147	1147	517.207397538522	680.813329857654	132.825498527201	370.742230683386
1148	1148	518.252982380994	644.087436095879	129.09596617542	352.456184858203
1149	1149	523.158998526839	656.949653168148	131.803641959315	333.072903979644
1150	1150	530.994303178257	666.101242268205	133.11222904163	349.372208570029
1151	1151	523.613394193498	670.333060307077	132.509341146595	338.881775496858
1152	1152	514.460491191912	642.049954822634	135.478093780065	349.128239449552
1153	1153	522.351304475751	676.225927491997	127.455102955242	336.367136264879
1154	1154	525.660374478063	708.961563994205	133.780848321297	327.406744033872
1155	1155	524.748452826603	673.834518685967	132.535704776095	310.555097255198
1156	1156	524.929286227257	668.395706087631	127.141810367865	367.292536840661
1157	1157	524.521311346071	695.884448706956	132.7173556853	336.7017892808
1158	1158	521.207312125882	676.539499379495	120.393435658502	374.555928988582
1159	1159	524.554517600148	654.192717999755	126.837184744351	320.512058564555
1160	1160	522.394159137199	715.166231800597	130.77949493937	330.989994620278
1161	1161	521.077079487942	660.958364620772	126.518270581879	338.823349838471
1162	1162	525.795446019169	667.300265391385	130.335102462392	353.385134767262
1163	1163	522.109412995917	676.302405704121	131.161280060897	345.97998682016
1164	1164	518.629442139718	693.457707111663	134.775912917517	336.01935533734
1165	1165	522.553967627294	678.865191902414	136.039690231421	359.450826481589
1166	1166	522.684232314576	647.281594115251	132.326854524309	359.56270954843
1167	1167	517.927852160762	647.356568692908	129.459615708838	350.969402513763
1168	1168	520.936138323991	672.077791365876	134.503524127724	338.731623925025
1169	1169	519.560041944169	683.661521012643	133.244133618882	358.860117471995
1170	1170	522.572012555518	672.406602393919	130.581281580423	304.575302308792
1171	1171	521.16493808179	685.096825021959	134.552164279144	355.004890747029
1172	1172	522.781542210812	673.614842612229	132.525553958848	322.343296894141
1173	1173	523.161917352431	682.153640071477	134.72893772246	363.433221670328
1174	1174	517.639189990818	685.063777115637	129.612543902001	346.386494221157
1175	1175	524.044827386643	674.357948013896	130.010153853808	323.586109595248
1176	1176	519.493474933822	658.695777799192	134.825226900472	335.179514708836
1177	1177	522.76939032715	682.874327903827	130.975994529151	364.370131145331
1178	1178	519.28304572655	684.231220594918	133.894954001334	344.948712192431
1179	1179	527.863285526457	650.602471227627	131.876932355687	318.837857657549
1180	1180	518.417080047423	670.07963574503	125.145972346771	336.373439788152
1181	1181	526.116714295635	683.427828795844	132.309915150356	335.112738240234
1182	1182	524.905310599652	667.769211331349	131.897153302991	338.685918670969
1183	1183	521.168916578095	667.285467380962	131.601538825121	368.923527578118
1184	1184	524.087389548231	669.13775331373	132.11402909996	345.086148647483
1185	1185	524.051406573726	675.714085655691	125.958781977047	332.014366719962
1186	1186	522.701748616414	640.962017815302	127.812990649701	374.567555496702
1187	1187	517.318641463761	684.834103332515	133.294021629531	306.215573694924
1188	1188	525.006803310637	659.293532960111	130.53562644001	336.58204990834
1189	1189	525.574672303891	696.593079631645	131.384396714635	314.895472409814
1190	1190	523.247277963915	633.949245472704	134.163715178433	359.901149030425
1191	1191	526.902331339168	650.051542002713	127.02443706102	318.364324894245
1192	1192	529.352263797312	636.572240744526	131.151840364387	353.831857392295
1193	1193	526.24750075323	678.42558936693	126.43083299169	316.791473754471
1194	1194	524.764079915911	700.043604509928	128.947539982899	335.294701476032
1195	1195	521.938241484379	664.636658532716	126.740522599611	327.750602327383
1196	1196	523.433275512146	674.24595616483	130.303472392419	302.083564613286
1197	1197	521.932412938668	674.283558628166	129.560242170714	336.378825971312
1198	1198	519.463114040952	652.03535665439	135.996571913544	364.290682545255
1199	1199	524.084431724079	700.845286499431	133.291437537874	359.403263116977
1200	1200	524.55998381861	700.735824862786	134.349059398383	344.038889913183
1201	1201	523.162028418211	679.13919331921	134.69385514456	348.149311335867
1202	1202	524.991159497342	676.708893896193	130.249002697788	354.8097147303
1203	1203	519.165879940653	654.433017415311	135.118538619904	324.282140042947
1204	1204	521.017616735175	643.713616161853	132.203190669073	315.850429035486
1205	1205	527.369837179979	701.488359344019	134.291758551622	357.660964109443
1206	1206	520.394188045897	664.472500215638	134.57605956415	345.08269256969
1207	1207	523.746403550347	698.850894042077	128.780449501792	357.009067775533
1208	1208	522.056894107749	680.93076222634	132.877239156028	337.349100994923
1209	1209	525.288966267868	687.762105007247	128.728687157954	322.614609708112
1210	1210	523.033456969953	660.634966412589	128.496168199867	328.929822468726
1211	1211	526.240339355594	675.729782090291	130.735119357411	364.241192862133
1212	1212	523.208938441683	659.261911524795	130.828413873132	369.257779631785
1213	1213	518.735032865544	661.82511643486	125.35138501631	327.805064913095
1214	1214	526.331781006373	673.345135378908	129.811426481098	362.602328181857
1215	1215	521.328963196204	679.452048502869	130.778018969595	353.644710772141
1216	1216	523.125327109416	650.292094750536	126.563607719742	320.42391376718
1217	1217	531.012444706494	657.858615620566	130.791570346991	368.674459248565
1218	1218	526.809850791206	696.211178926223	133.511326779522	333.375832926721
1219	1219	524.676358243223	639.648214979347	133.7929993949	374.289345767915
1220	1220	525.288492606007	712.019802494391	135.387911097291	345.559559138077
1221	1221	525.648424055852	689.432462474613	127.881866182442	354.648243963225
1222	1222	524.063668081247	635.700411987376	130.457588514293	376.532130065197
1223	1223	522.737286996771	702.610208628633	125.573331494231	339.882207593199
1224	1224	525.886145178536	714.611290710569	127.967334047928	350.74144394203
1225	1225	519.211937290875	652.337599301148	130.930914306607	329.905775074327
1226	1226	526.939473584581	668.652953196231	125.071125838908	357.046294836551
1227	1227	520.141227956766	660.130166294676	131.928393106356	345.966162374474
1228	1228	523.678715720905	673.356545719234	127.508209416656	328.051108431853
1229	1229	521.848226383161	677.767382934939	133.3188465567	367.509076457565
1230	1230	523.88392279646	690.582490527022	127.52935587335	355.273457082686
1231	1231	526.74322209327	660.809427070747	131.284579980961	340.490484082398
1232	1232	521.476968025616	687.235869106495	130.873773902767	332.984690684231
1233	1233	516.045348405704	670.882648200688	135.436984743113	363.080044995196
1234	1234	521.449456855786	662.968343521355	130.47524094042	338.814668308754
1235	1235	525.182311880764	664.679476967274	131.826462832479	337.930779250828
1236	1236	519.979989052144	683.364069656611	132.394645743647	345.751299647717
1237	1237	524.921064814992	658.400358362978	126.281130199089	372.853579104007
1238	1238	520.722999513112	677.765395639261	131.271874853298	340.009614238089
1239	1239	517.262940272431	680.146333986216	134.264489576661	341.882130733859
1240	1240	521.242120695837	655.328036806137	132.032597842377	341.316533542882
1241	1241	522.670127125294	651.964352895951	128.488235738703	331.1876410281
1242	1242	523.88852861405	682.192788584564	131.105377370125	339.216197082756
1243	1243	520.962248840354	649.657195975088	134.8427791175	340.860739842237
1244	1244	520.647351313406	701.065573580079	129.967916156832	348.077032384819
1245	1245	524.919095870635	645.444279365404	128.254588063907	350.331235372621
1246	1246	523.997579427436	682.954095771629	131.617770118464	343.629292962555
1247	1247	521.032565126778	679.325191335245	134.534289821864	339.600084243111
1248	1248	520.379183237744	691.204086821906	130.126896419953	322.262537168761
1249	1249	524.497692789817	651.523354989041	126.976519617943	327.372816158416
1250	1250	521.411139904634	684.915092187939	129.152361829455	349.485455734588
1251	1251	526.890814678722	705.65705180207	130.485402039151	328.678719487701
1252	1252	522.102584307453	674.036637525433	134.921144234628	356.622013543898
1253	1253	522.239778957352	666.289139774676	131.113450180192	354.199768404245
1254	1254	517.764142807873	691.566809784637	132.108911710194	336.898987441142
1255	1255	524.494878838553	664.907183800452	133.653010704431	336.679329549238
1256	1256	525.689191102599	642.502894214518	130.879148223327	363.719064298462
1257	1257	517.607943184297	681.571975582049	133.321457435366	330.919143289461
1258	1258	525.470115767303	674.665873873743	131.691509797048	355.776923880681
1259	1259	522.142035816461	652.444921937383	132.00972428663	334.04745382384
1260	1260	520.709193162509	671.450425980689	129.872018284468	309.675152096184
1261	1261	519.129120899164	656.464249030184	134.988194188739	361.412931545457
1262	1262	517.955487509554	680.215252988864	133.573847233777	344.91132350995
1263	1263	524.275256014056	667.306418201883	129.237320875667	359.211491044042
1264	1264	523.807920932232	663.919489131157	129.349145659513	348.804379452232
1265	1265	524.647171259378	674.618527843287	129.706856136837	331.386010773216
1266	1266	525.285589669064	660.506396560365	129.615715888883	340.849069983233
1267	1267	527.907904500917	697.791650122803	133.04181738532	340.381250182595
1268	1268	520.036492670282	679.04311900687	138.286818715772	358.953930153488
1269	1269	522.843863165099	682.375391538047	126.711630488599	330.092328615186
1270	1270	525.457922742959	668.197210006275	128.606135448234	318.437336245282
1271	1271	524.842795434948	680.57789864423	136.794529714025	366.749307422558
1272	1272	525.738801377335	682.109483063413	124.648783652897	363.584857513248
1273	1273	520.948693131692	695.497411918353	130.021894987697	354.121473365854
1274	1274	520.535033920397	655.52436967901	128.24815460103	333.549764298642
1275	1275	518.226540671445	699.882201191894	133.206184771925	405.611069555806
1276	1276	520.802723681461	654.733523516019	128.072048200425	356.976489268539
1277	1277	523.167388033348	677.607441477412	130.597651954068	334.141176542031
1278	1278	522.257797466179	643.760573496715	129.272905463203	348.597897471249
1279	1279	525.439511706193	654.052275297693	130.908329594491	321.231144526384
1280	1280	525.708439383464	674.893841881994	134.150678209308	308.56765430107
1281	1281	522.280445568641	646.276128856833	132.088976855603	352.263040396178
1282	1282	528.458053862163	668.999718633528	132.742448719181	383.997330820326
1283	1283	520.231813210028	700.232873831563	133.661380958352	352.045904863596
1284	1284	520.060138466951	689.341302173553	131.119660171793	353.854353576204
1285	1285	515.507741366291	710.390695809333	129.572592004759	367.30758372925
1286	1286	523.683178572567	664.984149890629	127.960941839943	387.290568688825
1287	1287	521.108223111343	655.530951228115	129.823879214791	330.657719956415
1288	1288	517.253519585413	651.20861030191	131.132492848105	358.461006220095
1289	1289	526.734956894286	698.081601791952	133.918760025221	332.106096045131
1290	1290	522.03625222273	681.522830881716	137.401225891591	311.136338586616
1291	1291	517.819532679114	648.819651634764	129.466222906828	338.39385872327
1292	1292	527.939847136746	667.928224992428	127.718343391366	347.895077506203
1293	1293	529.090802083623	668.934519031893	126.68836889799	310.929067909011
1294	1294	525.671360945371	692.428631718666	129.688644315116	329.000829106511
1295	1295	527.051205252285	671.773659229025	125.844425421066	348.437904373221
1296	1296	527.868382978828	659.300482638225	126.605995421776	322.682460643604
1297	1297	521.779855972979	695.056182323258	126.885595721187	355.216072863639
1298	1298	522.808944353731	658.881720298662	124.975149961388	360.172102439863
1299	1299	521.228630582274	638.472575664774	132.214682371062	308.776590298047
1300	1300	520.725394425838	708.782303495942	128.914940028205	343.292426758709
1301	1301	523.266144617788	656.21925197549	130.807801728461	350.913905252616
1302	1302	524.577559363159	677.275577539261	136.101812814454	324.306728502534
1303	1303	518.492811221593	687.138853987425	130.544767027543	323.462697478689
1304	1304	519.715923904549	670.217944583474	134.387386499482	336.969713065968
1305	1305	527.070311653109	692.219963959871	136.001172908548	349.66368697306
1306	1306	525.591613249881	652.147983923733	135.752654951998	320.184073909332
1307	1307	517.269037831087	693.519687158626	134.89190972342	352.772747708352
1308	1308	520.686430870014	665.231650965742	131.883245833878	329.585333942919
1309	1309	516.495660720881	679.134707386725	138.75414107769	379.526363004995
1310	1310	519.237483533079	644.974144059179	132.126417292932	344.255092211324
1311	1311	522.150934863119	667.817183184191	135.481144401018	339.197021908561
1312	1312	518.764363413284	656.609858425684	129.703449645629	311.679281771338
1313	1313	522.762926005129	682.176035333919	133.807459535306	356.312832891642
1314	1314	517.769764349679	688.111520950252	129.032052586554	360.609465694485
1315	1315	525.006903199575	689.929483080063	131.817106126689	356.708371656161
1316	1316	524.884980754032	707.069061804322	132.662218832481	328.529628306847
1317	1317	523.610510065663	668.558493109307	135.972031486061	348.029563331055
1318	1318	526.247585789666	663.617682003189	122.59830917637	386.127334178855
1319	1319	520.682897959824	685.840535246805	138.237853210676	349.585435538118
1320	1320	522.869352735916	659.993180840412	129.794037855106	341.409023362335
1321	1321	520.26244144396	668.394740763799	134.449791057188	329.133917803061
1322	1322	520.341141643445	639.777837712608	134.62393240987	335.441421730051
1323	1323	520.391559507231	652.641782013429	133.841059779993	361.594259555023
1324	1324	522.066513237611	653.210408789905	133.727101463564	347.900956906913
1325	1325	520.541902642133	649.319084770221	132.496336882729	330.292989731468
1326	1326	519.557671729552	655.684445264232	132.492223991061	313.38728451216
1327	1327	522.26287896872	677.671176000702	128.763927842636	359.241098038175
1328	1328	521.128361144589	693.255423219674	133.696283820416	329.353441354182
1329	1329	517.953469913974	666.82386991482	132.224833582436	337.619403431008
1330	1330	524.059680545484	660.531531281634	132.612219243	326.0798451018
1331	1331	525.451751498948	670.693982299242	125.285736018742	352.743651528059
1332	1332	524.250422887974	674.378274821724	131.690125867992	297.981781709268
1333	1333	519.895200803074	663.997382741255	129.414953919203	350.588393810139
1334	1334	525.450270211134	679.419286883771	130.19674883594	328.708050004119
1335	1335	519.086544431361	681.763999231839	133.802183031401	334.425811338016
1336	1336	525.954765782906	676.468811457631	130.825218426523	347.104717178287
1337	1337	521.554210289513	668.244257712302	131.261393620777	345.105521445865
1338	1338	517.386045183645	687.812248870535	137.994451205452	350.81910560039
1339	1339	523.362871714415	659.278329578788	134.168320856303	352.072379786953
1340	1340	520.583935935393	727.24613634198	135.392408888966	354.704555040183
1341	1341	528.632815463962	660.411070971966	136.557347255998	336.631853061118
1342	1342	520.057938604238	690.237156326943	129.478469294441	325.022922752591
1343	1343	519.298441148349	687.63062030649	132.918903023595	330.066802960231
1344	1344	521.419461736861	676.633154515172	122.223728788967	326.331113540314
1345	1345	524.527804487592	704.644433785462	139.958268386363	333.390649840951
1346	1346	523.354972316531	674.34142576811	132.558622381883	326.478787553149
1347	1347	525.45618160042	685.899406795644	132.831679112376	345.604606103904
1348	1348	527.984561071785	662.990116075163	131.269817803128	338.303652864158
1349	1349	523.136114752792	664.794901219778	137.037226060058	336.905108867887
1350	1350	524.416196520668	642.565965886649	126.567842687528	316.035878948463
1351	1351	521.481055799648	687.369905782444	127.315414070956	357.754171020712
1352	1352	522.539484517125	676.013230577305	134.851053890088	342.748125097861
1353	1353	525.749207812617	661.651798752773	134.617448836315	362.036259368024
1354	1354	519.684394574543	649.871226689936	130.189808363273	369.774881301491
1355	1355	524.436442211226	682.554838217689	132.645481421891	338.479043463989
1356	1356	526.341248355451	692.73007898844	129.790368582001	348.308529112429
1357	1357	522.836016096568	650.925430058071	132.132404053506	346.473700680086
1358	1358	526.723569481399	667.794623616071	129.113798991149	357.395700290488
1359	1359	525.883484019555	663.156972166067	132.58012801971	337.247227260376
1360	1360	516.824795080616	655.662733898909	130.310672698076	363.616319199342
1361	1361	523.16584265976	665.825444752016	134.893615203913	370.372509101608
1362	1362	526.714062596175	674.914477908159	135.241037589423	325.58469999994
1363	1363	523.858528479556	699.502701214786	130.170145482878	347.327173999189
1364	1364	528.077237892901	695.582857178598	134.717717621793	348.177956750561
1365	1365	515.030569664182	696.058166262267	132.525721611691	354.264478691627
1366	1366	525.514508425126	665.407988339655	134.074513416459	342.476439513065
1367	1367	529.551088385571	644.740754708151	125.582626141762	327.073031991058
1368	1368	523.207520281943	674.946644336085	129.72805322971	336.58490322956
1369	1369	524.671000024105	669.911216103303	139.466217662804	331.822297919343
1370	1370	523.012089739449	674.183732835351	128.154837340792	331.345505854761
1371	1371	523.508539354717	708.155882915038	133.51410878682	323.616244782601
1372	1372	524.949827217662	654.241881513158	128.392201269199	341.882810964815
1373	1373	522.839856376146	647.931800747952	127.564111015174	345.589527601647
1374	1374	522.46922297481	679.798878535292	131.270022054607	369.498049346895
1375	1375	519.144029267892	667.103438066125	131.366904961827	330.555319048912
1376	1376	521.589059813034	693.093216149281	131.792660354028	324.486229056322
1377	1377	517.725720805473	693.031918090595	129.059474075398	360.60600278551
1378	1378	521.495634994741	663.509579981258	127.849771830843	336.533931596442
1379	1379	527.154409883632	683.279359855596	131.417318252129	324.522728331618
1380	1380	521.01716723535	666.700724393218	133.843491912346	325.308214923134
1381	1381	527.136534990053	650.9302763579	129.591777690952	344.789174749783
1382	1382	520.718930595784	656.946411872201	134.087800444066	340.237014002692
1383	1383	527.191742773531	652.674175611509	128.010756449542	349.389858476429
1384	1384	525.920752497619	671.703962697349	131.970937224555	332.612387382247
1385	1385	521.674628366147	662.895920259286	138.217011123069	349.912602889026
1386	1386	526.816179609004	665.020147335728	127.855062575389	348.444419355763
1387	1387	523.743742053397	664.945858679962	131.464597379067	361.60753057814
1388	1388	525.521477116251	687.946001115514	128.192676386729	325.936530924595
1389	1389	522.976999856831	654.119824456473	136.078520564592	344.884097950562
1390	1390	521.860992764015	697.701336268587	134.68241581429	342.236831381748
1391	1391	520.356195821688	688.827523955184	134.020430672954	358.779545952098
1392	1392	525.974191739568	698.026702046178	130.671062030335	339.357854694134
1393	1393	514.97931755567	687.641196658957	131.375010749557	351.071851464084
1394	1394	521.848768277113	656.835539084149	126.191550413933	329.758282800424
1395	1395	527.076110699135	674.051835436027	130.663034811791	339.279400623977
1396	1396	525.340092327306	669.714417456387	130.217700190515	357.373292089693
1397	1397	524.503465615952	666.869867544352	133.570310397699	360.14861105835
1398	1398	528.646678945914	658.451249146809	129.73730973616	345.028069886266
1399	1399	522.913352466447	653.579049693043	137.367682829959	365.048897788776
1400	1400	521.616503190938	684.198651481235	130.309954143432	330.103451753296
1401	1401	523.663206587466	648.2569146702	134.292111064435	383.708176197136
1402	1402	521.055807709351	681.641366221425	130.260556735558	331.23765304494
1403	1403	518.422908849495	680.303370602457	131.203565251264	330.806133944943
1404	1404	521.245144380236	716.082035461763	130.200821603283	329.353366105459
1405	1405	515.615316761164	687.229223231105	128.338778810814	349.975736133799
1406	1406	521.738554393307	673.862779792875	133.469095115153	332.882388742483
1407	1407	522.028646411347	687.135320583331	129.614979409887	346.0404461343
1408	1408	521.987332885343	662.727084112713	131.075944953558	327.61177282172
1409	1409	529.077632124929	677.044997871413	131.446696125187	329.98897659539
1410	1410	525.653436999881	696.570489038016	130.553151078515	383.164859458504
1411	1411	524.046972216123	727.951880163583	129.161711334321	322.080037225287
1412	1412	526.855586489975	660.486551922146	127.44612883265	342.44459881373
1413	1413	526.395355784064	674.935765833569	130.935194859627	330.393176868406
1414	1414	524.620863735471	681.053364287881	132.557964174216	332.274084913216
1415	1415	518.926658118269	673.288111735884	134.781040824364	315.607513615721
1416	1416	521.262194951803	684.481755974154	129.772518014781	329.430895837494
1417	1417	521.274304742599	688.739415026328	128.063932020731	311.986827822504
1418	1418	525.172591927993	679.404288650008	135.294408457771	342.336438928088
1419	1419	527.126473826604	636.529246009555	129.530632310726	365.318553078913
1420	1420	523.525486505227	678.127803206689	133.810285829309	317.178559711608
1421	1421	522.988816774513	696.885345297144	126.204028378855	372.226947497725
1422	1422	522.228193471488	672.160542460129	128.628268718084	355.288681443852
1423	1423	520.93978961251	682.992761279295	134.248470024287	352.733337168636
1424	1424	520.855319503232	682.834001829508	130.659869429999	350.806253887522
1425	1425	521.327699448394	659.352403355563	131.022506366466	338.143278065337
1426	1426	526.939798190727	666.203824081061	130.862072867023	345.445445324298
1427	1427	517.978356933394	658.940541860585	135.300595490528	311.409470941861
1428	1428	520.739434227349	646.979804920429	133.821469373825	340.911173130569
1429	1429	520.029554994459	645.718992747638	125.5084593611	355.465963985996
1430	1430	523.849769667849	683.177690985727	127.347252507619	326.64344348486
1431	1431	527.077993713546	679.489140395731	129.455195655741	348.534304983398
1432	1432	520.67895277175	649.146795210086	132.909376073317	371.104894583106
1433	1433	522.844282017218	685.173162863537	128.993167868378	340.136530929485
1434	1434	523.596146581193	672.003294725134	128.569687468612	339.97518928596
1435	1435	520.466335386132	668.055317901228	127.533276299969	371.516488719461
1436	1436	526.548963071506	681.245776647301	129.294728258518	330.807015736718
1437	1437	524.159354020921	682.172267221282	132.987465528868	349.325948319938
1438	1438	514.814735936314	678.55333537371	133.358480782103	336.322920548051
1439	1439	519.718952554726	696.795314591598	127.440522855151	335.885878620346
1440	1440	521.477427591169	676.459283256203	128.801927637631	326.299959135666
1441	1441	524.879976866939	694.078040385609	131.33077255557	352.253966763732
1442	1442	519.405802699419	688.911422928832	128.345028087997	393.799442022666
1443	1443	516.914092148544	683.994444268386	131.061766637384	320.884626360832
1444	1444	519.219620886566	665.436692923794	127.303285671492	340.5265623756
1445	1445	520.848010422347	652.348940885744	130.30685544028	369.692351364734
1446	1446	516.847767645071	659.55259174926	136.156379864903	327.759195757305
1447	1447	523.027774579518	638.428389410275	130.188068471498	348.710919939891
1448	1448	523.950048619811	683.454017909421	129.485052839431	354.224975234184
1449	1449	523.626477575718	672.427690334591	130.113500761675	325.572352139746
1450	1450	524.38058907056	673.742320160747	130.196163638007	343.906458959866
1451	1451	522.94023492425	677.538729812823	131.59663527276	335.993361859811
1452	1452	522.072117415306	709.24751711554	132.605485405555	337.686550989323
1453	1453	516.899939990873	646.565993387365	133.234157274452	351.126443434338
1454	1454	523.397792351322	688.389109491538	134.07333325712	333.205758526912
1455	1455	519.507267379632	662.121064597315	133.149328480081	347.482701016479
1456	1456	521.704485906675	653.463716600032	129.035894447544	337.618646049573
1457	1457	521.033144459851	693.640462041167	129.457176820757	314.47991386767
1458	1458	523.270807325624	666.118739819061	128.180365044876	361.121597018242
1459	1459	525.20983339069	679.521577866723	134.103388722834	345.191757084329
1460	1460	527.321021418717	663.697951434365	134.558827087481	339.012219390004
1461	1461	520.985864185713	656.962029717918	131.926165487718	331.980591292042
1462	1462	524.294061973793	694.105785758989	136.661874636967	356.070327792443
1463	1463	530.135207526239	680.082157410505	131.599663993198	328.669162712375
1464	1464	520.956821406905	643.552004987861	132.054135664164	353.377840602115
1465	1465	524.110671444594	691.776237406563	135.019388484452	334.209381816698
1466	1466	526.70739041633	663.726808470024	130.975911936132	348.617876180986
1467	1467	521.674542668668	657.910846731433	131.559135292088	339.457869955503
1468	1468	522.398298356243	691.289589970024	136.915839821096	302.617558033344
1469	1469	521.375760939395	669.557683831982	133.794536595407	348.110791195373
1470	1470	522.175156908116	676.244702625823	132.43388788801	351.589239188749
1471	1471	518.14140850674	673.129731947398	133.324377030538	366.421015223796
1472	1472	517.89503559531	657.230126256433	129.966160075327	346.203595393701
1473	1473	518.495270123141	644.917445444812	131.144321140403	356.328519341361
1474	1474	522.844577049671	693.1407784045	128.860576637842	346.361534702354
1475	1475	518.357644992159	656.339407108123	135.247865633858	356.427015221819
1476	1476	527.017994378862	680.024168095219	132.334225670705	333.619823184318
1477	1477	528.185505272382	677.700065654656	131.065324053579	333.38597706928
1478	1478	522.999659408408	676.350742779925	135.877356607928	338.652193503953
1479	1479	522.734861708936	678.351465483858	131.636026820191	355.426953680633
1480	1480	522.761518663653	668.316251898838	132.913361410867	327.206573970176
1481	1481	519.003283419298	675.32546734567	131.018257839142	332.818608153921
1482	1482	520.473021830854	668.113051346854	129.256076223153	368.512645309407
1483	1483	523.235639558974	669.338362854004	136.760189117901	345.322701647382
1484	1484	520.723712402452	637.791595145142	134.299023790483	369.743358140452
1485	1485	524.291263637306	672.674084765294	132.227819038447	368.152245689164
1486	1486	518.731667805908	661.131000353581	135.588720745473	319.107553448027
1487	1487	522.538898888169	713.955655561455	125.653496124688	358.85769614896
1488	1488	522.501085831191	675.506114515128	133.552750180828	340.231310753303
1489	1489	522.830764217318	671.925813050608	135.013981542203	352.335128101576
1490	1490	524.479047877665	653.73004081164	135.291209342053	336.313967106087
1491	1491	525.740842992518	679.543601538562	129.572538934698	339.893391614333
1492	1492	525.271624381694	661.864392213619	129.290203074335	364.643882791462
1493	1493	522.639670447889	709.28768327905	132.446338323717	345.288717372244
1494	1494	524.316487817267	678.967771635374	124.589934576278	355.232164326306
1495	1495	521.813637467115	676.757850842776	131.897567464379	336.483906222487
1496	1496	522.180303527472	659.126112433896	130.891157118148	358.914037125053
1497	1497	525.102962245654	663.131037635237	130.18043530455	330.905054965099
1498	1498	520.80398328232	635.002603974975	127.385862771279	354.204192860885
1499	1499	525.072638533555	645.065784223531	128.102872555821	343.793254797374
1500	1500	520.695822501134	661.972469763753	129.2014367656	339.904224346191
1501	1501	516.914734003893	677.700527759	129.107655521312	355.25268588684
1502	1502	514.845602827584	662.98913674658	131.53296599401	364.255423933947
1503	1503	526.735858084295	679.1985571199	125.126470303619	355.000283383872
1504	1504	519.315407166532	682.110884319233	131.860361758777	294.499942544239
1505	1505	525.024697787031	688.016209689196	128.431818789797	328.665252437783
1506	1506	515.761718951734	663.080073438635	126.124996035247	339.644420391862
1507	1507	523.815769423964	668.341051667429	134.224051856973	364.346713213768
1508	1508	522.557017514507	647.20282078268	128.009623305361	353.771124164009
1509	1509	521.913764976062	667.50086800555	127.747582924634	341.063549993451
1510	1510	524.990415418555	670.839818967481	131.921137587839	335.379818392527
1511	1511	526.30997447822	674.353393964235	132.59118431101	338.649592416287
1512	1512	521.6552539271	681.884988469962	132.192975788617	320.696411613872
1513	1513	521.223659331626	676.670007965178	125.787194254228	348.004495110525
1514	1514	524.658702199449	636.391031268371	133.376510772822	359.727229563865
1515	1515	518.265446722078	655.509472468975	134.336243917165	340.034026130014
1516	1516	527.577636454597	701.881412650691	133.479001409242	371.73536711997
1517	1517	518.121595490525	664.50702767345	132.283924167375	331.959115255503
1518	1518	520.399107439255	662.68102805091	128.373505108956	336.035495701524
1519	1519	526.069917976777	701.033532601187	129.912019605372	360.600081884138
1520	1520	522.453806278049	700.643912136023	132.83659265785	321.493043985844
1521	1521	519.311308122492	660.782640506487	131.519616644179	323.071343783179
1522	1522	518.93819027619	669.000924155913	132.314571721669	354.67105571546
1523	1523	524.747489326445	676.396456173135	136.025166750494	344.277074686103
1524	1524	525.504567432442	693.628712248237	131.374546885602	328.635828746001
1525	1525	524.914219053573	689.395724533288	132.8216433153	326.781367880078
1526	1526	519.38548332103	686.79427396122	129.086269567596	361.333392684836
1527	1527	523.980141413172	675.405565227446	127.745877451372	358.389831781101
1528	1528	529.715066577813	687.647379495526	135.47570769786	331.147267354053
1529	1529	527.235340531866	689.585957768048	129.146088669148	330.333457631978
1530	1530	523.965554398157	696.444417474436	124.724416713791	337.448496614539
1531	1531	522.459739669529	676.067151845235	133.802354051203	361.402044154381
1532	1532	523.511020948754	680.192513274877	135.314406170275	358.645174628311
1533	1533	522.351958710191	648.698268196987	132.328949282134	338.110373868622
1534	1534	517.127338609078	672.672907510353	130.73519503362	356.180557696023
1535	1535	522.1630581879	665.468019492409	132.99024264646	354.483057717114
1536	1536	529.307265781685	663.914100363654	133.881387720655	349.448049098275
1537	1537	525.764734839691	679.789275435971	132.720843941973	355.265967887519
1538	1538	523.085930002254	688.285891749621	133.424249096158	357.004538794918
1539	1539	518.558854595857	619.825778128709	129.907965199045	354.535760195542
1540	1540	524.041548132699	668.036959752379	130.979746130302	309.000840055025
1541	1541	521.632002471051	669.720527535072	128.673932441811	375.283648609765
1542	1542	518.624432037617	680.536433341245	134.132437983019	356.201730550642
1543	1543	519.136188680831	682.326580970965	135.098459227495	381.145116771122
1544	1544	525.123491673547	646.141568219028	132.401482857487	335.442364161545
1545	1545	522.221119682401	646.944982917369	131.178954604591	361.021697899244
1546	1546	521.265602835379	643.863793136885	126.646553961525	357.525081940856
1547	1547	522.690792813903	639.0526800118	132.595858412011	314.031862936295
1548	1548	522.144263161297	647.4874849902	133.954912101531	324.307681937437
1549	1549	529.877414077053	675.975250926446	130.644576331597	313.320633095679
1550	1550	522.216715710625	693.627841530855	127.552831262552	361.576750138056
1551	1551	522.167961547687	682.560191045332	131.815278728909	326.658198727433
1552	1552	522.983608862505	684.122226315669	128.994742644248	329.692454716111
1553	1553	525.737288693692	688.188053108219	131.944679494073	351.394053325843
1554	1554	523.128934698119	683.42810112891	131.777166367145	371.222029658619
1555	1555	531.589141930867	651.433456522954	129.461110291339	347.701757758048
1556	1556	520.698113697876	661.246256806756	131.465636226822	321.499521487265
1557	1557	524.052255265977	664.906707684419	136.329840547383	355.235563850271
1558	1558	526.952280302551	677.820787102474	127.309004076838	377.127859423019
1559	1559	523.154035088599	707.682747334348	126.027514813261	355.90883026737
1560	1560	523.324450115109	713.09461601363	131.261321327274	337.163181474061
1561	1561	520.140818230208	636.497897705656	131.879739443334	309.616002592186
1562	1562	520.597531818992	669.408654684686	123.958426004643	326.51439732114
1563	1563	517.024988132714	680.860321621951	128.441065745686	354.111804423822
1564	1564	519.071965769987	651.601227097469	134.821057102306	353.041533917154
1565	1565	524.203494883622	682.749587796725	133.010057233314	320.400537151305
1566	1566	527.857053440682	660.400308067081	132.164200532527	332.663136390612
1567	1567	520.213921841392	664.482801018807	133.950872837964	341.765893540005
1568	1568	521.702343730277	692.450018386392	132.166271902474	349.363708305023
1569	1569	518.145417507724	669.085514732021	126.943275762199	354.676392092376
1570	1570	524.201004676703	661.571584938162	127.237551841954	344.083210835069
1571	1571	524.492583134136	648.274530557294	133.527794672465	311.408460194305
1572	1572	523.800007265355	686.593515712668	130.385563358098	347.485981894387
1573	1573	524.848101301853	675.499550145432	131.178919192873	330.512833796303
1574	1574	524.956822978721	672.555881444985	129.070858036924	348.937164254519
1575	1575	521.587222881461	654.950000710383	125.122229857588	370.965064903382
1576	1576	520.904750501917	670.623828062885	129.946706264165	353.48477646852
1577	1577	521.198773502585	659.407704612137	130.300874318727	324.097750903378
1578	1578	525.293157494524	702.588366819318	130.021326922145	344.129815511759
1579	1579	519.060959149129	664.45392460243	131.235435009216	362.524216489416
1580	1580	520.869112617761	632.943195479743	131.380150573363	304.838604679467
1581	1581	526.502904309821	673.953462893276	127.789571548939	348.889738524937
1582	1582	520.989099646133	648.239112275144	130.647969079834	365.169754663387
1583	1583	521.811430861656	716.96587196614	130.548337916197	346.989501007543
1584	1584	522.31259689418	679.157828990525	129.539206994662	367.734287286007
1585	1585	528.1529574846	687.679755733121	129.155706053583	343.815789505256
1586	1586	520.515863490268	669.339624194179	127.439501449999	351.722081113338
1587	1587	522.417652255162	677.964696122548	134.087111428063	356.102790768144
1588	1588	524.025717481752	662.334368453087	136.051394689755	360.461378575973
1589	1589	519.224547339823	690.294681455592	129.504306123325	317.668922704553
1590	1590	518.820083427561	675.802336758931	131.106647433414	347.287855814001
1591	1591	530.544022583852	663.66649437593	129.146185635553	367.915374125487
1592	1592	526.744232274244	670.831654093654	128.47399541567	353.708046803173
1593	1593	521.850273309673	681.990037388449	128.672992062729	333.041254000827
1594	1594	522.844735397795	671.017937925037	128.319213505279	352.952378630882
1595	1595	521.510634572975	670.825129506586	130.990194397021	360.717325609017
1596	1596	523.450522263074	670.292287628731	132.234257802516	357.876553164879
1597	1597	521.099813791825	692.64761822663	129.209646554105	388.038884895438
1598	1598	518.158471373766	688.890222934638	129.209425333357	358.353251010366
1599	1599	523.31945487137	674.503906619123	130.927270633666	310.696298125546
1600	1600	523.875170850283	662.643341743584	133.003582660743	357.024807409166
1601	1601	521.437261265908	685.12783624739	130.971719639564	351.098921825775
1602	1602	522.433608425744	657.413149539104	129.907625942717	329.003787894547
1603	1603	519.556910561368	674.871138346696	132.52663039845	365.459323530313
1604	1604	522.086566000422	655.224837522947	130.741706031451	335.252007240738
1605	1605	525.902285903476	681.089744103003	132.87789257416	348.476469959534
1606	1606	522.942688124959	664.383160530044	131.624740676954	343.617111387539
1607	1607	521.353425934282	675.600108058408	133.890948441119	345.434035273742
1608	1608	519.996911079856	657.129046491898	133.303593885229	361.023252440635
1609	1609	519.214100733117	650.814670977818	134.280298264925	354.473345335328
1610	1610	527.576376363273	642.568345836078	135.177260752862	346.607312509064
1611	1611	523.187306058958	668.362739541531	135.798951795852	313.367813913266
1612	1612	525.521670580373	692.874972758433	135.807096760544	344.21548170092
1613	1613	523.793878066509	681.269445911913	131.274615861369	370.765884658671
1614	1614	523.635430933382	642.133718062119	130.686993749964	348.813856188734
1615	1615	526.642362052667	658.56664644189	132.589585582284	355.369347254973
1616	1616	528.082769142136	668.759775917051	132.667497463974	342.981245368571
1617	1617	529.101458369735	668.40594850612	126.636517954976	342.509276949057
1618	1618	525.730977418383	689.775320748716	129.763658031848	346.393940596867
1619	1619	525.1250458577	689.323506203356	132.146741644536	361.043226104919
1620	1620	516.63621015436	667.040468873938	124.494974869597	337.043809459582
1621	1621	521.837082073058	692.479977322657	134.341117378022	324.397454012974
1622	1622	523.032247965862	639.385519020017	131.63414343608	331.509646422018
1623	1623	519.297409043878	677.686873444369	132.709376678973	339.235294295403
1624	1624	523.548568710869	697.302937606645	132.601400309629	345.055770169397
1625	1625	525.237238244181	671.819756447377	130.103772197726	378.37694853803
1626	1626	525.77357201943	693.886021505546	130.149301724049	353.778206608928
1627	1627	522.880317416827	665.080699516573	122.823383783234	337.044923463568
1628	1628	523.899169249388	675.310683973789	134.656011716657	350.148732445521
1629	1629	525.228309572757	647.646701817877	129.046686676171	335.781757202343
1630	1630	523.390038821653	672.215579159287	133.908719012672	338.846648131838
1631	1631	525.216541149424	653.230100554155	135.632513012267	338.538818036504
1632	1632	523.036831769916	654.606031677991	131.53535593659	342.993615030931
1633	1633	522.363379193819	671.748822402109	134.849141264506	333.825157054841
1634	1634	525.823914041196	693.861501779949	130.708499446972	310.482413024796
1635	1635	523.338177382914	658.172047145624	127.867693769109	322.499139171463
1636	1636	521.745707408583	665.063663769157	130.179977471355	340.347476528766
1637	1637	525.207604028416	687.51526263727	128.573821927455	334.023637468692
1638	1638	522.878717677046	677.612932746846	133.685408490111	349.588761685227
1639	1639	520.046803433725	707.305295634593	131.623496422214	339.119984005556
1640	1640	520.864653228232	679.221258511275	129.959105543464	339.316579423654
1641	1641	519.909962819937	687.009869840289	130.079109391633	330.74840618359
1642	1642	524.650478810612	667.858041154172	134.097168435245	315.336692859346
1643	1643	520.736487512931	645.203091124539	131.793961166691	320.555802683044
1644	1644	532.016297459494	650.761341360186	132.160731445665	330.713344622363
1645	1645	524.862198585704	657.862165289029	133.608903313522	355.347187352163
1646	1646	519.712145683393	660.334712185903	135.775915339759	347.520005810878
1647	1647	523.41013114263	652.996180850131	134.049390521186	359.939654794799
1648	1648	520.017327993954	692.886157195765	131.312431342407	320.246888529106
1649	1649	522.981519593313	680.720660117422	131.737042992413	345.107629799152
1650	1650	525.77870963212	653.430706268062	128.003811931103	342.970239109669
1651	1651	525.906806598614	668.476343132099	125.459074295329	352.814940640706
1652	1652	523.601235893466	659.743316165127	129.783893006684	308.55636342779
1653	1653	523.95580651622	647.153036672257	133.310333414123	365.726741013126
1654	1654	518.222412502456	686.793946845089	129.433921498988	342.419438892503
1655	1655	526.08472968837	644.061883829548	130.517041380783	373.874104721889
1656	1656	521.119151066981	692.251093136279	135.197778445321	356.455332809539
1657	1657	525.960725628763	667.075097505706	129.453264905011	341.564715865722
1658	1658	526.400404153835	643.382114532316	133.396294740296	320.039468133473
1659	1659	519.739088582095	685.287839466337	130.683694689146	322.035820997566
1660	1660	522.634847050299	668.098985589043	133.190967313194	354.867519211643
1661	1661	520.067938348596	666.151644156492	132.461932875362	338.008027930398
1662	1662	523.038456342371	699.514028220893	132.597810746741	324.708060461259
1663	1663	517.659384423753	672.498561202821	128.004301137037	382.690457737291
1664	1664	524.586248982453	676.247271750607	135.158540213482	359.734507585992
1665	1665	526.062432218632	719.396059840658	130.564964477109	351.312864831953
1666	1666	522.627156053174	679.552754735901	133.83669717509	333.64820746346
1667	1667	518.787855575114	678.04435981666	132.34511132876	347.34860003777
1668	1668	521.87025703679	663.554694769351	133.941923951184	354.48806742951
1669	1669	522.179055094535	675.043375878421	128.24221734515	355.070692111796
1670	1670	522.838157311848	647.356809750772	129.925147140538	358.465444219509
1671	1671	523.902175497347	684.74125796262	131.536203556257	322.460795099246
1672	1672	522.60326895651	680.367530671958	134.071877663067	324.503922203608
1673	1673	523.331920018328	645.296386559093	131.303513664032	345.471222638394
1674	1674	517.367610916837	673.388472034249	132.315038644729	353.684698420244
1675	1675	518.616686884037	643.502801223384	136.822923325036	339.063670244958
1676	1676	521.480617990964	631.770421833099	131.697087770988	372.26309871391
1677	1677	513.631378241623	696.177388735435	127.590413919969	352.809543673461
1678	1678	528.534509049861	657.259916094367	127.478575660956	321.472588752723
1679	1679	519.167517961395	710.159441749785	131.145988791489	335.753683743911
1680	1680	522.078723740296	644.415210948876	130.254272591568	362.932820854843
1681	1681	522.702278616639	677.864313376776	130.962061950751	335.366926903432
1682	1682	519.589652117721	673.420694397114	131.856267250395	354.184698916342
1683	1683	523.009042599286	685.569630018634	134.621002776749	342.884643880593
1684	1684	521.77338876854	663.24928409877	125.354608929164	318.884695700726
1685	1685	524.183144911928	688.714413505198	131.311127291141	335.985590872612
1686	1686	518.60620879047	658.711413056786	130.718561820593	331.396806930085
1687	1687	524.022641047781	692.576184914259	126.444691772691	340.329500619201
1688	1688	519.240252002872	650.939490266924	126.254129169023	369.989180309404
1689	1689	529.421468273876	651.925970542234	126.635505595688	368.073461782222
1690	1690	519.460871804062	682.786614494307	131.716700778776	343.47303775169
1691	1691	523.897604863329	670.855281555328	132.865436767562	342.786769452909
1692	1692	521.634516516548	683.274680880432	130.497170656014	366.430888719719
1693	1693	533.421286032463	685.79065824537	134.193807744385	309.604615972691
1694	1694	529.402614046693	657.897248743595	131.609327167707	326.833624342442
1695	1695	520.289479461801	660.685161592175	129.371235507024	364.438604115341
1696	1696	518.798930368563	669.046333939455	133.037821675331	354.739355755689
1697	1697	520.624741084931	679.765779364095	134.824256883123	348.088522833935
1698	1698	519.485046428431	660.061618510172	126.736163439037	308.539833447313
1699	1699	526.589505021902	676.184224948343	134.997792195656	368.650947406846
1700	1700	521.07490403285	687.362853922627	129.666891367057	319.239516556008
1701	1701	519.889705102555	676.198120112218	124.787735201357	362.984441188289
1702	1702	526.274745914903	701.383511586963	123.768407879374	344.866873325006
1703	1703	529.405038442126	675.433599006259	131.258525164518	360.666922451833
1704	1704	522.059597229976	678.405376712053	131.611482025876	318.235273853517
1705	1705	524.181314638618	689.998494806864	134.535195313452	317.436518681283
1706	1706	524.820827736254	667.656754199006	136.076877235455	371.908394724781
1707	1707	522.804495391775	666.312041732666	127.325199093125	351.966530293493
1708	1708	522.99803514824	672.776939289656	135.571455227601	352.748587649778
1709	1709	524.806934377696	644.16222253912	136.809552206455	345.492718239417
1710	1710	519.06430710661	677.369668717454	131.759925450376	356.314144073047
1711	1711	523.028861931929	655.295384103279	131.57940998071	349.852777712961
1712	1712	526.110236147267	685.101742467539	125.547738014456	304.893304382123
1713	1713	527.565237070445	684.361452390127	134.228581623376	362.989340047015
1714	1714	521.785971917474	673.821054824038	130.945384698963	320.15059353882
1715	1715	521.486909924481	654.454410512305	132.071857613553	352.080809118671
1716	1716	522.718556164911	692.058859420743	130.585680342143	366.670533816899
1717	1717	522.205661698075	704.333117485882	134.219066984318	350.207559720117
1718	1718	521.828896355802	641.729838147717	133.878598316439	364.520935819737
1719	1719	522.024695600687	669.221177843103	128.972267620688	353.411109339453
1720	1720	521.951035429777	688.925176838429	128.491288920357	345.571408112463
1721	1721	519.847445386484	665.047338531298	130.681447304305	341.590601505542
1722	1722	531.278976982949	660.938092298409	132.948737718738	347.715418390234
1723	1723	521.145723210784	698.267047758062	128.080443773727	373.943710679695
1724	1724	521.446016221229	641.570907812736	141.021317696345	330.866869872631
1725	1725	520.130448542908	672.684908218419	131.428589652251	324.638895882706
1726	1726	525.248440028331	673.15145037247	136.798956872285	353.969774907434
1727	1727	521.047879269303	668.379080576691	129.600849101561	360.61335266669
1728	1728	522.562494117269	665.83597859065	130.956199931958	371.433907780853
1729	1729	523.87834169692	701.962274535956	130.648797581227	347.266512854701
1730	1730	521.129731206261	679.797632562217	133.090643782956	328.945087785465
1731	1731	518.067177678646	670.418650520193	131.283271947406	353.049418179758
1732	1732	520.96424806988	636.849084666398	130.216715637682	333.277162867907
1733	1733	523.200083622049	689.711937902261	131.965232210116	346.888974480338
1734	1734	524.02855647786	673.174382811169	129.963606791305	351.688272817136
1735	1735	523.312371565627	676.855579451926	130.606470840543	358.472620879385
1736	1736	525.679258631857	684.464821175824	124.307436531316	342.761098919368
1737	1737	521.700339658597	661.255118565638	128.997249279825	328.092141165137
1738	1738	523.248022694204	687.752570578184	132.124978388933	359.298131657763
1739	1739	520.365815925165	696.020095776846	133.182854281813	342.157818263625
1740	1740	523.453908309236	690.95258645309	131.112951956609	342.759370420404
1741	1741	523.227168423767	661.127830197393	135.713456029945	355.496792232067
1742	1742	520.230483555793	654.325708612158	128.138783009492	348.659566609047
1743	1743	525.897525862758	691.360331970136	126.858805823093	347.581583096526
1744	1744	518.979564809034	700.729115937749	130.301454918713	337.877246632334
1745	1745	521.801593149613	653.751447725174	131.942949686195	361.771471597726
1746	1746	523.756447383208	695.671274861657	129.61447319468	315.910065751267
1747	1747	519.213466155368	680.667809595868	124.471400365261	317.789795727341
1748	1748	523.437747624147	693.641168230229	134.458373706386	353.546041077797
1749	1749	517.904099167062	691.534172401296	128.229351870853	331.633231399144
1750	1750	522.255358543209	666.496402024075	130.703599977113	337.889783205864
1751	1751	522.917970649975	664.212765332191	128.940385624038	351.421923236447
1752	1752	519.315628832047	693.265378982706	126.757549851548	334.041993726097
1753	1753	525.375993414416	683.08773395121	127.037887195868	349.29299483407
1754	1754	527.43718020282	635.796637456445	131.477678192909	355.010672746958
1755	1755	522.973825996215	674.551569859557	135.881045873426	317.566014798117
1756	1756	522.722564266676	688.907025168982	131.127146078959	345.933870272223
1757	1757	522.73590649348	661.262413677461	128.947483564187	311.927728070774
1758	1758	518.467456966628	683.551912459722	129.251760022446	340.82097016424
1759	1759	526.24915143151	688.458111980274	131.805162347285	365.599180666843
1760	1760	520.791376927158	643.341345505225	131.767003124406	339.349060253348
1761	1761	527.038182979535	668.514493417536	122.357737666957	358.860743415854
1762	1762	525.049042103462	678.666492307904	133.205952173196	373.154788896183
1763	1763	523.813328010044	666.342111291107	133.340983860682	364.378170777882
1764	1764	521.046194602691	680.954442829033	128.06256594332	335.889703570509
1765	1765	518.36928532231	681.985995067442	132.749253713551	335.742218595532
1766	1766	520.147932992624	649.530125652274	133.548896238431	347.53369505082
1767	1767	526.234977889133	677.608408433858	127.609377356832	351.534812745061
1768	1768	525.499081637912	655.313561522441	136.272453297796	366.181194870615
1769	1769	522.590229212623	669.697822910287	127.079453816727	326.679500843182
1770	1770	526.040941065068	634.586169485832	133.39656867293	349.348753017196
1771	1771	519.139137352375	665.243829423066	136.24996280177	344.652230714764
1772	1772	523.554136473283	677.448498829534	133.006052613208	319.879867679376
1773	1773	520.223305010877	683.365982489762	132.725847339644	368.434361308295
1774	1774	528.545746557785	689.658433518451	126.726555973817	345.339724996132
1775	1775	526.68420187205	672.43300942153	128.303172147688	306.773537416071
1776	1776	519.691559336153	667.775838146331	128.591840360589	366.27460392933
1777	1777	523.967895316624	678.796857389173	126.732411593708	342.205289812545
1778	1778	519.990104383413	662.436604469548	130.947397303221	349.148428382043
1779	1779	521.821768380578	700.173450617038	133.239898226086	341.648438671578
1780	1780	522.415258972796	658.90482954109	128.862879039522	370.750970636734
1781	1781	520.305639066393	680.383088404983	129.817866397168	337.613805662121
1782	1782	518.4316775113	668.017075591866	129.546187479701	378.748236673981
1783	1783	524.328093430177	697.723510111988	128.157530929018	341.804098787678
1784	1784	524.650819049278	672.179363863658	133.446644304054	326.212183609604
1785	1785	525.843592482171	669.142417154017	133.334600568131	331.782938542771
1786	1786	521.153656769373	676.212340201517	127.076672295773	330.114972970915
1787	1787	520.707399671729	665.442479488525	128.445852540431	319.593274840475
1788	1788	522.968492810665	675.08010850259	133.184915771578	327.566856245766
1789	1789	519.009728751218	651.916246057788	132.738784484079	351.939072073794
1790	1790	522.111766064694	678.37408558558	133.275551157941	342.917814654645
1791	1791	530.186921605247	685.422343876289	129.269073714586	342.786968706955
1792	1792	523.198156630862	657.845404110827	133.682017177593	355.869717047182
1793	1793	520.807880976301	630.154331257884	131.63523452022	328.362402316723
1794	1794	519.916799964594	686.702269046339	134.820542875832	353.89328172753
1795	1795	520.784454269707	666.216818698362	131.185278019574	363.886139131936
1796	1796	527.686726022686	689.41832564341	134.939310273133	321.710262173879
1797	1797	525.588463793127	634.479977013013	130.09896593367	359.576887340945
1798	1798	525.587076072754	647.12579212554	131.540590702069	374.247387801053
1799	1799	523.145623444014	667.229206538153	131.788425795674	343.455249123692
1800	1800	520.33807396386	693.816123898081	129.153322338331	350.016182274852
1801	1801	521.748757122627	690.146713408539	134.246801192286	337.955491351132
1802	1802	519.459736483032	671.424724093622	136.137036964247	344.62373759958
1803	1803	525.118479873994	693.235745622476	134.316046797195	326.737354661057
1804	1804	520.089865848398	660.887812203473	134.05342362312	337.939385233015
1805	1805	526.459152978236	680.581266504351	131.160074281104	337.386766166115
1806	1806	525.037641689105	656.988198808501	133.109890335384	322.238363955728
1807	1807	522.272203917756	661.406430927308	130.786136601653	363.37379102224
1808	1808	519.615800912783	703.87940128398	131.396002527245	366.674265052452
1809	1809	518.346224437551	692.393780137912	133.949187034641	330.260654265502
1810	1810	518.583989554674	638.267074000785	127.095472737388	359.138337090946
1811	1811	521.051849175734	682.944076136289	130.499157717407	341.990052838022
1812	1812	524.566699716431	687.950743565919	127.427644409104	347.085971831647
1813	1813	516.062299469832	654.819869291172	128.646828517433	351.237697140278
1814	1814	525.141003925597	653.441765345341	137.800276520972	351.584591824404
1815	1815	521.806689742961	694.190293199163	131.332975509822	312.296391700233
1816	1816	521.861388418404	656.405192620008	132.038486059611	321.178310301322
1817	1817	524.417721855892	652.089268941275	125.962044990271	333.82060399468
1818	1818	523.421872420428	668.99881922436	132.460160292909	357.409227329338
1819	1819	524.838492427404	695.756697855711	133.115315351294	399.447456650234
1820	1820	521.923914038457	689.150904017583	129.438752748302	347.938524896984
1821	1821	521.644935630386	663.697749098696	127.667637019812	333.955918134592
1822	1822	527.566523954338	647.93358650842	130.196010463203	341.407346086121
1823	1823	523.434240456356	663.386386635695	132.077410497415	336.28006314689
1824	1824	525.353257499887	662.523274334468	131.115497764665	307.150176156059
1825	1825	519.75686813682	678.998029954457	128.967173534116	354.956811378976
1826	1826	525.454355702635	683.853447713029	134.531101161191	379.416318324714
1827	1827	521.509510030695	639.919777375405	128.577829968012	352.803952183522
1828	1828	517.576848763754	679.614194810535	127.644949944087	328.908474436365
1829	1829	520.036914359424	677.570567173911	130.028987839967	333.196870396207
1830	1830	517.587696105856	653.446697874924	129.558923295847	312.544807041052
1831	1831	518.833072732356	670.123254386988	129.613667045417	343.135288271889
1832	1832	523.34382168736	674.637843379372	133.704114326498	356.9227727595
1833	1833	520.8605027785	670.57586768235	128.249482170451	356.685846959273
1834	1834	524.964383616561	638.6387283423	133.103873351756	352.89512698326
1835	1835	522.09648300359	671.539687213903	132.341903397957	337.203831168671
1836	1836	519.917390576736	689.65073282115	126.673697260717	364.14145278583
1837	1837	525.136590426935	657.842760031132	130.165671425383	332.501752830447
1838	1838	526.222572740534	675.469455079585	126.550016768853	352.001425602148
1839	1839	522.519565658599	682.48890678156	130.400965258676	336.804631528092
1840	1840	520.80438565281	665.18643125688	135.218050810105	332.571854355867
1841	1841	523.225180671041	659.798145120382	128.476279289128	346.94078945001
1842	1842	525.189851654946	656.26005934495	133.551809333201	333.207462498638
1843	1843	524.361465301811	660.478753876523	128.472272834142	335.730505011088
1844	1844	527.612331273682	661.865055009923	132.782829239343	324.370035386092
1845	1845	520.441679656669	677.825083718015	126.776751119489	365.248699488006
1846	1846	520.275772069332	692.826954137952	124.412587289402	354.273922735277
1847	1847	526.267132607324	679.174683682156	135.220394676208	307.461770828067
1848	1848	520.917593082338	636.047796542064	133.632398227398	343.154325708947
1849	1849	515.458970433587	660.492669502547	129.487841125229	353.292582608823
1850	1850	520.848485730452	665.660779533083	131.770173717078	342.387263068951
1851	1851	529.357247260882	652.762731898154	135.519666923599	354.786205985817
1852	1852	520.636709336611	683.946501290917	131.02305828582	350.157922745237
1853	1853	523.012767035023	691.180946092812	130.138009484741	311.3159817988
1854	1854	518.876052425235	661.30861925756	128.664307379063	336.0746003186
1855	1855	526.410389909862	683.576869777555	133.644413127289	372.500111512209
1856	1856	524.488031623557	678.390111676347	134.521395902533	356.943295636502
1857	1857	522.126525889891	668.052889660468	126.016419088815	355.79771672315
1858	1858	528.742299094675	626.076508217873	123.968901612787	337.402803892964
1859	1859	526.791788404555	666.759159065416	137.581298750923	318.780955062881
1860	1860	521.264636954101	684.177820539628	134.892045510694	352.997009507041
1861	1861	530.697865324883	662.734886370385	126.607129859516	354.358290912235
1862	1862	521.352986974665	686.7670364336	128.77980751058	341.466191968132
1863	1863	523.348358296576	680.813577634917	134.537164775014	316.093833721236
1864	1864	523.96704569729	684.934004538335	132.849645058706	339.370522780033
1865	1865	524.995872291143	681.751438863071	129.419990076619	346.201761252647
1866	1866	525.42004413313	654.604695162015	125.691468487993	326.246194522614
1867	1867	520.181336764954	635.769809200127	129.74822112293	344.555966477239
1868	1868	517.817850445663	668.151540310693	126.017495690674	368.070484248313
1869	1869	524.410975613696	669.215947743017	127.742849541253	348.702272865423
1870	1870	518.899516851955	678.09566633009	135.52231174535	335.146757799546
1871	1871	522.63302371586	676.694315524899	132.591016710398	349.828765230557
1872	1872	525.227539496432	700.408332330979	131.090042958297	371.682662587715
1873	1873	516.949109179934	678.590567870226	133.879912680905	341.196805376792
1874	1874	521.427240906143	667.903881374989	127.928546110881	338.261772069048
1875	1875	525.292646232285	675.965080677625	126.313639081863	330.641759008278
1876	1876	522.802612314177	666.806408547608	126.551094108947	352.613571130241
1877	1877	523.066799022639	644.567090987368	131.168281989189	340.193339144287
1878	1878	522.953229434325	654.303646727363	128.173955624584	321.783779991143
1879	1879	521.37569636171	669.187388977176	130.691398266634	334.196149016187
1880	1880	523.471132500073	658.344898577679	131.228851953284	344.879530372964
1881	1881	520.581819609725	642.960231997746	132.0834459147	351.189790718044
1882	1882	523.803629009201	691.585310606421	131.067432502779	342.702505886952
1883	1883	526.935240333341	678.77874613444	130.626632874933	334.999241191881
1884	1884	523.265181312209	637.636744761466	133.239730482355	355.095300562783
1885	1885	528.95551284358	665.280435655614	126.430151337122	341.620131475099
1886	1886	522.277418426716	674.972868123098	128.74747229068	369.255789421327
1887	1887	524.540946090653	640.572417969093	124.336200091057	334.416785857288
1888	1888	523.012410813207	665.30626208746	129.091410730362	331.524867561611
1889	1889	524.2577899429	687.401089699954	127.87776678785	336.346626860277
1890	1890	527.621224688997	671.617712185728	126.259771399491	348.940883611535
1891	1891	526.49429383509	670.420816738832	129.39765544231	378.913932885351
1892	1892	523.066787823717	664.541983833717	128.079234694585	342.225024418771
1893	1893	520.842198478611	651.688252477756	133.524935286956	360.389387899357
1894	1894	525.209973515438	690.026724832543	133.261279643862	322.6785091366
1895	1895	523.141458825186	696.443878199742	129.859557018567	362.137051749152
1896	1896	517.987957940036	647.007690536693	128.040758888377	347.197593125135
1897	1897	521.680876499643	631.764694029111	136.417310805612	355.020680477398
1898	1898	525.867273450154	665.202922924853	126.855555771972	335.047686598249
1899	1899	522.138340253927	696.895519248103	132.843636235078	366.075296840051
1900	1900	524.969113578859	672.796408282273	133.726104468475	320.072429557771
1901	1901	521.431880911171	683.556931631194	135.958182746615	326.245662317745
1902	1902	521.364911868453	629.118604157081	127.966780054688	326.811236591414
1903	1903	526.809281390658	663.114322387091	129.283019154636	364.187848236961
1904	1904	527.779692698319	654.74918996724	135.182185106811	328.338395206558
1905	1905	520.672756900535	636.532651957984	133.098283763829	349.559222814846
1906	1906	524.484731349768	671.613329430778	129.797585151318	347.700039416465
1907	1907	525.012314116716	696.870207078302	131.681400334425	367.579614004767
1908	1908	524.691540233651	631.882377454026	135.364077033359	338.44939336773
1909	1909	522.242108982413	677.697924566608	125.350883173584	357.194530345295
1910	1910	527.563911640638	687.773073734022	129.469860836084	329.47906864257
1911	1911	524.184384272335	623.764029212892	130.019851738355	323.137852559047
1912	1912	524.978361312493	708.515915144912	127.838786749257	357.847385357855
1913	1913	519.586562065769	692.480700993687	133.001043537992	336.315287654116
1914	1914	522.052411444444	676.801922267197	128.548451458034	347.91450539852
1915	1915	523.344380914918	688.779659379619	129.973529609975	317.780401962339
1916	1916	527.81044764282	676.013279542427	130.404917048178	326.750886239066
1917	1917	524.230569616297	687.254265243847	128.97347431825	357.632816757715
1918	1918	522.494946908378	657.260158365633	130.993930100729	331.017148836103
1919	1919	519.020850937659	662.285006315353	138.806390433999	347.008858630319
1920	1920	525.771425802254	669.719071963383	132.021310146498	343.418079717208
1921	1921	517.523325454136	672.937105852826	132.602938708297	329.429247975355
1922	1922	523.156666936964	652.010751648741	132.060980870839	346.226740383018
1923	1923	524.866787976595	672.808318075495	132.41349858075	354.250794062867
1924	1924	522.858227409465	677.477474390684	128.158018515259	359.89286038386
1925	1925	520.762278985331	649.807807248462	130.175338875491	365.386878814293
1926	1926	528.79105891592	669.493687324299	130.668344723398	365.244293104926
1927	1927	524.810448775272	675.789599073001	128.35246997163	332.202501467407
1928	1928	520.799797798629	683.908722860092	133.972792149628	363.959008994828
1929	1929	524.655422616019	696.023143048214	134.594765134257	326.112095309714
1930	1930	525.376597146777	684.809547304739	138.364503786749	342.03119192421
1931	1931	529.916898501134	678.611647301852	129.649192449989	349.973076997914
1932	1932	522.559987766199	685.097378531535	130.239448021616	369.963384221914
1933	1933	522.95621721776	659.715200623066	130.1848069509	365.203602945126
1934	1934	520.628905110083	672.661114003275	127.359890502595	328.440244274642
1935	1935	519.837286853558	656.067645870175	128.161009324884	321.02540622872
1936	1936	527.65791801103	678.181679535818	130.026740389764	354.305111094394
1937	1937	525.629336530631	645.929230009815	127.244577512507	329.961470973652
1938	1938	524.167439248982	687.044271854808	136.966252819026	315.2886778242
1939	1939	524.765351825265	661.106278391421	128.359675764995	344.256599086556
1940	1940	522.05620259877	693.919914030068	128.515617155263	340.768004561181
1941	1941	521.022799790176	670.534040755183	129.156650721412	353.1183240229
1942	1942	520.580153432288	673.914240278395	133.458725086764	340.723797611942
1943	1943	522.238450174725	637.869139213889	133.063486404286	356.326201450294
1944	1944	531.724704942849	654.416241582595	130.695202540747	341.672759452262
1945	1945	526.749918101309	640.421775717516	129.989111337506	361.47278960658
1946	1946	519.273184676952	673.934066589593	132.315837944881	317.195004515714
1947	1947	517.5867574209	684.131763654061	132.418833461178	344.640316822353
1948	1948	522.360415486279	666.57123279972	127.944920851349	341.538772627178
1949	1949	522.125290760541	668.28477878418	133.49722457618	357.525780056916
1950	1950	522.368032342139	661.305826861829	127.607239869192	356.797712089505
1951	1951	524.257284714396	697.721397138124	133.932617070299	347.184777398562
1952	1952	522.999967036465	658.036408671408	129.461432821304	313.986526100152
1953	1953	523.000861340846	644.090379305834	137.345575356075	336.064698634449
1954	1954	527.798096043221	702.775652909655	130.80754342458	346.951841690521
1955	1955	524.066790307652	667.770623032678	131.124191818326	338.330631755089
1956	1956	519.185827818114	672.772581415669	133.666402307554	341.619373786963
1957	1957	524.284497338813	682.092050034316	131.837914476706	344.773915170222
1958	1958	524.967952013161	708.489780729695	131.288489272373	366.163728355649
1959	1959	526.067164282636	669.229133226614	128.14512321471	339.662153107804
1960	1960	522.747466217181	691.941369091209	129.17154504892	359.273793004311
1961	1961	523.684841750586	670.250677085534	132.985749275108	318.123625184278
1962	1962	526.120065267885	702.502718992606	127.980802388309	359.73186309091
1963	1963	524.514408613389	664.127129927657	134.601977007879	337.814892743991
1964	1964	514.89716817089	683.885736980776	128.362532309535	358.109650673697
1965	1965	519.518825712936	662.267939284135	128.71355354713	346.245062960097
1966	1966	526.147842294945	662.704622667408	130.358078881886	320.625927527312
1967	1967	517.005323692472	667.760647516022	132.126461525103	317.051262228739
1968	1968	525.542992304916	664.5843802859	125.163612697139	364.015260054375
1969	1969	522.923428007574	681.059193339633	130.019234579791	367.324678924744
1970	1970	521.651892222137	672.642254694517	133.885819431302	316.20327776967
1971	1971	526.613018307427	672.84736356948	135.080549051924	371.293460398422
1972	1972	523.672013296824	674.790807433391	125.031002814445	304.478636550347
1973	1973	519.23407556295	684.579271959817	125.851849328004	341.965658288751
1974	1974	524.838123060856	668.917316608626	128.305480107467	360.153428982096
1975	1975	518.521874717296	668.262339442257	130.046634542081	356.163347405129
1976	1976	520.991752670571	664.816608086747	133.38289566358	363.699502951517
1977	1977	520.363431529521	651.749165573113	133.390554664163	316.659341221304
1978	1978	523.176240766119	664.543709097345	131.35663927302	303.6960386294
1979	1979	522.713730565464	680.928970217516	132.939996881689	368.367204302147
1980	1980	516.39654106331	689.385570710392	128.851004591231	334.839338886084
1981	1981	524.114493319394	667.702538949923	131.440094312144	310.484722598489
1982	1982	522.328764073202	666.87945776056	134.400002211844	351.955709415362
1983	1983	522.589382978672	689.280144787747	132.651304162235	335.0814840782
1984	1984	521.942752703523	698.924663231751	133.274838954131	354.411721858435
1985	1985	521.665915963116	676.563754099419	130.356040282051	336.485308925932
1986	1986	516.262504979337	628.606757031932	127.57582664346	348.780890299947
1987	1987	523.789148949852	661.113523230442	131.929219799603	368.25301981555
1988	1988	517.055278125598	696.335791511688	128.784836954601	342.031466170128
1989	1989	521.602490936486	698.062452228627	129.280798041613	319.800808268432
1990	1990	526.368103308427	663.799000948709	133.220855946163	375.149957740149
1991	1991	528.105309072058	687.882548409227	127.575237000105	335.252627769452
1992	1992	525.00663601172	636.334113826852	134.88370959593	329.092461628961
1993	1993	520.398370958797	665.643633403326	128.252144817913	336.919287793886
1994	1994	522.253359146897	683.427684616375	128.073251105267	341.33478038227
1995	1995	525.155037352063	665.05201166783	130.65032445505	342.157743788483
1996	1996	520.467810880604	662.720301773761	129.846537005956	331.776656642092
1997	1997	520.487342813425	664.493844094775	133.20612331563	336.102819708252
1998	1998	518.11519500329	647.820508490564	127.326593214797	311.970488104025
1999	1999	528.061741602132	670.331865888558	132.822468436082	297.375061615813
[truncated: 3,001 more rows]
