# Supplementary material for: Hypothetical Outcome Plots Outperform Error Bars and Violin Plots for Inferences about Reliability of Variable Ordering
Source: PLoS One. 2015 Nov 16;10(11):e0142444. doi: 10.1371/journal.pone.0142444 (PMC4646698; doi:10.1371/journal.pone.0142444)
Supplement: S4 File — All experiment interface and visualization stimuli code is available as a zipped file. (ZIP) [file pone.0142444.s004.zip › experiment_code/data/one/65.js]

var results = [[518.555863763548, 520.262114161358, 523.126045587755, 523.632962343808, 520.40659035107, 527.99006444297, 526.710607931668, 523.064362376913, 520.521920087054, 521.406373835363, 524.297969903255, 520.635653646605, 523.803014281817, 524.315362632585, 521.041445337963, 524.299460079662, 519.823564344418, 518.071017526142, 518.772863556633, 524.197784405097, 522.561491049368, 520.387975449929, 523.945648672248, 517.393691510513, 517.984269639069, 518.756935167029, 522.683653019272, 531.350273285457, 520.640617256164, 523.37980628047, 524.961101593011, 525.636670066271, 526.050019380231, 527.849729208426, 522.212948965228, 522.660211477525, 523.292206519402, 520.434150534951, 520.138841759569, 523.616485199982, 527.217548299293, 522.879930449459, 524.10343919099, 527.097632109502, 521.953715047958, 518.000097549563, 522.978104586635, 524.233364859995, 522.197002178278, 518.946454809995, 522.278592529732, 523.05668490299, 525.745843123789, 527.498864366091, 523.455401256676, 525.80299315207, 526.610433849105, 523.314228354125, 527.685352496484, 518.757661281386, 522.59613009357, 522.507202592855, 522.161881873801, 517.324466478907, 519.830118513586, 525.998084077385, 524.090475424265, 521.080832282884, 524.503090879185, 522.562767418523, 523.521635943689, 521.102664481749, 518.852258808395, 526.529556702506, 522.182379485445, 526.99352139817, 520.994685931467, 526.625642515683, 529.746624054903, 526.442031437154, 521.210299153867, 515.438543056739, 525.305583747962, 520.093275900995, 531.49197767097, 520.493251811006, 520.924863135857, 519.660994584734, 518.118011619265, 525.663254437501, 531.580778339024, 520.316201707396, 525.518671553305, 525.80243352904, 515.979147198501, 517.83062476348, 522.713487715854, 521.64810628691, 525.921502151136, 518.89024904229, 523.557092677257, 527.773814544389, 524.513960387726, 521.005375872139, 526.194160596232, 525.011055957913, 517.562118985759, 522.267671515216, 518.060727353327, 523.354380741878, 518.13061480051, 524.777437426707, 521.183269323026, 522.305528166583, 514.331329619723, 520.792612373731, 524.429916534248, 521.300195536865, 527.111612723425, 524.297141010071, 518.526620425284, 525.976766167496, 523.100561636104, 525.292887023953, 522.958936752385, 527.646843217189, 523.959800901171, 522.521965527312, 516.209040518546, 519.961488696565, 520.600561422884, 524.389049816043, 520.882225372624, 519.258692932274, 521.374164893347, 518.987996603344, 522.321333778524, 524.975419108545, 521.912459702721, 527.059667441398, 522.676460681531, 527.700570653027, 525.798154853922, 526.913687697115, 515.825077580325, 524.915305299743, 524.917441637844, 527.4603643111, 532.411343079521, 522.970892356574, 527.409827335098, 521.698548893071, 524.249772241919, 524.735702917958, 525.395368486618, 523.237250826359, 527.321321229189, 522.181809143588, 515.702899641704, 517.377255753836, 526.001226329978, 527.913706834447, 524.711450071386, 519.310765565979, 525.580180891426, 523.447267071322, 524.500112329032, 519.658873726499, 524.720350753657, 523.339790173652, 521.458673673426, 521.175221405313, 529.477058258268, 529.574444652437, 521.943859700523, 523.57664586953, 515.0032638277, 523.500110534841, 521.010972906774, 523.046904907298, 523.622843892286, 519.104831153426, 521.285502400767, 520.354468364384, 519.461771572124, 530.123317674787, 527.156470262271, 521.36090692272, 525.644846085387, 520.831573574212, 520.089197229952, 528.805444344647, 520.799881415485, 526.063695854597, 525.325627841281, 526.344206333787, 528.379302272984, 519.792093495043, 522.846568548527, 525.873920641364, 524.668062753428, 517.967388075638, 521.218276990596, 521.034694572517, 520.042328709562, 521.651178994044, 523.060773501631, 525.933535279619, 526.197445891661, 531.160495827688, 526.738363914351, 521.447731768641, 519.978166336349, 517.751125740493, 524.171845954707, 516.732762048023, 525.350825187486, 529.561596083197, 524.756580363942, 523.072462333268, 525.571539503536, 518.401669993768, 522.599657632402, 521.994936925834, 520.62060211952, 522.485968232982, 525.754690370312, 522.984978266262, 523.891541227813, 520.763036021702, 525.936452906762, 521.093362231423, 523.019241822662, 527.306072858108, 519.569153439936, 521.271933456062, 522.070783839958, 519.215574928821, 526.36755919782, 526.744480014264, 521.582980399019, 522.278132311224, 517.620683273502, 517.662871853093, 518.080567712865, 522.735113159042, 519.558305019676, 526.107960654782, 516.008102518379, 520.996095469987, 520.801582818302, 522.992064848314, 526.205048547389, 525.259149538588, 523.984056393134, 523.254074740017, 522.017912835965, 525.945949871325, 520.670321707699, 523.505693188264, 526.647039883372, 519.9230705299, 521.638391702188, 518.452529101815, 526.993190320289, 517.985228552291, 526.700520180287, 523.697545496348, 526.025769297329, 520.235462856416, 521.40805159433, 518.289387943908, 519.880932905384, 515.654050132499, 521.599112737115, 526.105640430112, 520.177765037069, 523.771307531145, 524.226268037888, 519.13800679298, 522.278842764589, 519.66471590722, 527.4290390796, 525.32485433258, 527.931959793368, 525.884586135429, 525.827689777614, 523.660170773687, 528.638068397968, 515.177826690946, 525.626882535145, 521.264500707932, 522.805282975244, 525.970925199065, 522.648900605388, 523.662981975929, 523.861804351189, 525.174144150956, 519.07257438616, 528.284271022348, 527.138108149085, 519.225038779942, 523.077020946033, 523.950047301217, 526.539807703945, 518.929463499744, 517.763897283278, 522.760276039353, 524.947735163259, 521.232203765853, 525.546977234697, 524.196076707584, 523.782340978651, 514.090196329881, 526.934567035207, 525.9123612241, 527.192983460365, 523.761402790544, 517.422602647416, 523.893606082423, 526.711314961044, 525.60557987546, 523.412738952848, 525.777225629282, 520.79500258187, 523.922500543876, 523.164956841826, 517.65088270891, 530.099108053098, 526.724444157961, 520.126818643793, 522.053818864331, 527.114035793226, 528.185124555286, 524.295836037035, 523.464608402162, 522.836055699905, 523.385799742082, 525.519215447757, 522.356455428992, 523.323828778644, 519.989962660503, 526.770796481852, 523.75168632396, 523.247966468775, 520.209842512594, 522.80430700123, 525.541183690943, 523.805682683885, 527.06114333058, 524.530133853871, 526.86746963182, 523.766020547831, 519.806647955402, 526.422295176714, 524.481606460926, 517.263522581167, 522.495141760926, 524.595333052763, 519.501607083035, 517.609528851724, 520.648497672164, 526.816443906991, 517.07267469399, 522.449250003788, 523.893427930144, 520.637131877531, 521.872051354016, 529.158784880389, 518.34377748725, 521.867796139751, 527.329849988027, 523.339526787892, 521.902643873847, 525.217585299913, 523.158723526658, 520.572644756038, 521.5144997696, 521.018610048252, 520.542759152586, 522.737592640108, 521.081297988318, 518.266008849588, 523.2062874489, 517.916559811176, 521.636872223338, 519.909318806088, 523.154005824687, 522.745535628502, 515.71160689731, 520.907637407166, 528.091137153565, 521.255931482998, 526.702722881801, 526.493716986098, 524.204488499872, 529.178671881081, 529.192257079662, 523.696049214232, 522.24660108438, 523.844780715475, 530.130784501469, 524.515748416149, 522.149155241451, 521.324568326543, 523.822075886434, 522.736577345457, 522.797982177692, 527.175449633536, 520.274265951156, 523.304344624151, 523.77777701271, 520.887335811068, 524.268309612444, 524.878141405654, 522.12168821956, 526.919804781094, 526.17502873693, 522.453146540528, 527.433780976745, 522.790970970442, 528.660980885444, 522.981281398283, 521.372886074418, 522.79518983796, 529.411455450068, 518.917947692745, 525.583430881945, 524.694813239554, 521.620097146433, 523.275724519042, 523.207347770998, 519.696489217779, 520.132300158018, 521.070548909496, 519.432737605312, 529.88622127954, 518.458188136693, 523.859612640547, 524.84628060002, 524.302766215679, 523.512137656942, 520.396042407771, 523.058201687139, 523.360908363392, 522.198666688042, 521.58075581321, 520.569942366484, 525.016412075141, 517.435438426031, 527.569191581154, 522.952196421821, 527.076582708716, 524.102778147453, 517.595617313152, 524.210175478663, 526.172866726106, 522.758689566114, 522.575469887057, 521.064260224539, 522.509529723429, 523.598142976177, 519.550577758497, 521.279459024496, 517.975480055035, 521.833472581925, 517.391217487888, 515.924737377278, 525.400348438099, 525.212920949269, 521.854491252374, 524.900634871499, 524.315305125261, 521.86260176652, 522.611778143066, 523.73287080656, 523.270690004037, 516.460250584195, 523.092474550863, 526.010535945979, 517.272819452141, 524.929872248583, 528.323342221584, 522.230931034146, 519.828957194776, 525.891072306033, 526.006413295853, 524.569850971178, 523.786163253901, 523.472321324347, 518.651124065914, 523.650902676138, 520.912079595553, 523.51985156646, 526.815166648955, 515.140756507368, 521.127197317768, 517.277829986772, 526.069750952901, 522.440414868765, 529.765139196616, 526.368755890418, 515.499850254516, 521.316733633626, 520.582964165892, 527.430181004702, 521.873643202222, 525.931811723808, 528.500896140604, 521.350228140111, 523.843203556284, 525.24656713854, 519.779834180322, 527.666521691239, 515.16905685019, 516.111899868194, 521.62818069603, 522.58927334911, 519.5129425632, 521.954522000846, 527.807912693477, 522.792580423189, 517.904298896732, 524.433915787941, 524.354832694391, 520.674054681847, 524.250259595843, 524.660698117652, 519.605626080667, 522.931640235381, 522.223373423984, 519.934223666999, 522.953275092359, 525.044791786442, 520.230098189765, 526.445257007616, 528.178766431107, 516.536804904165, 524.806723371706, 519.874180622193, 525.411499103163, 525.374310505416, 525.18449188628, 520.061736892173, 525.692463517145, 528.766615130017, 522.170738646199, 525.641555922095, 520.941248402566, 522.889616795385, 521.744678957957, 524.005364318285, 516.536508236867, 520.584123054101, 521.263950992908, 524.031823478982, 523.002070222282, 523.729917998943, 524.388473514368, 521.592000194594, 520.005672392171, 528.76116180064, 523.012721808215, 523.701638268491, 518.990238063151, 525.996651310932, 527.117657641861, 521.594237780348, 524.510070453546, 520.428344152393, 522.431004190596, 521.740727705024, 525.767375579735, 527.128469024889, 524.779586381388, 518.773739909607, 527.431825637599, 520.552950732666, 521.844442195546, 523.491486415513, 522.877644005524, 527.028265060001, 526.852554958171, 523.538918142287, 525.706046392484, 520.494144441502, 520.067665404022, 521.688192716406, 524.837515219668, 521.006224954381, 525.442523227951, 521.345591963234, 524.609425965807, 523.014889626022, 527.401428713009, 521.469528207417, 520.27332043747, 525.953720403893, 524.211289173022, 526.656301820311, 521.950145984229, 519.26686884086, 525.156658529515, 520.081556815352, 521.58935007192, 522.986943756738, 523.148540191973, 524.850139823692, 525.999688932281, 523.635728367056, 518.248044608912, 527.901905915118, 519.642075963494, 521.238318171411, 519.937207416583, 523.161562895258, 523.628637362101, 524.095721924871, 523.294959643736, 526.155856586646, 521.109707551071, 519.972231735916, 525.387208711403, 525.233152392232, 524.195720356743, 523.201196347132, 522.975630697691, 524.049401337276, 522.145531767729, 523.544314287004, 524.909568156525, 521.778160280505, 525.051125299781, 524.417282879454, 525.905770419658, 523.109450001139, 520.34554563184, 526.480827029894, 514.598944355174, 519.296697985856, 524.634050607064, 525.677961976267, 527.468596906447, 522.823993547824, 517.763081791399, 525.222692154273, 519.731549497791, 523.208835493127, 521.240277841869, 526.016428188899, 520.908766420054, 524.086200243354, 516.753611669261, 527.65236204834, 520.023913978396, 524.761345756016, 521.480670590816, 518.989004767008, 524.947630396093, 519.087680937773, 520.130335168819, 530.052681852424, 522.531169803577, 519.026194955159, 526.239400477983, 524.098327487439, 525.309399799078, 527.428118309657, 525.420064500947, 527.884303790225, 520.878229459672, 522.263706147079, 518.513833815118, 525.460856986668, 522.435475875135, 521.239627699218, 522.771236436217, 522.784921813236, 522.415469096135, 519.772530176421, 524.2764991219, 524.350549304925, 518.687136343889, 523.49753660706, 524.937443522816, 526.040794967629, 523.275209009865, 531.222413550172, 517.250959664362, 521.74366794841, 527.142776482751, 521.632780533323, 524.313720504547, 525.977011152086, 530.128236920748, 518.253663232075, 527.939483709797, 525.047728443747, 521.991339967653, 522.309145478075, 520.602618721442, 521.97236611992, 523.473301920861, 515.453542613684, 519.297416660851, 525.038537511048, 523.892495812848, 525.366711890986, 520.388371874836, 521.933098258837, 522.137555436089, 522.090945726462, 525.284555455312, 524.515880955507, 523.919357362819, 526.132815054385, 525.543042944522, 519.666040491876, 526.944890302059, 523.225370700855, 521.92546411592, 524.275580168208, 518.905953390262, 520.693268895297, 527.88700170747, 523.644178745688, 522.207391205982, 525.395525690281, 521.839056041009, 527.579729680344, 521.472594849146, 518.947034487255, 518.110931329167, 525.596870424558, 522.449571387065, 522.424647084356, 523.195357907804, 527.031652446433, 516.335425963691, 524.89463750887, 524.630986626131, 527.128168392534, 522.597909397726, 522.520210218042, 524.333812108318, 524.784021712802, 521.988187797665, 522.379883215261, 523.086987295633, 520.885154295564, 519.408664886797, 521.373012607341, 514.28932032911, 524.002309728606, 520.155024544639, 527.009341065106, 522.557521816085, 530.877693712245, 521.351633343478, 529.130078137109, 526.797490278704, 523.402524807903, 527.597951583597, 525.165226981962, 521.022926611577, 525.836911469261, 525.910216548894, 524.393792945128, 517.587272155776, 524.485536201751, 524.545976018294, 520.976529184494, 523.390267119826, 518.011640102002, 524.759495402922, 519.903098141768, 523.880551024006, 521.858052409225, 522.454000532982, 520.596291899213, 521.66072982125, 518.824133861457, 525.411008279531, 525.507194345292, 520.671477265572, 521.914462241588, 522.259880234107, 524.449221919362, 523.759689950201, 521.818630046046, 515.583557400959, 519.308213697223, 522.280383397923, 527.329543683045, 522.158852573765, 523.57780482032, 528.516716350069, 524.334843360571, 526.036202349871, 520.492897493112, 523.680660096298, 521.023181731545, 519.191012604692, 522.549076622595, 523.711657219533, 525.070373775713, 525.244276548004, 526.764927345756, 520.468840265928, 521.026553830955, 528.583073616421, 522.919025579794, 521.350645331069, 521.460992197053, 521.718525721335, 516.025857238264, 517.846708547648, 524.55770611236, 523.273897114006, 522.120865907443, 522.979268418149, 529.948112968294, 524.546486823157, 521.874456052766, 524.7121047942, 519.660307304261, 521.704062414447, 519.657268897469, 526.214938398524, 523.281383247063, 522.527003839135, 520.459247817518, 520.409401732145, 524.847642206677, 520.689733343838, 518.379009731751, 520.444412748267, 518.910082952432, 520.249963264524, 524.596767788519, 525.462844454973, 524.734387933317, 518.971503391534, 517.593035223125, 520.161054472733, 523.756583678349, 526.207742036997, 525.431439198775, 526.5039394421, 524.672851006573, 525.575931947526, 528.907000663016, 525.368681344119, 519.107951927625, 523.964625085731, 522.754647941953, 523.749622598231, 518.990017639257, 523.961544776888, 522.742968023687, 524.102143403766, 526.62965270594, 522.684796225346, 524.109441534218, 525.133454186565, 519.437201155058, 527.066015576536, 522.410430824934, 519.472333094685, 521.532841042078, 519.33481814217, 524.814200878051, 523.525614105125, 522.911769390284, 525.140437745293, 519.80459888434, 519.574289013636, 528.342145824938, 519.547598315908, 523.506186032028, 520.924284911618, 524.157858094935, 523.355912418871, 523.049442310132, 518.698128367535, 523.511285376352, 525.612330039162, 525.67155274907, 521.082938531429, 523.323130325114, 526.14241402636, 523.922487487505, 524.758789701786, 529.2913294266, 520.800208370924, 526.419775480827, 522.497167352856, 526.203353622031, 522.775631401641, 521.908963444593, 523.990656432236, 519.212645206787, 521.298818011474, 522.597959750577, 523.518207484375, 525.30832857111, 521.226544962129, 525.261748429132, 528.433038657874, 522.766689217676, 518.1580690911, 519.214633113352, 524.440606106431, 520.925206182806, 519.776746263352, 527.162904374402, 522.390634646961, 525.613946895097, 523.988253695069, 520.831003182545, 526.095008359147, 520.523729596548, 527.333749057492, 521.322801217537, 520.679750767107, 523.925453346543, 520.30711293903, 524.025062624566, 521.385677381654, 519.722609860378, 521.716932344407, 523.551354325342, 518.298460350445, 523.748314820575, 525.636583118694, 522.220343982054, 521.761195093299, 521.110694043861, 525.837432025048, 521.739246983898, 524.732669265766, 522.369735656371, 521.539433377831, 524.296143420559, 522.420907142962, 524.161812008927, 523.682227233352, 523.1224419478, 519.433782255837, 521.507314637423, 517.046240606569, 531.284663109252, 526.381891405397, 525.639583618063, 519.362800509798, 521.160340765386, 525.00282612497, 520.587254754564, 524.862006820709, 520.423702949408, 525.993021194742, 525.797241057023, 518.52635819737, 523.300116197131, 526.23958974434, 524.407677511724, 523.543611370346, 523.248728389737, 527.618121708437, 519.136429868459, 524.673169017637, 519.721867102454, 521.416960235248, 521.092665454719, 525.336837838473, 525.697584298173, 525.05248605263, 527.41949351733, 522.093590474169, 521.216828674207, 525.338923155631, 524.280794487445, 522.583483898334, 523.844866528826, 523.136311564914, 521.509225229762, 523.870258538131, 523.909983813113, 523.910240526728, 520.29583095903, 517.66072716956, 522.398230693843, 520.01208596974, 523.001688551102, 526.517903676153, 517.240587513864, 521.375626185985, 524.019462539914, 520.591412068576, 525.697281511221, 521.250031411959, 521.025227714689, 524.002086996174, 520.591082984941, 530.132080653297, 526.348733002822, 519.362961318796, 521.411729808212, 519.471416353106, 523.356989099656, 524.987497867652, 519.897323668012, 520.174838415436, 521.048763202316, 523.236686477805, 522.655113811975, 523.378136685557, 522.603358108825, 523.371973189538, 521.92656187509, 524.221315857185, 523.706171891942, 520.884929905985, 524.559597224837, 521.350873620353, 523.912723204196, 519.983294368018, 519.760529726266, 521.934622613218, 522.039780571071, 527.481854743881, 518.244506838962, 523.174655441099, 523.34319133326, 521.584821495669, 522.972140818407, 522.110024179874, 527.873455070911, 528.128172068072, 520.387563954088, 520.728729615193, 521.998231696347, 523.675077670691, 520.610152826999, 521.153551168495, 527.587095424779, 524.028169896751, 519.914677618568, 523.3685039867, 522.855231081051, 525.38352077585, 522.560625775459, 520.113362902512, 525.168664558495, 516.85790408567, 524.526300406205, 524.206580174119, 520.237289813784, 526.444600134929, 522.827768679498, 521.006655526682, 523.081185426782, 524.09377589871, 519.526160483488, 527.763056541489, 518.998716785308, 526.47433515024, 525.591887784874, 523.669530001884, 524.794975000125, 524.673266661784, 523.022950792597, 524.046087791891, 524.241749018176, 519.871437139027, 522.090297927853, 528.020963658593, 518.972598526497, 524.983111440025, 523.940050003148, 517.925896101216, 527.138101734897, 521.790956907152, 523.378838969624, 524.039474501709, 523.361199039486, 522.015094252704, 520.963556336039, 524.999192378569, 526.987253760975, 524.233333318668, 519.508350083662, 523.820787575964, 522.018520995808, 523.866097587635, 519.408349106654, 524.492867220697, 524.725603534142, 521.938826663906, 524.160183225863, 526.08551270929, 522.209381599658, 523.879842978548, 519.089491365931, 522.082220067146, 520.352496264236, 521.169760158685, 519.045807591935, 526.735646300914, 523.555573146386, 525.340799066314, 522.6077184897, 521.414444096016, 527.076250827299, 527.063596831466, 520.055619397211, 532.670423378911, 521.588295139414, 525.686022124476, 522.26703384098, 526.26138579687, 526.716755312931, 519.555373806796, 528.560341983174, 522.389892865109, 520.939294649692, 520.783601091907, 521.9685853803, 520.47997004697, 520.918445085695, 523.053953890537, 527.136874047799, 523.938238537475, 521.687859629788, 522.183260070674, 529.633923753938, 523.149449287696, 522.949977437534, 521.394321022615, 523.666679808427, 520.903716445163, 526.343909327403, 521.649919057828, 520.123224335253, 521.839680154543, 526.555003663566, 517.207397538522, 518.252982380994, 523.158998526839, 530.994303178257, 523.613394193498, 514.460491191912, 522.351304475751, 525.660374478063, 524.748452826603, 524.929286227257, 524.521311346071, 521.207312125882, 524.554517600148, 522.394159137199, 521.077079487942, 525.795446019169, 522.109412995917, 518.629442139718, 522.553967627294, 522.684232314576, 517.927852160762, 520.936138323991, 519.560041944169, 522.572012555518, 521.16493808179, 522.781542210812, 523.161917352431, 517.639189990818, 524.044827386643, 519.493474933822, 522.76939032715, 519.28304572655, 527.863285526457, 518.417080047423, 526.116714295635, 524.905310599652, 521.168916578095, 524.087389548231, 524.051406573726, 522.701748616414, 517.318641463761, 525.006803310637, 525.574672303891, 523.247277963915, 526.902331339168, 529.352263797312, 526.24750075323, 524.764079915911, 521.938241484379, 523.433275512146, 521.932412938668, 519.463114040952, 524.084431724079, 524.55998381861, 523.162028418211, 524.991159497342, 519.165879940653, 521.017616735175, 527.369837179979, 520.394188045897, 523.746403550347, 522.056894107749, 525.288966267868, 523.033456969953, 526.240339355594, 523.208938441683, 518.735032865544, 526.331781006373, 521.328963196204, 523.125327109416, 531.012444706494, 526.809850791206, 524.676358243223, 525.288492606007, 525.648424055852, 524.063668081247, 522.737286996771, 525.886145178536, 519.211937290875, 526.939473584581, 520.141227956766, 523.678715720905, 521.848226383161, 523.88392279646, 526.74322209327, 521.476968025616, 516.045348405704, 521.449456855786, 525.182311880764, 519.979989052144, 524.921064814992, 520.722999513112, 517.262940272431, 521.242120695837, 522.670127125294, 523.88852861405, 520.962248840354, 520.647351313406, 524.919095870635, 523.997579427436, 521.032565126778, 520.379183237744, 524.497692789817, 521.411139904634, 526.890814678722, 522.102584307453, 522.239778957352, 517.764142807873, 524.494878838553, 525.689191102599, 517.607943184297, 525.470115767303, 522.142035816461, 520.709193162509, 519.129120899164, 517.955487509554, 524.275256014056, 523.807920932232, 524.647171259378, 525.285589669064, 527.907904500917, 520.036492670282, 522.843863165099, 525.457922742959, 524.842795434948, 525.738801377335, 520.948693131692, 520.535033920397, 518.226540671445, 520.802723681461, 523.167388033348, 522.257797466179, 525.439511706193, 525.708439383464, 522.280445568641, 528.458053862163, 520.231813210028, 520.060138466951, 515.507741366291, 523.683178572567, 521.108223111343, 517.253519585413, 526.734956894286, 522.03625222273, 517.819532679114, 527.939847136746, 529.090802083623, 525.671360945371, 527.051205252285, 527.868382978828, 521.779855972979, 522.808944353731, 521.228630582274, 520.725394425838, 523.266144617788, 524.577559363159, 518.492811221593, 519.715923904549, 527.070311653109, 525.591613249881, 517.269037831087, 520.686430870014, 516.495660720881, 519.237483533079, 522.150934863119, 518.764363413284, 522.762926005129, 517.769764349679, 525.006903199575, 524.884980754032, 523.610510065663, 526.247585789666, 520.682897959824, 522.869352735916, 520.26244144396, 520.341141643445, 520.391559507231, 522.066513237611, 520.541902642133, 519.557671729552, 522.26287896872, 521.128361144589, 517.953469913974, 524.059680545484, 525.451751498948, 524.250422887974, 519.895200803074, 525.450270211134, 519.086544431361, 525.954765782906, 521.554210289513, 517.386045183645, 523.362871714415, 520.583935935393, 528.632815463962, 520.057938604238, 519.298441148349, 521.419461736861, 524.527804487592, 523.354972316531, 525.45618160042, 527.984561071785, 523.136114752792, 524.416196520668, 521.481055799648, 522.539484517125, 525.749207812617, 519.684394574543, 524.436442211226, 526.341248355451, 522.836016096568, 526.723569481399, 525.883484019555, 516.824795080616, 523.16584265976, 526.714062596175, 523.858528479556, 528.077237892901, 515.030569664182, 525.514508425126, 529.551088385571, 523.207520281943, 524.671000024105, 523.012089739449, 523.508539354717, 524.949827217662, 522.839856376146, 522.46922297481, 519.144029267892, 521.589059813034, 517.725720805473, 521.495634994741, 527.154409883632, 521.01716723535, 527.136534990053, 520.718930595784, 527.191742773531, 525.920752497619, 521.674628366147, 526.816179609004, 523.743742053397, 525.521477116251, 522.976999856831, 521.860992764015, 520.356195821688, 525.974191739568, 514.97931755567, 521.848768277113, 527.076110699135, 525.340092327306, 524.503465615952, 528.646678945914, 522.913352466447, 521.616503190938, 523.663206587466, 521.055807709351, 518.422908849495, 521.245144380236, 515.615316761164, 521.738554393307, 522.028646411347, 521.987332885343, 529.077632124929, 525.653436999881, 524.046972216123, 526.855586489975, 526.395355784064, 524.620863735471, 518.926658118269, 521.262194951803, 521.274304742599, 525.172591927993, 527.126473826604, 523.525486505227, 522.988816774513, 522.228193471488, 520.93978961251, 520.855319503232, 521.327699448394, 526.939798190727, 517.978356933394, 520.739434227349, 520.029554994459, 523.849769667849, 527.077993713546, 520.67895277175, 522.844282017218, 523.596146581193, 520.466335386132, 526.548963071506, 524.159354020921, 514.814735936314, 519.718952554726, 521.477427591169, 524.879976866939, 519.405802699419, 516.914092148544, 519.219620886566, 520.848010422347, 516.847767645071, 523.027774579518, 523.950048619811, 523.626477575718, 524.38058907056, 522.94023492425, 522.072117415306, 516.899939990873, 523.397792351322, 519.507267379632, 521.704485906675, 521.033144459851, 523.270807325624, 525.20983339069, 527.321021418717, 520.985864185713, 524.294061973793, 530.135207526239, 520.956821406905, 524.110671444594, 526.70739041633, 521.674542668668, 522.398298356243, 521.375760939395, 522.175156908116, 518.14140850674, 517.89503559531, 518.495270123141, 522.844577049671, 518.357644992159, 527.017994378862, 528.185505272382, 522.999659408408, 522.734861708936, 522.761518663653, 519.003283419298, 520.473021830854, 523.235639558974, 520.723712402452, 524.291263637306, 518.731667805908, 522.538898888169, 522.501085831191, 522.830764217318, 524.479047877665, 525.740842992518, 525.271624381694, 522.639670447889, 524.316487817267, 521.813637467115, 522.180303527472, 525.102962245654, 520.80398328232, 525.072638533555, 520.695822501134, 516.914734003893, 514.845602827584, 526.735858084295, 519.315407166532, 525.024697787031, 515.761718951734, 523.815769423964, 522.557017514507, 521.913764976062, 524.990415418555, 526.30997447822, 521.6552539271, 521.223659331626, 524.658702199449, 518.265446722078, 527.577636454597, 518.121595490525, 520.399107439255, 526.069917976777, 522.453806278049, 519.311308122492, 518.93819027619, 524.747489326445, 525.504567432442, 524.914219053573, 519.38548332103, 523.980141413172, 529.715066577813, 527.235340531866, 523.965554398157, 522.459739669529, 523.511020948754, 522.351958710191, 517.127338609078, 522.1630581879, 529.307265781685, 525.764734839691, 523.085930002254, 518.558854595857, 524.041548132699, 521.632002471051, 518.624432037617, 519.136188680831, 525.123491673547, 522.221119682401, 521.265602835379, 522.690792813903, 522.144263161297, 529.877414077053, 522.216715710625, 522.167961547687, 522.983608862505, 525.737288693692, 523.128934698119, 531.589141930867, 520.698113697876, 524.052255265977, 526.952280302551, 523.154035088599, 523.324450115109, 520.140818230208, 520.597531818992, 517.024988132714, 519.071965769987, 524.203494883622, 527.857053440682, 520.213921841392, 521.702343730277, 518.145417507724, 524.201004676703, 524.492583134136, 523.800007265355, 524.848101301853, 524.956822978721, 521.587222881461, 520.904750501917, 521.198773502585, 525.293157494524, 519.060959149129, 520.869112617761, 526.502904309821, 520.989099646133, 521.811430861656, 522.31259689418, 528.1529574846, 520.515863490268, 522.417652255162, 524.025717481752, 519.224547339823, 518.820083427561, 530.544022583852, 526.744232274244, 521.850273309673, 522.844735397795, 521.510634572975, 523.450522263074, 521.099813791825, 518.158471373766, 523.31945487137, 523.875170850283, 521.437261265908, 522.433608425744, 519.556910561368, 522.086566000422, 525.902285903476, 522.942688124959, 521.353425934282, 519.996911079856, 519.214100733117, 527.576376363273, 523.187306058958, 525.521670580373, 523.793878066509, 523.635430933382, 526.642362052667, 528.082769142136, 529.101458369735, 525.730977418383, 525.1250458577, 516.63621015436, 521.837082073058, 523.032247965862, 519.297409043878, 523.548568710869, 525.237238244181, 525.77357201943, 522.880317416827, 523.899169249388, 525.228309572757, 523.390038821653, 525.216541149424, 523.036831769916, 522.363379193819, 525.823914041196, 523.338177382914, 521.745707408583, 525.207604028416, 522.878717677046, 520.046803433725, 520.864653228232, 519.909962819937, 524.650478810612, 520.736487512931, 532.016297459494, 524.862198585704, 519.712145683393, 523.41013114263, 520.017327993954, 522.981519593313, 525.77870963212, 525.906806598614, 523.601235893466, 523.95580651622, 518.222412502456, 526.08472968837, 521.119151066981, 525.960725628763, 526.400404153835, 519.739088582095, 522.634847050299, 520.067938348596, 523.038456342371, 517.659384423753, 524.586248982453, 526.062432218632, 522.627156053174, 518.787855575114, 521.87025703679, 522.179055094535, 522.838157311848, 523.902175497347, 522.60326895651, 523.331920018328, 517.367610916837, 518.616686884037, 521.480617990964, 513.631378241623, 528.534509049861, 519.167517961395, 522.078723740296, 522.702278616639, 519.589652117721, 523.009042599286, 521.77338876854, 524.183144911928, 518.60620879047, 524.022641047781, 519.240252002872, 529.421468273876, 519.460871804062, 523.897604863329, 521.634516516548, 533.421286032463, 529.402614046693, 520.289479461801, 518.798930368563, 520.624741084931, 519.485046428431, 526.589505021902, 521.07490403285, 519.889705102555, 526.274745914903, 529.405038442126, 522.059597229976, 524.181314638618, 524.820827736254, 522.804495391775, 522.99803514824, 524.806934377696, 519.06430710661, 523.028861931929, 526.110236147267, 527.565237070445, 521.785971917474, 521.486909924481, 522.718556164911, 522.205661698075, 521.828896355802, 522.024695600687, 521.951035429777, 519.847445386484, 531.278976982949, 521.145723210784, 521.446016221229, 520.130448542908, 525.248440028331, 521.047879269303, 522.562494117269, 523.87834169692, 521.129731206261, 518.067177678646, 520.96424806988, 523.200083622049, 524.02855647786, 523.312371565627, 525.679258631857, 521.700339658597, 523.248022694204, 520.365815925165, 523.453908309236, 523.227168423767, 520.230483555793, 525.897525862758, 518.979564809034, 521.801593149613, 523.756447383208, 519.213466155368, 523.437747624147, 517.904099167062, 522.255358543209, 522.917970649975, 519.315628832047, 525.375993414416, 527.43718020282, 522.973825996215, 522.722564266676, 522.73590649348, 518.467456966628, 526.24915143151, 520.791376927158, 527.038182979535, 525.049042103462, 523.813328010044, 521.046194602691, 518.36928532231, 520.147932992624, 526.234977889133, 525.499081637912, 522.590229212623, 526.040941065068, 519.139137352375, 523.554136473283, 520.223305010877, 528.545746557785, 526.68420187205, 519.691559336153, 523.967895316624, 519.990104383413, 521.821768380578, 522.415258972796, 520.305639066393, 518.4316775113, 524.328093430177, 524.650819049278, 525.843592482171, 521.153656769373, 520.707399671729, 522.968492810665, 519.009728751218, 522.111766064694, 530.186921605247, 523.198156630862, 520.807880976301, 519.916799964594, 520.784454269707, 527.686726022686, 525.588463793127, 525.587076072754, 523.145623444014, 520.33807396386, 521.748757122627, 519.459736483032, 525.118479873994, 520.089865848398, 526.459152978236, 525.037641689105, 522.272203917756, 519.615800912783, 518.346224437551, 518.583989554674, 521.051849175734, 524.566699716431, 516.062299469832, 525.141003925597, 521.806689742961, 521.861388418404, 524.417721855892, 523.421872420428, 524.838492427404, 521.923914038457, 521.644935630386, 527.566523954338, 523.434240456356, 525.353257499887, 519.75686813682, 525.454355702635, 521.509510030695, 517.576848763754, 520.036914359424, 517.587696105856, 518.833072732356, 523.34382168736, 520.8605027785, 524.964383616561, 522.09648300359, 519.917390576736, 525.136590426935, 526.222572740534, 522.519565658599, 520.80438565281, 523.225180671041, 525.189851654946, 524.361465301811, 527.612331273682, 520.441679656669, 520.275772069332, 526.267132607324, 520.917593082338, 515.458970433587, 520.848485730452, 529.357247260882, 520.636709336611, 523.012767035023, 518.876052425235, 526.410389909862, 524.488031623557, 522.126525889891, 528.742299094675, 526.791788404555, 521.264636954101, 530.697865324883, 521.352986974665, 523.348358296576, 523.96704569729, 524.995872291143, 525.42004413313, 520.181336764954, 517.817850445663, 524.410975613696, 518.899516851955, 522.63302371586, 525.227539496432, 516.949109179934, 521.427240906143, 525.292646232285, 522.802612314177, 523.066799022639, 522.953229434325, 521.37569636171, 523.471132500073, 520.581819609725, 523.803629009201, 526.935240333341, 523.265181312209, 528.95551284358, 522.277418426716, 524.540946090653, 523.012410813207, 524.2577899429, 527.621224688997, 526.49429383509, 523.066787823717, 520.842198478611, 525.209973515438, 523.141458825186, 517.987957940036, 521.680876499643, 525.867273450154, 522.138340253927, 524.969113578859, 521.431880911171, 521.364911868453, 526.809281390658, 527.779692698319, 520.672756900535, 524.484731349768, 525.012314116716, 524.691540233651, 522.242108982413, 527.563911640638, 524.184384272335, 524.978361312493, 519.586562065769, 522.052411444444, 523.344380914918, 527.81044764282, 524.230569616297, 522.494946908378, 519.020850937659, 525.771425802254, 517.523325454136, 523.156666936964, 524.866787976595, 522.858227409465, 520.762278985331, 528.79105891592, 524.810448775272, 520.799797798629, 524.655422616019, 525.376597146777, 529.916898501134, 522.559987766199, 522.95621721776, 520.628905110083, 519.837286853558, 527.65791801103, 525.629336530631, 524.167439248982, 524.765351825265, 522.05620259877, 521.022799790176, 520.580153432288, 522.238450174725, 531.724704942849, 526.749918101309, 519.273184676952, 517.5867574209, 522.360415486279, 522.125290760541, 522.368032342139, 524.257284714396, 522.999967036465, 523.000861340846, 527.798096043221, 524.066790307652, 519.185827818114, 524.284497338813, 524.967952013161, 526.067164282636, 522.747466217181, 523.684841750586, 526.120065267885, 524.514408613389, 514.89716817089, 519.518825712936, 526.147842294945, 517.005323692472, 525.542992304916, 522.923428007574, 521.651892222137, 526.613018307427, 523.672013296824, 519.23407556295, 524.838123060856, 518.521874717296, 520.991752670571, 520.363431529521, 523.176240766119, 522.713730565464, 516.39654106331, 524.114493319394, 522.328764073202, 522.589382978672, 521.942752703523, 521.665915963116, 516.262504979337, 523.789148949852, 517.055278125598, 521.602490936486, 526.368103308427, 528.105309072058, 525.00663601172, 520.398370958797, 522.253359146897, 525.155037352063, 520.467810880604, 520.487342813425, 518.11519500329, 528.061741602132, 520.766090016018, 521.595278770813, 517.630285392917, 512.908817714891, 522.698085399172, 518.504509869877, 519.43980135096, 522.885048225423, 527.057110399119, 522.941029969163, 526.137354056857, 526.163676842338, 522.988415992365, 528.718155978605, 530.815556078968, 524.95089219074, 521.635373786312, 521.5218001085, 518.492640588488, 516.739219308081, 523.882253679233, 523.032449749554, 524.998427687145, 523.247167071831, 521.642652315193, 526.980477388817, 526.950512116188, 522.58789773038, 517.366894384125, 522.523844374489, 524.762831012052, 525.21751411058, 524.114482113796, 523.096521814359, 525.673232743589, 522.29905841998, 520.366643060034, 519.566902596335, 523.033301137184, 523.907772513094, 520.81552181073, 523.122771174557, 524.258512707683, 520.19478568067, 525.971495929294, 526.544694829737, 526.547537288479, 527.57330062228, 522.213963809312, 526.23560532357, 525.607441698301, 521.978719847669, 522.065521525291, 522.83400929834, 524.282342956625, 524.858295860435, 526.350238503894, 518.644649027087, 523.085794766699, 522.232766908198, 525.773942454312, 517.519113175606, 522.819130258509, 524.999094780893, 524.06060034268, 517.791026915783, 521.006050050632, 522.783339435623, 528.29692613913, 522.263192467439, 523.331880361051, 523.230513151584, 524.023760934619, 523.810893952111, 522.636843358319, 523.630459200075, 524.096842605471, 528.431753914338, 520.687656104382, 523.525665995779, 522.528549043715, 523.144058688111, 521.35498411029, 523.248027838841, 523.319856714005, 520.595791710655, 527.847868812068, 520.02163005993, 523.271393139606, 519.810120086544, 520.570654133221, 519.547994783666, 521.167077916405, 523.392683992776, 520.612235717345, 525.163963038106, 527.86216570573, 526.509847336454, 526.026131543724, 520.218798513518, 517.658993787482, 517.944127583956, 525.50537118194, 519.966625936038, 522.739219590909, 519.898498305391, 520.774283362538, 521.586668003353, 522.450267573199, 526.043355819195, 518.0968598403, 524.42916089945, 518.973815266718, 525.682452022571, 529.802548596609, 522.015563735495, 520.049322374132, 526.244544492498, 524.11578872894, 524.540755746606, 519.098104827648, 529.947714084681, 521.573457118688, 525.23321873901, 518.76200656559, 515.921658591212, 524.792753009978, 518.872204879275, 516.911937086058, 525.76314693947, 519.968125023019, 523.877004076451, 520.954409663216, 529.170439340032, 522.229214093505, 520.622225397019, 518.872243305124, 521.884693842002, 518.875984297271, 525.325980583147, 522.856489302447, 520.599625595517, 529.087341027855, 523.170568640002, 518.787172943364, 526.999772029619, 524.901364926634, 520.085183583644, 523.197906313358, 526.292836918293, 522.430508418796, 526.358538608692, 524.021039339948, 520.425378889758, 519.919505732004, 518.453992435346, 522.87698257654, 528.820193623497, 527.794353403336, 516.121806831997, 520.548371635727, 521.573463949473, 517.867286404046, 520.000261508466, 525.949053034481, 521.424895848013, 524.843061469681, 529.489448341898, 526.665075943848, 514.842437185598, 523.725425973864, 526.818980667685, 523.551576491517, 523.983232671915, 526.132089097221, 520.107163598356, 525.300717592152, 519.53781028048, 518.266603214205, 523.940963039872, 526.092005108461, 525.740669064563, 524.735379950327, 516.456955298242, 524.513162675026, 519.631907989788, 521.008168985862, 525.295494328647, 520.151910682664, 522.311751414071, 519.89704705246, 523.641400426217, 524.895042928473, 523.295730015029, 523.466576629528, 518.392347567448, 523.562287782199, 519.15689220714, 525.04295418852, 521.867485817292, 523.837348218259, 523.68191994644, 525.886269254857, 523.739751677555, 527.209269468421, 516.95280137704, 524.461488554162, 526.396861845714, 532.196706180242, 519.894241144748, 524.953468121795, 520.702827483726, 522.869826400471, 519.788393411636, 521.972747124365, 520.101602023738, 522.420415910475, 522.918052733276, 521.520665201134, 527.314961768179, 518.49526681285, 522.162507988701, 523.228029193797, 523.969240899154, 524.288017651786, 525.651644542844, 518.734787063269, 521.654375609221, 522.327147000839, 522.987211211553, 521.311691010731, 518.706880368468, 523.733813692152, 522.345806652915, 516.957670108361, 522.743189055446, 523.081310813464, 526.085565431444, 524.019251773365, 520.769365468672, 525.399478736654, 519.179225324379, 523.361117177672, 520.397115151444, 520.312874988563, 521.851493403883, 519.334266368813, 526.914700374441, 523.211607793176, 523.000914233439, 527.849555947171, 523.25166553147, 523.750951389706, 530.353445553618, 522.662676975147, 522.649184044664, 526.595065751384, 522.543552096695, 526.310764006517, 523.665382468369, 520.983329466916, 523.364633059262, 525.297595610474, 521.173777013243, 521.321257315697, 524.774056776858, 522.517945816212, 524.032071640891, 516.567858187898, 527.881497877739, 523.814376057596, 528.0076988574, 525.089746787443, 518.570815895013, 523.640170759546, 521.769696684237, 518.61808341008, 524.132386865056, 516.864650520545, 526.157410954125, 522.731785798249, 517.815463373527, 521.253854820664, 521.720763006051, 519.595008518834, 528.508630646719, 527.09437113857, 523.153698870817, 518.90769562373, 521.950914011881, 521.603725854557, 520.045242338229, 525.320019008837, 524.052124197461, 521.281126968454, 521.189198758649, 525.01777611633, 527.659041343011, 520.364570066644, 521.848516317869, 525.487840639581, 523.978365729866, 525.358816478, 525.283775506133, 517.516667893158, 522.64834279433, 525.9887403441, 520.377126646636, 518.303550714561, 522.961325154268, 519.821587614928, 519.13105376785, 530.984789739927, 522.743142240179, 525.617381579676, 525.51203768086, 522.754143508334, 527.63344041379, 520.749779671656, 520.281788183266, 523.842499012815, 523.756777832986, 521.220894902991, 525.316734772534, 514.031141446493, 524.187919954334, 521.552095936641, 526.665211165172, 519.461521857312, 522.293852320961, 523.152967233565, 524.897416716903, 526.43981816861, 523.386984740173, 525.426678444525, 520.369826125631, 521.229393677268, 521.674083039353, 524.204491959595, 514.805806472804, 522.587983558633, 524.56094443537, 524.382193184757, 524.368696692944, 524.632213255773, 524.532815527287, 525.968770360829, 526.767298937233, 522.242553759804, 523.468744049468, 523.602978783229, 518.360867289776, 520.917083348262, 522.415840958554, 528.023026436513, 521.434586562598, 517.285467861856, 522.743416156177, 526.535795907818, 523.369343027326, 522.177357200798, 526.192334562554, 520.710753825277, 523.277422932969, 524.45530893089, 523.485727640589, 518.902328911408, 517.586455591534, 522.14649439855, 522.258487360191, 524.428481273048, 521.801164110334, 524.09431182485, 527.384217541232, 524.241537332291, 520.690604413709, 520.946061011308, 526.313625297056, 531.031576541561, 521.461908216272, 522.112024169067, 523.710695279628, 526.281014903425, 525.81631349511, 521.403876824467, 521.254027410815, 524.682304098252, 517.454452977259, 524.150081618382, 517.999168240471, 523.959972800077, 521.362508254231, 520.736404603976, 525.561904747955, 527.450568195624, 520.677676617727, 522.291918054493, 522.880010627156, 527.661824925307, 526.541667274897, 522.745572420298, 524.461997495208, 520.89195727543, 524.059267342281, 520.688888341342, 521.976108261323, 517.741433770509, 519.965963586561, 523.732448804485, 522.021656135848, 527.926922090337, 523.895986924326, 522.491560419036, 522.522962536927, 521.447515752431, 526.518744406055, 519.39384514609, 525.196925891736, 522.350294783643, 523.876106882127, 519.265544167948, 517.223894224829, 523.027493788532, 521.935711038032, 517.4447025783, 525.660553125637, 525.790203902072, 520.610916025272, 524.384628469621, 518.954693144946, 518.830138293096, 525.053536432794, 523.446213280003, 522.068235640249, 524.507205034885, 526.029920846851, 521.74777400254, 524.563452627841, 519.843922394613, 520.943007777075, 522.853112069134, 523.114938540849, 523.544986450927, 521.877262284801, 521.105061236442, 523.142337988706, 519.208672683826, 521.175521225962, 525.841619722798, 522.035922699358, 521.347744482611, 518.353856853307, 527.070603683896, 522.1206609792, 520.099297036907, 521.952295279626, 517.663599922712, 524.944585657524, 521.49784313935, 523.41786494674, 518.251970998026, 523.678321806266, 528.446019814476, 521.290130930651, 520.086354545794, 524.770283870755, 517.745296039241, 522.321255581206, 519.427381758111, 522.941246493618, 519.506000981266, 522.684993599736, 520.058539648392, 525.877281625303, 521.262675591293, 524.026792922467, 527.551286979277, 523.041574221013, 524.090931411892, 524.010754178077, 519.451957575324, 520.000611833824, 525.160759415827, 520.108280979926, 524.497967000309, 524.52968681226, 527.610271198025, 524.376765244298, 522.007794870167, 527.6574544961, 518.903452933053, 525.928871946029, 524.172619020299, 524.462257444123, 525.622383147055, 523.431285852099, 521.152448553551, 520.0435350778, 518.812796208288, 525.969371998564, 521.144778294056, 528.355685142169, 520.551926469337, 522.304654650447, 519.048616024393, 520.95001288983, 519.415281081404, 520.158863059409, 522.382669154176, 519.347430049291, 523.644912595326, 521.074706981744, 521.455008753333, 523.179193663134, 526.096847388552, 525.341314481547, 519.586833266137, 517.812010945321, 525.124292933032, 526.785727418285, 527.502514072541, 520.132614796865, 519.892599166313, 520.45598162757, 524.629387489965, 531.976308627916, 522.195919247195, 520.80990966665, 518.863723967847, 520.68735565429, 525.858018934376, 522.62827791655, 524.154154201427, 522.620384250893, 522.832758488258, 513.810216228256, 526.271005983745, 524.687883085056, 520.06424606542, 527.004716434833, 525.549433841687, 519.09035466406, 525.761093609493, 526.997877471624, 519.679793142902, 518.42892534967, 521.90412510516, 523.832461334036, 519.704982953563, 525.837615819585, 523.060981970255, 526.041321403753, 527.195610252163, 524.953193657021, 520.75723030415, 518.249391095507, 526.413225090667, 525.237615745231, 520.487751053652, 519.660639216693, 521.268874290823, 524.744494571731, 523.901967633, 522.675017490001, 525.290607476884, 523.087189267075, 522.484456383432, 522.950025959033, 530.36681884389, 523.078357494398, 521.623443890485, 520.254313712999, 526.419595263683, 521.504341284131, 522.639772046988, 527.563398023935, 526.273703592268, 519.272045070128, 522.799691275482, 527.235591917103, 522.420795427573, 522.587838106631, 523.795573433556, 526.596445560709, 528.141690550739, 522.718793601678, 522.735891135728, 524.799124879502, 522.54307872647, 520.346738317555, 516.31816638678, 525.535813461555, 522.583858470189, 522.555729553225, 522.730576826632, 524.697683644743, 518.525540619584, 522.040999116169, 525.188964714769, 524.44621934932, 520.375733859479, 520.197740716443, 523.345765486276, 524.987146071125, 524.2173753262, 520.457057086261, 519.398464608408, 532.022022663605, 519.064909758378, 520.021438029676, 522.545534585979, 522.992089331935, 524.176410627797, 520.642147901377, 520.431243963489, 521.073837526916, 523.496475432574, 522.331732247884, 519.303494697575, 523.827746046837, 523.180920606716, 524.341624394445, 521.753818535783, 524.587397108193, 524.861717248934, 524.973452794904, 521.688299728182, 521.487185160546, 525.174095078393, 520.924119561849, 518.65675347525, 525.866363172142, 523.509832763473, 526.532575900797, 520.325543340066, 527.205261952098, 519.370934012377, 522.764200765715, 522.800592319656, 522.297679938458, 521.1193448139, 527.081616190389, 520.587232037723, 522.444602297325, 520.363807907218, 520.550165916302, 519.397753578412, 523.421600494126, 522.709381670899, 523.154211667574, 522.225358087959, 527.832657144979, 522.081594920037, 526.493332488398, 520.876374878651, 527.779630947687, 525.862883302339, 522.963074265569, 525.06640241935, 523.476300505137, 528.634876607993, 526.280958500036, 523.47874564736, 520.22726298964, 522.400112605554, 527.679745667371, 526.9748357527, 519.693289357179, 523.135111466582, 522.878494284003, 518.686165892996, 522.45492748909, 519.624262617893, 527.447149939089, 525.882179440126, 528.636720205179, 526.189872685095, 522.234141553843, 528.811125359576, 523.873642243742, 522.734563013473, 528.184143321872, 526.384552363883, 524.178709034172, 521.157932727658, 521.685616352791, 519.283645175238, 524.86289279795, 522.680669582306, 530.277908991225, 523.016439585017, 520.366185965002, 525.592737326606, 526.667453937078, 523.992055177888, 523.185102649514, 522.520470386282, 524.895844870803, 519.808196158686, 522.086404665823, 523.161616391181, 521.871235915808, 521.625995198747, 528.56089703611, 522.111248767937, 524.11067801574, 521.73445360355, 525.800778110359, 527.182587675491, 524.523347737421, 520.393599064759, 519.752611961786, 525.273457209944, 526.787532273569, 524.177939136245, 522.721095659307, 524.388214740007, 525.416980095772, 521.870794139706, 524.48630314844, 519.443966378118, 524.678051861959, 524.930863638896, 520.068564508164, 525.292953149989, 524.625634583018, 521.778563950158, 522.417673211403, 522.067737515255, 522.608845807088, 521.691799853549, 523.089685627254, 522.431392418617, 522.603377864322, 521.089800091121, 519.535108390825, 516.202165366231, 528.67973665647, 527.166998698635, 528.923426523304, 528.389827493334, 524.005363381, 522.516844588356, 521.874910883781, 523.903207550774, 526.226007156906, 517.524256541229, 517.0093293536, 524.13866397729, 526.364551437038, 517.060839091682, 521.827002724812, 521.363346072862, 526.177648722921, 521.343616434359, 524.060348125293, 523.517229028649, 523.78436640191, 518.821819473281, 520.912193705242, 521.015895914318, 523.247906242141, 520.782341484161, 520.329337866235, 521.144010696688, 526.062093753654, 524.363274232749, 521.412833772266, 522.399789471738, 526.625797814801, 524.166377033201, 521.818973918647, 525.725985424491, 526.60044875383, 526.447902701942, 518.677320647801, 524.952628975921, 523.158708704997, 517.449607474308, 521.427497641703, 520.618621655949, 529.620455498045, 523.159882517489, 519.67936583236, 526.638180123357, 525.823383387617, 521.518431106781, 520.739964615368, 525.448218689212, 526.602344944883, 525.531325823987, 522.956238388729, 526.010300568839, 523.310060276968, 520.925089676882, 523.441975139811, 521.58310819297, 522.468786764085, 517.025054432847, 520.416329320282, 529.486362386164, 520.341211283722, 525.611892457764, 523.320823709283, 520.358814659529, 522.225455689358, 522.146977672352, 521.06454800269, 524.405512858525, 522.88693587253, 529.263199084903, 521.740571978781, 522.786427137589, 520.967876746087, 525.200236665091, 526.418788262853, 525.985985987569, 519.963402068039, 523.086543110552, 522.352215080783, 527.677729449948, 521.297658932896, 521.221343349712, 517.34922038096, 527.991322834025, 524.721250823768, 517.084208155544, 518.220442911436, 520.751991648435, 521.421391321605, 525.361302464079, 522.2465259377, 526.143945782587, 518.458622076576, 518.61292206536, 524.326937656289, 521.437378030838, 526.376950506492, 524.553210405144, 522.162461347685, 521.81319715351, 520.825573654844, 522.439992177932, 523.679790169802, 520.22079690687, 522.95228530308, 529.020523613811, 526.981877979449, 525.800978867944, 527.12430420042, 523.432145380651, 520.535227468896, 519.346760547733, 527.478448033561, 522.782322182475, 522.91884739861, 526.898931695588, 529.238887800895, 518.244183843278, 521.346921421605, 522.10231724012, 523.201303979956, 517.813860192951, 522.168137765856, 523.262331833149, 527.471802031356, 530.382640099529, 521.319318732645, 523.909965198459, 520.255692437101, 530.217446822155, 520.725210998344, 519.904745363469, 526.000891289885, 520.369184012128, 530.480831984411, 523.238762149103, 523.276148550487, 526.63188958385, 518.92371372478, 521.903889427897, 523.051892909669, 522.654835632637, 522.502663238919, 519.722082680712, 525.806561375579, 518.256974397868, 527.46654006987, 528.805163743684, 525.179943364863, 524.004583684194, 518.480810958056, 521.889447868318, 520.783317022665, 521.474313785293, 525.513946022435, 522.826302946483, 517.116833524024, 521.37176089153, 525.677665760121, 523.835901461255, 524.350417730288, 523.664523581824, 518.856896366158, 520.142384122625, 517.014696655981, 527.043024397431, 523.426845687258, 520.096322942581, 521.061832289311, 523.523770948838, 522.720736422233, 519.238000446558, 518.656829736041, 525.263560580198, 523.437078346895, 527.820723427137, 523.805728196066, 521.312319745979, 523.73771443755, 523.211599204744, 522.304700770082, 524.660357694409, 519.299472644503, 521.376058658067, 524.439908079791, 522.309033420927, 518.972176687485, 519.064429523879, 519.859858850072, 519.370315986287, 518.911369087989, 521.580332995094, 521.281191802252, 524.034556894933, 523.14986352688, 524.101125774574, 524.980595652952, 520.931074466994, 515.283255908222, 525.036528109481, 526.2320864696, 517.083063665543, 519.880027425296, 524.84378213503, 520.340782302978, 522.901370432459, 521.539507396928, 520.958212530641, 522.680304004977, 517.523329287684, 521.48588802604, 522.950912696303, 522.958249314535, 520.249288634095, 527.343558210017, 524.676926208357, 521.406004212863, 522.631488470293, 521.147194474876, 516.201890421612, 521.445985033018, 522.656053611565, 521.033809194945, 518.799065794048, 524.88209527933, 518.077595954572, 523.077138395168, 524.513963347063, 521.93473642329, 527.697574264248, 522.31849482603, 528.027424326857, 518.996538636797, 524.125571514116, 524.784682473849, 523.164117349413, 525.574663644989, 528.871526750024, 526.051433641507, 518.89986008607, 523.68383651227, 519.373125696638, 522.143921451351, 522.021970391577, 521.576769805304, 519.895047291227, 517.878410809918, 526.241417215839, 528.549461487887, 519.961105093176, 527.111770820654, 521.770943613996, 520.121939829333, 523.485823147475, 522.756148760201, 525.256093193836, 529.834943770787, 526.646074098611, 518.938954437109, 529.575691097724, 519.063964924336, 520.05928611388, 521.963662569601, 520.800598549375, 519.227260925707, 529.385582862375, 519.63107040658, 519.240572647388, 522.706556927422, 523.37646887168, 522.942315130919, 520.734267591806, 516.539224069717, 517.180306668689, 525.688445310236, 521.213864828831, 530.517115767526, 525.116822745069, 524.831872289322, 530.742638473829, 522.178064789588, 523.624781137185, 524.203943463825, 521.67788916009, 523.411075710767, 523.167631087948, 519.310779363737, 521.657332345182, 522.148658743959, 526.811344912294, 520.073925038536, 522.403646777011, 523.874994902284, 519.885467572903, 523.192282821904, 520.35196243824, 528.944763088467, 517.580810794292, 523.550651723737, 518.794717365376, 524.465026487118, 528.864101261419, 524.486858880947, 523.879011783984, 523.9750627537, 528.492244264698, 523.550818131531, 522.283264640983, 521.327950302994, 525.148299302362, 524.443702711838, 524.457606809256, 531.185717983667, 523.169314885621, 523.901440834834, 518.346985510534, 521.949498842857, 522.51746221632, 520.706301426599, 524.86527728112, 523.454931058401, 530.397513033093, 521.481389145971, 521.829015261769, 523.842101979687, 524.536406280507, 518.763279510982, 521.458055032368, 521.544098772455, 525.037246492832, 521.520430573303, 520.349207504665, 525.014602080708, 525.891704003368, 524.376429582788, 525.743857101544, 523.518424679244, 525.642472268576, 522.274636676802, 527.666047327439, 525.722509354363, 523.908274410593, 526.86702532444, 522.826916468872, 521.772884652725, 527.926182242049, 524.178222759257, 520.494272781451, 527.586165710915, 523.624759567958, 522.792149167023, 524.078467166905, 522.855905200988, 521.765967500194, 517.796724280037, 525.238062839029, 519.373220102906, 523.888906893406, 523.493098328758, 517.765666746461, 519.38652078125, 524.034583826597, 525.364044140348, 524.355089340815, 529.679121262322, 516.66543928376, 520.363890341641, 518.952608603781, 526.403548356868, 522.214254628064, 520.029139686787, 526.464655924829, 525.783649202901, 523.710449867567, 518.406514923924, 522.432342807381, 529.808934611974, 526.31609830881, 527.682341999106, 524.13190050056, 523.565440504191, 522.461490196011, 520.054388381429, 525.23500901546, 519.808466885016, 520.811659528003, 519.927636179723, 522.077311641682, 520.438561525557, 526.52167292524, 529.311810313084, 524.286373462294, 520.034568293236, 520.88727046989, 519.798313390976, 518.863089053067, 526.272725099558, 524.994524985004, 521.857506996769, 523.100971324679, 525.862452584979, 517.609925077822, 522.518083701065, 521.112492051616, 520.144121764226, 522.372924177769, 521.673111033686, 526.412300310654, 521.90523597627, 515.397394712424, 524.585434648605, 520.847493776671, 522.509628135156, 516.300952140055, 527.0856167131, 521.757035652332, 523.97479039137, 524.716886714387, 524.411334345483, 528.671165769067, 526.741226753627, 519.341393088309, 517.997881663924, 526.070146157089, 524.272479049251, 521.011026016788, 524.558558949959, 520.116342525893, 523.552930898293, 518.262286504529, 519.468787854273, 519.384391931564, 521.736026737302, 530.177740695119, 520.029595961439, 521.013195074975, 527.413045165246, 524.1110795539, 526.745513068983, 527.363291733075, 520.127154533049, 523.021063393546, 523.84178474172, 526.46879895933, 525.129493286888, 527.820143918124, 522.171709575092, 527.031871589407, 521.051794751058, 519.675237272583, 521.230577452039, 529.455031515769, 525.119146647963, 518.927195706864, 522.224040232472, 530.154629048493, 526.366516891203, 524.005116557481, 522.813020394524, 527.602090295576, 521.733707090823, 519.644381790357, 520.409117124659, 526.260558786313, 522.113108158347, 530.316135398574, 526.681886894007, 526.145955141032, 523.622262892563, 522.826438964813, 522.976195278223, 517.596773305829, 523.537935726891, 517.046701600214, 528.059588030007, 526.43097743976, 523.573843882444, 526.700281239053, 522.340821176309, 522.192895836314, 523.833231737042, 520.787778454373, 527.826485949557, 528.727691077786, 530.156990828066, 528.246121965824, 524.573283245916, 523.968042533505, 526.698524067564, 521.189305361605, 521.423635947889, 522.829114765386, 523.148921180983, 519.876960025898, 520.287967186194, 522.967867314129, 521.75076287899, 519.8383657363, 523.484664659579, 517.234154650557, 522.787744833811, 525.11031502551, 523.556247394918, 517.487455098225, 522.136413825128, 523.379312427117, 520.847573096278, 528.488664579063, 521.007630654935, 526.644121110481, 523.479635949075, 522.520937951149, 526.941802940087, 524.743446894543, 523.174481463908, 522.705297674592, 522.315045144958, 521.428547287696, 521.260112544039, 519.962411269199, 527.609907238427, 522.611638037967, 521.469878578026, 523.437847351368, 527.547117440268, 521.8025507082, 522.343643835064, 520.080935166187, 527.007354174293, 520.935499911817, 523.111780988037, 523.250684769958, 524.911115473425, 520.263603834028, 524.241534979135, 522.421827570589, 520.004198983645, 525.452803260936, 524.881399223004, 522.083466119162, 521.985227865402, 530.53370749394, 523.097605802674, 519.476120340848, 519.771048542726, 524.128572924191, 523.881917152933, 522.78976258638, 525.750222215607, 524.546880309027, 525.216408260485, 524.108404830043, 519.85735118301, 521.555391861118, 523.735501538793, 520.473210797769, 517.032788194272, 523.998067812601, 522.367519724674, 524.383634823836, 520.260539272262, 519.52334435889, 523.473646817989, 522.41353713296, 523.607179887974, 519.493025253395, 519.054380238486, 525.392332043548, 521.730297222259, 520.489053584233, 520.250838586979, 521.751065726894, 528.375110309322, 522.407263888311, 522.774105460861, 526.839995858107, 521.45016553542, 522.070393107125, 527.343607924617, 521.921474179183, 518.661118962177, 518.743174702311, 526.380401393051, 526.010701778269, 521.583267917322, 519.69618469685, 525.19074813056, 525.972609413929, 521.82793039688, 519.828718695072, 520.552416751124, 521.778644734683, 520.933523557832, 528.14264387668, 521.916758714595, 524.954683455711, 523.428906484829, 521.134472458038, 521.087058744627, 523.802379254924, 515.858530935306, 526.9464867439, 530.665851282608, 526.739037839188, 523.485221104906, 522.111260950981, 527.181155364615, 523.891204760159, 520.939706966527, 515.336793633789, 521.791076614453, 514.675824478854, 525.428556481358, 523.971837525759, 524.33786878003, 521.415278589478, 522.5253366583, 523.096044351674, 525.175512086837, 526.362961327289, 520.931554932963, 524.922857986017, 522.718292756976, 518.809204097862, 524.134364235486, 523.641975422163, 521.609684164943, 524.462217761794, 523.720874671366, 520.427728118198, 521.41658415181, 521.102582225102, 517.629910131642, 523.345226652217, 521.461930851659, 521.83064750732, 525.482126275901, 524.12449782359, 526.206704809416, 520.051408591673, 523.22526666611, 521.877849329595, 526.609733671466, 525.329838432589, 525.686141650892, 523.22696623703, 523.573270144495, 520.85662322806, 521.522176244149, 522.224619515268, 518.607195418706, 525.449777918337, 524.934660568496, 529.647536514555, 522.102408564998, 518.856478215124, 525.147637462712, 517.777825816957, 526.67174034536, 520.145148928287, 520.800914852791, 525.623459629909, 524.388035219368, 518.826919715267, 524.934428975693, 521.21838871968, 521.70730933172, 522.78778777715, 525.901704518595, 522.900345085061, 518.110736137664, 523.199064267393, 517.022833571727, 521.311555004676, 524.669368886401, 522.591987557676, 519.13535851234, 528.038714288093, 519.251991861159, 526.305262091849, 523.247491999473, 517.455196953536, 524.450883008016, 522.073031818415, 529.540672663927, 522.323212592025, 521.209806133231, 525.884286420996, 524.558359823745, 525.10739857935, 523.180571643137, 517.141693254064, 521.670902380417, 526.442311968385, 526.246497038505, 520.177205270877, 520.757823525059, 523.828712697596, 521.384497471826, 522.607391321612, 519.393687051189, 526.74902813425, 520.897184630041, 519.436285544491, 521.605508110405, 522.155954406048, 524.050871859254, 525.834776198756, 518.514249947202, 520.643903765586, 524.314756421585, 524.183320623218, 516.089365533444, 521.140861324417, 525.37911034671, 521.009716522701, 521.950232974481, 525.809849169921, 524.515597267093, 525.715420367404, 526.956471084892, 522.578400479059, 519.326398455453, 521.966665525439, 519.585300429608, 524.562499599443, 519.05992468434, 526.434284382716, 518.886997197631, 527.404271215511, 523.870522960252, 515.577896979294, 522.553379764667, 524.712483387278, 521.596834240133, 522.725510499564, 522.181569160834, 520.907496835065, 526.060611078296, 524.656996872606, 520.760218584327, 518.434413416254, 520.675525663146, 525.375056870024, 519.51829472161, 527.85650008483, 525.245491326292, 520.441926609682, 524.278049114621, 527.955252511701, 525.707636157537, 521.855537716355, 522.677786946007, 524.6921987365, 519.275338308017, 521.412599161755, 524.913638396831, 518.963950576159, 515.426417138091, 524.933866417718, 516.817482268539, 527.791942836388, 519.086988027803, 521.789901889182, 526.104187754736, 526.061164993487, 523.967409676, 527.888176408677, 521.491430562481, 525.606189271213, 520.676690415431, 518.391556818049, 522.873241107798, 519.505248707074, 523.329908813364, 518.238273007221, 523.950583209203, 527.850946009382, 517.964586814783, 525.058641929062, 521.423983298732, 526.798592492514, 526.357962686207, 520.297721980597, 527.399734736307, 526.410951813333, 523.102799656118, 523.562333527979, 526.158604245849, 523.505837507462, 527.415770979963, 519.445442223076, 522.002352433205, 525.721338386055, 521.393707213472, 515.543326390685, 526.363606313479, 523.416680993657, 526.470228211163, 520.73937011401, 521.681811473174, 520.961577588986, 522.979060763997, 524.219838947031, 523.37390628348, 521.669179738018, 519.552784131788, 526.318661219491, 520.46209004515, 523.480187752231, 528.797627302688, 518.578359950092, 525.371875806475, 521.671292984027, 518.849576130911, 518.400130100593, 527.188195387768, 518.841799910048, 523.777613519323, 519.1435092713, 523.921810450603, 519.574541301984, 519.540899703413, 525.891475753688, 524.291729557922, 524.427118930673, 521.659180159518, 520.591214728013, 527.39071528454, 525.059343502644, 521.651952557584, 525.711476662126, 525.504912926853, 523.28264690645, 519.09756932315, 521.000045687718, 526.82697888385, 520.745195602048, 519.743437205576, 521.050913888221, 522.081028141416, 525.008982053831, 521.091872151245, 523.269408406846, 520.521537001684, 520.937333665564, 523.223038089612, 521.449762884023, 521.531607603509, 521.678507917367, 524.429289154639, 527.59198574165, 523.975922923536, 522.07081375296, 530.095079996659, 520.365452339646, 526.172865377173, 526.145140154685, 523.841251157247, 523.108819581283, 522.454832703936, 519.559012306122, 517.453950697335, 523.408979660304, 521.685306951477, 528.456100427777, 519.562919593625, 523.257264541772, 525.084319149017, 520.043897638583, 529.050175913407, 520.930174986015, 525.362469560187, 525.355634943988, 521.297603622544, 520.946818583551, 522.483337857074, 522.440907561918, 525.413519032757, 518.953423459167, 519.522687133226, 518.601572094869, 520.137396641942, 529.707087265604, 526.319950727753, 519.687371966961, 520.233420745507, 527.014900759517, 521.134187035702, 523.617194823936, 521.078061322885, 519.387390505915, 518.691193197038, 524.730770907503, 520.064995846708, 520.406343849404, 522.652130171511, 527.052221108185, 524.926510689381, 521.631744116787, 523.40513943921, 519.87668081099, 523.557638973675, 522.232659096187, 517.301530367653, 520.294748323765, 522.864066007204, 523.527191940052, 520.334017162609, 519.167051224821, 524.556693816795, 522.732822511605, 517.329929196176, 521.718617943805, 523.905333836363, 520.425431966881, 522.518405549998, 522.217317298606, 525.140141047568, 523.732716753688, 529.684155012126, 521.044706701905, 518.498375324063, 525.308161518751, 525.939429012862, 523.525004711573, 525.377929403628, 525.599177345141, 525.558291113258, 522.866256432382, 526.044979125614, 525.578401248156, 520.781547409134, 517.360230728127, 519.856260826875, 521.375777423092, 523.787560915133, 525.387432360565, 521.641826906985, 525.125535997213, 516.886623255763, 523.420255509056, 521.932469783481, 524.885740898899, 526.012143358747, 528.632976150498, 522.883156984759, 519.478892985596, 526.598353371768, 524.960667880379, 528.611563596477, 524.814722495741, 523.263311210841, 522.888540646285, 519.419559001249, 524.091874228814, 522.943813170676, 524.486795539951, 525.292568676256, 529.471297277319, 525.065657902787, 520.384990504045, 524.226998013977, 521.379492660727, 523.608901087323, 527.783963151159, 523.246677476366, 523.915122258253, 523.604799978817, 521.120261994442, 523.166904001636, 517.851665842694, 526.009260389857, 526.172114125624, 520.573179526021, 519.857306649726, 526.582907085818, 527.190528071209, 519.865820055583, 515.944884468453, 518.878644042346, 520.514412536571, 521.560920497274, 523.373929838702, 524.529355461947, 521.281182011983, 522.087619673134, 523.309561415979, 522.060854206858, 523.645975602681, 519.284183795341, 524.828511523457, 524.596067275973, 519.594498021258, 525.006545732509, 523.733889163798, 522.788964991275, 525.166821595789, 524.541679740373, 520.695384498192, 522.508202311991, 522.668797538974, 529.115531794015, 522.562689077519, 518.551005094477, 527.604348009199, 523.642807687156, 520.884707772271, 522.463630729052, 524.934049796987, 523.815169458751, 520.320204765192, 519.245886145921, 518.677346180508, 519.95555095311, 522.745306114727, 520.79923033027, 523.643141952467, 518.29407872014, 522.070960880872, 521.713235154541, 523.14456580984, 529.071187858514, 521.042227503902, 521.443478125352, 524.387714406841, 524.301206413367, 520.584872606535, 529.974212842506, 515.873638637577, 521.948418416866, 521.686106029799, 520.163301437911, 526.961510173781, 524.075856748397, 522.942320966523, 519.476034994454, 522.478542870337, 525.799209580845, 519.200045000676, 520.942478590215, 521.411754177955, 523.974953128419, 524.728822925136, 522.520813503076, 520.997397880851, 524.581315068568, 519.251212958837, 523.533991087802, 524.928020536686, 524.787628672789, 523.072922770156, 525.148438380307, 524.727045327739, 523.77864455308, 525.529734903206, 523.514374753194, 522.472058735938, 525.024618672004, 520.962865345723, 527.749121365859, 528.938850264145, 524.178151920049, 522.431423794981, 522.571944663312, 518.676383185118, 522.875383492403, 522.5107938705, 519.836959648412, 530.502765773822, 526.205682046218, 519.118952899763, 522.48147927279, 525.334250033199, 520.496192423464, 520.23123364137, 525.066508344217, 522.347682679514, 520.848872597983, 526.740330879616, 529.014923430441, 522.002088899587, 516.051968328871, 519.355947709376, 529.348008081669, 523.337692532911, 520.83203814373, 519.364514792667, 522.879153111717, 516.98678189663, 523.234981123669, 521.7342667266, 525.567358621918, 526.345064503739, 526.398343760149, 519.466400084049, 528.963831573442, 522.793846853898, 525.924743278506, 525.289848645271, 520.325419357215, 522.814806446434, 525.119408282609, 522.107160295617, 520.691770393451, 519.334207210474, 522.900169418675, 521.668939870869, 522.514799871708, 516.1123412894, 521.717645574549, 523.114626763387, 529.199342849507, 526.666704880062, 523.830412765553, 524.603588661202, 525.178993369161, 527.136674829387, 527.671716631347, 518.744268313493, 523.075388036494, 522.381829575152, 518.81438332027, 519.790811411252, 527.687834416549, 523.562675210504, 523.43583760606, 524.198931776364, 521.943789196289, 523.264340647367, 525.677027404052, 528.585403595034, 524.881399811706, 526.466232994069, 524.317492177959, 522.436827181905, 519.325949410799, 523.841097137488, 515.403488714288, 521.337328924128, 523.649149804942, 522.148676692433, 520.645614361634, 525.801110793041, 526.492940204141, 521.213669525574, 521.42805166021, 523.997602116856, 524.594371901037, 523.286178399874, 528.095956544689, 519.723718475403, 519.4361274555, 523.779768488296, 520.21930521622, 518.854049473814, 523.371934485178, 525.80065651551, 526.809556425014, 522.795015046413, 518.545699629395, 522.425545576491, 521.041948304355, 524.103444059044, 516.891144409865, 523.722591286878, 520.992942380268, 524.24097518521, 520.892530202966, 521.650848278724, 526.934390391098, 520.961817637921, 522.819384955508, 522.442695570938, 521.592213141119, 521.719883473947, 526.206511321586, 520.558233033625, 518.87229711806, 525.745232591715, 521.630263281854, 521.790704654058, 530.232427889668, 524.380973700076, 524.674924689019, 521.011557969882, 525.912037294936, 523.062600109101, 523.043872827086, 522.338553769802, 526.240827027025, 522.96791192417, 522.400548469476, 523.536243746119, 526.301098459883, 517.370219418386, 528.759629394749, 526.91519806048, 526.510804648343, 515.093117360604, 528.025837954119, 528.220068854272, 515.670619948111, 522.255018824928, 516.513163945801, 522.419502968286, 517.582800935486, 525.472675652085, 522.450922174955, 521.298362905145, 525.579954811237, 524.277813456952, 519.423447295689, 521.656506970894, 524.355779491627, 520.61459243205, 520.962314022383, 524.541757397626, 520.584582445634, 522.385634015377, 524.788438873864, 521.134638067748, 525.848917548975, 522.929670595435, 524.484767108367, 523.208804198153, 525.545813203323, 520.892704788886, 520.787702851901, 521.480349352306, 528.983718894545, 527.227774417402, 524.695263908038, 521.943884908438, 524.599909727227, 526.853763830141, 521.563698749481, 524.613784700208, 526.350743301493, 526.32615695516, 522.482561220054, 520.819280420065, 522.738737181763, 521.745571337462, 520.113241440505, 522.715832003518, 525.944432086293, 519.925734075548, 525.42820516497, 525.717615894954, 521.990896301806, 521.82686629263, 519.320150077542, 523.655498613941, 514.820825171848, 520.934998340228, 521.011793302837, 520.922212631369, 524.293461036558, 516.680823844349, 518.10229113441, 522.734347261342, 523.551611347773, 526.801678871992, 529.825647939301, 525.09071817255, 520.997393751263, 525.194407647796, 519.481852571213, 522.858209460192, 526.536720520094, 523.541035902902, 524.293243669599, 523.49357554214, 521.786697268192, 524.003251875218, 520.226213377157, 519.01670531621, 519.810462741386, 519.508035292384, 524.361169406548, 518.997855790111, 531.414922720843, 525.664827426416, 524.876203331485, 521.704647474195, 521.846344118092, 520.355474094798, 524.959964486082, 521.151706346081, 519.642880143424, 518.915430487602, 524.830091923774, 522.945876989606, 522.8473277651, 523.13534173688, 528.150485342518, 521.493611164221, 524.313321413335, 525.471630876071, 526.523893097001, 520.311999367246, 522.778655340384, 525.26219705065, 522.00057201865, 522.201216677579, 520.222406487855, 521.44655185195, 522.877783329722, 521.428975447259, 523.407084706967, 525.370022082913, 530.305774004716, 529.597637043848, 526.184932079875, 526.867376493854, 521.855310310187, 525.216045392878, 519.772355064847, 517.371570583804, 521.295748782652, 522.471114978631, 515.908002358219, 526.70319066485, 522.530490231468, 525.540891677557, 523.901726584022, 521.714323336186, 529.432731415525, 517.920090956764, 523.401362941485, 518.755682095657, 523.774654416369, 525.370113879937, 522.06686732989, 522.130947005737, 521.909882597631, 520.524220658208, 524.894399459144, 521.471448796922, 527.819522568862, 519.415659918754, 522.942041446578, 523.819471110366, 521.950782403225, 523.579299225504, 522.428323469231, 520.816244715368, 527.711181949448, 528.845237514245, 525.997535779945, 521.77845741334, 518.186004387434, 527.837887633251, 525.860472623541, 525.310759284969, 524.821770753284, 520.486431890935, 525.118886142114, 519.303073081586, 519.98486193955, 523.656369424686, 521.320862353524, 527.51060838037, 529.47445526516, 526.257359069619, 521.217047660351, 525.851892008768, 521.218640525458, 516.797847515882, 527.055123620065, 522.056640539578, 518.369482181871, 525.489470141991, 520.068019008126, 524.33075959498, 523.609765059291, 525.333394254388, 521.839501380037, 529.274407002941, 524.845075418761, 520.692509911582, 528.905407272543, 526.634097669268, 527.46555719427, 522.346316255887, 519.463246818595, 520.9028076767, 521.014330113624, 529.511580877324, 523.319252646576, 518.365161070331, 515.271906427224, 513.285051205135, 528.75881111132, 524.956260928744, 521.004052809391, 520.779592308744, 521.616236903161, 522.532889431624, 526.968981039829, 519.111633442128, 518.639553748885, 517.913444503425, 524.623352849052, 523.284501305966, 523.06974466434, 520.288294654551, 525.094254563411, 527.35178011285, 520.756444068689, 523.182312189383, 521.695165079382, 522.850358222952, 523.187891476981, 525.985871709045, 526.347569090042, 522.850067176381, 520.363075402395, 524.367094470686, 521.2505604865, 520.576269505541, 525.027218711479, 525.094479368359, 522.573608053138, 521.088849266138, 519.181436452711, 524.611520814905, 527.404259393041, 523.920879230909, 524.976704755596, 520.691419852906, 519.627004895632, 522.712426349794, 525.694184319671, 522.234174388497, 521.574366555347, 524.038184845436, 522.750047103197, 522.957572900274, 520.869778336411, 522.142954455022, 526.641829482082, 529.702313298832, 521.921098305997, 521.769004334019, 527.886860559049, 522.131111539637, 524.447810398573, 527.134709466032, 523.798922673773, 521.039928658464, 519.967243425211, 517.519048765078, 523.238706780519, 519.325167068216, 515.864016374635, 526.378617628172, 523.325102559569, 523.988948848566, 519.667789891738, 523.348584133112, 519.676544648665, 521.434873731105, 525.430773104674, 522.867218931791, 523.269808489706, 524.847656176641, 520.673834838453, 522.288673347177, 520.824102170269, 524.798438205959, 519.838052260524, 521.750982327414, 522.396605488109, 520.480331200832, 526.189491226781, 522.193810133315, 524.475620396044, 525.636337266237, 525.552523817886, 523.209121288108, 526.483773272055, 522.008941503556, 521.412222282102, 526.387538375422, 527.460577272415, 521.340304835277, 517.170516867846, 519.207635178164, 526.269201516239, 529.06246818646, 520.963580302659, 520.029606933535, 525.254785293516, 525.198851015449, 528.559114902915, 518.917560944014, 517.391535552763, 521.606478988321, 524.492552092984, 526.91396457945, 523.759095079226, 523.829000473293, 521.007955343892, 519.347481839584, 518.536537265295, 522.286886310976, 523.408467966886, 521.712700479768, 526.296592237631, 524.26892356303, 514.238278118858, 524.657713611034, 528.321073497948, 522.402532790978, 520.19369659056, 526.56570977226, 515.68023858027, 521.499997048817, 521.141666104719, 525.09053944034, 520.272646157075, 523.461545971085, 521.75100608736, 524.188601388628, 529.948475462321, 527.517149059331, 525.008635730041, 522.923605400667, 525.995749438066, 527.712461081802, 522.941975450185, 525.300143603469, 528.740492572205, 520.849067017958, 527.161507359291, 521.162215274462, 522.963016856636, 526.023796922823, 524.375433931938, 526.01255771871, 517.460035372328, 520.330062750195, 519.976613548519, 526.202764955995, 525.740682063008, 522.99901714644, 522.170960637201, 528.354625199853, 519.403330405697, 524.418381017647, 518.584888380906, 519.68311672525, 518.471046298357, 522.355902301873, 520.773154734483, 526.470172177393, 521.614133009875, 521.563354004134, 517.442247906858, 520.407936451225, 526.381312691775, 515.392501027965, 522.587869269938, 529.610207201859, 521.229435654354, 527.069337361701, 522.203536723836, 524.776212268627, 530.350810035167, 525.200867388614, 519.387304429763, 518.170007763936, 521.630296427686, 524.023881339541, 521.862795627325, 523.37324570682, 523.792686006595, 521.511424596508, 527.09533373593, 525.818983896127, 522.597662604647, 520.548194013845, 518.012636145307, 523.266451715936, 518.754620334462, 525.167242089037, 524.197900706545, 523.288171701846, 524.243656139338, 527.733226144847, 525.358634004942, 522.219600564656, 524.771340489636, 519.665137140731, 524.92366262269, 522.822970258094, 523.368188605874, 526.624694158273, 524.300136905253, 526.076772841114, 519.954671305592, 524.74238608267, 524.578792678277, 527.428576768053, 528.732179338568, 518.938266164041, 524.352188453511, 521.262236515819, 521.21771034711, 527.047960905458, 516.22755399787, 523.391701500521, 523.026300760193, 524.790879246372, 522.198999595916, 524.020830090653, 524.380726431458, 525.582148465356, 523.652725478711, 519.152694526866, 523.572615258596, 520.938944214223, 523.947563446614, 521.312143697535, 521.963420965768, 524.088769997449, 523.481774489036, 521.55393070458, 526.419813148696, 523.065684954277, 522.758296224394, 526.401735686239, 528.9652830459, 525.169774666392, 530.005624307843, 520.337394157194, 526.722146781547, 525.393275530264, 519.706804667927, 522.555102028066, 517.465748640599, 521.975845100838, 523.25053063932, 519.864663296714, 522.585115554934, 522.565832441701, 525.181130915877, 522.411418791539, 522.553363001164, 522.245927777206, 525.758728583706, 520.32676855136, 518.238532839821, 527.109449872894, 523.894656858667, 522.846993999379, 521.538215977634, 522.955701545142, 520.225229320388, 525.725897079061, 525.863125846909, 522.875091133654, 528.396843012149, 518.793840929066, 522.205938843598, 524.89553245834, 520.448456, 520.88273655167, 526.803699383931, 521.642838748921, 520.498878842195, 519.745928003821, 522.975263944046, 524.270642323724, 524.174693786067, 523.615967943422, 528.164236101985, 526.347351590203, 525.193319188903, 519.030943184343, 523.780402860792, 522.566393038094, 515.789065517179, 527.971042707739, 526.862913802818, 521.147475756504, 527.021834577996, 522.952670421797, 526.854377985007, 525.06255348793, 523.410351202069, 528.403131355708, 524.369471251147, 523.589932643111, 519.327298566682, 528.861536242019, 528.05541992873, 517.20656118005, 523.511343866524, 521.492297423531, 521.673506948688, 526.33644365425, 524.525869562118, 519.120248155373, 523.929205933841, 522.5032792593, 523.642182140977, 523.148302143928, 526.060550941733, 520.941712074741, 518.000153967929, 524.160227873041, 524.032479327857, 520.694911542597, 520.328917871786, 521.964742715901, 522.45956633811, 523.415867484685, 523.724021460046, 521.388117521112, 523.565254628141, 526.258060926144, 521.304722930551, 519.946270533723, 524.019399401569, 520.036648918496, 521.114995127285, 523.157856253906, 521.428193840746, 525.923656547125, 524.053039349766, 521.7546256984, 520.475436744665, 522.534853536116, 521.608138909322, 521.176191445886, 519.693567990324, 523.742087740786, 527.024683795823, 520.401667988524, 520.407494746177, 521.572615660523, 521.739220156661, 519.622104261784, 524.536347706548, 522.534154477429, 526.615669030289, 521.401422698724, 523.150670483446, 524.015339151394, 524.47591777993, 521.278330216607, 519.538165857369, 519.892627133397, 518.030179592355, 525.508081729192, 520.436769956815, 522.488812477868, 526.878729442883, 520.495398245151, 527.450599011619, 526.488172950508, 524.746401154848, 526.624029006211, 514.990965596709, 523.590950250919, 519.974970976513, 518.955933038809, 528.308363333943, 522.739269103655, 520.347916230554, 522.43939026881, 521.557279918576, 524.704594371903, 523.50513393566, 521.68970171328, 520.715514067242, 525.429208656273, 528.323564752588, 523.703930989134, 524.376360319181, 521.507241832929, 523.18821688605, 517.403724487166, 518.690735091881, 529.466462956316, 526.566736204388, 520.120446925195, 524.260652645126, 519.159064017213, 523.073961290185, 522.752488797119, 521.297776178261, 520.724047913568, 523.209016641164, 526.875604903831, 523.239441628933, 522.011204003761, 520.102031695062, 524.785632661671, 524.642698852835, 523.467141091905, 518.574910189247, 519.516920968578, 524.820772234803, 523.478053117046, 525.261287801902, 526.491297872075, 523.331637508861, 520.287729851505, 524.66970423873, 521.192446715675, 520.442953686601, 530.056688333919, 525.608363708986, 523.253741654838, 526.56728930037, 524.825421998211, 525.383347749422, 527.468087557538, 524.307510587289, 522.797657124188, 525.30935404756, 529.819660459895, 523.659450518786, 519.045446661385, 525.725475830055, 521.946631906514, 522.15149773064, 526.929125443066, 523.66446629568, 525.301811803472, 523.619376912626, 517.735498548023, 525.432186634925, 527.163360291805, 524.715608552146, 521.465725415217, 519.105653693534, 522.671801213298, 518.924186833875, 523.575245962494, 522.245134828351, 521.05269570626, 527.331587169248, 521.913038331396, 524.941894761101, 528.400050181089, 526.61773166084, 521.280652541323, 521.590127874544, 520.204776616243, 521.293905929105, 521.641014554674, 527.378841772359, 519.9953156931, 525.10344656714, 522.217961666846, 530.734228915361, 520.670297364631, 522.370883684121, 522.177137681606, 523.193349619693, 522.623902620305, 522.19922379998, 526.421295110072, 528.009648138106, 528.218659403474, 525.797267799851, 522.030433388435, 521.572221897725, 525.219081445682, 523.470847891164, 527.149359659857, 519.612897006362, 523.45412602415, 524.787631017822, 523.516386875112, 524.497589009165, 523.036975325799, 525.76610537836, 525.050098228398, 518.603533308388, 517.176474918807, 519.62386407364, 525.507937202704, 525.219316472961, 523.888142173761, 524.948568004649, 517.907892515502, 528.57608610761, 520.954919271224, 524.823934150697, 523.027061399142, 524.44071084891, 526.482440197187, 524.054327768931, 525.543844738409, 522.046835737835, 527.141191826698, 518.394283152827, 524.757585174724, 522.868915740152, 517.26174094243, 520.513556317802, 519.888834994208, 521.444262609293, 528.764126994117, 522.556167541381, 520.712804794574, 523.871021174954, 521.280804428067, 516.363984381041, 525.351402166248, 522.851264744064, 523.383700253046, 524.567426100423, 516.754987321528, 518.64309001793, 519.566545770562, 523.068178966882, 521.524297922836, 519.67407181543, 520.952385356316, 522.287900795186, 524.705826843649, 523.415060681859, 524.02078657532, 522.444694109462, 515.853252867641, 521.609626465763, 523.958574310961, 515.125617015695, 523.289797041901, 520.588538900737, 520.467967709568, 522.849095289119, 526.30533198441, 524.517115822391, 521.969335239344, 523.820689054291, 522.375372720575, 519.442005431047, 517.842141075918, 524.518644463504, 524.394571933866, 524.510537611645, 516.431927177088, 523.771947108529, 522.290226591537, 528.716177275871, 520.187764663147, 521.688058406157, 524.257550835199, 526.355611126654, 517.130007119476, 523.571401588515, 525.150191449871, 520.513332717342, 523.275479441475, 524.311201537886, 524.405799827564, 523.345785962993, 524.683327154892, 522.174554067839, 522.771285001009, 521.708973968555, 522.836848088576, 520.809306687827, 524.43012073779, 524.997660884333, 528.680332301791, 523.977613829367, 526.285465091453, 526.591336900414, 528.535863304925, 525.790022560518, 518.541191718741, 515.985250993607, 523.01811973923, 522.559649258618, 517.030794437378, 521.683864059131, 519.5931593306, 524.491657501955, 522.94607651164, 527.29368586369, 524.249834687281, 518.7682490013, 521.04457899263, 521.63099126495, 521.126344630736, 526.158855276245, 525.383307245045, 520.354091457474, 522.697911115251, 526.444769184984, 524.539478183711, 526.300909837413, 523.006440058358, 526.03032339322, 526.317763286521, 519.791778856588, 521.009749013239, 521.110566915151, 525.248287213319, 523.607340212531, 523.46822799393, 521.599498310515, 525.797184672217, 519.401795302777, 526.347034686342, 520.311765115581, 521.805842605135, 524.455117118291, 518.45734668111, 523.652563396008, 522.175756636389, 521.010186938713, 527.010745902426, 523.493884472349, 523.1230133813, 525.560308915069, 526.953557416831, 520.225206112032, 521.547348211118, 519.427801858624, 524.983053968988, 521.022333322708, 524.961144463371, 521.647513048729, 515.887629673313, 522.345707013777, 521.785926132829, 524.935597935068, 523.369261650798, 522.952082032548, 522.692699958859, 523.152055314276, 525.737212409609, 531.012652108136, 525.815638511472, 524.853985640338, 523.247741764329, 521.530331036947, 527.919725528198, 530.597046202525, 528.148560864065, 522.734185039314, 520.187314522484, 525.396073332201, 523.864841709012, 517.42585424456, 521.414844965023, 523.220205450193, 527.009324145764, 523.549413582576, 524.792364155064, 518.609990360329, 519.108084574846, 528.904244677718, 523.790796433448, 524.255894329174, 521.899638121236, 523.504809190704, 529.950746706541, 525.834220288237, 524.615522864245, 522.035575027403, 520.366752120334, 526.083559236091, 519.332922500065, 518.772331677135, 528.665844476343, 527.425874646127, 525.920208284504, 525.758857412581, 518.486710601483, 523.019559907216, 523.305860106577, 520.031468069824, 519.922619121823, 522.757128621244, 523.115782776437, 529.070949097191, 524.011800111022, 521.757953263434, 523.126486695497, 526.862852705454, 520.596646137045, 523.786021980292, 521.088960300678, 518.702449171645, 523.475953121915, 523.908392733309, 520.83224086208, 521.31727214429, 521.091948852785, 523.575935637286, 527.16843908956, 527.445136559531, 523.169938606646, 522.616582050213, 520.257441229539, 518.568461014927, 523.450649546768, 525.80631873866, 521.150532834062, 521.791601692051, 521.741672190127, 525.987849873565, 527.065159756484, 524.963172462522, 524.45789266308, 521.506982986084, 527.241091620072, 529.701735446413, 526.718752881248, 522.587133376146, 525.03851739452, 521.556379981443, 526.952658660111, 518.683111449141, 525.751283361122, 520.342900824818, 522.200670887739, 520.339802753313, 520.029488828988, 519.32615786115, 520.595431774378, 525.199796674196, 527.964776972052, 523.452469673243, 523.490703599085, 521.329999140994, 523.099793820721, 520.443896703297, 518.476495304847, 519.825907319057, 517.688088134161, 527.867730463693, 530.397248092134, 518.916406195986, 523.684700251877, 520.627746696944, 522.059232340982, 522.173858045043, 519.764111598871, 521.177470300338, 524.825290090503, 526.314724637962, 515.718552494006, 521.326392250177, 526.56470956226, 515.492663104889, 522.806318325543, 522.36235773394, 519.837816667251, 520.973065212808, 522.70599991757, 521.82889831944, 523.911739836799, 524.971578616885, 527.239584719469, 521.201237135455, 523.998318854943, 523.935092985464, 523.793259715455, 528.801196282156, 520.113029416613, 521.956634578055, 521.560524895474, 526.498268978486, 521.519159075153, 521.728403313491, 528.883874911633, 520.756840234423, 521.217487736915, 521.017509791252, 522.27268911955, 525.137508642926, 521.056707939035, 524.261098592704, 523.205009264295, 523.885868754753, 519.087830051286, 526.647535217387, 524.4145790963, 523.203814531883, 520.664898096474, 525.990920946267, 521.270930429224, 522.202925013261, 521.630614773586, 525.892898476353, 528.618015181659, 525.722026201742, 520.558359652955, 524.636377781675, 521.794408165489, 524.171207340141, 527.205430768001, 522.504107398269, 523.302448186565, 531.417259289954, 522.839642132526, 523.821655619771, 523.993362393743, 523.970381895757, 522.102065172818, 519.655300668938, 527.522264280348, 527.170250149508, 520.046031368921, 517.992452526039, 521.920677102276, 529.924634693221, 522.9629721218, 524.61113792376, 524.989808861416, 526.105825959713, 525.700154544988, 521.640252752537, 524.445298408596, 523.04559846692, 529.383754467043, 521.895158722602, 529.4523060088, 521.041347032124, 525.538344710752, 520.392753214481, 518.879540649728, 526.895958434493, 517.985832269317, 523.380341526522, 529.517893163494, 527.63731733387, 525.65154469062, 517.143416725739, 525.946009046632, 523.750958400951, 520.363750442637, 527.969550537962, 521.878523114328, 519.529607746066, 524.233050565947, 523.739243823578, 523.518923264558, 521.696214201599, 521.826632257103, 521.791944373875, 522.794028386091, 525.806363019701, 522.665285175857, 526.56649807344, 523.832747231067, 524.400624594502, 524.213307863504],[666.034783898516, 684.732659240736, 668.179065224287, 644.343414134442, 654.374953026722, 665.960715133596, 661.24113748145, 686.733801313866, 656.216005245432, 684.540296806962, 662.87692942365, 660.3909905822, 685.005593340203, 642.391073875124, 662.59171673711, 669.576510225063, 668.620641008414, 665.96914170262, 671.759833995462, 684.303276451263, 686.435364365619, 682.166543077285, 668.952710549805, 643.579690715363, 676.028549445541, 656.514192261189, 714.504722869262, 635.444650781851, 684.367771691046, 660.430939589479, 675.789781944648, 666.336213247139, 687.706187083003, 690.125238161367, 645.070432838219, 678.570293086431, 668.833129413221, 644.484145171809, 643.799198981495, 653.295141188894, 654.692750161961, 660.698831762334, 687.966816163762, 642.137769830341, 683.064338744547, 669.137891682234, 682.461668318344, 652.543826745873, 657.296656836287, 669.687097129274, 673.232311917146, 686.000846087673, 672.90354597261, 672.407036852943, 668.98380588141, 691.575488598373, 690.748597138879, 669.578092854685, 684.162020602524, 676.952090152168, 679.40266813647, 673.55918863602, 679.287803893982, 659.271747148614, 628.910952219457, 677.746455725913, 680.784650663327, 655.10152744057, 677.89370312039, 648.449917028972, 662.146216319355, 691.831274021162, 687.541934402566, 689.816441250434, 673.407539010043, 645.921845881115, 658.393696570648, 672.196541466674, 679.141713717948, 692.900130369913, 692.801813103184, 680.445813819421, 663.381800331272, 645.218407193316, 658.414984217962, 683.626487818557, 643.112536964326, 647.697874576535, 670.899692879141, 684.88441320244, 679.060087240529, 642.160765149047, 658.691007345093, 665.042257848441, 702.03907378649, 656.713345942456, 660.058207617715, 671.353606891243, 661.280733669673, 697.291135517403, 668.397484011337, 667.443496360666, 651.609539519661, 645.155692954204, 691.011434351657, 684.353841160504, 667.746475664375, 648.312306629621, 671.136693622741, 665.075069970634, 671.861709677628, 667.36720171155, 684.662988111285, 698.246741051729, 628.674932359336, 664.645295277658, 655.37403995222, 672.802694972226, 654.168580222251, 673.248236562145, 678.251872398361, 663.728165316507, 646.596610781523, 692.745810187425, 672.066229223216, 669.823300146373, 679.450003787037, 655.169426938664, 670.28826757522, 697.233171229914, 671.763526628244, 689.809266834538, 660.471463583243, 708.809567925189, 684.130458060731, 669.36385794032, 687.862601486952, 669.126796371366, 682.931573406162, 678.521890942521, 660.12135685162, 656.149748404637, 658.790557484676, 687.811466571591, 630.531765693086, 644.575932060937, 681.060293955999, 691.622767208939, 669.969222077337, 680.35697223125, 643.218976532186, 669.588825257833, 686.953763036384, 667.746620995472, 672.988168115417, 657.121107125021, 669.411554266398, 667.757147312734, 652.058046141686, 666.901276136071, 662.21503886551, 727.070023520049, 652.511395954465, 685.889036569467, 658.417310494935, 668.871183442255, 669.36038629174, 670.821378799518, 671.714310455069, 692.240784417237, 666.105726691153, 641.715144019999, 683.457195552626, 648.573933816829, 667.755887422672, 640.631361479493, 661.279516414188, 657.290123120172, 678.978979617098, 668.434093534912, 667.724274097083, 656.888349281478, 672.664998471895, 671.614393987292, 651.601812209893, 659.197546396473, 655.711529500569, 667.556131614368, 682.77970466143, 673.921077705864, 677.306568194467, 654.722810907196, 694.490290882585, 665.411958548587, 675.425615255831, 681.260465407921, 660.857563682121, 665.89067187762, 672.716949807074, 709.444861453815, 666.025213029834, 686.808896871313, 665.120686300856, 687.758251526328, 689.868588660162, 666.369130165651, 673.572714039555, 656.682859398508, 681.704067847536, 665.229292074925, 645.788323589829, 683.01176428283, 688.717459097766, 688.573492624029, 675.591562493166, 677.246680885231, 649.046694337199, 694.527266056954, 648.448643715779, 713.906692299887, 698.145700794287, 679.055084540572, 648.538940999697, 652.700916290041, 674.655220933372, 664.212862030887, 684.015899109475, 692.120686752296, 650.519954172268, 680.219635609539, 647.723870849061, 683.558553291639, 671.863733021006, 666.758828841337, 687.785849441975, 687.972816328942, 665.101928365347, 658.779681113908, 658.64940788956, 689.221641349649, 686.140286246356, 696.533968853219, 674.488636372389, 665.152654297966, 668.88485916577, 670.430289716571, 657.397492678079, 675.840737905716, 666.580075424846, 661.262068889904, 648.236983073581, 670.693929358438, 666.799895827987, 665.827170742485, 667.113027372085, 678.393459587834, 647.141879169075, 670.294804713215, 680.93359625302, 671.574680568792, 674.452567265974, 694.529974690652, 649.203049050491, 657.180057184025, 670.416802190562, 659.883250693478, 701.506269161275, 675.77498819983, 697.792601994711, 700.736550745189, 678.604068029035, 651.456001492558, 664.70854328145, 673.403429793928, 649.996753057316, 651.557031792365, 655.054243322808, 662.227002567387, 676.112090556947, 678.406440765043, 662.740633393492, 687.412587187939, 665.805075892976, 683.030375958644, 677.018962311887, 681.314314141615, 660.535228438722, 692.58584315958, 679.462613282196, 679.922868190333, 689.556351774991, 700.117278789782, 693.072856943421, 661.495332788319, 650.857208618148, 666.2787838438, 707.592381549719, 708.423837148836, 693.388044041524, 676.096293729414, 664.095016460823, 684.637177869577, 686.821471756885, 688.59354882219, 676.653268802828, 648.384019649838, 676.540776086003, 690.698499688464, 695.887540456592, 679.711731185499, 655.850575691849, 672.265896625419, 678.199349946501, 657.542719413125, 678.706321579022, 657.646775028847, 663.722957314534, 692.091301303777, 651.292691631291, 663.331284330073, 678.254475174757, 684.934271618526, 680.061630316592, 683.445678655413, 649.719194294428, 678.025204123974, 673.356205426923, 653.028569370744, 665.493998340091, 687.515301796935, 672.773696598514, 660.045398853045, 686.776232509455, 673.29520893171, 675.220292229144, 682.427710106406, 669.139292750208, 690.577304082276, 680.646185422517, 651.779039063183, 654.980038401158, 681.630529959083, 655.293011508738, 668.575382979956, 627.796790226494, 680.392598055819, 690.294355073639, 689.460570304671, 683.333787213387, 629.413668729141, 655.972952277122, 707.524028662902, 666.41880884397, 686.34927164336, 641.335898966512, 685.352201831332, 678.750518372945, 668.454788993414, 622.875451583421, 700.997922834317, 678.229083156102, 662.191910573868, 680.483911979062, 673.5904566673, 663.194147920923, 664.841573133054, 675.046960049689, 682.081032565469, 701.758324489193, 674.508990962637, 706.495041077556, 668.415076901975, 682.199891978276, 666.128346262, 657.787247801993, 669.660522795668, 659.753309820773, 685.170113122632, 660.815500501915, 694.111779381108, 663.537360283829, 675.485762783747, 686.824660631319, 692.223568148853, 674.632404011312, 689.259670569992, 638.88613768335, 682.950638852466, 681.209058781284, 651.73363666921, 675.092913314487, 652.807583293135, 662.517638645449, 713.161161430846, 644.974464088446, 693.521680785604, 666.639654822126, 669.132611966537, 733.272677948533, 677.563165030141, 672.962589657729, 667.514148882148, 683.293775014456, 664.17682433354, 667.689761504451, 650.023567473718, 640.772312925816, 671.683334765699, 641.044753665362, 689.162443161603, 659.790279717282, 714.52582971854, 642.43379051157, 650.712854242215, 657.827701971427, 665.661234915304, 685.893335890248, 688.599316783992, 645.444550761782, 689.201347935152, 663.42678807857, 665.480953481677, 683.260145602101, 670.338000238682, 677.86065523099, 644.429753461889, 666.591644769111, 666.500950104022, 648.382507992418, 641.320565084484, 691.541626740963, 672.063735931159, 679.62979205659, 654.14629365089, 679.100340416149, 678.878508027485, 657.204053891966, 686.689546194268, 683.969830498466, 678.525519964327, 650.66617994306, 652.427366264918, 683.543344308018, 680.460661117798, 682.927732891988, 648.895082719481, 671.672209734838, 686.860778826036, 638.707815491592, 659.273876261732, 651.787397717966, 684.440679600757, 668.427612902719, 650.846561084508, 702.177577324805, 685.101430298386, 681.042755028828, 653.777905602464, 679.052706361399, 683.007870825128, 681.346795505653, 672.709008470593, 671.847570603365, 692.705054532476, 663.712238215683, 668.32720238044, 658.336841141107, 675.561207081283, 667.438722937165, 695.845671382142, 700.053853902889, 671.359983157382, 666.307125049375, 667.795343548835, 678.554766022798, 664.741067193686, 690.319775413428, 653.559709176418, 661.886827592654, 674.939345697313, 673.941600449158, 662.45913371647, 646.888389999618, 651.532077759818, 693.702960620823, 660.877603230699, 672.512935946575, 667.290843593712, 673.740382449952, 686.100967259538, 699.793113486228, 675.32107964104, 685.367596898288, 674.668770088593, 673.991952087546, 657.49909947793, 669.606654584859, 667.490100712023, 680.128971698423, 655.138188064669, 730.697848314474, 675.101155399995, 691.457611007555, 660.944648433349, 677.416059902121, 725.44965009888, 666.827429404302, 690.395686340167, 686.942406019052, 663.366708376529, 667.72008014474, 674.83248611466, 672.616352390639, 637.919735906467, 722.565714139748, 649.067294554452, 624.085206555386, 683.21608709468, 700.515602016592, 681.176302633371, 682.040111010978, 678.847852127204, 670.083188332357, 678.031912199834, 657.94122226571, 695.398265383673, 658.30228119021, 660.308528469977, 669.302961143915, 661.77037408294, 674.053803099377, 691.557291378944, 663.984142134628, 664.836936140782, 645.48946679584, 684.421548397583, 679.502956862552, 642.298344164849, 708.436551694959, 662.252382756945, 674.316672281411, 668.227019813509, 684.516465800076, 679.426277347122, 675.200127409619, 670.811513093967, 701.961112748633, 666.429025217651, 676.852997226499, 661.722580157611, 674.941864828923, 667.788596205316, 697.399072809249, 634.852567643596, 701.693016865329, 658.729624578879, 690.245085300895, 662.072412059717, 655.512420901416, 686.929312499454, 674.842352974068, 707.116284784908, 663.018314713076, 670.784594735892, 680.697551216447, 685.570692267834, 677.143181317679, 672.87837134448, 678.804064699916, 703.620845585776, 663.297532667535, 679.295301827477, 637.767585376907, 688.930858182725, 679.404226567668, 665.931881142719, 671.770912461128, 673.826481842064, 619.677399571207, 657.771408746308, 647.381011972374, 673.183786880186, 685.504271963437, 668.527914644359, 688.409809358758, 691.332725590119, 681.62210704273, 682.10095610782, 719.323717887083, 671.706983843308, 683.013430052417, 682.340059509188, 684.566200848386, 651.588961090775, 671.055752519226, 662.911246922224, 673.926123126122, 658.832627787329, 689.766598568646, 654.36144728239, 657.054969697287, 682.710335150699, 675.541506391535, 651.81170941535, 681.452972342843, 684.778786984088, 695.210892401279, 702.277419232489, 685.012326415931, 656.572387365899, 661.871852246442, 682.005221476769, 681.627895515223, 651.065032606429, 671.071387025201, 664.355070060597, 662.142752910677, 672.200383078406, 674.388973947242, 658.136194818364, 670.136501366065, 645.536056894192, 669.714498752101, 676.226625142533, 659.240105623345, 668.977311627373, 695.06831378564, 683.878361771227, 656.714115624423, 641.583769980405, 661.65507158815, 682.21850685669, 667.848008819131, 666.889648661381, 686.693425513125, 667.710066603079, 645.383809250639, 705.424166781313, 656.541796511097, 676.037013337564, 652.074042801621, 686.038698855661, 690.325778785607, 692.244376532369, 675.285653404037, 668.087160938497, 674.975505148713, 662.954167690177, 686.952008926301, 678.771291063522, 676.717321272677, 682.897182699646, 665.959515959572, 661.062277002038, 642.096336145372, 653.074081044648, 688.19409301859, 658.7468132282, 676.621929911388, 687.232300572388, 645.79504803646, 677.625099173658, 669.200466519467, 686.007373402662, 689.958572414546, 681.685371211782, 648.345130600172, 658.426597439049, 668.501976725216, 665.850986578562, 678.53884893985, 663.883966248892, 705.799531873275, 706.964586922583, 640.141804474717, 653.883285014396, 690.31036609151, 649.773715998505, 671.744542190076, 659.323657896948, 695.676038550485, 657.628592128473, 685.633735512907, 676.177736839792, 668.184225167671, 659.975453346248, 679.855414896443, 675.707082868536, 649.590959379927, 657.719173935244, 697.135992216293, 676.325206662994, 682.816233576052, 665.086616273688, 680.554941973741, 655.987314329093, 706.453354265491, 704.409511485204, 673.612795603981, 656.874225037898, 694.620506201922, 698.599315337204, 672.971793384317, 708.580899846884, 685.396296077965, 671.831536041336, 679.892384661464, 658.783515363993, 694.235603671776, 660.458094403076, 672.041572541596, 667.7098625285, 653.390420410899, 675.824489387223, 682.822379559151, 685.222447504044, 697.892358698313, 690.439178306718, 683.846990988848, 689.127076087719, 662.186851014903, 682.390117873648, 648.169035971522, 668.821457742137, 680.793192076887, 710.297641199513, 670.648003840072, 678.179074641051, 681.780840461317, 678.335566795305, 689.885388675405, 651.153987924731, 619.152586075327, 692.206326044873, 701.608412918853, 705.268202511133, 689.973762761835, 683.763764274668, 671.010834822196, 627.011760173476, 693.990170601804, 680.395257777323, 690.964693853234, 664.438156282844, 663.67126842304, 643.673226525236, 667.026182519171, 648.017416311837, 665.914693478302, 690.295656277171, 698.645355721091, 661.2972243207, 662.634975915988, 672.677686672526, 678.831035967326, 691.401920543569, 671.114862672217, 692.722922347928, 655.716942015591, 674.095119498416, 679.81746723751, 683.235058699644, 676.950445805497, 673.993187563853, 673.798014018935, 689.399974797696, 666.877057599718, 686.408005644756, 688.648574800965, 670.534842211726, 676.054681930565, 691.075345678544, 665.620881360208, 693.234103166471, 696.242686122473, 678.044805397352, 665.894543362963, 621.295623731307, 705.147724847286, 650.22447811158, 687.276541332165, 674.314988124913, 660.961107675157, 687.142143863485, 679.470604064652, 711.916950235991, 659.171539094441, 677.643152195271, 658.846742724911, 689.879753425964, 669.80131831687, 681.852489426824, 693.592684065428, 678.359018508785, 681.188384831226, 660.329712345397, 668.740825540671, 688.131483601123, 687.737460434626, 675.909065396707, 662.813222379522, 670.575299644, 645.217106413926, 657.461235517831, 677.758732664284, 636.609820477232, 668.734180976551, 678.391034664162, 676.391952419766, 658.567861146063, 688.166512142424, 707.737864832339, 681.715262108405, 662.484660783205, 683.283353869215, 663.259169802996, 683.407823855955, 662.107955658472, 671.527687058191, 679.787173444181, 711.415513115427, 660.744050372665, 654.961628462019, 651.006583703352, 664.924306847046, 662.37407214551, 679.622094045209, 692.264078743069, 671.492027127561, 634.154625610119, 679.87745699048, 662.6356052195, 679.119495164567, 681.002158149687, 702.655797332917, 690.163971942139, 658.756343178059, 673.634572208181, 690.292069119378, 664.322931520278, 698.226593407453, 655.07556668695, 690.154687488302, 663.818034968865, 652.22779973317, 708.718420549992, 668.704182989588, 667.959086148794, 680.397106953826, 698.095543113333, 695.919349203564, 667.397948803277, 661.292768149717, 686.760320472499, 710.261165282626, 673.541754496778, 680.787156416783, 657.814067658729, 660.197667899498, 654.343121884738, 668.253536387875, 685.248742553076, 685.772511706798, 679.025111197065, 652.954122558399, 670.56280618671, 675.214387609643, 699.256730215215, 660.206288872695, 702.274956380755, 677.313904898758, 666.815250034063, 700.018320345623, 703.968141706539, 651.003911410424, 683.98704152961, 666.289394204647, 651.759899048415, 673.656490343741, 674.890406747255, 698.898243908518, 649.886155097749, 691.972767428147, 660.499806938893, 651.707218218587, 664.337174736591, 645.543746925064, 674.643388821317, 669.338442629846, 665.602408106068, 672.247572813627, 675.780191880044, 650.846120601181, 655.357460819032, 682.854911490227, 674.385482644264, 642.976662903973, 683.210295006705, 708.156439712233, 689.754757433619, 658.79167697102, 657.078382603906, 696.631164656268, 681.796625847323, 637.930386714684, 689.656363134362, 669.00955701336, 700.230226149041, 693.706288893938, 705.232097926719, 667.357074917783, 709.476221719496, 661.369156009658, 672.089440693808, 689.045987294735, 692.748449284605, 684.772980352492, 671.967508620236, 684.901330499166, 669.116269831583, 664.761444262927, 693.203434891736, 685.906963713583, 671.61075583655, 626.549097616747, 686.942918519265, 666.44160613972, 660.916090623157, 690.542909157857, 691.438707150128, 678.876707580296, 681.491499073515, 657.87863229981, 660.399525169039, 658.8996175223, 681.907894969794, 674.014314973445, 668.390641575103, 672.792942017101, 654.628138723496, 689.488084210973, 659.065449532416, 653.584266721271, 688.759643386664, 647.246643380686, 675.407146778916, 662.196581359531, 696.006901535945, 663.124871333526, 679.733449700122, 684.112299655588, 647.671574760404, 674.212389603301, 697.026546376824, 645.496273477924, 653.506339014297, 698.462187053515, 676.077631012891, 669.726025893514, 671.158974757536, 665.878684736576, 694.721555646016, 690.064556410964, 701.365514382315, 692.245237435224, 677.621041014402, 654.915179209949, 644.68597057319, 681.73428912575, 685.426037629949, 668.469458323022, 667.042308139297, 670.379512884891, 690.926575142558, 682.882163049778, 663.814144007298, 672.642908795455, 671.869313489465, 654.615094059918, 662.185745375831, 692.177639777612, 661.801114709331, 700.753432913169, 668.477757920809, 691.247038956309, 668.24250523879, 673.859767925514, 683.467251856696, 657.037877908395, 677.79438165431, 688.210094946377, 681.166939408163, 676.688801115375, 668.032454885926, 682.622864065656, 649.29515844682, 673.589226127015, 678.706962858909, 691.903052370577, 690.052402914761, 700.341430013768, 675.093649145906, 689.581107975753, 671.017408797246, 684.718132571569, 662.922499826612, 663.764032907738, 681.410957588197, 672.690479405146, 679.064985046542, 664.892502866576, 689.749830795083, 709.398783937697, 684.44353674739, 680.631702321926, 673.105501416643, 672.259777963771, 650.367139900819, 661.69391750958, 628.020842151314, 684.409317099351, 651.272508296896, 666.161619552202, 682.055030200516, 649.129467428801, 659.646199126213, 674.589187805944, 666.677149983621, 659.396694471147, 691.27414769342, 675.437333398645, 675.899450293753, 683.632141516538, 681.316024066591, 673.982410528439, 670.611566648804, 702.936170932294, 654.54491456274, 651.467385861727, 653.327207665996, 643.857550686648, 663.998597402692, 671.240819429279, 675.375880475138, 670.614114081987, 664.140688651503, 657.579727043111, 675.458998578345, 651.340531036934, 664.729621076172, 688.093480533432, 661.702791365431, 669.859190505131, 660.481564007533, 656.023134242423, 650.332728559195, 649.822197162208, 668.603151235115, 674.925805270408, 667.591859411453, 656.904204963697, 679.479570166389, 675.386327660213, 645.687614128258, 661.851796089722, 645.536870975177, 701.330441812379, 659.251005280533, 666.527707959435, 696.652207179869, 679.717674863586, 676.071855116029, 645.269240785451, 674.737589898838, 655.944211450415, 681.466164249324, 672.542280072504, 686.546795283931, 661.69408973034, 694.725786921015, 661.393997483141, 715.356653818951, 667.361030400529, 660.256986514112, 694.459672367012, 661.385424100254, 701.53942290248, 683.539978737955, 682.977234351073, 654.094807338176, 661.401375617786, 683.758768793774, 670.948047300332, 670.702779182901, 687.217571100429, 682.535610959949, 677.269828835247, 693.597798336011, 667.897005849523, 681.478751712657, 648.062993487983, 678.843992507965, 649.184618469077, 676.818512497085, 633.721910950008, 669.344320147978, 660.213362926651, 662.858888122971, 676.158589542071, 638.433389918827, 669.95437034271, 669.166587272097, 649.012950267606, 702.540221126059, 685.181662598819, 675.064962438081, 650.304583379592, 675.89971744864, 692.683014153704, 679.953192851646, 699.773502640923, 653.794677425438, 670.292782330161, 654.188646209336, 669.653211445866, 656.564392552551, 671.243577335416, 681.058270764095, 651.241230256464, 705.033743743767, 680.161352214203, 679.375743492345, 687.878501512066, 648.935312618627, 665.879993064982, 679.529991109154, 683.535472219379, 664.391037214343, 652.305754623528, 664.052693232269, 690.211995905363, 693.718551192722, 716.175155918675, 650.580778512364, 651.727654544676, 635.780111701401, 680.813329857654, 644.087436095879, 656.949653168148, 666.101242268205, 670.333060307077, 642.049954822634, 676.225927491997, 708.961563994205, 673.834518685967, 668.395706087631, 695.884448706956, 676.539499379495, 654.192717999755, 715.166231800597, 660.958364620772, 667.300265391385, 676.302405704121, 693.457707111663, 678.865191902414, 647.281594115251, 647.356568692908, 672.077791365876, 683.661521012643, 672.406602393919, 685.096825021959, 673.614842612229, 682.153640071477, 685.063777115637, 674.357948013896, 658.695777799192, 682.874327903827, 684.231220594918, 650.602471227627, 670.07963574503, 683.427828795844, 667.769211331349, 667.285467380962, 669.13775331373, 675.714085655691, 640.962017815302, 684.834103332515, 659.293532960111, 696.593079631645, 633.949245472704, 650.051542002713, 636.572240744526, 678.42558936693, 700.043604509928, 664.636658532716, 674.24595616483, 674.283558628166, 652.03535665439, 700.845286499431, 700.735824862786, 679.13919331921, 676.708893896193, 654.433017415311, 643.713616161853, 701.488359344019, 664.472500215638, 698.850894042077, 680.93076222634, 687.762105007247, 660.634966412589, 675.729782090291, 659.261911524795, 661.82511643486, 673.345135378908, 679.452048502869, 650.292094750536, 657.858615620566, 696.211178926223, 639.648214979347, 712.019802494391, 689.432462474613, 635.700411987376, 702.610208628633, 714.611290710569, 652.337599301148, 668.652953196231, 660.130166294676, 673.356545719234, 677.767382934939, 690.582490527022, 660.809427070747, 687.235869106495, 670.882648200688, 662.968343521355, 664.679476967274, 683.364069656611, 658.400358362978, 677.765395639261, 680.146333986216, 655.328036806137, 651.964352895951, 682.192788584564, 649.657195975088, 701.065573580079, 645.444279365404, 682.954095771629, 679.325191335245, 691.204086821906, 651.523354989041, 684.915092187939, 705.65705180207, 674.036637525433, 666.289139774676, 691.566809784637, 664.907183800452, 642.502894214518, 681.571975582049, 674.665873873743, 652.444921937383, 671.450425980689, 656.464249030184, 680.215252988864, 667.306418201883, 663.919489131157, 674.618527843287, 660.506396560365, 697.791650122803, 679.04311900687, 682.375391538047, 668.197210006275, 680.57789864423, 682.109483063413, 695.497411918353, 655.52436967901, 699.882201191894, 654.733523516019, 677.607441477412, 643.760573496715, 654.052275297693, 674.893841881994, 646.276128856833, 668.999718633528, 700.232873831563, 689.341302173553, 710.390695809333, 664.984149890629, 655.530951228115, 651.20861030191, 698.081601791952, 681.522830881716, 648.819651634764, 667.928224992428, 668.934519031893, 692.428631718666, 671.773659229025, 659.300482638225, 695.056182323258, 658.881720298662, 638.472575664774, 708.782303495942, 656.21925197549, 677.275577539261, 687.138853987425, 670.217944583474, 692.219963959871, 652.147983923733, 693.519687158626, 665.231650965742, 679.134707386725, 644.974144059179, 667.817183184191, 656.609858425684, 682.176035333919, 688.111520950252, 689.929483080063, 707.069061804322, 668.558493109307, 663.617682003189, 685.840535246805, 659.993180840412, 668.394740763799, 639.777837712608, 652.641782013429, 653.210408789905, 649.319084770221, 655.684445264232, 677.671176000702, 693.255423219674, 666.82386991482, 660.531531281634, 670.693982299242, 674.378274821724, 663.997382741255, 679.419286883771, 681.763999231839, 676.468811457631, 668.244257712302, 687.812248870535, 659.278329578788, 727.24613634198, 660.411070971966, 690.237156326943, 687.63062030649, 676.633154515172, 704.644433785462, 674.34142576811, 685.899406795644, 662.990116075163, 664.794901219778, 642.565965886649, 687.369905782444, 676.013230577305, 661.651798752773, 649.871226689936, 682.554838217689, 692.73007898844, 650.925430058071, 667.794623616071, 663.156972166067, 655.662733898909, 665.825444752016, 674.914477908159, 699.502701214786, 695.582857178598, 696.058166262267, 665.407988339655, 644.740754708151, 674.946644336085, 669.911216103303, 674.183732835351, 708.155882915038, 654.241881513158, 647.931800747952, 679.798878535292, 667.103438066125, 693.093216149281, 693.031918090595, 663.509579981258, 683.279359855596, 666.700724393218, 650.9302763579, 656.946411872201, 652.674175611509, 671.703962697349, 662.895920259286, 665.020147335728, 664.945858679962, 687.946001115514, 654.119824456473, 697.701336268587, 688.827523955184, 698.026702046178, 687.641196658957, 656.835539084149, 674.051835436027, 669.714417456387, 666.869867544352, 658.451249146809, 653.579049693043, 684.198651481235, 648.2569146702, 681.641366221425, 680.303370602457, 716.082035461763, 687.229223231105, 673.862779792875, 687.135320583331, 662.727084112713, 677.044997871413, 696.570489038016, 727.951880163583, 660.486551922146, 674.935765833569, 681.053364287881, 673.288111735884, 684.481755974154, 688.739415026328, 679.404288650008, 636.529246009555, 678.127803206689, 696.885345297144, 672.160542460129, 682.992761279295, 682.834001829508, 659.352403355563, 666.203824081061, 658.940541860585, 646.979804920429, 645.718992747638, 683.177690985727, 679.489140395731, 649.146795210086, 685.173162863537, 672.003294725134, 668.055317901228, 681.245776647301, 682.172267221282, 678.55333537371, 696.795314591598, 676.459283256203, 694.078040385609, 688.911422928832, 683.994444268386, 665.436692923794, 652.348940885744, 659.55259174926, 638.428389410275, 683.454017909421, 672.427690334591, 673.742320160747, 677.538729812823, 709.24751711554, 646.565993387365, 688.389109491538, 662.121064597315, 653.463716600032, 693.640462041167, 666.118739819061, 679.521577866723, 663.697951434365, 656.962029717918, 694.105785758989, 680.082157410505, 643.552004987861, 691.776237406563, 663.726808470024, 657.910846731433, 691.289589970024, 669.557683831982, 676.244702625823, 673.129731947398, 657.230126256433, 644.917445444812, 693.1407784045, 656.339407108123, 680.024168095219, 677.700065654656, 676.350742779925, 678.351465483858, 668.316251898838, 675.32546734567, 668.113051346854, 669.338362854004, 637.791595145142, 672.674084765294, 661.131000353581, 713.955655561455, 675.506114515128, 671.925813050608, 653.73004081164, 679.543601538562, 661.864392213619, 709.28768327905, 678.967771635374, 676.757850842776, 659.126112433896, 663.131037635237, 635.002603974975, 645.065784223531, 661.972469763753, 677.700527759, 662.98913674658, 679.1985571199, 682.110884319233, 688.016209689196, 663.080073438635, 668.341051667429, 647.20282078268, 667.50086800555, 670.839818967481, 674.353393964235, 681.884988469962, 676.670007965178, 636.391031268371, 655.509472468975, 701.881412650691, 664.50702767345, 662.68102805091, 701.033532601187, 700.643912136023, 660.782640506487, 669.000924155913, 676.396456173135, 693.628712248237, 689.395724533288, 686.79427396122, 675.405565227446, 687.647379495526, 689.585957768048, 696.444417474436, 676.067151845235, 680.192513274877, 648.698268196987, 672.672907510353, 665.468019492409, 663.914100363654, 679.789275435971, 688.285891749621, 619.825778128709, 668.036959752379, 669.720527535072, 680.536433341245, 682.326580970965, 646.141568219028, 646.944982917369, 643.863793136885, 639.0526800118, 647.4874849902, 675.975250926446, 693.627841530855, 682.560191045332, 684.122226315669, 688.188053108219, 683.42810112891, 651.433456522954, 661.246256806756, 664.906707684419, 677.820787102474, 707.682747334348, 713.09461601363, 636.497897705656, 669.408654684686, 680.860321621951, 651.601227097469, 682.749587796725, 660.400308067081, 664.482801018807, 692.450018386392, 669.085514732021, 661.571584938162, 648.274530557294, 686.593515712668, 675.499550145432, 672.555881444985, 654.950000710383, 670.623828062885, 659.407704612137, 702.588366819318, 664.45392460243, 632.943195479743, 673.953462893276, 648.239112275144, 716.96587196614, 679.157828990525, 687.679755733121, 669.339624194179, 677.964696122548, 662.334368453087, 690.294681455592, 675.802336758931, 663.66649437593, 670.831654093654, 681.990037388449, 671.017937925037, 670.825129506586, 670.292287628731, 692.64761822663, 688.890222934638, 674.503906619123, 662.643341743584, 685.12783624739, 657.413149539104, 674.871138346696, 655.224837522947, 681.089744103003, 664.383160530044, 675.600108058408, 657.129046491898, 650.814670977818, 642.568345836078, 668.362739541531, 692.874972758433, 681.269445911913, 642.133718062119, 658.56664644189, 668.759775917051, 668.40594850612, 689.775320748716, 689.323506203356, 667.040468873938, 692.479977322657, 639.385519020017, 677.686873444369, 697.302937606645, 671.819756447377, 693.886021505546, 665.080699516573, 675.310683973789, 647.646701817877, 672.215579159287, 653.230100554155, 654.606031677991, 671.748822402109, 693.861501779949, 658.172047145624, 665.063663769157, 687.51526263727, 677.612932746846, 707.305295634593, 679.221258511275, 687.009869840289, 667.858041154172, 645.203091124539, 650.761341360186, 657.862165289029, 660.334712185903, 652.996180850131, 692.886157195765, 680.720660117422, 653.430706268062, 668.476343132099, 659.743316165127, 647.153036672257, 686.793946845089, 644.061883829548, 692.251093136279, 667.075097505706, 643.382114532316, 685.287839466337, 668.098985589043, 666.151644156492, 699.514028220893, 672.498561202821, 676.247271750607, 719.396059840658, 679.552754735901, 678.04435981666, 663.554694769351, 675.043375878421, 647.356809750772, 684.74125796262, 680.367530671958, 645.296386559093, 673.388472034249, 643.502801223384, 631.770421833099, 696.177388735435, 657.259916094367, 710.159441749785, 644.415210948876, 677.864313376776, 673.420694397114, 685.569630018634, 663.24928409877, 688.714413505198, 658.711413056786, 692.576184914259, 650.939490266924, 651.925970542234, 682.786614494307, 670.855281555328, 683.274680880432, 685.79065824537, 657.897248743595, 660.685161592175, 669.046333939455, 679.765779364095, 660.061618510172, 676.184224948343, 687.362853922627, 676.198120112218, 701.383511586963, 675.433599006259, 678.405376712053, 689.998494806864, 667.656754199006, 666.312041732666, 672.776939289656, 644.16222253912, 677.369668717454, 655.295384103279, 685.101742467539, 684.361452390127, 673.821054824038, 654.454410512305, 692.058859420743, 704.333117485882, 641.729838147717, 669.221177843103, 688.925176838429, 665.047338531298, 660.938092298409, 698.267047758062, 641.570907812736, 672.684908218419, 673.15145037247, 668.379080576691, 665.83597859065, 701.962274535956, 679.797632562217, 670.418650520193, 636.849084666398, 689.711937902261, 673.174382811169, 676.855579451926, 684.464821175824, 661.255118565638, 687.752570578184, 696.020095776846, 690.95258645309, 661.127830197393, 654.325708612158, 691.360331970136, 700.729115937749, 653.751447725174, 695.671274861657, 680.667809595868, 693.641168230229, 691.534172401296, 666.496402024075, 664.212765332191, 693.265378982706, 683.08773395121, 635.796637456445, 674.551569859557, 688.907025168982, 661.262413677461, 683.551912459722, 688.458111980274, 643.341345505225, 668.514493417536, 678.666492307904, 666.342111291107, 680.954442829033, 681.985995067442, 649.530125652274, 677.608408433858, 655.313561522441, 669.697822910287, 634.586169485832, 665.243829423066, 677.448498829534, 683.365982489762, 689.658433518451, 672.43300942153, 667.775838146331, 678.796857389173, 662.436604469548, 700.173450617038, 658.90482954109, 680.383088404983, 668.017075591866, 697.723510111988, 672.179363863658, 669.142417154017, 676.212340201517, 665.442479488525, 675.08010850259, 651.916246057788, 678.37408558558, 685.422343876289, 657.845404110827, 630.154331257884, 686.702269046339, 666.216818698362, 689.41832564341, 634.479977013013, 647.12579212554, 667.229206538153, 693.816123898081, 690.146713408539, 671.424724093622, 693.235745622476, 660.887812203473, 680.581266504351, 656.988198808501, 661.406430927308, 703.87940128398, 692.393780137912, 638.267074000785, 682.944076136289, 687.950743565919, 654.819869291172, 653.441765345341, 694.190293199163, 656.405192620008, 652.089268941275, 668.99881922436, 695.756697855711, 689.150904017583, 663.697749098696, 647.93358650842, 663.386386635695, 662.523274334468, 678.998029954457, 683.853447713029, 639.919777375405, 679.614194810535, 677.570567173911, 653.446697874924, 670.123254386988, 674.637843379372, 670.57586768235, 638.6387283423, 671.539687213903, 689.65073282115, 657.842760031132, 675.469455079585, 682.48890678156, 665.18643125688, 659.798145120382, 656.26005934495, 660.478753876523, 661.865055009923, 677.825083718015, 692.826954137952, 679.174683682156, 636.047796542064, 660.492669502547, 665.660779533083, 652.762731898154, 683.946501290917, 691.180946092812, 661.30861925756, 683.576869777555, 678.390111676347, 668.052889660468, 626.076508217873, 666.759159065416, 684.177820539628, 662.734886370385, 686.7670364336, 680.813577634917, 684.934004538335, 681.751438863071, 654.604695162015, 635.769809200127, 668.151540310693, 669.215947743017, 678.09566633009, 676.694315524899, 700.408332330979, 678.590567870226, 667.903881374989, 675.965080677625, 666.806408547608, 644.567090987368, 654.303646727363, 669.187388977176, 658.344898577679, 642.960231997746, 691.585310606421, 678.77874613444, 637.636744761466, 665.280435655614, 674.972868123098, 640.572417969093, 665.30626208746, 687.401089699954, 671.617712185728, 670.420816738832, 664.541983833717, 651.688252477756, 690.026724832543, 696.443878199742, 647.007690536693, 631.764694029111, 665.202922924853, 696.895519248103, 672.796408282273, 683.556931631194, 629.118604157081, 663.114322387091, 654.74918996724, 636.532651957984, 671.613329430778, 696.870207078302, 631.882377454026, 677.697924566608, 687.773073734022, 623.764029212892, 708.515915144912, 692.480700993687, 676.801922267197, 688.779659379619, 676.013279542427, 687.254265243847, 657.260158365633, 662.285006315353, 669.719071963383, 672.937105852826, 652.010751648741, 672.808318075495, 677.477474390684, 649.807807248462, 669.493687324299, 675.789599073001, 683.908722860092, 696.023143048214, 684.809547304739, 678.611647301852, 685.097378531535, 659.715200623066, 672.661114003275, 656.067645870175, 678.181679535818, 645.929230009815, 687.044271854808, 661.106278391421, 693.919914030068, 670.534040755183, 673.914240278395, 637.869139213889, 654.416241582595, 640.421775717516, 673.934066589593, 684.131763654061, 666.57123279972, 668.28477878418, 661.305826861829, 697.721397138124, 658.036408671408, 644.090379305834, 702.775652909655, 667.770623032678, 672.772581415669, 682.092050034316, 708.489780729695, 669.229133226614, 691.941369091209, 670.250677085534, 702.502718992606, 664.127129927657, 683.885736980776, 662.267939284135, 662.704622667408, 667.760647516022, 664.5843802859, 681.059193339633, 672.642254694517, 672.84736356948, 674.790807433391, 684.579271959817, 668.917316608626, 668.262339442257, 664.816608086747, 651.749165573113, 664.543709097345, 680.928970217516, 689.385570710392, 667.702538949923, 666.87945776056, 689.280144787747, 698.924663231751, 676.563754099419, 628.606757031932, 661.113523230442, 696.335791511688, 698.062452228627, 663.799000948709, 687.882548409227, 636.334113826852, 665.643633403326, 683.427684616375, 665.05201166783, 662.720301773761, 664.493844094775, 647.820508490564, 670.331865888558, 668.625900345141, 662.640404103951, 644.538159707094, 665.284040132012, 684.374258747601, 633.67194176532, 701.428497837151, 680.133680999788, 666.812445614358, 648.649125021875, 683.017736253627, 667.556565721893, 718.674051003781, 658.525384819938, 662.09890037963, 660.200045502758, 689.085454750127, 693.758648905147, 652.10598589169, 677.253012511919, 668.187129911211, 666.858909953095, 646.070598979696, 672.24164875838, 699.361670387194, 700.506138520935, 651.862430775367, 646.128144581607, 691.361982733929, 679.940265946144, 686.826083491502, 673.690073061553, 689.698376911207, 712.378644710604, 690.76808973611, 697.703275372896, 662.19653863247, 667.254262576623, 682.638536339879, 653.635980911676, 704.155084772929, 657.707839957195, 661.498435128647, 645.650043454385, 690.233323768003, 688.62809324253, 661.431231726974, 633.075904282312, 712.461311764287, 648.607466394139, 687.038301570038, 674.3248748336, 648.713973487933, 670.381276608713, 673.938374518505, 665.81268558355, 683.969329246538, 647.894431993306, 651.599414221618, 681.343772439324, 666.767847548294, 647.789613198573, 642.480920727737, 687.971592169893, 659.727114728369, 653.594904324762, 693.287139808564, 661.119785361361, 683.480974384785, 686.086666582908, 684.903163718497, 681.347898133477, 646.359314772338, 654.762654812472, 673.796303753411, 688.676701935436, 669.402250178069, 653.864400659434, 654.148646326106, 641.661730254376, 668.572589811833, 663.883718170197, 678.54481023115, 668.834973811942, 638.737061563551, 698.598822774595, 681.201769180265, 659.167199632414, 643.01701723454, 655.675150853295, 707.643172281723, 664.862767904947, 665.235214238035, 675.001810901765, 636.352046105519, 671.688541640147, 670.481117942264, 698.454588553519, 672.848386167613, 686.870834512661, 674.608819920347, 645.577165669981, 693.455989111423, 646.571581898164, 672.949677785085, 678.491410140507, 677.123157280194, 684.228378970963, 699.094755042711, 681.501112602425, 696.7719601599, 660.39364598916, 659.761314846432, 684.451929848658, 672.799720639021, 682.69703668764, 679.406248886855, 655.24863371216, 684.216858374169, 670.610862377275, 681.127648163732, 666.793062192869, 672.75609568032, 646.229426957609, 680.580264936734, 656.509992493535, 659.787678912076, 664.239139885956, 679.911821199915, 673.226719557699, 685.256429264501, 673.543192949699, 651.93961680064, 655.402776311875, 676.991026962073, 660.503838184931, 682.467763897261, 672.191552437844, 677.844142663254, 703.692500556592, 672.7979223936, 668.000097429402, 647.13531252548, 651.242754721855, 662.647266660476, 702.448609010923, 687.290113748922, 664.328827959057, 685.392711647094, 673.548501292521, 671.523968519849, 676.859996898414, 668.39985480192, 676.979674989479, 678.276571943029, 652.922426965878, 696.020069333862, 635.030758049526, 656.941575378093, 637.593844038173, 664.32648939111, 628.988294297809, 637.049099770436, 688.129742731648, 688.355169797542, 673.773604844327, 650.051985278391, 669.356928484225, 649.338058891861, 705.340100339075, 698.146417759338, 670.168006184378, 658.293989380239, 658.658429858231, 705.535930286214, 653.410891599191, 712.996898894907, 652.627782168171, 680.912366707805, 680.674162116698, 654.17724188941, 632.885765251292, 673.435318867242, 667.769382798542, 671.266818678468, 674.629932659498, 661.187000754539, 691.943330343554, 687.958137977067, 647.781665084007, 702.047030821865, 651.906757980486, 675.347029271666, 655.795605686841, 664.52657453199, 698.252610624954, 688.746663678071, 689.742820511985, 658.613570427104, 671.768114028631, 657.198442762241, 660.459462196947, 657.105165254814, 646.56507756322, 672.582305224772, 642.645877018823, 678.165341928383, 663.519387186539, 660.556646175678, 659.180437823545, 684.270701618144, 645.196543676023, 662.015117009019, 671.945023425766, 645.488352293959, 671.198987239226, 672.926914775588, 664.692010042284, 687.191343533536, 678.59706452548, 650.12188483041, 664.272702106732, 698.105112622073, 696.696517195669, 693.172085951308, 676.418129875252, 702.543679329149, 654.782488236311, 672.826511914487, 691.546898394025, 701.1007642908, 704.161607285489, 715.028239210822, 702.118781921566, 689.035943543995, 662.049208574649, 677.99962377199, 674.7883264738, 676.953866612245, 648.661774074581, 656.82991006783, 710.900263685205, 674.878534102533, 651.377710039205, 666.465087447137, 669.857519672977, 692.677480516701, 673.618012092831, 660.099957140886, 675.285696440468, 677.694479866389, 635.530499761936, 655.164246172154, 694.170383972066, 644.709709817552, 663.569971410863, 659.696858575943, 685.255627958619, 687.050035570836, 669.491046726459, 665.95146793618, 686.77721213912, 683.170034989917, 684.308445848944, 683.104515162116, 664.216893950272, 683.207374506442, 660.787723912075, 646.023078772892, 678.922591832259, 687.687880802916, 666.456238075499, 677.855318168491, 669.234583203428, 695.273366472579, 660.75290645286, 672.914120930298, 668.711328980269, 649.796347551445, 662.970468867181, 649.814906044533, 685.532387101177, 652.920070058158, 689.214239236641, 666.220655902242, 667.232753169333, 686.263762916251, 677.596493496383, 667.851142441203, 665.265250577042, 660.839371545098, 668.195983252783, 643.603717718167, 681.312626715728, 639.804271806908, 667.608962422331, 686.889179680579, 696.495748360393, 690.324656514061, 653.183858790926, 681.450936994149, 650.402451721585, 674.463562581121, 685.489640381731, 675.098506549121, 676.925791400724, 656.706037319261, 680.536125080737, 629.760465153677, 676.827818488709, 697.836166193593, 693.396928833224, 662.149533857829, 683.332041936756, 695.168603977886, 677.530759110733, 681.190498866496, 655.460643961629, 639.808692708935, 685.710946460709, 679.841395977152, 676.221949752004, 661.551727815384, 689.590249702757, 663.140287673574, 690.414791689428, 672.894905261021, 702.517155902046, 658.577008829095, 642.458430878567, 656.60762202092, 692.420748063916, 665.391902746529, 674.668237495784, 700.447157967861, 684.406541609678, 631.211857378244, 652.478075458432, 677.226312623106, 663.245442498346, 689.235706862422, 688.035440456291, 707.185313757022, 674.883517674876, 653.88940220465, 654.562740452131, 656.297960174298, 682.482613763335, 666.153077680411, 696.677769559951, 672.27385406015, 638.451233980656, 648.973822357911, 700.071405150669, 668.852063661386, 658.955578421549, 694.156776261672, 703.789779242664, 684.944005097172, 678.483495919747, 683.299850377841, 675.793946593407, 659.416872954077, 689.632473747445, 667.740767392006, 660.573586338515, 675.340385935478, 666.9296351978, 646.569430325451, 641.048669060875, 684.784626257181, 641.407962196978, 672.602702404163, 655.553297253979, 657.198814139938, 702.445540562825, 671.602960541353, 677.723420168548, 655.47740830435, 675.344832935083, 669.008548863306, 671.609641778685, 690.190283411468, 656.508632450448, 680.351787112444, 678.920039567192, 685.48031520035, 700.284285089865, 673.646262061423, 666.567053603896, 669.699325146247, 668.029382922777, 656.405150088383, 656.428061781941, 652.455521746003, 664.022082035738, 690.630083335152, 678.159634366673, 665.937128672288, 667.942812204613, 665.985961523262, 672.641627654394, 649.108082263544, 635.918149158951, 658.040244289545, 674.490707190453, 667.400110352082, 691.209597097882, 671.141671745105, 691.471122805443, 687.23375101855, 672.068882668137, 649.09412863031, 681.040006043363, 680.687599254391, 667.214625980791, 677.651894873451, 660.148670150631, 679.879692906433, 656.674303556528, 666.356273595443, 650.407760388968, 649.155054261271, 666.894882514346, 687.029391531958, 672.872953998397, 680.1309593984, 676.72043415168, 673.064931994848, 655.045225366174, 687.257209692796, 660.855135063427, 666.701264166104, 677.204811247232, 647.718565157538, 676.448503032987, 654.980869746897, 695.019346363333, 706.44015323528, 653.261483508756, 672.393553491701, 679.705078371411, 688.520460453107, 671.321180843088, 677.819865751388, 666.301818133398, 670.787317425877, 708.177195247074, 671.461789041774, 656.991651499497, 661.421332047573, 681.536088089813, 681.184081150409, 666.579453664608, 660.346372614858, 664.703052379485, 646.417361972555, 654.866359959658, 685.964408649997, 662.184835037407, 649.147114334021, 698.858694289703, 669.788916140914, 624.446696576253, 643.797153375893, 681.564752887936, 679.56416042955, 675.809539269951, 659.372134097857, 696.66501438679, 689.668471736989, 660.316884233254, 637.227732168737, 670.43493334847, 713.13270392761, 682.413361064392, 672.572999987276, 639.026619326146, 670.730088689992, 668.844733871715, 655.140517955039, 659.504758474092, 666.858005601532, 641.398785669353, 651.575957051648, 699.67686278794, 700.954174050207, 679.248084790873, 644.383041530085, 649.493899256538, 682.270761404487, 654.196635358806, 681.070018596239, 678.147896142562, 675.702538818052, 683.144194684214, 675.638061537279, 669.06189372688, 684.045514917463, 661.494822484009, 683.864042952872, 668.313023722472, 665.900636784951, 667.415903020527, 709.669036202703, 668.517753851295, 708.417410971405, 668.445738115806, 663.683081534456, 655.591151659894, 685.376191210499, 686.512478793513, 680.323266860742, 673.219548200746, 672.228149687204, 658.563024897547, 659.99731525612, 655.15310233127, 661.906385537677, 656.078371287836, 679.794118566246, 681.743196657269, 700.294774600708, 662.810062978678, 672.425172529492, 654.86792269065, 671.272294796255, 657.083942573622, 668.02634856843, 684.421682353437, 665.450529967986, 626.810939223006, 690.202106268524, 701.08992669887, 665.505727550477, 671.488601171115, 693.72945283473, 664.906033680136, 687.386781598116, 667.190658826601, 675.972505128723, 697.94719673171, 626.864735430818, 679.297127042922, 671.930751031026, 688.057703633368, 655.597960682964, 646.681458153231, 656.13011131765, 712.351139735302, 633.5461622309, 708.791724413772, 653.442851663648, 644.262298401386, 681.858220820445, 690.652398748768, 683.678153699126, 679.708769239618, 665.561463776672, 673.51593577072, 690.539558383009, 692.918305908075, 714.221514454608, 694.698796977254, 684.617711832255, 673.508701768703, 696.122374942507, 664.811379109284, 692.863802503981, 659.322333485431, 647.759712085003, 691.010520073958, 694.98684398965, 691.008464390128, 693.385569888464, 657.59716696387, 647.381518774214, 668.735866886937, 687.180948920754, 660.36265022574, 678.079659867861, 681.796057326409, 701.930023406846, 672.738806419126, 667.286607440345, 690.726109071841, 674.808917657959, 683.949233713635, 677.966025098581, 700.6510931714, 714.156257414264, 679.981472098118, 671.143932040336, 666.966714591504, 668.506724475048, 652.585131881777, 660.430554021833, 711.502907316422, 679.485197994545, 677.204480777293, 672.665843002454, 663.616541534234, 670.111573820427, 681.170625651966, 699.327517497803, 636.78198797445, 622.866016495776, 672.809384281821, 696.181459471911, 690.189893094748, 675.169991449594, 665.037397982586, 688.787644455933, 683.682135112492, 689.416122028022, 647.974866997437, 647.716376574614, 663.380388862674, 646.541935453084, 679.702815512433, 673.9412612778, 693.271540389972, 669.88716093268, 654.493170060263, 689.627449560001, 663.025147532246, 669.862167884958, 681.982718651888, 659.219006786214, 692.367483828205, 663.839026059913, 703.52130595769, 692.159629505632, 645.138475375761, 684.357271246012, 652.72048296046, 660.045424368607, 671.548465030108, 682.373036425429, 652.435165408082, 690.123801471495, 670.791107432909, 699.093160623099, 697.361036493136, 663.666975181318, 661.609572309659, 683.848939047898, 648.276061222049, 688.18373493392, 688.794061926324, 674.165218467984, 657.221538205952, 697.149142116655, 661.821161164754, 701.422456889419, 647.496455146367, 671.324464297399, 651.22762209954, 686.537821453566, 661.357076469012, 693.37342106192, 681.148275559181, 671.583781236268, 671.329019618599, 656.055529735748, 692.949357709165, 714.516549519355, 662.356903114172, 688.84545791376, 682.177205692864, 694.306082006936, 655.813219733431, 708.208474660894, 674.163190396309, 694.064816812768, 674.653791464171, 673.65445894721, 681.951624160663, 674.35809560524, 703.914352868177, 653.623586375304, 668.981398828087, 663.93212657986, 640.771485981977, 658.574440837651, 644.970149340997, 685.753699705899, 671.294165158541, 672.681988333501, 665.774033482472, 678.6406169595, 659.175076988329, 662.163490339636, 658.263804084159, 696.448240325066, 685.090338133777, 676.595088854756, 698.283069731214, 649.466050662123, 674.483488938895, 660.950325115103, 683.503143608536, 686.944695757561, 660.526642598109, 647.177795481285, 654.923053394104, 676.908140648597, 675.091083162853, 659.180710600438, 689.647073792319, 663.509725574266, 674.661586051629, 666.232477227771, 669.137762352618, 656.795726599398, 663.381572346402, 661.821734799452, 686.070211886616, 647.603644942953, 684.852852279627, 668.224108093698, 663.346644169544, 696.978540103968, 673.546111784155, 693.039411745725, 658.359428179024, 687.71869467363, 673.23777372469, 649.360191554451, 686.656882499184, 675.552150732863, 689.525111953929, 679.257683324882, 679.97688717919, 651.974691586863, 654.746527420396, 637.68822063513, 680.354120914228, 671.741305315068, 683.941414708395, 655.369733077931, 686.423424111564, 693.593427584409, 698.628441796596, 650.404256825229, 689.098744002391, 678.298355887446, 695.716869973157, 659.707157555607, 678.281536687013, 668.474321401055, 684.336805662065, 700.811593275055, 662.909903697246, 667.002504717354, 673.45766933004, 657.717349225068, 659.869762755825, 660.457811061273, 668.081575824259, 646.684748600718, 655.953581048144, 663.018336920073, 659.602693577278, 706.697996197876, 658.142429868717, 642.924992811455, 646.082830677736, 659.342739022974, 672.41789302163, 638.142414356074, 660.180117117516, 655.709372617294, 680.330008740743, 656.426609381997, 657.664443819555, 654.963599772984, 669.636868437523, 681.759360030622, 682.993746952477, 662.214918811676, 674.967965531876, 679.740023059391, 669.754990278778, 683.012146940486, 692.694970413047, 662.086681142519, 689.898665047862, 653.203775135217, 656.027469902419, 653.677056088453, 686.580881162062, 674.037361526076, 670.727188227355, 681.484210161805, 659.613175534134, 675.957926311048, 658.716983857514, 666.485910919375, 679.951244781141, 700.513628743251, 683.477055912404, 672.496993473978, 680.124545775611, 649.998333776204, 638.260228776453, 651.981576443904, 655.754869316548, 648.592479199743, 671.356786398763, 647.820589189858, 688.638981244342, 675.929851508827, 649.611084934463, 674.289763889268, 659.848081735328, 692.189399217729, 690.766275143791, 684.660508680014, 655.159559258136, 721.400464682379, 666.119090835528, 674.889312932068, 706.073253202914, 685.615446792858, 689.795487084633, 677.432313887775, 668.678949377721, 679.464481737834, 678.806619432717, 676.451712468378, 711.988586614293, 678.356872186797, 648.698155219458, 658.768222605915, 678.58410467134, 660.490515826565, 695.853994523899, 661.626163184767, 670.351254597968, 662.248499150191, 662.166759822314, 672.656807050274, 699.99058039219, 688.045318090465, 662.885699009132, 643.762562202935, 697.78304381856, 646.26291578974, 676.331583736174, 688.742745130828, 670.473411298955, 683.529988338743, 672.504074888243, 674.662405466569, 656.291238379065, 690.264271394518, 695.466094927544, 672.767156236985, 671.077165418067, 663.842496661037, 652.530278852854, 656.33917392727, 665.898368213473, 670.828503905155, 633.628914461809, 675.885515509883, 687.036130717876, 648.057023210154, 669.034478401455, 662.169142356839, 666.286710594578, 657.357633281313, 671.3881133728, 671.606973226103, 671.33268420947, 669.845685406593, 697.169392530211, 669.891442375468, 690.061614287938, 688.309848028339, 679.955954456111, 643.544232132058, 671.289156737656, 663.370889761541, 676.802964730174, 711.30555772913, 655.876824778464, 669.669014235236, 687.961181038217, 681.19815657022, 683.520978952926, 672.631762305321, 671.336690261152, 689.80876710451, 698.928316599544, 663.904473824275, 664.552282474985, 702.120334178002, 679.751307437145, 704.579274745004, 676.581789880306, 659.251846733778, 681.307503815997, 668.42507457738, 668.273912448262, 683.060588068469, 656.284850775519, 675.240950349778, 662.445647571386, 684.173320613852, 673.575234240657, 696.852128202815, 700.233196468777, 679.764936732684, 681.853870824747, 674.971555372799, 641.328862384239, 652.272804332458, 677.81196711981, 646.370811528882, 671.122865058178, 680.540749531617, 640.135767784584, 693.401808695075, 706.363859294644, 678.461470102398, 674.743895428374, 648.777528003752, 681.639829456079, 691.255239400327, 663.579254136849, 673.002886280992, 685.684023940897, 678.081007992956, 645.945171003337, 657.303555426396, 672.505458891437, 737.227946982915, 689.222652985471, 669.873398375228, 684.943889394755, 686.437086988766, 670.762838350346, 686.879522156623, 678.870808940399, 658.890186843932, 667.881227274066, 677.652399363908, 671.515362236577, 696.081077525197, 683.458875735266, 668.387016466317, 637.856444865618, 662.163475260727, 674.789497834404, 667.148436748039, 668.720692302877, 678.490499018549, 666.393508521853, 671.730413669715, 659.266579688274, 675.531228508037, 669.472167192729, 667.359044775008, 644.488314326815, 676.54143538143, 666.343005600162, 650.894826759586, 673.334393821806, 676.365619024244, 695.531505620834, 651.902792420141, 658.369041122376, 658.76507374854, 668.282656743231, 658.591857256371, 662.426477509352, 666.532746333649, 692.557918374127, 683.379987556842, 683.203275296587, 658.10554983098, 674.092247662074, 696.659694134099, 637.787768467868, 681.11197358417, 670.80658608639, 666.186674441783, 681.271521530368, 660.182751345708, 686.710868018211, 700.803878512057, 682.367354563036, 636.388604898144, 654.484525775803, 656.425757624686, 716.262931862151, 659.253017523983, 685.421206522966, 671.86665203918, 701.602719890902, 677.717180611913, 687.961832497192, 650.307612990033, 676.578037171963, 652.597450626249, 697.931156767165, 638.657681245019, 667.477548928445, 647.985140485623, 665.819643906717, 660.69439503787, 690.25483362532, 680.894969915243, 684.260245950966, 653.643207542805, 691.924596822521, 628.691497357321, 684.728139817491, 665.568170691429, 673.069962864453, 667.26355196489, 680.889176792456, 694.43886062148, 683.17232591816, 659.567109512987, 659.555988133722, 670.210693293928, 685.704628436573, 678.289465465418, 662.543997623735, 694.18011288426, 685.039613696506, 674.088628435842, 678.840866721344, 680.434737019051, 635.604124549579, 673.059410039604, 690.931078815598, 654.637178135406, 678.86603960721, 672.814071248822, 697.809655393478, 661.645685635928, 672.282060674846, 671.089393395032, 677.403651320604, 700.874887682545, 664.857984828982, 670.106718873204, 661.359119869222, 707.328291238228, 634.12682934867, 701.940808964665, 659.98506080129, 664.294835506698, 676.267281989485, 671.33283614528, 647.455737402277, 660.909412131298, 702.457380039596, 654.240504223009, 683.210987654896, 654.265767876975, 672.245021930344, 689.573654239838, 686.455701065508, 685.722574441983, 676.560121111989, 662.22837366054, 678.290787065793, 658.151407896771, 696.015391148312, 670.759820744044, 669.971450615698, 677.325085590899, 670.028315804847, 672.728329760777, 683.331950969973, 658.28429646737, 644.111959551924, 683.713208419808, 674.478832327239, 678.929647235551, 704.650275456864, 666.406525553026, 679.811909275351, 658.946999555694, 687.038555302404, 665.714249262262, 684.365264041208, 674.788242592239, 697.716366066238, 654.678861888498, 672.326457523243, 703.892505335776, 675.344868715783, 664.064173050867, 645.119143929449, 690.017574590377, 670.542512896987, 682.679117303536, 682.314267028153, 682.123672861345, 673.64495126029, 665.57478701486, 660.173064563822, 656.432437479013, 671.333487112981, 667.975768688923, 695.831843916263, 682.359394708901, 662.025587598063, 645.196006186201, 681.420016483357, 663.656313738453, 674.017146832925, 675.659391269805, 674.099088710841, 648.827635632183, 728.704989133439, 663.18333212557, 674.908849645063, 710.640851736043, 649.988916176496, 652.428614575337, 650.676563260208, 659.770158138746, 647.794978412842, 670.040067100235, 657.241490518306, 676.264093169159, 678.381076712796, 653.268238791551, 653.086892607449, 670.564427702584, 670.372680637057, 685.342981288991, 663.92337403763, 686.763404745024, 662.038094912141, 658.716334122991, 686.359301902698, 668.309600538557, 677.811777291265, 677.266960394954, 680.009870867275, 705.555229051322, 663.81719390436, 661.578424559298, 680.283255365911, 664.074264248079, 707.912774078857, 642.712510698473, 677.528998089697, 683.871922993306, 657.332523026906, 684.7547874398, 699.199633049708, 647.600686293435, 665.140409964516, 669.072636065128, 681.693301553007, 690.06561086594, 641.421264754516, 679.900254479761, 683.62031176579, 680.418974459139, 672.887552165258, 655.367617626502, 674.873099689435, 716.335542560415, 679.234471027362, 649.459009419681, 688.504452011256, 659.154443933872, 678.936731362019, 638.090262150186, 666.95721219245, 675.652268123728, 684.803540341675, 690.278552782606, 682.497244389791, 687.040517709672, 638.815185702817, 691.727421382176, 664.540758538451, 654.494741324842, 651.849276069915, 665.37257536335, 666.560640377601, 668.648580338162, 659.26665364817, 676.923602373169, 679.25721299874, 682.327922897379, 666.277749720772, 634.940771885878, 668.428175048384, 666.314088430907, 672.955708162434, 673.962493477652, 655.026174365046, 661.331751273079, 648.174881128047, 666.584176985217, 656.998641469738, 677.103046670786, 671.573315755238, 685.204074854787, 657.665253137336, 677.96569570766, 677.859384170089, 675.109253659216, 672.998764667624, 670.538255883393, 685.663769125908, 657.672633321919, 648.036989142697, 667.020929485242, 658.225728579082, 669.347876011789, 659.554401181743, 635.856336955974, 679.03489325545, 678.122203073948, 677.806017345681, 692.578590268999, 674.43008858127, 665.794676365115, 657.063648263288, 692.637907293609, 672.100743737089, 654.960912174851, 640.435883890455, 675.329492836539, 680.224125964553, 681.594989895193, 673.145412797608, 668.633801389262, 672.827612538538, 653.090717738297, 653.51455469399, 691.487066027869, 670.538663796571, 680.099314556929, 661.748643854064, 666.111573080539, 666.238050049767, 661.860834974881, 685.892122819331, 687.608344413856, 641.934586024558, 674.05592346686, 652.758834288168, 648.902091731101, 674.96243930663, 668.170295238894, 658.542480253016, 666.749128986183, 650.813995041864, 678.915021164075, 683.818032684013, 627.313144150934, 685.362147383982, 631.043360664483, 678.944469987842, 659.276585400256, 673.576306317714, 679.51452847963, 702.792583161161, 663.508723007779, 697.120922192362, 666.936670870956, 652.910387889132, 664.454434014034, 692.509874645916, 673.15530739238, 675.865724354417, 658.677372911644, 678.935081428738, 658.023052211306, 663.16809521237, 683.423484380237, 672.847994350464, 666.748593256674, 666.842330095745, 683.79547853487, 672.247109188973, 650.292843212913, 671.335736978201, 699.178806310724, 673.967817324315, 670.004900985192, 646.844230733623, 666.915436252489, 664.908194588667, 671.445944496917, 659.379398933249, 668.11699849827, 668.655496887229, 663.835296000985, 655.046367344978, 675.881592349455, 637.234808727746, 692.216223435195, 679.809587519943, 672.784498714109, 686.260874934531, 633.716157578453, 669.031018845742, 671.309568844327, 677.871659802726, 681.673386764751, 650.417363994452, 671.007965794499, 676.060153189093, 667.923460918991, 656.915858610189, 670.733859003591, 678.402251653448, 695.021658788105, 687.970941057392, 653.099681350238, 649.462529752756, 662.530959117433, 681.320321138758, 667.99397341871, 668.33551269595, 664.093216187738, 672.818250092975, 676.18135780623, 648.816294512273, 714.047174844905, 654.543321785108, 663.712620907333, 641.705705095318, 675.925400500633, 671.554121503241, 715.481591425889, 650.941877094127, 700.053926428684, 656.902804704395, 675.59424559312, 653.394253719145, 674.97687176669, 647.821431343336, 666.942195963724, 698.862318990673, 661.990694859269, 678.647317426475, 652.550386905828, 689.201752338883, 660.985920180173, 693.513204327608, 689.284364351488, 689.117680082836, 692.064218038531, 645.504375715473, 661.791808986602, 642.574320944518, 654.520704089976, 665.855629048834, 669.682010367883, 673.623907320748, 667.7111432069, 659.427108717006, 678.658238025468, 691.911074995447, 666.558480614226, 645.553588622374, 680.936013957264, 689.661139316469, 667.163683926849, 710.507506940924, 716.97229012881, 687.623182561901, 697.020144846988, 659.203119754025, 660.011831983711, 696.829552242345, 648.76404176875, 667.245048087724, 648.674389064487, 669.62887609387, 688.372731695536, 670.276097969217, 690.598006857761, 687.169512230948, 682.905813836391, 648.370497950928, 684.877988095374, 662.478347857248, 641.103022126283, 673.430775301191, 662.584431932724, 688.654663143107, 687.294117769952, 697.628237978641, 685.118746692839, 662.765544412339, 659.586860828389, 644.68073849509, 662.327563782624, 646.550210874556, 667.102889431856, 689.427533021656, 654.997854862439, 694.175406303573, 666.545010528673, 647.314210010341, 683.901822123746, 672.199716270979, 668.27388875615, 658.880658406645, 662.338126550284, 663.284249576717, 697.912239261516, 664.855066215408, 675.110414387877, 679.157883729533, 685.470821872014, 675.145227223486, 681.37895534433, 699.829542965967, 679.97073801888, 683.066448035701, 674.716045357523, 687.484669907853, 674.884766365577, 692.786785492757, 706.354710145756, 666.761312116145, 694.192522623533, 674.041974806696, 681.791831678473, 682.178085462723, 656.15973082014, 661.913926701227, 653.208589084568, 690.219796429335, 671.785140346303, 677.932037797906, 652.83083043581, 666.301604074206, 694.458446666894, 671.479138671963, 662.788935448482, 710.638333144553, 696.14771818232, 688.780302127251, 677.201314251197, 688.015467151047, 684.929961973712, 655.147989065813, 643.784988531699, 665.247823410373, 691.818315240283, 671.325884462044, 684.627889428662, 701.949774794348, 679.093966897679, 695.921913048704, 681.492256597689, 673.507605996302, 646.929849434615, 649.420228703712, 652.831993959511, 675.376703020973, 673.80357764189, 663.987059410594, 687.13115230372, 647.541582629704, 686.981884916346, 688.428974252069, 686.538491835185, 628.680772356693, 694.5313654292, 661.166373497186, 660.966783990826, 662.536461249604, 665.028977833656, 674.958335654835, 664.804731622496, 664.280962823959, 683.031742481753, 695.637047451215, 685.881357338079, 672.914845399994, 672.008555717057, 680.100266887004, 663.440436061167, 652.70259369274, 674.586636198973, 679.310410255867, 658.055409943812, 671.507436887511, 668.084509219359, 666.695754524923, 671.852722456503, 675.664194120078, 691.402608639578, 689.390030255832, 646.460570767584, 683.120644616209, 681.689363448637, 670.688111282881, 696.186925143641, 639.078734104983, 658.809126817524, 675.251389303299, 689.252623000546, 675.567770379481, 665.970990068819, 671.447991159978, 647.264244243614, 679.937902498267, 668.875740659396, 702.478951752146, 675.089705767399, 676.577619463867, 640.722230169311, 677.692824256803, 671.065899000773, 679.717280724013, 660.885623844762, 687.053370478177, 669.500052499915, 687.643959665608, 655.727482495232, 653.66686712409, 693.220763315992, 685.364713853803, 654.274039212784, 657.562210605035, 680.708494744336, 678.216949186033, 664.984944335815, 652.438828004673, 668.358790417614, 668.637250037554, 674.870586383718, 661.830942482337, 671.811096045362, 681.532308071401, 631.44112651079, 696.490148813964, 669.959961790624, 702.378185988972, 673.929434460156, 684.61246563284, 683.237923640026, 677.119153534357, 668.49951102637, 675.872615399646, 667.880283133763, 656.200928493886, 661.983310432286, 680.962827510129, 662.773166487981, 683.303831757897, 677.098202457661, 674.054810836628, 672.755659346197, 685.800655202541, 666.037950688991, 670.176807093087, 688.051140950661, 680.83755878698, 654.37435121168, 676.057508702131, 657.071430845918, 706.974598759082, 666.915389689901, 676.022470853621, 654.730088805866, 655.40784463493, 712.84315280046, 666.913078962514, 682.904459352275, 659.793388599456, 686.956802049189, 658.559812251296, 675.218956407792, 659.785118700087, 630.006773951345, 685.571152996768, 666.751427165048, 674.417113251091, 679.57292396664, 658.797318272192, 682.140395105237, 683.997453705012, 665.114536643736, 675.394563643027, 662.437456712624, 675.38557618979, 647.049248337936, 707.66683964625, 669.177291558914, 661.923678567461, 641.578098329052, 687.707976111551, 664.58249690505, 664.814715750509, 667.209146484021, 677.597476400802, 687.063330444134, 663.307004448424, 666.305490107911, 652.186117233451, 671.613904371931, 666.774586398845, 683.255786763128, 662.269404735239, 677.549051315827, 664.404106594921, 678.493073902478, 663.62118684287, 676.763438823829, 699.811079948408, 701.140057304472, 651.410652003473, 691.607295296231, 647.319986589, 679.797893944234, 661.516916444197, 666.503223081848, 652.488275970414, 677.583436553647, 666.455034479581, 646.770122560083, 668.394568950792, 673.267264739331, 688.524512438393, 691.778092500048, 645.829398820545, 708.656925316401, 677.555821746009, 705.875778256621, 679.990822624658, 691.938652321029, 693.164988610867, 684.510297054142, 676.09027118001, 666.751998954645, 651.480287315187, 670.086544087447, 682.694442226315, 626.698426590406, 636.826322211415, 693.343343746777, 657.354020544157, 676.88697223847, 676.560959925696, 644.587545464925, 685.284083119461, 677.744565334359, 676.403130955154, 646.003646237186, 678.651987358573, 684.131315048482, 672.19461035222, 692.820598816878, 705.422926518219, 652.248508919125, 655.029143136786, 694.402401091276, 645.817854266013, 684.023504036564, 683.174366685201, 686.908851100085, 648.136287533371, 667.843056861212, 651.432420763092, 675.284852873164, 689.590979253739, 670.506782102508, 662.448917566332, 659.358912075676, 656.271394329573, 696.514717045089, 667.162150068288, 679.322002016009, 695.344181735943, 696.116863098046, 685.627869657822, 673.071309765809, 697.51017114872, 641.647301317176, 672.890386856175, 659.117552297412, 685.203678214804, 663.044844200052, 662.993202186181, 664.356940571017, 655.290997935555, 658.989563310306, 683.913024302918, 674.142137987398, 676.604002428576, 684.124969105815, 657.135950509778, 671.205265380662, 660.751073479236, 685.516036856708, 702.271276974715, 645.441362151678, 682.71735831989, 673.420636114665, 657.038032606374, 633.836111156719, 654.039964370951, 646.654424877223, 669.79005752829, 694.123181730872, 663.526745987495, 677.208145422996, 670.089144053141, 673.657972182514, 653.988324528147, 678.70757885861, 634.671078564292, 678.483675758729, 661.816536521174, 663.708069737922, 677.480739393984, 649.224125327474, 674.04748157004, 708.995958910985, 674.068205561046, 697.519578698703, 660.162052402918, 676.240883672394, 658.3851198327, 661.006366172569, 664.546167399924, 671.861997438378, 697.121848925038, 674.246642664163, 645.719356622552, 689.920568105998, 691.463746315259, 681.824724493376, 652.818095758657, 682.561377002308, 691.899902950349, 674.634378161073, 636.889019710972, 666.778053721195, 663.139409571347, 680.692734691555, 657.477253515508, 667.152455836177, 678.456637983768, 634.955920437707, 679.939859081125, 663.593827946085, 683.169466863225, 664.029723589946, 671.68295337312, 668.492055933612, 664.425577017561, 701.663760373234, 661.225389488016, 696.908459660221, 653.039015586524, 675.868549292565, 676.715060992665, 666.048221524311, 655.27605909495, 716.381238418852, 627.573236037262, 701.179730534965, 697.939085921281, 670.778962310676, 641.32424374507, 658.884923803347, 667.74718293116, 686.340208981482, 664.047574585397, 690.313312510171, 653.672455480275, 649.99003469262, 669.16312121887, 676.344867467285, 694.67269967736, 701.759600065522, 662.907519251979, 657.017944226522, 693.246466932044, 659.395452346855, 670.091009581447, 659.384008899638, 661.561079246525, 689.707724696325, 678.015593415607, 667.012928399687, 683.734716507343, 685.443334485668, 679.532372218167, 648.36998606102, 680.110977653329, 683.918917829819, 666.883539862201, 689.734502158912, 658.395336781423, 678.843582776313, 683.23244357681, 704.789606654695, 686.174434019891, 648.296772547365, 693.309234405709, 695.179036514983, 704.605083792444, 685.665864186783, 693.813785427304, 663.474394710944, 663.268462532638, 650.677407898275, 652.873961887872, 660.688197909311, 680.096596681117, 668.335912505275, 667.160725327341, 697.595793051116, 674.766902154552, 698.484410789011, 683.9164326534, 675.616219464586, 667.270352343367, 689.866797020403, 671.941296095885, 654.002605246946, 677.731072433848, 643.613915879678, 665.799428030248, 647.693834413535, 651.977954363447, 681.30863830569, 700.542049008748, 675.015757321752, 672.158351360249, 644.971068448306, 665.645073946985, 658.989175791679, 652.346566265045, 666.265948379437, 660.732955311259, 665.920283263629, 646.236384122859, 663.974027975904, 705.107249293246, 671.648980767105, 668.426974876061, 672.336490912461, 617.008915098294, 706.752600191705, 672.049371306077, 670.12778927749, 670.279213240269, 657.143906898136, 659.032425640432, 665.80515416368, 667.200056903233, 663.10896087561, 676.285689000824, 661.137103663277, 639.449908250742, 698.114670969783, 646.389777135606, 670.767607603774, 683.906263234162, 665.44741142477, 692.38834939865, 673.122178330295, 657.512348072026, 647.874256762368, 672.558352244839, 667.174107541989, 687.25991169121, 685.464593742482, 693.786706501044, 693.900014449374, 638.659296317841, 685.514753204569, 679.840663300559, 664.471533527497, 651.638441370254, 696.879367701506, 665.970909811583, 684.243269047488, 676.045242287639, 678.984402918607, 699.960226858114, 656.693389318318, 675.515897819417, 679.435430608331, 665.901873215218, 686.015926451563, 670.65390632857, 696.837782819029, 691.760304794862, 667.866336569843, 692.904119883541, 655.013186614156, 667.302331343536, 666.210872531416, 715.654796193096, 680.460008419116, 668.615434405504, 687.834048757957, 667.918046353981, 653.764739038757, 694.613144703718, 683.771965610516, 639.568164881485, 643.770929568969, 679.145072598448, 659.115034729609, 689.345316926622, 675.362207173194, 655.258230868739, 662.642804448733, 679.060550405233, 642.244833956405, 669.897169511256, 667.670853990894, 665.338564854845, 647.170197041459, 673.703681503865, 676.806317658099, 673.89829901096, 670.813808399489, 667.649297274565, 675.044671223239, 697.811616634715, 640.293016387451, 662.214837026337, 683.446675285294, 670.119090965732, 653.89584678053, 644.720350999927, 672.481916631489, 672.863514001599, 658.292496121644, 653.178736236506, 681.89080793725, 651.696206085212, 651.311784739667, 664.219382959718, 670.324774722129, 671.508244959547, 692.257252303456, 642.829361308891, 660.227264223756, 644.199567963626, 681.733144659163, 663.508918392759, 697.102749985936, 657.269603636929, 672.643657796795, 652.466491857291, 694.194853383334, 664.135009996705, 698.809481133551, 662.19411295413, 712.983932678494, 675.786898523157, 668.04569230566, 676.662412563027, 661.471749519533, 690.525728328234, 690.666990925832, 674.908514139391, 714.58755812149, 723.18539902316, 687.640558661034, 652.853192938032, 650.204702991068, 672.761944793396, 655.828022652777, 669.960273257366, 669.201346635899, 670.919733928224, 662.016606347217, 673.895394170511, 660.538017518528, 681.398533834619, 661.585759976602, 672.698756766609, 657.913153668387, 693.799435674717, 669.322188142615, 665.678900465707, 674.664609636274, 628.498361034156, 705.62696847162, 661.995276046456, 623.531893656283, 663.468948110624, 674.178504955059, 657.196599787094, 653.22435767457, 665.759123746395, 674.701144324738, 656.543174861793, 659.715531754933, 708.328116106772, 668.242600190192, 688.123216620235, 677.604843573389, 654.365631882114, 672.936682672453, 674.097852186851, 666.071050567694, 687.11788253524, 683.639808759761, 659.063030856552, 665.357145096324, 659.8997568724, 658.897581668267, 695.609299314967, 667.350069694302, 683.705738901007, 686.592999304836, 654.806069844251, 678.057669990057, 674.555619895748, 651.681131193901, 666.407803105831, 630.219477032506, 673.794815666544, 686.062670739279, 674.09390469188, 654.901031079036, 705.958632759614, 680.732418309997, 660.129887914515, 668.037578089033, 673.370461710895, 695.252863393981, 686.182918412491, 679.404049682149, 663.074902748035, 670.619373307734, 660.916320859316, 631.375789934434, 668.75218220584, 669.165701194606, 648.043538151776, 662.694778052567, 642.21360995354, 701.938955632044, 662.368726699871, 658.257446896864, 668.677573041148, 649.330609531367, 705.083848943301, 679.833596278396, 673.024986367181, 665.382751328802, 671.532167316254, 670.302370467376, 653.752520528256, 659.959495150619, 673.279790999144, 635.763104782168, 668.73514290732, 647.025838112523, 684.591944194945, 719.322199967637, 670.839077029256, 677.816926739023, 657.297049511904, 675.662352676875, 676.203568680902, 663.699873711613, 700.33029793136, 657.434889208999, 655.79972152094, 691.013975371663, 652.398891853417, 687.6340417177, 706.385918927187, 673.90558595418, 664.454316641522, 686.978205525328, 659.967653053118, 644.197218319643, 687.346402232397, 667.64705534899, 685.294070220006, 695.974185285121, 669.354826923807, 670.261790523937, 660.838170589154, 689.072668443377, 640.785572534871, 679.713243125159, 692.462053789801, 683.582257219711, 674.285134979793, 676.94734967547, 663.418997203746, 669.13745657726, 686.352548251631, 677.13698685838, 693.697029430711, 664.545745489895, 667.096693758436, 650.581977299301, 678.365782011448, 676.106448729992, 677.958368227549, 674.856961428063, 659.035626504931, 699.174709400487, 663.29601853613, 667.896559582087, 622.006953853488, 659.8121230911, 650.925203405743, 672.142212521141, 650.525304105598, 640.286925264365, 659.900830616486, 681.71632889479, 632.888461532771, 673.73752321536, 679.829475187237, 646.175627359369, 663.331290544547, 653.799685320622, 663.915418366569, 672.67298892475, 669.751952269211, 670.174059384127, 697.569994977942, 691.376777112746, 646.735371317057, 662.243483319312, 650.429638096165, 643.379733740305, 675.004424692716, 675.028586772018, 665.363657993152, 680.743105009653, 695.464092350171, 650.079279926656, 709.791901785376, 677.882904075366, 681.325419962595, 650.697632449387, 663.775326984538, 667.905651478421, 661.57051981907, 671.984680508935, 684.581109746757, 683.605795242857, 669.766289931101, 676.131589329419, 669.08678482224, 682.370179258277, 635.989617416701, 650.83124706258, 702.054489865004, 661.104398545834, 660.631103223332, 649.883252712806, 663.109336072693, 654.07667136571, 680.431998688158, 649.904990319252, 685.780002808893, 679.956502109682, 658.864879905716, 673.718712878153, 665.010562345058, 683.660078868472, 669.118444480401, 700.247117131072, 682.444192617146, 665.31914782397, 664.550351413834, 669.286105587089, 672.65190881212, 659.3006323493, 681.494124712536, 685.153259101353, 653.777546795885, 652.478557722733, 696.128141369853, 648.461747754661, 675.51122427929, 677.999779910311, 700.908764669871, 681.494358311678, 669.51811814819, 653.017603033602, 671.427723739216, 654.655347267485, 674.782779136414, 678.66535177646, 691.673627867548, 661.371932711669, 675.825190532879, 672.500636507871, 628.353638896266, 657.292554422585, 682.913191860639, 668.568398665509, 675.213955752136, 695.716532624492, 655.457063713836, 707.284941941369, 652.644466140441, 644.122470821289, 675.33364762031, 677.668608123911, 665.80190350832, 674.832016301033, 664.745487684543, 644.957412828243, 654.102831101458, 662.031017078328, 680.333711796308, 683.351433204498, 649.362653393444, 679.139112195206, 680.826245144273, 682.61745578174, 664.900561529913, 645.919495407413, 666.286927540066, 662.477162699728, 690.899832723838, 716.734755953074, 666.51043445217, 670.029944182152, 670.486393691085, 668.136966356717, 671.284944755647, 670.920017576002, 682.187161436226, 655.411746826869, 660.788434051683, 689.770506217793, 693.512093854731, 658.361401210445, 675.950219869925, 649.522028399431, 682.695274137237, 709.505054287821, 640.879907086608, 672.169989754362, 657.535593816393, 675.222610434044, 697.761225395574, 698.682430447332, 687.246495012299, 654.390661762573, 670.213552601288, 674.505250723393, 640.099308663571, 662.623241633772, 666.94703163549, 666.964051912028, 688.28412830495, 657.099667764636, 666.816868123045, 721.737078499709, 672.385226151077, 679.969582659364, 664.702835557387, 677.63207254398, 710.317519848767, 654.618212660359, 696.186099740158, 695.165788484747, 650.860736771064, 670.216738116455, 678.932977421391, 700.960010942946, 687.441120022708, 680.732618218769, 671.64907182261, 661.49531046122, 686.795556510372, 684.801097572424, 688.998260681988, 676.128605467943, 651.576402503406, 659.928425029127, 669.610360861553, 665.187804413315, 660.272350307551, 676.936245562484, 664.676725046493, 651.406603846739, 677.892109642985, 682.916602907177, 692.833148851822, 714.370606336768, 646.805152694292, 691.911732062978, 658.66335413386, 687.544503440562, 707.544202839249, 664.092606731277, 671.925913550184, 653.632301614225, 651.283971251636, 677.006199540063, 700.816294214567, 662.085975367967, 707.32008501519, 677.23012129974, 666.875931813716, 696.150857558679, 684.97158088574, 658.323064274426, 653.378683958731, 637.900035262434, 674.180659815147, 665.819369231566, 682.434533756176, 681.69621300616, 680.507483332211, 674.584639402801, 682.570104936517, 666.003957596086, 684.202681640808, 697.428714931127, 658.422528399605, 673.550277316303, 675.319035065008, 685.358342575003, 700.290982525578, 689.425244721169, 655.591423768671, 659.479754563199, 691.28063177351, 670.354278172199, 669.161129624852, 658.479592331801, 652.928890061384, 655.027880478237, 675.186946468135, 665.831639008427, 678.311552505578, 708.907525271086, 678.551636452229, 658.048094056051, 686.087845791661, 682.793954986334, 646.42105616251, 667.135684239964, 675.41146860902, 657.890491397695, 673.136553287997, 693.925994951371, 702.079831822708, 658.815151686012, 661.138395744465, 672.136824105341, 689.713233266023, 652.314279179283, 703.169907519647, 676.582672309935, 670.165364461983, 655.308517204766, 678.524816462648, 661.486261720902, 689.632394533171, 673.087681011036, 670.780987337276, 667.174238065062, 661.340815629437, 657.113999652192, 674.68980426156, 663.185340696007, 640.962395961827, 680.514045190461, 655.987152759609, 668.799096760092, 634.694330736867, 684.614956882771, 673.756312647979, 624.769083554031, 659.286876422778, 678.76774985728, 653.2569993431, 680.355131996251, 681.210797018471, 698.982092711766, 642.902801353757, 643.212166187468, 680.190440966122, 667.925937431181, 675.57316568843, 664.526771684212, 688.102315845803, 675.027907260005, 703.803902352053, 677.477725797232, 644.762144177551, 666.400499768282, 637.16722996448, 663.13965925075, 661.419792966575, 665.296105683087, 702.281573979064, 666.952842274223, 717.994402716651, 685.941308904662, 695.175906295928, 647.821196591087, 693.428059728226, 684.208904342486, 658.950850136809, 627.783577364481, 651.388994614067, 660.849431373124, 682.645201470437, 654.908412390985, 673.464303451982, 644.555733455916, 672.46862696178, 693.349703597846, 682.26806315405, 677.819526358921, 684.701764755602, 672.170273636556, 668.005846679332, 688.346334910792, 666.416028510701, 686.446483024055, 676.39899889023, 659.481459551324, 663.005731200143, 661.826632767217, 673.487895343608, 649.84407844013, 681.766498427664, 679.247886194499, 691.086868066589, 652.826106462036, 681.686463189157, 673.543162264498, 673.917358118101, 676.649640390911, 680.126594681365, 678.670628621296, 670.74805827225, 667.44164606033, 674.373525138902, 676.719675132456, 653.045178273834, 690.884198943224, 687.814953794183, 664.097929777844, 700.529547671582, 660.287458370731, 667.053579012749, 674.605858877367, 687.002906190678, 662.488505848356, 670.260428795567, 668.369571595915, 663.673283023439, 676.776226499694, 701.912165758041, 664.684473363691, 657.849764389226, 682.694510371016, 702.0692532796, 649.241256371054, 696.3519067296, 641.593552068326, 664.748875438557, 697.100050859687, 661.504836417148, 661.375696799459, 701.138177428943, 641.74888560987, 672.11470915993, 699.484731963093, 670.235421410784, 646.020452346154, 690.570695237314, 645.220447298424, 641.947669862847, 632.48518510513, 686.606193385934, 652.679684958313, 701.652427860579, 676.756237516375, 657.524961129304, 700.160850032454, 677.806310723254, 666.685202915559, 639.339760868285, 688.615692126876, 677.117224960556, 703.439830941331, 698.272470824823, 707.919672603295, 662.244962779405, 639.075980800627, 653.544751048531, 700.451000518195, 668.471407575907, 656.355608788635, 655.717035377632, 674.140707396809, 692.694761480078, 673.33688290989, 698.105628029168, 691.782975934731, 675.486916215441, 665.275285990814, 660.325574255065, 712.976439010041, 657.512543885819, 696.375155451996, 677.449350774619, 630.654805422985, 670.246406610549, 689.487174821319, 666.774494790154, 656.115212331729, 680.764983980617, 679.485246059764, 651.325798572105, 660.707175366281, 641.236184786708, 658.100060899143, 682.176563803429, 638.609493521677, 668.658973856468, 703.86223776147, 698.911465991033, 645.869498568591, 671.627316064933, 685.297018904929, 687.493624874319, 687.396969956997, 684.78310864676, 683.557217761153, 647.569852495251, 667.539331810934, 662.673406804253, 653.231137557279, 664.363387701315, 693.405525528687, 655.243324087984, 674.82881186211, 703.749810402668, 653.726393655633, 647.312945157863, 658.595342450672, 672.942702365124, 674.631516571741, 658.137221882438, 668.867722555171, 657.009025835158, 683.984551834193, 696.282775549499, 632.650136092989, 675.34674724155, 642.360170269983, 681.760965545845, 661.617241934831, 679.636640279144, 664.220519468502, 672.783771037975, 640.473747422314, 666.74644879736, 692.481250409046, 681.383427901637, 693.145404309051, 661.553335879005, 669.877130773973, 675.203969332297, 672.440298810153, 682.421453202933, 654.709930683766, 671.320065464413, 685.901179352344, 652.039722765607, 675.080915547479, 697.405538023304, 665.59750852025, 701.570344114482, 657.401330134922, 698.790586663689, 681.688086468915, 640.563515625197, 671.128685309949, 645.843890694583, 701.12234793287, 673.477396836017, 684.720070236543, 670.056571704085, 673.7544062533, 643.355529145226, 686.051062215828, 693.268832281103, 692.612611935814, 665.843677636925, 674.305858288546, 672.035234367172, 705.272967683659, 685.703936796728, 663.136538531186, 693.645115423523, 658.420592288558, 675.011502768635, 636.374607566741, 702.89537246603, 666.481212454909, 641.573807087646, 694.87053027685, 680.434283111605, 639.413858260378, 683.449259858856, 682.998207358988, 685.642941808371, 698.530417792009, 691.264967685687, 668.897750425152, 659.161570985899, 670.064491840973, 641.458855692323, 664.05782110601, 664.133978345943, 699.340693265286, 637.643085181067, 670.830720851563, 681.424364216809, 679.214715708292, 686.831450034605, 668.943894689401, 657.536360433711, 668.564228303792, 650.836524193682, 670.141482020554, 682.980627676132, 680.682659680034, 689.57227478441, 663.061998943874, 689.221168454065, 642.844069865078, 660.782688498347, 679.781318032871, 687.105973469236, 694.097459915694, 659.684782209263, 706.143487639827, 668.012783516583, 672.519530099368, 680.208078679078, 660.733990044091, 679.425511894822, 688.753298712834, 678.650710154829, 657.000694022968, 671.390120749292, 652.509185962312, 692.85093816621, 688.168161728457, 660.589795985744, 684.778833882835, 659.932903109978, 638.188493439144, 687.246664681743, 707.59913473246, 682.630537916327, 666.917742095448, 665.239062244109, 672.929965047325, 693.40843225866, 667.108683564016, 672.232908058039, 685.666539898462, 670.263665954871, 694.209083941728, 702.864277285233, 682.016285143793, 682.409956270319, 655.737826439939, 648.837239656439, 688.516760724195, 675.407484734084, 697.719662509834, 699.267545239711, 659.480513791717, 656.918151823224, 643.542677639388, 682.502733830427, 709.971996760678, 667.413454230848, 663.608363821485, 664.798682066349, 695.679980482749, 698.409755089981, 667.302324992631, 684.573110068943, 657.783148834957, 679.821505402392, 678.629870204981, 666.116583863311, 677.285936412716, 656.903605376799, 670.460400806257, 685.827450960083, 655.458701210143, 639.16016163677, 664.549209284108, 668.784472028906, 667.795083432321, 673.176009523799, 670.888129719369, 657.116074800589, 682.003075718458, 657.353066069921, 675.668692860244, 674.349823548163, 656.284116233101, 657.867154659707, 666.914607986509, 668.690029045716, 680.160010220363, 664.713986044812, 664.172194523698, 655.437390193328, 660.894356745753, 669.762718951116, 655.808063444641, 695.275333672836, 652.080266487703, 675.215368691757, 662.640052731075, 675.953777642823, 642.688481438978, 669.229122305825, 651.567095084035, 669.312774099002, 670.133019598257, 674.817860883565, 703.838417117711, 683.682038989702, 669.994141714367, 632.380882616887, 691.294365672761, 657.165719299862, 713.989778660076, 679.796793931353, 685.925221723321, 679.862518125249, 668.517959487747, 684.555587428063, 665.38927004595, 670.614746585555, 665.216285137215, 644.425364927992, 715.507464478753, 647.328345008272, 678.475342661605, 638.218050887162, 649.723371430315, 659.723079029372, 643.626538686116, 663.512900040257, 661.828115678194, 655.869175394162, 695.327059229467, 694.300900691877, 681.615611220676, 675.531850312855, 640.450837165619, 659.356060660018, 656.347681511997, 654.992075221476, 665.568534135122, 654.471425509349, 668.782558877483, 698.349496605715, 683.009906269437, 679.199570918294, 685.049708198025, 678.951459829606, 654.540916060091, 672.501345643749, 687.362458462587, 680.428000216566, 667.554810668927, 669.584455459772, 660.567445746244, 691.262635673711, 678.60466262365, 686.092253235984, 683.636608712646, 698.945595831738, 672.617383940351, 673.151297426789, 686.675121224738, 676.25468215942, 678.693487844415, 647.645721191925, 656.177052474553, 666.115573197558, 690.23974124406, 700.02059235202, 647.019755673251, 692.864452852465, 677.076996621705, 697.001764723265, 641.381275118357, 655.495797806897, 684.278418552207, 631.406912232298, 667.859714955651, 683.573943934924, 687.998787456501, 681.723615159206, 684.636114052131, 673.53998218527, 679.655941544466, 643.852658549519, 670.840217146362, 667.866166556743, 667.36839837791, 665.480144771321, 652.861477895729, 680.607483503686, 646.584541660409, 677.550584840263, 671.075014610571, 673.243654014122, 675.759228867463, 701.620463477961, 691.344715706253, 666.365469030195, 675.644734246905, 654.785578204427, 672.699753540095, 683.296090143845, 675.669807516485, 677.465709245198, 673.086070193904, 676.651047193132, 657.649816345348, 655.981143588362, 656.02830759266, 700.210897812251, 682.713847697017, 676.562818656974, 681.985932616762, 681.255257346967, 673.101232615413, 640.395582615408, 645.790492482539, 691.539258508094, 702.716963539215, 673.181115410227, 685.039564199522, 681.855135651088, 664.600509316706, 664.717090864081, 662.287682254989, 674.730809266083, 667.879922452409, 687.641072982114, 692.829915458591, 668.813933967238, 685.34345432312, 657.520313873841, 654.379356380921, 666.647508791926, 653.584566143766, 693.236486064909, 690.942322039885, 658.348155724606, 666.577297039121, 682.325719501411, 684.501138013184, 665.297663669819, 644.281765814215, 687.811356010787, 685.502660336685, 674.951257774394, 647.282908166304, 698.439165789159, 667.418308285178, 697.801233445943, 657.284710775956, 657.100436638228, 683.664168653243, 695.431642522542, 617.811423654466, 687.933773087427, 660.399444236088, 684.531633199083, 667.675955583751, 698.256085571036, 659.503043721008, 673.11299436889, 664.971461012346, 687.525442028404, 677.859397800729, 688.654528343474, 668.354142555691, 661.500954072989, 676.968553235634, 677.652699828741, 666.929394681448, 703.102076159958, 686.277460156523, 661.294769817861, 661.672752289993, 665.14197507876, 653.546855583876, 633.121573869195, 652.250496204938, 668.029540120514, 703.290757232446, 683.594005216631, 701.162161568725, 688.878216203088, 657.286183537372, 672.01105704811, 668.092152371007, 633.443534293035, 645.489559063543, 649.603985124988, 682.134390112358, 665.886945772467, 664.727747030483, 693.905282080666, 652.985159218095, 669.590139529732, 653.589200200602, 648.233861201201, 699.151872182829, 678.235364835177, 670.135289240198, 635.581725699975, 648.863724552266, 655.291383469866, 659.606108278459, 654.754358854439, 639.821532359698, 650.476501474002, 690.312628786126, 677.583584076981, 656.756223378549, 686.955467541679, 699.93133338137, 687.968139249274, 687.452038289982, 673.962182870633, 669.421517971994, 678.420143059711, 691.750946646122, 675.758429749792, 662.770040461624, 696.603611908211, 658.584483723378, 670.077752354923, 683.873636526548, 681.585270066081, 683.279231701825, 678.475405995562, 672.006800568114, 679.959685928329, 638.163782107021, 673.068519165246, 660.670086159148, 656.726843823669, 683.599017027455, 674.9558984058, 661.868329944116, 674.502185348143, 690.066738733381, 669.17445129771, 673.722751464535, 671.828512983547, 658.681908415644, 655.316209197698, 671.19316079022, 677.229116793497, 673.618169433412, 646.332297013097, 652.242713127133, 658.025484480966, 678.795499193459, 674.741526130804, 678.057325697536],[131.543692389437, 129.80273356503, 129.632987774479, 127.439340640502, 133.617371683532, 134.933060396032, 131.677817954073, 131.078394406975, 130.202710468907, 127.385984465708, 132.09724914641, 127.946119708486, 130.438793729541, 129.180838032667, 128.048263441104, 133.008924011567, 134.366300038973, 127.134663765955, 132.225705681619, 128.903257809463, 130.733616677137, 134.49336521166, 134.287961621028, 131.456269133353, 129.679536406685, 133.807673829456, 134.3108051329, 127.290057384437, 131.995867133005, 131.493509589879, 129.083305797143, 134.026045905719, 126.031633248368, 132.739909066776, 132.097001228482, 126.817769375724, 131.165468818602, 132.489065965463, 128.194135308499, 127.610590835491, 133.018029992666, 133.412015068253, 122.943348502456, 131.769038643559, 128.286301804963, 127.523554704569, 128.668694444035, 126.811331982094, 132.284951417957, 129.669561666242, 134.148665530235, 133.024834697701, 130.734281130996, 130.066373840424, 129.469602289363, 123.883820256973, 132.779958113676, 132.456558021621, 133.29293917584, 130.045922364468, 131.656737215463, 131.182873550121, 134.381823491627, 129.651288291108, 136.928070810486, 131.162611134557, 129.799691445313, 129.575720491059, 127.670962954417, 136.119885478348, 136.165515900816, 130.060999079821, 133.856968956411, 131.503606720262, 133.120747678494, 128.176076152415, 128.542033257496, 130.440218881378, 125.756789666454, 128.834968748278, 132.862940405546, 130.295633824199, 128.742572071397, 132.121944851702, 129.811685009885, 131.681069984227, 133.249310783979, 130.869936551195, 132.705327047056, 129.418884792193, 132.794171396815, 129.108071543878, 132.504797638189, 134.476819853606, 131.558176180527, 130.302015777048, 124.747522665983, 137.104831490017, 128.752295640171, 132.050145244914, 131.368485209013, 132.674608808673, 134.561236871611, 130.782954577986, 135.664670970839, 127.924824890241, 136.044508635656, 132.563269916479, 132.64760836691, 129.64988724999, 131.253495325218, 128.352959831191, 125.598594548308, 131.96347032995, 131.504137354299, 130.730248351486, 131.627467018817, 128.330435793271, 131.013939255317, 127.264844877386, 130.61031460447, 131.057674111142, 137.475547138608, 126.801575468312, 133.04223160941, 130.72305817177, 129.204702637006, 132.416660270676, 129.801759394434, 132.72338492661, 130.311052907781, 128.476977437493, 130.220367638061, 126.931721255829, 131.905761305512, 128.00219970452, 131.846734580158, 130.222721984933, 126.689084481018, 132.132929172265, 137.169831913129, 125.724577127146, 127.203967464235, 132.134826260946, 133.302512648474, 134.281494717348, 130.786148415964, 130.747742275642, 127.88619190915, 129.947656792514, 135.739809534035, 133.397833203709, 127.108521381344, 126.116166174359, 132.846280867878, 130.651091781217, 127.878660838948, 131.226623555824, 132.258038471479, 132.565317583797, 128.605076652217, 137.093124992996, 130.710332991819, 131.020092359241, 133.288961682411, 137.348076587254, 126.116446314654, 127.022164044089, 131.072257423793, 128.269781548519, 125.790145706815, 128.674124368038, 128.695415691198, 131.59682125954, 132.993782965401, 132.685502174145, 135.493951060694, 132.337141781543, 135.48566867245, 133.505335337474, 124.455565500119, 131.670911309832, 133.647191165505, 127.233024311324, 128.475074414128, 129.170689620104, 126.9862162193, 133.323267702457, 125.327416522821, 131.221319876312, 137.167053171202, 133.068046537863, 133.036207213338, 134.039849063807, 133.273944885183, 130.572612568017, 129.650101687182, 130.048383306291, 131.968869763996, 127.594120208555, 132.767219067187, 127.040661668985, 129.46917380721, 129.864363037519, 128.900987088989, 133.32010098279, 137.7599787965, 126.810512206227, 130.16075013171, 130.744804490806, 132.044555017193, 131.046169438107, 131.373086589239, 134.140495124996, 129.251366408882, 127.698639428727, 124.888362539756, 127.974247274202, 127.205275239692, 133.170798513242, 130.578955536848, 129.041062128878, 132.318816745704, 128.411797551602, 131.90343225577, 129.917882415749, 132.195479107399, 130.959977985845, 136.723822000877, 127.467677182524, 132.967210769015, 132.568994544898, 126.922212980465, 126.709476027376, 127.212617794306, 132.203048540561, 132.825689144171, 128.825191025796, 133.904521223323, 131.429895415346, 132.923473492515, 132.203110323846, 132.432907284063, 130.66868355632, 130.875953104113, 132.753793628486, 134.929533056632, 128.453003010437, 127.10063083345, 135.860130986991, 133.497794201297, 132.989020285055, 130.368878274042, 126.142807846357, 131.854228921422, 138.151909131265, 131.003734936753, 130.378162701018, 136.392361935956, 128.487219928704, 132.477916538638, 135.752975484283, 131.715675429287, 137.812827749334, 132.114824091108, 136.506704515153, 123.615795567458, 133.114463558266, 130.670254416126, 134.101536582961, 128.0818068697, 131.34848602512, 130.305962161749, 135.514335257069, 133.451656646883, 134.159532962253, 127.647707209579, 132.032478894755, 129.061486904932, 132.502247855115, 134.171601606768, 128.921833573425, 132.739322180055, 132.498793579754, 127.911117517886, 127.423921845088, 131.31873386405, 134.662493939104, 134.841394386545, 128.742352519586, 133.969860453833, 133.816127547385, 124.37205768122, 137.368402150372, 130.174920703504, 126.391475398665, 127.366383836492, 133.688979801521, 125.8745573936, 130.931559871397, 128.708751530862, 130.497626861995, 129.882276104805, 128.08549922531, 136.746280026116, 131.026317520533, 140.542348305645, 128.44273670138, 135.473221338419, 128.454012283737, 129.71838951635, 132.413801073025, 137.521989896779, 135.915248357992, 130.663754045216, 130.029534868608, 133.680426438482, 128.317640297664, 128.819921634509, 133.608848126554, 134.134972423836, 130.006747125097, 129.532120461803, 127.298640584382, 127.55817149821, 128.969277008694, 133.590983247431, 133.283014070227, 128.669378502613, 130.946726899389, 126.860975909198, 130.478436405717, 128.239073979772, 129.011546713847, 129.873781774016, 129.682774296347, 133.316425775992, 131.723284560079, 132.423122233734, 134.053790870285, 131.729440750015, 133.87986470856, 134.506298769035, 122.772256408078, 129.336343278904, 129.502494082621, 134.930684217613, 132.785871002524, 129.927139749886, 125.660637339417, 130.916646047347, 132.580780411755, 129.782199000586, 131.400379267961, 135.327435777866, 138.235764067294, 133.790560344887, 127.036426276816, 128.836879598879, 132.396538191716, 128.14760607097, 129.570492926598, 131.433938230011, 136.581693092204, 131.01710575758, 128.966293576697, 130.137002700661, 136.2161634454, 129.965613072683, 127.487286878443, 130.716029544829, 133.424742501335, 129.3038780506, 131.576541039397, 137.862454049232, 129.519191727034, 132.660385770715, 129.645914489484, 127.18962540441, 133.428701317875, 128.37293914009, 129.521659408453, 131.491129372151, 133.049357180554, 133.16507680133, 129.87122748318, 133.666247495898, 129.930681713634, 124.350713721273, 135.886716047195, 136.387914509456, 131.086736076328, 129.712000315336, 130.857825177682, 130.015715816098, 132.823523327653, 127.40566998505, 133.351512957826, 130.570615508298, 127.109598380264, 131.911551876591, 131.915094630641, 130.140278625114, 129.036278756626, 133.101737326384, 129.341374067996, 132.429778079982, 131.595729437334, 128.76755098364, 129.78966781463, 129.595826452381, 127.756308079131, 133.091809945578, 129.173488279171, 127.143850586036, 132.506926688353, 129.780765150011, 132.028008082824, 129.315264704329, 129.641709115382, 133.050037830618, 131.621699059228, 134.782706299022, 130.205081726902, 130.424173760368, 136.738950138483, 132.841467940042, 130.442999533796, 132.018967221841, 130.720115551737, 133.103763856086, 129.207615878611, 129.794987981196, 129.301981797751, 133.083537712931, 132.832655662326, 129.928882622454, 127.202511635003, 125.052142619398, 133.756865256014, 129.000085108175, 127.464718112739, 133.883884313457, 127.060619798487, 131.996067972049, 130.718361474368, 131.57129843879, 131.950065688066, 130.404286950972, 129.553220709757, 128.401545014076, 133.334354995643, 126.724696271788, 128.028369006297, 132.127901140559, 133.199380670174, 132.037208193389, 129.563200450623, 129.645856473272, 127.731474817408, 134.441244328018, 130.287776675315, 124.537267210541, 130.824341992374, 126.460546786108, 132.223492082092, 135.280234965142, 127.290276189127, 132.375141190837, 131.728375925989, 129.83360872145, 131.88522314616, 130.829315469502, 128.354139424193, 134.977782442825, 134.654644604143, 132.929327916518, 128.829211784487, 129.390721617263, 128.560641870364, 123.482255716892, 128.565385792761, 127.993546094773, 132.071770640437, 131.218073900456, 129.665607485054, 136.347549766773, 131.161231760726, 129.124889105844, 132.947008045661, 129.64729861617, 129.104217391142, 132.024456596973, 130.102281957516, 136.658777790231, 129.551772478067, 125.473315891386, 127.093639524587, 131.895059987976, 136.068079612003, 131.286929093695, 129.37428387129, 135.533472872556, 131.538065934089, 126.438489596285, 124.715992060125, 128.189895390192, 129.464910745637, 134.319576526927, 127.871742488566, 125.597981587505, 133.923140446279, 129.449972431819, 136.620313769142, 133.968909343096, 132.641588004763, 127.662871033121, 131.086774060347, 134.846603295463, 129.423565158967, 130.830017220164, 139.5190767844, 127.938522673567, 135.84790059739, 132.704603578459, 128.748030681578, 127.61512090311, 131.23870576916, 127.577209982419, 126.297247804643, 128.330641913763, 129.319271687908, 132.904635895032, 130.104963410905, 130.237380449904, 133.79097974126, 128.864155960787, 130.161055254987, 136.055817286083, 131.44308075525, 131.308986072713, 129.991804611032, 130.579321109042, 136.608321370024, 130.218874722954, 128.581773124444, 133.923980971795, 137.158871276173, 128.562895447612, 131.649769280223, 132.656696877071, 128.891153664917, 133.324631482754, 133.1407400057, 128.382149159386, 134.461964391533, 135.372321880833, 134.208748042174, 130.592225684273, 135.397566341591, 132.347325501095, 132.074986426019, 131.412224250015, 130.514805282311, 132.815321928712, 127.366382695562, 129.66820613063, 129.351761153019, 130.490545915026, 131.961645322237, 131.530745670943, 128.156648343702, 134.758408294231, 129.756691110403, 127.54984723726, 130.99016328067, 131.7794166929, 131.841610702717, 123.755064061033, 132.355891038382, 132.035537016582, 134.308367632698, 132.464066574486, 131.22938122851, 128.77935821283, 131.051181738557, 126.914179053575, 134.288143466423, 132.248897260543, 131.596107449735, 127.732324898095, 126.469708151263, 132.118697680921, 130.619824045114, 124.668516584017, 130.646380524621, 132.034684289634, 131.576832697173, 129.027136012024, 135.571067427348, 130.636484390324, 135.264006281504, 124.00135628313, 130.730384381128, 133.459310042714, 127.790149024405, 131.472252089201, 130.669807466111, 128.364432664304, 135.234582447696, 136.591495044908, 134.709884355433, 136.101568728258, 127.400794931726, 128.107647806393, 134.083635127813, 127.902114012981, 128.968836946492, 132.950882935021, 130.647350330199, 131.557651600608, 132.948612867346, 135.556523894744, 134.767606335814, 131.791216492101, 131.44525997491, 124.732351106994, 131.815105389635, 133.650430203043, 129.265226344571, 131.121419827129, 128.647962187889, 131.17951923808, 129.18438850524, 132.088132262469, 132.932463286759, 127.502611123057, 132.450413907237, 132.127239424241, 134.719777294991, 129.593477130731, 134.164658049847, 136.123728567923, 134.039678425921, 128.426678025942, 134.376210412047, 133.42924609732, 136.766542469499, 135.334094300001, 136.631873102877, 131.067087601472, 133.062627590946, 130.577202761208, 125.486636612968, 128.387022292699, 124.870444371259, 124.579131176452, 128.386780813858, 131.561750453695, 132.993008156649, 131.099314635151, 132.776012904465, 128.194669781684, 135.289894103977, 136.104957451257, 124.946754635096, 134.371993223265, 130.795158415837, 124.361589440983, 130.039146241103, 133.072091257087, 124.744505736856, 129.766528351963, 131.568443548192, 125.735155611972, 129.25792861974, 129.398260588659, 127.025790922885, 137.290134233217, 134.026171506528, 134.831068697669, 132.949192705134, 131.586583742744, 133.234221892644, 128.657229981733, 132.532950255576, 129.565318754098, 126.909246379562, 125.025076901974, 137.479625208793, 130.605471363996, 135.128347103852, 130.049712299349, 131.7995649344, 128.816887371648, 130.562799659502, 128.364447682882, 129.809181075412, 131.819217606666, 131.556988229011, 132.596310842554, 125.617235561449, 130.151887305448, 129.132315295291, 132.045002090008, 129.006851633328, 136.922633256614, 130.19607725627, 130.522623858566, 129.229736544966, 124.421897163396, 130.503076491411, 132.39190895266, 130.614577725855, 130.664798817958, 128.637075319126, 126.42573723813, 132.18512764219, 128.200107433938, 132.884359486756, 132.162396957402, 125.465130153852, 131.981109858956, 134.728581762246, 129.549523236423, 132.686592479962, 131.01892300897, 136.075138300149, 135.414627793152, 128.891135965414, 128.576672105117, 138.509487832569, 127.60715489035, 128.113652806338, 131.704810711246, 131.754144113216, 132.615594217811, 132.573286927226, 131.822002408287, 130.554575670178, 137.438732872221, 125.42045255872, 128.851199278879, 133.703313372016, 126.210863929945, 132.494148868646, 125.068842183757, 131.869505821144, 129.953682911498, 134.156269066581, 125.252325079798, 126.480867000076, 126.376950970284, 131.261995635754, 130.127097401622, 126.902568481226, 125.747618113802, 130.924941604105, 133.285160379713, 127.883560550868, 132.576908214569, 130.791431829978, 137.813247810234, 126.404521265577, 126.411963359568, 132.324250863018, 132.945386878903, 130.417517390851, 131.166917729827, 129.010898364101, 128.497263142097, 134.018093885158, 132.626867084908, 130.227681564948, 130.336858197382, 127.61220716078, 131.994040659549, 126.607771018678, 129.920017942814, 128.861945075883, 131.745133215495, 129.699719636943, 128.479357537874, 132.286981161654, 130.141516705656, 128.056510473014, 131.513565811067, 131.529568016609, 127.677233731461, 129.770414314805, 134.381666977776, 126.08692721809, 133.859328452241, 135.513076882408, 129.870284305047, 132.30697684692, 131.147204700405, 129.068478876482, 133.423251515187, 132.805576412977, 130.259895318692, 135.328994250141, 128.487648705435, 127.871810504006, 133.571308829413, 130.710006145667, 136.545845412975, 128.345212825868, 127.073195447652, 130.447263369348, 129.65702697669, 129.10235671246, 128.569892629225, 131.647103990234, 135.579890904205, 133.238125333487, 133.590489140303, 134.017111359737, 131.372578532629, 129.793243584386, 131.889252614996, 126.669183275393, 132.754053560991, 127.771367781233, 124.875896500129, 130.959342259985, 131.783923351817, 128.659897791306, 132.143061096431, 139.187131992304, 128.618828137835, 131.516555269907, 129.6022529211, 132.469852540613, 136.600336180716, 129.845499712139, 127.738321631871, 128.263210534437, 127.276700900812, 129.18703039787, 125.806593711181, 130.627598418279, 130.194599228338, 130.57553286698, 132.553137947367, 130.038528125731, 129.99802939816, 130.757826081217, 131.195662744019, 133.449086023636, 131.630480048601, 126.787988618893, 129.444761378025, 133.123070872563, 138.808937078515, 130.551886340175, 132.592000615644, 136.308108221967, 130.353916667981, 130.841253239592, 128.654622923841, 133.777443722812, 134.535633865916, 131.170845260413, 131.793216561866, 131.596256197056, 126.434932869248, 132.080558916097, 132.255865305557, 125.434151982904, 128.34765768164, 134.938132585072, 131.824440723878, 130.924969335135, 128.129548981718, 130.872415600443, 133.737991300899, 132.347370085774, 132.021251046862, 125.522604119358, 129.78401048921, 136.763337875296, 128.130847468143, 130.924525199441, 129.389676595135, 127.502923818893, 127.013388482657, 129.885782888952, 130.391598803457, 126.889928102524, 130.155806353983, 131.65734936848, 131.450420934526, 131.058006436011, 133.677337365765, 131.615448440419, 129.455352534425, 129.961815290198, 124.99912004654, 128.423585330491, 126.905865410106, 125.571056150473, 133.102987502068, 134.922882805938, 127.656878177739, 128.081635801, 134.262141024357, 133.643471319992, 131.802234990141, 132.831115097901, 131.442169170608, 128.229875785567, 132.182232644003, 132.731502909665, 131.639518917749, 129.418020479156, 128.791054877161, 134.36410402944, 132.663111436325, 132.779690079436, 127.955172540118, 132.471498524439, 131.013071585226, 131.51384966214, 128.75891459859, 126.980558187395, 130.743330795942, 127.507644651534, 137.492891628009, 130.913474514189, 129.28626160971, 131.829061570908, 128.221384229315, 129.802925720131, 129.698165275023, 134.087556140091, 128.88056474151, 127.329354608171, 129.374797157582, 131.996297689206, 128.228664225258, 134.95990785943, 133.01692321169, 127.504878351053, 129.572996050668, 128.208081794262, 132.738486789146, 130.727998550745, 135.80230356566, 132.400539237392, 130.288475105524, 130.052472671772, 131.336325583152, 131.143377066118, 130.477704699113, 133.118604987008, 126.914111532203, 134.386572672694, 132.324948688366, 127.452955379323, 126.485495957288, 131.974440279358, 129.247923210049, 127.790896857074, 132.082560166162, 123.250865289456, 138.95902364155, 134.923915861673, 131.811754929951, 129.145204647458, 128.636457116406, 131.676647902561, 130.416781115199, 131.538773911154, 131.014070170447, 131.832647349337, 131.649476693788, 129.882394968922, 129.20102953009, 131.895409155355, 130.631268801499, 128.92820776713, 131.523111764337, 133.28879937152, 130.892061249388, 126.874177261697, 132.051645154102, 129.060292748541, 136.849528587887, 134.699180310518, 134.364142449076, 133.769011168819, 128.770899596802, 131.534168314431, 132.218716926911, 129.96606925692, 128.400037800914, 130.922170380708, 129.774731163699, 132.898402558936, 128.53408089687, 131.737473590156, 130.21133499063, 127.551464641308, 130.948837320544, 128.253040031607, 131.961935515543, 126.261378457746, 125.40230611997, 127.723921413475, 129.631040796034, 133.352328923819, 133.003477143056, 127.432974430486, 132.203419838365, 127.629458381703, 124.277603730687, 136.182066225138, 129.337167047103, 132.148169299602, 131.833973602364, 131.070094807833, 127.035576026888, 129.808720655243, 133.474632565069, 131.098603184662, 136.104304459833, 131.056457732428, 134.602710700847, 127.871272406401, 130.535959747339, 133.90580008665, 130.606468282213, 133.420669508874, 133.478029328483, 131.907378667382, 126.567737559581, 128.087584743707, 131.689172534627, 127.598153283994, 134.064999879112, 130.49958170397, 134.786872146714, 128.394766775125, 125.753454203815, 129.564262689491, 129.304552471449, 132.996163638162, 129.675198611658, 125.441053642609, 127.927417821634, 129.14625830748, 127.521330855608, 131.394176385113, 130.405401473377, 132.410569672127, 129.711285620675, 133.015904275535, 131.643885684271, 139.186613018104, 129.11246330747, 129.350983002403, 127.123799109561, 129.379469823251, 123.664996009655, 127.908455616751, 134.752273479374, 132.378027809354, 128.458799176197, 129.533928476583, 132.683676239278, 133.439476693272, 128.637917917615, 129.157528986868, 132.797474482653, 133.911966502965, 127.598145875875, 130.509837558649, 132.820199458374, 127.732837833597, 127.621017395711, 126.768209340441, 134.678525034218, 126.931904199164, 131.013817887309, 131.63229511377, 134.374087297443, 127.131986708713, 132.358270510683, 132.180225205837, 132.032161615274, 135.478863867603, 135.517152407856, 129.18565254832, 132.513205297374, 124.159315926505, 123.613986431057, 133.940209492345, 129.9279384946, 131.432431645932, 131.349827279137, 130.423466494258, 129.524209405966, 132.166521423066, 129.143183036287, 132.776620352428, 127.365758452402, 131.175779567673, 129.678527632028, 131.779322700068, 128.306057498739, 133.392886835419, 130.637905183741, 137.489216159931, 130.653042043157, 133.402188070861, 130.024349658972, 132.153681325505, 138.152956668409, 127.349471282786, 123.298735814116, 129.504897340695, 131.6577681576, 127.279874855113, 135.014470304029, 134.869045377425, 130.484207005037, 137.014763740293, 127.825334504869, 134.196351314744, 125.656521969308, 129.824445398275, 128.497198527655, 127.210089290862, 132.894931385323, 129.299749203661, 134.959706641422, 128.89194432466, 132.885716228435, 132.480429745131, 130.104132661828, 125.442867310427, 132.834986038535, 133.181921855486, 129.611680876443, 135.385732417868, 132.825498527201, 129.09596617542, 131.803641959315, 133.11222904163, 132.509341146595, 135.478093780065, 127.455102955242, 133.780848321297, 132.535704776095, 127.141810367865, 132.7173556853, 120.393435658502, 126.837184744351, 130.77949493937, 126.518270581879, 130.335102462392, 131.161280060897, 134.775912917517, 136.039690231421, 132.326854524309, 129.459615708838, 134.503524127724, 133.244133618882, 130.581281580423, 134.552164279144, 132.525553958848, 134.72893772246, 129.612543902001, 130.010153853808, 134.825226900472, 130.975994529151, 133.894954001334, 131.876932355687, 125.145972346771, 132.309915150356, 131.897153302991, 131.601538825121, 132.11402909996, 125.958781977047, 127.812990649701, 133.294021629531, 130.53562644001, 131.384396714635, 134.163715178433, 127.02443706102, 131.151840364387, 126.43083299169, 128.947539982899, 126.740522599611, 130.303472392419, 129.560242170714, 135.996571913544, 133.291437537874, 134.349059398383, 134.69385514456, 130.249002697788, 135.118538619904, 132.203190669073, 134.291758551622, 134.57605956415, 128.780449501792, 132.877239156028, 128.728687157954, 128.496168199867, 130.735119357411, 130.828413873132, 125.35138501631, 129.811426481098, 130.778018969595, 126.563607719742, 130.791570346991, 133.511326779522, 133.7929993949, 135.387911097291, 127.881866182442, 130.457588514293, 125.573331494231, 127.967334047928, 130.930914306607, 125.071125838908, 131.928393106356, 127.508209416656, 133.3188465567, 127.52935587335, 131.284579980961, 130.873773902767, 135.436984743113, 130.47524094042, 131.826462832479, 132.394645743647, 126.281130199089, 131.271874853298, 134.264489576661, 132.032597842377, 128.488235738703, 131.105377370125, 134.8427791175, 129.967916156832, 128.254588063907, 131.617770118464, 134.534289821864, 130.126896419953, 126.976519617943, 129.152361829455, 130.485402039151, 134.921144234628, 131.113450180192, 132.108911710194, 133.653010704431, 130.879148223327, 133.321457435366, 131.691509797048, 132.00972428663, 129.872018284468, 134.988194188739, 133.573847233777, 129.237320875667, 129.349145659513, 129.706856136837, 129.615715888883, 133.04181738532, 138.286818715772, 126.711630488599, 128.606135448234, 136.794529714025, 124.648783652897, 130.021894987697, 128.24815460103, 133.206184771925, 128.072048200425, 130.597651954068, 129.272905463203, 130.908329594491, 134.150678209308, 132.088976855603, 132.742448719181, 133.661380958352, 131.119660171793, 129.572592004759, 127.960941839943, 129.823879214791, 131.132492848105, 133.918760025221, 137.401225891591, 129.466222906828, 127.718343391366, 126.68836889799, 129.688644315116, 125.844425421066, 126.605995421776, 126.885595721187, 124.975149961388, 132.214682371062, 128.914940028205, 130.807801728461, 136.101812814454, 130.544767027543, 134.387386499482, 136.001172908548, 135.752654951998, 134.89190972342, 131.883245833878, 138.75414107769, 132.126417292932, 135.481144401018, 129.703449645629, 133.807459535306, 129.032052586554, 131.817106126689, 132.662218832481, 135.972031486061, 122.59830917637, 138.237853210676, 129.794037855106, 134.449791057188, 134.62393240987, 133.841059779993, 133.727101463564, 132.496336882729, 132.492223991061, 128.763927842636, 133.696283820416, 132.224833582436, 132.612219243, 125.285736018742, 131.690125867992, 129.414953919203, 130.19674883594, 133.802183031401, 130.825218426523, 131.261393620777, 137.994451205452, 134.168320856303, 135.392408888966, 136.557347255998, 129.478469294441, 132.918903023595, 122.223728788967, 139.958268386363, 132.558622381883, 132.831679112376, 131.269817803128, 137.037226060058, 126.567842687528, 127.315414070956, 134.851053890088, 134.617448836315, 130.189808363273, 132.645481421891, 129.790368582001, 132.132404053506, 129.113798991149, 132.58012801971, 130.310672698076, 134.893615203913, 135.241037589423, 130.170145482878, 134.717717621793, 132.525721611691, 134.074513416459, 125.582626141762, 129.72805322971, 139.466217662804, 128.154837340792, 133.51410878682, 128.392201269199, 127.564111015174, 131.270022054607, 131.366904961827, 131.792660354028, 129.059474075398, 127.849771830843, 131.417318252129, 133.843491912346, 129.591777690952, 134.087800444066, 128.010756449542, 131.970937224555, 138.217011123069, 127.855062575389, 131.464597379067, 128.192676386729, 136.078520564592, 134.68241581429, 134.020430672954, 130.671062030335, 131.375010749557, 126.191550413933, 130.663034811791, 130.217700190515, 133.570310397699, 129.73730973616, 137.367682829959, 130.309954143432, 134.292111064435, 130.260556735558, 131.203565251264, 130.200821603283, 128.338778810814, 133.469095115153, 129.614979409887, 131.075944953558, 131.446696125187, 130.553151078515, 129.161711334321, 127.44612883265, 130.935194859627, 132.557964174216, 134.781040824364, 129.772518014781, 128.063932020731, 135.294408457771, 129.530632310726, 133.810285829309, 126.204028378855, 128.628268718084, 134.248470024287, 130.659869429999, 131.022506366466, 130.862072867023, 135.300595490528, 133.821469373825, 125.5084593611, 127.347252507619, 129.455195655741, 132.909376073317, 128.993167868378, 128.569687468612, 127.533276299969, 129.294728258518, 132.987465528868, 133.358480782103, 127.440522855151, 128.801927637631, 131.33077255557, 128.345028087997, 131.061766637384, 127.303285671492, 130.30685544028, 136.156379864903, 130.188068471498, 129.485052839431, 130.113500761675, 130.196163638007, 131.59663527276, 132.605485405555, 133.234157274452, 134.07333325712, 133.149328480081, 129.035894447544, 129.457176820757, 128.180365044876, 134.103388722834, 134.558827087481, 131.926165487718, 136.661874636967, 131.599663993198, 132.054135664164, 135.019388484452, 130.975911936132, 131.559135292088, 136.915839821096, 133.794536595407, 132.43388788801, 133.324377030538, 129.966160075327, 131.144321140403, 128.860576637842, 135.247865633858, 132.334225670705, 131.065324053579, 135.877356607928, 131.636026820191, 132.913361410867, 131.018257839142, 129.256076223153, 136.760189117901, 134.299023790483, 132.227819038447, 135.588720745473, 125.653496124688, 133.552750180828, 135.013981542203, 135.291209342053, 129.572538934698, 129.290203074335, 132.446338323717, 124.589934576278, 131.897567464379, 130.891157118148, 130.18043530455, 127.385862771279, 128.102872555821, 129.2014367656, 129.107655521312, 131.53296599401, 125.126470303619, 131.860361758777, 128.431818789797, 126.124996035247, 134.224051856973, 128.009623305361, 127.747582924634, 131.921137587839, 132.59118431101, 132.192975788617, 125.787194254228, 133.376510772822, 134.336243917165, 133.479001409242, 132.283924167375, 128.373505108956, 129.912019605372, 132.83659265785, 131.519616644179, 132.314571721669, 136.025166750494, 131.374546885602, 132.8216433153, 129.086269567596, 127.745877451372, 135.47570769786, 129.146088669148, 124.724416713791, 133.802354051203, 135.314406170275, 132.328949282134, 130.73519503362, 132.99024264646, 133.881387720655, 132.720843941973, 133.424249096158, 129.907965199045, 130.979746130302, 128.673932441811, 134.132437983019, 135.098459227495, 132.401482857487, 131.178954604591, 126.646553961525, 132.595858412011, 133.954912101531, 130.644576331597, 127.552831262552, 131.815278728909, 128.994742644248, 131.944679494073, 131.777166367145, 129.461110291339, 131.465636226822, 136.329840547383, 127.309004076838, 126.027514813261, 131.261321327274, 131.879739443334, 123.958426004643, 128.441065745686, 134.821057102306, 133.010057233314, 132.164200532527, 133.950872837964, 132.166271902474, 126.943275762199, 127.237551841954, 133.527794672465, 130.385563358098, 131.178919192873, 129.070858036924, 125.122229857588, 129.946706264165, 130.300874318727, 130.021326922145, 131.235435009216, 131.380150573363, 127.789571548939, 130.647969079834, 130.548337916197, 129.539206994662, 129.155706053583, 127.439501449999, 134.087111428063, 136.051394689755, 129.504306123325, 131.106647433414, 129.146185635553, 128.47399541567, 128.672992062729, 128.319213505279, 130.990194397021, 132.234257802516, 129.209646554105, 129.209425333357, 130.927270633666, 133.003582660743, 130.971719639564, 129.907625942717, 132.52663039845, 130.741706031451, 132.87789257416, 131.624740676954, 133.890948441119, 133.303593885229, 134.280298264925, 135.177260752862, 135.798951795852, 135.807096760544, 131.274615861369, 130.686993749964, 132.589585582284, 132.667497463974, 126.636517954976, 129.763658031848, 132.146741644536, 124.494974869597, 134.341117378022, 131.63414343608, 132.709376678973, 132.601400309629, 130.103772197726, 130.149301724049, 122.823383783234, 134.656011716657, 129.046686676171, 133.908719012672, 135.632513012267, 131.53535593659, 134.849141264506, 130.708499446972, 127.867693769109, 130.179977471355, 128.573821927455, 133.685408490111, 131.623496422214, 129.959105543464, 130.079109391633, 134.097168435245, 131.793961166691, 132.160731445665, 133.608903313522, 135.775915339759, 134.049390521186, 131.312431342407, 131.737042992413, 128.003811931103, 125.459074295329, 129.783893006684, 133.310333414123, 129.433921498988, 130.517041380783, 135.197778445321, 129.453264905011, 133.396294740296, 130.683694689146, 133.190967313194, 132.461932875362, 132.597810746741, 128.004301137037, 135.158540213482, 130.564964477109, 133.83669717509, 132.34511132876, 133.941923951184, 128.24221734515, 129.925147140538, 131.536203556257, 134.071877663067, 131.303513664032, 132.315038644729, 136.822923325036, 131.697087770988, 127.590413919969, 127.478575660956, 131.145988791489, 130.254272591568, 130.962061950751, 131.856267250395, 134.621002776749, 125.354608929164, 131.311127291141, 130.718561820593, 126.444691772691, 126.254129169023, 126.635505595688, 131.716700778776, 132.865436767562, 130.497170656014, 134.193807744385, 131.609327167707, 129.371235507024, 133.037821675331, 134.824256883123, 126.736163439037, 134.997792195656, 129.666891367057, 124.787735201357, 123.768407879374, 131.258525164518, 131.611482025876, 134.535195313452, 136.076877235455, 127.325199093125, 135.571455227601, 136.809552206455, 131.759925450376, 131.57940998071, 125.547738014456, 134.228581623376, 130.945384698963, 132.071857613553, 130.585680342143, 134.219066984318, 133.878598316439, 128.972267620688, 128.491288920357, 130.681447304305, 132.948737718738, 128.080443773727, 141.021317696345, 131.428589652251, 136.798956872285, 129.600849101561, 130.956199931958, 130.648797581227, 133.090643782956, 131.283271947406, 130.216715637682, 131.965232210116, 129.963606791305, 130.606470840543, 124.307436531316, 128.997249279825, 132.124978388933, 133.182854281813, 131.112951956609, 135.713456029945, 128.138783009492, 126.858805823093, 130.301454918713, 131.942949686195, 129.61447319468, 124.471400365261, 134.458373706386, 128.229351870853, 130.703599977113, 128.940385624038, 126.757549851548, 127.037887195868, 131.477678192909, 135.881045873426, 131.127146078959, 128.947483564187, 129.251760022446, 131.805162347285, 131.767003124406, 122.357737666957, 133.205952173196, 133.340983860682, 128.06256594332, 132.749253713551, 133.548896238431, 127.609377356832, 136.272453297796, 127.079453816727, 133.39656867293, 136.24996280177, 133.006052613208, 132.725847339644, 126.726555973817, 128.303172147688, 128.591840360589, 126.732411593708, 130.947397303221, 133.239898226086, 128.862879039522, 129.817866397168, 129.546187479701, 128.157530929018, 133.446644304054, 133.334600568131, 127.076672295773, 128.445852540431, 133.184915771578, 132.738784484079, 133.275551157941, 129.269073714586, 133.682017177593, 131.63523452022, 134.820542875832, 131.185278019574, 134.939310273133, 130.09896593367, 131.540590702069, 131.788425795674, 129.153322338331, 134.246801192286, 136.137036964247, 134.316046797195, 134.05342362312, 131.160074281104, 133.109890335384, 130.786136601653, 131.396002527245, 133.949187034641, 127.095472737388, 130.499157717407, 127.427644409104, 128.646828517433, 137.800276520972, 131.332975509822, 132.038486059611, 125.962044990271, 132.460160292909, 133.115315351294, 129.438752748302, 127.667637019812, 130.196010463203, 132.077410497415, 131.115497764665, 128.967173534116, 134.531101161191, 128.577829968012, 127.644949944087, 130.028987839967, 129.558923295847, 129.613667045417, 133.704114326498, 128.249482170451, 133.103873351756, 132.341903397957, 126.673697260717, 130.165671425383, 126.550016768853, 130.400965258676, 135.218050810105, 128.476279289128, 133.551809333201, 128.472272834142, 132.782829239343, 126.776751119489, 124.412587289402, 135.220394676208, 133.632398227398, 129.487841125229, 131.770173717078, 135.519666923599, 131.02305828582, 130.138009484741, 128.664307379063, 133.644413127289, 134.521395902533, 126.016419088815, 123.968901612787, 137.581298750923, 134.892045510694, 126.607129859516, 128.77980751058, 134.537164775014, 132.849645058706, 129.419990076619, 125.691468487993, 129.74822112293, 126.017495690674, 127.742849541253, 135.52231174535, 132.591016710398, 131.090042958297, 133.879912680905, 127.928546110881, 126.313639081863, 126.551094108947, 131.168281989189, 128.173955624584, 130.691398266634, 131.228851953284, 132.0834459147, 131.067432502779, 130.626632874933, 133.239730482355, 126.430151337122, 128.74747229068, 124.336200091057, 129.091410730362, 127.87776678785, 126.259771399491, 129.39765544231, 128.079234694585, 133.524935286956, 133.261279643862, 129.859557018567, 128.040758888377, 136.417310805612, 126.855555771972, 132.843636235078, 133.726104468475, 135.958182746615, 127.966780054688, 129.283019154636, 135.182185106811, 133.098283763829, 129.797585151318, 131.681400334425, 135.364077033359, 125.350883173584, 129.469860836084, 130.019851738355, 127.838786749257, 133.001043537992, 128.548451458034, 129.973529609975, 130.404917048178, 128.97347431825, 130.993930100729, 138.806390433999, 132.021310146498, 132.602938708297, 132.060980870839, 132.41349858075, 128.158018515259, 130.175338875491, 130.668344723398, 128.35246997163, 133.972792149628, 134.594765134257, 138.364503786749, 129.649192449989, 130.239448021616, 130.1848069509, 127.359890502595, 128.161009324884, 130.026740389764, 127.244577512507, 136.966252819026, 128.359675764995, 128.515617155263, 129.156650721412, 133.458725086764, 133.063486404286, 130.695202540747, 129.989111337506, 132.315837944881, 132.418833461178, 127.944920851349, 133.49722457618, 127.607239869192, 133.932617070299, 129.461432821304, 137.345575356075, 130.80754342458, 131.124191818326, 133.666402307554, 131.837914476706, 131.288489272373, 128.14512321471, 129.17154504892, 132.985749275108, 127.980802388309, 134.601977007879, 128.362532309535, 128.71355354713, 130.358078881886, 132.126461525103, 125.163612697139, 130.019234579791, 133.885819431302, 135.080549051924, 125.031002814445, 125.851849328004, 128.305480107467, 130.046634542081, 133.38289566358, 133.390554664163, 131.35663927302, 132.939996881689, 128.851004591231, 131.440094312144, 134.400002211844, 132.651304162235, 133.274838954131, 130.356040282051, 127.57582664346, 131.929219799603, 128.784836954601, 129.280798041613, 133.220855946163, 127.575237000105, 134.88370959593, 128.252144817913, 128.073251105267, 130.65032445505, 129.846537005956, 133.20612331563, 127.326593214797, 132.822468436082, 130.603194957131, 135.224636142545, 131.220608994838, 129.879990034073, 134.29310409772, 124.905249463465, 128.344751316493, 140.977299931672, 129.35693026902, 127.63076036672, 133.281845123471, 132.432416740964, 126.636159834252, 128.87406277686, 132.054272253327, 133.487685559163, 137.143145547489, 131.093071033876, 132.733142055853, 132.412085539584, 125.53868226689, 129.136526742549, 124.679502255483, 133.125061678541, 133.000411370028, 130.283382593821, 128.755061771117, 130.477695163733, 127.119619063728, 128.041226265612, 124.423011886898, 137.005735436252, 128.45985896954, 126.874866646528, 132.466949389315, 134.406094849471, 129.79933552376, 125.437086201454, 133.103406952412, 124.047776753512, 127.257544343066, 128.886827661768, 129.380250738871, 130.140779573697, 132.933389158274, 125.849071912933, 133.901774194634, 131.998826829105, 131.976374705992, 130.976643950443, 133.124789484188, 132.245724326509, 131.364194260988, 128.461819483651, 127.288702549723, 133.948101506497, 131.699794420741, 133.298950270759, 129.535011250871, 128.701576843528, 127.472534625484, 133.750573411509, 130.915299053997, 127.586358785305, 133.38102022873, 126.521804016641, 130.754191804717, 124.319746745696, 131.991465099146, 132.684596560304, 129.443023588383, 129.298035525844, 127.126935041967, 130.617373257213, 129.723242095044, 126.631025895533, 135.171671203851, 135.367661669177, 130.090894523097, 131.297042013923, 128.275914892337, 132.495397122701, 126.247783651356, 133.98181845115, 125.11534672321, 131.144594950943, 134.46983786359, 134.419511222816, 130.867016757895, 125.775262036757, 134.527980450445, 131.338677438244, 129.556330645279, 123.600559478668, 125.614532504816, 127.791478352324, 128.807174989142, 132.22955536909, 132.809700905146, 132.643580033154, 132.170215156174, 132.951659854344, 133.523823039744, 132.489875401727, 136.117581084204, 132.887249397678, 129.590717444206, 132.452671035159, 132.537199850269, 131.450351587973, 130.264192887355, 129.553628389195, 136.30310320276, 127.329300484526, 129.619176079266, 128.466812882026, 133.624144721616, 131.998552810865, 129.282383702965, 130.206283120613, 133.877704229534, 129.491192235677, 127.152429583035, 133.442703498238, 125.862522775437, 130.512153332809, 138.57993533625, 127.365316661499, 130.439326656435, 135.021252005295, 134.371031495464, 134.080637261226, 135.613990569203, 130.759786105695, 125.966385879803, 128.894460544892, 133.6726687279, 131.148717130699, 130.68791430777, 128.266903185493, 131.80106563242, 128.087477042123, 126.849150794821, 130.450300713319, 129.378955504635, 130.881526488543, 126.387321252337, 132.524297640273, 134.961638959721, 131.988553811642, 125.938262187143, 127.250422931399, 128.488120411044, 134.907283841069, 140.38724185325, 136.666914356087, 131.93134259086, 131.095011206938, 129.170504660941, 129.862919290916, 135.509220170662, 130.157983517882, 129.472879020709, 130.199339513129, 132.107076480054, 132.202611345554, 130.500981628088, 132.629295292194, 127.604543979571, 131.316228202172, 125.238182943963, 128.873919536894, 125.080326827777, 129.69729089389, 133.158825245971, 129.20416539821, 124.488584524649, 138.044233966101, 130.238608408896, 134.541154958034, 132.830918450779, 132.281101088685, 133.771625144929, 133.110840994751, 129.443547792135, 129.791459986168, 125.832036093861, 126.840280579482, 133.329169754598, 126.91815953594, 134.743584859125, 123.647592860168, 127.788695077981, 130.606981372325, 133.84945526296, 128.990975820465, 133.532026556063, 130.391414399692, 134.901812619751, 136.022909259706, 133.484431321525, 131.063589790756, 133.608897829471, 129.29125237083, 132.513474270818, 132.463589366637, 133.814639075752, 133.09280012704, 128.422979556814, 132.220871869063, 134.83602397261, 130.088045307887, 128.828945539387, 131.564385713929, 128.959914147768, 130.362525595999, 131.033110315313, 129.39021037087, 128.461869765349, 129.068703060064, 131.952715714294, 128.780825777225, 130.221170399337, 135.803665630652, 131.700833769186, 128.98507537164, 124.653993756398, 133.582916852679, 126.669438282065, 126.126060736224, 131.607284019128, 128.213648187897, 129.000453786556, 132.223344312994, 132.176562702305, 131.442727907858, 129.956579467358, 131.516589611245, 133.872623674919, 127.816402610186, 128.246232607276, 129.16374541076, 125.164930615332, 129.952133923248, 133.454859226686, 128.864127058815, 130.571294384436, 129.906716288124, 129.603580229557, 134.705664904443, 127.144440988117, 129.587072419345, 132.928044992809, 129.872578021265, 120.508521708262, 132.618337430377, 129.594140032893, 127.901552560269, 128.108956695503, 129.296180709939, 134.112822581507, 123.625139790786, 132.757067695288, 131.166765700889, 127.539550129602, 132.388182110507, 130.891444947562, 130.40422059631, 127.821355648589, 125.872222354386, 128.943597773441, 127.208621817898, 133.38157870538, 132.593785188053, 127.235331691042, 131.95051526212, 125.039858039022, 128.234005374373, 128.211524349573, 129.901914422308, 130.020238375942, 131.739596018824, 131.205580469309, 134.649086420731, 132.254357100345, 128.297396730302, 134.615680722573, 133.674327922205, 129.951341824543, 133.622154493598, 128.544119006744, 135.100480711844, 133.499984898676, 132.105260119186, 129.530386788957, 130.133574205427, 131.781056883554, 133.16630028425, 129.965958061906, 129.548417236118, 133.220390466505, 138.061103234002, 133.284705718749, 130.057858969818, 131.623037518545, 135.404681689693, 130.578541933864, 126.025896227622, 131.371797005319, 129.63857992543, 132.203215655302, 129.416165454757, 129.70622764201, 130.257235823702, 135.400699660969, 130.538370655841, 124.269309183118, 131.746917780263, 131.512083004795, 123.356103072565, 134.636865155042, 128.443942870706, 129.504594649677, 131.812576099908, 134.391550808887, 132.407053685185, 129.800755395614, 132.59833952397, 129.934978261677, 130.255027206327, 134.050134151387, 129.70191047665, 134.921893669125, 128.788586189938, 127.186384950252, 129.482149976068, 134.075380060195, 130.366162287201, 132.318554379146, 130.560213715494, 125.702522575386, 130.697797681696, 125.987908939978, 128.805840841689, 125.155149056362, 132.012632540376, 129.573995804757, 132.518663546478, 125.244708968804, 128.811767492544, 133.796700571635, 133.759773441338, 135.065809437168, 131.695667245327, 127.485651855837, 135.260584397735, 129.727927477451, 137.694405328014, 129.322317728298, 128.677394943023, 130.054312644471, 132.25899040164, 134.129952298276, 134.738950498487, 135.379121136139, 130.671097935529, 133.247764200258, 128.695892738475, 128.493478994743, 133.199595849872, 132.336439475017, 128.474490544781, 132.231441827997, 131.217141982083, 135.899949411648, 129.391178889895, 126.285395290847, 128.483278228554, 132.171973838341, 130.015814631488, 135.364137392841, 130.968205155423, 134.795099015217, 132.661806812586, 128.764288148406, 126.10250539851, 130.126096196505, 133.385905590675, 127.105979423759, 131.450338039893, 131.001289045194, 127.965352029355, 128.963846725199, 134.37920177092, 126.657921168947, 133.648660481906, 126.478268647712, 132.357813307389, 128.712308590285, 133.463588720168, 135.441929301535, 129.02346030613, 132.50680072159, 131.786796940985, 136.096051399314, 129.371911671824, 136.61969342538, 130.790893904823, 138.37310993932, 129.496339866534, 129.600047103513, 133.800243746366, 134.325807297067, 127.585099106354, 132.553520861195, 129.570788459055, 134.634867825339, 129.96246259368, 128.278574194181, 134.710750538561, 132.693619822256, 132.196974189003, 129.474789609167, 125.246007787281, 130.542623838521, 134.276773051621, 137.301568796229, 132.61732677951, 129.1362016954, 131.439456538447, 136.698735443798, 129.119086686157, 138.029463094526, 129.32810890174, 127.179049050382, 128.845957776223, 126.092076704584, 133.073669064322, 136.273276300079, 128.618783297616, 137.726662232828, 128.596040957092, 135.845423920848, 132.798365146826, 127.867933200817, 132.789988913808, 129.435245425169, 131.160744655805, 129.013832582821, 135.052996212462, 129.280101000168, 134.038790801017, 126.802641921713, 135.13383938424, 135.731892464394, 129.926966396398, 130.115636443197, 129.312326738035, 128.592527195626, 133.464378098144, 129.628424629521, 134.802967288689, 131.096520322372, 128.339847127009, 132.797483759679, 130.949084151984, 129.75792048012, 122.805493593062, 136.491371061061, 132.512720193087, 134.959220993215, 127.146743581138, 127.993402352453, 126.844038289432, 133.068299348167, 134.301885695212, 130.188110588231, 132.301474652359, 125.13548975133, 131.000354077604, 137.544436752413, 132.216883281033, 129.923939780425, 130.051918363842, 128.788914547257, 127.480646958289, 129.799169224539, 131.698337393979, 133.634260270565, 135.763895303177, 128.477963487097, 131.756621536946, 136.246713602765, 128.673362273665, 131.135767994451, 134.033306433393, 126.835087776046, 132.706787328782, 131.769911779282, 132.583270497768, 139.643923296392, 130.686829774329, 130.44304614309, 132.080573877032, 133.825611158656, 127.341800658266, 127.754670383757, 130.933029153568, 130.427503403238, 125.829126556473, 126.275379751337, 129.796749734064, 133.606171578931, 137.11859776818, 130.153208266456, 131.701576975025, 133.131204115865, 126.213964224083, 129.179265150609, 129.585787207163, 129.993978559357, 129.256150676175, 127.177348406227, 129.577232897651, 134.91792225195, 131.791588578828, 132.04422279914, 128.734091575244, 133.402717294248, 135.696325554001, 127.419820742953, 126.225938783081, 136.376961187312, 127.234455136756, 127.004505401283, 129.490003933948, 132.784215140625, 132.570488273563, 132.855356170369, 130.238918077514, 129.799739311054, 129.512826368131, 135.324332521194, 135.815638388583, 136.882060163497, 127.852888945659, 127.297717981316, 134.609413543246, 130.52379166583, 127.972640183306, 131.687621092325, 130.03443628169, 138.687698216633, 132.715246995822, 130.723494787068, 134.382582051147, 134.953031896879, 129.668640422899, 135.267141212587, 130.603594371053, 131.212390060153, 131.235599169625, 128.222639941237, 131.187970913447, 132.015545678799, 130.907578842562, 123.299450963587, 134.828360777553, 124.920022411158, 131.441362937361, 133.577001927542, 133.417856148258, 133.054950097807, 132.241921916316, 133.604398046038, 126.647237363136, 124.375973924183, 134.7019515126, 129.405022002645, 131.047554328886, 135.686382563891, 134.556676901246, 130.766474135931, 131.134410747134, 138.256356931065, 132.860772322792, 133.604869472866, 121.160864835846, 132.968430889952, 127.827453124409, 127.433631630461, 134.671110752754, 134.320915626215, 130.265759791356, 131.092749547395, 132.551610898316, 131.480627266911, 130.064057475795, 130.524356092707, 127.350688730196, 124.155235213604, 131.802497706845, 135.608467288041, 129.383876216171, 134.969543960845, 134.474687047113, 129.371611164219, 131.636462382245, 129.402881424625, 124.150238153235, 132.14338115525, 128.304567627117, 130.421591962816, 128.617686416696, 132.230429097549, 130.622863393658, 133.859449784197, 132.997874395658, 132.22786200838, 131.302847464702, 136.342997652924, 130.328776029213, 130.700535661618, 130.92117618757, 140.064172442499, 129.978822475275, 131.645489632296, 132.890604983252, 131.382316742857, 133.941148538156, 133.747921689399, 131.415195084727, 127.171971584199, 136.19502079494, 130.699709968381, 132.249672871395, 130.947767988767, 131.673293471703, 127.786487014827, 135.572248245589, 128.081877749459, 132.273844391912, 124.584026885522, 136.721092637773, 131.640313306139, 123.511593304388, 134.227880421364, 132.43244706867, 133.342959511404, 134.720349746589, 125.02630957313, 128.15972919254, 127.420684945835, 126.643677285065, 124.33646256648, 136.968777896062, 129.948875870145, 129.977645464434, 133.712833309489, 133.56028788599, 127.777382796672, 129.086092931668, 129.178305132846, 130.74614388422, 124.625578579669, 132.35444024884, 132.905071815923, 129.555277996253, 130.614072029896, 128.388782673511, 133.200534144436, 128.59696468333, 136.786953204501, 130.49560532662, 132.34180532839, 127.01166625868, 135.259637761546, 131.398437565552, 128.497251693512, 135.207500615412, 128.581930975806, 134.419011265005, 136.391810921811, 128.95547893814, 128.110959454034, 134.798308763968, 134.807345611106, 135.603283078088, 126.797035768109, 134.232930359951, 133.510542261133, 134.308488412161, 131.675405443181, 131.740209069661, 130.919021901323, 137.336964729575, 131.538815679504, 132.648428097512, 126.506577041468, 130.101195754377, 126.837007142099, 131.303678647839, 136.242935383823, 127.482682715839, 130.394874664634, 131.842580580624, 130.65082127914, 132.016827131693, 129.170610225353, 130.863589454023, 130.095964070183, 128.015903257815, 130.083759137151, 128.163728767223, 125.151354436094, 125.124966943687, 130.7059791177, 132.07347101844, 128.435017276886, 135.676032151535, 131.427499304384, 125.998622074868, 131.754659786035, 130.108610646652, 128.171095749633, 128.054894266231, 136.803207806947, 131.353884727428, 132.651506832337, 134.15618508467, 135.286511865344, 129.451789628033, 129.230615882008, 132.433854124248, 127.848219359949, 132.841018592941, 130.145603660911, 129.809908395424, 131.347138065943, 128.839923540294, 134.361973979859, 130.93691827849, 136.819768472998, 133.95221398424, 138.077474258319, 133.901882763107, 129.998838683049, 131.182803210577, 130.004793476121, 133.343954446298, 126.910080875896, 129.060841226344, 131.820821228022, 134.823069444357, 131.020063635397, 135.371578486878, 129.197386182011, 128.531992232779, 132.383517701738, 134.4829634176, 125.89854203685, 133.748576910863, 137.744010734019, 133.429528557303, 130.144761944852, 133.777973027049, 135.199434134971, 133.818271022964, 124.732124447358, 131.717509526192, 128.709666772089, 133.787877490819, 125.774414212858, 131.978224110242, 130.465651398775, 129.829566152588, 135.782913149045, 129.972951649313, 134.765248084793, 126.63860506481, 128.88426957614, 126.973852156235, 130.100961448189, 135.474082181091, 130.57274695604, 132.12952463991, 137.596653961412, 130.959257309759, 127.701507856636, 129.109200117917, 128.659120215025, 131.937158112382, 126.12783872462, 130.816819110913, 133.665955701526, 134.90149915321, 131.198924200313, 132.235555206586, 127.991360869178, 129.59023127554, 128.992686762053, 133.620879621648, 132.153291985888, 131.659926903198, 130.305548021451, 133.81000789357, 130.564595371288, 134.559111808835, 131.032447751499, 128.327779864611, 128.604744518395, 135.92501347234, 127.28731687182, 131.72323356982, 130.906785153768, 129.244223262367, 130.777440434689, 129.78521642208, 128.918055653372, 133.730877003545, 128.144653542605, 126.640320898521, 130.663788542656, 132.062749882397, 130.13649906897, 128.640082983377, 130.791339816663, 131.623747096893, 132.834730111368, 136.634168784082, 126.31327923293, 126.251711175463, 137.682741554044, 131.199500240896, 130.103900251262, 133.17156830977, 133.896630276652, 128.784926633113, 134.471393970124, 130.338134886355, 132.415371619133, 132.173762120592, 132.759883066414, 129.535603512779, 129.237619460019, 129.232445713605, 136.207452388768, 129.965290793154, 125.190970894729, 133.634815004857, 126.424817041802, 134.497796275292, 128.921405940935, 130.302231559087, 129.900364715127, 131.602867970904, 134.396459632055, 128.029201493414, 130.167078320816, 127.112783591163, 134.361156854918, 132.823887256383, 131.499988056993, 129.349495827073, 133.272802689571, 134.354940424304, 124.327903142669, 134.978541220503, 131.818613388538, 128.855780092786, 134.647758975383, 131.28873958673, 129.758208338558, 134.456234328602, 128.265879698047, 133.204746661564, 130.006711441283, 133.524801720128, 132.926692119811, 133.549065174615, 130.947954270017, 131.866955440737, 129.854676133737, 133.991269805296, 131.056582701902, 133.920738423059, 133.466975993929, 131.350547359687, 129.480422227836, 126.593350318714, 129.41621094847, 128.808336767466, 130.551273888596, 134.16959787288, 131.180027205924, 125.483109350814, 127.271733974969, 132.920703304943, 134.902817437449, 132.357768462284, 126.45978291016, 132.684929665495, 129.705374795086, 128.039845567507, 134.04344730417, 130.802045060396, 133.669123749104, 132.800199441203, 133.378960847407, 131.356374920585, 131.043024988761, 130.647685864864, 133.523727178225, 128.106963301856, 129.76067874283, 134.229814893372, 132.784032769647, 126.666204761875, 131.521011621145, 128.665773426136, 128.712764801992, 131.890231048046, 133.977881908819, 130.939014529476, 130.146580730232, 136.573368445933, 127.41611101808, 133.089749095031, 130.978298330867, 132.482913974601, 126.358982747088, 140.893166669291, 129.058021019332, 133.148453307395, 124.701581112917, 129.1759898265, 130.956719011722, 132.633553160297, 128.903763989324, 133.870354976126, 125.727050171654, 134.605837128685, 133.189346149739, 129.544313534402, 129.986841109773, 134.044266554138, 132.810316535601, 131.564537393861, 132.434896221406, 128.313054826448, 127.26769712984, 130.826223174374, 123.837993974502, 133.829518825925, 128.549033556611, 133.720805191157, 133.795837469386, 128.939775731845, 122.847643819151, 136.025831732947, 125.795114028035, 123.78924733383, 134.396330746652, 130.573364522195, 129.004812211386, 129.054058314467, 132.198113241904, 128.522310159606, 132.193726543291, 127.10915595854, 131.563984081423, 128.532224073145, 130.072287628316, 130.21119898475, 128.884005735805, 127.931433124016, 129.410449107564, 130.439874900593, 133.258258627354, 130.988909717317, 129.726409838612, 127.903281123498, 136.25680694064, 135.425128477494, 131.908900956561, 129.416144403932, 122.29149394489, 132.691194920776, 133.373202406443, 134.600798373146, 126.823235359576, 131.384474538793, 127.965948777348, 130.047021690714, 130.435269175823, 133.946732954543, 136.397928967664, 131.563852948398, 134.279313703225, 127.931267738472, 136.738467379551, 134.896231293848, 132.772547283452, 125.571727723114, 126.771915068773, 136.39538786782, 130.515693334414, 132.880609378368, 129.212930190753, 131.367842707853, 132.991014790302, 134.468378625296, 131.799035759065, 137.328343496645, 133.730672880643, 134.002822249317, 128.075339558174, 127.500489135811, 132.602420232356, 133.683397557776, 132.625810505155, 129.045774661322, 130.898963752208, 129.152547940813, 128.10191365782, 131.766408738049, 134.339956003236, 127.904732394126, 130.520434946332, 131.801084754959, 129.652063908475, 129.264551875572, 130.319387481209, 129.833759930594, 131.966264475264, 135.117460225373, 129.831169370232, 130.771635618514, 129.683458210943, 131.494446757707, 129.885563373686, 127.643413551582, 130.397297644389, 130.973462345435, 128.955977741192, 131.39505995484, 132.372888739648, 124.542946805245, 131.560637526808, 134.343327748656, 130.769132602736, 135.448388513308, 131.123626228895, 135.45242661172, 125.031293679467, 126.309537851392, 133.635020250802, 127.836823545346, 129.662602328335, 134.749369417203, 133.806474964461, 129.786564522704, 128.994996653296, 128.004283942933, 127.577720924102, 127.851653879373, 130.655149214787, 131.6663014149, 126.323205449741, 130.268717521088, 137.062742406154, 132.018840936704, 127.010045176119, 132.24544335159, 130.140851509346, 126.518106098036, 131.130325966796, 131.095229236052, 131.929050616475, 137.284192040029, 132.039318391723, 130.6763107698, 132.995772513841, 127.568352833422, 133.693069863485, 130.961685906992, 132.271560159458, 129.189582671387, 131.538772767351, 134.965823436623, 132.215916751929, 131.225909154415, 130.523353621802, 128.892314558602, 128.74747546408, 134.399432781672, 133.570324337777, 124.943176195991, 136.079151085587, 132.514665569754, 130.966514745803, 132.563522755498, 125.105403950436, 134.436700297334, 129.462003267435, 128.394781576332, 132.105429412242, 128.012806468224, 126.284482537015, 132.687849707902, 127.686763712373, 130.670350336301, 127.276796371604, 130.448374743197, 132.31626505685, 133.977458371698, 132.287923325087, 131.619014876382, 134.581883362744, 132.317535924526, 130.523713493718, 127.254055679352, 126.18846690235, 129.879347230516, 128.971269553697, 135.784171269187, 130.38779693284, 127.246530923637, 133.603135874007, 126.116763343547, 131.82250517356, 136.849730410328, 127.442294909441, 134.078916450785, 132.059049018162, 134.217934047943, 137.323338187744, 127.909515064291, 125.423610214065, 136.214440957098, 133.73363102566, 128.523050916979, 137.180824683682, 135.42992396685, 129.228855827162, 130.676780637794, 130.313685596589, 130.563497991585, 132.164382936527, 137.000357067052, 133.668858932795, 133.298054134587, 131.362472464692, 135.539943199831, 132.366923437215, 131.210525950365, 130.255260893176, 132.881527795378, 132.43810080112, 132.042030097767, 131.49889565418, 132.943866419085, 128.95352374185, 134.313722736503, 126.609394644593, 131.425954797734, 131.461713972798, 134.523078802455, 133.943761082677, 127.981525378764, 126.380081363058, 129.122165035557, 131.656637909257, 127.774673060812, 133.335492606131, 133.080360368445, 132.734950913217, 129.928860369582, 136.142466294416, 132.344342353637, 129.033551453391, 128.64703455442, 124.551170354706, 131.169710975966, 128.205608505219, 132.261341868905, 127.520338844575, 135.235011014671, 130.373098970592, 130.435051296196, 130.76029521206, 133.33751009852, 134.363144686219, 132.91065969809, 128.759561725298, 135.381133321556, 129.891747524796, 131.683429665376, 132.075254398657, 136.016738948201, 124.547377039656, 127.726159695482, 123.226917158509, 132.1222826468, 130.061199365949, 128.928243446187, 129.242247578423, 126.997594067518, 131.246828567673, 136.15712155599, 134.588146879821, 132.888690990679, 127.791410925714, 126.116662205404, 132.303574751836, 130.355848728864, 126.618998416503, 129.888872114615, 130.881505187784, 129.867481041503, 128.667198835235, 134.64401912314, 134.467359382821, 131.532007562506, 133.597497647757, 129.564084755735, 130.630931179586, 136.408200973716, 132.804266332335, 126.713019285308, 127.618945165932, 133.441003895972, 129.338895601398, 129.481487137563, 133.820609762821, 133.596513100431, 131.042647594912, 125.440998800724, 130.71652915545, 137.232577857785, 130.348023825749, 133.023498955917, 135.236727354924, 130.986211008835, 129.55035706602, 132.665612957589, 134.124712775066, 132.852312603295, 135.47385618169, 132.884454256107, 130.060176149443, 127.707201467097, 126.639692168491, 135.838675966063, 128.983252107371, 127.198333957587, 135.93442067943, 127.236718510073, 134.428983887377, 134.154691508697, 131.971370784021, 127.663261437078, 129.53964389319, 135.608666741663, 125.514243448538, 136.742354902333, 131.657918261192, 133.248223924906, 131.958417950541, 130.812163722726, 131.680018695208, 134.764444518404, 130.012299366087, 129.160568112954, 134.20135272606, 129.676771748099, 125.546554638718, 133.092621319118, 133.99812719108, 127.10887107592, 130.7252137845, 131.522470942394, 131.356338095621, 135.448427318208, 133.082872683822, 129.242535197319, 132.437124688482, 132.583712997972, 134.814108146169, 131.642190784349, 133.368855177071, 134.471308042546, 130.585674119549, 127.511408877885, 130.343586088703, 129.049271009197, 130.771277427153, 133.001465499226, 126.921830442938, 134.730426138537, 131.495991318499, 130.812778583686, 131.272617147426, 132.666734914836, 125.251090390829, 127.466000515998, 130.322676248878, 135.881030563922, 132.001576195993, 127.869987339045, 139.912925388454, 132.910465193488, 133.173855386754, 133.571414336476, 131.089456963306, 132.742375740687, 132.915980164128, 131.866155382388, 127.745895828176, 134.14611633645, 128.917670385517, 131.961108162339, 130.814139069518, 135.445155193163, 131.978040176897, 137.173914561905, 130.485046875223, 128.449973297175, 132.01984261152, 128.51503913007, 131.346348569124, 133.7748534574, 125.757350782788, 127.056712874059, 128.952052827638, 129.723323406697, 130.903563516062, 127.248733983268, 131.981037289858, 132.438931815762, 128.754531328013, 131.697064401264, 131.846347613897, 129.760199737503, 132.14736454991, 130.477273020535, 134.164220519362, 129.676664056777, 130.484143891218, 133.836994647172, 129.259013640148, 128.125087149379, 128.190599222936, 133.823720761249, 129.423400947093, 134.150623872308, 126.799121693123, 131.027157767172, 130.661232179847, 127.833654419564, 129.94563845406, 130.953234889342, 131.09858328025, 132.851751250944, 131.563442022372, 134.991563367118, 133.328029765866, 134.395399176911, 131.080140687783, 138.620286959999, 125.743108148433, 129.919313710656, 130.841602387901, 130.078893736109, 130.494947116764, 131.832897342515, 132.13727209309, 131.214258470728, 131.438079759385, 134.360900394402, 125.279571308317, 130.0170853844, 130.634023973667, 131.40416617681, 133.97644212389, 133.762058162726, 127.89693634343, 134.470069132422, 131.472620522107, 128.015657342944, 130.585746148267, 127.450107034623, 136.378695534169, 127.981414254205, 131.662100414304, 132.327243922066, 130.139972864051, 127.45017222677, 132.538596540201, 127.618610652766, 132.881074241591, 127.796632564936, 126.220083743788, 123.722034078077, 131.914411285546, 125.596832767712, 127.833143027539, 129.989907766991, 132.166961762162, 136.943716398912, 136.842382147948, 130.663171191284, 130.574335126845, 130.199300358865, 129.917303939564, 134.461476990465, 130.714632722688, 129.13860681003, 134.261694054302, 125.009870661787, 128.631272241465, 131.882242848015, 129.350037114259, 131.41522178507, 131.34645811187, 132.609293039885, 128.456579496087, 132.650997846698, 132.388330578987, 128.943044460303, 133.392559824297, 134.598263441819, 126.705913438692, 128.161589145715, 126.848452316205, 129.648270786783, 134.035187835709, 136.254340659013, 131.65743443879, 135.957310439162, 134.438654088465, 132.872881035998, 129.229698508595, 131.666669217252, 128.183345097008, 137.708941178772, 130.473927171862, 126.451926236293, 133.064130634615, 135.08281627385, 133.88254636407, 130.830956239181, 130.082625690259, 129.917397699033, 123.726442200549, 127.775370840552, 131.135100863294, 129.495760925016, 129.853499485568, 130.410652113222, 129.662641571224, 130.371003537268, 131.875860224426, 129.344076691849, 136.143295922479, 131.94760666012, 129.47562652378, 124.470704344333, 133.060747258285, 135.271700788188, 130.847072353886, 128.771458675738, 129.179500582399, 132.511041694411, 131.924524870207, 133.058429023576, 131.980305356733, 130.519446141535, 129.943905694192, 135.294517945387, 129.121930083363, 127.403236348568, 133.422551331098, 133.693538086457, 126.147277478448, 132.845679573641, 129.87992633174, 136.841711176456, 127.33812219133, 130.359138957173, 130.47849554662, 129.305901076132, 131.524915709468, 128.562219544406, 128.859982187866, 122.976593054948, 130.802757556777, 128.632172228079, 133.141527906012, 134.556120774814, 127.427990556788, 131.089455692286, 129.476844650193, 133.32750249075, 130.088507152639, 134.900115925062, 131.530024851392, 123.170397047872, 131.226470475422, 128.381886205152, 131.151142351515, 132.616612079758, 135.79555358436, 132.550675803281, 128.24556256008, 129.145551281788, 130.256939850288, 133.899068481489, 135.645454584438, 131.15349212857, 135.121004847217, 135.347955301703, 132.464373959492, 126.760641350742, 132.954390142317, 129.286818074277, 136.038647735546, 128.164600633468, 125.98342554656, 130.708315177355, 135.641780036503, 133.909960349566, 135.564289336964, 134.091971760768, 130.725933968879, 132.825946109583, 128.792311596872, 135.039465168459, 128.073005753816, 128.548608173841, 124.4939905406, 134.076660649872, 130.262586862827, 122.358153764345, 131.905736978911, 131.691676572646, 131.993033410581, 129.167409133359, 132.340542519337, 132.919304342538, 136.09866552694, 135.261398150328, 135.675568881467, 132.679824768584, 133.280311981348, 128.076740996241, 132.543331637184, 136.350289152422, 124.6626787484, 127.690793658972, 128.064849766658, 136.561861856787, 132.181516918243, 134.013201911291, 129.068596303988, 135.663760000224, 132.875881048455, 131.272969290835, 128.844823460595, 132.05428601104, 133.809743248642, 133.32296431241, 132.734324773613, 128.333921976688, 133.007703438185, 132.539983666724, 129.23366525306, 129.201443439358, 124.830477468608, 129.826247507203, 132.292353372575, 129.868504698351, 132.699672449851, 132.827251416117, 129.419705023193, 135.963608097528, 132.996728130581, 136.155945969497, 134.388345955245, 126.727403254803, 131.675034980414, 126.356493858167, 127.84379525823, 129.735532345467, 134.436764047944, 135.282181963368, 134.506961470559, 130.447147822731, 128.706249654407, 131.836762988173, 135.21747712639, 127.944634541976, 124.975396673515, 132.01579944366, 127.887474930955, 133.966512503234, 130.829468205132, 130.050767718682, 134.360170364663, 132.207260374839, 135.721618889392, 127.400682530631, 135.253560746196, 130.637305798757, 124.45193314272, 127.617040335466, 134.06239200923, 128.118378400296, 132.905352232043, 137.081334082391, 125.744596264341, 124.375100958122, 129.847095854683, 131.900598116651, 130.940477582016, 130.34550519452, 128.474932439969, 126.615056607472, 130.794489935551, 135.204129841607, 132.512181071241, 133.134693891868, 132.397761351925, 132.813955832561, 130.714052891883, 133.001488491693, 125.124946988718, 128.370693347025, 131.528172517467, 126.746564033512, 131.90495713367, 127.635091884026, 129.855368866679, 123.582687186406, 131.446502360018, 128.388983364769, 131.257599045892, 137.441360715011, 133.515604103062, 128.517165264316, 129.477236940136, 132.306933873794, 129.673450441842, 131.90171163912, 130.886863583503, 133.227313228351, 127.549108509827, 133.544836149198, 132.586214040885, 128.012771421618, 131.74166069582, 126.995823167397, 133.157259498299, 133.09801225084, 133.497390558401, 129.899543237062, 132.074865597492, 127.333587968889, 132.080528164604, 131.025589006885, 134.014318694043, 125.871750689298, 133.931813125571, 134.26257487936, 129.539848644433, 128.585055419066, 132.877463148264, 128.886146818611, 132.41515784653, 129.607253150972, 127.298863303204, 128.598160001809, 131.63215290432, 129.553893516173, 129.911274973034, 129.222687628955, 133.253554061202, 130.668279695134, 130.187903833727, 129.475005956962, 127.904350418131, 134.177937804767, 129.795229798877, 130.801121762402, 131.101381423274, 137.847084778195, 128.211825140501, 135.553857118331, 126.758716834673, 134.148499398624, 134.131827645171, 131.181436497654, 127.579667088203, 133.009902400524, 127.508603711385, 131.68312163382, 134.928355916871, 128.877003467351, 130.646771473173, 128.26769788488, 136.334728507666, 129.526016665029, 133.498001191839, 128.640575531553, 130.113234124944, 132.69719431529, 130.703966143842, 129.781033150664, 127.714320326494, 133.9055278478, 132.260941841285, 132.661900955079, 131.502477245807, 128.975928573223, 127.680189715661, 125.922948249821, 130.321334916584, 136.791838699176, 135.949717709616, 129.448803019353, 135.643627853636, 125.280172630711, 126.322570852682, 129.100213850294, 129.585295298013, 131.394751329654, 131.929533265334, 133.059500022148, 133.25960631836, 132.856686492694, 129.415594416572, 129.309785489415, 130.633763861732, 130.412228114689, 126.156673428337, 133.440224324168, 129.442413249572, 127.599220796897, 129.376518877558, 131.777329339939, 127.640027900575, 129.585034361291, 129.45277510765, 127.142555715524, 130.495442482825, 127.524479573955, 130.930826940892, 130.447228126841, 133.769536663168, 131.906815061634, 132.796754243112, 135.143631313546, 131.000492620181, 125.506627204929, 133.069408630054, 132.913522595624, 126.230774148787, 130.682871400421, 131.469612579749, 131.376720114839, 132.732945644616, 127.493642157032, 134.83762234413, 132.796041562553, 126.847808031561, 129.672256869435, 128.164696865234, 135.859371385397, 126.788445216511, 128.466195515978, 128.819305529969, 130.361363287966, 128.528188438563, 129.625697984756, 128.482878777829, 132.099859551592, 133.38223207215, 129.406134826571, 132.612384291646, 134.306493473992, 128.03340272009, 131.012539299079, 129.370265610715, 131.535003068767, 127.685883750635, 134.17180884299, 136.818330668103, 125.36074410848, 126.962316237877, 139.760816487206, 129.712527486213, 132.919373068519, 130.878339689419, 127.267275310917, 133.397962134767, 122.309239873625, 132.865597821866, 130.69250387037, 128.424538956581, 126.449358592302, 134.734164538538, 128.413866227873, 130.522829152859, 131.85071071898, 130.496805479869, 131.883804565199, 135.595259978963, 134.689187686259, 132.544836974896, 126.019490126075, 136.026968384529, 128.090262660852, 130.128082440504, 126.694277522443, 130.243379616394, 132.646199412271, 135.981755190749, 133.789312902946, 131.0126454841, 137.439392577032, 131.026758079765, 129.66386582657, 132.435500562572, 130.31937536809, 128.844982659004, 133.532653651419, 127.380319136767, 130.507820311642, 129.200950820915, 129.993996401976, 129.113333308561, 135.125149929981, 130.525668089331, 127.432239820411, 126.764665775423, 129.110416092102, 126.804323458383, 124.994054358331, 129.704518497652, 129.62776911151, 131.439362058879, 130.376697456586, 128.70237030084, 130.900309031436, 127.728773947096, 133.12485393264, 130.379794202931, 128.539772490777, 127.680616648768, 133.437176217585, 134.347137412951, 136.566944506965, 128.116351769475, 127.96338190199, 136.444154532543, 135.734912795878, 135.663916211019, 129.547244248673, 125.056229102423, 135.520472131962, 132.132417006751, 133.383734039745, 134.617090127399, 129.644996602256, 134.145398946231, 130.19833428111, 131.957516057119, 135.092495820208, 137.487610693021, 131.702682223365, 128.147210560491, 128.687980972439, 134.794726423462, 128.668718525572, 131.812618865927, 122.48292626824, 134.723385379267, 127.708665884588, 131.350672494123, 126.900028597079, 132.159634740886, 129.046170823295, 130.428061810628, 135.146641730732, 125.414631967355, 135.115576184448, 127.644917073354, 131.854467658784, 130.563498819363, 128.726280115639, 124.425792676833, 136.905195437296, 134.822805951002, 130.556260963432, 138.519681856574, 127.332381467583, 129.53387557944, 132.176249646494, 127.831677755103, 134.324194823458, 130.206404648291, 132.1661411298, 132.122257844989, 130.086401362245, 127.620199448971, 135.437050277323, 130.587883417612, 135.488230383764, 132.976982195514, 132.981137895488, 131.649864935353, 127.411116691375, 129.290487768059, 126.239467244826, 130.470207587531, 132.562999485198, 131.762045812693, 129.337501756851, 127.173191882353, 136.353366637758, 133.337776668889, 134.978041629202, 133.809338904028, 133.055479319396, 130.365387877214, 129.432901871881, 131.587279927563, 131.039170096992, 127.614923294993, 127.667914537142, 132.250775841115, 128.791090068637, 136.195925411751, 131.108069241632, 131.004154375679, 128.910431461888, 128.06182007418, 139.316256802676, 130.275328702801, 129.196847927002, 134.486042773112, 131.641143737221, 131.43112358467, 136.651666052428, 128.670563866078, 138.787925753054, 133.567617197629, 133.765703114099, 127.636867056917, 129.513536406457, 130.23333953697, 125.794908929369, 130.896031242334, 136.379067062814, 131.846276904215, 132.92869023494, 129.81450563427, 131.776041046451, 127.250683965381, 130.315217000378, 133.935556237482, 128.27426449743, 135.488765422295, 131.310716938889, 128.136821940869, 129.939940420294, 128.36954234896, 129.840315881822, 130.52401596019, 131.318391804625, 132.839845164343, 130.911527252108, 131.119531602024, 130.518027822536, 128.616751711462, 129.396467273639, 126.153620648826, 127.095655496091, 128.246137475456, 133.806808552491, 127.023959360271, 122.474452350186, 127.485005416144, 126.286017052242, 132.911681023912, 132.584057965392, 133.739419914992, 134.311241789094, 132.731692220253, 131.035890619098, 136.144448875695, 128.514472289421, 134.150565475851, 129.903819690125, 131.521684656949, 124.284358793141, 132.59068898598, 130.269742227107, 133.111797522668, 133.029483412866, 135.650131759999, 130.641100772347, 129.03812558164, 129.810102445993, 133.836915145909, 132.230555255809, 130.566689508075, 131.469663511618, 131.239567454394, 134.706665929985, 131.105515993453, 130.366248757886, 129.663791613551, 131.696627623198, 126.939540368024, 124.022832814185, 129.745293598592, 133.406387007255, 129.19640462423, 128.692824297183, 129.504304306152, 136.658441950522, 130.785317992642, 130.4227067106, 133.581154508765, 127.195110698362, 128.280560258, 127.711897990665, 130.17469155884, 134.075657661297, 129.98072487584, 134.653820988339, 134.335647944933, 129.660713435307, 131.069619351499, 129.422044700815, 135.119173320603, 131.368571424275, 128.94282423183, 126.412957717191, 135.354319532772, 128.103418393099, 128.393876529513, 131.605902537798, 128.812476769241, 131.441861246312, 132.713080667264, 127.741492234687, 122.830052455511, 126.827838607549, 130.877906707565, 125.675066753261, 131.853775236059, 132.367986203376, 129.573892621877, 126.956598006352, 130.701466944117, 133.781283639764, 128.054522711272, 127.43122564299, 130.344472701048, 132.158461164377, 130.169620165705, 130.54659185886, 134.990269818869, 131.229418371568, 134.208598635716, 130.701808281063, 128.215670101057, 131.548588282195, 128.824282889426, 134.352630254833, 137.535953997051, 133.2341394083, 124.970554283332, 135.158779680594, 134.999113559427, 131.289054425801, 132.735463896202, 133.56802057256, 131.989258531521, 130.545861951173, 136.172707761738, 131.218682292576, 131.909824572026, 135.045879067181, 131.446437360607, 130.011533332228, 127.130190372261, 131.725763152462, 133.126010363503, 133.450248667229, 134.117771982012, 130.93696054433, 132.176973181016, 132.022285461402, 133.529799494772, 130.591695032741, 128.622357991329, 137.840897918102, 132.894653688707, 130.980530004673, 126.625483858576, 133.42101499641, 131.210952729271, 128.832250183396, 131.760265506124, 130.783549487178, 131.53332170292, 127.054104128235, 133.680109409517, 128.584480485989, 124.326212595238, 124.034735188689, 133.422954761335, 130.525947089008, 134.075025593107, 130.795247471771, 131.412808733034, 130.635485924029, 129.811129416426, 135.372514948772, 129.874276227344, 137.14971889548, 131.110139691943, 134.033464247456, 133.346557164958, 132.83480423338, 131.864975149569, 135.898497813883, 126.926684988764, 132.583257863498, 128.38873530964, 130.611875636358, 134.622178396083, 127.720786713605, 126.849268567557, 130.71083295745, 136.267718297955, 127.546970368009, 128.896923045173, 135.870282650642, 130.701740041899, 133.888257481681, 132.381795581149, 126.772054071003, 136.741144012771, 127.056214552372, 130.609557522853, 130.614837504111, 124.876314724361, 134.345073800486, 129.038823207933, 132.414512638101, 130.752271662672, 134.036228904981, 133.38870420405, 131.190728763405, 133.941233354724, 128.135257568956, 132.554142040124, 131.992901156824, 132.287509935226, 136.344253105238, 128.135012781187, 128.331158312652, 127.407842343138, 129.675681541247, 133.035387045711, 133.964987014223, 128.720253925231, 130.694128531761, 132.958850796462, 134.038576696738, 133.716536295844, 131.252883482665, 126.061908707754, 137.994865195344, 129.773262387599, 132.579070147628, 133.952088128219, 137.489230125476, 132.597055510696, 131.519047305751, 131.665791940659, 131.113964742744, 134.152955251428, 135.976573689585, 127.538610105743, 134.285817559752, 131.642067001973, 135.560872088373, 128.370589645331, 128.231152884656, 133.127100087669, 131.68075821071, 129.577753749141, 126.722880549702, 137.436047426293, 137.498298868759, 130.004312637433, 131.189019390311, 127.936895097738, 130.228993627007, 131.041185498055, 131.073953359216, 130.866368686379, 130.625519081083, 130.426930120412, 131.502181773286, 141.119151788298, 127.173296908469, 130.811468045997, 131.04373537979, 128.039048824718, 128.239357889571, 131.40050270531, 137.524864772213, 128.255063733333, 129.167791852251, 135.215517599216, 130.603768197633, 129.387031020133, 132.460444873414, 130.038873614856, 132.917773796749, 136.968754532665, 135.784358131057, 127.835993771138, 129.835262209529, 133.208235435512, 127.456614902722, 128.945773746244, 130.061122696593, 130.731057755545, 126.813477996753, 133.783576179195, 127.959522392423, 127.875170454458, 134.509502672942, 128.052007467695, 132.438277379651, 126.895616084342, 128.360769641254, 132.251635537562, 131.71796547803, 129.056199413347, 132.923382234891, 135.608106082208, 129.372888591277, 133.221534719451, 131.244167868086, 134.473444400962, 129.735904347263, 133.942514415098, 134.969803699582, 133.467444463198, 136.516257529625, 127.501367803877, 127.679104464804, 130.037687538185, 131.145716180948, 130.189903095018, 134.890933383239, 130.751755733015, 135.473607936391, 130.844409414175, 134.00907781554, 129.623883050755, 128.665003386211, 131.921385775251, 133.165002514409, 130.55765290725, 133.870885371331, 132.457697118027, 134.893467954402, 132.428582874047, 129.899340650198, 128.622492070002, 130.400621888161, 129.052602081108, 125.966589722291, 133.872662216801, 128.890258134893, 128.096527068931, 134.704030465829, 130.786608024032, 127.954002808339, 128.73470008033, 133.667261954534, 126.717546637764, 134.070098119347, 132.124479352502, 128.865496521044, 126.817954883817, 129.373310309206, 134.596587914906, 130.838345883828, 127.735510118579, 131.026305632952, 129.766631627649, 127.760903948604, 132.234750601009, 126.57375620308, 128.852904565203, 125.321068721398, 130.49624132973, 128.793400943181, 130.087697670012, 127.209567105666, 130.404556792118, 131.739622823716, 130.748251550237, 128.261741512099, 132.322441085532, 129.49729733214, 133.032411036982, 133.85031705206, 129.726839399269, 130.172376892285, 131.343659480189, 125.350967862126, 131.687228566073, 129.746208825913, 136.378418268857, 135.061017565563, 133.764477374232, 131.116675603116, 125.254322504854, 134.964235509241, 130.446210232626, 131.58576633095, 132.499095311565, 129.319520657333, 130.071138517883, 132.461371731593, 130.265703080847, 130.361163979349, 140.293417994344, 129.167653586313, 130.504593581647, 131.006613377083, 131.70972835811, 133.183177542516, 133.452087129955, 133.524326796272, 126.474959098542, 130.917088265856, 132.622593383323, 128.927377049385, 134.141583918508, 136.614991385342, 131.185938989197, 129.956461983233, 129.102531928784, 133.447754814793, 133.979046202684, 125.756609715263, 126.339251843358, 128.571439679223, 126.914888577629, 128.835689427446, 130.637503204374, 129.19537450707, 128.766441677602, 134.315550123279, 128.089260444345, 126.703323470528, 128.138791221179, 128.986600869044, 135.567789858513, 126.86875126432, 130.24144573736, 126.030101474903, 127.909737519646, 132.910367210399, 132.509744583158, 128.878595665071, 135.445494257688, 132.134739494407, 130.331923281245, 136.038056796816, 126.497118534234, 130.453990261517, 129.016580240583, 131.937611028495, 131.545229909046, 137.837069323925, 132.047766588122, 127.910857387236, 126.94741397695, 136.508115643627, 131.559868867847, 130.451536947118, 133.685478935429, 131.595686410537, 131.905802395733, 127.524756985777, 133.142280391353, 126.400644216906, 127.67153936691, 130.146292209023, 131.16214597372, 128.00594624774, 129.733404107014, 127.287931474014, 130.439569614028, 133.972577396424, 129.731108663769, 127.760318390591, 131.716849247148, 130.586335531684, 134.280359776688, 131.378498511399, 128.303826153685, 129.129383098502, 131.716062659695, 128.875614318302, 133.00519304912, 131.847864063042, 130.368603236046, 134.521743446647, 127.265864403918, 130.019648104579, 131.671658574709, 130.885132243303, 129.022756656742, 131.409111472056, 126.182687980838, 128.981266911986, 132.914909524199, 133.938023312637, 127.540374743672, 130.34163666611, 128.061299580916, 130.989309130582, 134.359576508016, 129.110418792573, 131.006200933165, 136.213775184634, 133.886323395065, 135.828005945433, 130.02459472969, 135.06848550907, 130.554540486135, 128.788530102526, 130.218823716308, 133.118163550573, 129.465513025045, 127.139617587431, 126.664041915505, 133.756818444942, 131.696594080514, 136.843822702728, 130.85297065346, 129.068559442509, 134.731895837877, 133.678356227976, 134.349651439375, 132.288815926493, 129.055980041885, 129.434332966609, 128.918334455704, 129.596493372335, 131.373395404136, 128.022857925993, 130.073975368675, 129.43371312869, 133.26385353121, 128.202152400728, 131.068103751634, 129.037448507874, 129.629685950752, 135.132361737674, 127.170038660973, 127.001745755542, 134.401812717974, 127.481345857243, 133.062292037532, 127.00136997592, 132.991446507781, 135.470775413028, 132.658826361202, 132.109697525722, 132.604962981089, 134.722933096813, 127.530118769805, 131.63866178013, 128.674372576352, 126.048705331896, 127.039579831708, 128.34392027414, 128.299330814876, 133.077123673962, 129.729353797539, 134.930492263941, 127.998761891879, 129.86214185921, 133.785705285997, 129.86451853193, 132.743811675185, 136.152055190828, 130.883753763995, 132.68820116548, 132.141172428105, 136.244591225789, 128.264195570641, 125.178972281903, 126.917304094898, 130.702349870491, 130.406118117934, 128.737721895772, 128.239085250586, 133.495784993021, 136.59347999099, 133.49885269744, 130.753419764984, 134.048563891174, 131.61492552147, 130.126588845251, 137.215672046145, 129.268112679083, 127.838832660961, 131.375258988587, 131.189803709158, 130.550245329695, 133.770101292756, 127.143315154536, 131.707039235542, 130.438379409744, 130.085762373845, 133.524126361442, 130.603554060095, 131.141593515883, 127.855422100128, 132.815703415163, 127.751311188825, 130.76366250562, 133.423143882556, 126.290483990418, 129.877172124996, 132.38229677083, 133.542119435356, 130.188381993559, 129.270065621584, 129.117538160924, 132.741655096631, 128.844290274067, 125.525885684676, 128.395593779096, 122.588847860683, 134.093137152039, 129.458915734808, 128.897312216037, 125.878041904545, 127.353716444843, 129.38455879654, 128.90332089406, 132.827200368272, 128.047767815075, 130.655144887947, 128.980380743816, 132.694870677145, 134.026642973161, 128.960223257007, 133.461782436933, 131.791265292312, 131.482079135088, 129.709753971029, 130.092341378061, 129.690001705358, 126.995860674816, 126.188077666101, 130.39649389322, 129.471940990907, 130.032495253781, 133.789800731056, 131.889351759469, 132.382976463957, 125.882937921341, 131.325355239225, 134.377187329432, 136.05159569311, 131.542631221912, 126.51634157865, 128.238233177426, 136.853343691015, 129.58148509615, 132.832672199053, 129.21055185218, 131.915367798893, 130.971848967274, 132.82094131326, 126.173005473549, 134.436113853059, 130.81778796663, 133.572750174378, 128.915703984035, 133.036794676046, 129.865829455643, 125.013419133717, 137.113626437777, 128.759610599385, 131.202179498591, 126.571183037586, 136.868905923109, 132.31294669084, 135.477180683182, 125.148945577745, 128.00289201747, 129.375168415172, 130.206533829211, 132.445939195612, 131.150952963845, 130.349695712452, 137.901863962547, 128.377690079135, 129.387695117939, 131.070817202224, 132.484745816347, 131.804988485174, 126.234813584281, 132.078386974643, 133.180886281822, 135.43172500765, 126.177089711936, 131.038137526999, 130.089958401567, 130.220880301136, 136.482349642773, 132.042060848838, 135.36226244686, 131.185194584081, 127.522933227617, 131.804535892245, 136.805640258957, 133.340347692945, 131.938474983631, 131.347696463908, 134.144809403415, 135.550292660316, 134.185014215241, 135.150599328041, 132.891798279763, 127.845523981762, 135.599904843863, 133.939597317265, 134.119675698074, 130.401289042872, 131.862342277421, 129.78408468104, 133.999071575299, 131.622668625129, 131.881551350551, 131.352536702451, 133.285969846344, 132.931040505571, 135.148534350162, 132.002128170456, 133.513722573217, 131.481657259896, 134.2246947994, 127.712854122728, 133.356293972251, 130.085369124914, 126.369282887348, 135.072975909221, 132.949755310986, 130.919912036444, 126.756445863131, 135.062712617465, 128.674678527382, 130.601544568824, 131.881061172855, 130.76170596231, 129.041495394649, 126.814408262785, 134.464542726621, 128.467927732912, 130.54538559504, 130.040514735766, 133.920776800026, 129.118691444158, 129.54923550588, 133.12487592564, 127.19674929919, 130.983552251881, 132.619313785801, 127.848648721286, 128.84090796064, 126.972868047618, 128.093721508249, 132.073550638766, 130.926395501657, 134.241622252441, 134.091157522928, 132.706152157178, 131.71102091103, 130.605275177208, 132.184973274227, 132.404522389244, 131.250729093458, 128.102775175643, 127.727943067417, 134.424910438744, 128.745753679258, 134.005208788615, 131.244148655555, 135.783891724114, 131.105643488398, 128.891657143505, 134.861810107614, 130.466632556095, 131.952874054502, 131.723156817574, 133.093291846254, 135.26078366724, 127.406238760449, 129.516175422562, 130.384360285561, 126.876367023148, 129.510416056439, 129.106454095316, 136.214874550382, 133.595992274444, 135.331571457335, 133.009249034163, 132.39009457347, 133.068254297892, 128.06633404668, 128.005844961676, 131.187867041423, 132.915996106194, 129.039870659615, 133.917243747988, 131.523292877021, 129.972486540769, 129.817136404055, 127.816935768317, 126.50732243439, 134.709648281901, 132.535391079663, 131.107993259661, 132.091383454039, 136.717438194346, 130.099699604271, 129.776307986754, 133.403025655429, 128.759458093511, 130.129639180227, 126.606964126532, 126.509574941962, 131.874041975354, 130.668562323401, 129.902223301811, 128.158702965597, 133.71607194204, 126.538337486984, 135.530840036236, 129.399104379251, 135.495311215167, 133.048255082458, 134.245423062943, 128.028987842972, 127.013004608585, 131.997113081095, 126.822320594883, 130.528871370946, 127.394156906608, 135.622781340547, 137.726411036339, 132.447158904694, 129.04750822582, 127.669001920643, 134.363839312316, 134.048005247562, 133.311105603033, 131.627801319824, 131.350102858579, 133.101334340225, 128.555185728946, 130.094347813439, 127.522255067033, 129.823935054285, 128.176766852154, 127.604955091846, 134.3412324724, 132.892805817682, 125.100360611778, 129.596488758527, 132.975458343497, 130.864461972389, 127.652560917296, 130.016749332623, 129.296159292023, 129.667520208307, 132.503336850804, 127.340506504264, 130.607293932026, 130.9899525614, 134.321724162473, 130.776404946825, 131.816219123322, 127.549920445986, 131.276090627516, 130.938568469799, 135.911488858482, 131.665419515171, 129.221481155594, 128.092333941147, 126.884619869308, 130.079241153159, 131.286220371861, 127.227953148626, 129.523861175959, 129.007887067937, 127.065204961295, 129.89264798797, 130.442940426475, 131.695328300842, 129.842584149381, 134.476941388122, 131.92076547932, 130.989886823339, 133.677987251336, 130.688755456412, 131.514112644714, 132.953300133086, 133.457886578812, 127.621911216147, 131.508246226111, 135.906989250825, 126.842283816437, 130.251914389123, 134.484379001666, 131.16481336488, 132.162750045383, 133.940136365679, 130.94306982802, 131.989971650432, 130.882507003966, 138.001450604705, 128.262898687298, 132.130718922951, 134.121142041783, 128.678912975946, 127.373832962959, 139.214398963528, 133.874050613182, 130.367666288962, 130.926526533944, 138.301421108672, 127.275278639913, 127.838940533684, 130.620614410201, 131.706938877771, 130.50842436372, 124.663481540496, 127.757421186506, 134.708566262723, 127.541055721325, 124.808340734198, 128.950661909467, 127.717340362976, 132.399575945363, 127.817716007326, 130.936386671537, 133.036135128009, 127.178661820823, 128.340353990783, 127.228114763277, 131.410657466395, 129.296058762908, 129.8015644436, 126.701012251569, 127.244512596243, 130.157000399344, 130.327406685607, 129.992272205869, 132.903875406105, 134.188990088044, 133.672964164042, 130.570921513263, 131.873647257308, 132.146111083625, 132.111945492228, 130.973196084308, 131.246105727702, 126.947077297772, 126.437754652487, 129.643967014806, 123.087779026222, 130.780022937841, 132.141778698174, 134.537971016619, 134.344229320187, 131.792186722291, 133.422400451805, 128.329085362763, 130.904483750621, 135.57610762161, 133.827613681708, 129.067114736654, 131.631399465366, 133.576051387887, 130.206786147917, 129.670074494506, 130.059731480646, 131.747889272624, 131.838337697692, 134.813819175496, 134.715480193025, 130.526223797955, 131.144171872825, 130.257237511276, 132.171149113969, 135.700381551244, 128.097829525964, 134.146703714914, 133.405774166065, 134.234599928102, 127.275666140052, 125.012943388697, 131.340010301763, 131.115298019919, 130.54722620337, 131.777113869962, 133.641548283229, 128.487005317966, 135.181346827072, 132.875583841124, 128.909490969824, 129.574201497513, 130.068902779697, 129.731858163183, 134.979344248311, 129.533843417625, 130.275784363003, 126.957459564537, 130.415262263776, 130.576156468435, 130.733992217598, 129.797376589086, 130.208994339927, 129.203677366089, 135.506417006042, 132.395678239738, 131.848692650615, 132.922029034618, 130.825043886813, 134.6016980239, 128.943495966089, 132.001458413605, 133.544139431393, 131.827110040771, 130.083845072446, 128.241118376035, 132.565116418332, 131.257690002319, 134.422111373629, 130.271307577061, 131.560896164741, 129.222785638378, 131.800160663095, 125.203740631077, 129.974331868696, 131.607728384573, 131.229984278568, 137.707209653228, 134.707243666631, 132.188497140087, 129.30711724878, 125.9145424725, 130.492687403037, 125.414230726267, 128.851942089363, 132.301112475572, 135.026368298234, 131.076180816921, 131.770898573618, 131.845378526503, 134.591838259143, 133.288845978233, 124.374828094768, 130.65277960112, 134.322153067955, 130.677099034851, 133.955435418019, 131.07449126665, 128.799641500675, 127.999078600839],[343.800057236378, 358.38746145605, 353.004282028999, 325.118351686728, 351.566958261273, 332.276692232393, 362.338659068329, 343.970791643765, 379.218930305747, 373.084195500868, 388.84789980727, 362.39383290347, 358.874578484783, 335.309795563073, 381.83137519506, 324.316960451049, 353.340480521821, 345.582014860439, 367.567044937095, 358.684953005948, 335.371731187432, 353.148990339913, 347.839336508692, 366.648236332885, 364.65193791438, 364.131464251557, 353.294684803584, 321.524316343288, 381.051924684203, 348.712409598227, 349.486392056422, 332.018344480085, 342.25172055587, 328.326551147621, 344.341315252853, 355.836452749527, 353.647424856942, 328.579390172934, 342.267373365218, 347.566670142605, 331.559852479598, 346.187700930444, 329.926250366907, 344.17343274405, 341.167216106241, 339.408712986109, 355.695110011676, 349.999145428505, 328.376581619929, 330.594252570191, 345.184649161212, 325.634022515132, 333.358355393229, 323.089016562527, 296.977092943899, 363.825222812876, 313.271745238491, 323.783827404107, 331.643944471986, 320.80881840514, 345.552756065695, 379.768413147137, 351.827928857627, 346.253600134754, 328.936942837938, 350.454873186232, 356.301013979198, 353.43932057936, 334.075186302225, 336.303080408042, 352.015463493147, 344.772583358367, 331.549488612184, 345.223167351961, 328.464362896051, 318.51829669519, 345.975561385189, 345.36071463027, 352.980371175548, 335.15239230419, 360.331453003818, 341.545132232398, 359.7293511443, 338.939624632832, 324.087414739088, 341.545338611853, 346.089228586076, 364.564754948652, 338.364767555705, 399.341819912457, 310.785744979715, 339.094291741981, 358.612175090428, 353.404648733147, 326.320329442449, 332.745842951344, 348.457924569112, 358.08190861299, 337.25184279434, 333.739536353791, 324.398572897948, 367.051780716206, 325.322467687998, 358.789468008063, 335.070922607959, 326.181745090616, 390.459787396932, 346.923808694949, 337.871895930549, 357.105836890888, 342.493932827787, 359.836948993821, 334.361031001311, 322.075679801493, 318.107509670261, 343.899817947361, 376.256723849211, 341.694875192525, 332.918000300907, 331.593446807822, 366.365036531831, 315.647872563817, 334.176285349517, 347.857462980017, 348.526023084691, 323.947078303554, 338.321273557832, 355.383130268888, 338.57414404139, 324.32411608564, 336.548267057263, 341.498798413041, 354.334272560596, 323.237707842503, 363.145964124737, 329.904332204517, 351.500186611441, 344.395659830276, 369.934242402049, 333.803254702045, 357.95650065207, 340.609221267761, 330.923706736147, 353.067310343585, 315.194254476688, 355.364393209409, 313.889431322543, 322.498003353324, 346.880120355225, 333.717931849568, 369.455251488104, 362.70803980887, 337.994275873448, 310.612328457161, 329.241446600035, 350.050908372542, 326.756845270063, 371.109866574736, 338.250270859666, 384.038570272938, 342.083610871959, 345.073537535045, 354.991803420444, 352.06038904676, 307.247515893578, 338.156131328098, 328.755501911781, 340.849881596967, 350.25676522096, 375.189001793319, 339.940913906979, 375.73722719004, 304.672059105033, 344.647246366114, 347.484620208192, 341.891007575553, 337.639160509919, 349.942510479434, 337.356030317672, 389.552521428701, 355.773197373151, 329.573721290672, 355.229730872756, 321.576095445323, 368.480400789604, 325.833751372605, 373.998605190651, 344.54627764437, 336.885866756686, 353.482220985196, 332.983551261682, 326.871610203506, 337.492614018815, 377.705916684968, 318.641545202578, 323.782146013049, 361.030131951932, 348.450740950583, 369.766902656671, 341.448351932259, 333.751579648041, 343.700893676429, 337.010529878582, 330.654240164684, 342.518020957719, 335.676179310738, 352.530827863496, 359.703144016888, 348.725541784429, 341.592073563196, 337.244146701618, 336.124944756125, 330.095244340756, 364.896267927018, 380.328487475801, 313.306181686886, 344.490338795983, 347.985106843993, 323.816393369765, 341.484975857609, 352.298738421099, 338.640631402197, 304.074031115636, 330.666890164065, 367.494289868191, 364.463493184929, 350.260318041672, 319.272819445225, 344.387519302589, 339.747636029768, 349.3682386272, 365.44777918707, 402.100154676454, 328.523475484663, 368.893217567022, 325.311445066386, 350.764331368085, 345.146505601569, 363.389988549255, 353.026973067674, 350.242550915756, 337.825887779069, 369.233798985324, 355.321260631283, 357.429144548747, 352.17046310008, 339.713877886666, 326.98601461983, 324.997016839968, 336.262959481046, 342.08353844448, 317.439501260771, 330.476406753796, 355.53078875066, 348.996102488957, 356.861965270684, 337.156332645499, 355.30788346282, 318.179471155701, 330.107963374439, 343.536159213066, 345.287740544574, 366.971816817543, 345.109911976208, 339.972138832832, 359.415121099049, 350.172775329599, 340.602346230056, 348.654743386259, 339.398941899215, 330.154727758079, 335.845541952772, 350.66780106863, 333.826907170848, 348.861229657587, 360.053558160114, 363.637683418648, 360.138332935557, 317.45178283298, 359.488649470545, 361.348172192779, 378.310841559833, 327.210162328707, 330.573464383441, 335.469410273283, 364.518743399528, 358.3378607317, 312.982212263488, 329.92537418621, 336.646614636958, 343.522264171075, 330.365862601233, 353.11196623694, 378.366942601542, 341.241815521149, 313.789117435542, 359.801102371348, 346.447689286507, 361.488743808081, 331.486634599025, 335.949337954638, 363.480722103965, 334.669932271585, 349.850621298916, 377.781687744118, 330.688226757855, 349.340883295131, 316.054334660636, 326.159292261376, 340.281248104874, 362.372350484589, 359.425133786312, 336.779060502139, 307.914558015818, 328.573138960862, 306.642968183376, 330.522390750363, 356.587278452135, 343.968201031434, 333.017582994943, 332.803646636131, 351.154740427592, 329.715059492661, 364.635884707228, 314.555405601751, 344.452069074014, 353.85887124294, 340.768782128619, 337.505483678924, 333.666160909488, 352.340242959473, 347.255758246521, 332.496768611795, 362.203025559162, 336.619558543391, 373.634557015925, 348.592780620303, 357.479503875591, 359.589387487727, 326.708595621355, 370.272595734106, 354.931381488429, 341.647167932563, 345.032334032407, 364.971127697938, 336.6761944234, 335.356597500219, 349.710304285618, 360.090067262356, 343.330352403065, 342.623307426907, 362.809905692459, 331.733742256964, 346.875100485434, 330.384529407918, 340.098830549248, 342.946597451083, 319.17681681274, 336.700998802505, 363.747032612176, 342.967720766683, 341.22120309117, 317.710677932798, 350.385422541822, 329.461006528561, 356.103844235251, 360.244253672647, 332.637204312587, 349.648595699207, 323.797668258853, 342.833465475387, 347.602357135821, 354.565512611711, 366.845617168033, 334.345899201789, 340.194785458039, 338.725450166866, 340.939709161008, 354.553277729147, 385.943047055174, 313.189738378124, 353.650525722469, 360.747577208273, 335.028348341073, 369.136080293002, 339.488841576681, 332.351020762465, 355.115620683553, 331.037510354645, 332.959684184193, 343.99679288726, 347.14679787298, 328.615784527436, 341.691932152886, 361.159561818584, 334.376663146717, 335.015263036728, 314.517915720415, 346.059137113948, 329.95845758305, 358.13697847757, 370.332279575313, 358.770478920437, 356.928721132738, 344.409085491782, 339.422324245639, 336.814336296293, 321.372339657001, 331.11811990034, 378.382614926896, 375.174503833808, 359.937398336929, 325.634342585112, 340.859973077868, 347.779855023172, 347.180812411761, 342.691860202041, 335.457138470469, 340.78606445449, 338.518097979444, 364.84300997175, 359.72109171482, 353.08796333878, 333.005259854318, 354.768649202146, 348.126026720189, 349.851776504903, 320.439543263413, 333.424486732431, 337.44844521723, 330.381978568212, 333.817701287337, 396.655555542744, 350.07059344461, 339.511199637212, 355.098862271301, 323.202424676798, 336.202610593547, 339.69392016114, 357.249432681952, 370.044866667141, 321.082404781828, 324.730424220949, 362.350279289982, 352.173185529736, 328.538823068137, 335.062262702136, 355.169261399852, 320.493415984358, 352.617316193917, 337.299477245276, 346.833476402553, 349.268177375919, 358.009276683457, 366.217057844224, 370.15591412988, 328.895809755725, 366.826383457139, 363.523227562287, 364.263042256978, 323.720117565615, 347.848210094817, 339.540684656178, 363.719975241406, 320.198501623317, 352.493850368864, 329.872857243839, 348.885695878163, 333.320855144664, 356.407257390415, 346.845689348612, 340.901936368055, 347.88565250982, 355.060419209716, 349.047316795914, 354.255545987021, 354.050114803222, 347.258476501939, 344.221766682095, 350.168991774878, 326.923365584168, 323.371911354462, 342.25956624855, 351.933637056304, 300.26804944368, 330.930044201348, 365.598144236999, 325.421121001163, 365.788674693325, 386.935251700722, 358.011667622289, 360.966381447934, 343.338219524674, 342.404340115544, 364.88635534513, 360.452722815717, 346.991447037306, 341.953086520303, 359.082167076179, 324.775496887803, 366.292351265361, 334.397053242556, 361.960251159599, 353.774216621441, 347.267800598429, 355.772824197356, 367.739323987359, 356.860527302821, 338.383746182482, 325.23312769948, 332.863474231694, 317.792642216148, 337.399958073127, 354.898080302828, 383.711361748216, 327.50965447607, 321.813774455062, 354.865815005927, 319.508989530702, 377.213967047048, 371.70447656528, 333.782273225805, 351.617122044763, 361.166552243107, 360.234281764586, 354.406475974959, 368.472054483109, 374.359840548504, 339.144112823886, 356.63070825629, 330.213254098845, 362.820436706452, 358.636313855288, 327.495972129019, 362.614773306252, 367.20303905762, 356.409497703211, 358.324959157007, 356.514794415825, 335.229827125061, 303.517801420956, 349.976846558235, 308.254323507447, 356.54806017558, 325.434304002075, 344.474090771314, 332.422963080996, 372.564265196781, 350.248329302599, 389.508474295935, 343.843933324565, 326.514389552587, 359.671131701836, 372.11242436948, 360.862907649358, 348.007219689388, 343.455731572395, 366.969639396943, 346.81841338653, 333.055217469514, 357.482714298486, 342.120400487188, 341.94471974394, 347.464401561079, 332.077359957669, 343.420873233013, 326.677975951793, 357.246368284193, 320.217361290903, 321.996986173227, 346.447237587492, 313.367610932363, 325.582348583587, 329.489705453675, 360.096678461325, 347.423556851199, 357.355097269444, 377.338345442779, 317.768113300809, 338.828594905333, 356.846245174752, 333.322806701294, 345.620972521662, 369.034819515204, 338.141844946328, 344.162692978776, 339.448758483516, 366.448530898045, 359.651101626985, 315.194642184537, 400.211048137254, 332.731528990762, 354.933785980623, 362.557499811, 325.075635034864, 309.892289271789, 349.981486862229, 335.996902528489, 326.832310315225, 348.651384566478, 363.241192078393, 357.6676453051, 345.605486856049, 343.920891885888, 346.873215590709, 379.213168162517, 320.332896082287, 378.742648122264, 349.718078070859, 349.930516923133, 369.973983893014, 364.212850742763, 332.547863812602, 340.753852132498, 322.135659889019, 338.305215526869, 312.583408999403, 334.292210426221, 353.200803357396, 336.631421631311, 353.390137388164, 342.949571976897, 334.388180436231, 387.783021450254, 334.42077011543, 342.620521938392, 318.003327927924, 333.771309408335, 347.861815575127, 328.066020787837, 297.611589719615, 365.059769495294, 369.042095859786, 317.04693077475, 352.987253780711, 363.716410097199, 329.164090115031, 327.427683832603, 316.477352040705, 369.80304045395, 334.217811427607, 341.809038847443, 364.932714956566, 336.015184819833, 331.298427590351, 346.073911128879, 325.28521636743, 353.073005986623, 316.49618178782, 349.708010495595, 357.96362860474, 334.799372196, 359.416587507733, 340.195636958614, 345.13313551052, 349.30208833144, 352.724730144128, 340.811681945542, 349.080010475062, 333.539281998017, 333.908158798347, 336.803235710491, 350.733014176679, 348.609518165289, 327.908535177241, 345.751963310468, 337.757294568714, 339.49963603192, 354.136785935219, 341.479181144043, 334.1824296994, 352.315596351031, 334.210223338388, 353.299263632027, 340.906430994421, 365.679669104917, 365.835550613724, 326.143581962756, 340.561530365869, 361.170514261725, 347.856940454792, 330.426135136673, 350.797484488847, 332.987008808434, 310.542145500606, 340.665436912983, 359.09666445076, 350.555590175141, 339.186774008448, 329.477537114831, 364.256973873754, 306.066524859684, 334.773319948339, 318.343281354556, 347.138900518738, 330.993328190811, 316.315996957423, 370.31925678105, 361.300425498173, 330.433131515113, 359.981926080908, 336.325251716171, 351.428257788229, 335.367704956847, 340.198973658135, 352.865062412554, 333.470519110859, 326.924757526473, 328.599222365534, 354.033124498872, 325.863151133108, 347.86361777151, 343.943602646569, 356.299107549738, 353.902501179463, 372.410856992387, 329.558268276595, 350.084997680299, 356.328095906848, 330.914962261345, 352.532197687539, 337.685186911179, 319.531554001754, 342.027559661685, 369.658198916229, 328.899917654544, 340.667880628137, 337.732028793194, 325.342885734317, 340.345606278342, 287.9855494693, 358.767960073908, 342.269378195186, 372.39629114038, 347.64768599226, 346.976679033325, 346.079651582236, 333.065086155802, 343.887236719811, 343.509728415115, 341.008925355114, 355.775960674552, 351.762587486665, 324.529669933823, 354.415875774685, 345.346826893094, 340.317515414923, 386.32907334114, 341.994113244237, 319.47966486268, 363.02409239278, 298.902980529265, 354.456295960704, 332.834485525391, 330.920053765853, 326.419377166394, 307.738951312592, 343.499125620692, 356.243097030674, 370.224309217132, 364.796722067445, 357.521172474334, 350.927541508701, 349.858530698125, 320.752740150764, 318.884891398903, 347.290179714125, 329.692687991482, 317.236270872675, 339.741779584966, 367.519707437919, 329.859977176021, 343.718269836687, 322.651009685533, 355.108637366192, 337.665131921812, 349.96589569072, 321.250710859537, 355.198308006724, 309.935546014833, 330.807302936204, 350.479750127511, 335.24029745016, 338.345855327164, 352.347766967999, 344.083775520994, 352.685378835692, 346.599416651895, 325.817805007215, 340.267338806477, 338.086440028405, 366.298627756723, 331.942866944923, 337.22206649534, 327.287251763713, 320.22545578748, 363.004068151376, 356.017654796474, 346.482006450086, 350.286629093585, 314.341634723319, 376.25169500082, 341.828514431532, 332.923587098895, 345.203104350808, 357.546503168572, 348.800333325282, 345.053651725553, 350.282306808187, 324.671444306112, 371.217517872779, 338.288051851261, 345.866677584188, 335.655362631423, 338.691786707505, 332.523569403479, 369.471722115474, 358.385568792243, 330.627433723306, 348.319951746155, 326.906083057949, 333.891358035462, 356.625299851308, 323.313966312781, 357.399128580903, 348.984476757601, 336.814931061599, 336.941974713573, 337.41094518733, 325.876238481493, 352.509845885775, 338.355876696482, 360.981321278018, 372.462756387706, 364.90325773783, 338.375052222921, 345.572882031051, 334.85409967628, 320.438875375926, 355.241682643223, 372.854756678947, 350.008370254068, 364.180079272868, 333.306245882934, 356.012726538665, 356.018656403102, 336.229831842041, 344.802624090506, 348.921375475344, 367.39318594139, 336.735216270555, 316.467129838419, 345.252161862485, 324.057597615491, 351.100412089496, 340.989363132501, 327.179766420183, 354.408023986929, 336.402883259725, 343.089432745195, 331.863334778334, 351.554451565993, 356.955201736944, 373.629529201364, 343.496053163211, 364.682079662639, 370.535924513759, 329.321506844836, 317.268055510418, 357.726127492869, 340.159049560428, 344.073902116545, 338.39555409595, 354.296314386318, 369.865740242856, 334.78336691119, 353.651989191645, 354.963200026795, 326.083982755908, 335.15560905367, 373.91304256157, 349.967338792617, 346.091671853521, 313.607204849492, 362.426731184324, 337.814717271787, 344.882106196089, 342.94603000379, 340.478217439869, 340.403173605421, 355.590327637126, 353.977405307841, 379.575520119035, 339.836324085391, 306.080739037007, 328.650965717492, 280.603143751659, 342.347424529734, 354.734097204717, 363.116600362388, 329.190331156566, 339.580788455172, 348.54933933621, 344.339716018424, 361.475940060815, 364.669596585445, 352.231312019429, 339.921280420655, 302.198044007991, 337.514417258484, 344.641055181428, 353.904536639478, 364.659910291272, 340.591129648702, 336.979695430768, 327.227309299379, 341.761869385753, 314.101283624183, 380.789363754001, 372.287418942708, 315.55606669268, 333.264364236487, 331.606374583596, 342.359613776736, 333.798359336996, 351.060231564796, 339.383716918128, 339.628169384867, 341.359563639578, 359.238785574653, 344.246837416581, 350.1177821883, 330.44527029833, 360.451695568694, 342.725716676385, 359.527059788742, 346.414545959519, 339.113745564495, 334.802629374149, 321.641542391435, 367.488856981379, 356.238454396977, 351.352735193584, 347.424618374046, 350.960268823082, 360.221199188384, 371.559778228576, 347.651863424612, 345.924736398511, 322.154971141884, 341.715483566774, 334.800324167808, 369.554170847981, 328.651962001369, 326.753444353427, 349.176119500423, 313.906279566842, 365.732391975485, 344.391350545643, 325.932581085941, 323.140181948049, 342.771557958585, 362.063806983888, 345.733978600059, 332.93451524442, 372.383721515898, 355.313000411886, 319.167018061252, 335.322894662593, 346.605773619985, 340.057153494838, 316.071293016301, 350.424792844802, 376.78107001212, 373.792140860709, 373.896142933603, 319.599370025549, 349.500824274932, 328.20480896118, 310.33487508885, 351.621975417321, 349.055270789104, 342.164584110191, 335.858379642929, 337.864654847829, 353.386547704674, 344.533879617039, 330.811356126292, 341.010599243312, 335.430519912112, 314.216983211723, 346.104449748281, 339.210607325273, 345.182813411478, 351.343160777228, 375.438175364013, 337.138840565753, 376.932798906318, 345.075035648729, 323.649623939525, 337.127588685708, 358.804591783706, 361.077475362287, 348.268292378182, 351.946233521689, 352.306804020043, 340.007655923796, 337.201633050347, 313.157960228453, 375.964544443864, 342.782353024329, 364.267490362074, 328.129723675985, 348.178570726464, 343.377176633185, 342.890355981866, 334.945273173578, 369.237725323007, 332.298789217575, 357.849848859024, 342.485696856399, 365.03897821538, 340.15904466932, 332.219306927841, 339.259371933459, 350.376883532322, 370.506974600107, 331.754109885203, 339.009195364074, 345.967903472887, 341.394881956766, 350.106351561935, 347.67211129499, 350.478683988945, 358.48611834984, 330.172550381309, 333.594438054155, 377.740078622098, 363.339965075422, 364.888692773731, 332.063953253715, 334.803167938165, 327.360503683258, 345.987374512502, 312.314269465015, 345.374470397317, 312.488752679341, 346.973830163401, 354.366221003381, 347.404634534472, 335.550887424919, 354.698843173203, 358.424113170062, 322.494728462623, 333.49463572962, 333.286190639913, 350.605136444931, 353.48810214962, 362.46984688904, 347.619665740912, 345.264857891346, 358.739956711738, 339.004374958329, 343.664935298525, 326.094909129926, 336.11158391771, 346.731162974146, 351.31721823002, 335.326534594354, 327.537897546555, 355.078521551516, 359.927750926102, 360.566203733343, 347.821801482002, 335.800303265728, 351.39256510262, 342.755461023087, 355.105635194555, 385.259296381161, 347.236583942, 368.757699087685, 346.664693423997, 316.311758865088, 373.833869903457, 344.114298353101, 374.457523619037, 336.281054663159, 343.119673622499, 382.227332534103, 351.963126651381, 332.30077615504, 319.33517721135, 341.700509745426, 358.154245483466, 351.188559129912, 371.013007370551, 319.716731555718, 343.804675946084, 302.148551143543, 331.671482666113, 369.066128145157, 344.257419200493, 344.682786345687, 368.297434364265, 371.095201668622, 328.841852209928, 339.673800540209, 350.786520189103, 326.787708715501, 340.664651411212, 340.426246909635, 325.074643939351, 344.675849945118, 321.148596675664, 371.58920005092, 357.832040866864, 338.095641156291, 350.968086207264, 309.525876836775, 336.763281698218, 342.279885781913, 335.06511893623, 360.238991492009, 359.021236061595, 380.499792980997, 356.329613177745, 300.457525802434, 344.179998829659, 326.009149381281, 371.938886521641, 322.636088896019, 340.860178667677, 352.454826350407, 377.304337443682, 325.592443913603, 362.234723581506, 322.102900780651, 327.093804034916, 331.045901856679, 328.372922119955, 319.954881794527, 360.216927055332, 329.935398991757, 333.840964992147, 328.725325406302, 305.147496256055, 370.742230683386, 352.456184858203, 333.072903979644, 349.372208570029, 338.881775496858, 349.128239449552, 336.367136264879, 327.406744033872, 310.555097255198, 367.292536840661, 336.7017892808, 374.555928988582, 320.512058564555, 330.989994620278, 338.823349838471, 353.385134767262, 345.97998682016, 336.01935533734, 359.450826481589, 359.56270954843, 350.969402513763, 338.731623925025, 358.860117471995, 304.575302308792, 355.004890747029, 322.343296894141, 363.433221670328, 346.386494221157, 323.586109595248, 335.179514708836, 364.370131145331, 344.948712192431, 318.837857657549, 336.373439788152, 335.112738240234, 338.685918670969, 368.923527578118, 345.086148647483, 332.014366719962, 374.567555496702, 306.215573694924, 336.58204990834, 314.895472409814, 359.901149030425, 318.364324894245, 353.831857392295, 316.791473754471, 335.294701476032, 327.750602327383, 302.083564613286, 336.378825971312, 364.290682545255, 359.403263116977, 344.038889913183, 348.149311335867, 354.8097147303, 324.282140042947, 315.850429035486, 357.660964109443, 345.08269256969, 357.009067775533, 337.349100994923, 322.614609708112, 328.929822468726, 364.241192862133, 369.257779631785, 327.805064913095, 362.602328181857, 353.644710772141, 320.42391376718, 368.674459248565, 333.375832926721, 374.289345767915, 345.559559138077, 354.648243963225, 376.532130065197, 339.882207593199, 350.74144394203, 329.905775074327, 357.046294836551, 345.966162374474, 328.051108431853, 367.509076457565, 355.273457082686, 340.490484082398, 332.984690684231, 363.080044995196, 338.814668308754, 337.930779250828, 345.751299647717, 372.853579104007, 340.009614238089, 341.882130733859, 341.316533542882, 331.1876410281, 339.216197082756, 340.860739842237, 348.077032384819, 350.331235372621, 343.629292962555, 339.600084243111, 322.262537168761, 327.372816158416, 349.485455734588, 328.678719487701, 356.622013543898, 354.199768404245, 336.898987441142, 336.679329549238, 363.719064298462, 330.919143289461, 355.776923880681, 334.04745382384, 309.675152096184, 361.412931545457, 344.91132350995, 359.211491044042, 348.804379452232, 331.386010773216, 340.849069983233, 340.381250182595, 358.953930153488, 330.092328615186, 318.437336245282, 366.749307422558, 363.584857513248, 354.121473365854, 333.549764298642, 405.611069555806, 356.976489268539, 334.141176542031, 348.597897471249, 321.231144526384, 308.56765430107, 352.263040396178, 383.997330820326, 352.045904863596, 353.854353576204, 367.30758372925, 387.290568688825, 330.657719956415, 358.461006220095, 332.106096045131, 311.136338586616, 338.39385872327, 347.895077506203, 310.929067909011, 329.000829106511, 348.437904373221, 322.682460643604, 355.216072863639, 360.172102439863, 308.776590298047, 343.292426758709, 350.913905252616, 324.306728502534, 323.462697478689, 336.969713065968, 349.66368697306, 320.184073909332, 352.772747708352, 329.585333942919, 379.526363004995, 344.255092211324, 339.197021908561, 311.679281771338, 356.312832891642, 360.609465694485, 356.708371656161, 328.529628306847, 348.029563331055, 386.127334178855, 349.585435538118, 341.409023362335, 329.133917803061, 335.441421730051, 361.594259555023, 347.900956906913, 330.292989731468, 313.38728451216, 359.241098038175, 329.353441354182, 337.619403431008, 326.0798451018, 352.743651528059, 297.981781709268, 350.588393810139, 328.708050004119, 334.425811338016, 347.104717178287, 345.105521445865, 350.81910560039, 352.072379786953, 354.704555040183, 336.631853061118, 325.022922752591, 330.066802960231, 326.331113540314, 333.390649840951, 326.478787553149, 345.604606103904, 338.303652864158, 336.905108867887, 316.035878948463, 357.754171020712, 342.748125097861, 362.036259368024, 369.774881301491, 338.479043463989, 348.308529112429, 346.473700680086, 357.395700290488, 337.247227260376, 363.616319199342, 370.372509101608, 325.58469999994, 347.327173999189, 348.177956750561, 354.264478691627, 342.476439513065, 327.073031991058, 336.58490322956, 331.822297919343, 331.345505854761, 323.616244782601, 341.882810964815, 345.589527601647, 369.498049346895, 330.555319048912, 324.486229056322, 360.60600278551, 336.533931596442, 324.522728331618, 325.308214923134, 344.789174749783, 340.237014002692, 349.389858476429, 332.612387382247, 349.912602889026, 348.444419355763, 361.60753057814, 325.936530924595, 344.884097950562, 342.236831381748, 358.779545952098, 339.357854694134, 351.071851464084, 329.758282800424, 339.279400623977, 357.373292089693, 360.14861105835, 345.028069886266, 365.048897788776, 330.103451753296, 383.708176197136, 331.23765304494, 330.806133944943, 329.353366105459, 349.975736133799, 332.882388742483, 346.0404461343, 327.61177282172, 329.98897659539, 383.164859458504, 322.080037225287, 342.44459881373, 330.393176868406, 332.274084913216, 315.607513615721, 329.430895837494, 311.986827822504, 342.336438928088, 365.318553078913, 317.178559711608, 372.226947497725, 355.288681443852, 352.733337168636, 350.806253887522, 338.143278065337, 345.445445324298, 311.409470941861, 340.911173130569, 355.465963985996, 326.64344348486, 348.534304983398, 371.104894583106, 340.136530929485, 339.97518928596, 371.516488719461, 330.807015736718, 349.325948319938, 336.322920548051, 335.885878620346, 326.299959135666, 352.253966763732, 393.799442022666, 320.884626360832, 340.5265623756, 369.692351364734, 327.759195757305, 348.710919939891, 354.224975234184, 325.572352139746, 343.906458959866, 335.993361859811, 337.686550989323, 351.126443434338, 333.205758526912, 347.482701016479, 337.618646049573, 314.47991386767, 361.121597018242, 345.191757084329, 339.012219390004, 331.980591292042, 356.070327792443, 328.669162712375, 353.377840602115, 334.209381816698, 348.617876180986, 339.457869955503, 302.617558033344, 348.110791195373, 351.589239188749, 366.421015223796, 346.203595393701, 356.328519341361, 346.361534702354, 356.427015221819, 333.619823184318, 333.38597706928, 338.652193503953, 355.426953680633, 327.206573970176, 332.818608153921, 368.512645309407, 345.322701647382, 369.743358140452, 368.152245689164, 319.107553448027, 358.85769614896, 340.231310753303, 352.335128101576, 336.313967106087, 339.893391614333, 364.643882791462, 345.288717372244, 355.232164326306, 336.483906222487, 358.914037125053, 330.905054965099, 354.204192860885, 343.793254797374, 339.904224346191, 355.25268588684, 364.255423933947, 355.000283383872, 294.499942544239, 328.665252437783, 339.644420391862, 364.346713213768, 353.771124164009, 341.063549993451, 335.379818392527, 338.649592416287, 320.696411613872, 348.004495110525, 359.727229563865, 340.034026130014, 371.73536711997, 331.959115255503, 336.035495701524, 360.600081884138, 321.493043985844, 323.071343783179, 354.67105571546, 344.277074686103, 328.635828746001, 326.781367880078, 361.333392684836, 358.389831781101, 331.147267354053, 330.333457631978, 337.448496614539, 361.402044154381, 358.645174628311, 338.110373868622, 356.180557696023, 354.483057717114, 349.448049098275, 355.265967887519, 357.004538794918, 354.535760195542, 309.000840055025, 375.283648609765, 356.201730550642, 381.145116771122, 335.442364161545, 361.021697899244, 357.525081940856, 314.031862936295, 324.307681937437, 313.320633095679, 361.576750138056, 326.658198727433, 329.692454716111, 351.394053325843, 371.222029658619, 347.701757758048, 321.499521487265, 355.235563850271, 377.127859423019, 355.90883026737, 337.163181474061, 309.616002592186, 326.51439732114, 354.111804423822, 353.041533917154, 320.400537151305, 332.663136390612, 341.765893540005, 349.363708305023, 354.676392092376, 344.083210835069, 311.408460194305, 347.485981894387, 330.512833796303, 348.937164254519, 370.965064903382, 353.48477646852, 324.097750903378, 344.129815511759, 362.524216489416, 304.838604679467, 348.889738524937, 365.169754663387, 346.989501007543, 367.734287286007, 343.815789505256, 351.722081113338, 356.102790768144, 360.461378575973, 317.668922704553, 347.287855814001, 367.915374125487, 353.708046803173, 333.041254000827, 352.952378630882, 360.717325609017, 357.876553164879, 388.038884895438, 358.353251010366, 310.696298125546, 357.024807409166, 351.098921825775, 329.003787894547, 365.459323530313, 335.252007240738, 348.476469959534, 343.617111387539, 345.434035273742, 361.023252440635, 354.473345335328, 346.607312509064, 313.367813913266, 344.21548170092, 370.765884658671, 348.813856188734, 355.369347254973, 342.981245368571, 342.509276949057, 346.393940596867, 361.043226104919, 337.043809459582, 324.397454012974, 331.509646422018, 339.235294295403, 345.055770169397, 378.37694853803, 353.778206608928, 337.044923463568, 350.148732445521, 335.781757202343, 338.846648131838, 338.538818036504, 342.993615030931, 333.825157054841, 310.482413024796, 322.499139171463, 340.347476528766, 334.023637468692, 349.588761685227, 339.119984005556, 339.316579423654, 330.74840618359, 315.336692859346, 320.555802683044, 330.713344622363, 355.347187352163, 347.520005810878, 359.939654794799, 320.246888529106, 345.107629799152, 342.970239109669, 352.814940640706, 308.55636342779, 365.726741013126, 342.419438892503, 373.874104721889, 356.455332809539, 341.564715865722, 320.039468133473, 322.035820997566, 354.867519211643, 338.008027930398, 324.708060461259, 382.690457737291, 359.734507585992, 351.312864831953, 333.64820746346, 347.34860003777, 354.48806742951, 355.070692111796, 358.465444219509, 322.460795099246, 324.503922203608, 345.471222638394, 353.684698420244, 339.063670244958, 372.26309871391, 352.809543673461, 321.472588752723, 335.753683743911, 362.932820854843, 335.366926903432, 354.184698916342, 342.884643880593, 318.884695700726, 335.985590872612, 331.396806930085, 340.329500619201, 369.989180309404, 368.073461782222, 343.47303775169, 342.786769452909, 366.430888719719, 309.604615972691, 326.833624342442, 364.438604115341, 354.739355755689, 348.088522833935, 308.539833447313, 368.650947406846, 319.239516556008, 362.984441188289, 344.866873325006, 360.666922451833, 318.235273853517, 317.436518681283, 371.908394724781, 351.966530293493, 352.748587649778, 345.492718239417, 356.314144073047, 349.852777712961, 304.893304382123, 362.989340047015, 320.15059353882, 352.080809118671, 366.670533816899, 350.207559720117, 364.520935819737, 353.411109339453, 345.571408112463, 341.590601505542, 347.715418390234, 373.943710679695, 330.866869872631, 324.638895882706, 353.969774907434, 360.61335266669, 371.433907780853, 347.266512854701, 328.945087785465, 353.049418179758, 333.277162867907, 346.888974480338, 351.688272817136, 358.472620879385, 342.761098919368, 328.092141165137, 359.298131657763, 342.157818263625, 342.759370420404, 355.496792232067, 348.659566609047, 347.581583096526, 337.877246632334, 361.771471597726, 315.910065751267, 317.789795727341, 353.546041077797, 331.633231399144, 337.889783205864, 351.421923236447, 334.041993726097, 349.29299483407, 355.010672746958, 317.566014798117, 345.933870272223, 311.927728070774, 340.82097016424, 365.599180666843, 339.349060253348, 358.860743415854, 373.154788896183, 364.378170777882, 335.889703570509, 335.742218595532, 347.53369505082, 351.534812745061, 366.181194870615, 326.679500843182, 349.348753017196, 344.652230714764, 319.879867679376, 368.434361308295, 345.339724996132, 306.773537416071, 366.27460392933, 342.205289812545, 349.148428382043, 341.648438671578, 370.750970636734, 337.613805662121, 378.748236673981, 341.804098787678, 326.212183609604, 331.782938542771, 330.114972970915, 319.593274840475, 327.566856245766, 351.939072073794, 342.917814654645, 342.786968706955, 355.869717047182, 328.362402316723, 353.89328172753, 363.886139131936, 321.710262173879, 359.576887340945, 374.247387801053, 343.455249123692, 350.016182274852, 337.955491351132, 344.62373759958, 326.737354661057, 337.939385233015, 337.386766166115, 322.238363955728, 363.37379102224, 366.674265052452, 330.260654265502, 359.138337090946, 341.990052838022, 347.085971831647, 351.237697140278, 351.584591824404, 312.296391700233, 321.178310301322, 333.82060399468, 357.409227329338, 399.447456650234, 347.938524896984, 333.955918134592, 341.407346086121, 336.28006314689, 307.150176156059, 354.956811378976, 379.416318324714, 352.803952183522, 328.908474436365, 333.196870396207, 312.544807041052, 343.135288271889, 356.9227727595, 356.685846959273, 352.89512698326, 337.203831168671, 364.14145278583, 332.501752830447, 352.001425602148, 336.804631528092, 332.571854355867, 346.94078945001, 333.207462498638, 335.730505011088, 324.370035386092, 365.248699488006, 354.273922735277, 307.461770828067, 343.154325708947, 353.292582608823, 342.387263068951, 354.786205985817, 350.157922745237, 311.3159817988, 336.0746003186, 372.500111512209, 356.943295636502, 355.79771672315, 337.402803892964, 318.780955062881, 352.997009507041, 354.358290912235, 341.466191968132, 316.093833721236, 339.370522780033, 346.201761252647, 326.246194522614, 344.555966477239, 368.070484248313, 348.702272865423, 335.146757799546, 349.828765230557, 371.682662587715, 341.196805376792, 338.261772069048, 330.641759008278, 352.613571130241, 340.193339144287, 321.783779991143, 334.196149016187, 344.879530372964, 351.189790718044, 342.702505886952, 334.999241191881, 355.095300562783, 341.620131475099, 369.255789421327, 334.416785857288, 331.524867561611, 336.346626860277, 348.940883611535, 378.913932885351, 342.225024418771, 360.389387899357, 322.6785091366, 362.137051749152, 347.197593125135, 355.020680477398, 335.047686598249, 366.075296840051, 320.072429557771, 326.245662317745, 326.811236591414, 364.187848236961, 328.338395206558, 349.559222814846, 347.700039416465, 367.579614004767, 338.44939336773, 357.194530345295, 329.47906864257, 323.137852559047, 357.847385357855, 336.315287654116, 347.91450539852, 317.780401962339, 326.750886239066, 357.632816757715, 331.017148836103, 347.008858630319, 343.418079717208, 329.429247975355, 346.226740383018, 354.250794062867, 359.89286038386, 365.386878814293, 365.244293104926, 332.202501467407, 363.959008994828, 326.112095309714, 342.03119192421, 349.973076997914, 369.963384221914, 365.203602945126, 328.440244274642, 321.02540622872, 354.305111094394, 329.961470973652, 315.2886778242, 344.256599086556, 340.768004561181, 353.1183240229, 340.723797611942, 356.326201450294, 341.672759452262, 361.47278960658, 317.195004515714, 344.640316822353, 341.538772627178, 357.525780056916, 356.797712089505, 347.184777398562, 313.986526100152, 336.064698634449, 346.951841690521, 338.330631755089, 341.619373786963, 344.773915170222, 366.163728355649, 339.662153107804, 359.273793004311, 318.123625184278, 359.73186309091, 337.814892743991, 358.109650673697, 346.245062960097, 320.625927527312, 317.051262228739, 364.015260054375, 367.324678924744, 316.20327776967, 371.293460398422, 304.478636550347, 341.965658288751, 360.153428982096, 356.163347405129, 363.699502951517, 316.659341221304, 303.6960386294, 368.367204302147, 334.839338886084, 310.484722598489, 351.955709415362, 335.0814840782, 354.411721858435, 336.485308925932, 348.780890299947, 368.25301981555, 342.031466170128, 319.800808268432, 375.149957740149, 335.252627769452, 329.092461628961, 336.919287793886, 341.33478038227, 342.157743788483, 331.776656642092, 336.102819708252, 311.970488104025, 297.375061615813, 350.011857612389, 300.461085765787, 377.126760369224, 297.70912962485, 320.213742396519, 372.455160285789, 341.134361953259, 355.621610102637, 359.458096037643, 350.514668977778, 335.060010891882, 341.018126440995, 352.620071771787, 342.044051372435, 375.17586793782, 353.323754241813, 356.182445748456, 338.009780888265, 358.099801237663, 336.754733623532, 327.517397978243, 341.275539156482, 340.692190546047, 328.909340962891, 347.395821264907, 340.390650419611, 325.018813318623, 347.003505512777, 341.290919674246, 345.356061254718, 283.929273960174, 338.302554276546, 329.823621257123, 316.671678212089, 379.485935487521, 333.413671920332, 326.501777668672, 344.488547766834, 366.722873230068, 328.636551253031, 328.930644231704, 325.095525527025, 331.789273185139, 358.96935861726, 299.91714650205, 376.274101077621, 337.262514983913, 364.178672126191, 316.360490999188, 327.946478284547, 364.049805010824, 337.408378839065, 336.901358578132, 321.812909086169, 348.170305848011, 320.812043945226, 366.796985019696, 339.121361856484, 342.334674856253, 353.453022279079, 350.378308583073, 335.557687541942, 327.135325983516, 324.995873964612, 287.834618377713, 348.943071315823, 341.255810421103, 351.431077578175, 341.747314053829, 322.960752052894, 357.233281321165, 298.214258331833, 362.12638637015, 335.40335005482, 329.175786266879, 320.33450976459, 337.046841392975, 368.281657406507, 329.286858918211, 372.463283503026, 347.257344625318, 343.723790359887, 352.000400375416, 340.85985561502, 332.589000681271, 337.082061143099, 307.083361102347, 328.306974824433, 325.914847221846, 328.134047045161, 351.241025288268, 295.371839620516, 317.761194387146, 332.297943299679, 350.881296902747, 361.856632274208, 348.981193448747, 340.516072696968, 359.886043862276, 335.608980701108, 344.27359612628, 351.032841017185, 349.403672322557, 333.011803081823, 327.630394435663, 338.861598074075, 338.741172288877, 347.455083815333, 370.958538925326, 364.482878066158, 344.084206040803, 359.322251031051, 349.57265457163, 340.446484635007, 343.854533120648, 355.493575277364, 352.064721667117, 344.007020536575, 319.286286578012, 377.513343471956, 340.793950783251, 335.482634940382, 373.765536150673, 335.380834354271, 334.147581583437, 352.148904437447, 365.385887566652, 357.509614241632, 339.787727084661, 339.962373413501, 359.761126675422, 308.467633181043, 311.423028172733, 367.437438175237, 369.45283978349, 376.226790710769, 333.623185301197, 330.746749742752, 326.658290508953, 341.226969740706, 342.293601951491, 353.268486491742, 316.597292561061, 333.250479203507, 350.045140203743, 351.782150024938, 330.165119701289, 339.086575662985, 345.687897435662, 341.459738992438, 353.063832632749, 334.999563624665, 354.73335693994, 325.190516360214, 334.473490717011, 360.546586597243, 330.452011525005, 366.657620155371, 322.33239900986, 349.391090291243, 376.089129139873, 339.611551054594, 345.534268897524, 335.745919868222, 316.367944715437, 349.983415103704, 316.183816632008, 352.934450753362, 346.524364021486, 357.253820018138, 393.047032222703, 350.510521202627, 377.882723619539, 347.779080509636, 345.660454133467, 341.053567003676, 319.060133559283, 311.208307109985, 371.608730987337, 366.30300600115, 337.259836260722, 346.800393458403, 344.700275834761, 334.102136402339, 357.987969214884, 351.338875566337, 353.558058992095, 325.454944461981, 376.636728409422, 376.668474466319, 345.896206094175, 362.998423008495, 375.948341525022, 355.099783479263, 358.615569246763, 325.192551099872, 359.128335477937, 352.780624356886, 345.354516037307, 358.407764757525, 353.313367447791, 363.397944950733, 335.235656577354, 351.45210442881, 352.032454267095, 344.061707653835, 338.758111465911, 355.763326917085, 326.456145478677, 334.89440689185, 325.063837208223, 341.318060111405, 332.072643483447, 351.745399745153, 350.138938330467, 335.742260505946, 342.375959596267, 349.429465109908, 325.222540521932, 311.720681664604, 322.832637792072, 357.510243349035, 358.356838293442, 333.374594161453, 335.907482565469, 380.177996364951, 336.73084586945, 338.96031023271, 346.177162125855, 338.86799046217, 328.492968239297, 364.849959347778, 349.777847630491, 361.974267794169, 354.884259426352, 344.796592087868, 331.215678492091, 350.909069562845, 362.302541634847, 359.255136708573, 354.883722739267, 353.624151950211, 363.088801612335, 346.8260353089, 360.496133584801, 302.619015168863, 331.663360271592, 348.492752849833, 352.63630042027, 370.004356084936, 337.584291523278, 350.474842603114, 346.630369482846, 378.523558893118, 358.997370147161, 365.102593770544, 316.724331007025, 333.662804709136, 369.128487755926, 359.47312216186, 361.6458066657, 355.996859308308, 352.327054119893, 325.871810370306, 344.035657017488, 322.189007673079, 351.220953907453, 338.017199921051, 322.636170829491, 349.734742217698, 368.806993171802, 355.832860547009, 325.905541314219, 345.189221653274, 367.682727472624, 321.024179188945, 349.485371990128, 354.523979130787, 335.780410441385, 333.987302174505, 305.270227791785, 319.891818472795, 354.101341007467, 342.925306816631, 307.332858306759, 327.071520378993, 333.79430738451, 320.917788369624, 364.362384561528, 352.021048975247, 334.188881186318, 349.058294461478, 352.497858175798, 374.059878824625, 366.196024659643, 366.457552691738, 324.120524706038, 354.789808238805, 367.514614306992, 352.733486683285, 320.488066162233, 337.453079049338, 338.735805611222, 342.836977123739, 339.450592192664, 368.0660911584, 331.290297583807, 359.284478655752, 361.802002011585, 345.941863740444, 330.563616839107, 329.362708192225, 299.861585206185, 347.350775579409, 338.68154752807, 323.356319189136, 336.766013158008, 351.438728202414, 332.48443625222, 344.456089785559, 347.02864346562, 309.290075771554, 362.202847619102, 302.355646991594, 339.891310471881, 351.295566690763, 356.626855791807, 370.243608507994, 366.361196484737, 320.453278312767, 294.795697473747, 355.182720685271, 317.599383547866, 347.232486193609, 374.926968079324, 359.896036248372, 335.096701888943, 333.265947697655, 364.261910849721, 354.825073965492, 330.324800150385, 359.012286081313, 372.156926414279, 343.658613693864, 339.919641602041, 338.625051750527, 362.639847515482, 371.33940360036, 360.237647910409, 334.187667878592, 315.22826816334, 362.719051600545, 338.2106850946, 335.357829836449, 340.318056625799, 346.131514567916, 329.959526729027, 335.981068558163, 325.575156071341, 323.769669040845, 364.672864609381, 331.110140903408, 347.299082820537, 354.010154246818, 330.127348152049, 296.485567115427, 357.836138559367, 322.252993592975, 334.421674015869, 354.56274651387, 355.533342154323, 317.402000121314, 360.944687436682, 332.83784988197, 346.779442432195, 317.887598843867, 330.062811884754, 350.642042268884, 317.995804514427, 343.786667300451, 353.879163353126, 388.973749259263, 362.012170060582, 318.271548992185, 362.369277980915, 351.674015477833, 359.950827777557, 338.557594781064, 354.414997743833, 368.676400792242, 349.359988784026, 362.506015141265, 363.303450933444, 330.540762504715, 342.869915638458, 339.046659023728, 339.342551889115, 360.635324804934, 329.268990047809, 338.665144528692, 351.234757089883, 346.610289277152, 330.288553593402, 373.135519576029, 320.631997585294, 322.130759536274, 348.568811132567, 338.515506333453, 341.735303440961, 340.320964853214, 352.056550045452, 357.551298738019, 358.318704928867, 369.196756209224, 386.197360339039, 330.722667956939, 334.635640825402, 335.057951846763, 363.436673887575, 345.778036435909, 351.949002381519, 347.452717244951, 346.235360768601, 340.150042129298, 349.539939368354, 348.32125096198, 375.696375315148, 346.189953276125, 337.016688894598, 330.409600729152, 319.702161998726, 352.643687241194, 337.150136577207, 344.089705371777, 335.732169114325, 336.068096859134, 342.400478051898, 345.16961293932, 343.199100055376, 378.32948326822, 383.24021155975, 328.009292054909, 357.268325922463, 322.891972188629, 323.755520446005, 356.080142716601, 344.936556899747, 333.169717699939, 347.073183783691, 316.321498217857, 339.796850956159, 325.599297015937, 335.445069364029, 345.114099459967, 347.882031992196, 321.339063152321, 343.517348803514, 338.552657514135, 330.914249362829, 343.488340670882, 345.382107252626, 334.82836669715, 358.763070274746, 360.306610198477, 350.545864016418, 368.5417147988, 350.409362431532, 327.511533140522, 324.117391038735, 336.479644855187, 358.792563799729, 323.922857037743, 368.583333308972, 371.222443241881, 303.748931194865, 348.560329644099, 351.517033917514, 350.466621044498, 364.068211476849, 350.505238196484, 359.619813952387, 343.379785469318, 340.044886782075, 328.117821687252, 312.955779540127, 334.491355793218, 339.681941073551, 335.348130270922, 334.31644562056, 334.107587829981, 344.715429910376, 347.253211933798, 378.321353360334, 357.011688883624, 363.939540419549, 364.282082828366, 354.14460958631, 318.504684526837, 369.16860456046, 348.513844315506, 339.473087124062, 344.470240776846, 367.453744010022, 313.939488197206, 372.774234029763, 340.562380104111, 367.264548359631, 333.504106085707, 370.657247585762, 357.248938353646, 346.660274447307, 370.36461443721, 339.20414198943, 345.134576875272, 352.815591168706, 351.661974040131, 325.463470530903, 327.051518303036, 343.891113438289, 341.965577731508, 336.500525976024, 329.876957895093, 337.780447485041, 333.168267669892, 345.247931307523, 339.909536609033, 353.797888016679, 344.590397120825, 345.844698329067, 347.488961745752, 330.041305106708, 327.119514815896, 307.557117988211, 336.910971580805, 357.798433605726, 336.114914178412, 355.646228429136, 313.976583550106, 359.792824277442, 326.811318685976, 367.853705572953, 349.313502248365, 332.093332397736, 340.519189303286, 392.738659670554, 355.112459511121, 349.364177616966, 339.598217263909, 361.571030377186, 352.817358999449, 369.466223736352, 358.62998700716, 317.433005911444, 377.135808004793, 328.999737772028, 357.607711972811, 334.329356292177, 334.954171441797, 361.670057386171, 314.956423291538, 334.287592099334, 341.275875200252, 363.532482848931, 361.091103815346, 319.230490206824, 357.746729833999, 330.681316983624, 360.522628712689, 360.870446173505, 352.391619233281, 344.217345125273, 358.951184402558, 329.754195474934, 333.419046705132, 347.280641713809, 333.911040918219, 351.230068874088, 339.591327453755, 364.346409419232, 365.893222861971, 355.281303630878, 337.026924805722, 347.290439585121, 338.523063838336, 354.665023869229, 325.588936409029, 372.164601306326, 333.075976012787, 318.683306942977, 350.910616319463, 383.253594892281, 337.819242811887, 336.263301959357, 321.376925213147, 319.371434950162, 346.559482666564, 376.81525587474, 344.435780839456, 351.933520058976, 343.924638212063, 364.579802820223, 290.909834403114, 324.339314614096, 321.254020756555, 343.953365358329, 318.2218350043, 354.164304940919, 349.712806264321, 362.729976149291, 347.69403962444, 372.125385568972, 363.734486634108, 352.255182880224, 343.559017279887, 349.882896708624, 352.51967501798, 336.372931410043, 368.204540065069, 333.105970483852, 328.941623383003, 357.780610469066, 340.258125603535, 359.683615306997, 342.782136466105, 295.283169662925, 332.656907651737, 361.177040976323, 335.867145848788, 361.311225418211, 339.252218122735, 353.293554445445, 347.440579488173, 346.766160230609, 341.27327846195, 369.697204621726, 336.609078803665, 331.203176830867, 361.402024181711, 358.643881890892, 319.266435176566, 348.765293965507, 351.933039918636, 356.024069458393, 346.941668307346, 332.979074072386, 340.518734292801, 341.712585079929, 331.34953633062, 336.892405462587, 323.13154075987, 364.701761037535, 333.03225699961, 336.198984655254, 327.141779927369, 352.251973956875, 340.065672423555, 322.722269177459, 361.304187759157, 336.762436528713, 380.629800831551, 336.183458852912, 352.781571368451, 361.179019548264, 339.813660859112, 337.320649170925, 311.429278931938, 334.247569962249, 372.701009717971, 361.000356163632, 355.269787110732, 342.47775747766, 381.62381745444, 328.525472453198, 328.623341448531, 340.952682968723, 365.529221019836, 332.000989272157, 347.316941507717, 368.39348625313, 332.759821795573, 375.749779196745, 319.083644605138, 345.557948932335, 374.873752240725, 352.54493477196, 328.065420541013, 341.879791933925, 345.883011938341, 367.629807688301, 334.988977645519, 348.075984874519, 342.379028212741, 362.645891772133, 345.527618129829, 301.893364164101, 338.049381609125, 374.989729246629, 362.330647259001, 355.510847823769, 351.361331133289, 360.156737521195, 353.4530686894, 350.675875414315, 321.359563987784, 353.971820115317, 329.485139663569, 318.168348540679, 355.308065192158, 357.8068499218, 325.43748891076, 335.111398791882, 339.691195197694, 329.061428338941, 311.077452910653, 321.133185220663, 318.41153235315, 320.098057870446, 333.428860521293, 343.80578583863, 362.850825800165, 328.49546161972, 351.588363273168, 330.736391555718, 310.605474267187, 351.222764587076, 352.019826626077, 352.296060428464, 342.249862000341, 339.736902483498, 351.555931588809, 341.39891031722, 334.255126835099, 353.352918770602, 333.884767871013, 361.878175816166, 320.388151693188, 336.036147332687, 334.342748179326, 335.613470311358, 368.265073383221, 371.323980555046, 357.997385035572, 325.915559957095, 369.519409135469, 361.494327258504, 321.13500455758, 329.565051244603, 380.02804650966, 332.313492742209, 341.740219172633, 357.744173093842, 330.492681822359, 340.93184510032, 346.606743277456, 330.578757778623, 342.73116145272, 358.430554666293, 331.792465060576, 356.815675961106, 365.477884969071, 314.619904637653, 350.039502660053, 313.895686213785, 343.781775588738, 337.122616847062, 350.17780573494, 345.511084016936, 356.304142682018, 340.129485086435, 336.023377013653, 339.877431719105, 360.559130915231, 323.599672288225, 330.742622469046, 320.040909262951, 358.022543516449, 340.177289159422, 342.027715935962, 359.349002334456, 374.938750423382, 334.922185164448, 347.06906769892, 325.702073557432, 347.269556209457, 340.484431217237, 337.439601975129, 338.399773039901, 337.589604365993, 331.669667865758, 340.778297900868, 354.315962773677, 331.366100401272, 346.428996504568, 317.75704537854, 360.97132730852, 344.895031801916, 345.264809989457, 313.714354023419, 351.984523622263, 343.883817203133, 363.259573322209, 355.045349227299, 351.508503839763, 339.969139819654, 360.038159229049, 347.742889645474, 328.158794331746, 350.547197160845, 348.294820269909, 364.633806892854, 378.520871223883, 355.804523899484, 340.564861269395, 336.830624482778, 334.072496930744, 342.958039448218, 344.818866107484, 319.961324703398, 351.981602360487, 346.515345090334, 339.327247864868, 355.077715425024, 310.982479055027, 349.776382592659, 324.078703902967, 336.806498833926, 355.201178023277, 318.217107231364, 336.455863660912, 341.497711893282, 356.269381255011, 349.765193541553, 336.866317438154, 346.384799979245, 356.940441003397, 342.038687966318, 336.195647419868, 336.968733501607, 350.729723681606, 356.663960728553, 323.663054235857, 355.887751418224, 373.330754932487, 342.02107532874, 350.218019739023, 363.500467220606, 323.405875143048, 324.680268460103, 338.281253217995, 342.628470639121, 337.548481513774, 327.365093704024, 364.150341946099, 337.182202972666, 335.517649293016, 361.555106266885, 312.0612941743, 341.009295529439, 379.174333623194, 333.195970747704, 369.977610137648, 322.844685647023, 332.361309846898, 330.17634693387, 348.33362299695, 354.769576853871, 311.206575929487, 332.510402828112, 369.736790616004, 333.496847160411, 326.830268200896, 343.149605458051, 349.200606843642, 324.575143210248, 302.825764062663, 348.480968811392, 348.296455574649, 327.531069191924, 371.338082872632, 322.793876891623, 336.652147724808, 348.355543397478, 338.138868535822, 343.790200873993, 341.330429958076, 340.694112709084, 337.737911174573, 347.841479420058, 351.538323654991, 328.656582773845, 380.69174379508, 335.082011465467, 346.374652787576, 360.052903852809, 319.752942513205, 331.827911281473, 349.37741529875, 337.558487350046, 346.751196682806, 343.015524019079, 338.47449439326, 328.299404796176, 325.681324494075, 355.013280532505, 356.101927341179, 351.378258154919, 316.539617025936, 329.416455953941, 295.671410441058, 337.982634292594, 337.105873173121, 347.852817998465, 338.255848924349, 347.889129523424, 337.417066411124, 388.812746875021, 345.643156187868, 347.355679044485, 360.785087599611, 326.092594277545, 344.479576639665, 343.808153271326, 331.025373721653, 352.18705013025, 355.613479304626, 333.49088222186, 364.96517016598, 337.27268897702, 338.204763698274, 367.80028869297, 340.475285707839, 360.51080751612, 326.068161271961, 339.176091632829, 360.646842025961, 357.463848588566, 362.868593408963, 360.802310947972, 368.15283108598, 328.142354850035, 339.65657890129, 310.375756711332, 322.994747905401, 333.021862241334, 349.503905981762, 318.605897667169, 354.169997702836, 338.764209845962, 333.353576529117, 373.258079852826, 327.368819918918, 356.496871024678, 348.089471150433, 382.082220105187, 393.589709187062, 312.433975210685, 325.573929221321, 346.010109374354, 361.91663449941, 343.396499682894, 333.965934364286, 367.106695979651, 339.691508316149, 348.221128315255, 345.347669615347, 349.73631888717, 332.016474798862, 382.881061248035, 336.453838253148, 360.175816616302, 365.330691649414, 343.9680762151, 352.42656890984, 330.323553609728, 336.774617626488, 348.109729126808, 344.915494155976, 320.738425685887, 346.559583227262, 327.362653888734, 309.668966150859, 365.079485412878, 314.627470266345, 355.725401327523, 348.971192745728, 367.746343140915, 350.060481155965, 347.11198167609, 344.43876620365, 338.502368980569, 348.955424875581, 371.011414825133, 359.744407803496, 368.423112224138, 345.876819476711, 371.074971696052, 332.023121651928, 355.753145776189, 320.563680574261, 334.158116296989, 318.725661859923, 358.03349130714, 353.1106844392, 334.264977240353, 316.874236086412, 343.772476184166, 334.476142108467, 325.078827112786, 343.330703510881, 345.224957685251, 314.037257671491, 332.084691736844, 328.478238619338, 357.389774282494, 366.104134041354, 373.84732230042, 335.194305728035, 340.054791649053, 343.720848634701, 338.513600762037, 315.663351371936, 318.825892771938, 328.084756714291, 355.302619368878, 368.840681025688, 380.345070712566, 323.727385127482, 332.499451504556, 330.037467801208, 312.939583374062, 389.986266446468, 337.615841767369, 375.689819244745, 338.750158136299, 357.250910779399, 326.300278203609, 344.61178462465, 341.243612059265, 329.320431880843, 333.374628430825, 345.070388821241, 362.138646618364, 372.611533366064, 356.693434222041, 313.50052694016, 350.733622467375, 349.277442818918, 349.004641408664, 339.141262986356, 332.143769179675, 330.267524054247, 318.760034682716, 342.178446190158, 323.776562297786, 360.316139170334, 351.805026192937, 341.129570965613, 329.412819789883, 361.128597879261, 371.62467188353, 347.894793077109, 368.080121516713, 339.065520286216, 336.138348201745, 358.447204241885, 351.081416879854, 348.6612169768, 322.471534244381, 327.387148589473, 353.66708513614, 342.892900143094, 347.440432462438, 330.445532203068, 340.092943236734, 336.483793514779, 363.758841585226, 327.472447775703, 362.630934136851, 339.06687467612, 334.821884533156, 333.130393136855, 312.690486389743, 323.530494423059, 341.91289512345, 345.927851097813, 373.677636961327, 352.010116858698, 352.807456869758, 350.126102600314, 341.417305662254, 355.167235757321, 383.784864582214, 340.833263167304, 363.845222596481, 355.038548949086, 324.56370989554, 345.29811927149, 350.627446583346, 344.409894187978, 352.020106281883, 339.705136629675, 327.638034772381, 333.302913993233, 367.2285712146, 348.678815592363, 330.752026070857, 364.839969143452, 340.702123621046, 350.007238571913, 321.713748180615, 342.761824385095, 359.487840499926, 347.003301304892, 345.723536525249, 334.928154984546, 364.206096452719, 339.093062366139, 357.07002298822, 317.201714842166, 354.045639583329, 353.979689980101, 347.180399584215, 344.847097377023, 347.701193769122, 356.345077406929, 358.883484014374, 334.569550822382, 335.170351482503, 339.756342956933, 343.432335144348, 342.273465932457, 321.590563456137, 331.866363510096, 347.908375313094, 336.677726936119, 347.73660563077, 341.57834063424, 337.315041035067, 351.974825022021, 307.671717609147, 350.695493545296, 338.265147519694, 352.136759169593, 329.135985815855, 364.072497601618, 345.669857824188, 350.088388090224, 369.534742399698, 311.815960186878, 345.917795604214, 359.303886510232, 355.646882748642, 344.695530953768, 345.773459873024, 333.580541860643, 321.144244652574, 342.654621289923, 333.391298368969, 325.05730621885, 354.87340357927, 337.07555384308, 355.001510377825, 341.00202141886, 379.709515606831, 320.398869294894, 351.501899964848, 383.617641332339, 348.236172402106, 329.301071169704, 338.719414992169, 342.336107414181, 319.470879652227, 314.087328550792, 378.038795895718, 340.394289515723, 310.616659456977, 328.051597498875, 339.786203723178, 354.144746879997, 341.176122271384, 336.083736075855, 363.319327069728, 324.235397260651, 350.108668006784, 307.811703519584, 362.975686232511, 338.440158130135, 338.891169519487, 351.586974948755, 344.974389376145, 333.740636025004, 368.659354230374, 364.443550332185, 352.750197815799, 346.382030147767, 341.063363301056, 316.36625815168, 345.496309936518, 371.879464576412, 333.768369321865, 350.719971683406, 343.782835740435, 370.687212817317, 308.965099495328, 367.171924871191, 332.751517379016, 353.701186390661, 367.768339877079, 334.486057759805, 332.505684382033, 312.846982875558, 351.635537560902, 304.86476310758, 331.554301258531, 348.722435109371, 340.086643402931, 374.655011614655, 320.141232412573, 360.464724947391, 330.172271933845, 329.683335940753, 336.966800781684, 316.667054330503, 371.890423865913, 316.858772449177, 361.550032458659, 334.935563203883, 334.790498104553, 331.768466172582, 376.783251140206, 363.257345081296, 391.203881823142, 310.054703204757, 322.665391336827, 343.382603311674, 351.774724698929, 340.923257609728, 322.129789067435, 362.483684056982, 352.596434091562, 340.123803124065, 351.440052099174, 321.41178871264, 340.176715321652, 346.788353670077, 338.00984148757, 377.938676805878, 338.941388117048, 340.636590589898, 341.728655081845, 330.531908258132, 349.065439025409, 320.48644454202, 328.049272860279, 347.840920864097, 353.750147798427, 346.803936970394, 339.307552576849, 350.451386095966, 334.247297883971, 369.973636162313, 325.536754037131, 332.635783986408, 339.613198495278, 335.381051777141, 344.33551011708, 329.217209720401, 331.561575314839, 342.592969580146, 345.303332682922, 319.336351798113, 342.216563336906, 318.062163383416, 352.678386129034, 363.202560272283, 345.051620936976, 351.767245292329, 344.850338853719, 354.484614676846, 310.349597329474, 362.684486488664, 323.155630767794, 336.434240538302, 323.889400991215, 357.427291261964, 341.100964935482, 338.503581756677, 348.789753569443, 331.568235600668, 372.682222181731, 366.342099547963, 379.09843309606, 344.512267210922, 329.538317601545, 369.332684338709, 340.025324637605, 351.190012004067, 367.509179197396, 334.410135431644, 328.046514739295, 349.14945455943, 327.107682512437, 346.570253771043, 343.487233866608, 363.921822343537, 360.165926370513, 318.197133848341, 381.830515202985, 354.866138056387, 337.827631194559, 343.858870792503, 325.84764913661, 337.400012875776, 328.616123032555, 370.671227238768, 344.488589492381, 374.480170965678, 359.575015064434, 340.699712426478, 371.505583539191, 321.56821672185, 370.323955209999, 350.198332063664, 353.119120500788, 335.78524753203, 370.865907420472, 344.752062207946, 329.235935807235, 351.207193885964, 314.903389871168, 351.518759666683, 358.692291369477, 322.191159134944, 356.846856138916, 330.033145957948, 314.146612962255, 354.14605554738, 339.734554994822, 279.674656545414, 333.806347896928, 337.738996315747, 338.547394023881, 338.454558687401, 336.385771084299, 366.395221145614, 321.231494674227, 345.859818339465, 329.975625960929, 365.800109621583, 348.847931343499, 338.820804293687, 358.787038841102, 333.702373703386, 350.678722381204, 355.552184683363, 381.086402263073, 348.015270280398, 347.782957331283, 314.388784260367, 358.194268884627, 332.530570247931, 355.751746121328, 333.067702675745, 352.348839473142, 356.595892161287, 313.866754539794, 338.041502265208, 354.171977554812, 365.088395242944, 325.369938134909, 341.311904592068, 344.481556970376, 334.036361009284, 331.188209401227, 340.969525622901, 319.975494195213, 344.507349684846, 346.4234371023, 328.509701503303, 330.067789739516, 312.851977211833, 335.227386778702, 355.312373471251, 331.264174137023, 357.074572549119, 346.658658466328, 335.11781487083, 350.799228803095, 350.39357744125, 321.396456374499, 360.380032393486, 339.376613076789, 334.697858517092, 318.755403367241, 335.997667678302, 331.44116240661, 333.120975408553, 354.709407296898, 356.991838050081, 344.21415262089, 331.148342346669, 355.519767673255, 321.060457555725, 345.686631922071, 327.221178331264, 343.244982385344, 342.768602573769, 333.685547063902, 329.221172978987, 335.049942307714, 343.559208300478, 327.610958489384, 344.566520130499, 354.868257764629, 350.93984436206, 336.876313684034, 355.293206521614, 334.344040560074, 322.394346376064, 355.868189896328, 369.128336802101, 351.95278520227, 337.950227843099, 340.66824381605, 327.784135028209, 315.820349073694, 334.525577215038, 331.827531567059, 325.723431525895, 363.852243320282, 329.464888081203, 349.552486591708, 331.952658824814, 388.791609632789, 309.990387954271, 358.336971594601, 326.243196665677, 343.780767022431, 318.739148527935, 367.187338433133, 310.158386703604, 368.428460982053, 343.598403459177, 348.117587382224, 342.386427247989, 344.548755591783, 345.660450974153, 342.255180250132, 375.219184988088, 362.094673071647, 356.693312763207, 338.085888082976, 356.121370266987, 373.149539096148, 326.453853664018, 325.561488908463, 369.282125022515, 335.13749584906, 363.258119587623, 323.41526016866, 338.446658227761, 351.170571457859, 348.577562310724, 347.58778081407, 350.624851639034, 360.097687172614, 316.024859307933, 353.704923828773, 338.374695479284, 386.26966793541, 330.680609640782, 357.116705443797, 348.359442081248, 346.878808505827, 344.908596830148, 369.939432472671, 352.763642044485, 359.869463254418, 336.389183484779, 345.356655138021, 339.669400905494, 326.217108646329, 363.509291277307, 338.415020369134, 340.670283034745, 364.91651920298, 317.466707104453, 342.075731183056, 367.776248490435, 350.451046326105, 351.969513324508, 390.294388170601, 317.36096109919, 310.524641490517, 345.710928230784, 326.565036413654, 325.622038475277, 333.033492858409, 319.154419533955, 334.827114715591, 361.946082198001, 374.990529866445, 320.047243568568, 333.742937531688, 367.619296497019, 324.454660287417, 377.769184670912, 348.552183473657, 367.523086218285, 331.351935583803, 335.619334822764, 353.777696049858, 377.022725632262, 339.11008669489, 334.799265285659, 334.87334269892, 347.570145618462, 374.853955932566, 359.71026872301, 331.935769347075, 349.636310774027, 338.423010962032, 335.174823676337, 323.860411564297, 355.358308765514, 380.819468744507, 357.884313276318, 329.853371737584, 342.251098902761, 351.001200129005, 334.858119876798, 326.56884889089, 375.319444955747, 326.203446375145, 341.806415176773, 362.639135375751, 357.007875540053, 336.797041877035, 340.610066148866, 348.279036985558, 348.038891130235, 359.197348866306, 332.414694272374, 358.410879258327, 359.533387706766, 343.972030788898, 370.810952959385, 387.786752136808, 335.417217751847, 317.878381560054, 368.559313606308, 348.414882714844, 340.399915617505, 336.795544382857, 329.356846621457, 362.384643056209, 367.424095247741, 348.888486521134, 335.707766631609, 326.722980618358, 340.283529228835, 337.261111513009, 329.551498315205, 350.617402632525, 348.828098313478, 313.814410313828, 319.542645330593, 352.583306326135, 358.391715210391, 351.443430561898, 359.345430852538, 364.164885673971, 333.436189377208, 346.138541485477, 339.582720716208, 334.441770505925, 343.885533313506, 380.748280086723, 337.684682359882, 337.557765416651, 360.27848920829, 359.042094334494, 370.300597921892, 343.432217300106, 369.976041043649, 343.726120836554, 344.277894758732, 353.23974585608, 376.025825452435, 336.212948118432, 325.764004300287, 355.55038965032, 333.978318257094, 336.849291243006, 349.989845340428, 336.955509678097, 348.068207701756, 370.258080890291, 334.686970380297, 320.566142362923, 349.277304212041, 334.910827926867, 345.249387024313, 359.806980996818, 346.650462736344, 350.873462994155, 351.971079797208, 353.75595116049, 343.034898089351, 354.531909653146, 334.173960574873, 324.596213916831, 345.342146952275, 337.331419310465, 326.4297900797, 340.765938127729, 340.528863009471, 344.365051583855, 337.785333146094, 323.172820357273, 373.613824571948, 345.276691481772, 340.404349072751, 356.310169097914, 333.363715501872, 338.111319003009, 325.315799694295, 332.039854854632, 348.360165656148, 323.081940270305, 345.948793814221, 333.213935397392, 330.415218955225, 362.163002904107, 357.085610730308, 324.735127367437, 304.391358357491, 328.709456861157, 375.598769717451, 357.09920346135, 356.222765614006, 348.498815258484, 355.762721040127, 339.921011964951, 340.85541464462, 356.365397147117, 358.806345426406, 321.50371162692, 329.214215542861, 353.838655212989, 368.171046931416, 357.442611299948, 345.490780403377, 310.704538084098, 358.910306467316, 364.418540895128, 324.52050062099, 312.571886751122, 317.468078610266, 360.185110550994, 375.97253463775, 352.044455596869, 345.862924110262, 354.110441546495, 355.2080693061, 370.806653537388, 356.339726442483, 343.530632186628, 338.198369946512, 284.06673909705, 328.54170373791, 355.144388488908, 344.533835152205, 352.818036643736, 325.430049285464, 347.257448546515, 347.998938813689, 322.326838629866, 357.118643276502, 353.463729116197, 337.58420458913, 321.819580708816, 355.788316265475, 351.557156083526, 341.987551651028, 348.40678499551, 333.977144516301, 366.174314688445, 352.197347826418, 355.671955099839, 360.560039445693, 344.779554785943, 315.3733207235, 339.093567770811, 348.777422214584, 340.85108374249, 308.674038393769, 356.00948715949, 333.243960647241, 355.227727839037, 319.880069024285, 360.638824247736, 323.295944413221, 337.452831298535, 355.891249317825, 339.742024353927, 338.583821343769, 331.652940387183, 371.552481356581, 331.500619739342, 367.432804230896, 346.110609486721, 301.530569923177, 368.021319840293, 332.615630642326, 371.614906216999, 329.134318603009, 375.370048637018, 337.853741819639, 337.123198468137, 346.010214825213, 335.315624013438, 354.446125851648, 345.543888605369, 364.775075981959, 345.687488077799, 344.913410431401, 339.612945344918, 324.011395944534, 365.829440372305, 320.770913906119, 342.972588690023, 352.208767880916, 356.551064382114, 372.365633264585, 346.764724761889, 363.536905047798, 319.923846665077, 352.797171238108, 356.826352821038, 371.47860161956, 343.946583887432, 339.973882201599, 355.62012191996, 334.676360348898, 331.563767707557, 336.105247617158, 339.987615201113, 364.56106270119, 351.29846298613, 337.004506028354, 337.254112497159, 323.449794385204, 318.431787796444, 369.865070923598, 353.132458400514, 322.74923839609, 384.194541058948, 326.327762888441, 353.088474159204, 321.252375154587, 321.515583234387, 332.183184274519, 339.426579181434, 361.387463547336, 342.995182979343, 365.815336692522, 351.716271713927, 351.158326543558, 342.683978632355, 343.813508874982, 324.804686263203, 319.202411535169, 350.578484154011, 363.968344692447, 331.478055368208, 353.895487795431, 307.468035989811, 339.237904041333, 330.157831911445, 356.946815359098, 351.993948135116, 377.558175792611, 368.382621265398, 344.325102199299, 343.020173445801, 352.098630939004, 346.271489344504, 329.675562760998, 321.00623473544, 323.217291397527, 337.235881372942, 314.257036767053, 351.582140667987, 304.235402504539, 352.683495998182, 368.289796453579, 351.825258996756, 356.288950385895, 359.19580674833, 352.150251012313, 346.770203343455, 346.321224867648, 344.619028277374, 357.279423908057, 333.880577185779, 346.218733154743, 362.403750291168, 361.077055209676, 337.671548683933, 343.649878447375, 387.146665916268, 340.302808291614, 344.675476521046, 306.223676712622, 318.176156635102, 354.151604384572, 339.797535076168, 313.031632633772, 334.546506628487, 322.254312785787, 370.829400507365, 321.441910611863, 330.978488766261, 362.578947640124, 301.980734809443, 351.90515164415, 328.458282854393, 324.333584867265, 340.29965717219, 340.485144466498, 342.844602280779, 357.159044669942, 351.980712561511, 339.876690304479, 360.899524241077, 347.77297928193, 333.745767882149, 346.139322159111, 334.99425460852, 303.415071710502, 354.752937675308, 339.338547920963, 331.811140385882, 317.392901347906, 345.824476614554, 318.867766187271, 347.661688132025, 343.476712531746, 346.633527619916, 324.135545996924, 370.538764279368, 335.874033905285, 368.303248340539, 355.842919358842, 358.303023228186, 363.500938801288, 322.624697977942, 363.876772383026, 325.634083057063, 322.436284798354, 328.581447631557, 302.368329629089, 323.868513794498, 337.245585328512, 299.640494707187, 338.240460755979, 369.644831023633, 327.596472181664, 365.256085771994, 357.244758092159, 337.705258783449, 341.196341469085, 331.547130659679, 307.410294117566, 344.352238064205, 339.239994988352, 323.246445312961, 358.601216996981, 319.09076961663, 328.608523027035, 354.967528156234, 365.064453006586, 339.283682245223, 322.009887319827, 313.579182310506, 324.015691733015, 335.571245351299, 333.414255516915, 362.995815601542, 341.716223153703, 349.389979011772, 374.151555717145, 349.1161360353, 324.308804464936, 323.405547551526, 347.028061074348, 315.42152522091, 340.730943369105, 362.049551742154, 336.858714166989, 321.075474777288, 364.975078352865, 383.007405954836, 356.550221076697, 333.883686718314, 344.966089845752, 349.836715724105, 353.574956399532, 326.304797017549, 346.892104452961, 331.590469851333, 332.184750915619, 351.217788831435, 322.566648369953, 360.475670376265, 348.671160146586, 344.371639280408, 364.039700972753, 348.827975973059, 341.246383939156, 315.068778100608, 330.674144490158, 361.960760266038, 305.231437940236, 367.284449235665, 330.360654874582, 329.35384987522, 357.128727182583, 325.093514958484, 353.596753205038, 352.918347318318, 328.353246231279, 330.566817967932, 352.123977280569, 334.955777407129, 341.498683275316, 325.825484768854, 333.349860633772, 317.897196078606, 381.037310168894, 385.667489274349, 360.519317907738, 374.082934500967, 328.35603745842, 338.329207109725, 355.746998962788, 332.201725377304, 336.088219021504, 341.955448688191, 319.61755448691, 335.306176354961, 324.52877139049, 319.042925253422, 349.882044196186, 359.707879605208, 345.129972101555, 350.483460322784, 306.575308936172, 333.481618865566, 363.04019095344, 348.125078001581, 345.602545156717, 334.320840053764, 349.080945996365, 291.073971703816, 335.080080439425, 326.429967770333, 338.475175129937, 332.6550196363, 347.465286874549, 360.425167694455, 353.269861935694, 346.805733455297, 366.282531129269, 346.700945650934, 325.95767077479, 335.812683430493, 347.87167481237, 361.523535759376, 314.989411109312, 334.89622931939, 347.026859682912, 332.37547627683, 360.999611033377, 355.806450350087, 331.95214067641, 334.640977477478, 321.728675543309, 381.20529461665, 335.42100982231, 349.531274224659, 342.673449637835, 340.388910171888, 315.649756460546, 360.410654124079, 355.727153037271, 342.279914257768, 363.379020887912, 352.460737147884, 365.454850325766, 342.734024001061, 370.372139658255, 379.655844882275, 326.055627111112, 327.488590541159, 345.199056782296, 312.044177736134, 336.836331455198, 331.991195493467, 329.780794763561, 367.918243269498, 369.589509553214, 340.708482432612, 369.052824460879, 341.083392238816, 365.687615922716, 339.194194077716, 318.893139883003, 364.640985301627, 337.997511763587, 343.234648963144, 372.738990100951, 349.019594649004, 342.010929431961, 304.48533006585, 325.259851922037, 347.930353438275, 344.938192702549, 338.586085694294, 357.40950605689, 356.768403514522, 349.046057990838, 347.612077315923, 349.99609522917, 368.023406534298, 350.186399181303, 320.371114839868, 359.75098817434, 332.060782126583, 327.162416615269, 356.722221927956, 339.96282156607, 342.213425004023, 362.734758272416, 351.255550368727, 357.818657288973, 326.638608911632, 355.753216935672, 336.908249133782, 332.371926495052, 352.059215645969, 331.429010168867, 341.081820508778, 350.666204037094, 307.412745946445, 366.199868572525, 370.674318547413, 338.534076488527, 364.790526576176, 350.810025218918, 316.119504056087, 354.196812660123, 330.944723619601, 320.820242213877, 346.7546227669, 344.504132093694, 335.150418915443, 356.945221161668, 376.424692650927, 339.145302130419, 368.558508278498, 349.558607706011, 329.401633863398, 354.372961051135, 318.020661155616, 347.61075249245, 339.522735899127, 326.627498196158, 318.451996482451, 318.067761119251, 358.70916744152, 361.414568590662, 353.934957383712, 336.495590251324, 334.625461474493, 349.895667976677, 353.107611280019, 348.098795785939, 356.63001556358, 342.461809166874, 354.48188266618, 363.950897266699, 363.807455619374, 329.810658793986, 342.609863193618, 355.69997012036, 359.944208746811, 348.565003497991, 356.207475387746, 322.442985093558, 348.282139967366, 349.896885528979, 353.346038150089, 329.800910245672, 340.458270127649, 299.051402193628, 304.936321548684, 347.006873579776, 327.078085607265, 322.561336857863, 339.254725045774, 336.852531668907, 382.084254032599, 339.231852605856, 350.578898036965, 367.009822918541, 353.257591307457, 364.460089618704, 340.362043743272, 375.96221094234, 330.77955460864, 374.71761651968, 369.072995697148, 329.515133231874, 378.245464723389, 340.072050101835, 342.379292036445, 349.32084235488, 335.562624894781, 356.345603242309, 327.103060262086, 332.429114243958, 332.850797772561, 317.236821815566, 337.978736093105, 336.032716366651, 357.525528095444, 336.668700714659, 322.678252729954, 378.616572223281, 366.669877849441, 318.130630918883, 304.559202669722, 345.444898005988, 344.849007884405, 341.830216884267, 366.795565056553, 343.84386211954, 344.203813651999, 326.061166318949, 343.383142018779, 325.055589290061, 331.98619958525, 341.745049473946, 320.006296868374, 337.9920790184, 354.998836302499, 388.130655425533, 334.92146029556, 357.780581305256, 360.803418778357, 333.943653123654, 358.977588855615, 358.871589335815, 337.67381883046, 328.12545594337, 371.944702157676, 371.52817409249, 371.088917128459, 357.16787730849, 330.914794870765, 355.906768057773, 321.91300949828, 335.339381903872, 338.620356406873, 322.69720733368, 368.289518784744, 373.663796990131, 325.333155663639, 355.407582073975, 361.257937974761, 334.680437201824, 312.345433833202, 332.925168640548, 349.562268235248, 317.991196558383, 350.793829671179, 346.216418619348, 366.444560019498, 331.522431339207, 344.821216793603, 343.929622686318, 345.118693428316, 336.488288538065, 327.712592777433, 324.214329764689, 363.527256351823, 351.819380414065, 339.295128196567, 316.186111304055, 359.773980699751, 331.673389791292, 343.846238080406, 298.378363216329, 342.753625233023, 339.372939365462, 338.07563359555, 302.318002618927, 311.199324776821, 332.574010933943, 351.941593871157, 346.195190977273, 355.93639091294, 340.982981358596, 356.488412135917, 350.781012028759, 325.712723573812, 377.193818946766, 348.638431455969, 311.46745512442, 370.159816156046, 331.057705843324, 307.067828317584, 333.867218270422, 340.322567263799, 345.371885287685, 320.4687556318, 357.509739251679, 344.739804369177, 357.613459045379, 332.961165407352, 338.400957318378, 358.966907112306, 333.542478124603, 358.57220530993, 361.71529735333, 347.696857795372, 354.329069230831, 362.004814773818, 360.3020571664, 342.898153343893, 345.13198515727, 330.864389625234, 317.051933105218, 320.654856663303, 344.726965049725, 369.114949261245, 363.921978549033, 356.138051801602, 363.215154035105, 331.286802493155, 356.260593045712, 287.082707009814, 341.961005064522, 322.10418879314, 361.506312076526, 343.188937815092, 354.838185939906, 315.111947316594, 337.885091022333, 346.663156737217, 340.542331430622, 344.621292380085, 343.26528987421, 325.910653467107, 351.054917729064, 343.320549693493, 345.261754570189, 351.273669043313, 345.193203564788, 358.167057788607, 328.699493530802, 344.059344761936, 350.584097222594, 320.212606004453, 336.8368340432, 333.712378771664, 356.815746256683, 327.87824721354, 341.808901161963, 314.492824862771, 309.809939448124, 367.199847412167, 336.137310573289, 373.696972728888, 365.54170355649, 329.647306819188, 316.834904634268, 344.163835380526, 343.8278435756, 346.3650534594, 342.778134121066, 336.547148964782, 363.305983965637, 300.423029351669, 334.242075331453, 362.200147783139, 361.292419944912, 355.900523558029, 332.6511039913, 353.372286206576, 347.808999636691, 362.754240826078, 345.166729336607, 340.41482071303, 347.770610032379, 329.057132598039, 321.267061486993, 328.639682917781, 330.593982868738, 335.588306236898, 313.161870503767, 333.012974419109, 317.722491455126, 374.548056480554, 347.478377085507, 348.932294499794, 322.194262155562, 316.658035011231, 365.455815847719, 337.047322730182, 334.079483676679, 345.080007952252, 341.749825484184, 367.970689236704, 321.860513142874, 384.231902022565, 337.440925229816, 349.407226334224, 335.40473211372, 322.644963230747, 329.289887647284, 317.46927737291, 306.977931971334, 369.567207482359, 355.307039234716, 334.965966535629, 354.133626800942, 350.513014179118, 318.795005497585, 337.52418698031, 336.867737789739, 353.318376405478, 321.5925186285, 357.877921236086, 337.547038155974, 345.954818928321, 354.329674934034, 346.753998619762, 337.375781530502, 362.5858108356, 345.326106559446, 331.70979597696, 365.069825265265, 345.635026723906, 351.79572324224, 338.169254376192, 377.886184460163, 337.155649819268, 355.788325648799, 345.747007673389, 329.981995335443, 357.624837815994, 387.601856099015, 331.853408990602, 349.327278277363, 351.550499057047, 377.895823629753, 328.469409167798, 334.754638135175, 327.236272241795, 319.900600001621, 352.431408452203, 349.600860945752, 335.606283224225, 332.24659323354, 341.907762050701, 332.614526477958, 316.287913197371, 334.83573060725, 350.079716607688, 358.34290163272, 328.265332531772, 378.905006329193, 302.261268791336, 327.146835557195, 328.937527149062, 356.360330582658, 341.364416818177, 345.28778549053, 353.222781700697, 369.70985564383, 364.506260101362, 355.936551671749, 373.756707529258, 321.342301619071, 366.032254128826, 378.375533640549, 354.513160396546, 336.071738382136, 320.366075648926, 306.099528825621, 333.097009558589, 332.61331178511, 362.622328262413, 328.781994717837, 336.120605179214, 344.098054370129, 338.149158988938, 327.779259788989, 357.6553822098, 347.073910985821, 332.646505625241, 348.155226526969, 329.751804171178, 354.806406787575, 314.08970808474, 352.945987674984, 332.034747861883, 336.482223490579, 313.912052979038, 338.394378083494, 295.247678999808, 318.764698401867, 339.88846033567, 318.023526839696, 341.76699934896, 314.509097853133, 344.738624091455, 369.873325822094, 349.420137845424, 333.552007335309, 350.359736229092, 333.724225171596, 352.549898795973, 373.933321125831, 344.871141221728, 355.182233423332, 362.388384908599, 337.425033258222, 354.406927835397, 369.472876670668, 340.394274088625, 356.136278449656, 343.30397671159, 306.804915102987, 325.970998883094, 325.766146209327, 310.398697651154, 364.357241714463, 337.4535362287, 337.461153008052, 314.374070013939, 335.647060514541, 363.150209401567, 319.909680855444, 361.673996783481, 346.556617211726, 358.7069490887, 361.171475945604, 336.69127613915, 315.446471336739, 347.198709739661, 346.508999851621, 347.627175144744, 344.504816928534, 334.920844705066, 331.340218897274, 319.157006313124, 347.90022191591, 351.756265999576, 355.8053397959, 311.454627462622, 329.647585884594, 338.482582538438, 354.70353883561, 315.257439361154, 332.090320042713, 356.287283708846, 352.680698926771, 336.952024549023, 354.81729469532, 315.833357858489, 346.722160818453, 358.827449269517, 364.162644690952, 355.285894365115, 338.909232452072, 361.08121477605, 338.51332844722, 343.565640665335, 345.751464116223, 319.80788033083, 341.720290077027, 333.205565888149, 320.954987520942, 356.301731838754, 361.574885288494, 337.954556358699, 315.293659818405, 298.723629665215, 358.073404659777, 324.730235025097, 349.583791229794, 364.50128892431, 315.65206096069, 348.007916467739, 326.595954655568, 373.376516735062, 356.005700553246, 346.871514689195, 328.544364021412, 339.633879396327, 333.109749018313, 345.79897783911, 373.618763723849, 357.764288036614, 350.676447264612, 345.424885158399, 363.002182676224, 346.112277803737, 330.482446863047, 326.85778437559, 351.012550745131, 369.777761481156, 336.541213961102, 374.633576181901, 366.387759543613, 339.101386651063, 345.078105467129, 310.597227812585, 359.960907350727, 347.260718050064, 338.942629914667, 313.338699528685, 345.315936109712, 336.956775889899, 351.556858910495, 320.118361120174, 355.054953670878, 333.492502894914, 373.621921184538, 346.259375677449, 321.09039887118, 346.759889131139, 318.760867888967, 352.907465630206, 333.664667778725, 328.05695884455, 359.913089216509, 354.080877639795, 329.007987373331, 336.600138079221, 324.981927345041, 359.22041926824, 322.572591584108, 348.362037868982, 344.807039603613, 354.754498443455, 349.467606701687, 325.421926921805, 331.5038242919, 349.919068004088, 350.302698697591, 328.723977174186, 337.268885270734, 322.049253013941, 340.31910822866, 376.514736015626, 347.967723662643, 343.773009967067, 359.349746685434, 333.524427474867, 341.319580874856, 347.940681448263, 332.11553668365, 362.84814490802, 329.842505118247, 362.028267854495, 357.809710401826, 351.117904806687, 340.058268758951, 314.023899216368, 340.95008727354, 356.182979871409, 349.009323106287, 362.341871433721, 337.563168161995, 319.920176865705, 345.139332021755, 358.246910697555, 367.192029098927, 334.114665223765, 353.968611354861, 319.889094896568, 349.845454106382, 383.442789449519, 346.502921045954, 319.829020786605, 338.272248279328, 339.410248270065, 346.30014149976, 348.484072026214, 348.747531326753, 329.597820643824, 330.867261276076, 315.552391949513, 329.466688459264, 366.566972662086, 359.4118595852, 333.885390955892, 358.178717843018, 374.755955610321, 344.568917772138, 351.911134643713, 367.979387729866, 350.58210731304, 353.392417124448, 346.919100345762, 312.1160945533, 300.065063973435, 346.820319004412, 310.67805429524, 334.120249756526, 351.521400036118, 310.929766889442, 354.125747446492, 348.462880085664, 337.711234913998, 322.290673924096, 356.868856760132, 363.554610181377, 338.750557663565, 325.525651420876, 328.597455677148, 342.024276567478, 375.89049988318, 326.968177886957, 330.818074433767, 346.095359800092, 348.43459366939, 327.300321275406, 354.873433707731, 359.154196830788, 339.34858221241, 344.63873118022, 352.777765956268, 352.552618364774, 347.887878865184, 329.911577258487, 320.665178000437, 321.612855338715, 315.281611351336, 335.230312497652, 339.982406449792, 336.13558178398, 348.170956480498, 331.769103914094, 347.629925764197, 340.48190043238, 338.475345583641, 385.260541366743, 351.326616886322, 337.880587992055, 350.57920135047, 341.338416122937, 327.563001961711, 329.397731974871, 342.894920979951, 330.982408484551, 350.804008577907, 407.651247334425, 342.758841604109, 319.854210359859, 346.489255499615, 329.702779193616, 309.258832736217, 330.033243456983, 353.172618920858, 319.675731421106, 349.854284947628, 348.145222050612, 338.902586192459, 338.416892722061, 333.660196388539, 353.495589262823, 329.633130989823, 350.55237077656, 347.688398181472, 361.88991745738, 349.677622303604, 338.478336613292, 336.332615617324, 348.917759353668, 352.644715020761, 380.018786569754, 384.937843579816, 326.9046164353, 320.807165888557, 353.359972820648, 337.10559024704, 338.684238358299, 333.647100582217, 365.848567453727, 316.637626204205, 356.736981567009, 334.002557539463, 335.796702826153, 303.562487819077, 359.57222575695, 378.238352427876, 335.403735962674, 328.477342377028, 330.411008011603, 344.252807848704, 334.720782410489, 337.16157364312, 364.923450304176, 332.655117606972, 340.496495078615, 322.843171131238, 344.236246946325, 353.561409239429, 346.4768234466, 349.515871545706, 314.149085314322, 299.472068535663, 330.846068451544, 354.178816337111, 346.019491996944, 346.278687273932, 360.605803985698, 359.334338087203, 356.567001630521, 334.085012187043, 334.024111035704, 324.986535399411, 348.814815246697, 340.955494540011, 342.389057577461, 349.789644001462, 348.151105501355, 346.608987602443, 329.551706154898, 363.510957215561, 347.675401413797, 338.57324398069, 319.442111497731, 352.645740614979, 375.943862944736, 340.220043432626, 353.399854134066, 346.086611335579, 320.571685452405, 347.01502985484, 340.207990545223, 359.230598790973, 342.368929120409, 356.010002927578, 325.494022324034, 345.971358949558, 348.14310038333, 325.970970355924, 368.543819044926, 343.307504470208, 345.803000180838, 369.838786165423, 351.284084523944, 314.530536106763, 336.779634346734, 367.617475613188, 334.463455282901, 342.853330001264, 362.90014480704, 360.447336831636, 371.500086973868, 385.159675916847, 360.292189217903, 346.367671452502, 339.251904103068, 336.828081852484, 372.672145483081, 354.822517958118, 366.525859876663, 361.309263792803, 343.15177473062, 372.781696628595, 368.080029697232, 343.389650633502, 355.873538350441, 337.522754827452, 342.496252138159, 338.786884187543, 357.007541862195, 346.221219398719, 334.168974343109, 329.485629832108, 342.850164332568, 362.476299859573, 309.777041141807, 325.486154016723, 316.833653434639, 347.085435416273, 342.452112846863, 338.436149522433, 353.525409750849, 334.888197488106, 367.525058663515, 316.492139788269, 338.814589901762, 310.926059086412, 379.444635078168, 354.191279628629, 375.975338789927, 364.411678072016, 305.040512494968, 330.043763331515, 322.898999273479, 352.202530288433, 378.726950950662, 348.306949489669, 351.054277552467, 343.705614061527, 334.57378510549, 330.837556639428, 328.476741483142, 337.294331272502, 342.823270844782, 306.347080298441, 329.465456784886, 343.483153380606, 328.994003353148, 340.638041745808, 332.67840055778, 334.421196041066, 381.611441071961, 358.760406149959, 370.729437223532, 322.486766020669, 353.174406273691, 335.220384694305, 352.57818296273, 354.896130698558, 344.343262893997, 331.853466036078, 359.664409172709, 361.793604795192, 340.935840260977, 353.746313759992, 321.691180243269, 327.578849312292, 340.777529254642, 351.155671559958, 388.008457242257, 321.119160508589, 360.076522561656, 346.066147205328, 346.310253286502, 327.308375521054, 326.359814730601, 317.353173759651, 330.319226524042, 333.635674041384, 313.568686251957, 358.224420104666, 335.438296079778, 351.36356447762, 366.801576569492, 351.149583662074, 342.547305222127, 323.332186232123, 356.236062795433, 351.619889827902, 314.205331577986, 367.64210172325, 365.327560004077, 380.879631679364, 353.03959539478, 358.238238423309, 326.811545438668, 340.749933193494, 344.545740505527, 321.981508330045, 333.84713731516, 355.047121582188, 349.166151426895, 357.732935900464, 321.038392638269, 348.496748329127, 321.654538148601, 370.118323339754, 319.059415423007, 348.6011162079, 333.011922550703, 327.673934183579, 344.048796944989, 324.730981221357, 328.375091330034, 339.022776588371, 366.304243039765, 347.439342948943, 368.325674941206, 357.680721017025, 351.528175504667, 353.245403387684, 337.566544266696, 336.119441302211, 356.706114819415, 337.697524896962, 301.384812138796, 341.186727165674, 378.856508844112, 330.880590144546, 344.489405480762, 335.322498846834, 345.943772567056, 333.275568824477, 349.591664846279, 350.718556059549, 360.383015778486, 330.619490875355, 343.93679965242, 336.23760368659, 326.502325745688, 312.845696898303, 338.541283630823, 339.539904536417, 337.673918816033, 343.795883780143, 338.812049982634, 332.19600905772, 394.343255898975, 358.575328433634, 351.461175102838, 324.052017073777, 333.456339814653, 360.923291403746, 331.333204449638, 356.976356171619, 329.94865630399, 362.5264421472, 366.135543081902, 356.237549080097, 348.00201603356, 320.932681717393, 359.022744444081, 348.358803711524, 335.694615582556, 351.996589623171, 330.89541461045, 316.776754999547, 343.938629861007, 328.719626311534, 324.818848009956, 344.041079437794, 340.845337167221, 307.192739257133, 341.473676350517, 343.043678240077, 369.47081504856, 358.724845300535, 340.015413556906, 318.309386824663, 341.224259895524, 339.532087546101, 331.676471384039, 313.23596964604, 349.228001603691, 329.443419921872, 340.726262841637, 348.366677826512, 352.669701255518, 362.839730639634, 342.168371800823, 337.122298239892, 336.494490449907, 353.869243096303, 354.970504522369, 336.112896042502, 346.880599096745, 336.150907097247, 334.637873576855, 369.25162822493, 331.033535786749, 336.461796828454, 335.79745619025, 349.859074478078, 351.476501498172, 352.510458019577, 338.999848854065, 360.916836857486, 347.70927388914, 348.857375704382, 358.95007823673, 352.31103696647, 365.26224758296, 372.888968049113, 330.486478778, 345.332640075191, 347.790991538214]];
