# Supplementary material for: Hypothetical Outcome Plots Outperform Error Bars and Violin Plots for Inferences about Reliability of Variable Ordering
Source: PLoS One. 2015 Nov 16;10(11):e0142444. doi: 10.1371/journal.pone.0142444 (PMC4646698; doi:10.1371/journal.pone.0142444)
Supplement: S4 File — All experiment interface and visualization stimuli code is available as a zipped file. (ZIP) [file pone.0142444.s004.zip › experiment_code/data/one/66.csv]

	sample_num	task1	task2	task3	task4
1	1	524.223336693434	671.570866488393	128.979003661144	341.129615875811
2	2	524.523109866231	667.868757979449	107.247725719326	343.666281828572
3	3	526.891451542931	676.307681808261	137.502562441617	344.631109898742
4	4	523.322958751754	669.122750842444	178.615903922753	343.946144287908
5	5	518.307861839848	659.663772627378	127.568797336203	343.72314697214
6	6	519.399677289669	686.120158586182	144.617646262594	347.332192605437
7	7	528.549964041451	663.424496553161	153.312330047582	344.187464538726
8	8	525.663975389393	671.68875913322	115.692825272148	345.72160179728
9	9	525.736775799041	679.008372646675	125.730892272013	345.236786041591
10	10	523.075045869879	667.663912204482	171.801396415751	345.682399204709
11	11	524.675377289782	683.726965412649	135.926107526963	343.146821296123
12	12	522.902788458158	634.330361014977	128.196144017372	341.349649848735
13	13	525.567428943913	662.319941079501	121.768797227086	347.757963415087
14	14	525.828373659596	666.933156796386	137.573414582945	341.889394480904
15	15	525.015608257754	653.243162772314	122.805599149534	342.386934660621
16	16	526.227146482403	680.547727553124	142.977309742383	343.923705836281
17	17	524.758297979641	653.901809428483	105.750991476354	342.063592783299
18	18	523.20655097329	658.368772521617	128.121018477587	340.92719471984
19	19	524.970161033709	648.172573159771	126.071990938222	346.394609179988
20	20	523.937678012858	677.327130064016	169.38660021029	347.292050631546
21	21	522.249665455227	633.283471856254	111.945227241183	338.774709833478
22	22	528.877353202744	690.608606283024	103.844920878484	342.648520210432
23	23	523.946377191325	662.126569159238	140.757553700782	346.531978715753
24	24	520.217915008539	686.69216274658	118.817765921329	342.607866438515
25	25	527.614749761032	685.828164536469	135.227831532743	346.069687420113
26	26	518.68280108409	683.062365478673	124.573451247395	346.072865656976
27	27	519.83286715263	708.720451282068	130.579927620705	339.06377425417
28	28	522.556936090582	658.653593155744	169.15702792975	345.272960373584
29	29	527.525777873634	649.98054104377	156.626139379485	346.719587171262
30	30	524.512356803123	687.937735841188	118.190034620737	338.908193689137
31	31	525.04931240154	661.864678304568	144.95139941871	347.411218784195
32	32	522.846017272242	645.284671227017	138.54961525622	348.710687411128
33	33	529.525627046284	646.795883482452	149.580737847543	339.498673714086
34	34	522.560617705358	676.217688918991	162.077108601688	347.20162149201
35	35	521.150170254456	688.784052702238	176.791902837697	345.092305466857
36	36	525.28462788888	664.061193296865	135.494472425092	344.734768379815
37	37	526.951755438726	640.621916867381	104.600751604161	338.00838267838
38	38	519.92117976566	667.660554995865	116.72332025494	343.798532035133
39	39	527.847677948392	658.473809190854	144.292106509933	343.353113553829
40	40	522.065051511771	691.321962045994	107.833368162121	341.77901922534
41	41	522.682830243679	693.361627316739	143.716862128002	338.857760204071
42	42	524.587933379554	673.370218068541	103.605684241502	341.714985822167
43	43	526.504232092336	673.056172040433	148.727420605076	344.260472541068
44	44	525.481536920269	662.633631192854	136.445275170158	343.345029652899
45	45	520.738193053083	692.031288121595	97.9125877639419	349.01494663257
46	46	522.436351754996	642.252507083317	121.531554890492	348.999338276398
47	47	527.943785157815	651.582216089061	125.479433214173	346.356872123301
48	48	522.111922473716	673.220679505648	151.579166392982	343.79366108456
49	49	525.437658501376	707.636165345058	154.67032902585	335.717760508769
50	50	524.451674649658	658.828915794312	157.403896265676	337.601881973195
51	51	523.080624362338	671.931359547218	96.1591588053522	339.576302250194
52	52	521.021532409952	682.926248550353	139.855405015215	342.350440126166
53	53	521.448143386579	692.450244744095	137.234227150969	348.143270630103
54	54	525.426235118985	673.407124279056	125.616604213128	344.099934061215
55	55	529.665767816626	664.420105688709	153.945473956221	342.862587515724
56	56	525.181062406204	661.245337957373	143.914756856265	341.926928057693
57	57	522.61296451832	682.167248541339	137.560212242171	346.314450918103
58	58	521.898666717967	664.11973123582	158.808720722305	345.155180844325
59	59	520.433024237046	666.762586389153	118.263694756401	350.496212453881
60	60	523.628137767011	664.557848959381	158.364709555978	344.050603214203
61	61	523.558737869834	673.775284579926	110.863009740558	345.275642692481
62	62	523.525694655886	680.596237748051	116.507016638016	342.028524015105
63	63	520.775324145174	669.406644878429	155.143729768786	344.533639103115
64	64	518.650699087696	713.49383567031	155.797995536577	344.310098294542
65	65	523.371910485329	678.123856504316	160.47631254376	345.00952789385
66	66	526.858821753809	674.396713816013	110.25434081533	346.601112483916
67	67	522.928626235999	700.896565018832	142.934812435575	344.881454378365
68	68	522.583899459177	630.340214587865	101.806919582221	340.968669002984
69	69	524.488063721472	664.433331449603	169.165648138018	350.104101412255
70	70	519.382958136134	634.98679961363	131.539074561307	346.100900130319
71	71	522.868301396674	715.723426308897	145.939259773763	344.978991599312
72	72	528.332148185316	667.786549420299	131.312586985317	347.175255089079
73	73	520.431569323698	679.443066628622	148.513641765835	340.791951568543
74	74	522.194626308436	671.685817380291	157.424903568175	346.008140752255
75	75	522.895578010491	706.386620909588	129.68152820856	343.852391579305
76	76	523.39414824748	672.358397294526	151.478545104121	341.260705939434
77	77	523.133627890463	648.421685713137	120.163350466654	349.04418789433
78	78	522.081544581237	657.57131448429	108.021468630687	341.330465225545
79	79	525.47094466902	651.348847088552	164.862857154762	347.436289054442
80	80	523.860018891576	648.524420096064	117.629563641908	346.133158306386
81	81	522.030540138996	642.143183023857	121.304027968616	345.3489524735
82	82	525.997299887199	659.705702533106	147.077592929296	343.256505367699
83	83	523.314743284981	677.565256798006	144.525529113073	343.656035409361
84	84	519.024088674664	665.893219989904	125.170889684738	345.005342534227
85	85	528.823462042387	684.722926672599	121.06781786414	343.261138484489
86	86	523.87081179672	674.370035226543	114.937058497452	344.051134439508
87	87	523.669803465574	683.433771879309	133.89579721298	346.94060455072
88	88	526.277913338817	660.485314202337	141.545761577304	341.136877402478
89	89	523.843894619398	688.768631464237	138.445266642157	343.650076736247
90	90	523.330329598686	678.860103193699	125.524632088274	347.272033417684
91	91	524.129131243307	678.525797335853	117.033131828079	346.081117606972
92	92	526.392344068315	685.528136338217	122.129005428931	344.039314772006
93	93	526.136917514755	688.545877614946	151.269892605634	349.19613969579
94	94	522.695981715062	644.97684000254	146.973440777374	350.538210576183
95	95	522.084214052862	689.945783647776	133.833498988612	347.364344764323
96	96	524.571907739585	663.505866031868	146.443691477674	344.318251904786
97	97	524.079695869129	668.699792032089	142.417722777127	341.048329105935
98	98	523.876507989678	656.663104484681	149.090066386013	346.57217360718
99	99	526.437521509964	704.805039142188	113.923332246834	343.956090073589
100	100	523.036350577555	665.686112513164	158.922401503985	344.280881744743
101	101	529.582836246819	661.122603173962	142.901922646041	338.46109832584
102	102	530.453156737778	675.075485643181	114.823082638355	344.177552857571
103	103	530.206868989211	678.514768606762	118.812257183369	343.349971380398
104	104	521.707785540317	700.266001021617	122.375190796847	348.620777565667
105	105	524.371630417882	666.340830596281	138.862222867001	345.844827601979
106	106	522.593062890208	662.787529604937	120.998423815116	343.228644043003
107	107	525.994980352692	668.953268295608	151.955600882045	344.44345479026
108	108	525.605313329651	686.217018129814	88.963639083652	337.361920864087
109	109	523.098045517751	657.216764079805	131.305302309791	342.007485258334
110	110	523.182276868439	674.167147344425	114.955199050074	341.561365292564
111	111	524.78386321409	638.641771080363	138.325926129632	348.22170197413
112	112	521.490162099927	665.05713828929	122.001898254871	342.4403670686
113	113	524.70472164325	696.359220618424	120.925821373761	344.71023640246
114	114	522.927904321835	628.099517353053	150.430062579842	346.009484163874
115	115	519.674745473341	700.13813472498	135.127688568933	344.445606256543
116	116	520.606711004738	663.533759513635	123.185064060457	341.822755508175
117	117	521.525040205558	685.28169071945	115.248584685008	340.910895595685
118	118	522.196029736184	668.3042436039	115.697251535085	345.352077087004
119	119	524.650169373497	705.021853378562	115.564397604801	340.648060430545
120	120	525.0787797465	708.47930434046	127.67016886843	342.4059300841
121	121	522.396309640585	697.584139002974	136.393309023335	340.279464480288
122	122	526.24419045937	682.91875541178	132.630329039571	345.293052279628
123	123	518.384871438097	639.695217799328	118.407386665934	343.552321099626
124	124	522.156559698791	651.362145504287	139.526664291896	342.970025530903
125	125	522.599109009756	668.529468979208	127.54297767453	340.055479083871
126	126	521.384440284321	664.349735598862	123.242962883479	347.899194260794
127	127	524.886797501123	666.942838536429	125.653519610144	341.814761365857
128	128	521.59489591336	673.925815936719	108.927836226224	347.201988463382
129	129	526.264040146768	697.479152625978	112.579491593412	343.803613557351
130	130	523.951734657428	702.400180501222	144.788116439765	344.563290226882
131	131	526.212209523012	659.082577413776	125.2862431167	346.720686576661
132	132	521.187233334156	649.349508061735	123.131452095142	340.631061588284
133	133	517.421459510201	651.349216322142	137.42199154747	343.364241613031
134	134	523.797527963251	660.505500050385	135.210756455258	344.2185519155
135	135	519.738190492196	678.994237312373	131.150299798798	345.607504161814
136	136	524.640829533956	688.540127543945	156.894519422789	344.360724623571
137	137	519.775923357175	668.85682945298	165.826718601097	344.289160333162
138	138	522.138356599442	710.751325920335	117.092134036225	348.174541403683
139	139	519.050292118129	671.605275485802	145.235158989965	344.39443473404
140	140	520.992148952557	683.129538870017	147.328586143973	343.382863103668
141	141	524.164705555479	655.610542045358	98.8730404457821	344.147295936389
142	142	520.869969285716	663.855363405644	133.525087577964	343.903247245805
143	143	519.336455758173	667.606367434693	132.552728600599	340.818886741275
144	144	523.276091132099	654.574175320742	151.602949345867	346.952487581319
145	145	517.845384341065	687.207723764288	122.308603653853	344.822527752276
146	146	521.00889152905	676.830060306998	139.082201999183	345.156885596315
147	147	523.407193350872	678.30355390423	118.021734510621	344.686756064104
148	148	523.486848776515	674.355659780889	155.161836387735	345.788793584848
149	149	521.93914845154	665.904815187694	144.231931705967	347.197846097163
150	150	525.246451039732	665.003075010613	126.942696085466	348.403986369722
151	151	522.22944961187	642.427181413057	164.13581253104	342.440483054194
152	152	522.06424118008	660.050810443139	117.786713028426	344.0960147782
153	153	523.575664600139	639.370375639703	144.122449047544	346.131336927144
154	154	526.460159076935	637.275059395758	121.291396405508	348.121152192673
155	155	525.053300776146	655.970967391427	107.570344929637	342.724931263399
156	156	524.752341001265	695.123701290843	132.010099502827	346.442935785063
157	157	518.329690142346	683.753515428986	111.483968881484	341.293235232319
158	158	523.959215079823	700.874925373912	139.730620582071	346.073437816884
159	159	522.444777843927	654.909050494812	134.509466374455	343.889029231594
160	160	525.069763731905	661.658453270291	142.063091200405	349.04712615405
161	161	526.258855054789	664.43322610739	134.935112451141	342.972063264316
162	162	516.604083548222	673.93514682352	139.774730827988	349.455056912852
163	163	520.270614029249	661.56970775127	111.039774872907	335.443165500604
164	164	523.200382122305	685.645940111177	138.252150887076	338.34866525438
165	165	515.439686821302	639.288445066136	150.360006911291	348.793919018837
166	166	524.644358827603	660.439868622068	143.107806477372	337.579019978837
167	167	523.437200265422	678.006642504834	131.876312236096	346.058300352805
168	168	521.741366289282	702.673831695625	146.658708842352	346.88538289578
169	169	521.533535405643	668.952719121608	156.554996682922	350.077241275128
170	170	524.701583793117	688.676245642404	160.631120436479	337.625397696505
171	171	524.561743042186	681.356346774767	138.259484441432	344.383086111869
172	172	526.70994826434	689.950408450997	137.208019635083	341.525754956552
173	173	520.049101318563	676.86965984164	128.771113507096	347.395121088573
174	174	522.4644381711	656.228041337746	155.639572084208	343.182427762064
175	175	525.426753116444	671.489100232017	116.105495616921	347.421480966746
176	176	522.842001835176	691.032832815384	124.584002341942	344.625683853924
177	177	523.979313600207	664.828312842005	146.922330622109	347.049583441267
178	178	521.152874892828	645.928466327688	131.483561894223	343.080865894986
179	179	522.66106251182	685.744502340535	168.340510299755	345.389477622423
180	180	521.828908409243	690.020726203057	113.292389239189	342.091913660746
181	181	519.669582376264	692.601444868424	136.441550011024	343.705235368452
182	182	522.313415163113	668.668228868663	104.161016795896	348.906552445886
183	183	525.402031932641	671.049127268637	125.469357480476	342.29734320935
184	184	525.404669725087	678.957785624389	110.434124249024	342.930265444857
185	185	520.49073883293	673.832041210602	142.348865744407	337.392989950793
186	186	521.06856112277	667.960503786045	150.26158283737	343.813263367122
187	187	527.29800066006	666.41855534871	117.181393050818	340.649268334363
188	188	521.456680171366	655.06389506272	150.654257877862	340.006394632578
189	189	518.715518330307	703.039348989244	76.1937057405678	340.945920423954
190	190	521.217281328383	679.735263660426	96.9402910048776	345.669823018317
191	191	525.275150136608	680.252991142059	154.817789975444	338.058808308612
192	192	522.332646483469	697.917081894996	125.021496351977	339.44117508934
193	193	525.795447622589	666.772611416001	112.853090530785	342.266379269942
194	194	519.545787163473	664.10139440677	136.671106547786	338.228777098472
195	195	523.508344513583	657.378014496744	128.768923941084	342.684361839146
196	196	522.075418754185	684.968537226002	113.736815536358	345.5661944791
197	197	517.945455079359	655.983711854156	139.125198450717	346.535202804895
198	198	518.612303136296	666.91649942543	89.9134677679074	343.571974133902
199	199	531.02306358292	667.891153679317	100.081552620523	343.690116154977
200	200	523.835451117202	693.718306777748	122.47585416174	347.526868934367
201	201	518.556447294718	674.641353863734	116.904224351358	343.079059323496
202	202	527.573400364415	728.021365796309	115.504123127421	344.179589424745
203	203	531.502533529564	659.326979485824	141.271309287143	346.927338486506
204	204	525.577270354572	665.092336615971	143.287502724848	341.236962180128
205	205	524.668217677435	659.83692797279	123.715278635487	340.946217836764
206	206	525.076734318401	692.787687069935	108.174868489122	344.412957834229
207	207	522.680773834963	638.066014108026	123.488011768382	347.901147505619
208	208	518.642581475164	663.670464679991	143.741496471256	342.35189211321
209	209	524.387948276058	687.590359234811	117.960977339252	349.344701186906
210	210	525.467708001449	692.412171374951	130.771636888412	345.354316395206
211	211	523.371843616837	667.807960100529	131.61936480261	338.998513194704
212	212	518.306602837453	674.03109192787	109.171860675858	346.753037795596
213	213	516.732371220994	695.948136309378	119.120442133851	342.899758795006
214	214	521.579701439475	700.690479813636	125.104773358374	342.389108926818
215	215	523.901200005616	672.931494682914	124.030218853922	340.477410198685
216	216	523.093706715043	664.710303213318	126.618380379305	341.065832261217
217	217	525.40069643976	691.242027608463	114.662167258434	347.052098242093
218	218	524.556199277674	657.415323653091	119.943761873442	341.416606128264
219	219	523.611826883849	683.574766769199	142.373430438077	343.445231342496
220	220	519.902375653664	686.193730529563	133.407152522448	344.681073994128
221	221	526.330411390011	695.468260167432	146.529175478863	347.926900372898
222	222	521.807827701992	669.078305915467	145.307631608459	345.678670627999
223	223	523.071884944094	668.092472213677	123.17141362352	351.925862033643
224	224	518.384725994031	648.962958723921	142.433780228549	344.405699051053
225	225	526.195758192023	682.387011740521	136.737223308143	337.811012471682
226	226	522.424354644252	676.951613311879	151.172358676528	338.381798120466
227	227	520.044987734538	675.080106390936	136.749601587002	342.680483762102
228	228	520.110469801442	690.915793729094	113.330894659236	339.036692411914
229	229	526.761455611457	641.172739689239	149.544965386626	343.657759814319
230	230	519.924473184302	661.362454546171	148.421241540197	343.494914624316
231	231	523.138691792463	669.82316513266	139.572183886614	341.770169259954
232	232	525.06001750146	676.039166031264	118.817106595889	342.437080902503
233	233	522.060051927306	699.630488919233	126.143735865564	343.929677788576
234	234	527.321572183174	675.823023729863	121.748386644073	342.141207799595
235	235	524.70014384035	655.469359256178	126.154642615156	343.368518934187
236	236	521.96179726924	707.974175425413	128.210094237741	349.067114041481
237	237	524.895964778548	687.934033016117	139.610871175737	342.346424745462
238	238	526.045646343557	653.509425429084	131.726651970373	343.75637640076
239	239	517.324579053639	675.875076653639	104.923648190079	346.376773980142
240	240	523.42238098874	674.403736896755	147.827520055847	342.673284301871
241	241	519.512992209383	685.724907319599	115.847157419604	344.891871648966
242	242	524.612005430302	666.141963995524	107.678873261102	344.480333734706
243	243	522.517838368225	658.962651570002	120.591155019297	342.229127497123
244	244	525.831158801635	692.67179852264	132.907513607168	344.329310429361
245	245	522.187412695743	678.831148459302	115.10462551587	341.624822036927
246	246	523.575641307392	664.991967105033	151.349714058564	345.446653530544
247	247	527.118504071069	678.60166918014	145.625548954582	343.201051944303
248	248	526.017877431384	660.127807618254	124.932665967337	344.027314367992
249	249	523.885416813844	663.363365105299	128.114179465615	344.755406865649
250	250	523.977480599096	649.575172376254	127.411539328562	343.675607555093
251	251	527.823295735554	669.815735533296	109.716426039495	342.659684437501
252	252	526.365695530675	676.058849331127	109.064032687291	344.043416252036
253	253	523.287484020848	684.514414875631	134.15486718872	339.624506345589
254	254	528.776775911273	651.23738275884	147.743194828633	347.147575928298
255	255	526.974216321207	675.760697977682	142.24165903077	345.367091626248
256	256	523.943122321952	684.909873807359	111.090063343079	345.043582455501
257	257	522.293381679347	710.645500953255	139.318144488842	339.636608865983
258	258	523.689151888422	671.716122164025	124.229087972005	344.511996218265
259	259	522.105746662668	682.568916083269	153.032411302306	343.325460058095
260	260	521.323235781035	660.277838763496	132.181717981359	340.96873161537
261	261	527.16080498718	672.844127736721	142.985203567374	345.701607766675
262	262	523.624362567806	640.988286476006	140.124104943624	341.904407808504
263	263	525.374987371338	662.784881957441	120.768356166073	348.784275841963
264	264	523.481383864297	671.848622160512	98.6862166314926	345.100047794342
265	265	523.869159168328	679.661134406622	153.387051003513	344.67790099164
266	266	526.983345067286	689.710181080384	156.802348481044	340.29899889721
267	267	524.041896091608	675.702591374377	119.112567300311	347.741582253254
268	268	525.532164138633	681.6556858235	162.199939289458	339.507139041989
269	269	521.126775592113	681.951249100434	136.344471980764	341.626995771263
270	270	525.763783420074	675.006428402387	115.205805379466	338.905419523275
271	271	523.831991599336	658.494471644943	112.314506723685	344.227669564656
272	272	522.41189325163	670.369979200223	109.727093788245	343.110567539074
273	273	528.270225027246	680.768112704341	143.018642134104	343.640819192409
274	274	526.961421574859	684.126776895936	131.005468177999	345.886248244443
275	275	522.514843916189	674.179659273418	120.504992326793	342.383911222135
276	276	519.062869122521	718.814318482123	130.90534295873	343.839909085014
277	277	527.29885753928	722.506809338185	133.735192836512	340.050834940194
278	278	523.969188155882	656.7594487621	146.308857723094	346.679912750223
279	279	526.074729198842	674.800612712499	105.227052691963	346.225545761662
280	280	520.092261999164	658.520125842947	175.105608172891	344.021045180055
281	281	526.723537517631	660.568625662441	123.839937485862	342.999756043981
282	282	522.316066557583	674.342915071249	131.589846981309	339.324228636737
283	283	521.005624350663	685.663129706082	122.714917563086	345.503784366672
284	284	523.552796741613	703.338735287029	139.606561665224	341.8572268454
285	285	521.91345157452	720.52455534704	168.600155111815	339.590874818913
286	286	519.640465756053	690.476865930248	147.179611360587	343.741869757173
287	287	528.231734961835	673.519293323746	96.9636071931074	345.06254017816
288	288	518.564190427522	671.618462254848	134.765204176756	345.599909381423
289	289	524.507238537011	653.517084117176	115.84897321188	347.995866795583
290	290	519.219115313535	689.386434873161	136.435801391964	340.65398410947
291	291	523.580099405512	640.345736725757	124.572586399554	342.782680867634
292	292	519.839855428422	698.213594007405	150.725087126697	339.812211245884
293	293	523.048284681995	653.347403882885	124.504005475264	344.784750455449
294	294	528.799316856726	667.482985207845	122.77756314644	343.347554215839
295	295	523.417984192857	684.925667223718	154.468064101758	345.24827865212
296	296	521.475629744514	672.400403965138	127.092781829848	336.901215332436
297	297	530.006830326797	654.358520966308	142.509387847458	340.321039335133
298	298	523.276824949752	679.89509228511	160.916765930233	344.907241774455
299	299	519.354243719792	682.455451802351	144.554903062301	339.768327048295
300	300	515.369099481191	671.702892799311	114.047943134269	342.206661684946
301	301	523.299375462615	671.142664728285	139.61185399329	345.960600197669
302	302	530.021292211839	677.938469956312	131.332625294319	347.639040394117
303	303	521.768021438923	659.531781840731	118.721505951041	344.685148927369
304	304	527.70932491663	675.573272404037	133.804194122914	347.172536211143
305	305	521.426378698086	670.543548456053	134.313059340986	343.487879806774
306	306	528.017232172852	683.798866540559	101.904929646313	342.607464277861
307	307	529.467704851657	662.944149527395	145.216733930686	343.394215213659
308	308	527.138095880162	669.936285687735	108.892103112383	341.768463151459
309	309	514.085227648558	685.523733383771	148.387427317121	338.602822166419
310	310	524.79861978597	648.409474576818	124.894437046956	342.610675597751
311	311	514.195939214953	669.066033062449	150.185524941192	341.934678795345
312	312	517.331314018014	652.252230755153	86.348344520781	341.259393118539
313	313	521.385151243248	686.8990667697	159.311925594116	344.448019359718
314	314	516.258558654383	657.307293307315	111.967105805323	343.742660093841
315	315	520.336512316645	679.548128779979	97.5721074827971	347.662224589001
316	316	525.095436031768	649.436235426613	148.289891421081	336.88722799194
317	317	518.26845367026	643.605887134245	121.552423946411	345.941044085117
318	318	520.296912965657	691.97430636162	135.959370547663	344.888367598404
319	319	518.801196668354	672.915047486498	125.717853042247	340.215123502409
320	320	527.427714474345	662.075620525094	127.088200230728	346.45296720117
321	321	522.952796640168	660.244661694311	107.492261019494	341.445888813712
322	322	522.955515484652	678.037622992813	155.022867071886	339.003448556038
323	323	523.376309756617	653.828700968332	118.416554202316	345.13585917113
324	324	518.18867616843	668.632457102254	139.993848655743	341.086514407241
325	325	518.470676528132	681.335920094988	95.7805666409116	339.855245400224
326	326	522.801900982067	673.921546570946	122.183529044438	348.385139522088
327	327	524.966793670302	690.866026955468	126.418574631376	347.094047487513
328	328	527.35688869565	699.34981040372	101.176473049815	347.416998382359
329	329	520.581061105342	687.034426003424	120.065954657496	350.231562414043
330	330	528.385117223299	600.949354529647	118.037131922803	339.043696529921
331	331	521.395817815215	691.923266524144	158.838582351198	340.334641779082
332	332	519.985886236112	682.14449287972	124.706851121389	346.62468320478
333	333	521.350244221812	662.630943994825	160.519621144838	340.493694594276
334	334	528.747535260672	660.529954074586	122.576488056871	348.027121866754
335	335	524.273039717172	668.387444636694	131.887465737225	340.106552892207
336	336	524.994285610905	675.234198845506	135.364135324045	348.940773849584
337	337	522.896926952828	687.013819982793	141.197245360673	340.336069717376
338	338	517.332640781266	669.52633806968	129.532512016761	343.901244488482
339	339	523.01251076038	657.722202068351	158.710086576927	344.031629887848
340	340	522.573546688476	669.579648544146	131.70579941514	347.656381459309
341	341	522.750649043263	703.018807981816	120.722414489889	345.532249621238
342	342	520.876643464763	670.981513948636	146.894667040555	343.507793572817
343	343	526.725811629361	669.257820519806	147.209314263759	341.69657831813
344	344	520.01010470839	670.598529515603	114.748161787029	340.734638964531
345	345	514.989879483926	654.369682891003	130.801198047419	344.812565184406
346	346	520.389395230547	673.51365670788	136.72055069117	350.297068836439
347	347	522.839572816673	663.691075323522	135.498669517359	345.436431816916
348	348	520.026136486032	630.218126130091	149.906855925143	344.909402799236
349	349	522.512717137327	674.119142498971	124.766767055247	345.322561317031
350	350	518.581514194535	658.445672328713	114.509790073152	347.523101556931
351	351	521.955970512972	695.639004071718	115.009862379888	344.056952371342
352	352	526.580133220798	678.387586860701	120.118541076192	333.74693780947
353	353	524.443329419376	646.93787098249	133.07189414402	351.522606302381
354	354	526.421148661769	689.096845199817	135.04570445444	343.700618592369
355	355	519.889409125991	684.382647777406	146.559204807703	353.160126472207
356	356	526.104038826178	695.699392072913	111.365785197093	345.123997924405
357	357	524.282227206454	712.72369146701	139.098912838329	344.401854851077
358	358	527.193699016668	684.683670623311	132.972798165887	339.558346523254
359	359	522.686981588383	687.211252794133	156.016768363498	345.343003450966
360	360	524.779305984689	667.086993540334	125.982614277913	343.860741995851
361	361	524.592913322696	654.788792775248	117.134093652833	347.117215065396
362	362	524.909465686974	698.876264377231	156.096639408775	345.554849196483
363	363	524.314683999062	657.655534017818	172.084472447969	341.149661941929
364	364	520.9990532722	672.168437473959	130.332159907253	346.177340685126
365	365	518.313191604072	688.477164013979	163.303466108868	349.964619661185
366	366	524.442076079577	657.724664716958	101.377373228899	346.627613534127
367	367	520.485825940168	672.696438509471	128.337100395107	343.161090168413
368	368	524.495697112853	677.400529453267	112.160911334245	342.712368854917
369	369	518.404889734874	670.048686593658	130.272751455807	349.093860065462
370	370	521.247785310054	704.273173756912	117.813235565675	343.079614764764
371	371	522.894227524819	681.287921263217	126.189267264147	341.338501999172
372	372	526.0680505345	668.477041314691	128.703111334329	341.747113676958
373	373	525.044892749842	658.672382267763	116.067463308952	343.070735023046
374	374	525.128674843053	670.797187557113	91.3576727115706	341.762224247706
375	375	523.537521548374	663.393775850977	123.646856366975	344.093087449046
376	376	520.924189876924	664.046043216641	134.082005937726	348.318997531992
377	377	518.057194372134	683.7887087518	115.580648295906	347.080388206934
378	378	526.177412079841	696.882352190364	82.0813796052039	340.691818736673
379	379	525.091671051136	667.533043616418	119.231198107631	340.942085709033
380	380	515.327315351674	691.930390696577	115.633731925753	342.16191412681
381	381	524.157660495538	671.959470375976	136.817461701147	347.901626583439
382	382	522.527651831794	653.367896452823	114.7918314353	342.462058073681
383	383	521.620047621197	670.197284878906	126.960240498851	344.206004303094
384	384	520.894461568851	642.544557392451	121.356201681194	347.803480725149
385	385	522.946669561466	680.210692641187	99.8275729812003	342.049337005676
386	386	525.19995365397	693.247167635211	135.657374699979	340.642275505939
387	387	521.746630987642	710.78206624678	131.156938057423	342.803170229279
388	388	528.208971337395	663.237890249279	139.686774934649	340.807299480421
389	389	530.134654827801	679.056111026949	132.619114997278	342.227827561448
390	390	524.536580171091	669.519363727283	132.878368877163	348.417320454046
391	391	524.762854756102	671.534323778175	139.897133092408	349.913009685686
392	392	515.70786673058	651.248661978	138.196026109941	343.621349085198
393	393	519.72826275791	656.318139131642	131.556414227722	343.376971726664
394	394	526.222377557625	628.168519049077	107.863491422313	345.495829290176
395	395	522.789310048661	676.447377154883	86.9981863920735	348.399595321529
396	396	526.208604410865	659.930488267504	126.125968924785	343.863316404345
397	397	522.727768701669	673.459520169278	142.921187834802	343.690880466053
398	398	522.949094442838	668.783201564635	148.383499460008	344.728988739381
399	399	527.385599984469	678.367365243218	162.850557947511	345.619054799469
400	400	524.609022019648	668.889916614427	132.423889123195	345.770732692568
401	401	528.489533833011	672.395007002394	116.48702890172	349.426069412253
402	402	527.315416300886	655.812670172044	129.945875824338	349.074882000992
403	403	519.868256143307	641.149540178362	97.86802418678	346.90886790474
404	404	525.86544359471	663.847719088679	155.831776963017	343.529744883135
405	405	519.704960258853	665.068153751217	82.8947740180572	344.689795447548
406	406	524.359441655522	677.373153834511	123.717790229393	345.935378181966
407	407	524.585569122259	663.688640980322	130.064409297598	336.533521443498
408	408	523.558739485957	687.331444870349	129.366065391511	345.635612122119
409	409	529.715806944621	656.730062987077	108.530835875747	341.574699424681
410	410	518.211713471841	710.724234558208	129.713872941388	343.108909581698
411	411	525.918577304484	683.890619441328	151.912889210572	342.04352608909
412	412	524.143789816488	681.276526866246	124.863965436255	343.070224212179
413	413	520.435202937055	684.575990929154	142.11175529938	342.881337632087
414	414	524.860681972926	648.000875506242	139.212352664753	346.178850580992
415	415	524.336777073286	712.39184043601	127.810687115906	350.010363750229
416	416	527.888323017311	705.164338894284	116.561156231951	349.481597193441
417	417	524.95971575307	668.209908973798	135.66091523643	344.633502853599
418	418	522.220529365271	680.708570709041	114.828037912221	341.968135484264
419	419	526.394596963946	665.050944235627	137.22983273141	342.102695406094
420	420	519.320474463492	651.998218584169	152.491218448556	339.147535636652
421	421	527.98105170779	681.910659836582	103.114103454875	347.422543261202
422	422	523.310710264232	662.558819001952	122.996779528066	342.576349302099
423	423	520.631653604081	666.421753855038	125.856044968395	345.491032673751
424	424	520.661178527035	680.225249389	120.292014605478	345.828658925102
425	425	521.670088875212	677.434572921894	133.484955965946	344.199767260783
426	426	525.891985541648	677.627328517834	117.677636871661	350.69369550876
427	427	520.864544147728	659.11479340895	150.611931489924	347.412599718193
428	428	519.59826309579	633.969818185213	110.499675556378	340.317020087138
429	429	523.635162118581	671.289222147208	114.764214112514	344.025732109323
430	430	521.716865638438	656.617835132767	130.707668863391	342.58690770655
431	431	524.709097151292	665.106400163896	141.853482360027	345.863013370678
432	432	524.769744823041	690.864485448654	129.955409434245	350.403291345001
433	433	524.799045742063	691.387020369171	133.409396623271	344.081856823749
434	434	523.610470972765	683.895336894209	145.539918576883	343.001466576707
435	435	525.600669870284	677.463524684818	113.830001557956	345.680518191414
436	436	520.52755379845	672.844428990432	138.471691284911	346.322703131149
437	437	519.675112777891	657.808234086662	146.128122381705	344.601663852923
438	438	525.004313172749	643.505806876202	134.806072380441	347.992850677562
439	439	522.84492422875	683.654022397175	107.341131313446	342.83913422851
440	440	519.879478332724	676.858894122086	124.628223446357	340.43154429753
441	441	522.404152657854	652.421682036055	141.937667521191	343.444412811843
442	442	520.432553201353	677.339273082919	159.196888866412	347.34567320104
443	443	528.356242626566	670.936089410579	122.613279842944	341.494526621068
444	444	520.195663752608	644.148062503422	130.825918593414	346.883811084209
445	445	523.448410982495	678.150145188898	107.414619457935	342.183157163507
446	446	528.313742055247	653.736645067097	117.287058002279	337.879566300819
447	447	527.107800827206	652.238165028755	122.057777860955	343.086136203798
448	448	521.885459934544	691.98484431217	129.007148357092	345.973532112852
449	449	524.87083902259	658.2378670152	118.820530431258	343.485241202241
450	450	516.801482531417	663.25370618108	145.114125993766	344.621262363571
451	451	521.671142596667	663.180616617149	122.318083615061	342.676578789668
452	452	524.122767855986	668.834892810767	162.452146244927	345.207715473573
453	453	525.04268538025	674.772523239238	106.651064131576	342.882232028303
454	454	520.715139739287	681.708403469325	108.518352871777	341.376085552899
455	455	522.051120149438	657.713382243809	150.624448962684	345.451013202979
456	456	527.632862946272	660.455691088776	96.8730831152059	337.921700951512
457	457	521.61914050786	639.553340823173	107.482635886007	343.991499728126
458	458	521.37577200905	695.25983244865	133.497529906919	341.199584498677
459	459	520.646592973224	683.33121038614	165.213342587111	345.799768629595
460	460	523.732903621321	654.626309338437	125.761948722962	348.838253711181
461	461	522.22634195932	640.720573318553	123.487840104491	341.617214540532
462	462	521.369904258271	683.884598944517	126.981612878244	346.871746558674
463	463	523.457550493221	678.694644996642	127.609644574054	346.202794980601
464	464	528.641318248964	656.307373439091	137.746378830865	345.839260846541
465	465	524.996884986894	670.972426409712	138.186734715425	338.414200127335
466	466	525.830110028895	686.418671857942	149.633264468661	347.340071517488
467	467	521.613668602459	676.402181835345	136.603068387367	344.522255767085
468	468	528.408321793221	667.903477185976	115.662215159654	344.131799667767
469	469	521.460100143908	638.661103906185	122.622483009172	340.129886497559
470	470	519.899177891829	648.129887771951	130.182757151631	344.417708105097
471	471	521.667763823657	647.955524903958	135.841643466362	346.945379301304
472	472	518.735888791086	692.825454282717	148.987373825215	343.074954720354
473	473	527.747162233025	692.915633087891	131.182479459036	352.930658124882
474	474	524.631920712345	681.807917107702	110.665768385485	344.614565290042
475	475	524.062957821151	662.383832985448	135.21418897289	344.716064133026
476	476	519.848454649608	665.884914301012	106.709318182859	337.83027935743
477	477	524.241886597455	664.464539940838	157.14502903271	339.761005965204
478	478	521.253122513951	679.92899303814	129.038648558324	348.252291201266
479	479	522.610776367726	667.11909677606	118.190827599288	344.572710503479
480	480	523.265740008446	650.737039320756	99.1764038382906	338.337401579559
481	481	514.590454273702	638.140604575708	117.904245521681	343.720743914871
482	482	527.47500307835	677.626450905945	146.660097768194	344.240240202894
483	483	519.609392619984	663.87075931411	127.290709384514	348.270369657202
484	484	523.139145870603	692.837726712701	139.741131853024	345.613954927427
485	485	525.001199512692	648.183127428704	116.673051992354	344.088914343943
486	486	525.612159316939	691.671512626017	135.448910130962	344.763608114817
487	487	521.573351883914	673.987601282315	119.512292360195	341.059371005561
488	488	520.427198907256	667.608814891519	147.767723123495	342.002832668457
489	489	518.78238614516	659.619256673793	127.773319571127	345.86573320766
490	490	517.067309801558	677.832639011198	135.923792179571	341.250904909743
491	491	519.929084270998	686.371034570003	139.902630228068	347.54325957452
492	492	525.623255980031	662.055739416404	93.7500034768502	338.926019960855
493	493	528.853618141958	634.075039607897	139.464259832852	337.577423592657
494	494	521.954434744793	658.766583107985	116.918776268917	339.04028433782
495	495	524.608961506124	664.320372421679	128.571185588916	345.620900457207
496	496	527.325930442507	671.695592402476	124.882741740153	339.896057195645
497	497	529.076686625274	672.395450886668	137.272280813978	341.665770553108
498	498	523.216574883242	689.367506032992	121.064490187907	340.053938820426
499	499	526.981570472436	657.135103271165	137.114784600295	346.130130474007
500	500	521.043935111562	675.534733991273	105.267587333678	346.834377682685
501	501	524.048092347644	663.989245418882	149.566294948077	338.561915386565
502	502	519.5969367383	686.187342898106	134.607406578089	340.045583609153
503	503	526.381010910062	681.44763213909	159.437324585311	346.258710723598
504	504	524.39622407587	690.287555763246	127.699026535601	345.024549654247
505	505	520.44623623348	671.936456756495	131.171640581512	344.33594437763
506	506	524.052199717336	683.167998343006	148.108544954911	347.596767490442
507	507	525.766067420215	688.838851707668	133.796622577101	340.767452620144
508	508	524.731489457439	683.5797591273	138.613463817485	339.46329165308
509	509	527.319620949958	638.468103960157	130.320760665689	346.329517136346
510	510	525.976626278022	678.965008420179	135.309288041562	343.933568175205
511	511	522.525765635209	672.101322125174	153.178470393573	346.593537262682
512	512	521.134712756807	684.057099119443	116.620651058484	345.063652199623
513	513	523.741347354145	672.434314708218	143.152996312275	343.043052277535
514	514	526.345782003287	686.672820206218	121.65206088253	338.34828314624
515	515	522.473788354139	675.599022710279	117.281045895016	340.972809211462
516	516	520.416701880161	670.050194842828	122.752214728532	343.517691457953
517	517	527.585253832121	653.731754613912	100.512182428696	349.304883227444
518	518	523.962098575752	675.830988734562	147.324559700993	346.02907649849
519	519	524.253022798592	666.746722934935	147.02801499858	345.261122413335
520	520	519.441392386266	665.494552779773	109.864846343503	350.734406868276
521	521	522.655648039897	657.655664385325	117.629070292114	347.957178963992
522	522	520.555037732373	698.827793097608	176.051617137827	345.118188086187
523	523	528.433715317631	669.819064055947	130.806815715745	345.56547977715
524	524	521.016071013685	661.612751802898	135.352451085509	346.824683192959
525	525	517.348963691692	678.118434547224	140.620366317856	343.245003237152
526	526	525.694667931005	659.139565427388	107.639378102606	341.039111525473
527	527	525.554704039316	658.89384705802	102.346066537651	344.147081725072
528	528	521.820143927291	667.338840556685	111.543102605645	342.303686281279
529	529	519.064372983367	668.251494327712	110.201814505922	344.94735457797
530	530	519.731162923115	694.250977783398	113.673941351392	340.394758265502
531	531	521.285390083655	705.321183521074	110.045046163358	346.881829496046
532	532	518.318520757322	667.336016820946	139.092435908252	340.266487356689
533	533	521.309673594835	643.684248639999	102.401518801279	346.612597134441
534	534	524.313845931271	650.91196979827	117.291819044421	341.633164831728
535	535	521.693291655819	674.042660980264	125.913921925701	346.942222111615
536	536	519.47047767632	643.940106415267	148.104466869467	343.388512722601
537	537	527.434933232038	648.450389696507	112.089592675175	347.097722768011
538	538	520.165114307309	681.100809540764	125.587727132706	341.98411928089
539	539	523.950919801357	661.127582835026	138.552444890021	347.046163152724
540	540	525.127267921788	705.734955338012	137.648159422954	348.040823364504
541	541	521.944744644104	708.289617752765	145.559863374589	345.69629665474
542	542	517.160851016093	664.523807923828	141.300585891632	344.994236056619
543	543	523.905123464881	676.281587190341	140.899394025052	338.887869309983
544	544	522.997654126424	670.443533239925	103.443204968137	347.556724034312
545	545	525.061210317882	658.819564747443	119.800451068287	351.817718134232
546	546	519.226420869778	684.077448188094	121.429325487458	339.664695931266
547	547	519.209601678608	675.88008586516	126.110888791923	342.881014630074
548	548	521.199368087341	716.95107917034	117.340273559783	348.557682714378
549	549	530.5452236117	693.599447550202	130.950712472629	343.494834031655
550	550	520.02789884198	674.779012726237	140.127759125583	337.94997147019
551	551	524.04413020351	657.994463142667	118.466427192426	343.712125914807
552	552	525.6020979897	663.303489215739	96.6771720906967	341.803870769641
553	553	523.999384074984	683.987865463647	120.856522403094	346.995441710646
554	554	528.056830010067	679.221358941407	147.137151830921	348.684012191117
555	555	524.406696742578	661.804884891044	117.276787835838	343.138955514921
556	556	524.203157991509	659.218243495842	114.314895323122	336.584708884787
557	557	530.528555616094	664.887604260704	128.954775716878	346.990007594945
558	558	520.501479547665	704.796356980831	132.195258477322	343.863171012615
559	559	526.346356145154	634.056617622762	144.426551424997	349.410310744122
560	560	523.16492181622	678.250298261547	132.590505602237	342.293462500834
561	561	523.851982988597	670.160575899322	154.692278005948	338.564422216956
562	562	524.802772217231	668.525032663975	148.047577845669	349.151854317704
563	563	522.3655638197	659.395028808669	137.618762871375	340.741211721049
564	564	521.942520223823	664.75130679086	109.457898948419	340.895556683548
565	565	519.432703229596	640.481700021304	134.85094924052	343.299071239125
566	566	516.991262535198	656.003478655581	173.341829066134	343.781440813542
567	567	521.76674110112	668.068343719861	133.732317695675	344.872604729102
568	568	523.444455813322	671.627157986533	143.210436403142	343.596875920776
569	569	522.54696874449	689.576406995301	103.506434810343	344.654729570341
570	570	519.435445746923	693.313223693633	99.6399835616545	345.502291576409
571	571	521.710351811132	690.669529293245	131.043816198005	347.60804170252
572	572	524.605422675065	680.284173711064	130.767285943248	345.81206703851
573	573	524.992202901516	681.643893205764	102.346228311636	345.839836663562
574	574	520.103383829954	667.925904693795	124.861188267886	342.59019658738
575	575	520.447504389653	680.995754632314	118.364738893908	343.544283846271
576	576	524.198378617667	659.327474379995	129.168992729405	337.475361713575
577	577	523.079193148856	665.01910769674	115.065937138994	343.24649637547
578	578	523.857769534898	664.816332819006	110.157751041932	345.185651482889
579	579	521.314332247741	678.354127686939	138.839707707434	340.209383626262
580	580	522.597088525408	693.872796919423	114.011749386647	345.820316639508
581	581	526.438378913697	676.158623982344	146.163506510034	341.511667256347
582	582	525.773269612289	685.053420226752	164.427068817337	348.287497671794
583	583	522.897650225828	679.812950476361	129.332690685999	343.781666010263
584	584	516.546993705628	665.777288650843	109.502048561556	347.124033606985
585	585	527.921680990071	650.527045495934	117.047383741448	341.860855285008
586	586	516.566720714803	676.150281235941	130.631793397395	341.937290416257
587	587	524.039766454333	668.428197707937	131.565513944403	339.302336922471
588	588	532.488334615785	669.518805617902	126.952090121739	346.681833335154
589	589	523.541269126148	648.831907484994	98.666434032428	345.320193504501
590	590	519.627582883591	670.239468687157	150.910397308404	346.633995667069
591	591	520.19624575912	674.740386286604	157.22519890806	338.985558331515
592	592	522.721446604848	691.864167599012	144.249660283073	343.694840970919
593	593	522.754965007508	684.968893852626	130.764669288453	340.398957537059
594	594	518.376434118921	688.387941856197	124.038166911079	340.937370755019
595	595	514.97309219209	691.367102662855	120.290955586377	342.016245081316
596	596	530.513827228605	651.279113151927	105.438900441882	342.373805274459
597	597	528.622767906365	660.478904202865	95.3455088782796	348.367066118582
598	598	523.609131503872	700.511548960192	143.621976582138	346.244900503545
599	599	522.681816608113	658.61876514386	127.471230294928	349.812214967933
600	600	524.412653310827	698.773399838923	138.028638652404	341.770576808774
601	601	525.842585232149	642.303108209553	166.800171829857	338.473425199591
602	602	528.996535892789	662.726305183682	155.864863518274	345.741634909473
603	603	521.542554597013	672.163457178881	113.602161114576	342.771741070403
604	604	529.147482119181	686.525663770072	141.484427876046	334.709765206241
605	605	525.505150451786	671.612141997046	123.260583250776	346.345453818628
606	606	526.659940467271	691.620414660477	147.174898421793	345.773944575817
607	607	516.215354821856	665.195929139658	138.731573655743	342.097922057851
608	608	522.723609112606	656.838311043305	138.19182886887	339.621963123779
609	609	522.676542239681	678.105267033856	154.036512124439	338.562567619887
610	610	524.268460554448	655.150033353603	137.434890395152	346.150571741091
611	611	524.399533745662	694.642572385111	143.620483708831	345.890702302606
612	612	519.865578665579	671.501606053396	141.529583333484	342.111786623143
613	613	522.064977914572	667.848762066594	130.288296342393	348.435788020169
614	614	523.896758801163	711.764481210768	116.194685945033	345.892539761006
615	615	522.203415921543	657.994630422397	134.668224882502	348.19202739927
616	616	527.254202573611	646.870737754246	149.860569826478	340.331417855868
617	617	523.814393125818	670.192820047041	155.196606693239	340.691082473469
618	618	523.990182579456	692.771267656278	151.966289598145	345.22138809237
619	619	519.217024244474	664.405082652095	135.946906197908	343.875949001818
620	620	523.586803093029	678.949305906045	167.653002913893	346.790395937131
621	621	525.484554527135	676.195621526919	141.58683727408	343.939208984448
622	622	519.796543017324	685.523164264659	123.432073963755	343.062962746114
623	623	521.522055822007	683.098235904231	128.693874232485	339.888056084935
624	624	523.074946043188	681.02406262384	94.5626791325433	343.822632755216
625	625	524.035190277478	677.128591504574	146.602599008843	342.619954546945
626	626	526.973097700821	670.042901964692	106.926507868125	348.88520629971
627	627	523.704522660577	658.518732039889	142.38511992785	338.627447611045
628	628	519.915480249688	662.440752330951	140.340861340078	341.187239931468
629	629	522.04793030648	668.415879942045	122.705626799003	344.960923496286
630	630	522.591908551248	661.472670507971	135.500113058164	344.331243911498
631	631	521.890874369367	653.984894085578	160.681856293559	345.603912087677
632	632	519.335344409646	683.355954668479	112.398421270716	344.567912495282
633	633	521.567328577343	658.388516877952	152.671583685302	342.170165090852
634	634	519.278484183308	654.804327345532	130.215910107789	347.633067696492
635	635	524.856759426213	676.698485267002	143.50867410773	345.240008035164
636	636	526.77489651047	660.180138010895	145.779687237472	342.649545487527
637	637	524.689536149743	674.318594437686	152.508035931092	341.891308345284
638	638	521.801409506347	667.138787030868	131.799401146031	346.411599915434
639	639	526.387367100968	655.637775560087	122.389242409239	344.835486084876
640	640	520.223847653415	693.697307416173	123.86141603471	345.991593625873
641	641	525.303899544837	673.853594651357	152.307423897988	344.234556593969
642	642	518.397778047276	656.209739155363	150.954680714814	348.048780307857
643	643	519.347520244285	694.948521746326	124.432097873345	345.23945889893
644	644	528.9266304769	666.639590008957	130.34950552071	344.244499595933
645	645	525.259846146166	655.971537452193	161.925102856482	347.758108649116
646	646	521.770690499645	674.567279895284	120.784575065258	345.404685868833
647	647	518.460076414143	705.218767922951	153.128773648827	340.766968871721
648	648	524.093807332142	671.930479660236	119.552343428674	342.968458746498
649	649	522.649292499913	680.199739027584	158.068589864289	345.580671383673
650	650	518.998484824681	679.371318194142	111.719636001956	342.439069207375
651	651	521.581214269825	663.724260084202	135.766625363467	342.773201608306
652	652	525.50904179832	678.337735075395	136.446552777236	346.217720021339
653	653	520.576032580351	692.08704527517	136.107947545326	343.543295328226
654	654	520.94535513964	669.714881386172	144.449378087116	347.263869843142
655	655	516.823516285592	682.830498385046	135.625119754092	346.313923760619
656	656	524.326337662502	649.563222147987	165.370115789392	342.87603900137
657	657	529.935094154733	672.01489775857	116.031205748077	348.347435713821
658	658	523.117531321803	697.95804724213	132.908971606245	344.658609105108
659	659	523.450745073524	678.387384201967	121.392255551032	351.076696382185
660	660	526.886370372392	649.564091413817	136.59057613827	344.714937882312
661	661	522.494719006019	650.245372833797	147.460441528038	340.608796931571
662	662	520.92181137766	668.401760106519	137.008632043233	342.592463454878
663	663	522.559473503131	673.159597751345	121.275096508127	343.489183479856
664	664	525.769480735257	687.090801642668	121.748529202109	344.390940104455
665	665	524.61567502726	666.186125449057	124.270698666703	345.382436579678
666	666	520.746637289626	671.98984063132	147.812857923692	344.604028798609
667	667	523.033811245112	704.995516026999	117.560951342582	348.205963820319
668	668	532.506406952616	651.070267580905	150.681771125692	342.107800012538
669	669	522.628591464803	675.407027774601	124.960565965844	338.751850301715
670	670	523.032577536443	659.51050232201	135.582392860072	336.904960685766
671	671	525.326141893334	669.153270961693	116.731423224002	344.736654988433
672	672	519.801687871672	675.767466545614	146.223993250741	342.587214653339
673	673	520.678691038379	675.345836322803	121.297266430526	348.543032879634
674	674	523.629322850484	691.013114095928	133.877828316305	348.798218796601
675	675	525.582670452125	675.343335586733	115.898654997211	346.868910944173
676	676	524.706718808915	667.830211443261	137.644063017723	343.52254321457
677	677	525.948657081383	653.188114820484	146.981871588341	342.866160904232
678	678	524.200328940066	698.02670660219	144.470936610937	344.060849462452
679	679	529.323828260348	704.123714279277	128.482500694961	342.460930072613
680	680	524.091202427282	671.788421839844	151.533222777338	339.453413338322
681	681	521.844393475901	663.934004300557	119.736391097915	347.097409046945
682	682	521.072600023315	675.219406772112	122.565311444162	343.606368551535
683	683	524.341361139808	642.267522502218	122.027687583811	344.485372349142
684	684	520.173730768144	681.85218147594	133.486374776014	340.359418817618
685	685	520.997725228654	668.524367890391	122.946001118516	344.181094898817
686	686	521.634436786374	635.908825780242	156.114875510041	349.76612279682
687	687	518.893867779391	664.749271967691	118.279558044622	343.876832416433
688	688	526.918081937643	674.810779422412	143.888471914425	346.629747834667
689	689	521.006856285226	684.230079304576	124.785702095596	344.659742736998
690	690	520.996945302272	687.095932213135	132.198320829557	344.976827651989
691	691	516.457508362	632.761765786804	125.567799974584	347.661820445032
692	692	523.407476315848	679.542303382535	108.61954947399	346.33379290923
693	693	521.648990149876	667.126024147992	150.907444196865	346.030851216549
694	694	523.391959011451	678.238797667901	125.736282825826	343.16075582086
695	695	527.763927493718	656.427216513042	128.335261981334	346.950100282024
696	696	521.673509607754	678.203479968184	107.218003910025	350.508130667926
697	697	522.654143547677	644.354874617685	148.56825486875	344.418572116106
698	698	519.369060207953	649.534646410286	133.053467630189	343.270993811965
699	699	527.198564631993	654.988470390115	115.248576531126	338.059727005322
700	700	523.660765616273	686.897060737278	123.029652536921	344.709270654112
701	701	526.537791049225	669.953470151668	128.187154736007	343.45502392394
702	702	522.348907717512	670.537086928585	131.58578436439	342.751663275035
703	703	523.36218598276	645.183544929606	137.75562070922	338.701517384212
704	704	524.101818988653	655.628798049034	121.157200291112	348.706680241342
705	705	522.510360177866	641.857091747225	139.058183232244	344.387266550821
706	706	521.327274349724	670.509030885337	114.432127222191	341.439574434008
707	707	518.14537115672	653.401733956143	131.2685278533	343.558124539628
708	708	520.386078178513	646.750473392772	151.492520541199	345.565180049805
709	709	520.694836046972	701.615935303924	99.3495598521956	343.61622604271
710	710	524.214814062204	667.86477155711	134.495626137692	344.300930484781
711	711	526.2013831983	685.018509640865	126.967946872936	341.269737425371
712	712	521.264677279372	655.629470724542	142.707477416296	344.223770596765
713	713	521.828842234297	658.205558319356	101.989185455839	346.506044746853
714	714	519.585486648413	665.541098379108	110.254091499898	343.225585749134
715	715	522.570188686386	670.830148042258	114.637807272903	348.288417131617
716	716	524.590389683309	687.090697656359	150.455030993431	338.639061838785
717	717	519.273847865185	686.189415168756	116.006627585867	338.244020954764
718	718	521.696933487414	660.897380905088	145.054951680415	346.652509160153
719	719	525.226391974155	678.807290430053	132.579387789713	348.562238375717
720	720	522.301092865495	668.765469311376	123.255650015417	344.687736376351
721	721	517.450564738585	676.651726472683	109.020874252235	345.630402748063
722	722	523.040703805048	701.646137554672	110.391611279135	347.325418064354
723	723	519.873782367077	700.738717442549	141.581302794724	347.2916662518
724	724	526.654430833735	685.680033127827	147.385506589293	342.827093385855
725	725	518.675846852807	683.074014152229	93.6998485876009	342.194528113442
726	726	524.971206878749	695.459113486341	149.386599936351	345.78772895484
727	727	519.811425651572	638.655322701691	155.543663246552	341.906220089406
728	728	525.228043577582	650.97404806243	128.765198252247	345.817977387164
729	729	516.54161687401	687.993836607395	108.04814953722	337.692854492908
730	730	522.517436472607	664.164146854034	117.025839929282	341.721853487815
731	731	520.349916120365	676.45058684501	140.973722658269	346.737275328911
732	732	523.957220706649	660.989352971647	130.058465051304	344.161508071263
733	733	523.544853940861	668.960671020281	126.915240573761	349.986635820054
734	734	519.965525739337	637.268292474647	109.765285963177	344.748405215534
735	735	521.355097646155	653.047479240176	114.018083751839	338.868836553216
736	736	517.24417422853	671.636477632759	141.32440400979	342.387350600677
737	737	523.309064241039	680.741607103656	139.59435557292	344.612934108972
738	738	522.720613832705	697.401575718521	128.921741719183	340.562556531095
739	739	521.39003367734	691.812340674176	141.485289432306	339.581236737983
740	740	522.411932932222	679.715451059932	137.173779221716	340.56686041746
741	741	524.923826301495	655.512778716377	130.470550443829	344.730783918857
742	742	518.437178406918	674.500171031984	139.618105750051	341.914891054734
743	743	526.464041853885	653.664866465592	146.876298307583	345.866232420286
744	744	520.794818169935	674.917575041601	144.616078317407	344.812578362541
745	745	526.300808615878	683.766428634737	128.203906717146	344.936717469224
746	746	515.026705037476	671.562930952173	127.669899193033	345.186102368394
747	747	529.032860749334	707.597347886497	142.538515404637	346.08014330122
748	748	519.911440564861	666.545528735668	125.465452698816	340.42863824426
749	749	520.625859240736	645.377744507585	110.161409814615	338.46534263302
750	750	519.42682796611	677.286452244355	154.130233399186	350.150996340766
751	751	524.385768094622	671.166218628072	122.519006473304	347.422308059091
752	752	526.475436434156	639.774817446269	141.513951655758	345.673266463529
753	753	524.191171969455	695.645913347743	137.5719791767	342.772626308735
754	754	515.094065151981	681.781545819058	135.900933079413	341.250274904986
755	755	525.316377311283	667.621521767131	136.363017633847	341.431039781436
756	756	523.661494078046	650.840976062518	126.194545096454	345.13063899895
757	757	524.348931204509	697.852211757818	118.929765106708	340.221073042162
758	758	525.846138130777	666.925805217846	151.431341782751	347.589063430175
759	759	524.104512987239	653.30468610345	122.757250172704	343.210816258818
760	760	520.930769325447	671.496135671686	132.759576088463	344.93571279318
761	761	524.162417091555	677.50293817021	125.123303567366	348.055823731252
762	762	521.064156132402	675.766623652245	139.383483340781	342.858943448122
763	763	524.335530028768	684.684644041355	108.866187030439	343.799491575828
764	764	522.870261129587	670.167362047863	156.678460298527	342.427797982265
765	765	523.731344828305	642.523052005419	121.243012627469	340.922655031772
766	766	520.943264523948	684.611252297354	146.706337983211	348.038691589562
767	767	526.186784799577	688.160075393706	134.001075483251	345.648972773114
768	768	522.726708846762	670.901160701483	116.296504292773	340.236627374421
769	769	525.872798163584	646.572065782552	101.036107295302	341.985893575443
770	770	525.174869241202	662.942324769597	132.22991955224	343.52078185412
771	771	524.26802265052	684.602481098357	126.937006629051	344.971704115852
772	772	527.518306348205	698.504336551835	143.428299404946	345.073204439014
773	773	523.331405300345	687.5309692796	125.955718622532	349.028547723894
774	774	526.121887129154	660.885024668827	121.333581192177	345.131221634258
775	775	521.31717359625	676.877014898732	160.114387499439	342.426731169172
776	776	521.952986431668	704.015023476691	125.073910921658	346.430470492476
777	777	523.145476807838	660.46535643368	122.066000883154	344.315545398271
778	778	518.25350316019	653.658776795073	118.963195083226	344.48627313982
779	779	523.968592292569	667.660897172742	143.066588693756	347.396681868229
780	780	525.521075912299	672.014346282873	107.723198794948	344.781240514058
781	781	526.708190034652	639.795912733948	159.64302452374	344.097565402412
782	782	521.139298169727	663.047066290983	101.75566966728	347.203797260108
783	783	526.571132642685	685.875033777867	140.918124182319	345.984992013265
784	784	523.689777900504	675.180777501211	118.72142258902	341.0277030981
785	785	524.790096117834	682.726133838488	105.104130385738	348.304633794207
786	786	522.884097091084	645.066604658923	167.912193103129	349.117257882262
787	787	522.865875438339	667.991571690366	127.193742053827	340.957518283322
788	788	519.32372693541	639.194899019936	153.163345558722	345.884318810063
789	789	521.7808399343	673.603128042325	145.550436704001	337.789656266511
790	790	520.630700129542	661.708541552126	117.854710151507	340.348249192343
791	791	522.425562185043	656.22133397547	172.179865029477	343.04692760572
792	792	522.010176201897	684.567255159462	139.812445899852	343.279712701269
793	793	524.133518192572	671.092377099226	141.848628776683	346.767477557093
794	794	523.958634420999	682.199776190688	145.198226003446	350.139695636154
795	795	529.585780284196	640.828430844309	144.374211363208	338.44478608224
796	796	522.054612050376	668.752213979297	131.667140854529	341.435039980622
797	797	521.966425121344	670.85835187362	134.064750350048	338.117792257188
798	798	517.379813374859	686.531165271162	126.057988276426	341.146412305066
799	799	526.602776497583	684.268374231522	132.086810429632	345.193405018973
800	800	519.040476046886	656.64329137706	118.056290401108	343.020991526586
801	801	519.932580189996	677.149731623943	123.525109744275	343.217990718768
802	802	520.569512131404	664.751194463684	122.207047965043	349.46557392404
803	803	522.268530168441	656.949711076813	96.5875565941825	347.786543608933
804	804	524.225163258407	681.605569459132	125.728995527185	347.040729693307
805	805	522.672984452276	669.961228586885	149.743105830541	344.107452528611
806	806	530.972366042804	680.369837177717	122.523701898425	345.523646916333
807	807	520.40287155543	658.711071845566	127.971250116556	346.911231672749
808	808	520.08949396463	650.450309788458	122.691714438837	341.855585119818
809	809	519.480689555994	658.603303058703	131.819351250882	347.47328561225
810	810	517.073923468891	659.159499837477	154.972500254796	342.007469960837
811	811	524.895085782075	687.431307998438	108.811987794507	346.298533426572
812	812	526.446307111427	677.155665812674	105.826540970563	342.3339410935
813	813	521.217984327795	673.572754878518	152.66960950595	345.924635645996
814	814	526.201708678967	673.440987134125	110.498206403334	347.267880887447
815	815	520.845297864107	676.549831631986	97.2361181370751	344.168029728879
816	816	521.89680809111	659.911292729735	137.283077812349	341.64414008542
817	817	521.934659162507	670.135244219152	146.840938262865	342.542140403089
818	818	525.424971970295	675.681323856213	137.97698654618	346.021600452801
819	819	522.905830730998	659.879165268707	122.434905244556	342.138868803769
820	820	526.290202984842	705.931938375357	123.493691100648	345.904229180058
821	821	524.781920672564	692.78261002621	99.3870937247838	344.48790847951
822	822	520.377131430665	677.624928300596	89.9639313059393	343.277819120561
823	823	529.294799213594	674.099263734631	114.616867542413	336.983521934929
824	824	528.20411969469	634.602742651561	122.593529717188	348.09459739556
825	825	525.203998819748	673.709982598528	153.556713476789	344.486075220635
826	826	519.749747087775	657.969953203783	91.4745815195866	342.664147837089
827	827	520.937726936151	638.182324465652	119.755592820937	346.922818680469
828	828	519.265808225013	667.873451017013	125.427765589419	344.927983132716
829	829	524.530952437214	681.222049038361	107.17913277416	343.970250652569
830	830	519.990419113225	703.070763343764	134.520847896052	344.089852630612
831	831	520.942335993462	668.979033170358	140.169803834207	345.078014373553
832	832	519.773154784639	682.000278211545	135.643741602856	343.774694263785
833	833	519.163440294367	672.773190686414	174.553103092643	346.130986915857
834	834	522.509284057102	687.666524123878	125.660460210321	343.151439428493
835	835	523.350279254505	670.594228913848	91.3663094389991	339.660600307937
836	836	518.975929740066	670.139950689736	110.135700144501	345.32990975344
837	837	526.884772170019	653.122544724824	171.676990596591	342.871813217094
838	838	519.764019037431	697.780431718831	105.543259385203	340.864854979663
839	839	530.715027108303	664.196087453174	145.711574834397	345.116892441334
840	840	523.449489475964	691.350259972478	135.770859581402	341.522734059032
841	841	520.832589744352	692.873808821448	110.424155824762	345.900190923765
842	842	520.66345981658	664.494989023592	155.388297680649	350.801762929039
843	843	525.977063614082	686.878627774772	129.552277809979	344.682318230596
844	844	522.798125988019	648.917111168177	115.994265292253	348.282609154259
845	845	519.798122352606	651.121546259214	104.641834518158	346.804954210179
846	846	525.514497040138	660.743245733672	160.619906560007	345.789047128112
847	847	524.689159366709	695.919948337022	119.05002911676	342.28692572358
848	848	523.804780551626	681.355273754866	147.290465358424	345.870235912152
849	849	520.032569748124	661.875229737423	141.15919685835	348.745711239837
850	850	532.096454485481	643.304762527899	140.361982390884	346.097543013014
851	851	527.084384177051	655.070095098837	157.367619034561	341.895642571517
852	852	526.718139705176	669.415117119271	117.305619106778	338.747362956706
853	853	522.696501118796	681.782794514508	122.225234232041	343.831769184167
854	854	521.63277944396	672.947631673406	132.241874045068	338.022498985298
855	855	524.729518148814	648.300042176899	143.117460923781	340.701373923398
856	856	523.155332600875	668.329953456416	126.498218435467	345.751547697424
857	857	522.898766893302	662.554945330232	143.18944807266	345.078521118517
858	858	525.487000284166	673.30601182174	126.616671056864	346.541201378071
859	859	527.674921224124	655.785379845818	130.232466465509	343.194126051531
860	860	525.284568926804	644.385918199228	145.284384522057	344.079659940336
861	861	520.887369970912	643.364863815498	125.440504598473	347.203513087804
862	862	528.198845136779	703.568511915026	137.63919654503	345.118970254547
863	863	521.106739810745	669.666606460983	124.655404890732	348.820961130734
864	864	529.286961689449	686.483558967253	118.527106549541	351.532460772248
865	865	521.201677651722	670.324045487232	141.455650167555	336.715158196736
866	866	525.120890075138	652.51297223967	138.874174753394	344.157977184012
867	867	524.300496516792	672.448683454061	119.762830431529	348.89262959919
868	868	522.707540336577	665.950806441391	175.279260971393	344.835681833101
869	869	519.112800495191	645.01346589708	144.311683275607	346.698625283307
870	870	523.127717096528	661.012441695974	104.250852386033	344.838849963673
871	871	523.086229784475	657.586813631982	121.73884622462	340.401213668134
872	872	522.04627814056	673.036757076417	125.394900729245	346.195224349321
873	873	520.846618817789	645.768974850654	140.615036337833	343.467915155517
874	874	525.420580150022	672.152284236416	143.346656468548	340.779507240954
875	875	524.899724690807	688.972279318388	120.217570819513	344.533205262639
876	876	523.032444916145	664.863277955076	128.648194564702	345.02739407273
877	877	522.540747114829	672.054932625869	137.0914091722	344.110061193804
878	878	521.560361469901	688.938779283931	117.174972947885	344.248789244856
879	879	526.032006264065	667.338674619208	140.537461514252	344.807459370135
880	880	520.595055774216	663.858271321928	118.028047301111	341.597554163143
881	881	522.234661883443	708.815724729003	121.7344786349	341.791293104168
882	882	526.530140440399	666.379394851544	128.507639275002	341.742264764728
883	883	524.229501290071	676.468146396088	149.565800412336	349.486570627267
884	884	525.52307125426	679.969479279246	136.52600954751	341.540141985215
885	885	522.807979975405	652.246972339458	118.660988596212	344.071158730241
886	886	522.469013369767	674.465406246327	149.204047226637	342.840477178326
887	887	526.526046008691	676.275578753529	122.172473540799	339.617406272704
888	888	525.991763132351	694.265060887736	145.879392354315	347.586473695957
889	889	520.82558158308	660.708883092007	137.278161096785	344.491312673148
890	890	522.443608065997	693.040378924637	111.328749025963	351.274196828191
891	891	521.143730296843	666.953101182295	128.940261431336	339.407447931714
892	892	525.379310607462	649.658993139855	136.883979090564	342.366713447659
893	893	527.571313769148	695.917335457406	142.297769957018	348.11273244689
894	894	525.032814664011	672.000477804782	131.13338519575	344.926578835698
895	895	523.464076603547	680.374472717851	120.334875534292	340.815160923104
896	896	522.530604122312	662.997819419308	148.225151211037	344.396757840788
897	897	521.805116932687	672.863118460918	129.614247431975	349.31347384562
898	898	521.654882040863	664.876858753684	149.974204707461	342.576736980794
899	899	520.271558951123	640.100275881268	125.356674458563	350.573213982828
900	900	524.206745484079	659.240020492436	130.303628982852	338.924764953906
901	901	520.635130536962	696.32016241136	151.938921274814	343.975697357289
902	902	523.384000742868	679.074298545166	118.369241899059	342.497898106844
903	903	521.65399774186	672.169082424416	133.549943069414	344.770285322378
904	904	519.76313193869	669.617163775631	109.433772522411	341.497826824617
905	905	518.16130427093	695.288217985811	138.057164454981	344.425315384196
906	906	526.355642395408	666.737063038201	149.349014979521	343.627839575202
907	907	520.429611685235	668.125303382834	152.205278520856	346.455192176801
908	908	525.075035571428	680.894169081837	104.542869882191	349.627995381358
909	909	523.710580940706	657.121257240311	142.980652518837	346.200890493814
910	910	525.094684298337	685.381286659698	162.487274954463	346.208357892009
911	911	525.379942084469	677.793858227827	126.363354504171	343.941140743171
912	912	523.476233582057	676.516974319765	121.973768622491	338.805240897483
913	913	521.222594329486	677.164244978824	114.031943514282	342.457584002344
914	914	526.813966321737	675.29943712405	104.170300767149	345.068465955668
915	915	524.579779795854	657.180201890037	129.893303888983	343.570988752751
916	916	522.627533443839	655.80372742562	130.993002555429	342.94902768
917	917	525.948558673154	698.482336873948	124.303042551439	346.939452379129
918	918	523.631623997479	652.96343329006	130.083892007815	342.858111503988
919	919	518.393598813303	693.181697539394	137.911053152903	341.51404729235
920	920	527.412046799072	656.601193333289	139.847624020836	341.793987225592
921	921	522.817675552483	673.039835830628	144.523632923753	344.893949990527
922	922	520.231672594867	665.377315302633	121.224832816322	344.277601606127
923	923	519.407755704082	663.283501170781	124.407448474242	344.70000049734
924	924	520.592608261034	661.942850482048	121.803918605746	346.210398382626
925	925	526.711319726541	678.971350791769	134.427187257905	345.028155092245
926	926	525.294123622855	720.295182016516	111.901404306321	338.589195286355
927	927	521.055295220899	677.46972400823	150.488052112222	341.59645796681
928	928	519.427157948122	665.711353348247	112.789050794396	343.632083231967
929	929	519.487964676885	664.009585103213	131.375231417713	345.130344643927
930	930	527.461177413315	669.892196782847	119.288983189828	338.259331196161
931	931	523.239278146014	659.881247556908	100.050392094395	349.694323309074
932	932	525.162566894281	674.428546304425	137.959015085909	344.906192114483
933	933	520.893583355955	688.468987341157	127.533348282045	345.49935515224
934	934	516.999294680737	682.744768459712	120.70187871425	343.070406668325
935	935	523.258655613672	684.288018362328	107.035663152381	344.503453062642
936	936	524.431259527055	718.302885219154	122.37829097233	347.431192793024
937	937	518.184601691071	675.299333001094	132.041812390234	343.875966599399
938	938	522.232727224013	670.461581896895	146.024655404176	349.137718427642
939	939	520.999519068284	678.375022824322	119.93489450212	342.379753724506
940	940	526.400915065888	680.044637579107	134.129973090571	341.548408848548
941	941	521.668393353278	666.304804397762	145.886207698329	344.224307296307
942	942	524.570722650233	690.648846120697	108.585913574007	342.590895551854
943	943	523.733972484278	663.68540191769	103.082480616891	346.917755526516
944	944	520.414749079443	692.796591749759	155.417615638131	348.746045666046
945	945	522.374675119091	679.574935995464	109.796504750856	347.75740623679
946	946	519.797819260973	650.120909294411	104.256337944104	343.752964425642
947	947	521.664108963567	653.844310665368	148.396038698938	343.33984102964
948	948	522.725594807819	640.35502256251	131.54328449875	344.977070514099
949	949	518.249536697907	705.948422769375	145.669864981726	345.946116721586
950	950	522.395611553965	696.231646888177	121.555321535776	343.213847822942
951	951	523.970521512451	665.279625705138	128.428563724139	350.208192257367
952	952	520.091557906603	636.931348213037	134.811569368923	344.253902478236
953	953	521.999150911512	680.269132654362	112.607593877324	343.351661730055
954	954	520.091275635291	672.660759866684	131.478594575123	342.16307990702
955	955	526.648219871963	652.388670848503	125.021046660998	347.170165726254
956	956	519.444019377931	694.826578286953	125.86478204376	350.528354599079
957	957	523.68313211228	680.355713228756	143.607051867544	341.431645541103
958	958	523.561148237483	675.956901159573	155.645347821387	341.64033190212
959	959	522.583503998633	692.088192767424	141.969683943266	345.504959596717
960	960	523.086217590944	646.973666676962	133.37641094273	340.379129791356
961	961	517.526594922474	636.164696088846	128.343077864517	347.202276715166
962	962	519.15843844777	678.004668967303	149.486923609217	347.300522578944
963	963	522.542082768688	654.373106042961	162.802095214456	344.176612938492
964	964	524.877135042585	650.149720796299	130.082660978124	340.790152273242
965	965	525.529492139457	676.030392090348	140.887182449905	343.635645323984
966	966	516.866303646234	668.290173549465	131.0684582131	348.011195673462
967	967	526.664136532718	672.507124718467	110.92823323028	342.847634007453
968	968	519.914402400976	705.581390984583	133.637894035085	343.850064596256
969	969	524.207179395451	665.250685036671	106.835055690318	339.545700631995
970	970	520.384480763734	669.462971280093	144.679908711626	343.508427053434
971	971	532.222930295321	659.167830749107	147.595412072537	344.694475937919
972	972	522.728699976502	676.976216772425	140.019081808277	344.836657647479
973	973	520.426113394912	655.581363679808	111.641534172701	345.294545498214
974	974	528.398304440748	683.985880040853	134.651330036293	344.095556461795
975	975	528.75680610372	673.436356980171	108.63068025751	346.524516657785
976	976	522.387570063447	689.66809678571	129.823841358682	344.429218791742
977	977	520.353060681591	688.509295719323	133.635134928221	338.054585682073
978	978	522.194529576064	673.642826032896	114.537391532692	342.043058620985
979	979	523.740652102099	686.534989426669	151.447111326498	351.605372605646
980	980	530.351661195894	656.900571026778	150.621822744966	342.719228690532
981	981	523.947373078087	691.844746476551	166.120140740597	345.038036960498
982	982	518.350774797766	678.540634103336	143.037005765047	346.051159987949
983	983	522.251913794279	671.867046974398	89.4518748638794	343.670364040166
984	984	522.570341109817	666.033484038728	146.588251463514	347.879950954116
985	985	521.578466287422	659.212952142187	139.683529767134	344.550956479346
986	986	520.025984292247	671.8893914981	104.765225223708	344.434055974192
987	987	523.154105542246	665.056852179178	130.117745905297	343.972499130761
988	988	526.612312312834	674.175331392886	117.820115552384	347.052469110601
989	989	523.978523947193	651.74117651284	149.302826027195	347.165679868856
990	990	520.987629016085	688.434533940708	131.411101075225	342.524937285913
991	991	519.304575577631	664.346725326742	114.754341515932	340.642864130659
992	992	524.079614572562	667.687328354931	122.966537318488	346.111144563193
993	993	527.463040513107	656.282503579099	137.660144877218	343.193913479283
994	994	520.979520345777	693.878941769709	122.203745488885	343.7524825314
995	995	520.836785837397	635.655363283156	110.234823631527	347.253288576136
996	996	524.870416579196	674.056053157089	125.686094552901	344.875240864743
997	997	523.724895081322	694.958287464323	112.651567778514	344.693693757381
998	998	523.703765311106	669.921318874093	114.780420218298	350.92531511877
999	999	517.837508615068	658.666060824349	144.642443624186	346.838335614567
1000	1000	523.511075787442	653.835743686057	139.249352278752	348.820944745867
1001	1001	526.454399646132	645.710416793238	148.808506631356	342.312774199114
1002	1002	522.191095813303	677.109887578444	120.628487559645	345.657293620008
1003	1003	523.858006165787	666.792719795181	115.459706512349	351.570131131749
1004	1004	523.744828242235	689.400153226934	121.47392351543	343.353820885698
1005	1005	523.099377725636	676.942093170503	152.499816569414	347.307559605279
1006	1006	515.964381394913	668.712275523508	133.831121669478	344.657908152563
1007	1007	522.517878557951	692.905824641217	151.345071360343	345.555599968328
1008	1008	530.405880862873	675.10340527302	119.350687529618	344.762026034626
1009	1009	520.213686902	706.811465064596	101.270061231495	341.027364131433
1010	1010	528.275786483963	680.009065642649	97.1114654724022	348.752192574436
1011	1011	521.506467917476	644.172172995601	147.037707597255	345.641513853984
1012	1012	523.476036741318	690.605998213703	89.4497899662308	343.82795370591
1013	1013	527.365454489131	712.459996164002	128.058535214823	347.02564217912
1014	1014	522.291040307155	641.431546300815	125.571756712102	344.838951145895
1015	1015	523.364261682084	649.174397397677	157.462093429619	344.037309755568
1016	1016	525.074752628381	699.639221195106	154.252769345376	342.454957739858
1017	1017	524.879693408089	684.872671182755	131.73133176599	342.58643449172
1018	1018	521.990252884009	693.919595719135	140.665613708776	341.053253229894
1019	1019	521.496817095066	701.443883760347	125.924577124833	341.831104321483
1020	1020	520.948477691936	694.011725305131	125.021687930076	347.177079638601
1021	1021	525.291814339248	648.359680119913	117.377981765421	342.004018666564
1022	1022	524.793826335695	630.605290563761	105.385701645171	345.861656174649
1023	1023	524.192104317695	657.096250877813	135.560694352487	341.787892071919
1024	1024	521.822134774047	638.361647267101	141.537635378451	341.318476634936
1025	1025	525.967243284104	696.95384618687	119.977148131541	344.462301128637
1026	1026	523.940385055942	653.238758896557	122.699695349349	346.676054063962
1027	1027	517.545494175992	694.9772849439	126.985002080153	338.986931448203
1028	1028	525.112715479931	691.769966832006	138.507204467735	344.48391482477
1029	1029	528.123929820908	669.535198948077	120.002250422635	344.270843730768
1030	1030	523.154540237043	662.584859579802	125.201804042501	348.566824945705
1031	1031	525.638190929075	668.137267201955	160.604146392878	339.76532608361
1032	1032	522.495224001785	663.125146701959	150.287636940579	344.553225254681
1033	1033	523.352007098345	672.966215559962	122.036330771007	346.785759317227
1034	1034	521.017680112101	679.271201078765	133.335843681024	346.324977621039
1035	1035	520.542374277337	678.983224434706	124.803257823631	343.6960415498
1036	1036	522.398111479521	689.685971484205	109.239175400279	345.318567598119
1037	1037	520.730449240392	709.914420067459	97.7550384638003	348.288642217383
1038	1038	526.617197132681	696.583113367319	139.952728345182	344.996126001095
1039	1039	529.695907510687	680.602421232484	135.869192914467	346.639789422679
1040	1040	522.228663610549	694.837481843947	145.635966872569	342.130542212603
1041	1041	523.968108541128	682.03553067835	143.155473091211	345.290661882039
1042	1042	525.901083544022	708.456983832986	128.949594974048	342.294424448853
1043	1043	525.582176989642	668.188044458369	147.352093036989	347.294594962084
1044	1044	522.401901666126	662.086019882285	150.774420278923	337.957758453327
1045	1045	524.248583248981	696.398360763372	161.555479526623	348.539670543091
1046	1046	520.88635904007	692.251507779318	119.425003271455	344.488574115625
1047	1047	520.760122118415	682.500143382265	145.129083049056	348.329927063471
1048	1048	524.783153057702	649.937234951474	119.388178989539	339.931927057436
1049	1049	522.845141401833	648.054907447176	108.707038130022	338.977229520884
1050	1050	524.977569905066	651.149451457884	157.318567028517	343.033399182339
1051	1051	526.274670864662	638.55068458967	108.724768746833	347.210566054178
1052	1052	519.476342552295	657.982052407295	133.376709734108	340.555009961382
1053	1053	517.889060344429	664.013045900149	133.782967227766	346.37120940304
1054	1054	527.634544747105	667.488839811797	136.820805157471	342.101605263324
1055	1055	520.388797542531	679.758435910494	111.120006263802	344.799093854474
1056	1056	527.209638496916	678.817818204818	128.767531922061	342.729952289769
1057	1057	522.872872063604	669.466930029621	146.944753482081	338.171135667209
1058	1058	524.820329442551	648.870527201835	149.774913653592	340.522979172395
1059	1059	526.064217131489	653.455428256211	145.882335816575	334.879502338045
1060	1060	520.836773965171	673.201334523681	156.385450198442	342.506731456766
1061	1061	526.390098929371	684.826329676892	127.161884461182	346.034018993562
1062	1062	521.922027817317	707.336876511971	139.438165465706	340.048051701827
1063	1063	518.488045731526	648.121848994258	111.885466013128	344.83583446851
1064	1064	526.204080760041	663.449305893392	159.728598748668	340.16761557889
1065	1065	525.913751385531	694.485582790197	156.002041326202	344.189175431739
1066	1066	524.142716618143	684.215615393777	127.619845345804	339.803997928275
1067	1067	524.951172605014	713.395335503561	103.54794632017	343.410484400025
1068	1068	527.637669332195	651.141681395176	121.999388218721	344.693227793378
1069	1069	524.290776101146	670.103519357496	153.106304434673	347.971963333708
1070	1070	526.710564985039	668.586230980908	137.407435004176	341.579129847781
1071	1071	519.133047559035	662.293757845462	140.811595252385	344.922881098878
1072	1072	522.411631698124	678.673137461653	157.116718178387	345.670019805511
1073	1073	518.630954335235	648.028810584234	131.618496139587	340.800416638529
1074	1074	522.567074905731	689.189899446747	104.415355151281	343.957863317434
1075	1075	519.707723462298	642.49975656966	141.160838705183	344.7749455952
1076	1076	527.477459110181	679.68906893902	127.170814262786	343.861003412095
1077	1077	517.821625137831	647.17762046471	125.538166033681	350.339173431711
1078	1078	525.094994374988	633.154521056474	138.595434538855	344.653523542357
1079	1079	522.995304313983	669.84144226869	142.563429656495	346.584921091836
1080	1080	524.669292096849	702.685742307107	130.670553578745	345.788210664895
1081	1081	526.836820106699	665.854120864484	114.180094967154	338.768471859383
1082	1082	524.200821997984	708.052999113838	115.412702139623	345.324574826933
1083	1083	527.382905328747	644.816882972062	110.365678957734	341.140837278627
1084	1084	523.433303107002	662.748177392147	145.294017024996	342.592740953081
1085	1085	521.794942724192	663.180104108528	97.8585952686371	345.285681171297
1086	1086	528.537524550861	686.437319608205	120.31093811197	346.794941397732
1087	1087	523.110349769959	674.007687428667	142.877344969927	348.976176220025
1088	1088	519.680643592602	682.761135037702	130.995636155278	346.433643156032
1089	1089	526.670140796461	676.019278907146	127.428575206168	341.741297229865
1090	1090	524.727590227101	684.298958718539	142.07680438254	347.887010813884
1091	1091	528.175064291157	680.693047954259	137.775173992791	344.238291337628
1092	1092	518.64707812538	665.553977746612	122.817075669975	344.083926460123
1093	1093	521.145202165807	671.628696641068	139.483090532851	342.654183854817
1094	1094	528.839228692306	695.082484502331	114.644358640267	345.380382481931
1095	1095	522.386111759003	679.280769289171	116.945200713483	345.165274987531
1096	1096	519.746833396526	696.542391843437	146.068326806636	342.224740084733
1097	1097	527.806687288876	655.12278529885	150.702719470489	350.065248717086
1098	1098	519.290443597461	680.09392963075	114.156205058406	345.399817232125
1099	1099	520.857941197229	650.372298658816	111.789590791294	346.144864510474
1100	1100	525.464251264929	667.330426138698	136.279072289244	341.338817037308
1101	1101	517.663166259215	671.108637271471	146.919579493173	338.124799807456
1102	1102	524.561367273876	683.010594423104	132.409512628873	342.068529709691
1103	1103	522.417752137854	687.408778677259	111.454738354408	341.088932328295
1104	1104	522.972810267971	641.052996235624	160.13752650568	349.324477768821
1105	1105	527.611073585409	661.896114901935	124.518725462756	342.224027268065
1106	1106	523.096149647708	656.802719453463	111.561173701724	346.864388225842
1107	1107	519.984987517531	672.076002553633	118.972600822534	342.519116368845
1108	1108	524.509517505227	656.378217438287	149.786209005843	343.629743992451
1109	1109	524.83010768474	668.528064065947	117.193718700422	342.678354412726
1110	1110	525.277403151886	677.204890457077	146.99479021748	342.972853372796
1111	1111	522.291727415297	653.499064647115	126.426771057566	345.28940552349
1112	1112	519.793760605531	673.561131880135	127.384158005806	347.418592843567
1113	1113	524.561975748643	661.934621433875	121.848351989255	340.943883477516
1114	1114	524.020202021356	697.379963291703	113.102003851877	343.151755391201
1115	1115	524.161970859624	656.880692841531	150.133349770091	348.247605478645
1116	1116	522.074457561635	686.455535609378	136.250721761459	342.621428282418
1117	1117	526.075924100988	706.70850008842	117.748154899752	345.72004994715
1118	1118	526.871101695308	655.886189426341	127.890302588008	341.982399947989
1119	1119	529.279895136745	653.61797407577	138.818272733454	341.346823695418
1120	1120	517.468706978903	711.626297570516	118.118708636083	337.367155059373
1121	1121	525.366931366041	677.279137984043	137.058272399475	345.248372748975
1122	1122	521.684757807978	662.921314670208	115.520882076384	348.270951064128
1123	1123	524.247192733926	692.525284254224	118.703015429066	346.628016116842
1124	1124	518.544315676551	665.121495652017	151.788995235541	341.200049688628
1125	1125	517.48711125554	625.361347730518	132.419201742274	339.391980519706
1126	1126	524.762213539301	693.474187874978	143.175950464318	341.946796554067
1127	1127	520.314701050669	697.044863529384	123.569895470693	340.046973108779
1128	1128	528.342414829083	660.987389000202	140.397619568072	349.503751422598
1129	1129	524.058195636143	648.038696563316	133.615689119018	347.07057500255
1130	1130	522.343883662834	665.006122254501	128.313739957876	338.276848470788
1131	1131	521.221722482336	692.283020191049	127.768961866431	343.780578034141
1132	1132	519.628871958847	688.176941037672	174.975738356386	341.258543122847
1133	1133	520.110120426218	669.784579542602	103.989661059015	339.14201518001
1134	1134	526.145819226153	675.901326699006	138.28336923023	343.830235116584
1135	1135	522.751537090698	671.943214723653	95.3500609601191	343.484866325105
1136	1136	525.226197287963	673.98400316994	132.953296056154	338.182399323568
1137	1137	523.125612241614	717.451420130054	135.137780763273	349.392572969649
1138	1138	526.737482289002	670.854526289062	132.616503627014	340.271850619991
1139	1139	524.697316848125	647.779913905749	137.464039282866	341.939053244464
1140	1140	528.123995244833	678.734323178684	124.294734519051	345.770056113656
1141	1141	527.771032630436	651.410197168948	150.950814478059	339.227455840546
1142	1142	518.532990594061	646.71780144857	115.442521281507	341.440729784698
1143	1143	523.36879193672	670.215754774792	89.2357931073655	344.391692481385
1144	1144	528.672140712052	677.023541522762	156.145354361459	340.480561071119
1145	1145	529.532506802994	647.490453870476	131.988991009874	340.407315818555
1146	1146	521.525499272793	668.843568061883	142.497809752995	342.430016941474
1147	1147	525.523335831948	686.234448914639	85.7654136521996	351.207938858739
1148	1148	525.341363285493	674.435119988852	150.352254248454	338.081526864743
1149	1149	523.270851568024	691.205684242703	126.690371838549	341.762725582405
1150	1150	517.641133648007	652.041844560502	136.036211860265	345.280466277131
1151	1151	517.796996436118	667.466618373364	136.697548919331	340.924912190012
1152	1152	520.751485056685	675.583629516552	109.642038123686	346.93802213934
1153	1153	523.272048980051	699.151961294174	128.15399013664	340.440422502475
1154	1154	525.904658076009	639.200266084706	123.702538859251	342.273687945352
1155	1155	524.760755815607	659.446910202863	101.510546096728	342.086670076887
1156	1156	522.440975335851	655.111442106762	128.982076696779	345.043697279021
1157	1157	523.2357081353	655.105558251751	114.454517815535	340.046316677557
1158	1158	525.43732338031	683.754687923612	152.878756155149	342.055684735649
1159	1159	522.097577493044	638.503591840583	143.493432410161	341.688703044659
1160	1160	521.136919002072	690.947624106403	126.011927079801	346.837744096276
1161	1161	522.758264651986	654.789365657895	103.538159593751	348.868131393623
1162	1162	530.681499151394	678.835166912064	141.194419474953	346.211945122903
1163	1163	522.527996039366	666.227302003486	143.779074854042	348.629195846994
1164	1164	519.263862719536	645.065525211675	135.460388984971	348.87532927373
1165	1165	518.391831218856	642.42482315931	127.008619798366	348.670795329355
1166	1166	524.311106589795	631.38864441398	123.542645714893	343.123683183772
1167	1167	518.900940301645	655.651029630279	131.159435842493	336.18226326493
1168	1168	522.093171872566	682.290606264649	146.846319648174	341.625616543987
1169	1169	520.627134704839	667.908703049447	142.853152717001	342.429542247137
1170	1170	520.170885016249	660.854729422322	123.720884541888	344.808758200026
1171	1171	527.115167738459	677.96411231423	131.733012505675	349.304279365529
1172	1172	523.036145873929	667.223759522725	129.704602525579	341.483804034555
1173	1173	519.78296054961	682.335705018021	135.112157758547	336.137428082508
1174	1174	522.228900438154	675.408493149917	118.705846981536	341.026077746181
1175	1175	521.534660470088	683.853494922844	152.328834750288	339.685108032227
1176	1176	525.164432664821	659.228829995994	139.690921099007	341.90812298542
1177	1177	526.639642034685	638.381934576556	134.795454644905	339.184719390389
1178	1178	521.359973099117	670.905640567794	128.173508100624	347.515563600409
1179	1179	525.912622271713	654.655566094863	140.513889105459	347.520530466975
1180	1180	525.407298289628	680.796335965464	85.0435658480575	336.902374343284
1181	1181	519.564043806287	651.172292899523	110.748066857746	342.692725408931
1182	1182	519.780186787289	660.697329991172	145.686992929318	344.584858938104
1183	1183	524.06184442611	676.590176073818	124.923822757382	342.953145233641
1184	1184	522.933736141642	705.302677400751	121.464684933173	344.909582281859
1185	1185	523.800884321187	640.090719034316	136.458005930372	343.459251502737
1186	1186	522.626197695398	678.144484264643	105.043016567456	345.082864354113
1187	1187	523.206996731102	687.97514950115	116.863456682223	346.461839541516
1188	1188	519.237290281175	673.757090396972	144.918096666499	348.726940367109
1189	1189	523.342244882812	680.385542337916	112.680663656279	342.338741993492
1190	1190	522.002884072151	656.116307254432	130.051776378093	349.903673144178
1191	1191	522.800580889178	680.883638675664	141.031757357111	345.352925777034
1192	1192	523.327342884094	664.541885224123	150.941655541087	340.563567852921
1193	1193	526.038905797069	658.931657559114	94.189027779889	341.854648104387
1194	1194	525.920619907527	650.34647761929	124.395897784466	339.713767686928
1195	1195	526.31019976889	655.509875157383	119.125762784972	343.229187712946
1196	1196	523.709656920294	690.034108711014	144.943874408018	344.535844040887
1197	1197	525.072955304968	677.152442696735	123.343159571369	344.794260519654
1198	1198	520.439500892833	689.658887028968	139.329926207714	342.061508417145
1199	1199	523.253722597658	686.938982191279	141.105694545111	342.054432936361
1200	1200	523.722064957556	664.179712067203	104.350221870984	343.484911990673
1201	1201	522.699340507292	648.429446490241	130.579297991485	342.522155494334
1202	1202	525.638912168634	659.201558242379	120.524044625772	343.730048657564
1203	1203	523.189179810833	678.435609419212	146.706098775083	343.198734816409
1204	1204	525.634670553471	650.039195430212	123.771188046559	345.109367605788
1205	1205	528.095082964662	684.352581067947	106.547974608748	347.893739461943
1206	1206	522.320300528571	695.171232402538	169.304166026139	342.194285930957
1207	1207	525.634387857355	687.540488357657	98.84598390786	349.942481149706
1208	1208	522.707751148974	664.050038762711	117.033212752726	344.024642241625
1209	1209	526.463866332614	651.871428239371	138.283099844575	344.532100911623
1210	1210	524.251986647561	683.58505718182	134.345344406941	342.515702020903
1211	1211	521.366928189258	678.924437272676	132.69679260327	356.055058225034
1212	1212	520.578676321726	665.099759676949	110.44476862723	343.574526910513
1213	1213	525.813402101245	680.170121146223	136.460591884111	344.705771233052
1214	1214	521.608814250422	650.947232481085	146.031749591039	339.748710917719
1215	1215	519.170967500899	663.95378104643	119.191489377887	344.788417989336
1216	1216	522.423206270654	659.299362612145	134.240166543737	344.999855177809
1217	1217	524.559207857429	659.546431431716	152.337167024283	341.155761259208
1218	1218	524.360445330619	676.459650029548	141.857377723589	343.053286398674
1219	1219	521.996186075712	663.916071534593	120.557604951396	342.924924762929
1220	1220	524.880023465557	711.481404581668	128.437477005684	345.590127123754
1221	1221	522.510786489835	681.017510835032	136.523686997106	340.304245252112
1222	1222	523.038380691045	664.658723450138	137.124125583985	340.517045665773
1223	1223	524.846806926258	668.566553733597	140.536654630498	343.957940067101
1224	1224	523.396083370329	640.259995659101	167.274646846466	344.282648701733
1225	1225	520.693551865857	668.383885784352	131.713189564698	340.746159633586
1226	1226	524.212576862621	662.318996750739	117.864797414596	342.097347089598
1227	1227	520.975530921242	700.520425448434	114.832987771684	345.543191670773
1228	1228	527.817094603676	677.672554580988	132.184867466644	347.378320613547
1229	1229	523.810510798301	654.540503202655	125.792948096949	348.140420426014
1230	1230	522.666206526597	678.295578501677	119.854672032783	339.869213615876
1231	1231	519.636599255624	678.934825119815	132.624540423789	340.166157887266
1232	1232	522.873015770217	662.446606162844	99.8467912342275	348.197099917372
1233	1233	522.032917840442	641.162197733707	108.588226091899	338.187053405699
1234	1234	524.922899815922	701.232625194701	107.200941587002	347.123987866263
1235	1235	527.088936144784	654.500730254828	134.160153152962	342.892869284088
1236	1236	520.416540564877	682.54182497996	136.580572149029	346.859949659087
1237	1237	520.838459147512	650.667449236298	114.216598916362	343.542510838425
1238	1238	523.935499032462	647.455204715503	154.705062237828	340.750904863692
1239	1239	523.526517492628	672.341228920183	109.689422982653	348.256790312206
1240	1240	524.337644026041	680.285459180676	125.489747116229	344.327688225152
1241	1241	526.335862034962	657.541237638531	134.478731570141	339.7124245172
1242	1242	525.292102416828	674.007191322751	142.137948671247	344.950087906077
1243	1243	521.368052065135	682.156113558989	140.065217453224	340.932258449296
1244	1244	525.937467825589	669.605974991605	118.53149600974	340.787282816064
1245	1245	525.883694616856	674.677070039842	122.251484669223	340.869082301723
1246	1246	521.631376031791	634.096876063117	136.23572524411	340.892475171813
1247	1247	520.388368420797	663.09701195881	122.078723641074	337.50100733513
1248	1248	523.496473864577	682.48243749336	153.903332560505	343.559850536848
1249	1249	525.173262859979	651.794242293363	138.280586667415	347.336507747343
1250	1250	522.294113086076	654.952659510161	97.4819612963923	344.554670451094
1251	1251	523.499687608981	688.443775267026	153.666413007822	343.019067827041
1252	1252	521.538744818567	687.646110316336	119.260863633757	345.819686731809
1253	1253	520.857188218162	684.10719751166	130.30296045998	342.151432436884
1254	1254	527.386106919232	659.977265211975	124.614372571508	338.880257615571
1255	1255	521.194774177695	673.879222995206	129.614609336013	343.529320155196
1256	1256	520.652316805759	667.153119816741	96.5669512731515	342.42013016038
1257	1257	524.606082092517	659.55049548746	134.154042449567	346.670202265366
1258	1258	527.29894842981	663.721056675889	149.876450537353	341.219848526053
1259	1259	523.790138729369	679.127886322694	130.837339280851	342.076050419092
1260	1260	519.745406330105	679.509269784059	113.101945909339	342.870427530538
1261	1261	522.864446218001	694.224845076531	138.053668361461	343.080467237384
1262	1262	521.280831235572	671.244734921872	154.379854070907	343.56271526505
1263	1263	527.989822423042	645.81577121751	99.0785425200347	342.622676466186
1264	1264	521.286134258946	659.301165785425	132.412975733289	346.925522477912
1265	1265	523.887073953855	678.435951900702	127.019268723313	348.656819607464
1266	1266	526.977729346517	669.367820412458	112.459843062791	344.677962319688
1267	1267	524.454440495896	654.94959178716	147.173052603014	345.126991570532
1268	1268	520.821608686078	720.376990357069	149.593180340749	347.917774154888
1269	1269	520.147131054306	643.609448084622	142.001340116914	341.771459950005
1270	1270	518.899349748753	686.472580556928	135.92729309928	345.203928219036
1271	1271	523.901563475821	660.608969673957	103.377650509307	339.624562912404
1272	1272	518.460748847784	664.346043291901	129.440089924936	343.63511506037
1273	1273	521.181383623533	651.694824585924	136.183063847057	342.445068281944
1274	1274	522.223357141001	667.941535833138	146.503110964819	340.630076909052
1275	1275	519.328311108486	672.82141229798	151.320856849278	346.448838956439
1276	1276	527.950235719773	673.805578800724	153.568822433993	349.988319615704
1277	1277	525.302407431816	670.933996311938	164.745678256048	345.418526037791
1278	1278	525.157465530047	682.075256001096	87.6539366688393	344.12592391356
1279	1279	520.964382907563	685.092759627672	129.601313524677	344.102400401656
1280	1280	523.711245208237	694.415902801354	127.500795452083	346.439772325544
1281	1281	522.623540545198	661.334603562965	136.422753206038	345.141975117957
1282	1282	521.046740864789	661.888847822367	180.673416728525	339.433531953702
1283	1283	524.385019052726	663.422537868057	120.227090113373	341.556088543752
1284	1284	526.854688681658	643.682170499948	120.153907371924	343.210838797594
1285	1285	523.402339232131	690.117029777284	149.528143781845	343.813185965281
1286	1286	519.20006327476	635.723608888001	130.541906224631	342.599313313104
1287	1287	517.522087720735	684.093679477082	101.055335608215	347.35943068045
1288	1288	523.943584541302	686.339307052191	149.443093705404	341.223083482923
1289	1289	522.037435804449	667.912698798625	146.187556374867	342.940148519483
1290	1290	528.313960492535	663.698939483006	134.684194416019	346.613678364146
1291	1291	525.503795121423	688.076652520222	155.312213696976	343.200320489609
1292	1292	520.590761595908	668.857789623183	131.559301614948	349.110802833498
1293	1293	520.963898665947	680.269006860725	101.025683612803	340.93069071662
1294	1294	524.727319023281	646.480822814576	127.488742475363	346.645246244517
1295	1295	523.767455335437	686.787873028734	102.042853878563	339.151012471278
1296	1296	520.481280641459	680.335670430384	146.316440403082	346.397536599334
1297	1297	526.506979142371	672.322709523567	141.878843274121	343.134111559982
1298	1298	526.248413700288	663.496891935764	138.906795819179	347.799882918783
1299	1299	524.368625296836	690.167124127473	129.567905704931	342.878324335825
1300	1300	521.656430978461	687.607127726925	117.309645570532	339.882864174
1301	1301	522.020735141904	668.206099518068	149.882781483318	344.725091304906
1302	1302	519.278616700491	679.186195782852	165.605780338349	343.043156873409
1303	1303	526.27802936127	654.102489371256	109.978061300982	343.472587593163
1304	1304	519.917924739696	673.885067985778	97.0937384795828	342.172737095245
1305	1305	528.048163817235	671.364722911832	148.66247664343	346.109206098301
1306	1306	523.099017557984	663.87269581942	140.422114815738	343.77110184152
1307	1307	524.752236064206	676.984143105844	93.1394391409235	346.690763008592
1308	1308	525.870447015635	688.419552208603	130.963226020362	341.563583471502
1309	1309	520.449977139509	643.542575466224	129.731890461473	339.039981675677
1310	1310	525.983487101607	675.893840174299	122.99867523224	345.768781804946
1311	1311	522.268662564893	679.050644722858	110.972926481409	339.247412348871
1312	1312	527.127464187353	687.383115605252	109.408124885399	342.719133955306
1313	1313	526.79143876808	673.624025519555	103.224199624687	343.412635685704
1314	1314	528.686988021758	691.917771378714	131.185715322641	347.306180804993
1315	1315	514.299779622488	681.493960714588	126.545281572606	343.193841415009
1316	1316	522.704920776853	661.552973112328	127.269308714959	339.945733762304
1317	1317	522.931074287087	688.618357622247	139.450083125523	345.884201844943
1318	1318	522.135867920454	654.839522318965	127.592956607044	341.886479249592
1319	1319	529.995435985225	666.425147779127	151.525723766597	339.137513378263
1320	1320	525.335555966685	682.618825240818	137.372536481561	342.065136093278
1321	1321	522.33380387932	668.824357480033	134.11562990048	347.196796447509
1322	1322	529.917713291491	674.218263230613	112.887631529853	341.655223316604
1323	1323	518.116773789753	669.709698085675	146.433496743425	341.185988050327
1324	1324	523.247665741946	663.72728848055	155.023392260133	344.134685118345
1325	1325	525.285248477873	689.46502038661	163.743762906936	342.807806084833
1326	1326	519.079736951007	700.640181317127	132.977024576406	348.864503160614
1327	1327	528.130785770628	658.245660860697	150.974694085252	344.769841559963
1328	1328	521.246906005941	649.176577957437	136.86190314166	342.858886189805
1329	1329	520.89943057811	679.103695427214	122.805304264715	345.590304892234
1330	1330	517.785108783857	657.563880280781	139.474451550814	343.916691872421
1331	1331	522.613020418249	649.526808709003	147.961390650794	345.983000119214
1332	1332	519.688534424796	652.354359339982	110.89380454232	343.509966382335
1333	1333	523.284441732401	665.183762661337	105.310297540944	341.975016690393
1334	1334	526.208069246443	658.710980718585	165.918449244761	340.078351972962
1335	1335	520.193944387222	648.384375535875	120.702770033743	342.81932233875
1336	1336	519.225995485517	662.413118304817	126.381449929963	343.561649941479
1337	1337	516.825507964341	659.979371005742	114.940362135822	343.926972690348
1338	1338	524.888825195285	682.328434296031	155.446985723298	338.274791644416
1339	1339	517.410876021918	626.407575651302	129.887551946453	348.214033462783
1340	1340	527.043953736338	680.553143230727	156.008777832982	341.313310355987
1341	1341	527.801390056333	652.33518702371	142.814976089183	339.957283323637
1342	1342	520.072662806724	651.181242147829	136.721458354899	343.917429405466
1343	1343	523.725287240918	655.86889883904	129.939347074192	340.481557685037
1344	1344	520.28463855904	670.504347256775	139.252125940763	347.210590017194
1345	1345	524.648772950923	661.932975522206	131.802525251928	346.876290010776
1346	1346	520.300751941245	675.221418886581	126.121421244711	340.141768370152
1347	1347	521.130213576935	677.532190017113	140.257505574089	343.724133954079
1348	1348	517.503807820955	662.406837016532	117.96749557804	342.346504229178
1349	1349	525.987819797646	645.852836512186	131.288462400383	337.865636820058
1350	1350	521.734021042611	677.254648331053	104.975289573129	342.585959963573
1351	1351	525.369427132339	682.81544719738	117.829925535482	346.379125954323
1352	1352	525.877904444604	666.97962928958	134.705137732078	341.800514803564
1353	1353	520.593479436393	678.318034580203	130.140342469892	345.702744323776
1354	1354	519.090935451055	667.202249700892	132.722965370816	342.834816648018
1355	1355	527.43157122612	669.012067194452	152.184341112791	342.841082390531
1356	1356	525.36357463969	658.190585866564	147.074266326848	346.051003598883
1357	1357	522.341825839446	679.377977813274	159.045594368158	339.498234851483
1358	1358	516.446208886303	674.610723246315	131.348417704649	343.675550747605
1359	1359	522.992127662138	690.957864320048	131.046730302601	344.542311538361
1360	1360	528.130846997229	669.19686005901	162.195741847687	347.724281110612
1361	1361	526.226833643038	659.621407973219	117.808854648933	349.769505997726
1362	1362	524.717380453456	687.559420414718	138.191676632149	343.68729590657
1363	1363	524.406943148281	674.308270959724	115.333018979499	347.802443571315
1364	1364	522.037167324135	677.837965641423	142.08135673867	345.318923144521
1365	1365	526.436693571255	693.455296732486	140.972912509833	339.929346664082
1366	1366	524.160785107394	667.202941272222	112.009305537884	341.663741262549
1367	1367	527.953611500346	665.675507483141	140.100360135555	351.217013449622
1368	1368	527.747743274807	663.007508769586	127.112947390814	342.353236967075
1369	1369	523.63476099698	644.180148559722	102.608788720807	344.383700644404
1370	1370	525.814045733798	662.548201003407	132.681327909392	346.730660512598
1371	1371	520.552385802963	671.991422628689	141.231738516429	342.168201546006
1372	1372	520.59817600425	686.397024270174	112.418802761053	341.883310424377
1373	1373	523.79507973115	657.003009793948	137.72548221852	332.430991831669
1374	1374	516.224208285309	672.699993902868	174.083241097367	346.560868731005
1375	1375	524.733762176692	682.511423498813	113.214101776155	345.460952181671
1376	1376	522.993179392403	661.669931844921	138.850690998984	341.580743981645
1377	1377	526.277184062886	701.024659032428	118.100174928898	338.892998792859
1378	1378	520.47378440754	662.138465179709	126.90272003384	341.088295590139
1379	1379	515.847057212452	693.433859283529	166.97733071072	343.925087689796
1380	1380	522.127979505261	682.344675127021	109.198074580283	340.856820951796
1381	1381	522.36203851235	663.280770040069	109.854707783469	345.016042985635
1382	1382	525.25207922517	677.795511759387	136.747382938216	342.395676987202
1383	1383	525.603001322594	656.634916861359	135.909870946331	342.909386961721
1384	1384	527.144674156684	656.785868440735	135.682421104738	348.28299250435
1385	1385	522.775892703798	693.868155440814	125.143671884747	343.373862549091
1386	1386	521.265662538572	679.252035500039	138.407825344443	347.273102319546
1387	1387	519.35944399446	666.300557118851	123.489551721896	343.491630214455
1388	1388	523.817604238078	643.109396100842	131.251416690593	342.761597582157
1389	1389	522.532898032356	661.173023251017	132.179674306056	345.226819168092
1390	1390	522.063693492457	675.148552898729	151.935500074125	346.269389379533
1391	1391	525.739618349772	665.349628543782	141.875203000232	343.356063352192
1392	1392	525.122453952524	688.59311127831	96.1136207764923	336.403082178515
1393	1393	527.184370053703	690.731564336976	125.966243900464	348.272591029494
1394	1394	527.651192124869	681.588019168068	145.650864452771	339.388856761901
1395	1395	524.096120095295	672.179694012252	122.567091758659	345.089440831346
1396	1396	521.278948951877	660.590686961399	121.249298998017	343.800688503468
1397	1397	522.569018534243	658.348164108605	141.149310296855	344.403076923446
1398	1398	522.550403842953	670.578700179315	105.287716316712	346.62320623881
1399	1399	520.595101592384	671.381881421012	142.677278604622	338.950863134177
1400	1400	523.63710375475	676.663935962087	117.033631085195	341.94927022205
1401	1401	522.404168401427	643.904185339386	137.254585562188	340.686485463121
1402	1402	520.443323802955	679.086058710483	135.109618129782	347.117034954437
1403	1403	522.729364972973	684.362264577334	149.532174029774	343.365152098737
1404	1404	523.863470386379	669.390422347444	134.487120305652	350.548311195001
1405	1405	523.059216174074	670.691719674449	112.044276614258	342.200348563037
1406	1406	530.654125789193	697.76796601593	115.827923106408	343.134206005232
1407	1407	525.542203808718	677.560588508203	123.008750639969	347.354053878207
1408	1408	526.907988859974	680.969316603834	142.7015809762	342.499113906514
1409	1409	523.118084463668	671.847402563105	143.984256538799	342.950942230461
1410	1410	518.716180898304	691.367661004695	116.860438599549	342.56122145677
1411	1411	520.849661513208	646.908203477151	112.381647063703	346.497962058685
1412	1412	522.843997649128	678.406637716151	111.625329901003	344.249893478719
1413	1413	524.713854720557	683.406902207001	137.797058353831	344.058506074182
1414	1414	524.735373451102	645.817251618523	112.112992181247	344.107972807273
1415	1415	522.191375173858	644.890293563935	153.69113561115	338.212193343808
1416	1416	522.550850159746	661.674882169136	116.084473778886	346.442725067668
1417	1417	522.168765125812	663.296016303119	181.783300450546	340.575687310594
1418	1418	519.508822803828	654.135997751805	106.039524043557	342.200039770776
1419	1419	527.748309666203	682.58194114352	138.423842313397	347.2207818433
1420	1420	521.78400687056	630.071077879363	127.495769717558	344.54764834514
1421	1421	517.249720110828	697.728432099625	149.463325310591	344.412192692784
1422	1422	526.67959469313	669.362804634028	110.772474750129	342.284422734261
1423	1423	523.851311130912	682.384270408904	108.824190331666	344.374756937122
1424	1424	522.71366697797	661.315764921985	134.54235862366	345.365278638755
1425	1425	523.995708623123	657.013225467608	154.995588144866	346.911676978684
1426	1426	521.22116196927	685.327736806753	149.752716683623	342.054167337321
1427	1427	526.235261095748	668.793498971529	129.880742304839	342.959147560263
1428	1428	526.363103482382	689.860451684861	122.592382874511	345.537068210221
1429	1429	524.494045555477	670.42338752234	162.683102946571	347.837947808282
1430	1430	523.795211441629	679.408607787831	127.85241399408	344.647708259108
1431	1431	529.071819279829	658.568471110666	158.047842473277	341.49573210401
1432	1432	527.290277704786	653.45662742969	82.9257514094262	346.329490548478
1433	1433	524.115305425181	702.341201076539	121.245010201204	343.852364201813
1434	1434	526.065986230845	669.404195597306	125.085995921493	344.906965193412
1435	1435	531.0177246731	674.356849977048	133.417364710854	342.607188920207
1436	1436	527.595721508294	668.820262470607	135.296667950371	350.595471771183
1437	1437	526.734628982207	676.231957356707	122.086878227408	349.455872184859
1438	1438	522.198908427581	674.72326178877	145.488839935858	345.720969555975
1439	1439	518.917755904444	672.287299531324	110.974651314509	346.520659900445
1440	1440	524.559643945499	683.173306736978	116.159484959652	344.051568352891
1441	1441	525.300877728775	687.784861202012	113.031180238554	344.109439438695
1442	1442	528.193857963014	691.256311687813	105.794331556049	346.356165985456
1443	1443	521.71901433498	700.565439096929	124.886008793183	346.263223036262
1444	1444	520.761172571612	654.435559682657	148.56008028326	348.950598611061
1445	1445	514.947921760413	671.111741675164	112.440635183076	341.625340090632
1446	1446	528.08382007965	657.188576609221	154.856849257147	343.813947071014
1447	1447	529.0594973605	660.602179707215	135.929401396577	344.782960685836
1448	1448	528.408701881554	692.366485842774	110.851291528975	340.257955337171
1449	1449	519.900596183851	674.824687923375	141.089350550665	338.098552044641
1450	1450	524.064533927169	668.438887567575	151.230695453157	342.175310292342
1451	1451	527.806675524228	681.671154919032	104.72674012131	341.597069021864
1452	1452	524.115593531186	653.591956999967	104.282649709845	342.937732664599
1453	1453	523.778777691409	657.839941536032	113.292200446626	341.424014123831
1454	1454	526.899713924179	669.929292833654	124.722505248572	344.246819594227
1455	1455	514.817569980341	668.599244556986	115.836177101539	342.727420570138
1456	1456	519.282777439901	633.904335784241	99.4387409766203	345.612404935705
1457	1457	526.678623433366	679.500318945991	139.399284391648	342.44540319847
1458	1458	518.171363973928	652.851127878756	139.319904173397	340.52077167313
1459	1459	524.082795835207	696.508751254903	121.555673711449	345.613403395503
1460	1460	526.560072644955	679.676544516434	119.540946764363	346.327885768071
1461	1461	521.732431651674	673.777483719949	106.73147197846	347.020503278204
1462	1462	518.224647448943	678.425257443863	157.712345799522	343.346825422661
1463	1463	518.819682168457	649.2668037708	148.727408123852	341.779289354781
1464	1464	515.599713466778	664.95256891567	122.204272732085	338.350828757799
1465	1465	523.432845262789	700.931753400385	99.5835455597229	341.822472297034
1466	1466	521.548153879938	694.636179029561	172.365833612468	345.219663882321
1467	1467	520.664764213526	690.164493909995	84.1255591306441	345.233432582421
1468	1468	524.631572308816	690.556269923902	127.257206408712	343.413516781631
1469	1469	526.667372687021	663.222393042844	116.923004004483	345.184402030346
1470	1470	523.321283607234	700.738259966306	132.68164078639	346.604366352322
1471	1471	527.962378483133	697.314915998144	146.419952138959	344.190447133666
1472	1472	520.828315829295	680.453410164551	129.212680865058	344.617942938911
1473	1473	521.781393546326	677.105732868741	156.843317666459	340.274973588108
1474	1474	521.731756744504	700.552753447193	146.096873832985	342.107727559974
1475	1475	525.079718927339	663.551560082049	121.525464345723	341.81716231004
1476	1476	523.759730160044	703.439302457256	138.37195813305	339.871009568168
1477	1477	525.54706715362	640.961089931541	141.055003568589	348.114681098941
1478	1478	522.783399709893	671.878243200688	156.427162473491	340.047802187576
1479	1479	527.180802173057	674.728858387366	140.739988146362	342.609804641159
1480	1480	519.661798317442	661.131782835022	126.910863752204	344.632964601019
1481	1481	524.088932536265	645.333643767353	157.086163000774	343.017162154039
1482	1482	524.645497512638	669.134725050826	130.168375973033	341.819112866533
1483	1483	518.658427312745	666.331975346524	131.640472011474	342.746220489214
1484	1484	522.953704628082	659.525537027651	171.507433490546	342.509298765572
1485	1485	521.03769822682	693.667251137433	132.711478885124	348.501065997773
1486	1486	520.093266344241	675.26322692988	117.840834944601	348.057177469857
1487	1487	521.078280301883	686.676079188726	115.590138119368	339.59177299375
1488	1488	524.044508316558	652.296425516423	137.8349184354	344.908772739722
1489	1489	520.28411322903	678.178288925649	130.045495794901	342.502623967043
1490	1490	522.605447687107	673.590312338121	130.650731757442	343.035862238636
1491	1491	520.824337608721	639.897175914539	112.937542183031	344.808023592618
1492	1492	524.485378970483	673.929662324615	151.200397549381	345.441756350081
1493	1493	521.697250270423	682.02000286195	157.311370638585	348.806897665708
1494	1494	525.186198167124	680.854360835761	105.336128026489	349.521471646121
1495	1495	526.320929958853	643.432419366424	149.773949622244	341.870456388462
1496	1496	527.255359660046	697.259878048643	148.478290607655	342.371831429971
1497	1497	521.699271091221	663.115202819502	137.554467688853	343.451231131931
1498	1498	519.158450244297	695.623809552027	124.198978338457	344.521493410534
1499	1499	523.300422054362	675.317334393991	149.965140982358	344.760692952656
1500	1500	529.044070546072	674.80606204847	147.841491627525	345.416652008367
1501	1501	531.185310203261	639.436514412386	155.387370331927	346.635697331401
1502	1502	523.830499702612	645.444307908839	157.74586416714	340.783231149121
1503	1503	519.634453273548	678.169537196368	112.273777255544	339.088869773017
1504	1504	525.310891815142	647.166020532986	119.725950019978	341.807308215554
1505	1505	522.829412903855	666.413527429766	145.929494133951	342.743457600745
1506	1506	520.047643006895	648.419993177565	122.944456741426	348.409431622807
1507	1507	522.007124286446	656.885445339442	131.696166662896	344.398751841388
1508	1508	521.883979010048	668.490808239665	160.424086215579	343.799365234662
1509	1509	519.373750333072	667.153978318891	102.349598545589	340.756802194731
1510	1510	521.216044672522	658.178784020693	134.517130008783	341.812060286856
1511	1511	524.558378486608	668.878661682872	132.151084057238	346.178997070063
1512	1512	518.771082754808	680.236344890547	150.43955368917	347.00982371993
1513	1513	523.513157882946	693.194941611811	124.013723340303	340.883362055284
1514	1514	521.244756059744	658.695759487939	112.323924528362	345.989308288196
1515	1515	524.337474305089	663.275742172876	111.262329917463	342.829410863803
1516	1516	522.959048512921	625.950373588336	129.857066929107	342.308727598297
1517	1517	525.82626792264	684.594711198157	132.081732821578	346.366285702057
1518	1518	524.954865978793	664.631728984036	125.69904401074	342.335452106247
1519	1519	524.243643862421	654.374240185902	112.995369630776	345.015028058345
1520	1520	522.067227911449	669.57314163939	138.892676814913	342.286763136031
1521	1521	523.435652471611	682.654588719165	120.473971511639	340.707548961233
1522	1522	529.136425755541	693.482790719361	112.656496648778	347.632972592801
1523	1523	522.600167927508	653.479663118603	142.4339677355	342.53942482732
1524	1524	523.924848387464	664.483686755154	98.6574144843137	343.996814857662
1525	1525	527.337090274069	658.048749490635	124.0449644751	347.273248717333
1526	1526	528.704597975504	656.961845298976	133.014655757532	338.439476609637
1527	1527	521.633605648333	642.298136655448	133.338836362098	347.35657260276
1528	1528	523.023618828505	647.382206358551	128.186270758563	340.511846260009
1529	1529	521.499853741435	685.9098979563	146.388757654828	341.967648228739
1530	1530	526.341232219707	702.101374244221	119.058076376233	351.701307244927
1531	1531	521.947920748148	656.926388068398	147.371920296991	345.518337232645
1532	1532	528.143565695621	661.382936620316	99.0538726786793	344.330442835257
1533	1533	519.215189337892	689.500955895156	149.388797148202	349.074204886185
1534	1534	517.632965341639	684.159803981768	134.697548617164	342.316239839117
1535	1535	521.658611286328	693.244554702228	106.252462595671	344.14158512274
1536	1536	520.672682976108	691.207814324237	121.999846634593	343.86355580069
1537	1537	523.753631036019	647.164908133906	124.077949010154	343.094173495491
1538	1538	524.191910959707	662.133772096751	117.449112364944	348.298667362129
1539	1539	521.435639318385	687.914295606091	154.033559926032	341.896267374704
1540	1540	521.659217733388	631.173854108039	149.617950445326	344.340223232524
1541	1541	520.083131061517	673.974889957657	128.301865775967	343.074078336972
1542	1542	523.699664732488	668.151010329632	134.667722458222	348.186962386188
1543	1543	523.683194610707	689.260917420379	132.763921186927	343.536840660797
1544	1544	521.856131762917	671.572111140671	146.359757066517	345.569227144515
1545	1545	523.005404022945	678.832939267002	129.90630604751	341.656376309604
1546	1546	524.054331917651	647.039177801665	146.013472397265	344.509543012987
1547	1547	526.667917924952	689.995185964755	127.667168439964	340.998510262527
1548	1548	523.919497738834	675.650203306937	139.536857561172	342.740576149512
1549	1549	525.200914396194	656.843129836011	126.065919333121	342.740268110225
1550	1550	524.201001770705	679.23330066256	146.071057940017	344.661839020497
1551	1551	530.482176421245	659.005483206795	125.285224232892	345.855669126084
1552	1552	517.826037028094	692.293794270304	136.128816531621	342.716950490259
1553	1553	517.800055462428	673.845892949234	139.124366352275	349.995350268034
1554	1554	526.09889713632	670.126924158444	123.299394317265	339.398222181899
1555	1555	518.345573730813	697.748967490539	125.042043756439	344.374577169344
1556	1556	522.457012689047	674.057669863217	125.608439583062	347.385136325653
1557	1557	524.373739209759	657.662192983491	139.521815330169	340.519121903518
1558	1558	523.787486531157	661.093266126065	124.186898990233	341.126515038542
1559	1559	518.478088803017	663.083364026378	161.1845983125	342.0065118566
1560	1560	521.521834443611	672.608730964202	167.852473715737	345.413331029044
1561	1561	522.317205659318	684.238714574475	129.918695213957	347.773491998903
1562	1562	525.382505820152	652.491200147102	130.755425852769	343.000833658737
1563	1563	525.770329846112	689.772106018627	147.02723471765	339.882560774238
1564	1564	523.170907798346	641.36942568461	150.628889461522	342.522631010567
1565	1565	519.353428425005	683.29163255922	121.568478967042	344.986308979019
1566	1566	521.610999629302	667.695445988845	131.837022614145	346.687463458975
1567	1567	520.957539276056	671.647633485827	135.3901665489	347.970279692956
1568	1568	522.871033279078	680.686779326148	110.949697054014	341.614758244948
1569	1569	522.190748154124	686.128238972048	116.006658965354	340.81091140239
1570	1570	527.416252676836	675.488814627469	142.563651752803	346.753657454878
1571	1571	523.565223873565	678.878972271206	133.953185934137	342.609983083224
1572	1572	518.101278656221	668.951767158092	139.850807601211	341.740498668402
1573	1573	525.080826399709	680.836963093557	130.584889406028	348.3872947267
1574	1574	523.56651428966	684.761612890067	132.638386030382	342.702922378377
1575	1575	522.334397127646	701.075859571866	134.377819554864	346.675310847171
1576	1576	525.362987331187	674.784587303939	123.892496063176	346.403916849034
1577	1577	520.779883212683	675.021779288769	130.134600272845	339.350990357347
1578	1578	518.067518242232	676.348110897376	146.221283271697	340.592846525751
1579	1579	515.048326074768	678.56691897021	141.914771160697	348.546204970662
1580	1580	525.630731790282	645.848120915133	152.141312156246	345.116061008131
1581	1581	522.726917428206	686.556521019057	136.610915256019	346.695500796403
1582	1582	523.72866567056	653.810877505057	139.239062171434	350.829710210405
1583	1583	524.357873006659	674.362759990322	142.871152018789	338.180400407577
1584	1584	521.111722008102	713.021714962022	126.781388190812	347.028311180546
1585	1585	526.411138199581	675.011535463269	126.835404723859	349.590995103967
1586	1586	523.758122959176	704.329697542046	121.148483844656	339.811235226444
1587	1587	523.430214830032	666.789831664559	110.598614312429	343.824695465975
1588	1588	518.916849403387	681.220482642837	134.954776501923	343.962943700951
1589	1589	519.998244901748	676.204801191918	159.440608199583	345.085230178157
1590	1590	528.542554134559	677.976731248358	145.754204052418	340.742905291105
1591	1591	523.430731432869	683.935571469375	149.619460168996	348.467675971337
1592	1592	525.216289129839	684.849305934758	130.735994668878	341.991486780039
1593	1593	523.997123451208	671.752624393129	124.711748457155	340.729503068355
1594	1594	523.947907681661	627.984223099476	143.84317380403	345.667302155188
1595	1595	522.528712476518	697.565722788342	152.494923905361	346.86081036187
1596	1596	524.926120592752	685.423216202277	143.003097761698	340.769704851791
1597	1597	525.676299738324	673.695210168132	126.801064033085	348.008207478937
1598	1598	515.680179414684	670.62819834599	127.747735922199	343.043669533186
1599	1599	526.630168404082	665.72247643979	89.1265910416895	338.399939247415
1600	1600	524.576120296898	706.118197521007	146.546007857814	348.642909106173
1601	1601	522.369030976758	666.523686712011	112.94564698918	345.97382241701
1602	1602	528.859848224007	652.531888242589	127.874098417745	341.300494033515
1603	1603	524.298178995055	666.527883032708	130.291717009809	345.290837101417
1604	1604	522.999981040698	691.202208736176	146.172096732419	341.869990015595
1605	1605	524.972726451375	686.777873186135	122.221661752836	341.529709854573
1606	1606	523.599698731453	682.405533863529	122.308691001705	345.082928413332
1607	1607	524.657347935181	676.535686144984	127.104311679788	339.426627745408
1608	1608	528.125970935049	663.799745940366	123.723565977066	342.985980379253
1609	1609	521.892770554742	666.303631496285	124.197402246106	343.787193790672
1610	1610	519.493039824044	649.448822473443	102.01009663098	344.434115484793
1611	1611	518.980668584982	685.480431956715	194.237784695168	338.358030676593
1612	1612	519.675077441624	676.744130349319	127.651217635324	343.984725947761
1613	1613	518.933784062069	659.906282205927	167.409218967248	343.054402470238
1614	1614	523.201897744446	676.489629848398	150.018331568697	345.597602158179
1615	1615	522.21980461094	680.2586967691	124.981508162852	341.995553435
1616	1616	521.333134128084	641.737589183254	148.008867091557	337.647086152385
1617	1617	521.338968125584	676.492843308284	129.185902889764	344.83970768814
1618	1618	525.431570285978	680.328440210508	153.917196807671	344.334200082404
1619	1619	522.856986632699	686.198084448158	129.537147511018	348.146207946723
1620	1620	527.317806248309	666.749745620754	129.547881184705	346.227141320757
1621	1621	525.847850751412	661.407442246607	166.154026609382	346.807576664122
1622	1622	528.975923367977	682.039686270799	160.214359601786	342.946467848897
1623	1623	526.545529491411	651.590122635517	137.738806174988	338.651747362125
1624	1624	524.435363426413	699.464434148187	152.070815207359	345.291147353637
1625	1625	525.694197542975	668.191486173932	123.171583655139	340.256045060121
1626	1626	522.564373973986	655.599180853933	131.12270937686	343.901095539223
1627	1627	520.225581282966	686.538573274814	140.705345698638	342.938307722136
1628	1628	521.05054100987	698.997453211432	121.517696859777	349.894779531515
1629	1629	521.61403621461	686.33041288896	148.623842156144	344.450331058588
1630	1630	522.723778790883	683.502188180079	138.431294612178	337.469694519291
1631	1631	521.400633740122	663.819382963321	106.602861080658	344.773725592224
1632	1632	525.204740920116	671.096831064176	126.157805669302	343.751365527328
1633	1633	522.243194653958	659.240861460847	135.23340453303	340.686264918434
1634	1634	524.196473395712	662.98787409127	120.605243324989	345.160246539662
1635	1635	524.783119673296	693.77138859933	129.038195014027	343.544914249578
1636	1636	525.451995934492	656.971412476264	135.164245729316	340.759845231629
1637	1637	523.568970965953	702.527083028691	120.054666384688	341.605205231248
1638	1638	522.551786313572	699.071380074109	101.705164632946	340.758689223237
1639	1639	521.381810695213	694.084123492099	125.825093378363	342.63362196635
1640	1640	520.607219085492	685.872986603253	161.812879503941	337.522044035244
1641	1641	522.972166173255	696.50622398199	99.9778545464814	342.99563757896
1642	1642	519.777143731165	654.209442997465	133.515248074164	340.088992030305
1643	1643	522.326789574973	687.592704988063	102.328844194512	344.858575899818
1644	1644	525.924134209579	645.01060322106	124.719752143767	347.923989994982
1645	1645	522.621547907955	694.367098475975	148.583255022543	343.463694380163
1646	1646	525.596534531199	668.160414735017	101.789939502622	342.871574893737
1647	1647	525.931890902712	664.221394833595	128.85061329933	337.52267026916
1648	1648	524.079434841714	673.69099865299	113.59767805713	342.122407440504
1649	1649	521.803096228386	655.403693242744	138.397176163599	349.05448736
1650	1650	521.937305066522	664.862183264948	167.922721306227	340.688860947881
1651	1651	523.470917363598	716.552766063664	155.874294803955	343.538671314925
1652	1652	526.042989273312	659.549632259352	129.603332977963	337.683842592574
1653	1653	526.468384010127	713.783849428135	133.826375943021	341.753971917544
1654	1654	529.296497765612	672.3320081712	157.054608400289	344.982925604075
1655	1655	524.600382317155	696.375212626974	123.485097994878	338.7669991216
1656	1656	520.067661023496	677.734748654691	153.423658381134	344.640957780872
1657	1657	518.606913367504	664.896489435395	122.972607548296	346.468963498397
1658	1658	522.303781458521	663.697052874046	163.931905714574	346.789867826946
1659	1659	523.450959034149	668.338436725731	144.553476862806	343.979914957068
1660	1660	522.348479112096	704.367832343011	168.394999536595	343.196458976663
1661	1661	524.016482924548	705.473019442098	115.785276748538	338.879165716756
1662	1662	525.166336751931	699.043817565007	133.188379120982	347.817802525288
1663	1663	524.509406361567	686.707920642827	122.704648673817	343.912369053144
1664	1664	517.860488135717	680.388685235262	112.178284997223	349.13281608318
1665	1665	524.416536384953	649.47763886113	155.26940145809	345.521882857481
1666	1666	518.947533841144	699.093876112304	134.743610185709	345.366881829264
1667	1667	522.395547995321	674.600768388959	113.233313106895	343.46000215392
1668	1668	526.187296275942	649.528289229914	131.531284859006	342.471038393826
1669	1669	524.981473751104	672.321928873857	137.117213592968	347.588656774972
1670	1670	525.626129322242	680.739328033645	144.782470239161	342.978000624926
1671	1671	526.74047684837	672.038730368409	115.786759737762	341.49253561454
1672	1672	522.612297951583	666.460232274963	152.532289676792	347.768733536708
1673	1673	528.83507163189	696.295966079856	130.858152332609	343.096209695898
1674	1674	519.377242574221	687.189864541153	128.588402401365	342.14870303918
1675	1675	530.071210137498	669.357223347525	105.144880797679	345.6432642186
1676	1676	524.803533490164	691.073582246083	120.863216046621	343.321188292738
1677	1677	524.424988355424	654.765679678927	128.120079989409	345.939738043214
1678	1678	525.664832999251	644.767811509499	123.999992338034	342.100848964481
1679	1679	519.551895779744	662.065488635728	150.986222294693	344.296358385924
1680	1680	528.770687600704	655.930183132583	144.317282848174	340.790914034056
1681	1681	529.375727322473	669.973779584991	126.191663856186	345.119465945535
1682	1682	524.409642705451	679.939173772653	115.196308235655	339.288853438132
1683	1683	521.628708766408	647.711650338523	104.599398488396	349.991662530358
1684	1684	527.072128289919	679.115380081722	143.031860981756	343.655011325267
1685	1685	525.23936224412	691.988510644934	117.397225675626	342.668099649203
1686	1686	523.605912533802	679.643135996834	141.482950978827	345.576726903674
1687	1687	523.330881630894	652.860358464459	145.096174563474	339.880610389622
1688	1688	521.626824635919	691.067795976791	122.529421917	339.495459935253
1689	1689	520.325219916459	704.674915520149	122.134365762514	343.729654550781
1690	1690	521.007922881486	676.084980170753	132.972674541746	343.822832544315
1691	1691	519.394433305851	699.877513106536	153.935635741678	347.868507215885
1692	1692	523.839592435021	667.509399414804	131.963950992217	346.489219854125
1693	1693	521.8669704584	657.036506151068	127.739738579361	349.174976032163
1694	1694	523.71700754266	654.692915491635	156.411344539884	347.304131015642
1695	1695	526.767523816779	680.358253846581	149.551335015617	340.293672959822
1696	1696	526.556178249281	675.898789142079	108.790135261599	342.264131523685
1697	1697	519.532008050684	683.053621309066	117.404505958009	342.386374338555
1698	1698	521.027259657413	658.394260401379	136.681646120609	347.175047768965
1699	1699	521.902914827593	659.176678712349	110.745300512226	340.25652473141
1700	1700	523.697238923977	647.255292486747	161.443910026678	344.505384449282
1701	1701	526.506621107056	682.353583706392	172.582070173715	344.095210003709
1702	1702	524.118493683147	687.777861414363	135.967828807267	341.610007445672
1703	1703	527.043390644503	686.366907644875	138.730822136158	344.259976900724
1704	1704	519.818863850514	677.187597557037	128.94052544711	344.307695088464
1705	1705	522.078904092497	676.133915659822	136.794607345229	342.718056487656
1706	1706	519.948872681493	686.783910030086	125.5063932979	346.995136950951
1707	1707	524.171234101401	660.832134000845	140.88601930257	344.50212900717
1708	1708	526.366066480536	715.760407246654	132.374502293897	342.587973783912
1709	1709	518.863736134844	679.217236335124	145.013494285435	344.039901832564
1710	1710	526.070496769316	641.909453996515	137.273936648709	341.491015402793
1711	1711	520.332987824784	670.743637647272	171.712650230921	346.681940799008
1712	1712	523.061443507544	640.615189593817	113.530607829403	340.267412262703
1713	1713	519.426952173627	677.315696484581	112.467710516807	343.488536062552
1714	1714	517.254201974775	682.241882550278	125.008862158332	345.419398517689
1715	1715	519.798469369741	666.19018913133	106.773550700237	349.908965818703
1716	1716	521.277717032367	648.893789468325	124.804358065076	344.656145122876
1717	1717	524.959257883999	661.338426843461	151.705928914418	338.706173865339
1718	1718	519.258666783432	678.289028306919	108.819995299534	340.341391787163
1719	1719	524.077260059273	660.685832224123	123.925548038476	345.987194295958
1720	1720	512.869073435603	683.652463388579	109.188388340645	345.838512997037
1721	1721	521.964015332292	647.247407924521	139.514335415243	342.625996434574
1722	1722	520.924756317454	654.371094675027	151.193651109027	338.770330857075
1723	1723	526.113646061276	690.982605667155	122.046409909891	343.643906252211
1724	1724	524.787252693383	702.015518716175	128.349501549039	343.787471864628
1725	1725	523.111611712217	664.023004912453	116.684846665027	341.483987815782
1726	1726	519.726170418695	677.019891776141	128.767722700532	337.972904485024
1727	1727	525.485471591187	656.812087957218	131.102476716714	342.434487350022
1728	1728	521.76539339716	669.806632688529	138.979681869981	344.76530317552
1729	1729	520.465441367027	642.322645595918	142.076918359385	343.145761575425
1730	1730	521.31544063813	674.400134374163	123.978124240798	343.406226456113
1731	1731	524.150587999158	670.085919731829	117.440089199591	352.780386636253
1732	1732	526.663281801694	681.118440481041	146.018249981499	341.993011437821
1733	1733	520.698731821101	659.943219343118	116.221442292129	347.203289161137
1734	1734	526.659645161647	695.239949058335	130.630017369228	344.705328461366
1735	1735	522.923588188072	683.80921962037	115.404833926596	344.944967581785
1736	1736	523.463013402463	690.987358190611	118.847931624698	341.789370577235
1737	1737	516.040487431081	646.040391770046	104.142694822835	343.223797208893
1738	1738	522.756590184073	692.336493834949	106.269431855391	348.842268855574
1739	1739	521.358821182175	650.583194405983	151.197904705776	346.64721166495
1740	1740	526.637479230859	694.761461858205	125.3735407674	345.756578362892
1741	1741	522.718452786428	697.900015592793	117.483800984631	346.690484037941
1742	1742	527.08328647508	650.58892532468	155.103190883756	346.047136328951
1743	1743	520.544576802167	665.958007161097	159.16814169867	335.0885679141
1744	1744	522.139272846802	655.068268734325	163.503493732585	341.67956724953
1745	1745	521.191237390945	661.245935724629	138.827383843808	344.632168317074
1746	1746	522.873414077939	670.903934403855	113.703949391963	341.151570640334
1747	1747	521.601748095406	657.156686383882	161.383869412098	343.046492757701
1748	1748	521.374730132251	692.044460790734	153.149798070866	340.045793667678
1749	1749	522.717989109564	648.774743474486	149.531590883251	342.054697075439
1750	1750	526.589482323354	679.519156762866	140.654009610451	351.537056914074
1751	1751	521.244934570839	676.179501028229	137.539714556564	340.826709378646
1752	1752	522.256176293763	674.732844465746	125.929678079263	341.765086369332
1753	1753	528.686301623828	679.169568942088	118.032653388624	340.653251548133
1754	1754	526.976466048911	647.489439587252	126.409485093633	343.965643325245
1755	1755	528.196076665229	653.362571519054	129.887979310274	345.34786045414
1756	1756	521.213038330944	686.30832860313	114.787160478913	340.892932652202
1757	1757	515.437950367558	685.693540460369	145.666446078307	347.250234688172
1758	1758	528.985721780086	667.595237513213	149.120756112281	344.87382942998
1759	1759	521.989573574157	660.648455858175	126.899171856676	341.733364945086
1760	1760	520.072530136543	662.339037849536	110.51231571593	346.221014429314
1761	1761	522.313059198649	663.176705288727	129.31622832007	348.118873731439
1762	1762	523.511341486145	698.907992291481	139.830168739621	343.648157876817
1763	1763	520.814846270001	692.009199154369	160.107664098666	345.901183472788
1764	1764	529.736389941447	677.606493571946	122.993224823505	346.633473614524
1765	1765	525.767016864697	706.050547030246	124.511997773785	343.811428225969
1766	1766	523.000636257164	674.338547160062	121.019620148513	339.790767549924
1767	1767	526.133519350016	668.545550224178	151.989654939478	344.00633926611
1768	1768	519.970824357199	637.132647181374	174.303187757966	348.695451821308
1769	1769	520.341853541194	683.562866623855	127.870484459009	343.768866532407
1770	1770	523.555524393842	684.987303180457	134.37982468802	347.856464995443
1771	1771	527.312787443368	677.868161573885	169.088804907264	346.254596429115
1772	1772	520.197762602833	670.388086954453	132.295766932524	348.560713170216
1773	1773	520.276784042615	672.501420164139	94.3908204395044	348.207296325416
1774	1774	524.164450151483	673.320451758844	126.769967737119	339.77446904394
1775	1775	525.972839551955	674.848462965127	125.525543570289	351.754841326419
1776	1776	526.189396583294	674.318711486809	141.04482201028	344.64657500377
1777	1777	524.650259464024	672.971401702529	112.689229396423	345.09507285483
1778	1778	523.259220248982	681.319475698199	116.821958993631	341.853235646763
1779	1779	517.153500028996	641.618441849815	157.549593572793	344.03444574688
1780	1780	521.106429991229	687.447714635309	146.715115341091	349.318391182744
1781	1781	524.252109004329	670.171268250723	124.75126303146	342.681101303263
1782	1782	526.220429915125	662.00494378187	94.292609682802	346.220000480824
1783	1783	524.046898239812	653.079195385589	136.155101559373	347.861351030246
1784	1784	516.681737095463	689.942217626341	119.503896035823	341.69122258783
1785	1785	524.305122628428	678.735817846961	142.894679409342	346.468200778317
1786	1786	518.561511053547	705.846671359422	154.042493439152	343.161100617247
1787	1787	520.623810993707	665.761332685276	138.339784577657	341.316388317603
1788	1788	525.722848138318	671.367876815122	125.443998746579	348.252479671425
1789	1789	523.518838653396	669.330362091062	142.954877883546	341.20213368308
1790	1790	523.623707249247	678.704399733742	132.118281069736	345.74381595605
1791	1791	520.919874792168	654.991020993217	136.851259963481	346.899496738771
1792	1792	521.204125230417	669.817202701878	138.491074913664	347.55817862199
1793	1793	528.125854903833	713.903892265553	122.539014887022	344.609067878591
1794	1794	522.923429751872	639.220971261807	123.120009153786	343.018922533003
1795	1795	518.053916061935	671.04703782104	111.504838643432	344.984364419429
1796	1796	520.056772513044	663.313241476015	135.397734576597	346.214801940666
1797	1797	524.062912050381	631.884843547384	124.698092658516	348.30933413885
1798	1798	523.326027289372	672.065083992143	170.091771501767	347.411010966265
1799	1799	521.356096843472	672.984323494145	127.433357786267	342.326859021736
1800	1800	523.871351162277	682.507703684762	139.803510942948	344.65988171289
1801	1801	521.500316266742	676.964825660515	131.389469084138	347.42381336455
1802	1802	523.842406146415	672.44477523386	120.672971787464	344.456221187848
1803	1803	522.478101625445	648.749887744287	112.045945943729	347.019110082407
1804	1804	525.042487525389	668.521068106667	114.077690335107	341.523747803439
1805	1805	523.276640943907	683.945358815343	146.899473672153	341.400186139281
1806	1806	520.568875305849	672.871740025784	113.488601878026	339.862117961833
1807	1807	519.947155435628	683.089755183561	125.913988911181	340.548199139301
1808	1808	521.692291513905	680.455120756975	129.129489325821	344.96723657675
1809	1809	518.530810983221	666.77275255337	126.511945973606	343.103901328311
1810	1810	524.65731779184	675.833472194734	133.578733957169	343.199468299661
1811	1811	523.104747129122	670.08987851567	131.027017638122	338.906436549458
1812	1812	525.460914400148	685.559819689416	105.200057644814	344.861074833777
1813	1813	527.649161335171	641.107734499889	151.225881128403	343.609745194628
1814	1814	525.376328227321	672.684427612079	128.161186113125	345.229326722291
1815	1815	518.007352188949	702.091958297323	122.58069404114	340.856595601399
1816	1816	522.533048249633	677.646505888917	137.324535784136	346.539597065406
1817	1817	521.632097086522	677.752662173244	143.780008246513	341.969628131666
1818	1818	527.497958093496	660.590419435913	101.3301943287	342.364242808939
1819	1819	525.845850935355	678.014710017756	94.3162714146566	345.873704569008
1820	1820	521.539884256394	662.792639974023	126.670270223227	342.232508027783
1821	1821	518.629352742635	676.511521626152	123.013422745882	344.265379379396
1822	1822	525.00009102658	684.276851589793	169.96064494043	338.66677320774
1823	1823	525.520328628437	713.321878303748	126.431688586507	343.033313241643
1824	1824	519.934874326542	669.931711719287	122.59732756581	341.798927029245
1825	1825	526.250836421033	664.2948072435	168.197895369045	345.697536076878
1826	1826	523.663314879991	681.407244167167	164.309288983826	342.336008393626
1827	1827	524.208885258895	688.778778378036	138.892028838405	342.622349385105
1828	1828	524.468093582646	666.863317873303	113.737684171775	340.445435665884
1829	1829	521.935757451455	694.761383563554	168.604133595593	342.549941928851
1830	1830	518.359636871984	655.347850211162	125.698980323277	348.468373745156
1831	1831	527.480981072577	647.835919927472	147.292378579937	347.232669129398
1832	1832	523.343610378957	648.714966424482	114.628998847505	345.313899728233
1833	1833	520.084290629589	690.262092425162	134.954494502408	346.351418111796
1834	1834	523.817531652145	667.156616044253	142.219253114145	343.612749068189
1835	1835	523.413518592516	690.812670705173	120.655372851512	345.509067405902
1836	1836	516.047417949018	673.477886477609	139.779994497764	348.489414682646
1837	1837	524.316912965623	703.974683404138	111.324786700758	346.378360838507
1838	1838	522.487402760122	663.278571486263	149.544235103341	342.847407444861
1839	1839	521.476340626179	654.861354695401	106.289008047376	343.492653163481
1840	1840	524.141496833214	686.436296117931	141.158560748324	343.728403686294
1841	1841	525.700678542215	665.239560375206	149.02144786966	343.690194517753
1842	1842	519.312714442707	679.647140900448	121.366525946188	343.027233823506
1843	1843	525.530900029501	678.138222919545	101.452125167157	346.781893148306
1844	1844	524.791145629138	676.866216216457	120.79377857862	342.831188814036
1845	1845	528.054953971217	656.614738915669	141.239543321754	341.73876300791
1846	1846	522.588488954234	649.030571609812	128.814655755888	342.539452425816
1847	1847	526.642357369293	699.574756828541	103.429607661924	344.267548021591
1848	1848	523.967155268403	674.595154909026	145.242604640437	346.658475868638
1849	1849	518.672826238739	681.629079582575	121.096071069241	344.964612486279
1850	1850	529.769744684123	634.811764458783	125.183651165751	344.115353732564
1851	1851	524.428818059595	659.142791049776	145.541080243521	347.391026132494
1852	1852	523.936688419656	665.760509864875	145.624124575782	344.844117427562
1853	1853	525.63784882329	703.639133528356	113.638998954786	345.680596568652
1854	1854	525.996577439475	658.758333939684	114.326284621963	347.913808362473
1855	1855	522.927462620542	670.461816168093	133.016205707151	342.844294312845
1856	1856	520.173667322511	702.241939117253	133.568204102211	343.169938710071
1857	1857	517.327393303258	658.365805297058	125.523932972914	342.911045316565
1858	1858	522.231927693581	698.555270842738	113.754078757113	345.582924507949
1859	1859	523.867253351074	685.21056169422	124.091582054423	344.889729447714
1860	1860	523.75060004229	672.754142541832	126.801207763569	339.299643538025
1861	1861	521.966465633156	673.567954838668	115.408962860567	340.42867907225
1862	1862	521.826717131758	639.158572943018	149.894007427187	345.96249727356
1863	1863	523.618079509775	677.710762575922	127.718353294608	336.57757864911
1864	1864	531.875872855424	694.84246719404	156.915909332709	345.051618209322
1865	1865	519.546359024194	692.612482552748	144.546197155347	340.167841210526
1866	1866	519.787700832297	656.401872065799	163.161725203815	341.676087863991
1867	1867	521.242638773707	680.638645745705	130.149631559648	341.350369118608
1868	1868	523.244126093769	685.624678118298	163.349195599759	343.732515211669
1869	1869	520.757474055568	649.92430113667	160.45871067185	347.439887705075
1870	1870	526.986869874997	689.268099092333	123.867801101042	347.689760952752
1871	1871	520.819763429983	666.874269150375	161.53772892764	345.504018345177
1872	1872	520.854113935107	649.674908175443	147.724977710174	345.931549758532
1873	1873	524.185996760771	678.78127194283	110.254400588071	345.323015457086
1874	1874	525.518015950848	672.783096111683	128.232338287961	344.688128031226
1875	1875	525.675876449612	661.27732374382	114.975524401799	346.42015448813
1876	1876	513.906849515723	672.959587490931	127.381234875108	342.302235149908
1877	1877	521.510630585133	689.046578222612	131.122299472525	346.774235299216
1878	1878	526.879772831142	662.676225112603	149.882846806562	341.23837699369
1879	1879	524.39855959551	656.668723618241	116.16032356497	341.546907120473
1880	1880	525.471168317912	679.279477935138	166.915560586748	344.828191623463
1881	1881	526.844919823174	650.598377326411	90.0516092756928	342.180300727723
1882	1882	520.111005553776	682.226547698669	162.516095343616	349.067919385989
1883	1883	519.361023463756	693.249489240947	126.624583711376	341.834690296134
1884	1884	527.99002341257	675.448742826605	139.78058595519	339.391181144173
1885	1885	527.993311173602	664.377986634991	131.854056689524	339.964394449957
1886	1886	522.320782159367	648.045340801795	82.9636666951744	341.777216954361
1887	1887	519.965476894943	682.129515156353	127.664365226438	346.312378283077
1888	1888	524.131476572885	671.21254903288	147.6897044972	347.341483268911
1889	1889	525.89121683823	670.679186118361	146.061911444277	340.77791582074
1890	1890	518.974422754315	677.432883938954	122.321119256535	344.704670646843
1891	1891	525.365553359165	683.54354845852	134.582517881403	351.221487707228
1892	1892	527.205298535617	675.390492583445	116.877327243676	345.087954850439
1893	1893	520.818549842178	677.907143630875	89.9152489532198	341.95457217887
1894	1894	527.683589748586	654.486006497122	135.430747945013	341.350077772753
1895	1895	524.760277789786	670.095522247781	115.211895448503	344.662230925259
1896	1896	524.416850374755	704.481845650189	83.0974205354624	340.706356939756
1897	1897	520.559970818139	656.397491351593	128.694418212438	340.367366533686
1898	1898	528.627112868478	678.137216649269	129.039043575671	337.280661751013
1899	1899	521.224030418449	676.742725985575	134.352041566126	346.824272737316
1900	1900	523.040794041126	668.515683198694	123.968516351111	347.271863610391
1901	1901	521.906698186077	636.756963115432	138.53689167241	343.000361616108
1902	1902	520.811764911445	636.042218669929	125.884914782252	339.207336649281
1903	1903	521.8109902926	702.851010643515	107.535418279076	344.211166112233
1904	1904	521.784962693714	685.900290235348	156.674399983285	344.677320312051
1905	1905	524.549322882625	681.966473703896	144.033361953405	345.640396220993
1906	1906	529.394415057657	668.621821712702	109.293684864948	340.989142208543
1907	1907	528.016732697444	667.8226196311	116.46040665401	353.099440198431
1908	1908	524.533574634245	677.43455995436	121.43452354595	340.640567320949
1909	1909	524.323357755208	662.104648698249	158.614738001152	344.601147284663
1910	1910	525.204385329351	659.857195244338	134.383585301434	344.715927585226
1911	1911	524.469207710801	662.053197101694	140.333238898951	340.731330605351
1912	1912	520.012555213629	666.243320994069	152.634472549655	341.838331827206
1913	1913	520.933231141277	678.247910695167	130.57620379032	340.278199032291
1914	1914	519.776017396221	668.577620874843	75.6731202476817	340.854467026365
1915	1915	516.517104787048	684.578221998451	130.529733889986	343.289384772053
1916	1916	519.456008923205	661.286910590501	138.686017776454	341.720942166839
1917	1917	524.913411320929	699.430435171908	156.822767737985	345.124821566821
1918	1918	525.887339274774	670.537643099174	137.929680004721	341.529270538995
1919	1919	525.980426992129	649.923422630718	132.128920412612	344.633445748048
1920	1920	523.069650779805	681.785077143462	130.138164618864	345.450313525194
1921	1921	523.350346375887	683.891884169414	133.619451386757	340.272485514252
1922	1922	526.636225069112	685.555950978278	154.31353204485	339.679741770489
1923	1923	523.12130451805	708.721350225353	106.000984894388	347.744523412738
1924	1924	519.408931627246	665.765739056332	142.090730296784	344.256015438357
1925	1925	525.875199103876	703.322121444171	121.456568264045	341.407425333682
1926	1926	524.929967821383	668.257031112257	139.629690095874	345.237210901681
1927	1927	525.945300900597	664.960063530131	116.39520962563	343.520881454963
1928	1928	521.914465663088	667.071538435396	157.698689228501	347.009901251083
1929	1929	519.295356942941	636.762377876617	147.87175104336	343.935977287665
1930	1930	518.835772935081	631.572523829641	128.422141513349	343.725098783502
1931	1931	524.632106292165	664.596290495246	156.637992857057	347.602882581049
1932	1932	519.217439389146	688.0088481493	135.728171644215	342.082256264594
1933	1933	522.150921675599	649.858919679517	177.2126111155	345.870349578988
1934	1934	515.57303411686	691.121947860491	106.325686774571	339.617185032536
1935	1935	522.238772203044	670.461550856483	148.864815389406	344.851625619546
1936	1936	524.339499535178	685.094585623207	111.714731826501	339.165582020318
1937	1937	520.428780839492	631.165153764075	126.914283757222	342.480957344658
1938	1938	521.219933854044	690.84882430294	123.585099813946	344.686266142594
1939	1939	521.872329659131	668.166524373539	155.463483255477	341.430952979435
1940	1940	520.466779238612	654.583724836161	150.40770468407	345.630990120218
1941	1941	519.640126168711	622.021361748911	126.990591514315	344.553490283249
1942	1942	526.263617287232	659.038205034462	130.874219199555	345.045663058354
1943	1943	524.328296229096	664.862692384489	153.20347740227	341.047299778535
1944	1944	525.031949964665	679.753967911964	125.960867185112	342.865033172074
1945	1945	522.767792142397	668.887853400027	129.241479263997	343.196371838695
1946	1946	521.506828758828	677.886939473747	120.353038387659	344.12883879082
1947	1947	520.002322586913	655.72481047785	135.240182905662	340.49312864565
1948	1948	521.736015590524	675.134007540093	124.286149696167	342.069745404611
1949	1949	518.61542963936	685.216976409057	121.015562049234	343.940973970896
1950	1950	520.76381710536	671.903010149362	121.932152781161	347.880506711757
1951	1951	522.181236660433	691.326892764147	122.152462279386	342.387482018714
1952	1952	520.751104400474	682.549887098694	147.571650951109	344.575092318137
1953	1953	525.504117436023	704.188706050048	149.281146609643	346.392358998478
1954	1954	529.718399739875	688.101550792459	139.587365192949	344.00523612834
1955	1955	521.833287049451	654.360814517133	127.787970162392	346.563890026951
1956	1956	520.527230830163	633.274406881198	135.06524595073	341.183537913376
1957	1957	517.577438805165	667.960454386916	137.966691848215	339.663345869547
1958	1958	519.483293971598	646.055286905193	106.38521161844	341.95501985522
1959	1959	521.736081212538	653.430375535887	142.771713471342	343.298228778294
1960	1960	523.797291867238	688.655263077248	152.507098277901	337.499022459923
1961	1961	520.885104775985	669.704875287885	151.825684952821	342.961407892115
1962	1962	522.27627511316	681.284604070176	124.839758761883	350.746437577932
1963	1963	523.981593917913	677.181371676546	113.24329227246	342.617264028654
1964	1964	519.495668739373	659.661345176026	137.639947822458	346.440697924455
1965	1965	520.815221662336	672.242825742263	112.482660339096	342.18394853629
1966	1966	525.426002027912	676.701287881452	116.680595186751	348.544976579699
1967	1967	527.841807665838	681.459952206947	105.845020984057	349.912072867689
1968	1968	520.624139261534	669.125001770561	107.92216130861	344.806270073723
1969	1969	523.551390038068	683.735603625577	127.854772797978	346.917566324842
1970	1970	523.329396606547	646.671804079554	155.696184404304	343.416499338623
1971	1971	522.748819261918	658.467934667067	140.372594261146	343.248006467154
1972	1972	518.462652766081	658.510958663857	105.050794644151	339.419537620986
1973	1973	522.959416829721	666.281329714918	107.725657103577	344.514380500762
1974	1974	527.581963225123	704.481889120704	125.794441632201	347.935946107973
1975	1975	516.630800299054	683.000184604822	117.621420600917	344.196245197553
1976	1976	519.521635990302	688.792356176041	163.059058010552	342.17292525567
1977	1977	522.784777668342	669.592478705955	116.765429435874	341.825486950581
1978	1978	524.257388052543	643.441335111553	105.138895692873	340.430874885341
1979	1979	525.458622952638	673.852858143944	118.719053082903	343.341726913438
1980	1980	526.002658594566	686.368043068353	142.16977749099	343.704197058787
1981	1981	522.607678072179	658.59236950502	138.308643009895	345.670996760149
1982	1982	526.474259393923	663.958030213015	136.370155424916	339.763901822197
1983	1983	519.878212420921	672.295512279869	157.238788497119	347.405869837338
1984	1984	522.003410240492	680.976577124706	144.063495428853	342.003677836736
1985	1985	520.440283998775	663.992065106639	105.35892283373	344.702693676156
1986	1986	519.957577231015	685.241402726529	102.973609651385	339.898783832679
1987	1987	523.575652685489	679.573011265682	121.357420175313	346.353773134982
1988	1988	523.121668842834	704.73593435436	117.676425263015	344.45026457417
1989	1989	525.0286958885	686.530708869063	134.727177659616	343.510468516088
1990	1990	528.022144967528	693.75276303013	136.047765265449	346.746230200126
1991	1991	521.923973231654	668.443021142284	102.131008529517	346.128196517574
1992	1992	518.719635009714	667.411971876665	140.41492874408	343.250757195789
1993	1993	524.066168691261	680.492640328028	156.126641303185	342.198937911225
1994	1994	517.957462732709	674.416583379993	147.842546523354	344.156847201408
1995	1995	534.651313258979	671.344541747687	147.958089637498	341.948769401777
1996	1996	521.955522855894	643.057019319349	124.02877164934	341.256845758308
1997	1997	524.708937786102	679.650771865045	146.482807531581	339.521556070081
1998	1998	523.601692619097	668.839854232619	120.835445876463	338.696111134746
1999	1999	521.595079606358	673.337701833111	131.388807704824	347.096313779066
[truncated: 3,001 more rows]
