# Supplementary material for: Hypothetical Outcome Plots Outperform Error Bars and Violin Plots for Inferences about Reliability of Variable Ordering
Source: PLoS One. 2015 Nov 16;10(11):e0142444. doi: 10.1371/journal.pone.0142444 (PMC4646698; doi:10.1371/journal.pone.0142444)
Supplement: S4 File — All experiment interface and visualization stimuli code is available as a zipped file. (ZIP) [file pone.0142444.s004.zip › experiment_code/data/one/66.js]

var results = [[524.223336693434, 524.523109866231, 526.891451542931, 523.322958751754, 518.307861839848, 519.399677289669, 528.549964041451, 525.663975389393, 525.736775799041, 523.075045869879, 524.675377289782, 522.902788458158, 525.567428943913, 525.828373659596, 525.015608257754, 526.227146482403, 524.758297979641, 523.20655097329, 524.970161033709, 523.937678012858, 522.249665455227, 528.877353202744, 523.946377191325, 520.217915008539, 527.614749761032, 518.68280108409, 519.83286715263, 522.556936090582, 527.525777873634, 524.512356803123, 525.04931240154, 522.846017272242, 529.525627046284, 522.560617705358, 521.150170254456, 525.28462788888, 526.951755438726, 519.92117976566, 527.847677948392, 522.065051511771, 522.682830243679, 524.587933379554, 526.504232092336, 525.481536920269, 520.738193053083, 522.436351754996, 527.943785157815, 522.111922473716, 525.437658501376, 524.451674649658, 523.080624362338, 521.021532409952, 521.448143386579, 525.426235118985, 529.665767816626, 525.181062406204, 522.61296451832, 521.898666717967, 520.433024237046, 523.628137767011, 523.558737869834, 523.525694655886, 520.775324145174, 518.650699087696, 523.371910485329, 526.858821753809, 522.928626235999, 522.583899459177, 524.488063721472, 519.382958136134, 522.868301396674, 528.332148185316, 520.431569323698, 522.194626308436, 522.895578010491, 523.39414824748, 523.133627890463, 522.081544581237, 525.47094466902, 523.860018891576, 522.030540138996, 525.997299887199, 523.314743284981, 519.024088674664, 528.823462042387, 523.87081179672, 523.669803465574, 526.277913338817, 523.843894619398, 523.330329598686, 524.129131243307, 526.392344068315, 526.136917514755, 522.695981715062, 522.084214052862, 524.571907739585, 524.079695869129, 523.876507989678, 526.437521509964, 523.036350577555, 529.582836246819, 530.453156737778, 530.206868989211, 521.707785540317, 524.371630417882, 522.593062890208, 525.994980352692, 525.605313329651, 523.098045517751, 523.182276868439, 524.78386321409, 521.490162099927, 524.70472164325, 522.927904321835, 519.674745473341, 520.606711004738, 521.525040205558, 522.196029736184, 524.650169373497, 525.0787797465, 522.396309640585, 526.24419045937, 518.384871438097, 522.156559698791, 522.599109009756, 521.384440284321, 524.886797501123, 521.59489591336, 526.264040146768, 523.951734657428, 526.212209523012, 521.187233334156, 517.421459510201, 523.797527963251, 519.738190492196, 524.640829533956, 519.775923357175, 522.138356599442, 519.050292118129, 520.992148952557, 524.164705555479, 520.869969285716, 519.336455758173, 523.276091132099, 517.845384341065, 521.00889152905, 523.407193350872, 523.486848776515, 521.93914845154, 525.246451039732, 522.22944961187, 522.06424118008, 523.575664600139, 526.460159076935, 525.053300776146, 524.752341001265, 518.329690142346, 523.959215079823, 522.444777843927, 525.069763731905, 526.258855054789, 516.604083548222, 520.270614029249, 523.200382122305, 515.439686821302, 524.644358827603, 523.437200265422, 521.741366289282, 521.533535405643, 524.701583793117, 524.561743042186, 526.70994826434, 520.049101318563, 522.4644381711, 525.426753116444, 522.842001835176, 523.979313600207, 521.152874892828, 522.66106251182, 521.828908409243, 519.669582376264, 522.313415163113, 525.402031932641, 525.404669725087, 520.49073883293, 521.06856112277, 527.29800066006, 521.456680171366, 518.715518330307, 521.217281328383, 525.275150136608, 522.332646483469, 525.795447622589, 519.545787163473, 523.508344513583, 522.075418754185, 517.945455079359, 518.612303136296, 531.02306358292, 523.835451117202, 518.556447294718, 527.573400364415, 531.502533529564, 525.577270354572, 524.668217677435, 525.076734318401, 522.680773834963, 518.642581475164, 524.387948276058, 525.467708001449, 523.371843616837, 518.306602837453, 516.732371220994, 521.579701439475, 523.901200005616, 523.093706715043, 525.40069643976, 524.556199277674, 523.611826883849, 519.902375653664, 526.330411390011, 521.807827701992, 523.071884944094, 518.384725994031, 526.195758192023, 522.424354644252, 520.044987734538, 520.110469801442, 526.761455611457, 519.924473184302, 523.138691792463, 525.06001750146, 522.060051927306, 527.321572183174, 524.70014384035, 521.96179726924, 524.895964778548, 526.045646343557, 517.324579053639, 523.42238098874, 519.512992209383, 524.612005430302, 522.517838368225, 525.831158801635, 522.187412695743, 523.575641307392, 527.118504071069, 526.017877431384, 523.885416813844, 523.977480599096, 527.823295735554, 526.365695530675, 523.287484020848, 528.776775911273, 526.974216321207, 523.943122321952, 522.293381679347, 523.689151888422, 522.105746662668, 521.323235781035, 527.16080498718, 523.624362567806, 525.374987371338, 523.481383864297, 523.869159168328, 526.983345067286, 524.041896091608, 525.532164138633, 521.126775592113, 525.763783420074, 523.831991599336, 522.41189325163, 528.270225027246, 526.961421574859, 522.514843916189, 519.062869122521, 527.29885753928, 523.969188155882, 526.074729198842, 520.092261999164, 526.723537517631, 522.316066557583, 521.005624350663, 523.552796741613, 521.91345157452, 519.640465756053, 528.231734961835, 518.564190427522, 524.507238537011, 519.219115313535, 523.580099405512, 519.839855428422, 523.048284681995, 528.799316856726, 523.417984192857, 521.475629744514, 530.006830326797, 523.276824949752, 519.354243719792, 515.369099481191, 523.299375462615, 530.021292211839, 521.768021438923, 527.70932491663, 521.426378698086, 528.017232172852, 529.467704851657, 527.138095880162, 514.085227648558, 524.79861978597, 514.195939214953, 517.331314018014, 521.385151243248, 516.258558654383, 520.336512316645, 525.095436031768, 518.26845367026, 520.296912965657, 518.801196668354, 527.427714474345, 522.952796640168, 522.955515484652, 523.376309756617, 518.18867616843, 518.470676528132, 522.801900982067, 524.966793670302, 527.35688869565, 520.581061105342, 528.385117223299, 521.395817815215, 519.985886236112, 521.350244221812, 528.747535260672, 524.273039717172, 524.994285610905, 522.896926952828, 517.332640781266, 523.01251076038, 522.573546688476, 522.750649043263, 520.876643464763, 526.725811629361, 520.01010470839, 514.989879483926, 520.389395230547, 522.839572816673, 520.026136486032, 522.512717137327, 518.581514194535, 521.955970512972, 526.580133220798, 524.443329419376, 526.421148661769, 519.889409125991, 526.104038826178, 524.282227206454, 527.193699016668, 522.686981588383, 524.779305984689, 524.592913322696, 524.909465686974, 524.314683999062, 520.9990532722, 518.313191604072, 524.442076079577, 520.485825940168, 524.495697112853, 518.404889734874, 521.247785310054, 522.894227524819, 526.0680505345, 525.044892749842, 525.128674843053, 523.537521548374, 520.924189876924, 518.057194372134, 526.177412079841, 525.091671051136, 515.327315351674, 524.157660495538, 522.527651831794, 521.620047621197, 520.894461568851, 522.946669561466, 525.19995365397, 521.746630987642, 528.208971337395, 530.134654827801, 524.536580171091, 524.762854756102, 515.70786673058, 519.72826275791, 526.222377557625, 522.789310048661, 526.208604410865, 522.727768701669, 522.949094442838, 527.385599984469, 524.609022019648, 528.489533833011, 527.315416300886, 519.868256143307, 525.86544359471, 519.704960258853, 524.359441655522, 524.585569122259, 523.558739485957, 529.715806944621, 518.211713471841, 525.918577304484, 524.143789816488, 520.435202937055, 524.860681972926, 524.336777073286, 527.888323017311, 524.95971575307, 522.220529365271, 526.394596963946, 519.320474463492, 527.98105170779, 523.310710264232, 520.631653604081, 520.661178527035, 521.670088875212, 525.891985541648, 520.864544147728, 519.59826309579, 523.635162118581, 521.716865638438, 524.709097151292, 524.769744823041, 524.799045742063, 523.610470972765, 525.600669870284, 520.52755379845, 519.675112777891, 525.004313172749, 522.84492422875, 519.879478332724, 522.404152657854, 520.432553201353, 528.356242626566, 520.195663752608, 523.448410982495, 528.313742055247, 527.107800827206, 521.885459934544, 524.87083902259, 516.801482531417, 521.671142596667, 524.122767855986, 525.04268538025, 520.715139739287, 522.051120149438, 527.632862946272, 521.61914050786, 521.37577200905, 520.646592973224, 523.732903621321, 522.22634195932, 521.369904258271, 523.457550493221, 528.641318248964, 524.996884986894, 525.830110028895, 521.613668602459, 528.408321793221, 521.460100143908, 519.899177891829, 521.667763823657, 518.735888791086, 527.747162233025, 524.631920712345, 524.062957821151, 519.848454649608, 524.241886597455, 521.253122513951, 522.610776367726, 523.265740008446, 514.590454273702, 527.47500307835, 519.609392619984, 523.139145870603, 525.001199512692, 525.612159316939, 521.573351883914, 520.427198907256, 518.78238614516, 517.067309801558, 519.929084270998, 525.623255980031, 528.853618141958, 521.954434744793, 524.608961506124, 527.325930442507, 529.076686625274, 523.216574883242, 526.981570472436, 521.043935111562, 524.048092347644, 519.5969367383, 526.381010910062, 524.39622407587, 520.44623623348, 524.052199717336, 525.766067420215, 524.731489457439, 527.319620949958, 525.976626278022, 522.525765635209, 521.134712756807, 523.741347354145, 526.345782003287, 522.473788354139, 520.416701880161, 527.585253832121, 523.962098575752, 524.253022798592, 519.441392386266, 522.655648039897, 520.555037732373, 528.433715317631, 521.016071013685, 517.348963691692, 525.694667931005, 525.554704039316, 521.820143927291, 519.064372983367, 519.731162923115, 521.285390083655, 518.318520757322, 521.309673594835, 524.313845931271, 521.693291655819, 519.47047767632, 527.434933232038, 520.165114307309, 523.950919801357, 525.127267921788, 521.944744644104, 517.160851016093, 523.905123464881, 522.997654126424, 525.061210317882, 519.226420869778, 519.209601678608, 521.199368087341, 530.5452236117, 520.02789884198, 524.04413020351, 525.6020979897, 523.999384074984, 528.056830010067, 524.406696742578, 524.203157991509, 530.528555616094, 520.501479547665, 526.346356145154, 523.16492181622, 523.851982988597, 524.802772217231, 522.3655638197, 521.942520223823, 519.432703229596, 516.991262535198, 521.76674110112, 523.444455813322, 522.54696874449, 519.435445746923, 521.710351811132, 524.605422675065, 524.992202901516, 520.103383829954, 520.447504389653, 524.198378617667, 523.079193148856, 523.857769534898, 521.314332247741, 522.597088525408, 526.438378913697, 525.773269612289, 522.897650225828, 516.546993705628, 527.921680990071, 516.566720714803, 524.039766454333, 532.488334615785, 523.541269126148, 519.627582883591, 520.19624575912, 522.721446604848, 522.754965007508, 518.376434118921, 514.97309219209, 530.513827228605, 528.622767906365, 523.609131503872, 522.681816608113, 524.412653310827, 525.842585232149, 528.996535892789, 521.542554597013, 529.147482119181, 525.505150451786, 526.659940467271, 516.215354821856, 522.723609112606, 522.676542239681, 524.268460554448, 524.399533745662, 519.865578665579, 522.064977914572, 523.896758801163, 522.203415921543, 527.254202573611, 523.814393125818, 523.990182579456, 519.217024244474, 523.586803093029, 525.484554527135, 519.796543017324, 521.522055822007, 523.074946043188, 524.035190277478, 526.973097700821, 523.704522660577, 519.915480249688, 522.04793030648, 522.591908551248, 521.890874369367, 519.335344409646, 521.567328577343, 519.278484183308, 524.856759426213, 526.77489651047, 524.689536149743, 521.801409506347, 526.387367100968, 520.223847653415, 525.303899544837, 518.397778047276, 519.347520244285, 528.9266304769, 525.259846146166, 521.770690499645, 518.460076414143, 524.093807332142, 522.649292499913, 518.998484824681, 521.581214269825, 525.50904179832, 520.576032580351, 520.94535513964, 516.823516285592, 524.326337662502, 529.935094154733, 523.117531321803, 523.450745073524, 526.886370372392, 522.494719006019, 520.92181137766, 522.559473503131, 525.769480735257, 524.61567502726, 520.746637289626, 523.033811245112, 532.506406952616, 522.628591464803, 523.032577536443, 525.326141893334, 519.801687871672, 520.678691038379, 523.629322850484, 525.582670452125, 524.706718808915, 525.948657081383, 524.200328940066, 529.323828260348, 524.091202427282, 521.844393475901, 521.072600023315, 524.341361139808, 520.173730768144, 520.997725228654, 521.634436786374, 518.893867779391, 526.918081937643, 521.006856285226, 520.996945302272, 516.457508362, 523.407476315848, 521.648990149876, 523.391959011451, 527.763927493718, 521.673509607754, 522.654143547677, 519.369060207953, 527.198564631993, 523.660765616273, 526.537791049225, 522.348907717512, 523.36218598276, 524.101818988653, 522.510360177866, 521.327274349724, 518.14537115672, 520.386078178513, 520.694836046972, 524.214814062204, 526.2013831983, 521.264677279372, 521.828842234297, 519.585486648413, 522.570188686386, 524.590389683309, 519.273847865185, 521.696933487414, 525.226391974155, 522.301092865495, 517.450564738585, 523.040703805048, 519.873782367077, 526.654430833735, 518.675846852807, 524.971206878749, 519.811425651572, 525.228043577582, 516.54161687401, 522.517436472607, 520.349916120365, 523.957220706649, 523.544853940861, 519.965525739337, 521.355097646155, 517.24417422853, 523.309064241039, 522.720613832705, 521.39003367734, 522.411932932222, 524.923826301495, 518.437178406918, 526.464041853885, 520.794818169935, 526.300808615878, 515.026705037476, 529.032860749334, 519.911440564861, 520.625859240736, 519.42682796611, 524.385768094622, 526.475436434156, 524.191171969455, 515.094065151981, 525.316377311283, 523.661494078046, 524.348931204509, 525.846138130777, 524.104512987239, 520.930769325447, 524.162417091555, 521.064156132402, 524.335530028768, 522.870261129587, 523.731344828305, 520.943264523948, 526.186784799577, 522.726708846762, 525.872798163584, 525.174869241202, 524.26802265052, 527.518306348205, 523.331405300345, 526.121887129154, 521.31717359625, 521.952986431668, 523.145476807838, 518.25350316019, 523.968592292569, 525.521075912299, 526.708190034652, 521.139298169727, 526.571132642685, 523.689777900504, 524.790096117834, 522.884097091084, 522.865875438339, 519.32372693541, 521.7808399343, 520.630700129542, 522.425562185043, 522.010176201897, 524.133518192572, 523.958634420999, 529.585780284196, 522.054612050376, 521.966425121344, 517.379813374859, 526.602776497583, 519.040476046886, 519.932580189996, 520.569512131404, 522.268530168441, 524.225163258407, 522.672984452276, 530.972366042804, 520.40287155543, 520.08949396463, 519.480689555994, 517.073923468891, 524.895085782075, 526.446307111427, 521.217984327795, 526.201708678967, 520.845297864107, 521.89680809111, 521.934659162507, 525.424971970295, 522.905830730998, 526.290202984842, 524.781920672564, 520.377131430665, 529.294799213594, 528.20411969469, 525.203998819748, 519.749747087775, 520.937726936151, 519.265808225013, 524.530952437214, 519.990419113225, 520.942335993462, 519.773154784639, 519.163440294367, 522.509284057102, 523.350279254505, 518.975929740066, 526.884772170019, 519.764019037431, 530.715027108303, 523.449489475964, 520.832589744352, 520.66345981658, 525.977063614082, 522.798125988019, 519.798122352606, 525.514497040138, 524.689159366709, 523.804780551626, 520.032569748124, 532.096454485481, 527.084384177051, 526.718139705176, 522.696501118796, 521.63277944396, 524.729518148814, 523.155332600875, 522.898766893302, 525.487000284166, 527.674921224124, 525.284568926804, 520.887369970912, 528.198845136779, 521.106739810745, 529.286961689449, 521.201677651722, 525.120890075138, 524.300496516792, 522.707540336577, 519.112800495191, 523.127717096528, 523.086229784475, 522.04627814056, 520.846618817789, 525.420580150022, 524.899724690807, 523.032444916145, 522.540747114829, 521.560361469901, 526.032006264065, 520.595055774216, 522.234661883443, 526.530140440399, 524.229501290071, 525.52307125426, 522.807979975405, 522.469013369767, 526.526046008691, 525.991763132351, 520.82558158308, 522.443608065997, 521.143730296843, 525.379310607462, 527.571313769148, 525.032814664011, 523.464076603547, 522.530604122312, 521.805116932687, 521.654882040863, 520.271558951123, 524.206745484079, 520.635130536962, 523.384000742868, 521.65399774186, 519.76313193869, 518.16130427093, 526.355642395408, 520.429611685235, 525.075035571428, 523.710580940706, 525.094684298337, 525.379942084469, 523.476233582057, 521.222594329486, 526.813966321737, 524.579779795854, 522.627533443839, 525.948558673154, 523.631623997479, 518.393598813303, 527.412046799072, 522.817675552483, 520.231672594867, 519.407755704082, 520.592608261034, 526.711319726541, 525.294123622855, 521.055295220899, 519.427157948122, 519.487964676885, 527.461177413315, 523.239278146014, 525.162566894281, 520.893583355955, 516.999294680737, 523.258655613672, 524.431259527055, 518.184601691071, 522.232727224013, 520.999519068284, 526.400915065888, 521.668393353278, 524.570722650233, 523.733972484278, 520.414749079443, 522.374675119091, 519.797819260973, 521.664108963567, 522.725594807819, 518.249536697907, 522.395611553965, 523.970521512451, 520.091557906603, 521.999150911512, 520.091275635291, 526.648219871963, 519.444019377931, 523.68313211228, 523.561148237483, 522.583503998633, 523.086217590944, 517.526594922474, 519.15843844777, 522.542082768688, 524.877135042585, 525.529492139457, 516.866303646234, 526.664136532718, 519.914402400976, 524.207179395451, 520.384480763734, 532.222930295321, 522.728699976502, 520.426113394912, 528.398304440748, 528.75680610372, 522.387570063447, 520.353060681591, 522.194529576064, 523.740652102099, 530.351661195894, 523.947373078087, 518.350774797766, 522.251913794279, 522.570341109817, 521.578466287422, 520.025984292247, 523.154105542246, 526.612312312834, 523.978523947193, 520.987629016085, 519.304575577631, 524.079614572562, 527.463040513107, 520.979520345777, 520.836785837397, 524.870416579196, 523.724895081322, 523.703765311106, 517.837508615068, 523.511075787442, 526.454399646132, 522.191095813303, 523.858006165787, 523.744828242235, 523.099377725636, 515.964381394913, 522.517878557951, 530.405880862873, 520.213686902, 528.275786483963, 521.506467917476, 523.476036741318, 527.365454489131, 522.291040307155, 523.364261682084, 525.074752628381, 524.879693408089, 521.990252884009, 521.496817095066, 520.948477691936, 525.291814339248, 524.793826335695, 524.192104317695, 521.822134774047, 525.967243284104, 523.940385055942, 517.545494175992, 525.112715479931, 528.123929820908, 523.154540237043, 525.638190929075, 522.495224001785, 523.352007098345, 521.017680112101, 520.542374277337, 522.398111479521, 520.730449240392, 526.617197132681, 529.695907510687, 522.228663610549, 523.968108541128, 525.901083544022, 525.582176989642, 522.401901666126, 524.248583248981, 520.88635904007, 520.760122118415, 524.783153057702, 522.845141401833, 524.977569905066, 526.274670864662, 519.476342552295, 517.889060344429, 527.634544747105, 520.388797542531, 527.209638496916, 522.872872063604, 524.820329442551, 526.064217131489, 520.836773965171, 526.390098929371, 521.922027817317, 518.488045731526, 526.204080760041, 525.913751385531, 524.142716618143, 524.951172605014, 527.637669332195, 524.290776101146, 526.710564985039, 519.133047559035, 522.411631698124, 518.630954335235, 522.567074905731, 519.707723462298, 527.477459110181, 517.821625137831, 525.094994374988, 522.995304313983, 524.669292096849, 526.836820106699, 524.200821997984, 527.382905328747, 523.433303107002, 521.794942724192, 528.537524550861, 523.110349769959, 519.680643592602, 526.670140796461, 524.727590227101, 528.175064291157, 518.64707812538, 521.145202165807, 528.839228692306, 522.386111759003, 519.746833396526, 527.806687288876, 519.290443597461, 520.857941197229, 525.464251264929, 517.663166259215, 524.561367273876, 522.417752137854, 522.972810267971, 527.611073585409, 523.096149647708, 519.984987517531, 524.509517505227, 524.83010768474, 525.277403151886, 522.291727415297, 519.793760605531, 524.561975748643, 524.020202021356, 524.161970859624, 522.074457561635, 526.075924100988, 526.871101695308, 529.279895136745, 517.468706978903, 525.366931366041, 521.684757807978, 524.247192733926, 518.544315676551, 517.48711125554, 524.762213539301, 520.314701050669, 528.342414829083, 524.058195636143, 522.343883662834, 521.221722482336, 519.628871958847, 520.110120426218, 526.145819226153, 522.751537090698, 525.226197287963, 523.125612241614, 526.737482289002, 524.697316848125, 528.123995244833, 527.771032630436, 518.532990594061, 523.36879193672, 528.672140712052, 529.532506802994, 521.525499272793, 525.523335831948, 525.341363285493, 523.270851568024, 517.641133648007, 517.796996436118, 520.751485056685, 523.272048980051, 525.904658076009, 524.760755815607, 522.440975335851, 523.2357081353, 525.43732338031, 522.097577493044, 521.136919002072, 522.758264651986, 530.681499151394, 522.527996039366, 519.263862719536, 518.391831218856, 524.311106589795, 518.900940301645, 522.093171872566, 520.627134704839, 520.170885016249, 527.115167738459, 523.036145873929, 519.78296054961, 522.228900438154, 521.534660470088, 525.164432664821, 526.639642034685, 521.359973099117, 525.912622271713, 525.407298289628, 519.564043806287, 519.780186787289, 524.06184442611, 522.933736141642, 523.800884321187, 522.626197695398, 523.206996731102, 519.237290281175, 523.342244882812, 522.002884072151, 522.800580889178, 523.327342884094, 526.038905797069, 525.920619907527, 526.31019976889, 523.709656920294, 525.072955304968, 520.439500892833, 523.253722597658, 523.722064957556, 522.699340507292, 525.638912168634, 523.189179810833, 525.634670553471, 528.095082964662, 522.320300528571, 525.634387857355, 522.707751148974, 526.463866332614, 524.251986647561, 521.366928189258, 520.578676321726, 525.813402101245, 521.608814250422, 519.170967500899, 522.423206270654, 524.559207857429, 524.360445330619, 521.996186075712, 524.880023465557, 522.510786489835, 523.038380691045, 524.846806926258, 523.396083370329, 520.693551865857, 524.212576862621, 520.975530921242, 527.817094603676, 523.810510798301, 522.666206526597, 519.636599255624, 522.873015770217, 522.032917840442, 524.922899815922, 527.088936144784, 520.416540564877, 520.838459147512, 523.935499032462, 523.526517492628, 524.337644026041, 526.335862034962, 525.292102416828, 521.368052065135, 525.937467825589, 525.883694616856, 521.631376031791, 520.388368420797, 523.496473864577, 525.173262859979, 522.294113086076, 523.499687608981, 521.538744818567, 520.857188218162, 527.386106919232, 521.194774177695, 520.652316805759, 524.606082092517, 527.29894842981, 523.790138729369, 519.745406330105, 522.864446218001, 521.280831235572, 527.989822423042, 521.286134258946, 523.887073953855, 526.977729346517, 524.454440495896, 520.821608686078, 520.147131054306, 518.899349748753, 523.901563475821, 518.460748847784, 521.181383623533, 522.223357141001, 519.328311108486, 527.950235719773, 525.302407431816, 525.157465530047, 520.964382907563, 523.711245208237, 522.623540545198, 521.046740864789, 524.385019052726, 526.854688681658, 523.402339232131, 519.20006327476, 517.522087720735, 523.943584541302, 522.037435804449, 528.313960492535, 525.503795121423, 520.590761595908, 520.963898665947, 524.727319023281, 523.767455335437, 520.481280641459, 526.506979142371, 526.248413700288, 524.368625296836, 521.656430978461, 522.020735141904, 519.278616700491, 526.27802936127, 519.917924739696, 528.048163817235, 523.099017557984, 524.752236064206, 525.870447015635, 520.449977139509, 525.983487101607, 522.268662564893, 527.127464187353, 526.79143876808, 528.686988021758, 514.299779622488, 522.704920776853, 522.931074287087, 522.135867920454, 529.995435985225, 525.335555966685, 522.33380387932, 529.917713291491, 518.116773789753, 523.247665741946, 525.285248477873, 519.079736951007, 528.130785770628, 521.246906005941, 520.89943057811, 517.785108783857, 522.613020418249, 519.688534424796, 523.284441732401, 526.208069246443, 520.193944387222, 519.225995485517, 516.825507964341, 524.888825195285, 517.410876021918, 527.043953736338, 527.801390056333, 520.072662806724, 523.725287240918, 520.28463855904, 524.648772950923, 520.300751941245, 521.130213576935, 517.503807820955, 525.987819797646, 521.734021042611, 525.369427132339, 525.877904444604, 520.593479436393, 519.090935451055, 527.43157122612, 525.36357463969, 522.341825839446, 516.446208886303, 522.992127662138, 528.130846997229, 526.226833643038, 524.717380453456, 524.406943148281, 522.037167324135, 526.436693571255, 524.160785107394, 527.953611500346, 527.747743274807, 523.63476099698, 525.814045733798, 520.552385802963, 520.59817600425, 523.79507973115, 516.224208285309, 524.733762176692, 522.993179392403, 526.277184062886, 520.47378440754, 515.847057212452, 522.127979505261, 522.36203851235, 525.25207922517, 525.603001322594, 527.144674156684, 522.775892703798, 521.265662538572, 519.35944399446, 523.817604238078, 522.532898032356, 522.063693492457, 525.739618349772, 525.122453952524, 527.184370053703, 527.651192124869, 524.096120095295, 521.278948951877, 522.569018534243, 522.550403842953, 520.595101592384, 523.63710375475, 522.404168401427, 520.443323802955, 522.729364972973, 523.863470386379, 523.059216174074, 530.654125789193, 525.542203808718, 526.907988859974, 523.118084463668, 518.716180898304, 520.849661513208, 522.843997649128, 524.713854720557, 524.735373451102, 522.191375173858, 522.550850159746, 522.168765125812, 519.508822803828, 527.748309666203, 521.78400687056, 517.249720110828, 526.67959469313, 523.851311130912, 522.71366697797, 523.995708623123, 521.22116196927, 526.235261095748, 526.363103482382, 524.494045555477, 523.795211441629, 529.071819279829, 527.290277704786, 524.115305425181, 526.065986230845, 531.0177246731, 527.595721508294, 526.734628982207, 522.198908427581, 518.917755904444, 524.559643945499, 525.300877728775, 528.193857963014, 521.71901433498, 520.761172571612, 514.947921760413, 528.08382007965, 529.0594973605, 528.408701881554, 519.900596183851, 524.064533927169, 527.806675524228, 524.115593531186, 523.778777691409, 526.899713924179, 514.817569980341, 519.282777439901, 526.678623433366, 518.171363973928, 524.082795835207, 526.560072644955, 521.732431651674, 518.224647448943, 518.819682168457, 515.599713466778, 523.432845262789, 521.548153879938, 520.664764213526, 524.631572308816, 526.667372687021, 523.321283607234, 527.962378483133, 520.828315829295, 521.781393546326, 521.731756744504, 525.079718927339, 523.759730160044, 525.54706715362, 522.783399709893, 527.180802173057, 519.661798317442, 524.088932536265, 524.645497512638, 518.658427312745, 522.953704628082, 521.03769822682, 520.093266344241, 521.078280301883, 524.044508316558, 520.28411322903, 522.605447687107, 520.824337608721, 524.485378970483, 521.697250270423, 525.186198167124, 526.320929958853, 527.255359660046, 521.699271091221, 519.158450244297, 523.300422054362, 529.044070546072, 531.185310203261, 523.830499702612, 519.634453273548, 525.310891815142, 522.829412903855, 520.047643006895, 522.007124286446, 521.883979010048, 519.373750333072, 521.216044672522, 524.558378486608, 518.771082754808, 523.513157882946, 521.244756059744, 524.337474305089, 522.959048512921, 525.82626792264, 524.954865978793, 524.243643862421, 522.067227911449, 523.435652471611, 529.136425755541, 522.600167927508, 523.924848387464, 527.337090274069, 528.704597975504, 521.633605648333, 523.023618828505, 521.499853741435, 526.341232219707, 521.947920748148, 528.143565695621, 519.215189337892, 517.632965341639, 521.658611286328, 520.672682976108, 523.753631036019, 524.191910959707, 521.435639318385, 521.659217733388, 520.083131061517, 523.699664732488, 523.683194610707, 521.856131762917, 523.005404022945, 524.054331917651, 526.667917924952, 523.919497738834, 525.200914396194, 524.201001770705, 530.482176421245, 517.826037028094, 517.800055462428, 526.09889713632, 518.345573730813, 522.457012689047, 524.373739209759, 523.787486531157, 518.478088803017, 521.521834443611, 522.317205659318, 525.382505820152, 525.770329846112, 523.170907798346, 519.353428425005, 521.610999629302, 520.957539276056, 522.871033279078, 522.190748154124, 527.416252676836, 523.565223873565, 518.101278656221, 525.080826399709, 523.56651428966, 522.334397127646, 525.362987331187, 520.779883212683, 518.067518242232, 515.048326074768, 525.630731790282, 522.726917428206, 523.72866567056, 524.357873006659, 521.111722008102, 526.411138199581, 523.758122959176, 523.430214830032, 518.916849403387, 519.998244901748, 528.542554134559, 523.430731432869, 525.216289129839, 523.997123451208, 523.947907681661, 522.528712476518, 524.926120592752, 525.676299738324, 515.680179414684, 526.630168404082, 524.576120296898, 522.369030976758, 528.859848224007, 524.298178995055, 522.999981040698, 524.972726451375, 523.599698731453, 524.657347935181, 528.125970935049, 521.892770554742, 519.493039824044, 518.980668584982, 519.675077441624, 518.933784062069, 523.201897744446, 522.21980461094, 521.333134128084, 521.338968125584, 525.431570285978, 522.856986632699, 527.317806248309, 525.847850751412, 528.975923367977, 526.545529491411, 524.435363426413, 525.694197542975, 522.564373973986, 520.225581282966, 521.05054100987, 521.61403621461, 522.723778790883, 521.400633740122, 525.204740920116, 522.243194653958, 524.196473395712, 524.783119673296, 525.451995934492, 523.568970965953, 522.551786313572, 521.381810695213, 520.607219085492, 522.972166173255, 519.777143731165, 522.326789574973, 525.924134209579, 522.621547907955, 525.596534531199, 525.931890902712, 524.079434841714, 521.803096228386, 521.937305066522, 523.470917363598, 526.042989273312, 526.468384010127, 529.296497765612, 524.600382317155, 520.067661023496, 518.606913367504, 522.303781458521, 523.450959034149, 522.348479112096, 524.016482924548, 525.166336751931, 524.509406361567, 517.860488135717, 524.416536384953, 518.947533841144, 522.395547995321, 526.187296275942, 524.981473751104, 525.626129322242, 526.74047684837, 522.612297951583, 528.83507163189, 519.377242574221, 530.071210137498, 524.803533490164, 524.424988355424, 525.664832999251, 519.551895779744, 528.770687600704, 529.375727322473, 524.409642705451, 521.628708766408, 527.072128289919, 525.23936224412, 523.605912533802, 523.330881630894, 521.626824635919, 520.325219916459, 521.007922881486, 519.394433305851, 523.839592435021, 521.8669704584, 523.71700754266, 526.767523816779, 526.556178249281, 519.532008050684, 521.027259657413, 521.902914827593, 523.697238923977, 526.506621107056, 524.118493683147, 527.043390644503, 519.818863850514, 522.078904092497, 519.948872681493, 524.171234101401, 526.366066480536, 518.863736134844, 526.070496769316, 520.332987824784, 523.061443507544, 519.426952173627, 517.254201974775, 519.798469369741, 521.277717032367, 524.959257883999, 519.258666783432, 524.077260059273, 512.869073435603, 521.964015332292, 520.924756317454, 526.113646061276, 524.787252693383, 523.111611712217, 519.726170418695, 525.485471591187, 521.76539339716, 520.465441367027, 521.31544063813, 524.150587999158, 526.663281801694, 520.698731821101, 526.659645161647, 522.923588188072, 523.463013402463, 516.040487431081, 522.756590184073, 521.358821182175, 526.637479230859, 522.718452786428, 527.08328647508, 520.544576802167, 522.139272846802, 521.191237390945, 522.873414077939, 521.601748095406, 521.374730132251, 522.717989109564, 526.589482323354, 521.244934570839, 522.256176293763, 528.686301623828, 526.976466048911, 528.196076665229, 521.213038330944, 515.437950367558, 528.985721780086, 521.989573574157, 520.072530136543, 522.313059198649, 523.511341486145, 520.814846270001, 529.736389941447, 525.767016864697, 523.000636257164, 526.133519350016, 519.970824357199, 520.341853541194, 523.555524393842, 527.312787443368, 520.197762602833, 520.276784042615, 524.164450151483, 525.972839551955, 526.189396583294, 524.650259464024, 523.259220248982, 517.153500028996, 521.106429991229, 524.252109004329, 526.220429915125, 524.046898239812, 516.681737095463, 524.305122628428, 518.561511053547, 520.623810993707, 525.722848138318, 523.518838653396, 523.623707249247, 520.919874792168, 521.204125230417, 528.125854903833, 522.923429751872, 518.053916061935, 520.056772513044, 524.062912050381, 523.326027289372, 521.356096843472, 523.871351162277, 521.500316266742, 523.842406146415, 522.478101625445, 525.042487525389, 523.276640943907, 520.568875305849, 519.947155435628, 521.692291513905, 518.530810983221, 524.65731779184, 523.104747129122, 525.460914400148, 527.649161335171, 525.376328227321, 518.007352188949, 522.533048249633, 521.632097086522, 527.497958093496, 525.845850935355, 521.539884256394, 518.629352742635, 525.00009102658, 525.520328628437, 519.934874326542, 526.250836421033, 523.663314879991, 524.208885258895, 524.468093582646, 521.935757451455, 518.359636871984, 527.480981072577, 523.343610378957, 520.084290629589, 523.817531652145, 523.413518592516, 516.047417949018, 524.316912965623, 522.487402760122, 521.476340626179, 524.141496833214, 525.700678542215, 519.312714442707, 525.530900029501, 524.791145629138, 528.054953971217, 522.588488954234, 526.642357369293, 523.967155268403, 518.672826238739, 529.769744684123, 524.428818059595, 523.936688419656, 525.63784882329, 525.996577439475, 522.927462620542, 520.173667322511, 517.327393303258, 522.231927693581, 523.867253351074, 523.75060004229, 521.966465633156, 521.826717131758, 523.618079509775, 531.875872855424, 519.546359024194, 519.787700832297, 521.242638773707, 523.244126093769, 520.757474055568, 526.986869874997, 520.819763429983, 520.854113935107, 524.185996760771, 525.518015950848, 525.675876449612, 513.906849515723, 521.510630585133, 526.879772831142, 524.39855959551, 525.471168317912, 526.844919823174, 520.111005553776, 519.361023463756, 527.99002341257, 527.993311173602, 522.320782159367, 519.965476894943, 524.131476572885, 525.89121683823, 518.974422754315, 525.365553359165, 527.205298535617, 520.818549842178, 527.683589748586, 524.760277789786, 524.416850374755, 520.559970818139, 528.627112868478, 521.224030418449, 523.040794041126, 521.906698186077, 520.811764911445, 521.8109902926, 521.784962693714, 524.549322882625, 529.394415057657, 528.016732697444, 524.533574634245, 524.323357755208, 525.204385329351, 524.469207710801, 520.012555213629, 520.933231141277, 519.776017396221, 516.517104787048, 519.456008923205, 524.913411320929, 525.887339274774, 525.980426992129, 523.069650779805, 523.350346375887, 526.636225069112, 523.12130451805, 519.408931627246, 525.875199103876, 524.929967821383, 525.945300900597, 521.914465663088, 519.295356942941, 518.835772935081, 524.632106292165, 519.217439389146, 522.150921675599, 515.57303411686, 522.238772203044, 524.339499535178, 520.428780839492, 521.219933854044, 521.872329659131, 520.466779238612, 519.640126168711, 526.263617287232, 524.328296229096, 525.031949964665, 522.767792142397, 521.506828758828, 520.002322586913, 521.736015590524, 518.61542963936, 520.76381710536, 522.181236660433, 520.751104400474, 525.504117436023, 529.718399739875, 521.833287049451, 520.527230830163, 517.577438805165, 519.483293971598, 521.736081212538, 523.797291867238, 520.885104775985, 522.27627511316, 523.981593917913, 519.495668739373, 520.815221662336, 525.426002027912, 527.841807665838, 520.624139261534, 523.551390038068, 523.329396606547, 522.748819261918, 518.462652766081, 522.959416829721, 527.581963225123, 516.630800299054, 519.521635990302, 522.784777668342, 524.257388052543, 525.458622952638, 526.002658594566, 522.607678072179, 526.474259393923, 519.878212420921, 522.003410240492, 520.440283998775, 519.957577231015, 523.575652685489, 523.121668842834, 525.0286958885, 528.022144967528, 521.923973231654, 518.719635009714, 524.066168691261, 517.957462732709, 534.651313258979, 521.955522855894, 524.708937786102, 523.601692619097, 521.595079606358, 522.055962575586, 526.527704585096, 522.916327121905, 522.595183906917, 524.350090353012, 521.753702122144, 522.417978704264, 520.169176482545, 516.299607381099, 523.376213454551, 520.292744855165, 522.10957316122, 517.817744579096, 525.903864978108, 520.300262300132, 522.403933887456, 522.57685323329, 526.598170524463, 519.470128692221, 518.588960875358, 523.944928627515, 521.207126099826, 523.643338729624, 522.192676850308, 525.547758773439, 524.642446303809, 525.441656803281, 520.842858355162, 527.398042089929, 514.80984943907, 523.334588777995, 523.963115130626, 522.40578821944, 526.005339206909, 520.085017329822, 523.301406400058, 523.660467707665, 524.254840515239, 521.074507280951, 521.234280337003, 527.616793958392, 524.591665690257, 518.177360084646, 525.905761882476, 516.324431039491, 522.674881012314, 524.664010341594, 524.175914640076, 516.845964792794, 527.955073900299, 520.997189008314, 525.022725883837, 523.115984981386, 522.84560675608, 523.79135919249, 519.367969647004, 521.077691224627, 526.779615561651, 524.529622175861, 519.570764139948, 525.315513590779, 530.025485601858, 523.298939770898, 521.009346551623, 524.543628390882, 520.570274540156, 528.78978823294, 521.238131671595, 518.539748481337, 522.888646176675, 526.673930013788, 520.617973385872, 520.83528714008, 520.079280057659, 525.137133642169, 519.958121474614, 522.930728463713, 525.662950679842, 517.046333020595, 523.091710837472, 524.785658807142, 522.763283650859, 527.961410808328, 532.123525778193, 523.698328261181, 525.084176178402, 518.874456760017, 522.473933377709, 522.291208247625, 517.161910383167, 525.962632332105, 522.581991351845, 524.943139426171, 520.383233681562, 516.865599308248, 525.065606829249, 523.199708924007, 526.114147349224, 525.084508086191, 522.591768542792, 528.410398376361, 523.531606006866, 522.423122944498, 524.696878745042, 527.363411798424, 519.792676725932, 523.816584388081, 519.052242544379, 520.048244264701, 523.574856283919, 519.559079671614, 528.91468870062, 523.873327107922, 520.364034888512, 522.587113082855, 524.725964629522, 524.01306820135, 520.861085542804, 524.736042775672, 525.818785207443, 523.619741283632, 516.769269247251, 520.402517838252, 522.91200691214, 523.948410809936, 523.836323221847, 520.34254582287, 517.488332482907, 529.365473636939, 526.565701788863, 520.725841712884, 518.906448533973, 516.227336905559, 523.273763910153, 519.502247199792, 517.969366107534, 523.490141223368, 523.178016598722, 522.489649847658, 525.127228077601, 525.01797849064, 521.623773539646, 521.425125377204, 521.255651766613, 520.881922254997, 522.204452139027, 522.236302676377, 520.972189009249, 521.629524361265, 523.346059488362, 524.904780728494, 524.433118821252, 517.510874870569, 520.786655368468, 523.941340131779, 526.150285695588, 521.038959212551, 525.061230595682, 520.553440838673, 525.083930706174, 523.436385197225, 523.271754456924, 523.465836387951, 522.82019756266, 523.683277793287, 524.52215637118, 524.261999426956, 524.088554570602, 525.527313133417, 517.914555667316, 519.763234880061, 526.235152365439, 515.037964637541, 526.423079758055, 527.450308013088, 520.809670653533, 527.106811905864, 526.676169510658, 522.490872120247, 520.349802184972, 520.982584519631, 522.585775823679, 525.225849556112, 523.357209010071, 528.120862038056, 524.674602667991, 526.908820501872, 528.032087955072, 523.780666761121, 520.0141724489, 523.991767139768, 519.157738767807, 526.751104908336, 523.27144274334, 523.279950830064, 520.725627819755, 524.461196049523, 526.332210687775, 516.124020487428, 519.257559826771, 516.597132180036, 523.620953953022, 522.153686961604, 525.106485334421, 527.124446286005, 518.151633023982, 517.69846939935, 515.100686793511, 521.880322986461, 525.033381847503, 517.311902378464, 527.24368584067, 524.975572593487, 521.342768195324, 519.759746859242, 525.756455369098, 522.08119996733, 521.297407908953, 525.480116211022, 521.472479315369, 522.396679541779, 524.541087466529, 519.33444244361, 521.032819589754, 519.764698273744, 520.997206540761, 524.508127629432, 525.873962766561, 525.013481394413, 528.163188847728, 527.543863403486, 524.343773251366, 523.677964633247, 523.643681472611, 522.412343907585, 523.10982817988, 518.608156205661, 524.445354073945, 520.659138718139, 524.300050074646, 524.292536711504, 520.735525899195, 518.997642611956, 520.41169590717, 522.373166061176, 525.760871249605, 526.422453617349, 524.660418847022, 521.403436508299, 524.541949817256, 522.676293465207, 519.503239647147, 520.448501149501, 525.780496757355, 518.003480290559, 517.636651670594, 523.664760839833, 520.96289909454, 519.399522840149, 519.327143819274, 522.503855208594, 522.503973632581, 525.865640788533, 523.90675600026, 523.333682050915, 521.240304793148, 518.263048162048, 524.1830541387, 522.374782014381, 525.017147940155, 522.034667092314, 527.087419299581, 528.559307936214, 521.504798761859, 523.052141099842, 522.228940596387, 529.470142412157, 523.520177559423, 519.133223719193, 525.976048514347, 518.788030241514, 521.800429601236, 520.89399688654, 522.256483121446, 521.537318954002, 527.020714339249, 526.84982838294, 525.658928620851, 523.596236226311, 522.765538219295, 522.589725879314, 525.699525862086, 524.388966304774, 525.714972424943, 522.756219553112, 518.479282743613, 519.956611474799, 519.176028794266, 527.443252323458, 520.730807556264, 522.633131054474, 522.470829849571, 532.491123402032, 527.153246647068, 525.258365065212, 528.446861252284, 524.177201867034, 527.354834022629, 517.035749837047, 527.792456675958, 517.283549341559, 518.44839297881, 522.952850979521, 518.246624069293, 520.861082155919, 517.653772372893, 525.011234097494, 523.890730253012, 526.554695457135, 529.829456253949, 523.705299717125, 524.08376060503, 523.622666977946, 519.221061414648, 529.257502614164, 524.335535141972, 525.732686652775, 522.732582937519, 527.570404862561, 522.154684666669, 525.184714432864, 531.55422073377, 519.457695106917, 523.173627193898, 524.165659336225, 524.863873188112, 522.199475219348, 522.007517259347, 518.808234237784, 524.007708329494, 522.61389013758, 527.965627151395, 523.873025719691, 516.949020893078, 522.839442981754, 526.378224675387, 519.853737915797, 522.710135180785, 524.694055904545, 517.763627828085, 522.54122419525, 525.422114462976, 524.130575182666, 523.833193512618, 523.585822217506, 525.883721142313, 522.706614219674, 520.890845195951, 527.726554883681, 520.279411147047, 518.621805685156, 526.708626644726, 523.606532446685, 518.71787488986, 519.881101687918, 524.111243795533, 521.655380680373, 513.02385465936, 518.443619686404, 520.969915299069, 523.574010135038, 522.707081603747, 519.813166761427, 525.520023510147, 518.299936489656, 520.44894001091, 519.826298099941, 518.018644754431, 519.288475941529, 523.05304295976, 518.233429898144, 521.491377708639, 518.160529293954, 526.097504139985, 523.564010304865, 520.842967265813, 526.95488127884, 524.660647616404, 524.931428020234, 525.302483482874, 520.154484402344, 517.576522164643, 526.633239889867, 525.548001307253, 525.309364582564, 524.459650925141, 524.273680739446, 521.517697192212, 521.239117752806, 523.229675648602, 527.192128265605, 525.89365442941, 519.545122556995, 529.875688965427, 522.096357644078, 524.556562735743, 527.369133753191, 521.237893361395, 522.751023671887, 519.983904872604, 526.170927446614, 529.661710365068, 527.343343957258, 524.988129947835, 521.097238415132, 522.230898656348, 522.657999370838, 520.770234826275, 518.575223446123, 518.507440643951, 521.358622497636, 526.260115205378, 520.880430346207, 525.846866743409, 525.051552027893, 523.063874397815, 519.774371387936, 520.60009939538, 523.160405928228, 515.686754899647, 524.534488939263, 524.204738989811, 526.242935253156, 525.231351147514, 521.553970925175, 524.258215982333, 527.933659763695, 525.745096676701, 522.123424004238, 523.398212449616, 519.460707785462, 522.195464308924, 523.086058489175, 523.604655838618, 522.006557376812, 522.089192237972, 523.112906838224, 527.26823608587, 518.159960323776, 519.863196324657, 524.118192062472, 525.362620019513, 521.592427361364, 518.098166968819, 520.520187533182, 515.367434018849, 525.266246522653, 517.323344724081, 520.025275224081, 525.906903628141, 520.781441967071, 521.956463048465, 520.301491780663, 525.632906618768, 524.704161664608, 526.383266035474, 526.485544799416, 526.210723091982, 521.777933894068, 523.959926169744, 530.250878148886, 522.11191026563, 526.039573249731, 517.43269074692, 522.112483288002, 527.917900427132, 516.300246438417, 524.725293727294, 523.032240655872, 532.742892749957, 529.043710049501, 523.610498656214, 520.925443223452, 519.610060049745, 523.613400704939, 521.957696598405, 520.459881612541, 520.244266803548, 524.740597460813, 520.588103476383, 525.421486164638, 524.09773553715, 522.382214692914, 520.157929742053, 521.536324267534, 521.260629568456, 526.515259149827, 528.35622492161, 524.939686039897, 520.79897874333, 518.416863362254, 522.627806371103, 525.260210481925, 522.143624064066, 523.491075416949, 519.534273897077, 522.728503548063, 523.157855786071, 521.739926660732, 522.543199450823, 520.651130921764, 521.198123314248, 521.490506485697, 524.044097823388, 524.321374418845, 523.306131045043, 522.785094635223, 526.243765099219, 520.410226680991, 519.430520117655, 523.169723943621, 522.317813286615, 524.283967142338, 523.545378308699, 519.521800624992, 524.984477715152, 519.241916756098, 524.949972679137, 525.045450123326, 523.689517625452, 524.079489537351, 524.096987104592, 519.728468250025, 520.127655269687, 519.257005730502, 522.092079918741, 522.18597647395, 519.91427875159, 524.245758128063, 523.838306192102, 518.103959070409, 520.449460069229, 518.140965600591, 517.535843527571, 528.056511408429, 518.016676447405, 521.926959571193, 524.196749849185, 523.706996277439, 526.062116788101, 523.505772668786, 522.534585480948, 523.68817487259, 524.398269163894, 526.664036519178, 523.458526689037, 527.677669622136, 521.919135305187, 523.142942209973, 523.154824536336, 519.065264527094, 517.823614362011, 523.793512447312, 525.009119885727, 524.582663818313, 522.636650469286, 521.768367355042, 522.284721675643, 527.706154749387, 520.687550136161, 518.073781852356, 521.699627072843, 517.44994398444, 524.039589040831, 528.9411406647, 523.939802014901, 528.824085067003, 519.710722079352, 530.801894414217, 526.025091574393, 521.631581890487, 521.093261359468, 523.296094356022, 524.750067694163, 523.631622763796, 523.152783823564, 522.076392994795, 527.774866556474, 521.134963598442, 524.775225689833, 518.33777246166, 521.993699045855, 523.830212635475, 520.97269369851, 523.048268571549, 525.253411683604, 523.559903738991, 522.752871442587, 525.963786171181, 517.016011104317, 521.733311304743, 524.858377934686, 527.760425954959, 528.190559684302, 519.62837752181, 521.17710414927, 524.228280461724, 516.513285113074, 527.593988799203, 520.214825192218, 525.179949134146, 524.63662818061, 526.183724791168, 519.613769664876, 527.015798761196, 525.180707847595, 524.588965167632, 522.124453066136, 527.440139011717, 527.425147540454, 521.039120023494, 524.871450936792, 530.068721250275, 526.390402014977, 522.732994949117, 523.844227885176, 525.554878923757, 520.108257750157, 520.076393135059, 527.021130447605, 519.184236936353, 522.37947412587, 520.241064119445, 526.698560721205, 525.049535725075, 521.919194797648, 523.420098248548, 524.956544099725, 522.280123517907, 521.740853774096, 519.051801719825, 527.963077934643, 520.659557990094, 523.322957871654, 527.852572970114, 525.111771223358, 516.975981729273, 520.177273279206, 521.507412752173, 522.327114540599, 522.330982641643, 518.3267714823, 524.761655671246, 524.184674805202, 520.468754121984, 514.942898999856, 519.42374275246, 518.214169037302, 520.261038956555, 525.990180079485, 522.753653796956, 521.367253995308, 521.495263855144, 524.065264421129, 520.026672301901, 522.879355676531, 521.353969050819, 527.644185323775, 524.645052193962, 526.96306473865, 522.939981338028, 526.009353556369, 519.957930057569, 520.590019220914, 526.879902923153, 524.099891442823, 522.703324228961, 525.391133733233, 523.562411745666, 521.863907655344, 525.396221569259, 524.095185311617, 530.091473536496, 518.066879428072, 520.099657480324, 523.005738979735, 529.416062499463, 521.476037987147, 524.793113039583, 528.450518980974, 522.145107545851, 525.548638547573, 521.734400500424, 524.159952564203, 515.93417019245, 525.049279912678, 523.485313546231, 518.797759749854, 521.364721636265, 519.530837993324, 525.592764453672, 523.508368610262, 524.696169870755, 524.715405411437, 522.455204340327, 523.774156516938, 524.893486626553, 520.920351732505, 524.080714552188, 525.817578026127, 520.597629950362, 521.136518189292, 518.720309542307, 515.654901297793, 517.128160752638, 523.331916368789, 522.895470680492, 521.583098880692, 524.626465860785, 526.392170735842, 519.060680579453, 524.799306966654, 517.244617262286, 526.399991961148, 523.615413704719, 522.924298202296, 525.841932558312, 519.94595621249, 525.912310767026, 522.901509842414, 518.881280731246, 523.841407047868, 519.563236956887, 524.557777000519, 517.998089807299, 525.185783421979, 521.767363319156, 523.654470885568, 526.477040121478, 524.114562776014, 519.723383520209, 519.311633867726, 523.886683278756, 519.130551808795, 522.205928636176, 523.473879568875, 520.847866941752, 524.50804125457, 529.451310147595, 528.398677529101, 520.285526769145, 516.543277906205, 518.229349319722, 524.100329954604, 522.673617707771, 526.923840624525, 524.070523979955, 520.380718825395, 528.184248296945, 524.214428973515, 528.846145952798, 522.62110825156, 526.23251846939, 524.179648502551, 523.088069738292, 525.807721168402, 522.057675781876, 520.299696834076, 523.075228167619, 520.412154417175, 518.220846389616, 523.457583986989, 526.417207685134, 520.963478959736, 524.60001013837, 522.301399759142, 521.271036185527, 529.695493528274, 519.125522211238, 525.949794787274, 525.814676737473, 523.056079477747, 525.289127387288, 523.54684817271, 520.641118592065, 529.813571071964, 520.160994026734, 526.129870985366, 524.81011746468, 522.081021435685, 519.659653804423, 521.160503178615, 522.090916547145, 523.951510082117, 520.204221009947, 520.723502652306, 523.65081607984, 517.769577742964, 524.014844346419, 519.527643157839, 519.340613677127, 525.610521079765, 523.220444372557, 522.54019627072, 523.808146101433, 522.387296676722, 517.331403459015, 517.96471027048, 520.857796414601, 525.092920888298, 526.162136473205, 527.011527972006, 522.692112894369, 521.560523408262, 527.139158084731, 521.402549155538, 521.848466774565, 517.25422717791, 523.601411963839, 521.993357161069, 529.850480401745, 520.38746774557, 524.743058865747, 520.471890258929, 524.746274518534, 523.262354005015, 520.164831661278, 520.846052308434, 525.95220147873, 517.630802542878, 525.065792574539, 520.047078251878, 518.958143514111, 531.444383010934, 523.757470690792, 522.41516427838, 523.096360804945, 523.204391804135, 523.815600649085, 524.966940726026, 526.309663708855, 522.874457155634, 526.256202211142, 521.2851787693, 517.068361263909, 519.22865527318, 524.157356759857, 525.871718968349, 522.271590387803, 523.301262169883, 520.11500863438, 524.911683571631, 522.883763632374, 520.592891255793, 522.572952728164, 522.083343976766, 527.342159431613, 524.233731751591, 525.726031473059, 523.436110386197, 523.621132588664, 530.949812530079, 525.535072722918, 522.788705251815, 522.411428300623, 523.057589007067, 524.246181600946, 523.745911732808, 523.578479850573, 522.383370239628, 516.772462620483, 526.64162518714, 517.04797747875, 533.850241282683, 525.504185004143, 521.374334864182, 524.327449264807, 527.044611709891, 525.967622861311, 522.933296386322, 521.306227894746, 519.406342666038, 521.237448667876, 521.919675497241, 524.93953155248, 522.25554072442, 522.482063909001, 528.44305642461, 520.469538058433, 522.948200660504, 527.921113374263, 520.15307750319, 525.337987605794, 526.717809317382, 518.6413984761, 531.106098654154, 520.302664337603, 527.57688063249, 525.510808664309, 520.973121863518, 521.067078349406, 525.175408959772, 520.511905288971, 523.931306435477, 520.760884849348, 526.057102135997, 522.615468906443, 524.372918420028, 521.241262805288, 519.547159725881, 522.478642171926, 520.509259824747, 524.763098183047, 522.769086039524, 522.613373906442, 525.861361417514, 521.499265288823, 523.907200843581, 527.553326632418, 527.080507564701, 523.397591806433, 519.517057412845, 523.026525443584, 524.913535119589, 522.545746002699, 525.968387972364, 516.555122223275, 523.739160392881, 520.093540587749, 523.978363542052, 525.300251313397, 528.148936014613, 516.496411456093, 517.886855853519, 526.230759763636, 517.402076485962, 529.180202453841, 524.540858615496, 526.511191491143, 519.97825353606, 521.904837737444, 520.733976525482, 519.040803171041, 526.177398889578, 522.482584498289, 522.870341186464, 526.555334775397, 516.562492702631, 522.606461752043, 518.819824158346, 519.109127717606, 524.279826542435, 527.459839735256, 527.068758450659, 525.770506203128, 518.978243212216, 518.377062819003, 522.14852003571, 516.720442066705, 522.653146503152, 526.403348626599, 522.855367517916, 527.042867989666, 521.482621803888, 519.975245087711, 522.898627844396, 525.019290752895, 527.255176423647, 523.047493098793, 521.950137933376, 525.178214619022, 523.79900288618, 524.888685148416, 524.850015953598, 525.52585781991, 525.283369417775, 524.081538908395, 525.055778291216, 524.622826836056, 522.647154294779, 517.721859398802, 522.842831540974, 529.656268672904, 523.916873275894, 524.453055427696, 527.273109515702, 524.265309143882, 526.61403380467, 526.339612219187, 524.179313443261, 526.928598447491, 522.938625815213, 522.835002709841, 519.543326273293, 521.396740012987, 519.612014009154, 519.45633491377, 523.956875978146, 525.423690851142, 524.246340812969, 525.015808385275, 523.945979315567, 522.226101832776, 526.331026199966, 527.270163266375, 524.551917709671, 523.811032302459, 527.140574981099, 523.458729144148, 521.211857544517, 518.2899875533, 522.730840039076, 524.769556475961, 522.700205988746, 517.737586930201, 522.346248974582, 520.402537411432, 526.281177607409, 520.876395842522, 521.097742059471, 525.580240255108, 520.749177888504, 528.667566770107, 523.75642334005, 523.665405767499, 526.217006187034, 525.184449300822, 519.425598115816, 523.234736362536, 521.894788530099, 520.801225113651, 521.723155999855, 522.977742997557, 521.126719886993, 524.086648477054, 520.359616839171, 525.649921543225, 520.443196593267, 517.623911029476, 522.10143923483, 525.316658030631, 518.451705615717, 520.467906478909, 521.653859447477, 520.57971682492, 522.591428646604, 523.801971747536, 519.404562715273, 519.030807878325, 525.605448205545, 519.734756543902, 527.49148120582, 524.377134330096, 521.51904269864, 527.620025957473, 528.907562740206, 519.201727424858, 520.432388959931, 522.041876291492, 525.726289085025, 525.195975491001, 523.119173815622, 528.931025361017, 525.038670001763, 526.58333518356, 526.551799408468, 525.668506845586, 527.441620506885, 525.794637281046, 524.420694230912, 525.079615127504, 520.811137278269, 523.376118918923, 523.858049391955, 522.494112623903, 522.041426005391, 521.559730817296, 517.812476031866, 523.804477782619, 528.242863250304, 518.15371059599, 518.925734386312, 521.065376091615, 521.294096711279, 531.109798117044, 527.515066423352, 524.153766380706, 527.192228288485, 527.440248689156, 525.653406154963, 522.537309984828, 522.347541363068, 521.551256146088, 520.812878832007, 527.0951573582, 526.18783655576, 521.264486453013, 522.251529615697, 525.928594230459, 525.265637840254, 525.451584047468, 527.127994554478, 525.262205666863, 523.543574301508, 522.32722660222, 525.940372498761, 521.429901935503, 519.69962255961, 519.172091455428, 520.589221879909, 524.513402576875, 520.516652336992, 526.149042849653, 516.93121556141, 528.473020507784, 521.338858059693, 525.299209520961, 519.334518591149, 522.574073630626, 524.12692112941, 526.358876401877, 525.678059657661, 525.395440211975, 522.081960689496, 520.855492062713, 526.885140882937, 521.410600936812, 523.653569095129, 522.588148332316, 519.993003028972, 521.482041934918, 524.252167806303, 519.612746431578, 520.394859224883, 523.164203146974, 522.873605288678, 526.471731237075, 519.882435407838, 522.788897088172, 516.4205587553, 520.640743702501, 519.841306451296, 524.377612159305, 523.850772032894, 521.041126549126, 519.990005624, 517.346849926367, 517.878969534662, 524.218925761112, 524.144127030423, 523.123469162867, 518.652027115738, 524.008588872477, 518.683869675516, 522.46315830303, 520.497939421375, 521.462714441404, 523.947781860448, 523.907836681227, 522.28242253553, 524.050811862462, 518.944759601426, 519.018292066596, 519.826172514633, 523.565132380756, 517.583169301725, 526.155923955861, 523.412071415612, 522.026783924667, 517.966270900507, 519.425796781664, 523.081471792545, 527.22898104736, 520.873116731393, 520.244700338817, 529.030500035203, 525.969027017929, 525.132715157771, 516.604711417947, 521.177463543582, 520.762145476824, 523.852466787886, 528.856772360315, 523.914634326735, 517.654545772865, 521.095342845443, 522.404072073023, 524.753637503545, 522.142545379055, 522.266653664714, 524.044870276722, 520.318459335079, 520.494315458871, 524.993330189118, 517.419451022942, 523.377288813048, 527.318046060763, 521.051377358888, 526.334241573281, 520.281953726309, 528.427370177128, 521.464110169179, 520.235801196543, 521.51551610068, 520.721760712734, 525.404291317276, 525.420064696116, 525.519683970963, 525.461110986079, 523.208498023637, 519.182108856547, 521.419586894794, 526.334835799278, 524.631886909407, 521.694405365071, 519.631066519433, 518.577699596904, 517.759032810604, 521.95902184058, 522.890949204127, 526.422668248608, 526.58619109282, 523.060831502934, 521.344732015673, 525.902749526563, 522.304701206772, 521.179271137869, 520.033843845976, 523.196749053803, 522.426790252957, 520.800651459228, 520.845527820071, 525.324935364527, 521.709009261776, 518.461205910338, 523.160770750276, 520.357736808845, 523.192809731934, 521.979616886336, 523.848067388876, 523.277182298671, 525.569487416493, 525.501123271647, 515.586082608797, 527.538995810531, 525.101027741487, 521.610393715499, 523.810913821642, 526.914479774822, 519.54667505226, 523.842000218436, 524.325572292376, 520.460751788915, 526.653914671983, 521.563854824305, 525.75196715267, 532.977805703743, 530.465935070436, 522.381968962033, 526.699412136269, 519.470278822605, 523.498046376197, 523.39444928395, 518.257997668624, 523.459294993289, 520.507302066557, 523.080441944663, 526.349250564531, 513.946485432677, 526.635740503105, 525.509315725765, 520.073359334526, 520.098417747548, 521.035451178307, 524.414679868945, 521.328143073888, 523.469872855559, 524.983820633229, 524.892605986081, 527.772703941499, 519.783944057235, 525.46621051432, 522.509381551698, 519.163308493443, 526.894451969569, 523.189533052525, 521.718293388359, 520.84049909938, 522.671381787013, 521.726790801336, 517.347580575137, 519.248337535107, 526.996545259161, 523.454075438342, 526.224335298907, 523.588758673698, 527.499872061223, 515.875895400805, 522.839593474039, 518.866394373571, 524.975341649238, 518.286191832469, 526.901269949803, 523.132282582359, 520.528954494222, 522.221748599757, 523.787963406722, 522.409844024233, 528.335219799752, 524.675711243628, 528.871362946197, 521.664093903587, 525.30917936031, 518.893069724779, 522.407772001514, 523.256023198029, 521.071208930654, 526.045883896041, 521.065463617884, 523.315711474137, 518.337784446751, 523.558665510522, 521.337805589932, 522.204955819865, 527.566474999513, 523.365941750002, 518.898149896433, 521.122814623705, 523.24682372709, 518.6315767062, 525.374731793988, 525.468932144287, 519.876960623974, 523.277993179207, 527.469342381557, 519.481872233992, 523.977759810871, 517.287413390421, 518.577371270109, 521.382259094481, 521.087849747998, 525.303766784909, 528.45548263237, 526.565170673136, 527.916044963657, 517.893248550682, 519.698537775965, 523.923419031949, 522.557361345966, 524.130802648421, 527.170069899805, 521.514381943433, 524.059504929424, 525.789086977437, 521.605885138125, 523.553529064123, 525.277566651748, 526.659193571042, 524.400519612001, 529.151904103646, 522.68841774835, 526.826448779966, 521.244713766217, 520.233125761336, 521.959904767319, 523.649266916898, 527.466744155569, 518.884329330091, 515.760617690389, 526.097610481016, 525.857513555653, 524.892986614092, 524.470621681225, 521.241405893693, 521.584555464656, 520.817938574182, 526.750888834223, 521.742260650508, 521.031762223088, 521.141166449083, 525.089565324752, 525.386725749116, 520.405237579545, 520.875130584998, 524.397421817745, 519.104995959923, 522.719827726802, 528.287292968496, 518.840472381771, 524.64911950683, 521.578675746935, 523.111846778476, 523.54207860933, 520.15670342523, 528.253735193916, 523.747874929066, 522.432611157691, 522.155851683174, 521.240608758701, 526.243464754202, 522.964833043088, 522.141975050066, 527.013763544989, 516.368780732146, 523.881373858055, 522.524903240412, 519.920677727247, 520.725470510837, 519.268116150303, 524.598483053226, 521.460154750189, 517.297994582753, 518.982819872377, 526.565994228962, 524.832659721541, 521.073609430929, 528.693229419636, 525.690541934052, 523.911703953317, 520.000103317037, 524.700655455239, 525.718655994645, 522.788290264959, 530.567977454876, 526.753801421293, 526.726618280207, 522.637876305866, 515.583512819294, 528.396222859677, 523.38661850948, 529.277434863279, 519.64089918088, 523.411118138122, 527.423285434487, 520.763747578267, 519.878881630988, 520.544128229929, 525.542850496185, 528.107705724893, 521.715304904528, 523.969174230917, 524.761982213055, 526.328109403337, 521.726933370523, 523.860819966346, 520.118255863975, 520.398885125493, 523.481447631932, 526.817450099315, 522.414858191509, 520.244183617144, 523.047196129573, 527.787336713973, 519.848503998554, 522.745833256419, 520.496194298659, 516.377495278865, 521.479080392779, 521.612613089833, 515.15208445039, 518.621282856978, 525.762434772765, 519.370092709586, 523.496644790696, 524.844482618118, 523.70630271603, 521.965213780071, 528.820418300871, 519.2224310089, 521.548301802196, 523.549914361004, 519.435856440318, 525.889664312503, 520.970768649216, 520.597191786797, 518.937741790079, 518.498408867544, 524.660803472724, 524.809085462908, 523.996087927543, 522.502462031433, 525.871385193216, 517.392235895934, 525.354619048488, 522.165817126269, 525.585053204317, 524.252662553316, 524.703270829074, 524.935348368053, 526.290113695476, 524.187324798512, 517.82944955765, 523.543271307251, 525.120689364942, 523.543367867101, 520.913550438833, 525.609515154985, 521.223348940858, 517.299279355318, 518.412465788617, 521.145308744507, 522.02989685997, 527.668361667771, 522.839800864209, 520.57864999479, 521.331979746961, 523.887759540218, 522.685264814841, 524.529962920258, 523.563462831382, 523.587494280695, 523.164358875031, 521.895485757148, 526.022834447663, 520.989448613513, 519.900142988501, 528.037416305474, 526.306721508107, 522.21740251048, 520.665428844225, 525.03348685984, 519.153292795963, 524.147093041364, 522.649291794185, 521.959301358311, 522.578158796393, 525.257039416965, 526.884045240107, 522.408096795566, 522.144814608837, 521.732482755813, 527.037814107936, 528.361639327425, 521.870654110896, 519.230454772364, 523.804925118735, 526.269670225434, 525.601520942635, 527.568940373378, 524.774039878608, 521.961624083397, 524.398314563573, 521.209786262383, 518.849878143109, 522.008692398655, 522.455720187198, 523.934538045416, 522.377594714713, 525.463151396221, 525.890795603581, 527.594403165819, 521.916081081591, 528.032721611457, 522.655984401689, 518.927589469612, 519.358758822166, 527.257936387182, 521.28984166159, 519.65671822455, 525.059140411896, 519.412902586851, 524.034798015588, 522.135963286279, 524.151147370402, 523.490305466373, 528.462214330799, 519.324282067867, 524.489890313188, 523.356951640009, 519.40282403161, 530.271826889117, 524.760086295789, 528.285038708495, 522.986329882173, 522.875457910867, 523.748230956681, 523.717655119523, 524.801239960309, 521.829567694667, 520.428668205819, 527.329809277873, 529.000730113933, 524.58466758868, 521.569085095422, 519.35253310014, 521.321849932103, 519.094138513761, 524.726974539307, 524.142321401502, 524.456120109104, 525.269604688746, 521.765183106, 519.682940873706, 520.5184490404, 532.635489242436, 526.832572617965, 519.759852695383, 518.108761027705, 517.47614455455, 526.704328093553, 520.163341860544, 527.117966737201, 524.274160949784, 522.074872169594, 526.520087482711, 517.682967063102, 522.452757158347, 519.948703878772, 523.722327016623, 522.787614721371, 517.306075205361, 527.938890759017, 517.084517148722, 517.022406673736, 525.546123500379, 523.285899969299, 520.106240706859, 524.706200388104, 520.30844599565, 522.839475017335, 524.143730678468, 526.623825809307, 518.715876922848, 527.578167163721, 520.259457752379, 521.596545684307, 520.32120259585, 527.12440856431, 526.228212594924, 524.563217299497, 525.084386443143, 521.535250798786, 524.510623361095, 519.924880686483, 519.079825561649, 518.36582556749, 525.108031751687, 527.063158348149, 519.012799288795, 525.784367189341, 522.184408261011, 523.339926547765, 525.44803980962, 524.362834887824, 525.376368067483, 518.102984335712, 520.37770093011, 517.931651291214, 522.793789589653, 519.881019135259, 519.001494597898, 520.399378713066, 520.044559575893, 521.198588633002, 523.977513377942, 522.432413685894, 523.821824545496, 520.828213054091, 519.610285610818, 522.770949908862, 522.819133051466, 518.819593476735, 525.277802385114, 526.933246006224, 522.607603390662, 515.499488635628, 529.108694408196, 519.425642887593, 522.304077679398, 521.349043267571, 523.740330992411, 526.654630008405, 520.034318314293, 525.354433822188, 526.051899473723, 520.826243330847, 528.709710725629, 520.533819542865, 519.710034456385, 523.450070925446, 522.691486970094, 523.126947552924, 520.548802738076, 522.868673330015, 521.008859768065, 523.814357676978, 525.184784232405, 520.524967808635, 519.997199286488, 518.243815225711, 527.888487339491, 521.707954763696, 522.921220735349, 516.727233910255, 520.399494700504, 521.649698875387, 520.517174049951, 521.238272773954, 520.907296159037, 521.545672611006, 524.266071037875, 524.011187561059, 524.245242229451, 524.01618133377, 518.345294330289, 523.822224497838, 523.370702758816, 520.377360048129, 526.254554747012, 516.798897554028, 525.853981423891, 517.394087266367, 519.649151177815, 522.183426408119, 529.019552990292, 526.059215009057, 523.320270551075, 521.557431455524, 522.380758692514, 520.899888782414, 522.294477895397, 526.090813271809, 520.730597160217, 520.032379145472, 524.326415557605, 522.586918120624, 526.305283527146, 529.192604458722, 526.368713573869, 519.743030748145, 512.134219165201, 525.954837138488, 527.60249765026, 520.408950631531, 525.890911932421, 522.822540887, 525.059256172307, 522.855515805219, 519.631103693907, 529.069190030201, 523.906310573988, 522.125266041042, 520.974543344455, 520.538644950534, 521.834888479528, 526.508880217892, 525.700519439727, 518.69369725639, 528.524311090922, 522.073205505263, 526.909915968902, 523.01260888609, 519.610837602354, 518.827495791874, 528.044390628934, 522.723021176044, 527.080847344521, 524.291592362996, 520.352134979267, 520.289222476474, 520.073573275912, 528.295544057777, 524.571285825752, 516.974146471216, 529.807207720648, 522.904013661913, 522.276224082612, 514.940726194294, 519.415293563267, 523.673826245577, 519.583632524389, 531.93838914564, 518.350110546573, 524.843465881449, 520.270803937586, 521.120933738401, 523.016860955468, 517.584690640887, 526.05237750581, 524.033564494263, 526.169971542954, 525.289201037344, 521.765879214914, 523.641904505674, 521.38743659036, 523.327164554051, 527.057682294449, 525.211646038611, 523.852015494221, 528.216413029016, 524.790326597634, 519.71782361981, 526.235323455211, 523.330233925507, 524.111448515403, 525.764106218415, 525.222375882051, 524.045788344214, 522.369499954662, 520.969658709048, 521.74831177897, 519.320943325977, 521.529114103048, 524.820596689914, 526.612762122474, 520.957245864604, 524.96449599155, 517.932730042334, 524.992611882745, 521.578828023569, 530.558738247548, 521.290915640116, 526.773969068731, 518.990040114158, 516.85278418672, 526.323533071913, 523.807929344892, 523.073390319181, 522.722740088523, 519.05539344837, 526.100200092366, 520.68514152164, 523.191728586015, 522.367429660928, 527.34916795535, 525.801047984597, 525.826922016365, 515.863863001098, 524.372004222999, 527.270098800725, 519.930919232596, 521.822269447046, 521.337686314296, 521.083366728228, 521.209041049531, 521.258397369559, 522.094428055214, 528.171169376779, 522.739721914395, 524.430712626724, 520.191117440029, 522.957337414776, 526.131776330089, 525.547890692882, 522.665786984965, 524.33542638981, 516.031203577437, 525.683786976245, 523.677277957897, 523.120184156021, 518.477879164435, 520.892472131273, 518.988578331641, 523.639244296214, 522.928057034902, 525.345056662921, 523.513882963111, 524.415788379386, 519.55126341706, 525.149752922521, 523.546020348713, 522.603998013806, 523.379605690975, 523.591552716297, 521.586733259576, 522.536171655323, 530.158325405149, 519.947368534839, 521.881257891799, 524.061095081974, 524.921940757781, 523.403543774123, 519.677988273523, 520.278084842728, 528.494984848918, 523.362321445601, 520.23320611235, 522.142838220761, 520.431937255966, 518.516176795741, 519.223384132215, 522.695225791566, 523.916763127405, 520.037004617364, 524.55333841969, 524.376944999112, 524.282377017909, 525.756503190046, 525.512864634726, 524.679402085422, 522.185458581703, 521.938799631327, 522.834577041131, 528.446316144564, 523.651347268011, 523.805263817445, 521.772524540646, 524.417769475922, 521.285920247054, 522.702217832005, 518.902446966718, 519.391196511945, 520.696016249509, 524.024845544899, 522.820264933304, 523.765622023182, 520.797719617062, 525.809721646527, 517.324426458356, 525.539831173754, 523.367840340168, 520.400888051186, 525.920624704248, 524.147655888671, 523.206149645998, 523.185269625977, 518.526286544773, 525.489095646957, 525.990631220859, 524.73792644401, 526.218870892811, 525.08214189859, 525.66906497746, 517.893106041226, 526.803411487554, 525.531806785926, 522.956938074688, 519.912269435685, 517.025231588579, 523.055652724832, 518.561978931018, 525.53403274484, 523.832421785354, 518.158198641418, 524.379439520999, 525.399550137264, 525.582757575922, 522.413241616395, 517.99901118338, 521.98942233647, 526.198720990643, 519.951100680327, 518.892909803884, 525.375438490888, 521.367627073738, 522.317372299568, 524.037361908025, 526.401876347736, 519.974576832285, 526.248841004384, 517.917042580488, 522.14516799095, 523.695219280163, 523.633948513083, 525.224256892511, 521.887151315746, 525.179555774543, 525.249118298936, 523.526185747481, 526.110899621393, 526.008548634699, 524.577931646036, 516.294020433251, 520.618858896475, 522.340395701405, 522.371075985356, 525.037077412605, 519.822073120974, 522.41437187273, 520.347384785249, 520.381287893666, 519.356573786286, 523.981500080925, 520.712375205297, 515.206212026947, 524.144035322449, 523.630850549251, 524.434480015442, 522.325981303801, 524.10623137258, 524.983914308983, 517.898075201856, 519.88361301956, 526.88044929162, 517.046609863812, 522.382202509793, 521.580609235534, 523.369821425622, 522.593327255959, 525.138197488042, 525.143955848223, 519.895629097891, 521.701761687468, 526.19523372218, 525.249286269351, 521.1602205111, 520.755977731801, 524.901537341677, 521.874704879663, 521.860279826852, 524.028571104098, 520.928432178133, 527.399677675999, 523.485253844321, 522.396129022481, 522.996506908646, 522.5214213331, 517.63619061496, 518.090338457561, 525.431111435814, 520.026811651478, 520.907506403401, 518.327070739085, 525.11424747282, 524.198619758264, 525.836579781426, 529.498520433575, 523.377383013282, 521.573775407211, 523.473465742502, 520.449803766769, 524.594939077314, 526.438732153626, 526.866506368516, 520.039089314251, 522.376249769967, 516.165087283407, 524.196969037511, 521.145525999075, 523.550153773077, 524.734465354037, 523.995909089212, 523.512400835713, 520.306732730262, 521.590473844434, 527.412033994123, 521.469804009102, 524.251560476832, 524.062267690579, 522.340418974738, 524.790035858002, 520.771949974738, 524.283858221168, 521.458186013502, 525.130715838516, 522.031593443715, 522.244748279854, 524.779829292415, 521.656440378841, 524.929375276545, 526.146984752851, 519.080208025264, 523.011661272501, 518.37014263851, 518.261170518829, 523.95208732858, 527.121718339438, 523.760103524066, 522.500735173503, 518.572303261538, 523.809895463834, 519.154486239287, 521.482052372928, 526.493451482413, 522.653235568283, 526.158821693567, 524.190353758649, 526.693415655125, 532.873504384016, 523.352588228569, 519.964769280954, 527.458551406989, 517.689817789182, 526.449936793268, 526.2519361696, 519.004260380319, 523.80566572351, 525.756549636897, 523.432344773118, 524.65838918684, 519.045470629144, 517.02924842646, 523.46207691976, 517.471441555902, 526.949091337266, 520.498639199774, 526.292160494501, 526.739842333891, 524.124055629791, 525.754031112309, 524.671857716032, 527.865165306199, 518.686358418607, 522.994530598362, 522.335701427194, 525.401730074049, 519.760371004063, 523.30681228957, 521.992972956549, 521.106889982639, 525.60789343397, 529.55620718174, 524.867343097909, 522.39393514945, 526.501150894886, 525.378118579846, 526.518916385648, 520.674104970431, 524.453790387061, 519.971774446776, 522.381516894777, 522.979973762105, 527.593774696617, 517.500537788993, 522.825731944294, 526.477420809767, 524.732328774255, 525.187636053239, 520.630244706521, 525.454810641549, 521.484025584907, 527.322663246608, 522.149536336612, 527.27834412871, 523.738761567834, 522.007491868289, 525.215388663112, 523.160779031576, 526.908446739505, 521.64778597208, 521.440596903799, 527.617968388434, 521.125531159519, 525.71546869455, 523.431202558723, 520.740568932206, 523.608748825215, 524.188716307936, 519.801633094826, 523.292396277728, 516.507681081765, 518.160674456654, 518.545184368, 521.87556253701, 524.297812217614, 524.359367724277, 521.206868511764, 516.617146950967, 523.491604374964, 519.721389390565, 522.65706933089, 517.298554187389, 516.407065098025, 525.950889749612, 524.720258505369, 518.550652428533, 526.232019749647, 528.25623839425, 518.078251468145, 516.546253942114, 521.234692197468, 526.964589303828, 522.966278085317, 525.254216848975, 523.502588697173, 523.685888504653, 524.894353079903, 523.779723600031, 523.334416123661, 518.933542777942, 522.000434917185, 522.766575303701, 526.460031549946, 522.899859658913, 524.902804865402, 524.747366731788, 529.734037271002, 519.880609783651, 518.808361314341, 521.624540607507, 529.149791315359, 529.92826934994, 523.456356883497, 524.309221971866, 524.187748212941, 527.239097234131, 519.847703830802, 519.835032571741, 519.748909759829, 521.359985633121, 526.959928692148, 526.552718841543, 515.763367712375, 522.255817455147, 527.757483961828, 525.020878301845, 519.909703840312, 526.317711917574, 521.580298809609, 526.261822263446, 518.425266880594, 519.048488375404, 526.234796739473, 525.829700663489, 521.004475382389, 519.825183470005, 530.77529231622, 522.509806635809, 523.435405063874, 525.547850260629, 525.001986385301, 524.239834481694, 524.380319180917, 526.204455481986, 523.482097467667, 526.13474123269, 527.55464749401, 523.619319114323, 522.736980068199, 521.235771788955, 524.060564916122, 523.474047658445, 529.689177513948, 525.621642012725, 522.963188471303, 520.729984311723, 515.115088189898, 525.223626298618, 528.549189645856, 524.093895701439, 520.425165400671, 522.013034764774, 528.240275866988, 524.599574949205, 524.67169878752, 527.089405469707, 523.265614250052, 521.302028352331, 526.353381935202, 523.869829981412, 520.988329274912, 519.527194819217, 519.646696742919, 523.638777046557, 522.017009957846, 523.953433516261, 524.474291351387, 520.410763137009, 519.792711208168, 525.659222225374, 528.437888230369, 525.386748953233, 526.230675304822, 519.608458603637, 522.839648777689, 522.398386117874, 522.772056084274, 521.246115202729, 523.829142714624, 515.916809189908, 526.723293396275, 526.085882347731, 524.654326680488, 522.30803767211, 521.610219896835, 522.209420782896, 522.398297534715, 522.055566730528, 528.123549633235, 524.726329281411, 521.678771720416, 525.859436066951, 523.996710239205, 522.15305628052, 522.601902012321, 524.686193280781, 518.352012499989, 524.611903458739, 519.832169376214, 522.478760615524, 525.182001652648, 522.104480210738, 526.480171712499, 526.338929160569, 524.480032694696, 520.530270696662, 522.723641097218, 523.061400284779, 521.427995585084, 526.219648955217, 528.149075271268, 521.571710794194, 527.596743742804, 521.434740020805, 517.441151262821, 523.582062347533, 524.163206476748, 525.723896240686, 522.028006523093, 525.640678402377, 522.301507745765, 521.336074562156, 519.302303411586, 521.806720744432, 524.022536878801, 525.504549924839, 519.845327889078, 518.477760690268, 518.462968023593, 521.856846725181, 522.473319265489, 528.69935575502, 521.474518091439, 521.418070032435, 523.793296822584, 520.476978915459, 525.360368512226, 522.782674337393, 521.11564155384, 513.582013912962, 519.162180961806, 525.010478757113, 528.441158059571, 519.783735995278, 527.639332468386, 524.581653914979, 519.854594189562, 530.762344451551, 521.574110082725, 525.607009385824, 522.766605773389, 520.167049088615, 522.515846410305, 520.753416701849, 529.417265539313, 526.043843237214, 527.003047914774, 519.914208502061, 522.532298437718, 520.341521721522, 523.981667047243, 525.764965194476, 524.644632903242, 522.331767474829, 523.985637107107, 527.989695502862, 522.465745879191, 525.240929709459, 522.938309331805, 521.445396255913, 526.10377700176, 519.942924103795, 525.523802736185, 528.728767732636, 522.602138048283, 521.109730149136, 520.820055133148, 526.385498325294, 519.569768963833, 527.257744819623, 522.796690721039, 524.644061869109, 519.476435470701, 522.525469351498, 524.59111791649, 523.921364869046, 524.984240718728, 526.303669802254, 523.521133802948, 524.900776190975, 522.936709635128, 521.103428626115, 520.007623872932, 521.752817666816, 528.046908943384, 519.312910370273, 525.971767117186, 522.418743080676, 526.420842026111, 522.22965991234, 525.510509249994, 520.83360572067, 520.432521775889, 517.496427357285, 522.664975824104, 521.008743439626, 526.459201938234, 522.918458799728, 527.397422670993, 521.606269942959, 518.907839324242, 527.0857374274, 523.299782466001, 523.941971548511, 524.414741512373, 520.881726935808, 522.211786100646, 528.749094627129, 525.68650846708, 522.6221862093, 526.826389204288, 515.971953264456, 523.81242510002, 517.794371309317, 526.726817878024, 525.610583249263, 520.835000227125, 522.636272701992, 524.623341377743, 524.247131674953, 517.679231341406, 526.158475080659, 526.551741738731, 514.729993775295, 518.762247058766, 523.960330468686, 524.783535103939, 523.084032754291, 521.149643586204, 520.421066266215, 523.047518383929, 527.599804852794, 521.883408516575, 525.812817429959, 520.863769984557, 522.448110066122, 523.768070985889, 519.397804626635, 523.274174138108, 524.766909067292, 521.616194655363, 521.170385815222, 517.181830767001, 523.15896608076, 528.098252277603, 518.447404219124, 520.70987421219, 525.274581250363, 518.652938966417, 527.350202312876, 519.531122267833, 525.017306832742, 523.106561683173, 519.822087096073, 527.62465245284, 522.703806126496, 527.067409038512, 518.770361096756, 520.333279363331, 521.091074090016, 527.676333804291, 524.264130513267, 521.892073725549, 523.824564834454, 523.770285442629, 523.176471155125, 529.79451609298, 519.635292726816, 527.303063532142, 524.995984271501, 527.973218160931, 520.230863954664, 529.936684049222, 521.503881231875, 519.9873164667, 521.080768367901, 525.107555606715, 527.603348343957, 529.433784449005, 524.056915301216, 527.39105921073, 524.839383204344, 529.138465848192, 525.288540498954, 522.265041367769, 528.9172143675, 526.780268610228, 519.914137216235, 524.835041014947, 527.431278851836, 521.602343722069, 523.378048671431, 524.969664806947, 524.555753438465, 523.638578599237, 524.547116272997, 524.831336848023, 521.993586021768, 519.98140087563, 522.585235051011, 522.599990892042, 526.469017665913, 521.921114736714, 527.858691045952, 525.682211916413, 522.439257582075, 520.15471341463, 519.304623167108, 524.475814285498, 523.996072157673, 524.602346211703, 520.371269229015, 522.692404884871, 524.206496928333, 520.036282687562, 518.853578814454, 523.91049444481, 517.857195096718, 526.127825536145, 523.387881784207, 526.904628245372, 520.368306916175, 521.39172685255, 522.721156575522, 525.279086596541, 519.116302859106, 520.531175013631, 525.461093672097, 525.088782123757, 524.949051044695, 524.793978063203, 523.560838311312, 520.608046261326, 524.031081521309, 522.700083933653, 526.658285068301, 521.015368559713, 531.076735842712, 519.854835096113, 527.358884311095, 522.203704669521, 523.095604574058, 523.580215725553, 519.356242229401, 526.451089774246, 527.263561904925, 519.495050469519, 520.51711717252, 525.743851787719, 520.708720645787, 524.852172111514, 527.870670225009, 525.653323901417, 519.943709133688, 518.987245316359, 520.178533691546, 527.996861474479, 523.485273934488, 524.498966923748, 528.043815337827, 526.463519073307, 516.422987143802, 522.612768939844, 521.67745731467, 518.755500923903, 521.272053116466, 521.101260773929, 522.010322821097, 522.165627032438, 522.052436492125, 527.511940553554, 523.476823130833, 524.118626144132, 526.398456774101, 516.6928173733, 525.256917721878, 523.925898042463, 522.672220435148, 522.900174147961, 515.133490761547, 523.404858058639, 521.528149178012, 522.243631905993, 522.412541092803, 529.085144724061, 524.010139481857, 522.808540182421, 518.969160282349, 525.699647771524, 520.664623655165, 526.551030604756, 521.349689585547, 522.136648813337, 523.740251935765, 521.970592863248, 524.016026441302, 525.922968480172, 522.518069432259, 524.174713559033, 518.961040510197, 518.749453091254, 525.706574330903, 522.000078359446, 521.60096186859, 527.259622888134, 522.158456530344, 526.173821157122, 519.997557025267, 523.053192865542, 520.080038426198, 525.494346309929, 524.308307915646, 521.427623969732, 525.173226503489, 522.305893103111, 527.000221874448, 520.908443051775, 517.046666894272, 521.461819012012, 516.60364187416, 524.916179133201, 526.26422336338, 520.732697313701, 523.436727038347, 524.025287778013, 520.549706278206, 522.582805843111, 520.296148998966, 528.401236820096, 523.609607110443, 521.75433997395, 518.887538145767, 517.511097230177, 524.995759299348, 518.594193477079, 522.036263173407, 520.33809010462, 521.862055143415, 522.179887427732, 518.339808996798, 524.26478171319, 521.651750635527, 524.390385206571, 520.166696245822, 522.708024902642, 522.837223625368, 522.660088887417, 527.477742371796, 524.811394357616, 524.815313391591, 520.329416887328, 520.329249328614, 523.081569595597, 523.957880205056, 521.726824875112, 518.11303927175, 524.964935798808, 518.43764375836, 517.516876143558, 523.453076247144, 524.056776128027, 523.955658481266, 519.524819256895, 519.92554545289, 519.163413301899, 523.263359135957, 523.879499294894, 519.871941544723, 518.561118361443, 524.224577030092, 516.405978787116, 522.88101209869, 525.468221393892, 524.027821948325, 526.211850235586, 524.069112919389, 522.828086748269, 517.076769779366, 527.845923167708, 527.649842945873, 523.461410294833, 519.595682344157, 519.823121597009, 522.419688133544, 525.004138768675, 525.020861826442, 524.144500955054, 521.535168203283, 521.854217049389, 524.238722943575, 522.392051579768, 517.365310526937, 520.13533123782, 520.082922924133, 521.114780372378, 525.118467834699, 531.209967719351, 522.520660241764, 525.517359135099, 523.526357671407, 528.227336353944, 527.525087315767, 523.131782827676, 530.28318262809, 522.398579598872, 523.739789492313, 524.356606174132, 521.798774606649, 523.731684845009, 523.14530774154, 523.723040572815, 525.7218174996, 526.026003003176, 523.532813638739, 526.417740382475, 525.561836337309, 526.452468253824, 522.247008965168, 527.368326120178, 524.316821051607, 521.842589692772, 520.646093277225, 526.928110843408, 521.773778338973, 517.963812797465, 518.857756841079, 527.475576707126, 520.460647316004, 525.197404346613, 519.236519711173, 520.967169978333, 524.336738881393, 524.840340506203, 525.22632135296, 522.910524811299, 522.176665856856, 523.253895692074, 524.335259670135, 526.532947087367, 519.240100378664, 527.051019658393, 524.110474133091, 520.821673142972, 526.291585010782, 522.531182688762, 526.873187456386, 520.989106191618, 521.615668060523, 522.912667562774, 517.379687050693, 517.82869261696, 518.258714864376, 524.235588756521, 518.518158272271, 522.438030623239, 518.879532830855, 525.513804496605, 521.380713355213, 522.417889791976, 523.518383911704, 524.329647519379, 526.98446354971, 528.315941367857, 529.120522651666, 524.035852433342, 519.842869216447, 522.047774792795, 523.834535698562, 524.511304178477, 521.395314493074, 526.028429046647, 521.025621406801, 525.477808566693, 521.534346509695, 523.661940914575, 520.136740367195, 518.205352389967, 518.847245400203, 521.529842789944, 522.677418812734, 522.93816118514, 528.534727246339, 522.706002220333, 523.678288718066, 523.594589250577, 516.558289047112, 520.421732822499, 522.955513299849, 525.610805969881, 521.73587025979, 522.545679457083, 524.803138491931, 519.863300646561, 523.334775291088, 518.503220521724, 521.891372387846, 523.377770770782, 524.055634375997, 526.539429517549, 524.34301480158, 517.606253063925, 523.075122217946, 522.121079441548, 523.405466093687, 523.095601110911, 522.046036757146, 525.212422484986, 521.72506924841, 528.180854103472, 523.642856835803, 522.333618490074, 521.472584010492, 522.235089318754, 520.475079990978, 523.204068673069, 517.360870529936, 525.500319249586, 520.555105462999, 523.12899933555, 524.825476821333, 521.817470084466, 523.389438225303, 524.768714791889, 519.643572803269, 520.991407735452, 527.011454683076, 523.958007332346, 525.754551167111, 529.264668731713, 521.434969735438, 522.030908637706, 524.994554869867, 525.119750783224, 518.258814179244, 519.540816303698, 523.550692037528, 519.597247995695, 522.087990124826, 519.39491570805, 526.328873049396, 522.540166056852, 523.689734738714, 521.752127308446, 518.884284347745, 522.394251078569, 524.126177558474, 519.745044792557, 519.290097303283, 522.277184847616, 519.577253255831, 519.687628796705, 521.9777649664, 521.082199258949, 525.690840029452, 525.647792691584, 524.138241815202, 523.930643124564, 523.796331738332, 523.995563770924, 520.524130829614, 523.748861181414, 518.794066662369, 522.755560286679, 517.867060861372, 519.71216098074, 525.097277044668, 518.984819972769, 524.263854308092, 525.52148793335, 519.993589400561, 521.354720756745, 524.923448566048, 522.102985425688, 521.187714724332, 517.136260594224, 522.545558659793, 525.218131029676, 523.962491050862, 523.376884615883, 523.941647814324, 524.428150161764, 523.645716554962, 523.088878362697, 523.763841777329, 528.340636135543, 521.707969433957, 528.313789643611, 524.47235185583, 521.349179622958, 523.39168316456, 522.127780537853, 524.9215475543, 521.351381463289, 520.011154215324, 523.330351474001, 521.316225893451, 521.597356168393, 529.297497609009, 524.600228934134, 523.444579899579, 523.547179339507, 515.505378278108, 528.60966857056, 519.972762859235, 522.58104495379, 516.500159560179, 524.19959187881, 523.828663268017, 523.404298413934, 520.931068500929, 523.365907501435, 524.339448201293, 523.224552576589, 528.187742429841, 524.798555103341, 524.445117032149, 525.874938141038, 521.147731606731, 521.588789885873, 522.1426010343, 518.393740063668, 517.354617697616, 521.785981704833, 523.454126722767, 524.453971901794, 517.481515577913, 520.852071356233, 520.41348369005, 523.852598350702, 526.19824036589, 526.783923650316, 519.888598305914, 517.186867461188, 522.474259504713, 514.47940643614, 526.368649856404, 523.083981587705, 523.018755471704, 519.450463707596, 521.626544998238, 521.886792127208, 524.515829873973, 525.978525878455, 520.095842245919, 520.098022807869, 523.069709911562, 522.522116329332, 526.907642328869, 522.794412007204, 529.0304611485, 523.561137928932, 527.42403542558, 523.932205545682, 521.341820219611, 525.067024760425, 522.822218014829, 522.627392000298, 517.801737231291, 526.127873968798, 526.995905907047, 524.241522629548, 521.258657676954, 527.110844374588, 521.033664206789, 520.542480687446, 520.397447574348, 519.674885841414, 526.476932929506, 522.138733793008, 520.691753428159, 515.989280302528, 523.210314960174, 523.640693538655, 521.416636630377, 526.131539563536, 524.972496888949, 526.174654930638, 528.521937930956, 523.186781264662, 520.977929978219, 525.460129170403, 520.17362039268, 523.938500278199, 524.7381570051, 523.527657495911, 526.235150176254, 524.438769038493, 523.958758148769, 522.809702037072, 523.199296533834, 524.898920054264, 521.237753323616, 523.591477891743, 523.278168943013, 521.312332738284, 522.005662550003, 520.91841351997, 523.893997664888, 522.56743440479, 520.146692431148, 527.805544313238, 520.973468869568, 524.941104846354, 524.55341440999, 523.813295799795, 528.642574167734, 520.777414431864, 523.52204268301, 521.957757803372, 521.965149197295, 522.361757344642],[671.570866488393, 667.868757979449, 676.307681808261, 669.122750842444, 659.663772627378, 686.120158586182, 663.424496553161, 671.68875913322, 679.008372646675, 667.663912204482, 683.726965412649, 634.330361014977, 662.319941079501, 666.933156796386, 653.243162772314, 680.547727553124, 653.901809428483, 658.368772521617, 648.172573159771, 677.327130064016, 633.283471856254, 690.608606283024, 662.126569159238, 686.69216274658, 685.828164536469, 683.062365478673, 708.720451282068, 658.653593155744, 649.98054104377, 687.937735841188, 661.864678304568, 645.284671227017, 646.795883482452, 676.217688918991, 688.784052702238, 664.061193296865, 640.621916867381, 667.660554995865, 658.473809190854, 691.321962045994, 693.361627316739, 673.370218068541, 673.056172040433, 662.633631192854, 692.031288121595, 642.252507083317, 651.582216089061, 673.220679505648, 707.636165345058, 658.828915794312, 671.931359547218, 682.926248550353, 692.450244744095, 673.407124279056, 664.420105688709, 661.245337957373, 682.167248541339, 664.11973123582, 666.762586389153, 664.557848959381, 673.775284579926, 680.596237748051, 669.406644878429, 713.49383567031, 678.123856504316, 674.396713816013, 700.896565018832, 630.340214587865, 664.433331449603, 634.98679961363, 715.723426308897, 667.786549420299, 679.443066628622, 671.685817380291, 706.386620909588, 672.358397294526, 648.421685713137, 657.57131448429, 651.348847088552, 648.524420096064, 642.143183023857, 659.705702533106, 677.565256798006, 665.893219989904, 684.722926672599, 674.370035226543, 683.433771879309, 660.485314202337, 688.768631464237, 678.860103193699, 678.525797335853, 685.528136338217, 688.545877614946, 644.97684000254, 689.945783647776, 663.505866031868, 668.699792032089, 656.663104484681, 704.805039142188, 665.686112513164, 661.122603173962, 675.075485643181, 678.514768606762, 700.266001021617, 666.340830596281, 662.787529604937, 668.953268295608, 686.217018129814, 657.216764079805, 674.167147344425, 638.641771080363, 665.05713828929, 696.359220618424, 628.099517353053, 700.13813472498, 663.533759513635, 685.28169071945, 668.3042436039, 705.021853378562, 708.47930434046, 697.584139002974, 682.91875541178, 639.695217799328, 651.362145504287, 668.529468979208, 664.349735598862, 666.942838536429, 673.925815936719, 697.479152625978, 702.400180501222, 659.082577413776, 649.349508061735, 651.349216322142, 660.505500050385, 678.994237312373, 688.540127543945, 668.85682945298, 710.751325920335, 671.605275485802, 683.129538870017, 655.610542045358, 663.855363405644, 667.606367434693, 654.574175320742, 687.207723764288, 676.830060306998, 678.30355390423, 674.355659780889, 665.904815187694, 665.003075010613, 642.427181413057, 660.050810443139, 639.370375639703, 637.275059395758, 655.970967391427, 695.123701290843, 683.753515428986, 700.874925373912, 654.909050494812, 661.658453270291, 664.43322610739, 673.93514682352, 661.56970775127, 685.645940111177, 639.288445066136, 660.439868622068, 678.006642504834, 702.673831695625, 668.952719121608, 688.676245642404, 681.356346774767, 689.950408450997, 676.86965984164, 656.228041337746, 671.489100232017, 691.032832815384, 664.828312842005, 645.928466327688, 685.744502340535, 690.020726203057, 692.601444868424, 668.668228868663, 671.049127268637, 678.957785624389, 673.832041210602, 667.960503786045, 666.41855534871, 655.06389506272, 703.039348989244, 679.735263660426, 680.252991142059, 697.917081894996, 666.772611416001, 664.10139440677, 657.378014496744, 684.968537226002, 655.983711854156, 666.91649942543, 667.891153679317, 693.718306777748, 674.641353863734, 728.021365796309, 659.326979485824, 665.092336615971, 659.83692797279, 692.787687069935, 638.066014108026, 663.670464679991, 687.590359234811, 692.412171374951, 667.807960100529, 674.03109192787, 695.948136309378, 700.690479813636, 672.931494682914, 664.710303213318, 691.242027608463, 657.415323653091, 683.574766769199, 686.193730529563, 695.468260167432, 669.078305915467, 668.092472213677, 648.962958723921, 682.387011740521, 676.951613311879, 675.080106390936, 690.915793729094, 641.172739689239, 661.362454546171, 669.82316513266, 676.039166031264, 699.630488919233, 675.823023729863, 655.469359256178, 707.974175425413, 687.934033016117, 653.509425429084, 675.875076653639, 674.403736896755, 685.724907319599, 666.141963995524, 658.962651570002, 692.67179852264, 678.831148459302, 664.991967105033, 678.60166918014, 660.127807618254, 663.363365105299, 649.575172376254, 669.815735533296, 676.058849331127, 684.514414875631, 651.23738275884, 675.760697977682, 684.909873807359, 710.645500953255, 671.716122164025, 682.568916083269, 660.277838763496, 672.844127736721, 640.988286476006, 662.784881957441, 671.848622160512, 679.661134406622, 689.710181080384, 675.702591374377, 681.6556858235, 681.951249100434, 675.006428402387, 658.494471644943, 670.369979200223, 680.768112704341, 684.126776895936, 674.179659273418, 718.814318482123, 722.506809338185, 656.7594487621, 674.800612712499, 658.520125842947, 660.568625662441, 674.342915071249, 685.663129706082, 703.338735287029, 720.52455534704, 690.476865930248, 673.519293323746, 671.618462254848, 653.517084117176, 689.386434873161, 640.345736725757, 698.213594007405, 653.347403882885, 667.482985207845, 684.925667223718, 672.400403965138, 654.358520966308, 679.89509228511, 682.455451802351, 671.702892799311, 671.142664728285, 677.938469956312, 659.531781840731, 675.573272404037, 670.543548456053, 683.798866540559, 662.944149527395, 669.936285687735, 685.523733383771, 648.409474576818, 669.066033062449, 652.252230755153, 686.8990667697, 657.307293307315, 679.548128779979, 649.436235426613, 643.605887134245, 691.97430636162, 672.915047486498, 662.075620525094, 660.244661694311, 678.037622992813, 653.828700968332, 668.632457102254, 681.335920094988, 673.921546570946, 690.866026955468, 699.34981040372, 687.034426003424, 600.949354529647, 691.923266524144, 682.14449287972, 662.630943994825, 660.529954074586, 668.387444636694, 675.234198845506, 687.013819982793, 669.52633806968, 657.722202068351, 669.579648544146, 703.018807981816, 670.981513948636, 669.257820519806, 670.598529515603, 654.369682891003, 673.51365670788, 663.691075323522, 630.218126130091, 674.119142498971, 658.445672328713, 695.639004071718, 678.387586860701, 646.93787098249, 689.096845199817, 684.382647777406, 695.699392072913, 712.72369146701, 684.683670623311, 687.211252794133, 667.086993540334, 654.788792775248, 698.876264377231, 657.655534017818, 672.168437473959, 688.477164013979, 657.724664716958, 672.696438509471, 677.400529453267, 670.048686593658, 704.273173756912, 681.287921263217, 668.477041314691, 658.672382267763, 670.797187557113, 663.393775850977, 664.046043216641, 683.7887087518, 696.882352190364, 667.533043616418, 691.930390696577, 671.959470375976, 653.367896452823, 670.197284878906, 642.544557392451, 680.210692641187, 693.247167635211, 710.78206624678, 663.237890249279, 679.056111026949, 669.519363727283, 671.534323778175, 651.248661978, 656.318139131642, 628.168519049077, 676.447377154883, 659.930488267504, 673.459520169278, 668.783201564635, 678.367365243218, 668.889916614427, 672.395007002394, 655.812670172044, 641.149540178362, 663.847719088679, 665.068153751217, 677.373153834511, 663.688640980322, 687.331444870349, 656.730062987077, 710.724234558208, 683.890619441328, 681.276526866246, 684.575990929154, 648.000875506242, 712.39184043601, 705.164338894284, 668.209908973798, 680.708570709041, 665.050944235627, 651.998218584169, 681.910659836582, 662.558819001952, 666.421753855038, 680.225249389, 677.434572921894, 677.627328517834, 659.11479340895, 633.969818185213, 671.289222147208, 656.617835132767, 665.106400163896, 690.864485448654, 691.387020369171, 683.895336894209, 677.463524684818, 672.844428990432, 657.808234086662, 643.505806876202, 683.654022397175, 676.858894122086, 652.421682036055, 677.339273082919, 670.936089410579, 644.148062503422, 678.150145188898, 653.736645067097, 652.238165028755, 691.98484431217, 658.2378670152, 663.25370618108, 663.180616617149, 668.834892810767, 674.772523239238, 681.708403469325, 657.713382243809, 660.455691088776, 639.553340823173, 695.25983244865, 683.33121038614, 654.626309338437, 640.720573318553, 683.884598944517, 678.694644996642, 656.307373439091, 670.972426409712, 686.418671857942, 676.402181835345, 667.903477185976, 638.661103906185, 648.129887771951, 647.955524903958, 692.825454282717, 692.915633087891, 681.807917107702, 662.383832985448, 665.884914301012, 664.464539940838, 679.92899303814, 667.11909677606, 650.737039320756, 638.140604575708, 677.626450905945, 663.87075931411, 692.837726712701, 648.183127428704, 691.671512626017, 673.987601282315, 667.608814891519, 659.619256673793, 677.832639011198, 686.371034570003, 662.055739416404, 634.075039607897, 658.766583107985, 664.320372421679, 671.695592402476, 672.395450886668, 689.367506032992, 657.135103271165, 675.534733991273, 663.989245418882, 686.187342898106, 681.44763213909, 690.287555763246, 671.936456756495, 683.167998343006, 688.838851707668, 683.5797591273, 638.468103960157, 678.965008420179, 672.101322125174, 684.057099119443, 672.434314708218, 686.672820206218, 675.599022710279, 670.050194842828, 653.731754613912, 675.830988734562, 666.746722934935, 665.494552779773, 657.655664385325, 698.827793097608, 669.819064055947, 661.612751802898, 678.118434547224, 659.139565427388, 658.89384705802, 667.338840556685, 668.251494327712, 694.250977783398, 705.321183521074, 667.336016820946, 643.684248639999, 650.91196979827, 674.042660980264, 643.940106415267, 648.450389696507, 681.100809540764, 661.127582835026, 705.734955338012, 708.289617752765, 664.523807923828, 676.281587190341, 670.443533239925, 658.819564747443, 684.077448188094, 675.88008586516, 716.95107917034, 693.599447550202, 674.779012726237, 657.994463142667, 663.303489215739, 683.987865463647, 679.221358941407, 661.804884891044, 659.218243495842, 664.887604260704, 704.796356980831, 634.056617622762, 678.250298261547, 670.160575899322, 668.525032663975, 659.395028808669, 664.75130679086, 640.481700021304, 656.003478655581, 668.068343719861, 671.627157986533, 689.576406995301, 693.313223693633, 690.669529293245, 680.284173711064, 681.643893205764, 667.925904693795, 680.995754632314, 659.327474379995, 665.01910769674, 664.816332819006, 678.354127686939, 693.872796919423, 676.158623982344, 685.053420226752, 679.812950476361, 665.777288650843, 650.527045495934, 676.150281235941, 668.428197707937, 669.518805617902, 648.831907484994, 670.239468687157, 674.740386286604, 691.864167599012, 684.968893852626, 688.387941856197, 691.367102662855, 651.279113151927, 660.478904202865, 700.511548960192, 658.61876514386, 698.773399838923, 642.303108209553, 662.726305183682, 672.163457178881, 686.525663770072, 671.612141997046, 691.620414660477, 665.195929139658, 656.838311043305, 678.105267033856, 655.150033353603, 694.642572385111, 671.501606053396, 667.848762066594, 711.764481210768, 657.994630422397, 646.870737754246, 670.192820047041, 692.771267656278, 664.405082652095, 678.949305906045, 676.195621526919, 685.523164264659, 683.098235904231, 681.02406262384, 677.128591504574, 670.042901964692, 658.518732039889, 662.440752330951, 668.415879942045, 661.472670507971, 653.984894085578, 683.355954668479, 658.388516877952, 654.804327345532, 676.698485267002, 660.180138010895, 674.318594437686, 667.138787030868, 655.637775560087, 693.697307416173, 673.853594651357, 656.209739155363, 694.948521746326, 666.639590008957, 655.971537452193, 674.567279895284, 705.218767922951, 671.930479660236, 680.199739027584, 679.371318194142, 663.724260084202, 678.337735075395, 692.08704527517, 669.714881386172, 682.830498385046, 649.563222147987, 672.01489775857, 697.95804724213, 678.387384201967, 649.564091413817, 650.245372833797, 668.401760106519, 673.159597751345, 687.090801642668, 666.186125449057, 671.98984063132, 704.995516026999, 651.070267580905, 675.407027774601, 659.51050232201, 669.153270961693, 675.767466545614, 675.345836322803, 691.013114095928, 675.343335586733, 667.830211443261, 653.188114820484, 698.02670660219, 704.123714279277, 671.788421839844, 663.934004300557, 675.219406772112, 642.267522502218, 681.85218147594, 668.524367890391, 635.908825780242, 664.749271967691, 674.810779422412, 684.230079304576, 687.095932213135, 632.761765786804, 679.542303382535, 667.126024147992, 678.238797667901, 656.427216513042, 678.203479968184, 644.354874617685, 649.534646410286, 654.988470390115, 686.897060737278, 669.953470151668, 670.537086928585, 645.183544929606, 655.628798049034, 641.857091747225, 670.509030885337, 653.401733956143, 646.750473392772, 701.615935303924, 667.86477155711, 685.018509640865, 655.629470724542, 658.205558319356, 665.541098379108, 670.830148042258, 687.090697656359, 686.189415168756, 660.897380905088, 678.807290430053, 668.765469311376, 676.651726472683, 701.646137554672, 700.738717442549, 685.680033127827, 683.074014152229, 695.459113486341, 638.655322701691, 650.97404806243, 687.993836607395, 664.164146854034, 676.45058684501, 660.989352971647, 668.960671020281, 637.268292474647, 653.047479240176, 671.636477632759, 680.741607103656, 697.401575718521, 691.812340674176, 679.715451059932, 655.512778716377, 674.500171031984, 653.664866465592, 674.917575041601, 683.766428634737, 671.562930952173, 707.597347886497, 666.545528735668, 645.377744507585, 677.286452244355, 671.166218628072, 639.774817446269, 695.645913347743, 681.781545819058, 667.621521767131, 650.840976062518, 697.852211757818, 666.925805217846, 653.30468610345, 671.496135671686, 677.50293817021, 675.766623652245, 684.684644041355, 670.167362047863, 642.523052005419, 684.611252297354, 688.160075393706, 670.901160701483, 646.572065782552, 662.942324769597, 684.602481098357, 698.504336551835, 687.5309692796, 660.885024668827, 676.877014898732, 704.015023476691, 660.46535643368, 653.658776795073, 667.660897172742, 672.014346282873, 639.795912733948, 663.047066290983, 685.875033777867, 675.180777501211, 682.726133838488, 645.066604658923, 667.991571690366, 639.194899019936, 673.603128042325, 661.708541552126, 656.22133397547, 684.567255159462, 671.092377099226, 682.199776190688, 640.828430844309, 668.752213979297, 670.85835187362, 686.531165271162, 684.268374231522, 656.64329137706, 677.149731623943, 664.751194463684, 656.949711076813, 681.605569459132, 669.961228586885, 680.369837177717, 658.711071845566, 650.450309788458, 658.603303058703, 659.159499837477, 687.431307998438, 677.155665812674, 673.572754878518, 673.440987134125, 676.549831631986, 659.911292729735, 670.135244219152, 675.681323856213, 659.879165268707, 705.931938375357, 692.78261002621, 677.624928300596, 674.099263734631, 634.602742651561, 673.709982598528, 657.969953203783, 638.182324465652, 667.873451017013, 681.222049038361, 703.070763343764, 668.979033170358, 682.000278211545, 672.773190686414, 687.666524123878, 670.594228913848, 670.139950689736, 653.122544724824, 697.780431718831, 664.196087453174, 691.350259972478, 692.873808821448, 664.494989023592, 686.878627774772, 648.917111168177, 651.121546259214, 660.743245733672, 695.919948337022, 681.355273754866, 661.875229737423, 643.304762527899, 655.070095098837, 669.415117119271, 681.782794514508, 672.947631673406, 648.300042176899, 668.329953456416, 662.554945330232, 673.30601182174, 655.785379845818, 644.385918199228, 643.364863815498, 703.568511915026, 669.666606460983, 686.483558967253, 670.324045487232, 652.51297223967, 672.448683454061, 665.950806441391, 645.01346589708, 661.012441695974, 657.586813631982, 673.036757076417, 645.768974850654, 672.152284236416, 688.972279318388, 664.863277955076, 672.054932625869, 688.938779283931, 667.338674619208, 663.858271321928, 708.815724729003, 666.379394851544, 676.468146396088, 679.969479279246, 652.246972339458, 674.465406246327, 676.275578753529, 694.265060887736, 660.708883092007, 693.040378924637, 666.953101182295, 649.658993139855, 695.917335457406, 672.000477804782, 680.374472717851, 662.997819419308, 672.863118460918, 664.876858753684, 640.100275881268, 659.240020492436, 696.32016241136, 679.074298545166, 672.169082424416, 669.617163775631, 695.288217985811, 666.737063038201, 668.125303382834, 680.894169081837, 657.121257240311, 685.381286659698, 677.793858227827, 676.516974319765, 677.164244978824, 675.29943712405, 657.180201890037, 655.80372742562, 698.482336873948, 652.96343329006, 693.181697539394, 656.601193333289, 673.039835830628, 665.377315302633, 663.283501170781, 661.942850482048, 678.971350791769, 720.295182016516, 677.46972400823, 665.711353348247, 664.009585103213, 669.892196782847, 659.881247556908, 674.428546304425, 688.468987341157, 682.744768459712, 684.288018362328, 718.302885219154, 675.299333001094, 670.461581896895, 678.375022824322, 680.044637579107, 666.304804397762, 690.648846120697, 663.68540191769, 692.796591749759, 679.574935995464, 650.120909294411, 653.844310665368, 640.35502256251, 705.948422769375, 696.231646888177, 665.279625705138, 636.931348213037, 680.269132654362, 672.660759866684, 652.388670848503, 694.826578286953, 680.355713228756, 675.956901159573, 692.088192767424, 646.973666676962, 636.164696088846, 678.004668967303, 654.373106042961, 650.149720796299, 676.030392090348, 668.290173549465, 672.507124718467, 705.581390984583, 665.250685036671, 669.462971280093, 659.167830749107, 676.976216772425, 655.581363679808, 683.985880040853, 673.436356980171, 689.66809678571, 688.509295719323, 673.642826032896, 686.534989426669, 656.900571026778, 691.844746476551, 678.540634103336, 671.867046974398, 666.033484038728, 659.212952142187, 671.8893914981, 665.056852179178, 674.175331392886, 651.74117651284, 688.434533940708, 664.346725326742, 667.687328354931, 656.282503579099, 693.878941769709, 635.655363283156, 674.056053157089, 694.958287464323, 669.921318874093, 658.666060824349, 653.835743686057, 645.710416793238, 677.109887578444, 666.792719795181, 689.400153226934, 676.942093170503, 668.712275523508, 692.905824641217, 675.10340527302, 706.811465064596, 680.009065642649, 644.172172995601, 690.605998213703, 712.459996164002, 641.431546300815, 649.174397397677, 699.639221195106, 684.872671182755, 693.919595719135, 701.443883760347, 694.011725305131, 648.359680119913, 630.605290563761, 657.096250877813, 638.361647267101, 696.95384618687, 653.238758896557, 694.9772849439, 691.769966832006, 669.535198948077, 662.584859579802, 668.137267201955, 663.125146701959, 672.966215559962, 679.271201078765, 678.983224434706, 689.685971484205, 709.914420067459, 696.583113367319, 680.602421232484, 694.837481843947, 682.03553067835, 708.456983832986, 668.188044458369, 662.086019882285, 696.398360763372, 692.251507779318, 682.500143382265, 649.937234951474, 648.054907447176, 651.149451457884, 638.55068458967, 657.982052407295, 664.013045900149, 667.488839811797, 679.758435910494, 678.817818204818, 669.466930029621, 648.870527201835, 653.455428256211, 673.201334523681, 684.826329676892, 707.336876511971, 648.121848994258, 663.449305893392, 694.485582790197, 684.215615393777, 713.395335503561, 651.141681395176, 670.103519357496, 668.586230980908, 662.293757845462, 678.673137461653, 648.028810584234, 689.189899446747, 642.49975656966, 679.68906893902, 647.17762046471, 633.154521056474, 669.84144226869, 702.685742307107, 665.854120864484, 708.052999113838, 644.816882972062, 662.748177392147, 663.180104108528, 686.437319608205, 674.007687428667, 682.761135037702, 676.019278907146, 684.298958718539, 680.693047954259, 665.553977746612, 671.628696641068, 695.082484502331, 679.280769289171, 696.542391843437, 655.12278529885, 680.09392963075, 650.372298658816, 667.330426138698, 671.108637271471, 683.010594423104, 687.408778677259, 641.052996235624, 661.896114901935, 656.802719453463, 672.076002553633, 656.378217438287, 668.528064065947, 677.204890457077, 653.499064647115, 673.561131880135, 661.934621433875, 697.379963291703, 656.880692841531, 686.455535609378, 706.70850008842, 655.886189426341, 653.61797407577, 711.626297570516, 677.279137984043, 662.921314670208, 692.525284254224, 665.121495652017, 625.361347730518, 693.474187874978, 697.044863529384, 660.987389000202, 648.038696563316, 665.006122254501, 692.283020191049, 688.176941037672, 669.784579542602, 675.901326699006, 671.943214723653, 673.98400316994, 717.451420130054, 670.854526289062, 647.779913905749, 678.734323178684, 651.410197168948, 646.71780144857, 670.215754774792, 677.023541522762, 647.490453870476, 668.843568061883, 686.234448914639, 674.435119988852, 691.205684242703, 652.041844560502, 667.466618373364, 675.583629516552, 699.151961294174, 639.200266084706, 659.446910202863, 655.111442106762, 655.105558251751, 683.754687923612, 638.503591840583, 690.947624106403, 654.789365657895, 678.835166912064, 666.227302003486, 645.065525211675, 642.42482315931, 631.38864441398, 655.651029630279, 682.290606264649, 667.908703049447, 660.854729422322, 677.96411231423, 667.223759522725, 682.335705018021, 675.408493149917, 683.853494922844, 659.228829995994, 638.381934576556, 670.905640567794, 654.655566094863, 680.796335965464, 651.172292899523, 660.697329991172, 676.590176073818, 705.302677400751, 640.090719034316, 678.144484264643, 687.97514950115, 673.757090396972, 680.385542337916, 656.116307254432, 680.883638675664, 664.541885224123, 658.931657559114, 650.34647761929, 655.509875157383, 690.034108711014, 677.152442696735, 689.658887028968, 686.938982191279, 664.179712067203, 648.429446490241, 659.201558242379, 678.435609419212, 650.039195430212, 684.352581067947, 695.171232402538, 687.540488357657, 664.050038762711, 651.871428239371, 683.58505718182, 678.924437272676, 665.099759676949, 680.170121146223, 650.947232481085, 663.95378104643, 659.299362612145, 659.546431431716, 676.459650029548, 663.916071534593, 711.481404581668, 681.017510835032, 664.658723450138, 668.566553733597, 640.259995659101, 668.383885784352, 662.318996750739, 700.520425448434, 677.672554580988, 654.540503202655, 678.295578501677, 678.934825119815, 662.446606162844, 641.162197733707, 701.232625194701, 654.500730254828, 682.54182497996, 650.667449236298, 647.455204715503, 672.341228920183, 680.285459180676, 657.541237638531, 674.007191322751, 682.156113558989, 669.605974991605, 674.677070039842, 634.096876063117, 663.09701195881, 682.48243749336, 651.794242293363, 654.952659510161, 688.443775267026, 687.646110316336, 684.10719751166, 659.977265211975, 673.879222995206, 667.153119816741, 659.55049548746, 663.721056675889, 679.127886322694, 679.509269784059, 694.224845076531, 671.244734921872, 645.81577121751, 659.301165785425, 678.435951900702, 669.367820412458, 654.94959178716, 720.376990357069, 643.609448084622, 686.472580556928, 660.608969673957, 664.346043291901, 651.694824585924, 667.941535833138, 672.82141229798, 673.805578800724, 670.933996311938, 682.075256001096, 685.092759627672, 694.415902801354, 661.334603562965, 661.888847822367, 663.422537868057, 643.682170499948, 690.117029777284, 635.723608888001, 684.093679477082, 686.339307052191, 667.912698798625, 663.698939483006, 688.076652520222, 668.857789623183, 680.269006860725, 646.480822814576, 686.787873028734, 680.335670430384, 672.322709523567, 663.496891935764, 690.167124127473, 687.607127726925, 668.206099518068, 679.186195782852, 654.102489371256, 673.885067985778, 671.364722911832, 663.87269581942, 676.984143105844, 688.419552208603, 643.542575466224, 675.893840174299, 679.050644722858, 687.383115605252, 673.624025519555, 691.917771378714, 681.493960714588, 661.552973112328, 688.618357622247, 654.839522318965, 666.425147779127, 682.618825240818, 668.824357480033, 674.218263230613, 669.709698085675, 663.72728848055, 689.46502038661, 700.640181317127, 658.245660860697, 649.176577957437, 679.103695427214, 657.563880280781, 649.526808709003, 652.354359339982, 665.183762661337, 658.710980718585, 648.384375535875, 662.413118304817, 659.979371005742, 682.328434296031, 626.407575651302, 680.553143230727, 652.33518702371, 651.181242147829, 655.86889883904, 670.504347256775, 661.932975522206, 675.221418886581, 677.532190017113, 662.406837016532, 645.852836512186, 677.254648331053, 682.81544719738, 666.97962928958, 678.318034580203, 667.202249700892, 669.012067194452, 658.190585866564, 679.377977813274, 674.610723246315, 690.957864320048, 669.19686005901, 659.621407973219, 687.559420414718, 674.308270959724, 677.837965641423, 693.455296732486, 667.202941272222, 665.675507483141, 663.007508769586, 644.180148559722, 662.548201003407, 671.991422628689, 686.397024270174, 657.003009793948, 672.699993902868, 682.511423498813, 661.669931844921, 701.024659032428, 662.138465179709, 693.433859283529, 682.344675127021, 663.280770040069, 677.795511759387, 656.634916861359, 656.785868440735, 693.868155440814, 679.252035500039, 666.300557118851, 643.109396100842, 661.173023251017, 675.148552898729, 665.349628543782, 688.59311127831, 690.731564336976, 681.588019168068, 672.179694012252, 660.590686961399, 658.348164108605, 670.578700179315, 671.381881421012, 676.663935962087, 643.904185339386, 679.086058710483, 684.362264577334, 669.390422347444, 670.691719674449, 697.76796601593, 677.560588508203, 680.969316603834, 671.847402563105, 691.367661004695, 646.908203477151, 678.406637716151, 683.406902207001, 645.817251618523, 644.890293563935, 661.674882169136, 663.296016303119, 654.135997751805, 682.58194114352, 630.071077879363, 697.728432099625, 669.362804634028, 682.384270408904, 661.315764921985, 657.013225467608, 685.327736806753, 668.793498971529, 689.860451684861, 670.42338752234, 679.408607787831, 658.568471110666, 653.45662742969, 702.341201076539, 669.404195597306, 674.356849977048, 668.820262470607, 676.231957356707, 674.72326178877, 672.287299531324, 683.173306736978, 687.784861202012, 691.256311687813, 700.565439096929, 654.435559682657, 671.111741675164, 657.188576609221, 660.602179707215, 692.366485842774, 674.824687923375, 668.438887567575, 681.671154919032, 653.591956999967, 657.839941536032, 669.929292833654, 668.599244556986, 633.904335784241, 679.500318945991, 652.851127878756, 696.508751254903, 679.676544516434, 673.777483719949, 678.425257443863, 649.2668037708, 664.95256891567, 700.931753400385, 694.636179029561, 690.164493909995, 690.556269923902, 663.222393042844, 700.738259966306, 697.314915998144, 680.453410164551, 677.105732868741, 700.552753447193, 663.551560082049, 703.439302457256, 640.961089931541, 671.878243200688, 674.728858387366, 661.131782835022, 645.333643767353, 669.134725050826, 666.331975346524, 659.525537027651, 693.667251137433, 675.26322692988, 686.676079188726, 652.296425516423, 678.178288925649, 673.590312338121, 639.897175914539, 673.929662324615, 682.02000286195, 680.854360835761, 643.432419366424, 697.259878048643, 663.115202819502, 695.623809552027, 675.317334393991, 674.80606204847, 639.436514412386, 645.444307908839, 678.169537196368, 647.166020532986, 666.413527429766, 648.419993177565, 656.885445339442, 668.490808239665, 667.153978318891, 658.178784020693, 668.878661682872, 680.236344890547, 693.194941611811, 658.695759487939, 663.275742172876, 625.950373588336, 684.594711198157, 664.631728984036, 654.374240185902, 669.57314163939, 682.654588719165, 693.482790719361, 653.479663118603, 664.483686755154, 658.048749490635, 656.961845298976, 642.298136655448, 647.382206358551, 685.9098979563, 702.101374244221, 656.926388068398, 661.382936620316, 689.500955895156, 684.159803981768, 693.244554702228, 691.207814324237, 647.164908133906, 662.133772096751, 687.914295606091, 631.173854108039, 673.974889957657, 668.151010329632, 689.260917420379, 671.572111140671, 678.832939267002, 647.039177801665, 689.995185964755, 675.650203306937, 656.843129836011, 679.23330066256, 659.005483206795, 692.293794270304, 673.845892949234, 670.126924158444, 697.748967490539, 674.057669863217, 657.662192983491, 661.093266126065, 663.083364026378, 672.608730964202, 684.238714574475, 652.491200147102, 689.772106018627, 641.36942568461, 683.29163255922, 667.695445988845, 671.647633485827, 680.686779326148, 686.128238972048, 675.488814627469, 678.878972271206, 668.951767158092, 680.836963093557, 684.761612890067, 701.075859571866, 674.784587303939, 675.021779288769, 676.348110897376, 678.56691897021, 645.848120915133, 686.556521019057, 653.810877505057, 674.362759990322, 713.021714962022, 675.011535463269, 704.329697542046, 666.789831664559, 681.220482642837, 676.204801191918, 677.976731248358, 683.935571469375, 684.849305934758, 671.752624393129, 627.984223099476, 697.565722788342, 685.423216202277, 673.695210168132, 670.62819834599, 665.72247643979, 706.118197521007, 666.523686712011, 652.531888242589, 666.527883032708, 691.202208736176, 686.777873186135, 682.405533863529, 676.535686144984, 663.799745940366, 666.303631496285, 649.448822473443, 685.480431956715, 676.744130349319, 659.906282205927, 676.489629848398, 680.2586967691, 641.737589183254, 676.492843308284, 680.328440210508, 686.198084448158, 666.749745620754, 661.407442246607, 682.039686270799, 651.590122635517, 699.464434148187, 668.191486173932, 655.599180853933, 686.538573274814, 698.997453211432, 686.33041288896, 683.502188180079, 663.819382963321, 671.096831064176, 659.240861460847, 662.98787409127, 693.77138859933, 656.971412476264, 702.527083028691, 699.071380074109, 694.084123492099, 685.872986603253, 696.50622398199, 654.209442997465, 687.592704988063, 645.01060322106, 694.367098475975, 668.160414735017, 664.221394833595, 673.69099865299, 655.403693242744, 664.862183264948, 716.552766063664, 659.549632259352, 713.783849428135, 672.3320081712, 696.375212626974, 677.734748654691, 664.896489435395, 663.697052874046, 668.338436725731, 704.367832343011, 705.473019442098, 699.043817565007, 686.707920642827, 680.388685235262, 649.47763886113, 699.093876112304, 674.600768388959, 649.528289229914, 672.321928873857, 680.739328033645, 672.038730368409, 666.460232274963, 696.295966079856, 687.189864541153, 669.357223347525, 691.073582246083, 654.765679678927, 644.767811509499, 662.065488635728, 655.930183132583, 669.973779584991, 679.939173772653, 647.711650338523, 679.115380081722, 691.988510644934, 679.643135996834, 652.860358464459, 691.067795976791, 704.674915520149, 676.084980170753, 699.877513106536, 667.509399414804, 657.036506151068, 654.692915491635, 680.358253846581, 675.898789142079, 683.053621309066, 658.394260401379, 659.176678712349, 647.255292486747, 682.353583706392, 687.777861414363, 686.366907644875, 677.187597557037, 676.133915659822, 686.783910030086, 660.832134000845, 715.760407246654, 679.217236335124, 641.909453996515, 670.743637647272, 640.615189593817, 677.315696484581, 682.241882550278, 666.19018913133, 648.893789468325, 661.338426843461, 678.289028306919, 660.685832224123, 683.652463388579, 647.247407924521, 654.371094675027, 690.982605667155, 702.015518716175, 664.023004912453, 677.019891776141, 656.812087957218, 669.806632688529, 642.322645595918, 674.400134374163, 670.085919731829, 681.118440481041, 659.943219343118, 695.239949058335, 683.80921962037, 690.987358190611, 646.040391770046, 692.336493834949, 650.583194405983, 694.761461858205, 697.900015592793, 650.58892532468, 665.958007161097, 655.068268734325, 661.245935724629, 670.903934403855, 657.156686383882, 692.044460790734, 648.774743474486, 679.519156762866, 676.179501028229, 674.732844465746, 679.169568942088, 647.489439587252, 653.362571519054, 686.30832860313, 685.693540460369, 667.595237513213, 660.648455858175, 662.339037849536, 663.176705288727, 698.907992291481, 692.009199154369, 677.606493571946, 706.050547030246, 674.338547160062, 668.545550224178, 637.132647181374, 683.562866623855, 684.987303180457, 677.868161573885, 670.388086954453, 672.501420164139, 673.320451758844, 674.848462965127, 674.318711486809, 672.971401702529, 681.319475698199, 641.618441849815, 687.447714635309, 670.171268250723, 662.00494378187, 653.079195385589, 689.942217626341, 678.735817846961, 705.846671359422, 665.761332685276, 671.367876815122, 669.330362091062, 678.704399733742, 654.991020993217, 669.817202701878, 713.903892265553, 639.220971261807, 671.04703782104, 663.313241476015, 631.884843547384, 672.065083992143, 672.984323494145, 682.507703684762, 676.964825660515, 672.44477523386, 648.749887744287, 668.521068106667, 683.945358815343, 672.871740025784, 683.089755183561, 680.455120756975, 666.77275255337, 675.833472194734, 670.08987851567, 685.559819689416, 641.107734499889, 672.684427612079, 702.091958297323, 677.646505888917, 677.752662173244, 660.590419435913, 678.014710017756, 662.792639974023, 676.511521626152, 684.276851589793, 713.321878303748, 669.931711719287, 664.2948072435, 681.407244167167, 688.778778378036, 666.863317873303, 694.761383563554, 655.347850211162, 647.835919927472, 648.714966424482, 690.262092425162, 667.156616044253, 690.812670705173, 673.477886477609, 703.974683404138, 663.278571486263, 654.861354695401, 686.436296117931, 665.239560375206, 679.647140900448, 678.138222919545, 676.866216216457, 656.614738915669, 649.030571609812, 699.574756828541, 674.595154909026, 681.629079582575, 634.811764458783, 659.142791049776, 665.760509864875, 703.639133528356, 658.758333939684, 670.461816168093, 702.241939117253, 658.365805297058, 698.555270842738, 685.21056169422, 672.754142541832, 673.567954838668, 639.158572943018, 677.710762575922, 694.84246719404, 692.612482552748, 656.401872065799, 680.638645745705, 685.624678118298, 649.92430113667, 689.268099092333, 666.874269150375, 649.674908175443, 678.78127194283, 672.783096111683, 661.27732374382, 672.959587490931, 689.046578222612, 662.676225112603, 656.668723618241, 679.279477935138, 650.598377326411, 682.226547698669, 693.249489240947, 675.448742826605, 664.377986634991, 648.045340801795, 682.129515156353, 671.21254903288, 670.679186118361, 677.432883938954, 683.54354845852, 675.390492583445, 677.907143630875, 654.486006497122, 670.095522247781, 704.481845650189, 656.397491351593, 678.137216649269, 676.742725985575, 668.515683198694, 636.756963115432, 636.042218669929, 702.851010643515, 685.900290235348, 681.966473703896, 668.621821712702, 667.8226196311, 677.43455995436, 662.104648698249, 659.857195244338, 662.053197101694, 666.243320994069, 678.247910695167, 668.577620874843, 684.578221998451, 661.286910590501, 699.430435171908, 670.537643099174, 649.923422630718, 681.785077143462, 683.891884169414, 685.555950978278, 708.721350225353, 665.765739056332, 703.322121444171, 668.257031112257, 664.960063530131, 667.071538435396, 636.762377876617, 631.572523829641, 664.596290495246, 688.0088481493, 649.858919679517, 691.121947860491, 670.461550856483, 685.094585623207, 631.165153764075, 690.84882430294, 668.166524373539, 654.583724836161, 622.021361748911, 659.038205034462, 664.862692384489, 679.753967911964, 668.887853400027, 677.886939473747, 655.72481047785, 675.134007540093, 685.216976409057, 671.903010149362, 691.326892764147, 682.549887098694, 704.188706050048, 688.101550792459, 654.360814517133, 633.274406881198, 667.960454386916, 646.055286905193, 653.430375535887, 688.655263077248, 669.704875287885, 681.284604070176, 677.181371676546, 659.661345176026, 672.242825742263, 676.701287881452, 681.459952206947, 669.125001770561, 683.735603625577, 646.671804079554, 658.467934667067, 658.510958663857, 666.281329714918, 704.481889120704, 683.000184604822, 688.792356176041, 669.592478705955, 643.441335111553, 673.852858143944, 686.368043068353, 658.59236950502, 663.958030213015, 672.295512279869, 680.976577124706, 663.992065106639, 685.241402726529, 679.573011265682, 704.73593435436, 686.530708869063, 693.75276303013, 668.443021142284, 667.411971876665, 680.492640328028, 674.416583379993, 671.344541747687, 643.057019319349, 679.650771865045, 668.839854232619, 673.337701833111, 702.131398467575, 687.116515663414, 662.764834094439, 657.619164262195, 679.135601454061, 678.884346159369, 678.182408204675, 674.720849070096, 683.289758031402, 678.442623566907, 676.738010028918, 673.769151382102, 661.814364816588, 695.894568353296, 652.650563999652, 681.775519224079, 648.561962384429, 673.607327014993, 640.098687672944, 653.867105558178, 663.646118361085, 681.686632869823, 680.485117762814, 654.276074879384, 693.165466785796, 678.36469996094, 649.979223750532, 717.552745340823, 661.958511826139, 666.386769937186, 675.079282464218, 657.926681630772, 670.365453048932, 679.165945988233, 678.608814058556, 698.274950983332, 671.791076210816, 643.84514473071, 679.723219631345, 668.831301302062, 670.612331252448, 650.712811310878, 665.253426631916, 663.000799277977, 654.685816811355, 660.465024124657, 678.835401219363, 690.848903770685, 649.545108049683, 679.783108871616, 673.634103485534, 654.832645787782, 657.71629993552, 697.44846347218, 686.227497290498, 659.813876572664, 669.151937322458, 647.732757588921, 666.298058179701, 672.649523466028, 690.346192756566, 673.109417678199, 681.540874848754, 692.677777139457, 661.819723128789, 722.147915892796, 677.225103859504, 643.617299556603, 691.375877253011, 707.319938358622, 664.009529540451, 682.471522825668, 654.37137302777, 658.785947334099, 653.352062028751, 679.747931416864, 666.548107549738, 658.403090816585, 657.798768819119, 678.615386571848, 656.593241901444, 658.079537253976, 674.80012389389, 683.352589219097, 702.2065236594, 695.522545757487, 672.455762994858, 650.80411100372, 677.748465095751, 672.770384611327, 675.587156475139, 652.803042285937, 634.493927703472, 658.610085907215, 644.846448615728, 653.183782124931, 683.306834765046, 657.966339364185, 668.942354950388, 681.49298725422, 671.770530382802, 646.705239035206, 682.046844321527, 660.523621901241, 669.393312944457, 665.519215756076, 681.709909044159, 700.69989300037, 670.336155555435, 677.698180585279, 666.946374884299, 685.399859997422, 691.854092826917, 677.961299689639, 681.665235914086, 687.708414287142, 662.673512191795, 670.915068301651, 650.790010324431, 686.744483528376, 677.018341541791, 680.037903796942, 662.400819485744, 660.209341213841, 667.684370512058, 696.86732951679, 653.610808740435, 682.113559902666, 670.544937241062, 686.491970082976, 633.825910438939, 679.93623004019, 687.033289412586, 670.155359128852, 657.217325659572, 698.097486960755, 670.545780963501, 637.161093560896, 661.623766882708, 671.451461706379, 677.671824321098, 698.662855686931, 668.405221542692, 650.101824380418, 680.532362152664, 666.964560519897, 657.958551035538, 653.374830894445, 661.06472354231, 694.968667002163, 667.300818616909, 680.025208328082, 673.168725744958, 654.824966195874, 655.624451553548, 661.83543519765, 639.501555279531, 699.9836952572, 679.020790893114, 683.016717690071, 667.039925791186, 680.439850222602, 647.278404410548, 663.307211356606, 672.309199069909, 664.672348127929, 697.883864378517, 685.423875657732, 672.205089988443, 677.629098096647, 655.18819849137, 664.858586724555, 673.020645133834, 679.714077504419, 666.88845196973, 647.518631247788, 644.214949361139, 662.139221303565, 678.167458913553, 670.217857492052, 677.83488481261, 698.517056519896, 660.519259624818, 692.305859197186, 662.581043801714, 672.031324039901, 659.453872570227, 698.821169937071, 696.696424800592, 705.535427214013, 655.063297107618, 649.551938584101, 672.845253369566, 698.352166219607, 671.801187782566, 669.500696492255, 679.458857740237, 692.593649488799, 661.529439023163, 669.246855550017, 691.990439558917, 676.387395984455, 679.088986833575, 657.868791826598, 685.194284943037, 662.345632147489, 662.976697875816, 695.064897026657, 680.227081230562, 668.125199229703, 654.189297192562, 678.67402204005, 673.96250529302, 653.96473135044, 670.771459066221, 656.28961059483, 664.521757749213, 660.188072649874, 673.993128620729, 642.497513987872, 649.573256775805, 683.444229422444, 676.591098493162, 646.286158208731, 671.11997572227, 660.435771741125, 679.206435557143, 678.887397755605, 669.91422055323, 655.955731325452, 681.656156147312, 662.887480235472, 682.268727631041, 672.392011036973, 688.232987438059, 639.927122596808, 663.25262530469, 661.965493546904, 670.267130811819, 648.885495925312, 670.262097054502, 654.789803669679, 669.398958531439, 677.876946468622, 686.302120533006, 639.192222764074, 662.567673616832, 652.15874698714, 656.794551463608, 721.146051565314, 694.539636927257, 665.095490482743, 674.769670227639, 674.623248641827, 671.274880312348, 666.517816338437, 668.682163083117, 689.101360940685, 670.275032165076, 679.934976355148, 669.961834369758, 688.640426014071, 675.99883302166, 682.264826410688, 673.089659524475, 665.729156549855, 690.266337825925, 658.292072361682, 669.246556927984, 668.599438725915, 660.5910646788, 699.213629586115, 679.814675397158, 636.47781327652, 667.954989633502, 674.424614304541, 672.048879890267, 658.859871655804, 670.006745928029, 676.809541738319, 660.585793730953, 683.759511949401, 673.059986212244, 677.180399409599, 671.334528740764, 658.503170099829, 686.166261466236, 641.689701137903, 680.902055370015, 670.700630443854, 659.252155532981, 656.088744060234, 678.708591221956, 667.817970882036, 696.162237412086, 647.92085743447, 667.084598238786, 681.0100041062, 666.134299936708, 672.142244934632, 671.002237060219, 664.045762123608, 670.950938143809, 697.474028434192, 655.295882699314, 668.693418267563, 650.308041557668, 661.528528917518, 653.279706087598, 672.196238266932, 687.478387873989, 692.9418622852, 681.501225629501, 704.063573015438, 657.522736251481, 674.338665755556, 647.482497919631, 683.596688742502, 682.673211826566, 658.300811524671, 677.588881612725, 670.863250709217, 698.06932297137, 648.073122737419, 684.872179786116, 691.0792272966, 704.691289478485, 651.825037243252, 658.612874557442, 683.485072165038, 656.088068573489, 680.849960167041, 675.812948828122, 659.348791381871, 668.633750252647, 680.621563650391, 680.266054886495, 687.041750161954, 676.207192704689, 670.508640593, 639.203670142968, 678.946593232363, 650.647608860126, 656.554175004881, 672.987098907335, 669.178130653264, 654.01886026774, 656.176018321332, 701.849780740762, 676.192154997659, 680.702344698277, 680.975406007797, 660.942715374424, 690.017971203302, 673.384543537169, 672.156282492506, 670.837344421435, 643.448711232509, 679.47899128929, 668.337330480138, 642.265634563072, 655.299716020471, 675.609168014195, 688.374908723936, 680.291426498485, 676.054798078665, 660.110651662144, 690.676264277509, 667.776758036725, 665.991817778912, 650.849547428882, 667.893621267431, 689.911310933553, 683.463270527925, 682.442341746589, 670.373236529564, 686.897193067114, 679.569393896997, 669.599100225716, 666.854889300921, 665.345353240465, 661.10751239348, 718.667011729932, 665.868673833151, 682.629017072127, 662.883205037573, 657.367823779332, 663.356272785872, 650.801800124339, 656.512488455633, 692.84668887185, 653.632076817066, 697.34551160063, 679.13901030231, 652.755207049171, 669.711967211751, 669.555714018321, 692.852845719155, 677.376618489542, 667.327189326204, 700.723187368531, 635.470190827081, 631.031789111392, 676.22163239422, 641.265936168538, 661.957624690221, 664.02119077923, 659.779725614304, 676.399628276757, 692.701034231525, 652.447369375791, 678.941712908877, 650.716216868015, 680.491160673163, 674.584210662415, 669.330325124932, 670.572669591936, 672.279621300675, 680.541986609981, 654.085201215586, 692.72626489525, 679.728185161128, 645.269694877446, 675.52076923926, 674.73261037632, 694.420239961888, 670.266109994971, 671.604520734434, 674.568158941395, 651.055546678374, 678.125666144432, 664.324395214894, 661.219841248838, 699.176604513357, 678.559535598158, 650.557157391633, 661.924101458854, 680.733162961294, 655.162712974081, 669.70821942659, 656.021187702831, 689.016949151742, 659.793107877347, 660.042806834928, 656.99254925129, 658.499544205253, 657.643221719171, 671.976298099697, 679.142258966977, 681.130362207529, 645.383215832595, 683.594546605373, 683.224399385217, 683.349166782405, 683.67010365394, 646.152062986826, 657.798716078203, 692.29770489238, 701.918280210267, 673.800228308287, 669.479322371291, 664.091160979848, 693.193815517382, 659.173279214676, 674.650314706397, 657.830622641278, 688.744082695707, 669.408183368382, 670.255831071118, 647.211551714028, 651.727676706784, 652.880702359373, 683.864187460693, 658.670222971381, 677.004720051933, 665.269539272028, 670.215901573463, 660.971018833812, 657.870263691675, 681.364175096297, 675.61782785545, 641.613852681847, 680.888590157772, 667.739183145019, 620.151979908737, 690.950679658895, 660.961233540898, 655.776856002671, 652.865102317219, 691.706915023472, 674.945361622496, 713.472424352939, 675.723003908822, 691.539531116323, 674.797921847037, 666.32787093517, 669.182321896161, 684.05963471984, 677.072118811995, 681.608862949958, 678.937010481004, 665.761540214108, 673.499717947323, 669.547157979059, 662.181263702552, 671.146799039614, 686.147815444756, 693.040744254664, 697.207911471338, 662.644493002584, 700.66426652922, 684.948332962407, 635.087695423607, 683.961071796228, 678.364393240633, 666.004174255454, 658.808401372076, 667.775588005603, 680.368320141035, 661.404384410172, 677.697456939615, 644.386204794958, 675.232019020511, 693.444939451332, 703.084655945422, 681.239257628459, 676.714744816784, 679.458697800993, 674.22066377441, 685.864373455805, 660.439445897991, 667.854950852904, 696.473493955076, 659.851132235161, 707.28679994762, 700.167740800633, 680.179895676535, 695.316172327072, 648.923500905279, 652.473786115736, 702.28393230982, 670.357104381733, 654.284253257518, 686.860555560794, 679.660914703566, 655.723433492212, 675.771223312029, 669.736597377638, 655.440873230241, 681.598559432714, 649.738143982181, 658.85991538712, 694.226679342282, 671.196006684973, 652.884041430562, 668.215872207102, 653.776849492577, 638.423912241471, 661.084831188264, 677.71681266035, 669.811674038844, 687.314344271723, 663.134886745827, 689.483626126791, 657.888618914104, 668.839361613969, 654.564799221976, 669.004684454901, 686.207668576837, 668.306901084048, 668.412524894981, 715.723491012429, 667.441173799274, 712.827197153313, 679.636524331814, 653.884375885033, 690.339789512006, 665.039499509892, 699.736805197066, 665.597777509921, 664.084547491183, 684.180738222201, 672.315202917528, 669.616091251694, 654.274877123261, 654.922102934653, 676.765089534549, 670.215144003004, 646.641719019988, 688.302656295853, 649.405012699646, 660.747668244079, 676.855462540652, 677.747901330376, 679.802763420342, 680.370979831631, 658.714161040387, 714.076174220112, 687.815972511623, 693.149274663947, 654.463159515967, 664.015445819222, 685.082320142194, 669.517303393136, 643.753165346471, 663.486002282603, 650.437401268407, 682.405233351406, 682.035143054763, 658.912723349927, 682.395113657792, 679.443217006418, 681.907882876239, 654.447476966718, 681.695716203732, 681.253986531436, 668.510176316882, 657.631551306798, 681.93794793935, 688.872630586137, 646.66193327892, 658.989171335552, 692.02261418517, 664.732783127602, 678.068758098915, 664.774970013757, 668.376701882018, 668.585336456502, 688.549862949224, 687.57692447355, 668.878488582268, 692.877469903502, 667.599258638342, 670.091277559333, 693.701894113407, 712.473951865664, 679.683834834974, 671.676479642076, 703.389055811356, 674.970997389169, 665.70164330068, 692.796336743058, 689.641857458093, 679.121461572807, 666.522856956175, 687.345386588871, 691.515218326061, 677.211964864337, 652.397449518567, 668.558933070565, 688.852640197304, 660.244974666004, 655.444801339973, 658.18964187846, 685.401995028755, 645.154841427684, 690.992111637535, 686.033119238034, 655.51709305946, 653.955249105976, 671.765451077621, 655.295237289568, 695.964359275283, 671.369089025249, 628.046103122111, 644.126150418494, 670.810205570548, 669.313269026273, 668.896662922505, 657.443264577652, 657.910292347089, 685.089032040777, 662.598369317463, 658.365538427664, 663.457761213662, 686.466443422139, 703.339902460111, 682.493841158284, 672.301135578575, 701.181209702024, 697.221176230205, 666.668066535092, 655.574749842308, 655.638734298426, 688.916915427717, 698.232412385885, 659.262404369919, 682.281783441455, 660.411532136522, 656.758185850467, 695.395096343467, 674.8484565235, 686.7188743687, 671.215476667424, 665.398800913849, 645.317050430118, 658.561851607455, 639.805567403333, 677.023233012415, 723.757218841006, 628.960595726606, 691.230254915961, 658.833566122846, 666.602964514192, 680.858347293665, 665.285111803578, 666.43960821291, 659.048053503466, 706.294621417858, 680.676571737477, 670.169373836016, 661.402415012851, 677.969478116462, 664.015530307952, 646.835140630851, 665.685131317724, 694.855781260001, 710.095016350338, 677.375344207933, 656.845932221619, 670.711272035704, 681.001951466286, 650.494678276004, 697.79876220395, 679.357403566326, 648.507202500353, 648.001426043908, 645.835051654739, 677.347717928133, 688.04882709041, 668.215184869425, 685.031072294275, 628.158160091913, 678.815240293604, 663.346365086261, 641.050548147017, 686.263235394231, 666.1916495293, 664.782587386709, 671.022315956722, 657.322663298588, 662.435639947902, 672.895613067133, 671.176833303197, 649.177237779364, 676.009048395679, 695.860955703922, 676.373877162112, 664.497722748117, 686.449811845597, 659.491069551908, 699.678490479292, 692.428809811535, 658.355320948653, 691.139048980561, 681.768381973679, 659.020369292902, 713.836305458285, 670.567004614036, 679.031767882237, 665.748680114594, 658.109552214636, 659.361417541432, 684.650782305559, 690.812028781259, 646.213239528879, 675.199976725329, 658.792638097941, 644.335672966152, 669.733832886214, 664.743897695219, 670.311265960572, 674.43910663878, 667.130896097764, 651.030463094302, 679.513461065791, 700.684951925359, 654.914757617219, 666.944721406415, 645.197845184043, 655.261382244937, 712.512938923481, 693.031519215421, 657.195526426765, 653.564162407194, 641.527690808696, 696.5914376094, 675.185412830814, 694.666598185479, 657.257384799483, 653.084141610583, 676.40799245069, 663.853277330999, 661.270564528027, 688.327364113168, 642.9134853776, 684.880062027535, 697.122552876556, 657.982152020243, 687.079314672089, 670.802313252516, 689.082703287319, 634.648476317304, 662.574066550332, 659.292057900222, 669.647061636811, 685.156733935391, 690.286511130902, 678.955548882778, 683.834167699463, 679.749744268765, 681.379873357295, 666.857956779769, 696.077938000334, 680.232885643674, 656.245722904616, 630.077046026468, 678.24946568498, 693.960940883762, 689.232490304855, 675.960293420496, 669.013394721765, 676.543261396045, 654.561509404996, 641.256460893603, 685.714427991305, 655.1507310134, 660.936841402058, 656.702933881945, 673.178658385175, 665.547257824705, 692.684398153218, 664.419631854627, 673.697421094664, 700.799603183525, 669.063335365271, 696.989484656232, 662.016718980253, 649.764175719056, 674.87020170583, 673.667745787465, 700.79894310448, 676.248302586151, 658.316583071037, 672.402378183312, 677.581276864023, 680.616845649414, 685.051349134016, 676.425132999988, 677.714555414726, 677.399933299351, 657.269037242457, 646.765539137372, 665.53412142339, 679.418714625699, 689.654729300902, 688.442546998113, 646.069000054971, 711.9667118061, 696.12653397351, 669.956021301659, 671.150793662538, 690.442461415913, 698.180875110596, 679.586024003293, 670.235844335139, 662.798570634387, 677.651363321312, 687.586928790816, 671.443833535454, 694.231024138915, 681.384167251535, 674.927028409003, 671.62836040512, 673.449279986606, 662.220984227961, 689.33227444699, 678.735482348749, 653.635353986449, 668.236317844525, 618.21740208278, 668.512722878534, 679.291775865029, 693.085145234905, 671.614687335273, 690.148212038825, 669.510351769042, 645.999238720853, 668.470886689101, 675.973095753029, 688.722531077271, 672.945642422967, 658.863840993632, 687.628894476414, 672.381999668583, 685.572100208281, 689.226786787847, 672.148056685953, 648.780505951421, 642.152135367322, 694.734788860345, 651.527774654861, 666.93985281356, 656.69780569134, 659.306264972365, 676.34734793481, 683.507854501249, 708.453549554061, 672.796345941756, 691.377230563311, 691.816682176712, 687.742712566012, 674.115631128234, 660.253010238237, 669.511695316623, 660.521428238861, 688.450344026667, 658.577019818124, 681.806872079595, 663.19131427298, 672.38285695439, 689.479560152146, 687.231750202246, 690.158706654334, 667.687065788759, 668.488369800717, 679.230361671706, 686.494622008929, 643.863319515063, 689.598460592074, 668.041550230946, 676.65758908131, 699.269916079444, 699.592528234648, 690.631469462598, 651.822776336458, 694.029238285035, 667.959991648817, 678.631290360245, 674.801137074789, 673.310714765431, 677.35235066367, 635.265703200032, 681.711415329569, 675.719921868001, 673.110359855933, 676.67447781456, 668.291627288691, 657.801795264243, 645.539471353804, 688.074928551031, 682.193193300163, 708.39474943463, 687.871899254502, 665.550374579923, 675.786295567442, 692.525170834894, 670.471885888514, 674.032094682198, 685.079292407384, 661.293046272481, 675.403978508851, 678.154974287492, 686.623030414774, 653.687281624324, 672.189059299885, 691.55649452679, 664.713958888325, 695.152663963812, 659.533611949888, 680.002327309274, 666.717990263856, 710.533726381304, 646.687741498838, 708.224667381442, 653.8901834771, 660.224691087205, 668.51669922365, 687.462477787547, 686.909631472662, 656.930568923891, 676.576353399591, 691.035487399418, 691.763248806751, 656.259984490886, 663.741058090556, 686.048315438989, 702.712970790555, 659.328930728396, 711.331955253732, 683.277720609189, 667.266256474778, 651.649143195307, 683.287084593338, 651.738511639932, 620.87922050136, 639.065497038696, 661.619200121625, 676.739155197567, 654.595666763303, 655.77805443317, 662.386910540336, 689.179322059261, 632.33652349607, 659.141584317909, 649.355153149607, 662.109025388678, 647.766746867043, 668.40147041672, 661.209422279746, 666.848509352914, 675.616712259522, 692.546837870669, 647.790237270989, 671.336373739017, 673.456381209523, 672.926563134388, 704.460185855286, 694.24964572304, 673.914888369006, 653.958453148247, 654.458968251126, 681.7737589948, 659.013899079623, 642.195489181265, 679.016297760034, 670.914018393452, 694.783133411025, 709.701721311741, 658.646921136105, 630.966920052007, 666.451559427622, 651.185177433223, 691.823101149661, 648.991783004815, 680.850864625324, 675.039301329025, 688.930008919311, 668.877494042663, 677.859904606293, 684.080908293943, 674.600421108056, 679.823868106257, 687.711851780779, 697.849060432124, 699.503966081528, 715.816863699508, 647.586171792664, 685.908389145388, 631.179462294469, 695.895138929729, 669.285527176085, 684.746397701951, 684.07829357145, 693.776444526854, 654.191583171901, 665.652342952311, 652.153645929852, 653.681587869051, 688.834644648211, 658.779165242685, 644.526065048026, 677.049630893869, 671.207961163246, 676.846224905913, 700.014545882569, 674.552845262333, 683.013811531563, 684.079094314673, 675.713192821482, 692.692373741455, 688.946253159366, 657.781273571165, 692.135979024418, 672.059465484332, 664.415869662453, 690.534402614691, 652.634317093749, 659.094221842045, 683.269632488252, 667.141125867391, 652.467242697356, 672.546605703598, 698.71680688465, 673.874592121947, 700.066135531311, 687.184834985843, 663.421200385527, 683.520711594078, 655.040503379084, 661.021354741228, 661.92627904463, 672.090536722227, 665.15224329782, 668.415203707319, 660.267845243716, 635.852149137681, 645.262896421858, 663.740839302802, 674.934725932581, 681.951556828452, 674.813121387956, 663.889640408348, 663.526228813683, 662.999697612128, 701.606418615105, 644.260971379643, 668.289576391287, 669.13240107388, 650.955916729641, 692.023555109211, 645.822592121616, 693.877836694299, 686.180588045548, 670.304778720967, 674.765508779697, 661.619795404929, 662.723616166468, 665.5147943543, 675.275085519861, 666.695533917213, 663.354500616406, 677.933678555769, 711.132100024693, 663.859250380195, 684.59563673931, 663.491182873106, 684.512456121804, 655.810158816635, 646.583481688197, 669.117776933555, 688.166923217882, 692.704919712553, 674.955551051841, 667.40834304829, 684.132544761289, 674.698360109971, 691.008567451481, 690.876557685583, 700.956224922725, 686.67496254359, 638.383433244095, 687.813277691693, 682.032698654663, 689.684669573824, 696.155791122723, 657.094875313659, 668.208208586155, 678.837735784643, 690.583829974841, 683.726632833369, 666.371408407478, 662.213614896506, 683.950520943, 690.245526822373, 671.433945396866, 663.738342992424, 669.331142952549, 681.700068323947, 669.107136245277, 687.464878414915, 682.903119313663, 675.071354849222, 683.515129472184, 672.542229572184, 648.257195716317, 660.110892157002, 683.324142014923, 690.336382069635, 686.620690967369, 688.873667417283, 650.60721123472, 668.696317087791, 682.081039417158, 668.497494273655, 667.098300945711, 688.740762945641, 664.288625892671, 683.574249950505, 705.36082682661, 658.642530722876, 670.757799031775, 680.272267990453, 675.130606707827, 685.947410149557, 664.011663130686, 657.062314347677, 660.650089911461, 701.608410253158, 692.89759721886, 660.386704191557, 685.904133473134, 703.839077747135, 672.413698676767, 672.306625192519, 669.200811528197, 702.900817922446, 692.253118703845, 658.768933255675, 682.961810078052, 677.164185118674, 702.690745749033, 695.131942484026, 691.960924574472, 670.527471029142, 657.971535082459, 700.594539885846, 663.895335378855, 660.348904656316, 654.024916108902, 670.675406297115, 643.622815800162, 662.618155476269, 703.095746266014, 654.899077889431, 675.404658953416, 672.531880267603, 702.637658799467, 682.501867687368, 634.189089997116, 706.883852821492, 673.829736946974, 705.32881049237, 679.581210133326, 667.02393358704, 662.241404472809, 668.170572292051, 670.714781949688, 691.017238751664, 625.116264469447, 663.917995260211, 661.715614870416, 655.155253160579, 641.054942193134, 679.219309119123, 677.72754127422, 659.586859713345, 677.713629929716, 660.591387319492, 667.134321168077, 624.898126764962, 658.821634842123, 686.118051354061, 664.925685440883, 653.079651329727, 686.98609927175, 680.975815197652, 685.157040443123, 682.844456771205, 648.038751526656, 657.697028614015, 666.931793606398, 676.717702455993, 671.105784022905, 650.162482348812, 672.19926455407, 669.710830023457, 678.336038678249, 665.902796335986, 663.257247259687, 669.960028774096, 648.062834153041, 661.77414712195, 686.85731105959, 700.490022679762, 642.139835624773, 666.172991963791, 683.280949508076, 681.039287435133, 675.43556879653, 689.983177792834, 649.361529643869, 691.966071495543, 682.588369575691, 666.739735057166, 654.225342823074, 679.681514511332, 658.166166673862, 663.645586024435, 653.966395542592, 658.821546716348, 635.02610014381, 658.616117301459, 680.892208400088, 672.489639718044, 672.062547712248, 669.060302913017, 659.94733006156, 671.620005011835, 683.016842588654, 664.029339115765, 677.380061248391, 674.217921420659, 688.829783313387, 648.850809977068, 683.280228088639, 650.833041147673, 681.417335732107, 686.628851323231, 698.355681348909, 679.942793641056, 673.646963377362, 681.662532873088, 673.898241238653, 668.665484870077, 689.133723281425, 656.913256582057, 687.601842693588, 681.915831018316, 656.420866487938, 697.307604972653, 639.427947703231, 657.862765041938, 684.331617093919, 697.786693946627, 654.80491885569, 637.175717850452, 660.573590780176, 673.797161351149, 671.90094261888, 673.927675580051, 702.567846079725, 676.981012752223, 650.267444627294, 678.107509531413, 667.205923427474, 649.958156505105, 650.674952424824, 649.072191385307, 686.128858501616, 639.675679692567, 654.045563456367, 649.665686969774, 648.58631518912, 644.736655110189, 646.93737108232, 706.704971803501, 686.413854889056, 690.085931503447, 673.91870087397, 677.794945372935, 679.806666575291, 659.084221276871, 647.416682824718, 651.46587584708, 706.672077993753, 664.676794492395, 658.799307799016, 663.237245614326, 641.422135929049, 665.257343129181, 665.379107099929, 690.162182622715, 668.076918103438, 675.251870273516, 664.196215721387, 654.155872020057, 663.647525393067, 669.604048196131, 656.919068234027, 647.195353055639, 665.190505739, 687.479127160795, 678.051242992254, 678.073041294531, 667.026627602263, 675.028588891417, 646.537716818504, 667.171086033006, 675.323782311257, 710.983106023172, 685.098991856119, 671.451717438783, 659.779210900652, 693.925427280719, 643.043472103256, 662.615389590178, 640.375355085622, 662.47173911571, 711.559519600997, 655.181633156575, 664.76339168399, 668.75872381474, 693.937500444975, 682.073624182513, 647.534464007075, 664.414937318761, 680.045104723635, 668.547118162928, 671.110563678061, 706.847018241666, 666.717819957671, 693.756465320021, 674.765005176508, 673.076876678443, 668.554588770745, 685.829751466456, 680.50362066006, 685.100348371271, 659.563010636856, 680.915024243234, 677.358449944118, 677.674758452826, 678.178900414332, 659.105984946058, 689.999296522184, 651.695835447096, 676.728040160867, 673.860258180734, 693.010825640327, 654.498646706273, 686.443158992429, 699.449770385339, 661.919990253299, 666.287913920809, 679.772305334104, 675.815497084106, 664.838008690142, 680.933258327628, 667.644483602704, 669.279157881611, 680.790911209613, 686.50500806078, 660.043319835803, 691.873800364928, 667.602137111088, 680.296027224711, 674.24493615324, 659.712237089964, 687.642694846079, 664.219966455753, 659.742891205743, 667.069883207846, 680.417068829587, 679.152324624396, 653.15165086542, 693.909040775362, 665.082548936978, 655.203315029817, 666.632872386835, 664.175720737369, 654.36058688572, 687.963195925944, 716.589953424982, 656.993334696617, 658.832804436779, 661.916854699848, 699.850567486402, 708.81256871995, 691.096074161478, 650.808012825261, 686.149167956076, 682.289811437608, 650.926497026121, 664.438907570129, 654.971946950964, 681.013169698896, 692.234275906359, 667.892844261805, 701.236748461558, 675.623519099316, 678.525996059126, 656.884411320558, 664.615878820015, 664.32794399359, 668.895470845316, 672.743391668891, 635.791277909727, 672.018162708759, 643.785997768564, 661.249983599586, 707.047700268491, 666.395615724689, 671.226151351881, 660.469420805402, 710.436680202382, 683.986806005066, 677.86526820251, 660.968770579065, 685.421957120324, 679.097846176203, 640.611678111193, 638.712126068473, 685.949862135248, 652.44918142482, 685.203189996389, 672.623563985479, 677.783379812832, 654.422771863385, 654.178171023558, 675.030413933738, 634.901338169168, 677.076168351142, 681.098099294189, 680.249864573828, 660.463580719658, 672.670026114591, 649.507608039218, 672.046690134887, 665.850954398093, 677.516847872678, 663.9617498639, 650.726176156904, 698.054946736418, 684.51797675389, 657.449608404034, 688.301232257462, 678.140248171523, 663.948956410685, 673.844842304095, 683.74583762587, 696.202382735514, 675.380814520553, 649.180450757783, 665.538166242316, 676.833120549751, 703.344503288337, 686.992221347308, 630.487172127965, 673.920443717721, 680.646602223645, 654.850598671323, 659.597614452309, 674.084246447959, 647.690630121652, 660.778538195462, 693.348889528028, 656.466763797748, 700.143549659381, 683.669600209123, 659.544589321359, 693.366566224844, 684.477330454998, 660.967715862903, 672.036632373976, 664.981639683435, 671.156986973715, 637.132496657674, 669.325971258921, 649.56365692731, 670.291983936869, 691.285365146644, 693.937498105159, 666.250448058416, 674.617417380214, 672.955861615622, 678.030736398002, 653.87881789244, 647.945458700801, 666.165206790253, 669.623668577526, 684.572697309218, 680.805055318118, 678.638121901495, 678.947092368188, 657.567462949369, 647.090577791011, 675.343824187992, 666.080647068929, 693.404989738973, 681.108533483751, 671.873169781423, 656.170821646654, 681.65108907188, 660.320080829292, 657.3585997591, 672.211129772432, 686.430908386306, 676.877126858268, 682.542835659252, 677.638361725954, 664.37831024459, 672.837453191362, 684.606761301869, 670.567259710533, 671.731303932051, 677.880070099451, 678.250906264017, 670.784588358798, 671.570504963978, 667.178589754521, 691.852387109309, 672.906081043388, 690.000154620743, 673.183446023398, 688.717277452997, 671.97846448412, 680.889497398654, 657.038562908928, 666.295307880869, 690.474113068088, 677.152900314597, 658.168723663143, 650.487661477642, 667.516598755784, 660.611069196644, 684.016448820019, 690.710532270518, 694.466547796633, 675.796559618588, 684.235168785113, 666.225372758531, 719.619636619516, 678.156827452242, 640.067248455758, 689.578340341577, 708.4086438393, 699.022355663667, 726.335972340692, 652.160549855035, 668.842965894174, 669.665352144808, 671.117556830127, 692.455330880583, 698.841465368126, 653.108251540612, 661.183127693337, 694.127677616493, 638.385239381832, 665.063546557288, 690.987135354582, 654.968401681867, 653.294065461962, 646.137153938492, 705.862970543209, 680.887550289583, 656.186950605851, 678.985191027705, 684.476050842247, 662.105327938702, 657.578792308247, 678.938840390128, 665.616314913048, 643.938979266388, 674.262694961597, 658.967577938399, 668.391988771411, 688.942739031343, 679.631968599921, 668.554507873159, 658.457204278616, 676.214303486734, 648.775626104089, 668.580627325063, 681.194925002672, 656.800541597917, 662.995986502305, 679.194168272656, 678.09465211828, 648.990237830674, 677.462881330448, 678.171395746483, 639.853906080594, 648.665316544338, 674.041993010118, 659.422707290642, 646.968732525175, 658.258551804872, 678.101094170761, 664.870229022227, 668.204412451047, 688.212385900444, 666.098528454627, 644.038813453403, 669.628111473531, 675.6226237681, 657.794596353072, 681.044270880095, 674.699105634502, 665.341188237977, 663.645436933039, 660.904992590013, 660.429976027512, 698.541922068888, 682.292233635912, 690.527365966845, 692.239736838959, 661.351323330216, 678.525951677733, 677.463832001765, 677.028621259322, 661.504390507046, 677.373175404236, 643.220155282064, 650.358089232412, 661.756803267503, 658.803095629783, 665.526306745635, 674.592235496418, 686.057279475744, 701.48110147119, 679.236135870515, 647.80550554384, 641.512789351769, 679.778527514582, 681.120851953615, 669.174752000865, 703.301493593464, 689.199894258488, 677.634991335925, 676.729193134853, 670.94482501377, 631.233223525434, 691.607512209791, 672.643034779773, 661.169109105408, 660.044054660311, 660.833686626588, 669.217119095023, 682.408078786126, 658.254654088889, 674.627231303026, 668.538854223304, 685.78021999198, 674.240891384151, 689.233565939474, 662.846791619106, 694.073054816572, 671.498119736329, 689.670339108482, 695.266146502817, 676.315990755225, 658.732918749721, 674.834002295312, 683.521488190607, 659.292564814883, 690.962205698522, 698.535493245023, 673.747767248114, 685.849981165857, 672.118447138674, 651.152571384672, 654.025461147971, 654.786809837102, 695.792382114268, 685.543941468557, 674.011206725905, 658.030622572779, 661.684145223571, 653.161217158748, 682.197059973015, 658.985424655585, 686.542611922214, 651.999339143371, 708.45638519877, 685.446130659796, 675.482216569617, 665.143117202083, 662.110217377916, 655.166152436794, 674.454669803267, 674.834794826831, 690.197420503825, 642.713328487466, 666.808807121098, 644.973444364429, 703.425072027099, 689.389212820928, 680.646470316739, 669.103540762293, 651.138247091576, 683.877883850924, 662.02350389266, 665.101581896103, 690.202699809862, 636.40111365289, 659.988997990795, 691.562178122805, 696.920147276179, 694.915577901586, 666.642898001577, 647.159335909449, 658.282001387133, 663.96004983231, 665.512963703879, 652.045195954175, 646.2597955469, 660.526754910071, 665.459701841476, 682.068504185241, 676.771200230678, 644.113489650133, 683.779985682017, 673.34636821257, 660.374049421399, 665.91022782719, 674.974945783291, 663.893588017377, 674.01805391132, 698.218377592417, 688.643627705941, 679.489012163285, 677.812429119965, 686.831955017026, 671.78614797685, 688.199417080385, 676.779923114638, 668.566358725323, 658.615983613709, 658.934438916773, 682.781740523875, 682.315136972094, 620.379242705205, 667.253606662064, 690.352342461312, 683.908454407417, 691.674945064952, 681.485748243466, 641.930161894516, 662.114364941632, 696.276613637581, 658.49475742693, 660.534037345729, 674.464368084031, 690.32746681671, 664.533707823173, 655.763396324009, 678.871130141352, 647.653883900253, 691.027041446263, 660.920027604337, 655.031503084928, 670.150098958351, 690.740834104751, 647.84770329942, 673.047415523085, 653.387781643898, 646.788626445056, 689.626701670102, 652.08750219762, 678.052437064589, 659.996753940315, 659.055881925004, 669.899544879785, 688.932259550971, 685.145967277761, 643.578920243844, 692.491645693823, 684.267555193232, 663.023447081242, 648.67324601358, 670.979628043431, 652.786797925424, 674.633680012112, 663.864610793938, 658.601329658259, 680.339765228679, 690.588269413651, 674.800224042922, 694.530847365798, 674.30508117823, 666.158826129245, 670.686325273145, 665.354648353632, 663.912275284959, 651.812065836714, 668.203540414507, 653.867598253531, 661.957687020733, 717.78832327426, 692.093455492299, 667.598207094309, 673.011937620544, 645.339477238805, 669.09934726806, 654.341878691825, 653.042254551961, 668.556550272192, 658.565841602889, 683.802342190897, 691.72302399519, 688.777946866447, 682.169712745224, 677.120454840626, 639.680558602366, 672.427500875308, 677.921259971239, 661.060101885032, 662.496601240988, 644.194179677045, 659.917145285769, 654.531938225259, 660.488021661653, 654.57560451007, 676.081771690654, 655.472184061422, 670.547899291845, 674.651995724792, 647.479729163674, 688.943350590149, 698.051490869395, 692.9763007586, 681.419208606938, 652.844085379152, 675.294637815487, 652.867568912379, 641.021486190932, 673.193226378878, 656.977819796471, 650.030814831944, 676.763077177496, 691.082230170744, 675.857122031172, 699.715640078058, 655.073906788256, 660.98775686255, 673.886398861916, 642.451342468403, 686.759531611254, 642.882042752485, 648.228972292326, 650.614807650711, 668.262142955564, 657.090996037145, 647.992561158812, 663.441690761505, 682.412014631783, 658.554814873072, 654.97439739903, 663.714980078504, 664.491291991582, 697.058866450749, 666.989215816926, 685.773858301596, 653.852390840376, 655.082129527235, 665.503627146774, 646.7862177978, 671.049085716695, 669.236892067594, 689.50248238716, 665.227589521728, 666.961946504665, 667.884082788584, 702.422810775678, 674.024846675854, 649.358143393062, 663.194393840744, 639.447747262745, 655.237104431802, 681.722046626326, 674.340071696232, 671.046105846622, 680.77823879358, 684.114943328861, 680.001039904699, 685.629569377738, 668.952684345201, 675.628477796557, 675.156646501276, 695.018859512553, 677.231695156525, 683.91529787449, 685.245716972104, 683.496613488554, 681.704695022554, 633.784903503153, 662.654643998865, 679.803607581963, 681.474125925753, 684.393347318085, 670.219943326417, 655.455684919188, 651.509530178107, 694.402037915573, 683.447313308854, 651.931226391841, 651.007187133825, 650.458902124463, 685.377751674232, 689.231404622553, 696.521438535863, 672.466737203294, 675.402251075973, 662.485110307333, 662.366604020658, 645.437318157336, 661.362110221423, 667.338859350835, 688.051289448679, 674.739960227091, 656.948160971731, 666.308403022868, 688.112041818524, 653.226059212618, 660.49929197859, 625.291472359791, 686.028709251309, 689.234855639854, 651.799623334703, 663.785879877537, 646.571127052059, 673.581427065445, 666.873290252273, 680.235844481886, 648.930555676465, 678.709108190829, 656.504308318476, 663.186820642248, 694.775883154829, 700.969688448754, 670.509687091465, 676.822504578994, 688.952861516437, 684.738026481569, 668.858433782468, 692.389194096364, 704.75116082509, 682.022973226975, 679.048014221684, 680.799890830914, 691.520403873067, 663.612069694661, 638.473805804004, 665.849205607141, 683.268260492343, 654.62502976115, 690.213207614023, 694.772963357421, 688.498608243815, 690.473768105901, 662.80436770405, 683.6218233927, 656.736891568712, 695.834069367819, 647.998843252256, 667.386345223954, 667.984133128502, 680.505862123585, 686.528856733191, 689.844466386852, 654.094312510554, 673.724936304524, 661.858584709549, 658.644468815962, 679.480274834367, 688.11115959667, 688.312657122275, 689.526615987367, 644.680392615419, 705.251255870055, 635.802910930606, 667.550467258206, 651.762717705372, 667.4761316619, 677.74393220395, 645.589911235178, 681.748684307854, 665.730849291061, 657.283998706755, 651.146968378622, 662.794950546798, 661.000593385465, 642.045761361876, 679.826845422194, 632.34693933917, 683.174457206934, 657.776278398972, 648.491564335697, 644.603990653633, 684.425300293543, 678.541797066778, 676.029156106512, 657.952945275518, 675.477344807893, 662.469705485929, 664.175903991654, 663.821916888529, 648.487107485637, 663.597323541533, 675.393152786736, 681.719009300056, 665.821280388918, 650.989497510489, 687.982710063834, 676.430829042327, 651.124915048999, 669.265376203718, 666.600812056627, 648.480648188517, 669.081177390533, 670.122399174977, 677.004572169493, 689.643991832192, 666.568929801366, 656.390969810597, 670.300476295759, 651.17580931172, 666.999058795062, 677.649802104539, 693.367636862167, 655.554625773857, 675.573694166803, 665.332877724532, 683.561861718941, 676.167277543477, 682.892563814925, 658.304474784619, 673.553389869997, 689.245679616381, 660.503302079409, 652.639334701047, 658.537139721319, 655.375028489371, 659.214792060831, 704.369088032285, 693.44346614855, 676.339327762484, 647.076830006372, 705.673792422606, 707.185230093355, 673.393489308123, 650.041789526833, 671.498707876802, 673.063407618782, 663.731051186513, 657.278725849453, 671.214389472471, 677.065447780678, 715.623309403253, 703.148776819604, 651.643591426938, 651.139012425383, 667.177544024356, 687.93626614258, 677.075227747303, 650.049584283388, 673.615418900033, 639.12791763678, 685.159519826824, 664.239805161946, 659.934350499229, 678.843871444803, 661.654464050935, 660.315898456643, 665.814224457113, 685.703364099593, 681.743244524313, 672.867348631569, 673.927124777785, 699.352099532514, 687.633018914464, 665.482188673134, 669.845000005157, 676.68610894905, 690.053379774112, 663.283774622608, 682.752685878205, 631.565373072614, 629.746078223192, 644.234491910255, 693.268504893323, 665.083170960162, 655.902212325992, 648.962134547251, 704.331239468788, 677.843301250905, 675.825408064704, 657.417875692723, 647.313005490195, 665.450644998848, 679.994345572004, 673.183485560395, 680.419157752485, 686.531840940886, 709.714361260598, 662.471065795037, 649.989831661378, 696.220009592015, 659.974068959348, 629.675409295598, 700.624460935307, 660.085267608545, 691.723868101892, 679.347873874995, 684.124976676479, 670.147199798299, 667.928641271877, 671.759444571791, 658.469854771915, 676.263112631098, 675.722029197647, 676.510367015498, 638.008503619663, 689.585663003383, 663.687606777468, 684.380998021482, 672.458904899487, 700.328857907362, 652.627947600457, 685.445959539447, 666.015772417896, 651.348712943908, 650.600273866363, 682.926786209232, 680.917961134971, 665.151567230133, 673.135043085685, 660.819715384204, 688.087793149593, 671.592221686694, 675.767038998144, 673.265229075771, 657.746872060822, 680.321108917971, 658.160115209709, 698.18607057918, 686.024225719994, 685.081043543857, 649.838738021696, 660.342574700111, 670.152611319398, 650.447883225219, 664.463889955681, 695.434396590749, 678.139353585763, 688.184003080094, 693.810526758889, 686.90918418288, 646.965333410012, 640.396538399985, 658.195663108591, 651.844233408745, 655.39905614231, 686.383045832058, 674.753176684377, 689.829615833357, 686.785674432553, 663.359681087739, 660.840206208497, 646.600406025926, 665.44121580237, 726.187227354465, 665.799883652686, 647.184131242665, 678.236591562624, 670.084594276286, 688.869414615944, 635.870440005836, 655.498827776122, 682.516987032927, 677.903341557041, 653.898024695272, 659.123729933685, 685.280603002729, 664.643466772794, 697.852752739691, 648.296634112148, 659.05394632484, 671.187412882987, 662.995642449201, 685.431229151557, 640.345369029866, 677.504522881772, 691.838192911367, 668.644021068424, 676.892224664369, 680.22027211794, 680.921478230973, 646.550370912328, 684.819940935135, 691.875911183458, 704.345585688165, 680.102640236472, 676.469181479827, 659.960352473065, 658.914267219354, 692.275138222201, 665.859005043851, 662.674570195169, 694.696007199155, 664.719874280772, 670.206827967558, 682.590341690562, 673.425508832873, 695.090036040476, 662.080676661417, 659.003478666146, 652.88194244183, 682.734722461349, 677.809133867318, 673.853384887789, 657.288022121602, 647.999553743129, 649.780246874115, 688.028553894257, 691.344118108655, 634.37496200981, 681.9211995525, 695.544402297556, 704.410428545688, 671.691928283992, 675.185188233738, 688.744478931553, 656.589071024387, 669.580126229579, 644.832626409182, 695.617587195941, 666.801089243487, 655.10300202379, 673.596782849003, 653.010843114933, 676.121084076718, 679.106626309253, 691.525845163133, 713.161239383983, 685.753093698849, 655.974163813361, 666.597068344779, 660.21642492827, 680.986273502841, 653.325157495986, 666.820617051436, 679.992557182033, 693.817126623355, 676.353680910237, 682.04631394735, 684.395307421503, 683.100827244126, 669.224239228986, 701.35811397324, 681.597833362051, 664.413074894343, 686.459617061458, 685.933033730979, 660.449682511214, 621.826951447421, 684.736501233221, 667.294606997826, 672.441814053462, 643.508130977468, 648.272840756845, 679.434810786747, 686.865323948924, 663.651719695978, 673.80271266091, 673.114840258971, 693.086997514778, 676.494501635333, 656.940673471549, 660.860079260493, 692.323623343055, 721.724151787545, 650.253913811369, 662.076767699974, 654.792368286216, 678.162414374735, 669.986668614, 674.447004524765, 703.70915598863, 637.350992504147, 688.9306489749, 674.653624882635, 686.360365589614, 682.238354510998, 676.749308713487, 661.68567036533, 673.390346415325, 684.470855702806, 690.285368510664, 684.13380596678, 672.189125039915, 697.91777151979, 676.966425701722, 666.35949456688, 664.769983121376, 678.366303817492, 642.049755269992, 669.555846781649, 676.183968499913, 686.535418354154, 664.409720330798, 637.092710702597, 681.709786945374, 688.246000611637, 679.090290588268, 659.132455349916, 647.718139202626, 669.874183416219, 675.012318234077, 655.953586839234, 651.526857803084, 671.745249851134, 650.544447726157, 674.252704487039, 655.536270843201, 659.687273463505, 651.728810355405, 654.898428442248, 656.565960086564, 679.727236894776, 661.651748829502, 669.594332366774, 647.058084503098, 680.272114405731, 686.37501749267, 630.122834605715, 703.033067411668, 657.550308749115, 692.089806427649, 632.244253151433, 641.170625301972, 661.535376066114, 699.457051582809, 682.163343212559, 680.440249914466, 659.425366198881, 683.059624564754, 687.688366819852, 663.254150798824, 651.924631428945, 688.636069326581, 702.951705929618, 684.544950234978, 681.186102409026, 659.638783093475, 687.197967903891, 666.835483634163, 665.395351169388, 657.106933788356, 637.434730215247, 650.990384292114, 660.724055518384, 645.204841184902, 649.93323451111, 647.325479973908, 673.643157667778, 699.647787845696, 671.384900759907, 683.254247778908, 664.729027007455, 662.814699653959, 677.782466137677, 698.874474339849, 694.151597932615, 680.535220851794, 683.475555574405, 685.672918666222, 689.108192820883, 671.443330752557, 664.769792602437, 678.860167243186, 706.287115219216, 665.066578269821, 655.629623151486, 683.969605230438, 675.504855116231, 665.402298970412, 678.9795302891, 667.332234612512, 679.290534197105, 672.439303154352, 659.223462871239, 656.976460732462, 682.113051334424, 660.600870111051, 668.13734687193, 667.462065926075, 690.469873629042, 681.803534053268, 680.254989676071, 651.279149233767, 647.154387019826, 706.515546387134, 649.808250946865, 648.498401671482, 655.374794391254, 696.918778205641, 683.701570586562, 697.915501957646, 682.538709820117, 641.924506990445, 696.714128717915, 678.797835038286, 676.416428041645, 644.38935346305, 690.991367350973, 667.73393023971, 664.199593338791, 659.752216071309, 686.574132939657, 665.257915521869, 683.694064059526, 671.340018672087, 683.27391957699, 666.1697294222, 673.71650637298, 673.711769068992, 686.647933101025, 701.719030281599, 692.701050868512, 664.367705564438, 659.931612737141, 637.766587500273, 647.751651613503, 684.212502672528, 667.207096860708, 652.065670080485, 652.241455204063, 656.542708622955, 685.389039731501, 691.129705210105, 692.686147765125, 666.354189738325, 667.216060617536, 658.506150019388, 664.242021864131, 695.246796403049, 662.547170025847, 650.524825947805, 638.738192425258, 671.623248790302, 626.431277039348, 674.317796680265, 663.499098161735, 686.94448327935, 684.287449260709, 688.517380965277, 697.656678584771, 678.613977042472, 647.124922546562, 671.999486286418, 674.609559269295, 673.451590828201, 682.902947118059, 658.711428269854, 670.138102870184, 682.873944958216, 662.902410274018, 664.285763115613, 665.105098807449, 677.874000431819, 662.619471668005, 696.889638098179, 677.632260220491, 682.459461813458, 688.618854715005, 683.939363023452, 662.724218105833, 691.337226392142, 673.705197990578, 681.052131803173, 672.791862183708, 671.979865957245, 685.069334226311, 670.85954958124, 665.257616749422, 705.420346863365, 668.560332942376, 671.163298498164, 661.861735384306, 640.321282978458, 678.980709852921, 646.895899140127, 659.123819413492, 687.093015682013, 653.793239090339, 689.604400881419, 657.939859589777, 676.42533520391, 644.781886752758, 647.072559458496, 659.858560122139, 662.267338142095, 658.005225452189, 667.492295169744, 633.568349903539, 662.253894170284, 666.290332047808, 683.639321275402, 711.116666563301, 653.023038942389, 669.057139332701, 666.157750394846, 673.214209012633, 681.541329944921, 679.435285115084, 678.765522899606, 675.241949958909, 676.946080518251, 660.299485392911, 688.214328948226, 670.791966801806, 662.319418126681, 660.116760263867, 667.346502295086, 693.586619058301, 673.798022489848, 645.805171808267, 674.604173724975, 650.334202492699, 668.894970203864, 680.798731485565, 689.571524919298, 685.799581365038, 656.004811895393, 647.604045250468, 673.780824246834, 674.280500988146, 658.675567365076, 684.075470986442, 644.843699338535, 675.325843010627, 670.612431825993, 693.604155622328, 658.09165016771, 660.13546010178, 660.23086824289, 663.249159240266, 680.497591101996, 669.662350365251, 682.31619554413, 673.432672629899, 679.682957431465, 666.113416127732, 672.20832650285, 666.527874338732, 681.95319182719, 641.461109748251, 695.543425208809, 686.524885698359, 651.545416780814, 649.139216344175, 677.15725924768, 641.783544943481, 690.544182850193, 663.444193815664, 634.448633044313, 672.507309035229, 696.936494007897, 662.260466240709, 697.239038162228, 658.442369895767, 675.836297891565, 661.902667499828, 682.733062438645, 671.446782702945, 666.233245492029, 673.667921027938, 650.938624736086, 688.229686668875, 673.215985411696, 675.307201075251, 679.211339269138, 667.061991947516, 666.351895930036, 686.452191471519, 695.280313674641, 639.865055098461, 653.602598000879, 687.996573911437, 709.117598603677, 666.492883102644, 673.974115886674, 689.684407539734, 665.485097577225, 657.050179224573, 681.675373047052, 611.746394544923, 676.211377948296, 656.050902387776, 691.492019183066, 676.656696842354, 695.236829973885, 655.201873088352, 675.073308778536, 647.424896406388, 723.933116760143, 668.925526746846, 685.319663100569, 692.053929282155, 672.778338326731, 664.427822542452, 642.981477423223, 684.589830361793, 691.214365782193, 664.433518781675, 671.073278922902, 697.793528445882, 700.944871983074, 682.36291961745, 673.580043921343, 666.800524498725, 671.971354442826, 672.579628369245, 675.899875127608, 680.01421592911, 672.583366915583, 670.735192237214, 681.124123681856, 671.952875604561, 659.314966521298, 692.083699238384, 709.403082198549, 687.535807320377, 654.045052962875, 700.768969155039, 673.539917512329, 677.639646456105, 699.493355736909, 650.705822560644, 663.056100403516, 651.218384448135, 675.070271598597, 661.996637312101, 652.372940463399, 665.584139168436, 708.28152539908, 683.60378414205, 677.6691123857, 648.707799845134, 671.106364079612, 672.501308930553, 677.105831308218, 653.132778747899, 674.06084620523, 675.602199206204, 640.661569248794, 678.551920313074, 651.989864441025, 690.47701164427, 669.69349742979, 715.36022697856, 681.675701156032, 683.715938495884, 690.730159661503, 651.630964393609, 681.08620551118, 677.643011445403, 681.480970665194, 663.859277033238, 662.040264606635, 676.154402677411, 682.390415861598, 682.499383580267, 691.907064190109, 661.255692647471, 674.469905274219, 644.154723534322, 664.004041016487, 679.864620794927, 644.519406832899, 670.456285857685, 671.656836354601, 681.401205809365, 677.234049815998, 667.051848819499, 681.720269091503, 699.000410979577, 680.044165031611, 661.052322754092, 687.953886599044, 707.296707629089, 697.557867313351, 687.979748820333, 712.043884674307, 656.044809895189, 688.75483605222, 686.93533971769, 650.799655718829, 673.726516303594, 684.289066445573, 630.111245920556, 671.078153678899, 672.954547838837, 651.841432733158, 658.253840908004, 647.210046392778, 688.800222758295, 692.558605079896, 678.323705289071, 667.955763719635, 683.158827290267, 661.203271893412, 679.482132212922, 704.915818275473, 695.722505311068, 659.023887422687, 664.867617643426, 691.982723291986, 680.710320657826, 664.006524686076, 693.793346885406, 698.115946127861, 676.132426806961, 679.889690000779, 673.176352161066, 659.073330109624, 675.523875778672, 690.190377035064, 682.284582921023, 650.787186841073, 663.717237275741, 645.273369023201, 656.722062413044, 674.006455899426, 676.73616488539, 691.379631348271, 686.119439543125, 638.721106346817, 650.096267936013, 682.320550827681, 679.376826941593, 700.918750805227, 663.013293133979, 672.454342312735, 685.59980370114, 654.721981201135, 662.76463872043, 663.697259503765, 673.145564497036, 667.007538674871, 685.664995956991, 672.99799380851, 665.07117252321, 678.247111137372, 700.509907467577, 711.914904031733, 678.118542868624, 676.643357706883, 657.726238136945, 665.546609215613, 692.99273809943, 664.918609989564, 677.077491336067, 688.848684333879, 673.596199155251, 702.112853579663, 659.802076738584, 683.068305796837, 672.106671438524, 684.754597744213, 688.33955815204, 686.573401798081, 649.404932985524, 677.402526674542, 663.494052907961, 667.294517761073, 671.965707111485, 687.074242399412, 703.771155730655, 677.125912882837, 687.722663218847, 659.911119571042, 674.400146192634, 640.331218970516, 657.065556302242, 685.736292103697, 698.891256658712, 666.059104228193, 666.624706902874, 673.22274042581, 674.490469293564, 680.041643503472, 653.251400913317, 677.961273975842, 664.284677882779, 672.098406450109, 710.156494040312, 655.517041011529, 675.115977891097, 636.85403450931, 696.125947925926, 671.34686395132, 663.282699613364, 671.206133605146, 691.248132263372, 698.867071684752, 659.459166729866, 692.616515638613, 677.720345445495, 658.406924488311, 644.469071960788, 702.12942723795, 641.878403446085, 664.913257545758, 679.442873266809, 668.837953945917, 673.603466130262, 659.997071922243, 691.871256347368, 650.244245542192, 689.326259618017, 670.84705829729, 686.454630705714, 663.94058598083, 720.525453518993, 675.250493011061, 671.540377140806, 702.351477197615, 626.16329086061, 697.161369930788, 703.406980529703, 682.43049346474, 693.827347317384, 672.880626072628, 677.554362466941, 692.138176977858, 676.406275336201, 675.470825413884, 662.646687265514, 691.959991047238, 690.995922561706, 647.185384584603, 675.663176152894, 692.804757487997, 672.982986984139, 649.159738591808, 645.94562028957, 674.593428043491, 679.912249945298, 669.460773662643, 660.446699734401, 699.074133293325, 676.46565045208, 661.899347578873, 664.001513285469, 651.373977376392, 647.449809981182, 695.288038222296, 661.625356015704, 657.379155549918, 659.244846411242, 668.308159483183, 684.587006229701, 665.85543680934, 683.495689600277, 679.484347374499, 691.5124698307, 659.408443936635, 657.886721122076, 666.209261326653, 686.58883082092, 665.21017450853, 666.48772426001, 674.50720453329, 635.75121512769, 684.345090188011, 678.228045456053, 656.456680513031, 680.306545063239, 672.431439321993, 686.356222910448, 644.748862568069, 665.301431288444, 678.168002686553, 677.285629064767, 651.716903945802, 705.387855989533, 694.130425060491, 690.056530666692, 678.546640589722, 694.654344996879, 707.159442706852, 669.694619135997, 651.450902934398, 667.797943728936, 690.652027926445, 668.855045138115, 664.571734309157, 638.177526612456, 671.79977763303, 692.174111846911, 689.656176835053, 666.096975781362, 682.417854927484, 656.534703727886, 668.604839740574, 689.915130024697, 655.131196219695, 671.276566100763, 684.962167030107, 665.11538119424, 662.839979254622, 675.812222845827, 653.652711154954, 654.862829207008, 674.549643794768, 673.614387252493, 651.320669956532, 651.761168787766, 658.721327924363, 644.251123769956, 667.038226830865, 671.968019418091, 673.93108513556, 653.676542527269, 657.687134063783, 710.064133427723, 649.659960783266, 671.244980281317, 681.534282333717, 680.152640903614, 678.491971832088, 671.698953557868, 700.520838114575, 659.197574120163, 663.066990734708, 681.853321175927, 651.253121549614, 684.262097616603],[128.979003661144, 107.247725719326, 137.502562441617, 178.615903922753, 127.568797336203, 144.617646262594, 153.312330047582, 115.692825272148, 125.730892272013, 171.801396415751, 135.926107526963, 128.196144017372, 121.768797227086, 137.573414582945, 122.805599149534, 142.977309742383, 105.750991476354, 128.121018477587, 126.071990938222, 169.38660021029, 111.945227241183, 103.844920878484, 140.757553700782, 118.817765921329, 135.227831532743, 124.573451247395, 130.579927620705, 169.15702792975, 156.626139379485, 118.190034620737, 144.95139941871, 138.54961525622, 149.580737847543, 162.077108601688, 176.791902837697, 135.494472425092, 104.600751604161, 116.72332025494, 144.292106509933, 107.833368162121, 143.716862128002, 103.605684241502, 148.727420605076, 136.445275170158, 97.9125877639419, 121.531554890492, 125.479433214173, 151.579166392982, 154.67032902585, 157.403896265676, 96.1591588053522, 139.855405015215, 137.234227150969, 125.616604213128, 153.945473956221, 143.914756856265, 137.560212242171, 158.808720722305, 118.263694756401, 158.364709555978, 110.863009740558, 116.507016638016, 155.143729768786, 155.797995536577, 160.47631254376, 110.25434081533, 142.934812435575, 101.806919582221, 169.165648138018, 131.539074561307, 145.939259773763, 131.312586985317, 148.513641765835, 157.424903568175, 129.68152820856, 151.478545104121, 120.163350466654, 108.021468630687, 164.862857154762, 117.629563641908, 121.304027968616, 147.077592929296, 144.525529113073, 125.170889684738, 121.06781786414, 114.937058497452, 133.89579721298, 141.545761577304, 138.445266642157, 125.524632088274, 117.033131828079, 122.129005428931, 151.269892605634, 146.973440777374, 133.833498988612, 146.443691477674, 142.417722777127, 149.090066386013, 113.923332246834, 158.922401503985, 142.901922646041, 114.823082638355, 118.812257183369, 122.375190796847, 138.862222867001, 120.998423815116, 151.955600882045, 88.963639083652, 131.305302309791, 114.955199050074, 138.325926129632, 122.001898254871, 120.925821373761, 150.430062579842, 135.127688568933, 123.185064060457, 115.248584685008, 115.697251535085, 115.564397604801, 127.67016886843, 136.393309023335, 132.630329039571, 118.407386665934, 139.526664291896, 127.54297767453, 123.242962883479, 125.653519610144, 108.927836226224, 112.579491593412, 144.788116439765, 125.2862431167, 123.131452095142, 137.42199154747, 135.210756455258, 131.150299798798, 156.894519422789, 165.826718601097, 117.092134036225, 145.235158989965, 147.328586143973, 98.8730404457821, 133.525087577964, 132.552728600599, 151.602949345867, 122.308603653853, 139.082201999183, 118.021734510621, 155.161836387735, 144.231931705967, 126.942696085466, 164.13581253104, 117.786713028426, 144.122449047544, 121.291396405508, 107.570344929637, 132.010099502827, 111.483968881484, 139.730620582071, 134.509466374455, 142.063091200405, 134.935112451141, 139.774730827988, 111.039774872907, 138.252150887076, 150.360006911291, 143.107806477372, 131.876312236096, 146.658708842352, 156.554996682922, 160.631120436479, 138.259484441432, 137.208019635083, 128.771113507096, 155.639572084208, 116.105495616921, 124.584002341942, 146.922330622109, 131.483561894223, 168.340510299755, 113.292389239189, 136.441550011024, 104.161016795896, 125.469357480476, 110.434124249024, 142.348865744407, 150.26158283737, 117.181393050818, 150.654257877862, 76.1937057405678, 96.9402910048776, 154.817789975444, 125.021496351977, 112.853090530785, 136.671106547786, 128.768923941084, 113.736815536358, 139.125198450717, 89.9134677679074, 100.081552620523, 122.47585416174, 116.904224351358, 115.504123127421, 141.271309287143, 143.287502724848, 123.715278635487, 108.174868489122, 123.488011768382, 143.741496471256, 117.960977339252, 130.771636888412, 131.61936480261, 109.171860675858, 119.120442133851, 125.104773358374, 124.030218853922, 126.618380379305, 114.662167258434, 119.943761873442, 142.373430438077, 133.407152522448, 146.529175478863, 145.307631608459, 123.17141362352, 142.433780228549, 136.737223308143, 151.172358676528, 136.749601587002, 113.330894659236, 149.544965386626, 148.421241540197, 139.572183886614, 118.817106595889, 126.143735865564, 121.748386644073, 126.154642615156, 128.210094237741, 139.610871175737, 131.726651970373, 104.923648190079, 147.827520055847, 115.847157419604, 107.678873261102, 120.591155019297, 132.907513607168, 115.10462551587, 151.349714058564, 145.625548954582, 124.932665967337, 128.114179465615, 127.411539328562, 109.716426039495, 109.064032687291, 134.15486718872, 147.743194828633, 142.24165903077, 111.090063343079, 139.318144488842, 124.229087972005, 153.032411302306, 132.181717981359, 142.985203567374, 140.124104943624, 120.768356166073, 98.6862166314926, 153.387051003513, 156.802348481044, 119.112567300311, 162.199939289458, 136.344471980764, 115.205805379466, 112.314506723685, 109.727093788245, 143.018642134104, 131.005468177999, 120.504992326793, 130.90534295873, 133.735192836512, 146.308857723094, 105.227052691963, 175.105608172891, 123.839937485862, 131.589846981309, 122.714917563086, 139.606561665224, 168.600155111815, 147.179611360587, 96.9636071931074, 134.765204176756, 115.84897321188, 136.435801391964, 124.572586399554, 150.725087126697, 124.504005475264, 122.77756314644, 154.468064101758, 127.092781829848, 142.509387847458, 160.916765930233, 144.554903062301, 114.047943134269, 139.61185399329, 131.332625294319, 118.721505951041, 133.804194122914, 134.313059340986, 101.904929646313, 145.216733930686, 108.892103112383, 148.387427317121, 124.894437046956, 150.185524941192, 86.348344520781, 159.311925594116, 111.967105805323, 97.5721074827971, 148.289891421081, 121.552423946411, 135.959370547663, 125.717853042247, 127.088200230728, 107.492261019494, 155.022867071886, 118.416554202316, 139.993848655743, 95.7805666409116, 122.183529044438, 126.418574631376, 101.176473049815, 120.065954657496, 118.037131922803, 158.838582351198, 124.706851121389, 160.519621144838, 122.576488056871, 131.887465737225, 135.364135324045, 141.197245360673, 129.532512016761, 158.710086576927, 131.70579941514, 120.722414489889, 146.894667040555, 147.209314263759, 114.748161787029, 130.801198047419, 136.72055069117, 135.498669517359, 149.906855925143, 124.766767055247, 114.509790073152, 115.009862379888, 120.118541076192, 133.07189414402, 135.04570445444, 146.559204807703, 111.365785197093, 139.098912838329, 132.972798165887, 156.016768363498, 125.982614277913, 117.134093652833, 156.096639408775, 172.084472447969, 130.332159907253, 163.303466108868, 101.377373228899, 128.337100395107, 112.160911334245, 130.272751455807, 117.813235565675, 126.189267264147, 128.703111334329, 116.067463308952, 91.3576727115706, 123.646856366975, 134.082005937726, 115.580648295906, 82.0813796052039, 119.231198107631, 115.633731925753, 136.817461701147, 114.7918314353, 126.960240498851, 121.356201681194, 99.8275729812003, 135.657374699979, 131.156938057423, 139.686774934649, 132.619114997278, 132.878368877163, 139.897133092408, 138.196026109941, 131.556414227722, 107.863491422313, 86.9981863920735, 126.125968924785, 142.921187834802, 148.383499460008, 162.850557947511, 132.423889123195, 116.48702890172, 129.945875824338, 97.86802418678, 155.831776963017, 82.8947740180572, 123.717790229393, 130.064409297598, 129.366065391511, 108.530835875747, 129.713872941388, 151.912889210572, 124.863965436255, 142.11175529938, 139.212352664753, 127.810687115906, 116.561156231951, 135.66091523643, 114.828037912221, 137.22983273141, 152.491218448556, 103.114103454875, 122.996779528066, 125.856044968395, 120.292014605478, 133.484955965946, 117.677636871661, 150.611931489924, 110.499675556378, 114.764214112514, 130.707668863391, 141.853482360027, 129.955409434245, 133.409396623271, 145.539918576883, 113.830001557956, 138.471691284911, 146.128122381705, 134.806072380441, 107.341131313446, 124.628223446357, 141.937667521191, 159.196888866412, 122.613279842944, 130.825918593414, 107.414619457935, 117.287058002279, 122.057777860955, 129.007148357092, 118.820530431258, 145.114125993766, 122.318083615061, 162.452146244927, 106.651064131576, 108.518352871777, 150.624448962684, 96.8730831152059, 107.482635886007, 133.497529906919, 165.213342587111, 125.761948722962, 123.487840104491, 126.981612878244, 127.609644574054, 137.746378830865, 138.186734715425, 149.633264468661, 136.603068387367, 115.662215159654, 122.622483009172, 130.182757151631, 135.841643466362, 148.987373825215, 131.182479459036, 110.665768385485, 135.21418897289, 106.709318182859, 157.14502903271, 129.038648558324, 118.190827599288, 99.1764038382906, 117.904245521681, 146.660097768194, 127.290709384514, 139.741131853024, 116.673051992354, 135.448910130962, 119.512292360195, 147.767723123495, 127.773319571127, 135.923792179571, 139.902630228068, 93.7500034768502, 139.464259832852, 116.918776268917, 128.571185588916, 124.882741740153, 137.272280813978, 121.064490187907, 137.114784600295, 105.267587333678, 149.566294948077, 134.607406578089, 159.437324585311, 127.699026535601, 131.171640581512, 148.108544954911, 133.796622577101, 138.613463817485, 130.320760665689, 135.309288041562, 153.178470393573, 116.620651058484, 143.152996312275, 121.65206088253, 117.281045895016, 122.752214728532, 100.512182428696, 147.324559700993, 147.02801499858, 109.864846343503, 117.629070292114, 176.051617137827, 130.806815715745, 135.352451085509, 140.620366317856, 107.639378102606, 102.346066537651, 111.543102605645, 110.201814505922, 113.673941351392, 110.045046163358, 139.092435908252, 102.401518801279, 117.291819044421, 125.913921925701, 148.104466869467, 112.089592675175, 125.587727132706, 138.552444890021, 137.648159422954, 145.559863374589, 141.300585891632, 140.899394025052, 103.443204968137, 119.800451068287, 121.429325487458, 126.110888791923, 117.340273559783, 130.950712472629, 140.127759125583, 118.466427192426, 96.6771720906967, 120.856522403094, 147.137151830921, 117.276787835838, 114.314895323122, 128.954775716878, 132.195258477322, 144.426551424997, 132.590505602237, 154.692278005948, 148.047577845669, 137.618762871375, 109.457898948419, 134.85094924052, 173.341829066134, 133.732317695675, 143.210436403142, 103.506434810343, 99.6399835616545, 131.043816198005, 130.767285943248, 102.346228311636, 124.861188267886, 118.364738893908, 129.168992729405, 115.065937138994, 110.157751041932, 138.839707707434, 114.011749386647, 146.163506510034, 164.427068817337, 129.332690685999, 109.502048561556, 117.047383741448, 130.631793397395, 131.565513944403, 126.952090121739, 98.666434032428, 150.910397308404, 157.22519890806, 144.249660283073, 130.764669288453, 124.038166911079, 120.290955586377, 105.438900441882, 95.3455088782796, 143.621976582138, 127.471230294928, 138.028638652404, 166.800171829857, 155.864863518274, 113.602161114576, 141.484427876046, 123.260583250776, 147.174898421793, 138.731573655743, 138.19182886887, 154.036512124439, 137.434890395152, 143.620483708831, 141.529583333484, 130.288296342393, 116.194685945033, 134.668224882502, 149.860569826478, 155.196606693239, 151.966289598145, 135.946906197908, 167.653002913893, 141.58683727408, 123.432073963755, 128.693874232485, 94.5626791325433, 146.602599008843, 106.926507868125, 142.38511992785, 140.340861340078, 122.705626799003, 135.500113058164, 160.681856293559, 112.398421270716, 152.671583685302, 130.215910107789, 143.50867410773, 145.779687237472, 152.508035931092, 131.799401146031, 122.389242409239, 123.86141603471, 152.307423897988, 150.954680714814, 124.432097873345, 130.34950552071, 161.925102856482, 120.784575065258, 153.128773648827, 119.552343428674, 158.068589864289, 111.719636001956, 135.766625363467, 136.446552777236, 136.107947545326, 144.449378087116, 135.625119754092, 165.370115789392, 116.031205748077, 132.908971606245, 121.392255551032, 136.59057613827, 147.460441528038, 137.008632043233, 121.275096508127, 121.748529202109, 124.270698666703, 147.812857923692, 117.560951342582, 150.681771125692, 124.960565965844, 135.582392860072, 116.731423224002, 146.223993250741, 121.297266430526, 133.877828316305, 115.898654997211, 137.644063017723, 146.981871588341, 144.470936610937, 128.482500694961, 151.533222777338, 119.736391097915, 122.565311444162, 122.027687583811, 133.486374776014, 122.946001118516, 156.114875510041, 118.279558044622, 143.888471914425, 124.785702095596, 132.198320829557, 125.567799974584, 108.61954947399, 150.907444196865, 125.736282825826, 128.335261981334, 107.218003910025, 148.56825486875, 133.053467630189, 115.248576531126, 123.029652536921, 128.187154736007, 131.58578436439, 137.75562070922, 121.157200291112, 139.058183232244, 114.432127222191, 131.2685278533, 151.492520541199, 99.3495598521956, 134.495626137692, 126.967946872936, 142.707477416296, 101.989185455839, 110.254091499898, 114.637807272903, 150.455030993431, 116.006627585867, 145.054951680415, 132.579387789713, 123.255650015417, 109.020874252235, 110.391611279135, 141.581302794724, 147.385506589293, 93.6998485876009, 149.386599936351, 155.543663246552, 128.765198252247, 108.04814953722, 117.025839929282, 140.973722658269, 130.058465051304, 126.915240573761, 109.765285963177, 114.018083751839, 141.32440400979, 139.59435557292, 128.921741719183, 141.485289432306, 137.173779221716, 130.470550443829, 139.618105750051, 146.876298307583, 144.616078317407, 128.203906717146, 127.669899193033, 142.538515404637, 125.465452698816, 110.161409814615, 154.130233399186, 122.519006473304, 141.513951655758, 137.5719791767, 135.900933079413, 136.363017633847, 126.194545096454, 118.929765106708, 151.431341782751, 122.757250172704, 132.759576088463, 125.123303567366, 139.383483340781, 108.866187030439, 156.678460298527, 121.243012627469, 146.706337983211, 134.001075483251, 116.296504292773, 101.036107295302, 132.22991955224, 126.937006629051, 143.428299404946, 125.955718622532, 121.333581192177, 160.114387499439, 125.073910921658, 122.066000883154, 118.963195083226, 143.066588693756, 107.723198794948, 159.64302452374, 101.75566966728, 140.918124182319, 118.72142258902, 105.104130385738, 167.912193103129, 127.193742053827, 153.163345558722, 145.550436704001, 117.854710151507, 172.179865029477, 139.812445899852, 141.848628776683, 145.198226003446, 144.374211363208, 131.667140854529, 134.064750350048, 126.057988276426, 132.086810429632, 118.056290401108, 123.525109744275, 122.207047965043, 96.5875565941825, 125.728995527185, 149.743105830541, 122.523701898425, 127.971250116556, 122.691714438837, 131.819351250882, 154.972500254796, 108.811987794507, 105.826540970563, 152.66960950595, 110.498206403334, 97.2361181370751, 137.283077812349, 146.840938262865, 137.97698654618, 122.434905244556, 123.493691100648, 99.3870937247838, 89.9639313059393, 114.616867542413, 122.593529717188, 153.556713476789, 91.4745815195866, 119.755592820937, 125.427765589419, 107.17913277416, 134.520847896052, 140.169803834207, 135.643741602856, 174.553103092643, 125.660460210321, 91.3663094389991, 110.135700144501, 171.676990596591, 105.543259385203, 145.711574834397, 135.770859581402, 110.424155824762, 155.388297680649, 129.552277809979, 115.994265292253, 104.641834518158, 160.619906560007, 119.05002911676, 147.290465358424, 141.15919685835, 140.361982390884, 157.367619034561, 117.305619106778, 122.225234232041, 132.241874045068, 143.117460923781, 126.498218435467, 143.18944807266, 126.616671056864, 130.232466465509, 145.284384522057, 125.440504598473, 137.63919654503, 124.655404890732, 118.527106549541, 141.455650167555, 138.874174753394, 119.762830431529, 175.279260971393, 144.311683275607, 104.250852386033, 121.73884622462, 125.394900729245, 140.615036337833, 143.346656468548, 120.217570819513, 128.648194564702, 137.0914091722, 117.174972947885, 140.537461514252, 118.028047301111, 121.7344786349, 128.507639275002, 149.565800412336, 136.52600954751, 118.660988596212, 149.204047226637, 122.172473540799, 145.879392354315, 137.278161096785, 111.328749025963, 128.940261431336, 136.883979090564, 142.297769957018, 131.13338519575, 120.334875534292, 148.225151211037, 129.614247431975, 149.974204707461, 125.356674458563, 130.303628982852, 151.938921274814, 118.369241899059, 133.549943069414, 109.433772522411, 138.057164454981, 149.349014979521, 152.205278520856, 104.542869882191, 142.980652518837, 162.487274954463, 126.363354504171, 121.973768622491, 114.031943514282, 104.170300767149, 129.893303888983, 130.993002555429, 124.303042551439, 130.083892007815, 137.911053152903, 139.847624020836, 144.523632923753, 121.224832816322, 124.407448474242, 121.803918605746, 134.427187257905, 111.901404306321, 150.488052112222, 112.789050794396, 131.375231417713, 119.288983189828, 100.050392094395, 137.959015085909, 127.533348282045, 120.70187871425, 107.035663152381, 122.37829097233, 132.041812390234, 146.024655404176, 119.93489450212, 134.129973090571, 145.886207698329, 108.585913574007, 103.082480616891, 155.417615638131, 109.796504750856, 104.256337944104, 148.396038698938, 131.54328449875, 145.669864981726, 121.555321535776, 128.428563724139, 134.811569368923, 112.607593877324, 131.478594575123, 125.021046660998, 125.86478204376, 143.607051867544, 155.645347821387, 141.969683943266, 133.37641094273, 128.343077864517, 149.486923609217, 162.802095214456, 130.082660978124, 140.887182449905, 131.0684582131, 110.92823323028, 133.637894035085, 106.835055690318, 144.679908711626, 147.595412072537, 140.019081808277, 111.641534172701, 134.651330036293, 108.63068025751, 129.823841358682, 133.635134928221, 114.537391532692, 151.447111326498, 150.621822744966, 166.120140740597, 143.037005765047, 89.4518748638794, 146.588251463514, 139.683529767134, 104.765225223708, 130.117745905297, 117.820115552384, 149.302826027195, 131.411101075225, 114.754341515932, 122.966537318488, 137.660144877218, 122.203745488885, 110.234823631527, 125.686094552901, 112.651567778514, 114.780420218298, 144.642443624186, 139.249352278752, 148.808506631356, 120.628487559645, 115.459706512349, 121.47392351543, 152.499816569414, 133.831121669478, 151.345071360343, 119.350687529618, 101.270061231495, 97.1114654724022, 147.037707597255, 89.4497899662308, 128.058535214823, 125.571756712102, 157.462093429619, 154.252769345376, 131.73133176599, 140.665613708776, 125.924577124833, 125.021687930076, 117.377981765421, 105.385701645171, 135.560694352487, 141.537635378451, 119.977148131541, 122.699695349349, 126.985002080153, 138.507204467735, 120.002250422635, 125.201804042501, 160.604146392878, 150.287636940579, 122.036330771007, 133.335843681024, 124.803257823631, 109.239175400279, 97.7550384638003, 139.952728345182, 135.869192914467, 145.635966872569, 143.155473091211, 128.949594974048, 147.352093036989, 150.774420278923, 161.555479526623, 119.425003271455, 145.129083049056, 119.388178989539, 108.707038130022, 157.318567028517, 108.724768746833, 133.376709734108, 133.782967227766, 136.820805157471, 111.120006263802, 128.767531922061, 146.944753482081, 149.774913653592, 145.882335816575, 156.385450198442, 127.161884461182, 139.438165465706, 111.885466013128, 159.728598748668, 156.002041326202, 127.619845345804, 103.54794632017, 121.999388218721, 153.106304434673, 137.407435004176, 140.811595252385, 157.116718178387, 131.618496139587, 104.415355151281, 141.160838705183, 127.170814262786, 125.538166033681, 138.595434538855, 142.563429656495, 130.670553578745, 114.180094967154, 115.412702139623, 110.365678957734, 145.294017024996, 97.8585952686371, 120.31093811197, 142.877344969927, 130.995636155278, 127.428575206168, 142.07680438254, 137.775173992791, 122.817075669975, 139.483090532851, 114.644358640267, 116.945200713483, 146.068326806636, 150.702719470489, 114.156205058406, 111.789590791294, 136.279072289244, 146.919579493173, 132.409512628873, 111.454738354408, 160.13752650568, 124.518725462756, 111.561173701724, 118.972600822534, 149.786209005843, 117.193718700422, 146.99479021748, 126.426771057566, 127.384158005806, 121.848351989255, 113.102003851877, 150.133349770091, 136.250721761459, 117.748154899752, 127.890302588008, 138.818272733454, 118.118708636083, 137.058272399475, 115.520882076384, 118.703015429066, 151.788995235541, 132.419201742274, 143.175950464318, 123.569895470693, 140.397619568072, 133.615689119018, 128.313739957876, 127.768961866431, 174.975738356386, 103.989661059015, 138.28336923023, 95.3500609601191, 132.953296056154, 135.137780763273, 132.616503627014, 137.464039282866, 124.294734519051, 150.950814478059, 115.442521281507, 89.2357931073655, 156.145354361459, 131.988991009874, 142.497809752995, 85.7654136521996, 150.352254248454, 126.690371838549, 136.036211860265, 136.697548919331, 109.642038123686, 128.15399013664, 123.702538859251, 101.510546096728, 128.982076696779, 114.454517815535, 152.878756155149, 143.493432410161, 126.011927079801, 103.538159593751, 141.194419474953, 143.779074854042, 135.460388984971, 127.008619798366, 123.542645714893, 131.159435842493, 146.846319648174, 142.853152717001, 123.720884541888, 131.733012505675, 129.704602525579, 135.112157758547, 118.705846981536, 152.328834750288, 139.690921099007, 134.795454644905, 128.173508100624, 140.513889105459, 85.0435658480575, 110.748066857746, 145.686992929318, 124.923822757382, 121.464684933173, 136.458005930372, 105.043016567456, 116.863456682223, 144.918096666499, 112.680663656279, 130.051776378093, 141.031757357111, 150.941655541087, 94.189027779889, 124.395897784466, 119.125762784972, 144.943874408018, 123.343159571369, 139.329926207714, 141.105694545111, 104.350221870984, 130.579297991485, 120.524044625772, 146.706098775083, 123.771188046559, 106.547974608748, 169.304166026139, 98.84598390786, 117.033212752726, 138.283099844575, 134.345344406941, 132.69679260327, 110.44476862723, 136.460591884111, 146.031749591039, 119.191489377887, 134.240166543737, 152.337167024283, 141.857377723589, 120.557604951396, 128.437477005684, 136.523686997106, 137.124125583985, 140.536654630498, 167.274646846466, 131.713189564698, 117.864797414596, 114.832987771684, 132.184867466644, 125.792948096949, 119.854672032783, 132.624540423789, 99.8467912342275, 108.588226091899, 107.200941587002, 134.160153152962, 136.580572149029, 114.216598916362, 154.705062237828, 109.689422982653, 125.489747116229, 134.478731570141, 142.137948671247, 140.065217453224, 118.53149600974, 122.251484669223, 136.23572524411, 122.078723641074, 153.903332560505, 138.280586667415, 97.4819612963923, 153.666413007822, 119.260863633757, 130.30296045998, 124.614372571508, 129.614609336013, 96.5669512731515, 134.154042449567, 149.876450537353, 130.837339280851, 113.101945909339, 138.053668361461, 154.379854070907, 99.0785425200347, 132.412975733289, 127.019268723313, 112.459843062791, 147.173052603014, 149.593180340749, 142.001340116914, 135.92729309928, 103.377650509307, 129.440089924936, 136.183063847057, 146.503110964819, 151.320856849278, 153.568822433993, 164.745678256048, 87.6539366688393, 129.601313524677, 127.500795452083, 136.422753206038, 180.673416728525, 120.227090113373, 120.153907371924, 149.528143781845, 130.541906224631, 101.055335608215, 149.443093705404, 146.187556374867, 134.684194416019, 155.312213696976, 131.559301614948, 101.025683612803, 127.488742475363, 102.042853878563, 146.316440403082, 141.878843274121, 138.906795819179, 129.567905704931, 117.309645570532, 149.882781483318, 165.605780338349, 109.978061300982, 97.0937384795828, 148.66247664343, 140.422114815738, 93.1394391409235, 130.963226020362, 129.731890461473, 122.99867523224, 110.972926481409, 109.408124885399, 103.224199624687, 131.185715322641, 126.545281572606, 127.269308714959, 139.450083125523, 127.592956607044, 151.525723766597, 137.372536481561, 134.11562990048, 112.887631529853, 146.433496743425, 155.023392260133, 163.743762906936, 132.977024576406, 150.974694085252, 136.86190314166, 122.805304264715, 139.474451550814, 147.961390650794, 110.89380454232, 105.310297540944, 165.918449244761, 120.702770033743, 126.381449929963, 114.940362135822, 155.446985723298, 129.887551946453, 156.008777832982, 142.814976089183, 136.721458354899, 129.939347074192, 139.252125940763, 131.802525251928, 126.121421244711, 140.257505574089, 117.96749557804, 131.288462400383, 104.975289573129, 117.829925535482, 134.705137732078, 130.140342469892, 132.722965370816, 152.184341112791, 147.074266326848, 159.045594368158, 131.348417704649, 131.046730302601, 162.195741847687, 117.808854648933, 138.191676632149, 115.333018979499, 142.08135673867, 140.972912509833, 112.009305537884, 140.100360135555, 127.112947390814, 102.608788720807, 132.681327909392, 141.231738516429, 112.418802761053, 137.72548221852, 174.083241097367, 113.214101776155, 138.850690998984, 118.100174928898, 126.90272003384, 166.97733071072, 109.198074580283, 109.854707783469, 136.747382938216, 135.909870946331, 135.682421104738, 125.143671884747, 138.407825344443, 123.489551721896, 131.251416690593, 132.179674306056, 151.935500074125, 141.875203000232, 96.1136207764923, 125.966243900464, 145.650864452771, 122.567091758659, 121.249298998017, 141.149310296855, 105.287716316712, 142.677278604622, 117.033631085195, 137.254585562188, 135.109618129782, 149.532174029774, 134.487120305652, 112.044276614258, 115.827923106408, 123.008750639969, 142.7015809762, 143.984256538799, 116.860438599549, 112.381647063703, 111.625329901003, 137.797058353831, 112.112992181247, 153.69113561115, 116.084473778886, 181.783300450546, 106.039524043557, 138.423842313397, 127.495769717558, 149.463325310591, 110.772474750129, 108.824190331666, 134.54235862366, 154.995588144866, 149.752716683623, 129.880742304839, 122.592382874511, 162.683102946571, 127.85241399408, 158.047842473277, 82.9257514094262, 121.245010201204, 125.085995921493, 133.417364710854, 135.296667950371, 122.086878227408, 145.488839935858, 110.974651314509, 116.159484959652, 113.031180238554, 105.794331556049, 124.886008793183, 148.56008028326, 112.440635183076, 154.856849257147, 135.929401396577, 110.851291528975, 141.089350550665, 151.230695453157, 104.72674012131, 104.282649709845, 113.292200446626, 124.722505248572, 115.836177101539, 99.4387409766203, 139.399284391648, 139.319904173397, 121.555673711449, 119.540946764363, 106.73147197846, 157.712345799522, 148.727408123852, 122.204272732085, 99.5835455597229, 172.365833612468, 84.1255591306441, 127.257206408712, 116.923004004483, 132.68164078639, 146.419952138959, 129.212680865058, 156.843317666459, 146.096873832985, 121.525464345723, 138.37195813305, 141.055003568589, 156.427162473491, 140.739988146362, 126.910863752204, 157.086163000774, 130.168375973033, 131.640472011474, 171.507433490546, 132.711478885124, 117.840834944601, 115.590138119368, 137.8349184354, 130.045495794901, 130.650731757442, 112.937542183031, 151.200397549381, 157.311370638585, 105.336128026489, 149.773949622244, 148.478290607655, 137.554467688853, 124.198978338457, 149.965140982358, 147.841491627525, 155.387370331927, 157.74586416714, 112.273777255544, 119.725950019978, 145.929494133951, 122.944456741426, 131.696166662896, 160.424086215579, 102.349598545589, 134.517130008783, 132.151084057238, 150.43955368917, 124.013723340303, 112.323924528362, 111.262329917463, 129.857066929107, 132.081732821578, 125.69904401074, 112.995369630776, 138.892676814913, 120.473971511639, 112.656496648778, 142.4339677355, 98.6574144843137, 124.0449644751, 133.014655757532, 133.338836362098, 128.186270758563, 146.388757654828, 119.058076376233, 147.371920296991, 99.0538726786793, 149.388797148202, 134.697548617164, 106.252462595671, 121.999846634593, 124.077949010154, 117.449112364944, 154.033559926032, 149.617950445326, 128.301865775967, 134.667722458222, 132.763921186927, 146.359757066517, 129.90630604751, 146.013472397265, 127.667168439964, 139.536857561172, 126.065919333121, 146.071057940017, 125.285224232892, 136.128816531621, 139.124366352275, 123.299394317265, 125.042043756439, 125.608439583062, 139.521815330169, 124.186898990233, 161.1845983125, 167.852473715737, 129.918695213957, 130.755425852769, 147.02723471765, 150.628889461522, 121.568478967042, 131.837022614145, 135.3901665489, 110.949697054014, 116.006658965354, 142.563651752803, 133.953185934137, 139.850807601211, 130.584889406028, 132.638386030382, 134.377819554864, 123.892496063176, 130.134600272845, 146.221283271697, 141.914771160697, 152.141312156246, 136.610915256019, 139.239062171434, 142.871152018789, 126.781388190812, 126.835404723859, 121.148483844656, 110.598614312429, 134.954776501923, 159.440608199583, 145.754204052418, 149.619460168996, 130.735994668878, 124.711748457155, 143.84317380403, 152.494923905361, 143.003097761698, 126.801064033085, 127.747735922199, 89.1265910416895, 146.546007857814, 112.94564698918, 127.874098417745, 130.291717009809, 146.172096732419, 122.221661752836, 122.308691001705, 127.104311679788, 123.723565977066, 124.197402246106, 102.01009663098, 194.237784695168, 127.651217635324, 167.409218967248, 150.018331568697, 124.981508162852, 148.008867091557, 129.185902889764, 153.917196807671, 129.537147511018, 129.547881184705, 166.154026609382, 160.214359601786, 137.738806174988, 152.070815207359, 123.171583655139, 131.12270937686, 140.705345698638, 121.517696859777, 148.623842156144, 138.431294612178, 106.602861080658, 126.157805669302, 135.23340453303, 120.605243324989, 129.038195014027, 135.164245729316, 120.054666384688, 101.705164632946, 125.825093378363, 161.812879503941, 99.9778545464814, 133.515248074164, 102.328844194512, 124.719752143767, 148.583255022543, 101.789939502622, 128.85061329933, 113.59767805713, 138.397176163599, 167.922721306227, 155.874294803955, 129.603332977963, 133.826375943021, 157.054608400289, 123.485097994878, 153.423658381134, 122.972607548296, 163.931905714574, 144.553476862806, 168.394999536595, 115.785276748538, 133.188379120982, 122.704648673817, 112.178284997223, 155.26940145809, 134.743610185709, 113.233313106895, 131.531284859006, 137.117213592968, 144.782470239161, 115.786759737762, 152.532289676792, 130.858152332609, 128.588402401365, 105.144880797679, 120.863216046621, 128.120079989409, 123.999992338034, 150.986222294693, 144.317282848174, 126.191663856186, 115.196308235655, 104.599398488396, 143.031860981756, 117.397225675626, 141.482950978827, 145.096174563474, 122.529421917, 122.134365762514, 132.972674541746, 153.935635741678, 131.963950992217, 127.739738579361, 156.411344539884, 149.551335015617, 108.790135261599, 117.404505958009, 136.681646120609, 110.745300512226, 161.443910026678, 172.582070173715, 135.967828807267, 138.730822136158, 128.94052544711, 136.794607345229, 125.5063932979, 140.88601930257, 132.374502293897, 145.013494285435, 137.273936648709, 171.712650230921, 113.530607829403, 112.467710516807, 125.008862158332, 106.773550700237, 124.804358065076, 151.705928914418, 108.819995299534, 123.925548038476, 109.188388340645, 139.514335415243, 151.193651109027, 122.046409909891, 128.349501549039, 116.684846665027, 128.767722700532, 131.102476716714, 138.979681869981, 142.076918359385, 123.978124240798, 117.440089199591, 146.018249981499, 116.221442292129, 130.630017369228, 115.404833926596, 118.847931624698, 104.142694822835, 106.269431855391, 151.197904705776, 125.3735407674, 117.483800984631, 155.103190883756, 159.16814169867, 163.503493732585, 138.827383843808, 113.703949391963, 161.383869412098, 153.149798070866, 149.531590883251, 140.654009610451, 137.539714556564, 125.929678079263, 118.032653388624, 126.409485093633, 129.887979310274, 114.787160478913, 145.666446078307, 149.120756112281, 126.899171856676, 110.51231571593, 129.31622832007, 139.830168739621, 160.107664098666, 122.993224823505, 124.511997773785, 121.019620148513, 151.989654939478, 174.303187757966, 127.870484459009, 134.37982468802, 169.088804907264, 132.295766932524, 94.3908204395044, 126.769967737119, 125.525543570289, 141.04482201028, 112.689229396423, 116.821958993631, 157.549593572793, 146.715115341091, 124.75126303146, 94.292609682802, 136.155101559373, 119.503896035823, 142.894679409342, 154.042493439152, 138.339784577657, 125.443998746579, 142.954877883546, 132.118281069736, 136.851259963481, 138.491074913664, 122.539014887022, 123.120009153786, 111.504838643432, 135.397734576597, 124.698092658516, 170.091771501767, 127.433357786267, 139.803510942948, 131.389469084138, 120.672971787464, 112.045945943729, 114.077690335107, 146.899473672153, 113.488601878026, 125.913988911181, 129.129489325821, 126.511945973606, 133.578733957169, 131.027017638122, 105.200057644814, 151.225881128403, 128.161186113125, 122.58069404114, 137.324535784136, 143.780008246513, 101.3301943287, 94.3162714146566, 126.670270223227, 123.013422745882, 169.96064494043, 126.431688586507, 122.59732756581, 168.197895369045, 164.309288983826, 138.892028838405, 113.737684171775, 168.604133595593, 125.698980323277, 147.292378579937, 114.628998847505, 134.954494502408, 142.219253114145, 120.655372851512, 139.779994497764, 111.324786700758, 149.544235103341, 106.289008047376, 141.158560748324, 149.02144786966, 121.366525946188, 101.452125167157, 120.79377857862, 141.239543321754, 128.814655755888, 103.429607661924, 145.242604640437, 121.096071069241, 125.183651165751, 145.541080243521, 145.624124575782, 113.638998954786, 114.326284621963, 133.016205707151, 133.568204102211, 125.523932972914, 113.754078757113, 124.091582054423, 126.801207763569, 115.408962860567, 149.894007427187, 127.718353294608, 156.915909332709, 144.546197155347, 163.161725203815, 130.149631559648, 163.349195599759, 160.45871067185, 123.867801101042, 161.53772892764, 147.724977710174, 110.254400588071, 128.232338287961, 114.975524401799, 127.381234875108, 131.122299472525, 149.882846806562, 116.16032356497, 166.915560586748, 90.0516092756928, 162.516095343616, 126.624583711376, 139.78058595519, 131.854056689524, 82.9636666951744, 127.664365226438, 147.6897044972, 146.061911444277, 122.321119256535, 134.582517881403, 116.877327243676, 89.9152489532198, 135.430747945013, 115.211895448503, 83.0974205354624, 128.694418212438, 129.039043575671, 134.352041566126, 123.968516351111, 138.53689167241, 125.884914782252, 107.535418279076, 156.674399983285, 144.033361953405, 109.293684864948, 116.46040665401, 121.43452354595, 158.614738001152, 134.383585301434, 140.333238898951, 152.634472549655, 130.57620379032, 75.6731202476817, 130.529733889986, 138.686017776454, 156.822767737985, 137.929680004721, 132.128920412612, 130.138164618864, 133.619451386757, 154.31353204485, 106.000984894388, 142.090730296784, 121.456568264045, 139.629690095874, 116.39520962563, 157.698689228501, 147.87175104336, 128.422141513349, 156.637992857057, 135.728171644215, 177.2126111155, 106.325686774571, 148.864815389406, 111.714731826501, 126.914283757222, 123.585099813946, 155.463483255477, 150.40770468407, 126.990591514315, 130.874219199555, 153.20347740227, 125.960867185112, 129.241479263997, 120.353038387659, 135.240182905662, 124.286149696167, 121.015562049234, 121.932152781161, 122.152462279386, 147.571650951109, 149.281146609643, 139.587365192949, 127.787970162392, 135.06524595073, 137.966691848215, 106.38521161844, 142.771713471342, 152.507098277901, 151.825684952821, 124.839758761883, 113.24329227246, 137.639947822458, 112.482660339096, 116.680595186751, 105.845020984057, 107.92216130861, 127.854772797978, 155.696184404304, 140.372594261146, 105.050794644151, 107.725657103577, 125.794441632201, 117.621420600917, 163.059058010552, 116.765429435874, 105.138895692873, 118.719053082903, 142.16977749099, 138.308643009895, 136.370155424916, 157.238788497119, 144.063495428853, 105.35892283373, 102.973609651385, 121.357420175313, 117.676425263015, 134.727177659616, 136.047765265449, 102.131008529517, 140.41492874408, 156.126641303185, 147.842546523354, 147.958089637498, 124.02877164934, 146.482807531581, 120.835445876463, 131.388807704824, 136.959464697043, 125.893628609056, 113.850311542015, 156.818394730526, 147.831709844639, 119.241853876962, 131.035038622746, 131.734018373603, 143.479592601186, 170.676866525041, 145.389431436756, 133.201483588983, 146.623246904276, 153.770082466905, 154.095660853195, 127.601079848713, 135.159067739249, 131.866505601849, 127.713099362148, 128.500232130991, 139.964411473775, 113.565313018565, 106.463387296278, 110.296279769507, 147.580461424211, 126.123286319999, 127.430050019439, 142.700402081574, 118.068200713831, 157.224597728419, 146.180200981625, 130.278328925068, 143.713506056505, 146.537866847353, 143.561006692629, 148.850675210337, 104.140526779942, 135.434279660608, 124.925879041016, 129.739765695831, 125.928674379885, 117.075958273042, 152.686961221026, 127.609382292496, 102.607421244756, 106.860975755158, 127.566539868529, 121.224838827888, 94.4317364272419, 159.091322479911, 139.513522720051, 122.269275801932, 155.469523093901, 128.138964389301, 139.208842393706, 133.104103034544, 126.400970765361, 132.832457223566, 116.411152514974, 130.162443470813, 134.445799588996, 113.217321176952, 135.07731314677, 137.713431365485, 127.090243161289, 151.342328996925, 131.680354961553, 117.203668196651, 111.257024074217, 168.114788018188, 124.682560346202, 133.666803461645, 84.914731300461, 123.197050798138, 108.588239513037, 142.392229161479, 113.55435075534, 143.291491221769, 134.587318667277, 111.733397886342, 153.993268563255, 127.953463363588, 140.536402689864, 135.435981658702, 138.937052029611, 168.741645057338, 109.964771998323, 139.004511362254, 148.681734606156, 168.011460555716, 113.68371971096, 117.310136747151, 155.246202867576, 117.425805300014, 121.989249766555, 123.26499307952, 108.72073880947, 99.9006079819841, 134.048944328167, 106.390585779005, 123.883250260309, 119.869922739759, 110.025780809036, 119.163666057555, 114.635004989543, 126.426328307229, 141.199122850076, 155.999921073491, 124.978733848885, 108.514599105107, 155.688359612167, 126.412497497015, 144.407239153365, 143.617304602345, 142.210686152556, 126.3750900536, 102.157892055398, 101.741563463036, 134.304370340946, 143.414671460652, 142.989990968989, 134.291726565641, 163.77699626003, 143.65920403676, 143.209505886988, 123.352156448741, 126.680236177307, 104.946930472155, 114.427063319799, 113.117631073817, 130.901350088543, 126.098232570579, 144.308806248039, 151.284804887321, 117.948730594859, 146.6039103714, 181.008565917971, 106.791658803546, 150.76323757049, 134.077102559241, 124.606565158084, 157.18689865399, 122.925983876693, 177.418573276119, 120.598816186221, 130.49326861245, 132.396759817738, 141.158321197256, 122.486076177764, 124.202587575593, 129.987241501517, 149.823951585904, 77.917637353766, 158.60937047077, 133.366127717433, 133.216979935915, 117.530281822709, 147.746326142673, 161.648568383554, 121.352510345238, 139.731311825017, 120.504063744107, 104.881912890486, 117.308065760837, 135.630985080118, 147.284804770894, 121.454458873595, 156.649013541342, 135.539946429886, 131.257254298688, 142.146816881122, 112.368471491112, 149.867984255653, 123.514792327962, 132.624640076131, 116.379750120895, 114.907911777606, 132.384813706107, 146.823273882531, 120.296065975889, 145.232259170555, 151.410608161986, 143.52684576333, 144.437417305816, 125.373761540017, 125.504861307942, 117.736352228525, 138.913791132326, 142.968324982657, 138.051623306825, 147.930580285681, 138.625946487579, 125.76183449219, 143.320469268449, 108.677430369456, 139.979399814644, 138.75886615757, 133.175580112343, 128.164229162104, 136.269206173966, 124.977107329002, 160.070862359164, 129.486094451756, 144.333678866716, 149.2241233339, 113.213097785129, 126.295373743522, 135.944629929378, 130.084821648572, 138.420368299803, 148.37014571016, 138.725709462668, 109.350473114693, 155.090058741748, 121.670766485119, 145.642787553427, 123.354621298706, 110.549676115131, 137.401846726946, 119.163891208726, 146.50073447752, 143.011989730654, 121.838636974531, 141.536802162996, 160.899096544951, 153.007401898433, 130.72578279466, 125.750327468287, 136.665295845523, 132.705776064335, 114.19083681451, 157.149641238732, 148.304481044259, 121.967108508569, 151.157013680897, 131.962517018274, 146.193385001579, 98.1671168134071, 155.55144773808, 134.313732613626, 96.3343785704609, 128.637161123412, 135.040147649153, 162.717049218944, 132.41166540895, 116.411238494378, 109.28016040895, 113.281762662044, 119.664130055393, 128.184012515576, 116.027546563384, 118.691247903788, 137.562177708226, 155.348564294786, 132.586539139016, 117.303234103295, 133.538112017711, 133.417796532895, 129.425266618407, 112.591141194026, 122.342442910101, 146.286798417096, 120.363339585872, 105.984812792326, 135.348602459278, 124.685582093663, 125.772719310916, 125.434653493666, 136.155429241738, 157.716206515145, 127.174298643939, 154.431412642726, 132.583869468, 113.282956355015, 133.158698650551, 144.290413650743, 123.396769876049, 145.045797464743, 98.6643923253697, 133.165208892261, 159.574574483128, 134.320750526708, 138.192436295277, 149.873602493321, 125.618342367235, 136.974151032129, 123.230982245942, 128.014061156869, 132.809020687067, 122.915749984206, 139.150992039125, 161.886933261776, 142.737279000634, 144.780332251003, 152.579257733885, 114.434786702067, 89.247521007968, 118.562628543576, 134.182478066792, 123.885926643701, 105.532783605227, 128.57344625034, 129.483337793475, 124.605282263537, 148.089412764967, 126.998945917845, 130.410663061581, 145.166952985359, 133.227098123926, 140.857499464236, 145.527317418096, 142.771146915031, 136.733316536408, 132.841744648894, 120.072872751958, 149.763791555344, 125.216859858621, 135.45518184319, 158.486080301827, 113.952225615888, 160.669544199491, 109.359726409305, 162.799297537859, 126.230277414545, 115.547588314608, 136.142554394388, 122.272795624855, 142.573414521323, 133.273302422453, 140.53117071339, 154.338051990852, 142.949582781104, 117.252870989292, 124.66993049769, 130.208269473795, 143.368965947507, 123.077849961058, 145.040422304489, 128.756255297435, 139.77228997507, 120.832468642196, 137.299202738868, 135.013176914443, 172.019581762237, 134.715513851222, 139.670563510647, 145.941674897008, 120.988569926682, 133.406043268622, 121.554268525364, 93.3810022265141, 159.823751923719, 125.277485997715, 124.32879527135, 119.482756328652, 144.099984420612, 121.065072951891, 138.696362189825, 144.872665804619, 172.109418181169, 144.957440604746, 162.28511909524, 129.978253786042, 122.617915215351, 104.718875450967, 132.758137168029, 157.471803637072, 156.455413091023, 108.54473375273, 97.0228993998372, 126.707158761035, 138.562074990992, 162.737872675421, 138.675013537527, 131.581520187365, 140.581778444312, 99.2814991022876, 127.899218684739, 165.09071619136, 142.434347341237, 122.789731327508, 155.468473851811, 131.652494979976, 112.760452207229, 102.217888946722, 136.489918885132, 121.04111341744, 115.516355717824, 120.330736077837, 120.146523158352, 125.849767724647, 141.245434193353, 132.007602672086, 128.720554751404, 139.049369580254, 114.565896617133, 143.5620853069, 119.575072309741, 144.051683065546, 134.900472272742, 141.962304305205, 133.839068999464, 120.127050978693, 133.369037631383, 132.28872964037, 108.596303313216, 150.670147663948, 110.101352341628, 125.154004590673, 140.366302325048, 147.808284049941, 111.947364902506, 120.603402226731, 145.06731548835, 156.984020167495, 118.521270111838, 150.362191530013, 111.194144206036, 122.320541712937, 128.296778077238, 144.852768222414, 146.110428007362, 128.201357932923, 108.467710676155, 110.054080845403, 141.823021734915, 127.328583835881, 121.907852147843, 155.631344142373, 129.303456884899, 95.3083372441692, 129.997454365556, 126.390778883963, 177.033871296633, 98.9300664466695, 120.095207219576, 146.827685103931, 112.09871306591, 145.774081385114, 119.75872536505, 138.953148729693, 126.973242095478, 142.402682288559, 120.982343632487, 132.507474514302, 128.106186888612, 131.412139451728, 149.652793661062, 122.208321553415, 146.151477069593, 163.158012573695, 149.36024011837, 152.565420483087, 147.623770877042, 141.253229088282, 120.044388548167, 144.727666436858, 109.690169627486, 129.789974570182, 147.512133702626, 188.370575971972, 131.886624278995, 106.920454061585, 150.178744081351, 99.9366357415097, 113.586957399782, 142.023961554933, 114.2303388941, 115.810737268575, 108.980401904248, 120.198012787344, 125.159166480734, 122.402692480528, 132.567334033634, 161.283843025486, 151.828024597513, 155.66291353465, 145.229089794558, 126.39811309261, 153.518660722881, 160.725144626168, 124.603087819097, 116.547377456462, 140.810064167024, 138.257344840607, 147.238384554226, 115.194132566966, 128.624387861517, 139.154576093911, 123.33135419925, 124.227412464895, 152.348359154813, 113.421396558716, 122.505846122795, 132.064054733199, 108.485586475692, 113.927962961442, 117.704683487689, 143.502585265258, 103.774321147277, 168.975507606574, 124.680563080417, 132.531777595627, 129.140793723984, 155.480317257453, 109.675883167303, 140.03741178423, 127.15589222358, 142.235678104047, 135.689184695313, 143.097206549351, 128.952331450432, 131.128210840797, 105.078596697211, 130.070062094085, 130.154181333306, 152.119069844427, 174.600598074075, 105.883373314459, 100.935850232606, 110.848182290849, 142.659311865232, 125.506602988249, 118.158208400024, 160.54531876959, 146.704385034631, 128.358745673208, 114.950599071429, 133.171033413994, 163.524232050324, 127.289878869816, 133.423536939209, 109.500557705233, 149.44855760655, 132.669557318035, 118.882808990895, 157.234458639229, 148.106014559263, 121.706289498054, 150.277436024472, 136.975735122781, 142.047833888023, 137.505603810305, 128.545628413541, 134.10166102014, 125.854363790972, 160.026384364318, 125.709471984198, 140.723583543852, 112.950028929724, 109.903304145454, 134.527999671826, 151.948754201552, 130.30849227853, 130.590671065855, 130.749166631496, 122.57353398187, 157.117912364691, 141.455007747136, 119.674964055326, 138.005473026438, 136.707412609674, 128.566775933687, 144.019203348005, 123.641468387796, 147.357433579725, 132.928855868872, 124.809519051182, 137.801051861168, 132.746976919294, 134.549954355732, 129.875307221351, 119.876548755863, 99.3918208003645, 141.889109141969, 153.354631593529, 142.62180496693, 132.700565561234, 127.729963217691, 138.682142936136, 127.214793289566, 116.732853908539, 103.46825861918, 145.040944896486, 104.326075847904, 104.403484087152, 125.33441912353, 117.376653787789, 133.523055502295, 142.259968788677, 152.002586047569, 144.83500417561, 142.815746741378, 120.000777517492, 121.655426751025, 131.342097169891, 111.127490345984, 130.685205318231, 154.12889332296, 140.212074953945, 151.637014758378, 122.848698988149, 119.143209637109, 113.989418912745, 124.952239992331, 154.758294573947, 103.273723134783, 125.250467252202, 133.137761627541, 122.045871918476, 149.793852553714, 123.02970471557, 126.760385447659, 111.49854093392, 107.959506211899, 139.742266804399, 116.080764221056, 129.546840646349, 147.518928346817, 153.593915846265, 158.875388311884, 134.947554691025, 119.924027775209, 137.746680958209, 145.552637287173, 115.981249619099, 132.291756070604, 112.831957307034, 110.603750145378, 126.406692029863, 130.67600921709, 115.81007265983, 140.262783399653, 109.143134894475, 113.032318581542, 142.827689411198, 144.944702116395, 122.030756773725, 122.701546445136, 116.00030058873, 173.870617136465, 130.149643833954, 148.101370403401, 123.252666964367, 125.504996776804, 111.679892966079, 115.372727958616, 143.896912538394, 134.000410246001, 122.26250459618, 133.75967884593, 146.83778270689, 106.735696773591, 149.271997186273, 113.468186602067, 129.283964009773, 149.025799830581, 132.417873591165, 149.270408191254, 152.648800510448, 125.887183122183, 142.311501361583, 110.22415402565, 118.298600604409, 136.195621501467, 121.601942029094, 124.228196859555, 151.055514875701, 148.025342873223, 136.854092852543, 133.664959753698, 110.105262290983, 143.636293278131, 130.075367364849, 121.439379638628, 143.235558103448, 158.810472221051, 107.581303775786, 164.833972439266, 122.891441404349, 147.91485004732, 123.30537576343, 141.287718090855, 149.091872536111, 158.159850710011, 97.3982618429568, 127.265948345434, 126.196815340366, 124.204717448633, 137.286817106371, 147.545221314675, 168.609428037132, 148.360580865388, 102.323930539656, 149.265529228257, 134.212829098036, 129.358749410573, 123.05487281174, 142.621073723683, 144.946689103945, 106.662787125933, 140.657622384123, 132.94830110776, 123.860788586441, 126.895801595661, 130.035616060515, 131.954944287762, 167.575825914956, 99.3813987887063, 126.742649146484, 137.50951914129, 142.036738915309, 165.111036811671, 114.113505194449, 111.408145477678, 135.602762821368, 96.4759800819141, 112.870936816537, 131.747785142291, 126.822496866619, 171.365170266535, 161.453670657292, 148.75071222077, 161.063893704548, 114.45334706709, 152.570987961826, 125.302327504488, 148.43005655554, 131.482419821278, 112.417571515353, 113.882893992615, 126.43524756875, 121.663107082685, 136.017500531864, 115.678447659948, 154.451147365421, 119.343762307177, 144.149888602324, 112.539064173442, 119.769639599437, 135.890131538145, 116.395755561433, 133.840960392154, 113.004289151102, 141.195285494002, 112.948723474179, 130.144179561155, 137.994687767107, 118.86617896082, 134.622480021287, 135.439347838548, 152.746234207738, 123.115254234206, 111.858761652732, 159.279749696036, 114.881101644764, 125.261227605359, 134.607063050158, 104.241114791516, 135.96717282885, 120.025320933904, 157.383715234633, 139.127299736331, 141.289742805341, 139.817585587348, 126.733524042729, 135.840316722705, 143.789874244982, 170.231326811313, 137.105897372924, 137.474582060635, 124.81078208813, 119.53374648286, 156.004246880138, 142.795813887308, 133.645712107035, 114.312143986632, 134.09786683513, 107.900329758093, 110.07107516079, 94.1708973592321, 143.565117793871, 128.476296980607, 114.228611799081, 117.885570575772, 130.350380301718, 164.660798246357, 126.299888881666, 142.387702154124, 119.073876850831, 142.301254333046, 152.518835806951, 137.829472688601, 99.3409056868228, 135.145346065903, 146.049657656761, 135.861594315061, 110.039510444793, 147.444455020563, 138.323160228209, 126.747077449384, 130.700105669245, 163.177443183992, 143.753192886042, 116.45914422872, 137.309739333066, 152.576225405495, 132.832166022723, 135.030317687624, 163.175866531078, 150.390465362536, 137.156041999322, 128.745219273403, 120.888736891676, 96.5218666621831, 119.97200237578, 124.186973357306, 134.970970148992, 130.513108472567, 123.378022258947, 125.743508990802, 124.160450931288, 125.377876651875, 149.674189639958, 145.129625623404, 127.797062163999, 131.989666028345, 135.103357216541, 105.407968893285, 125.491640865339, 118.789913661427, 144.929162070255, 126.533492750287, 108.522200541504, 124.129243254163, 135.443204096411, 113.336865375497, 126.415338932725, 94.3387485884871, 133.169168438764, 121.517749266916, 112.583532112062, 127.764262896507, 124.079375562728, 157.373299390907, 149.434283909426, 126.361377171018, 109.897667646799, 137.885483530826, 148.604560226728, 114.825019446111, 133.170442773538, 175.3962267863, 120.782312179598, 137.938782759421, 118.26119186804, 127.012294439376, 124.079800769589, 122.081750269192, 120.256733575874, 122.852809034556, 131.383460903133, 160.364648053532, 122.777105343675, 140.172890497664, 118.463275018673, 121.733823530707, 147.319971366624, 119.56025138956, 147.497367424868, 152.073392519742, 150.964080350565, 143.085092822667, 122.323467098682, 134.512913002395, 161.242929965972, 107.006794648177, 122.092890097275, 116.873785629466, 132.070893506675, 145.769358384126, 157.314712848547, 138.374063390337, 134.05390250893, 123.704687513109, 165.703364358477, 120.406986225734, 85.4291345592328, 133.735495342322, 156.056193819257, 138.832182748158, 130.705578677324, 147.003519007318, 149.55398688358, 135.642554437471, 127.826655878663, 137.132138620961, 153.175876784555, 138.637851413082, 122.820305405827, 116.256686933809, 130.373738311753, 150.628538842563, 120.61314252283, 98.6453653106622, 140.709610976907, 131.05842288817, 143.956108601109, 135.643157914453, 147.46780423771, 125.109382497649, 183.012224151895, 131.881175517812, 121.254644965854, 156.829597223853, 168.917837570643, 111.499055872667, 121.392967229245, 124.632708440916, 133.233697807043, 130.16887893112, 147.87614413417, 143.208898322299, 161.174396641277, 145.9459829508, 128.458760557885, 135.746284553456, 140.971179043879, 134.138511666175, 142.297838424258, 145.964712200256, 150.740567868118, 136.29421959192, 134.430015947752, 153.89098761907, 158.917907860231, 159.71442258056, 112.203223749018, 140.734766578448, 152.815809192124, 117.970708953395, 137.637208470274, 123.148332480518, 128.346149347919, 132.767527009326, 131.170110077207, 140.996560921767, 119.771123928209, 140.383835388062, 108.019151118144, 139.49790903755, 146.388407044362, 131.208165723592, 123.324944267129, 135.815916642896, 127.763081683809, 140.060852981304, 152.859659530594, 155.718357689336, 156.483889659447, 139.958836992121, 138.559307876957, 125.221774211875, 158.676849206662, 121.774649200644, 145.862719407262, 124.343941986388, 123.435995754806, 104.279833218316, 130.043066448685, 114.309547985161, 139.269955441041, 123.981996054167, 157.31570905032, 122.805930743368, 168.232309102528, 136.586152519709, 149.361441830408, 133.400674824852, 137.926315616203, 145.934627288077, 151.104089686878, 155.918931111216, 122.644121936801, 116.183847772931, 136.601544514235, 133.065684939402, 126.51783980661, 127.052610645211, 115.887152988315, 116.778499179421, 114.044295326704, 143.464637572776, 156.198741654102, 107.803284149947, 125.553616474631, 132.564364485944, 152.755071490337, 149.85458309525, 145.224383507261, 138.794164220783, 135.45270974403, 136.332044569156, 144.662041223774, 130.882356614528, 127.661212663222, 102.799555370106, 150.065963302352, 139.194415086293, 124.765957529272, 145.572379802605, 142.692125747029, 127.476607291298, 136.238090200344, 157.316247221964, 141.114052913554, 127.233142944147, 133.800481974025, 132.773973711323, 126.998539482659, 161.120890703382, 169.115531347909, 150.222848312012, 131.180273701943, 133.539751025304, 145.754879308829, 129.961182104755, 156.638993689174, 144.063852608153, 115.905144887533, 110.011984321724, 106.008341013508, 141.808567052725, 143.423858185616, 131.87061472232, 111.01356634795, 132.077719409654, 110.157741284619, 146.873860995842, 112.443005883557, 132.430677554277, 125.482732841945, 115.922173990703, 139.371630502712, 99.7677570591056, 102.269510981921, 143.252892641784, 133.760838149257, 126.395746045913, 99.9599084845416, 131.160064388161, 128.41115556636, 109.418602224617, 146.635692953309, 118.105498234307, 120.779268944137, 113.370572394903, 139.115497308992, 133.867680431714, 103.013289593241, 105.72444058603, 122.828801758253, 105.69942230511, 137.196758891452, 144.129975398216, 124.290295480965, 114.404784834805, 119.639964424574, 138.799305776391, 116.251356846718, 139.830000900322, 123.942271909852, 136.28731816083, 150.901158995271, 117.260394833598, 139.503063216138, 113.821517320554, 144.719265607728, 95.702307052662, 126.848219555449, 172.996023854465, 132.39222085427, 133.373427458559, 113.415277176049, 117.987769636024, 116.494731791849, 156.73230300342, 116.664767871809, 140.976388226322, 154.75696822426, 117.7450493245, 119.557558858687, 124.294262913237, 148.728753317934, 126.963751963871, 108.671996128031, 132.598979710408, 135.020497564636, 124.91565107526, 140.542655670913, 140.351097251551, 137.038096926487, 112.911422668116, 146.965668942427, 122.49498685438, 124.444472249468, 116.190082336351, 149.253087767816, 111.240646243122, 147.541469460875, 108.632321085267, 139.047355235482, 144.156448188516, 96.6258582125777, 93.5755504695703, 133.609765652026, 130.967646939866, 141.920258637203, 146.581802214699, 127.084071428374, 132.99713813029, 128.247270813872, 164.243453628037, 122.317183594097, 127.392159591336, 121.311052414672, 146.425222722787, 145.844507183059, 158.230152923981, 158.528241239937, 107.39742849351, 122.20391480619, 130.490368955682, 177.089833102333, 139.634362219617, 136.431161081326, 91.6429602477557, 88.3014129121682, 140.710347350618, 123.591698002897, 151.959817213481, 170.423840849412, 114.100178697938, 146.78844296372, 156.922162926378, 119.897106085672, 113.278578367376, 146.722789815207, 121.301217327533, 133.00546225859, 156.62251875444, 152.458067429709, 122.029121023625, 141.484384317292, 154.830056236488, 132.571007261861, 140.360308950805, 141.324629159056, 122.841945042309, 133.27010294269, 147.949791506271, 117.758310593131, 123.187922420747, 107.568177123427, 142.320674882503, 152.380792976594, 116.324462965972, 133.833083085511, 169.584654806782, 144.439697988361, 133.33446592211, 126.897843817505, 139.848973597056, 154.396970645171, 131.296802756824, 124.432200387227, 124.18360906083, 127.677506729301, 105.126892408235, 118.534436680464, 137.252122459054, 132.58086060011, 153.255546403283, 157.010965978011, 127.368983131381, 134.792221666677, 130.871281452868, 117.754169655847, 161.793869787384, 143.248724212268, 140.262443580329, 135.151366211368, 90.6927849697669, 122.890623496943, 127.125135297283, 132.541594450402, 156.562988063976, 151.959362866123, 122.660182624933, 104.826175477969, 124.713528367829, 135.246253194797, 150.517595721345, 147.639792143619, 128.998964405723, 113.492578566554, 134.848326433676, 125.240717867285, 130.77044018454, 138.789909143864, 103.155111307385, 123.538524009315, 147.510531251047, 118.352830715647, 119.323633130279, 83.5529443483172, 113.175522722237, 106.707964323742, 132.940030061848, 115.186556068637, 148.37293768104, 109.906427959567, 153.870583407148, 123.210196089445, 150.956450619739, 101.038017163966, 121.643516085698, 117.988787009078, 136.808099823112, 130.217601395999, 141.528295234711, 144.747406963521, 100.506229868777, 128.444309630956, 138.010109495566, 110.464623057114, 144.267182514535, 103.583501795759, 143.219375630849, 119.32982633949, 139.196930406856, 136.640734480305, 113.220879385505, 118.134928778459, 102.940030584399, 121.716348706654, 111.1145046596, 148.887188384362, 106.403667379864, 121.537422608465, 129.487086994542, 153.308562905498, 139.320458677453, 147.035592323796, 142.782862651385, 123.730288082224, 124.893224003739, 126.864661139639, 119.143381437382, 122.466813803759, 137.055347610297, 134.958887935806, 123.551181834495, 128.522823693312, 117.985064481299, 139.384430351623, 131.948469638897, 142.432509389484, 138.057174600219, 138.595444609972, 147.719754825336, 124.40079860157, 161.31348034273, 161.527630231316, 115.917111133151, 112.544144571183, 150.793862448152, 122.657107390635, 116.512435207899, 156.387439112033, 135.463959396046, 128.494194013711, 125.758083223704, 138.820059924179, 142.296304347247, 125.292793558461, 132.45174330065, 127.429975770822, 106.475468886801, 143.990787445117, 140.010047604317, 134.837139293923, 134.643694471698, 128.881661146795, 134.904718272675, 138.947096914918, 109.341288180931, 138.604560515532, 139.140571882705, 128.816791242403, 153.893211301713, 140.44403891738, 155.042270485337, 141.443333973162, 149.974769134714, 136.392978634218, 136.905097629843, 128.434503698351, 113.552633932364, 127.106242151158, 131.621898972374, 118.914119477694, 129.277057892649, 144.558790750898, 127.754081768254, 143.747107676562, 147.340537484971, 148.445513346185, 123.76534194366, 95.6631270429248, 136.904216014425, 143.606866219364, 131.733695901675, 134.776776109461, 151.945980742819, 133.393285850143, 136.143158018499, 134.675623052061, 119.256833218128, 141.8656248685, 154.448243969474, 139.26008832682, 161.972656761751, 104.044267368041, 149.465886111275, 152.346757831707, 141.893817318369, 126.905587579917, 147.945898228306, 153.124908967628, 105.990133608993, 152.27939603933, 159.572484760058, 144.999039703535, 132.181613560173, 92.5391259876083, 108.682291437904, 153.044296380646, 151.050689730513, 137.649458972794, 134.533844098607, 134.636001598296, 120.026126862767, 124.567797729141, 114.535148917594, 162.489331637477, 143.651112403247, 130.391633898072, 106.517804120658, 122.05403336586, 125.330009608662, 145.583574729941, 148.559533812, 136.950698022463, 131.264392044262, 118.417928351498, 142.843183408517, 138.205413340629, 112.504773344077, 120.020909908029, 155.072361071214, 155.590500066315, 165.494977111229, 180.796136143933, 132.740306606589, 152.149244995565, 126.419285696472, 142.022158552936, 117.043674766355, 129.800375375312, 147.196982741491, 136.184555475597, 132.117066680992, 111.526424898956, 144.246759104006, 77.956159202215, 137.274461563702, 149.913183993083, 154.03822130965, 139.166048602333, 116.01824600805, 148.689787040682, 131.428728428764, 129.697488997142, 134.049948457551, 118.246602839767, 129.731483522048, 138.109461313046, 137.35957640548, 168.49197275546, 98.6968387438057, 105.59134130265, 142.480482979942, 109.85286741823, 125.126063017778, 129.862366976202, 115.370735787969, 129.830556361389, 124.946876276053, 150.573234034404, 111.906113845865, 124.621001081337, 115.881087009366, 149.902233664872, 150.28859296571, 113.843334066236, 167.824257572606, 85.9149291610147, 145.054179653424, 144.499820359969, 121.498276919411, 110.708435535035, 133.616278068733, 130.520301756812, 137.333881053976, 141.520322433835, 97.8116340872708, 103.038043198967, 152.171249171321, 156.463579632017, 141.308801883343, 138.579475405745, 147.214962027749, 123.712223925299, 145.136436071261, 103.642474653744, 127.518999470941, 159.587941246034, 135.769864881134, 153.616348128283, 149.797971962525, 132.504268538145, 136.281363818051, 94.5045107088697, 146.988999490861, 107.865419095534, 136.620533560298, 132.81353404799, 136.647913734446, 149.254395818357, 120.61001728147, 153.25733689465, 160.860538531198, 78.6236170181745, 112.00238275092, 124.407625590693, 171.752313978853, 106.053250134651, 127.485764578076, 99.7080635671107, 115.096373851537, 176.173307410205, 168.885504821701, 136.789609892958, 159.336687801063, 138.915226034385, 135.362167729126, 126.605640913335, 127.364799098709, 121.633567271296, 96.9512852482019, 138.952089108276, 142.05575864793, 115.389816084632, 136.957529464584, 129.737606902801, 166.416041469481, 91.2868855853265, 138.279530148899, 139.56397363544, 112.04950814585, 125.269151744643, 135.900479198861, 117.99079937866, 162.861711704071, 123.852155327556, 145.535161663474, 117.266023336577, 126.883768557035, 131.920137789118, 110.346500944674, 146.875935647364, 134.843415876683, 137.489850937006, 143.045303042939, 149.345150356968, 152.767332565191, 116.463689147411, 133.12820970666, 136.205226336804, 125.154387975952, 147.648451924485, 121.346038939094, 159.234218896595, 138.944642111296, 145.892773926283, 132.249066005672, 102.703373240784, 134.011584471474, 145.917471812348, 133.699891083394, 140.978903501987, 130.438892541018, 132.863200222399, 140.471343839563, 131.87413433811, 117.430747306964, 133.799038904143, 119.958746485845, 154.63926501999, 138.921480269678, 145.183511711632, 119.197698143698, 108.541451233994, 141.178428029337, 136.913371063658, 149.797230570656, 154.97022953525, 137.262155778688, 147.83144495604, 82.6661298826512, 123.912039562364, 152.839522805799, 129.209628416115, 155.167907154762, 122.209254709553, 111.715352548782, 104.707282819289, 156.186606934634, 137.763700317981, 143.263599258444, 74.9724380951756, 123.336918869672, 131.413441742486, 146.967332302428, 124.326350156641, 153.797860924956, 149.538576424184, 135.114264881885, 141.464504237692, 106.235676432115, 140.973256780529, 114.385822286205, 114.721533646583, 102.453623186005, 101.924518344917, 113.125602945273, 119.422256042894, 123.609075077551, 129.31499181688, 108.897186344393, 122.773877227343, 123.503276552892, 116.334375233911, 116.542559672891, 139.528821652, 150.413720106302, 112.555428750154, 115.276268093256, 107.301950745087, 102.974235177691, 105.78404943816, 86.5158295486847, 153.424506431569, 129.372096820126, 133.560962392383, 106.593798102102, 118.472389265723, 150.290871939087, 135.531344371091, 130.200964392756, 145.242039808084, 85.6367431769846, 125.324433532171, 141.194402142235, 150.455949850583, 146.435224434236, 136.678674498961, 132.352960940343, 127.081980904651, 127.04712175303, 119.461869043387, 127.03083348644, 117.360700861291, 101.429481319988, 127.979045544624, 149.302180873426, 131.739527183927, 125.383754050038, 135.553950891441, 115.87505790774, 99.5034292900472, 132.716077799251, 127.57867930573, 144.917711188729, 173.79412444339, 148.019079419117, 119.09390532339, 149.833918198823, 151.370589057372, 138.668613532521, 135.205888226785, 117.210436853902, 157.21649271335, 148.173920302937, 105.676481753861, 113.5079869389, 130.390627398338, 126.797516176218, 108.985410884723, 145.588595970193, 127.911787553597, 132.1194076816, 153.495893915625, 107.362138805746, 104.030070050799, 118.519461772334, 120.683721661591, 132.334022733267, 131.073708209064, 123.530646723808, 126.025695267179, 106.767975473895, 142.716583488452, 149.114619085663, 110.084563379008, 114.399901453561, 124.451607618468, 136.110749000455, 134.092664396235, 145.542012440036, 133.61319763542, 104.281462776775, 136.339953268504, 139.295878348099, 124.491007908477, 149.905757045712, 147.776762842348, 138.029443313421, 130.644753438361, 135.162001741314, 154.8862101776, 141.657281534249, 96.8093778318778, 158.284918441281, 127.682017524929, 140.751440395034, 156.460741681659, 114.021981238138, 137.842047009279, 164.451453861602, 127.367546888077, 139.427914035624, 123.959026799697, 144.334220901122, 118.242814744564, 113.246969621407, 129.549771811985, 111.546941848803, 129.397025284838, 134.939848758127, 131.673562250719, 109.887700863992, 102.804648965699, 143.307197091988, 140.326043974736, 103.17748079699, 147.844150220563, 127.989249323016, 134.538014390799, 151.581106270056, 118.972082677643, 135.541746095608, 114.250289499623, 99.8259530056587, 105.742154551414, 123.62627908359, 109.407175961503, 138.651789892974, 150.484422503415, 137.090430961492, 118.770961103962, 128.875871293019, 123.3025087221, 102.232603633625, 118.860996479297, 152.311701372624, 123.726377975855, 148.520610353758, 129.438303322755, 122.25365996737, 131.844512733811, 118.624548768856, 123.748096768832, 137.938338687333, 109.334039370624, 127.069741907667, 137.538808820779, 151.813296471949, 147.427836350542, 114.741722523979, 115.496425279064, 155.353677888634, 115.441802620913, 110.525485806625, 158.242258630575, 125.89156190148, 139.078428209607, 147.809101949327, 128.483526697318, 120.713219411082, 140.875755255115, 116.845604230482, 132.951692284138, 122.589929347427, 117.035953511037, 118.88288949562, 133.213257066593, 182.258074160487, 97.6439667787599, 141.117566949469, 111.0971135946, 124.39879570611, 116.454179163581, 108.415943887116, 129.471709915598, 142.624533197904, 105.384068428728, 131.161293635398, 141.693049094476, 140.194622961016, 153.460840079076, 128.515252800709, 128.283818939788, 131.354088366032, 143.610636095155, 136.95345997914, 128.57852024801, 150.16383675372, 119.707890296833, 130.945332227171, 117.292463205906, 130.785958136799, 137.645830610454, 133.804109375275, 152.627342056807, 149.633902229085, 142.943759881483, 116.291637232131, 129.549475236884, 120.740782123324, 151.477851410908, 152.841510784199, 151.61479428331, 105.315195792239, 153.698200840604, 134.11057067943, 136.050917152579, 128.54370248578, 114.369680489253, 112.532393555814, 134.182249325735, 136.450991417002, 116.963502735253, 134.302214504711, 152.838946688712, 164.801025987021, 136.296768662077, 132.715698433508, 82.4102563965069, 116.889756512604, 138.460806878072, 133.260810556256, 126.610458079677, 94.793283571684, 122.363050223837, 149.646183110172, 136.038143696963, 126.000860711408, 149.519417708348, 119.626938117469, 120.383892963876, 111.85749057065, 133.389933680708, 100.913000122262, 125.923039671675, 108.894128367614, 106.025394702731, 164.77288974075, 127.072275775097, 139.461729403098, 149.213838638415, 125.329803440717, 168.216512221727, 121.53222090963, 147.306991733876, 134.99538069524, 130.965794040353, 128.511217836877, 124.734245479416, 171.667940605578, 140.485224403304, 140.164986464339, 111.949384098243, 118.981364158707, 132.070669805821, 131.724430515913, 154.183792446008, 124.302185768537, 107.924366678325, 153.991915271259, 154.529619095602, 148.190720195261, 138.60267391278, 125.056852498381, 137.802503246054, 143.451019910937, 137.499369149565, 122.52116496341, 126.4415322172, 138.487395848447, 102.636589146285, 106.59261013151, 143.744665626015, 108.667352665128, 136.216765179056, 137.066331252003, 139.815872794909, 128.610004028362, 114.275206553011, 125.316829689846, 128.097174851886, 149.805330426625, 106.404768767, 127.773497788978, 109.238687853463, 94.5267829936945, 121.050308486959, 138.247692019643, 128.118980452482, 142.316464446988, 163.572713650963, 113.028745368149, 140.667312929593, 139.284974186361, 120.570759060693, 138.769704712145, 106.111543609342, 137.236737992571, 146.855878860877, 125.54499246503, 115.782001386719, 129.656744080274, 130.340964560446, 106.664690355, 116.306528393306, 142.273156625192, 134.280851631114, 149.219288982532, 129.440840670901, 131.702752152286, 134.852536741037, 155.44038466453, 118.275492678115, 146.436709448003, 115.757592571932, 147.657924812242, 140.672031626349, 144.486139081431, 121.491171926872, 153.611294483337, 125.997883231521, 98.2193346156151, 150.9055491805, 129.04626394957, 141.689059613518, 138.955869545231, 137.763343201217, 124.66280581698, 113.448417676342, 148.089049898895, 163.043751357321, 117.646239962112, 99.5647610856356, 122.288620820744, 124.891330388355, 138.893588838328, 135.181121825682, 150.366021512659, 163.140066599032, 119.856776314079, 108.038989957442, 108.681279666713, 116.217151024127, 137.992228766342, 155.190991789314, 162.903603433059, 127.768180793766, 135.457929691446, 93.3682597498119, 137.176552699416, 121.815851531439, 162.934504203135, 137.178415888282, 114.393001742572, 125.267513795787, 113.562857669107, 109.961779045456, 124.057745807435, 119.773520088779, 144.343818796176, 131.909436788081, 99.7213881857611, 133.251260757285, 120.483192315177, 115.565730153026, 116.284832721954, 97.9250404416413, 131.533279745217, 138.071247814836, 132.829571306725, 162.123095807599, 107.836873279717, 133.505725886445, 134.062784126756, 121.091016733185, 146.071636659752, 142.203410964858, 115.462294249912, 111.840204758476, 141.215029500651, 126.804217396627, 91.7271652531717, 102.444580736929, 108.839643768561, 141.758258979058, 90.3347320812256, 130.631134960892, 133.256270343222, 118.446041453115, 163.126968324548, 149.70907267294, 128.208159698542, 133.372295742186, 123.940712368661, 133.063984566868, 120.751763287066, 142.963619593028, 157.493354865042, 133.344891089165, 124.200218532258, 138.336725921517, 134.354260827798, 152.419830043126, 156.20350257161, 116.296702689213, 111.145529364912, 132.275171524145, 141.202912863, 135.871486446723, 149.120768664945, 127.911940366358, 160.974695813603, 147.765814793714, 139.160348299593, 144.437467243874, 117.567859684609, 170.34886386694, 140.737201192139, 139.549878939094, 87.4788552202522, 144.311671249098, 96.9052736765952, 149.560603662144, 137.41985075688, 123.922301905482, 140.206459081147, 128.147685900773, 144.023914624345, 160.015761044369, 134.344724003826, 137.038100713544, 146.491567145951, 123.777372113167, 123.731435800227, 137.360147755455, 125.021024976045, 128.272067452521, 113.534562925074, 144.931639064839, 150.380011038198, 112.843589343783, 146.235898996652, 145.660614595468, 144.70271852451, 143.891120622661, 142.647614920168, 130.539698793382, 141.696296019584, 143.54355971813, 124.341535020094, 139.624361710172, 124.009772445841, 134.814743774234, 117.502320288399, 144.817613808427, 129.655697125491, 157.320742801719, 105.941315375858, 141.976893267619, 130.742156922069, 153.463310815212, 141.062795243434, 109.840223813242, 157.22085358649, 142.914951429209, 131.213062611733, 129.23385766573, 114.138970516473, 110.03720875602, 127.164393193973, 134.047471377259, 116.846445885085, 147.678934395647, 127.701194583443, 138.704477133185, 97.2478054471123, 106.559778133729, 141.902295324615, 109.142713114203, 131.906577318266, 100.274800229703, 122.017044793444, 149.889935931939, 135.982935072531, 124.682004172674, 132.686909348755, 112.495004428317, 131.955692998602, 142.015319693572, 161.266619569318, 150.060545798957, 147.452020562258, 134.570847356834, 99.8728373734913, 115.319621100783, 149.03530915627, 129.217070234246, 161.28886746418, 138.654714475005, 128.958230263323, 163.201592005981, 162.637287113951, 114.091055333097, 134.165051439811, 108.942602548797, 123.540124823013, 118.519713916194, 147.815005129133, 175.165618970865, 127.655440883747, 111.981460727172, 95.3572251517008, 120.728527125537, 113.624463592742, 122.591946008871, 145.310316614427, 119.295188788342, 113.646901244945, 138.544952135482, 116.31417532345, 149.55582247711, 118.696618772932, 110.662629049454, 136.661956822985, 129.600527139342, 153.168276703776, 99.5646872261461, 127.459163667118, 128.926482069448, 147.799900933131, 133.188277029158, 125.972371381033, 136.440181987177, 125.829477949577, 123.913720210935, 132.71941810568, 125.898834358535, 142.10051151382, 154.787497429156, 144.975556918002, 107.605529921705, 129.282450227755, 126.53013553422, 127.077110662456, 150.371479596787, 124.686820702717, 130.622924147242, 127.619810444029, 153.068696808709, 148.194653955296, 124.209055934363, 120.858127326423, 138.584965314364, 142.055167678609, 109.081106645379, 131.594572421089, 98.4495921963588, 124.772798039598, 115.56206906728, 124.21596044864, 119.69291117443, 129.356694305446, 131.18451135259, 149.577305934888, 145.454420933261, 137.433951786224, 121.160650341656, 135.494776770288, 124.921305417351, 142.441797018038, 117.290657405258, 141.588818026627, 146.155110688985, 151.072561623264, 119.760974571062, 135.823479971114, 154.678227648958, 148.706320501579, 165.700920940677, 146.991989306601, 100.423594275153, 113.549103218562, 131.593314269563, 119.036513734571, 133.347254348899, 110.65603701108, 106.694697999684, 144.150582440239, 143.725987700437, 117.789660255018, 147.92594699328, 135.634288658289, 84.6409981762599, 120.039805376601, 130.18382023748, 118.817995030229, 143.044745532204, 158.531320909717, 128.451955433233, 105.774940162537, 112.599969619404, 97.8696652411996, 153.706140844011, 122.162557135466, 125.454194007482, 106.940329810687, 114.990285591252, 123.643416522839, 158.141119756399, 127.545510916573, 139.797575070009, 128.952449988724, 156.600114971575, 145.593697371322, 121.762000634197, 129.546097018563, 137.463082520055, 155.583146334539, 130.665544418761, 159.232841923294, 137.349956113639, 151.337476935111, 103.648619389034, 161.240517677313, 110.252377422465, 103.675759093263, 139.606853582912, 188.53867988555, 136.614292859172, 134.600147370072, 143.433967119937, 116.592059213605, 157.289741117255, 127.937241770949, 102.931878845128, 159.222336013514, 124.767177458152, 127.674567608743, 122.21709519998, 143.034421372981, 123.042520068955, 120.092094690744, 115.147824079252, 131.687997886105, 140.037069629477, 121.974975515836, 124.225616672581, 123.900827584035, 145.214683844218, 128.439963503796, 128.647987258675, 146.378947913388, 140.021737954686, 120.253107515671, 118.426640450194, 116.097294324725, 127.075195592571, 127.404378896436, 140.827797370982, 114.101575488579, 103.004051478219, 136.33443246284, 138.372278590124, 138.143790562826, 147.353845155338, 123.949832829696, 95.6197675382804, 122.039625713107, 147.988675167705, 128.256799840594, 164.327623330173, 170.385179503866, 105.843862627874, 128.834058399748, 118.355511973368, 112.299892935962, 142.349718894516, 127.689966601936, 145.963751929956, 141.563184337228, 148.56882092224, 122.720350236185, 125.185535700704, 151.174896633317, 125.324188165709, 110.485601787276, 132.347824843273, 143.018315755701, 114.346985350331, 135.531911827988, 146.628964578575, 129.090043891869, 115.981925684823, 116.366096028005, 121.811642430687, 96.6178354567552, 119.832850774942, 148.988438139183, 87.6934517445556, 129.437184965345, 132.242999284949, 149.829639884157, 130.969766942696, 146.776156345883, 148.49329985284, 118.199390836937, 115.908194891746, 153.044971084102, 175.433669483301, 116.246357140441, 123.50576975896, 134.05794786316, 143.076574986643, 108.963675145823, 111.934192953101, 128.981945203775, 152.436933206728, 117.018997755998, 127.389452468283, 146.856564150733, 115.082910825823, 97.3592534455906, 108.775572274987, 129.967330935239, 74.5330592698706, 149.645749077867, 124.318600707014, 107.308036524409, 100.521961699294, 165.424521379768, 149.35509963074, 139.524534871709, 112.785800559734, 164.012602286381, 105.248763909261, 134.808199324909, 142.586181940718, 120.537495069819, 121.813865910522, 93.1377632170271, 140.11045587405, 124.715717103213, 130.269922963816, 140.4277012639, 149.073818328029, 142.834873961285, 151.088771159606, 165.124424339542, 102.206723326508, 119.066059385908, 148.606160696278, 110.459849497776, 113.405119096563, 150.709887060194, 127.792320030878, 145.454984081374, 128.297188848839, 147.957506828593, 158.177797683745, 143.817613608787, 151.794002024673, 117.137489471156, 136.825202669641, 157.250082045108, 130.301289712129, 130.029309807933, 136.106290108694, 127.442363688268, 135.696194233469, 131.114244726447, 136.21180594284, 132.462733124969, 133.886205140928, 116.782183417446, 159.653930661695, 131.369586129813, 126.048303061024, 144.22730454344, 122.761037488105, 138.416774655279, 141.024339573278, 151.776887426651, 107.498458348678, 83.1837744514794, 163.378998512765, 132.409634697114, 144.234302672579, 150.784861100179, 119.806692133751, 129.260031920747, 92.6791703223007, 133.486748037555, 121.22160924181, 116.904350033179, 116.385954593179, 126.705121090538, 149.357587171408, 130.301721733096, 104.549953478803, 135.0462119513, 114.016979622977, 109.357157132658, 126.398545827463, 110.177492811637, 112.464515805178, 113.40673822799, 161.951741741961, 107.984772901547, 156.929132512814, 197.964862717184, 132.689664249567, 155.33856377041, 158.735971390264, 135.14753151468, 132.835903212722, 124.295608543298, 106.719473218265, 150.552065536561, 142.149857477195, 119.05993668594, 134.891782049948, 110.197008429931, 126.778110772179, 163.224419327586, 107.717170057623, 104.506465153591, 132.176017793851, 124.654648033633, 131.551556268046, 158.317304060049, 144.207515131111, 143.139530743175, 137.489941968164, 138.631133177126, 136.476706488431, 121.711216189605, 123.286780121135, 135.887180310144, 138.241504204333, 139.597797942335, 144.567462798535, 158.313051055059, 151.251898865938, 112.753513025232, 77.1556237821782, 142.482330587566, 132.836385163771, 160.697207306776, 118.358035705916, 106.539635302094, 107.728699285083, 134.949961149819, 136.728635995869, 139.146593095225, 132.998379691846, 129.865519854701, 111.244588871362, 141.898487515292, 157.301700548702, 111.817234823782, 161.450591917911, 160.959448303232, 114.030290414286, 151.081807603082, 128.430960953613, 132.360448626178, 119.385196832505, 125.163853588773, 102.181065804455, 166.15187952895, 96.0231002807546, 149.926443183252, 141.879569180278, 106.406046603527, 138.091503703848, 134.084983692632, 150.041520660188, 84.5223519415233, 97.1968511711175, 123.19902127028, 121.377271375178, 143.948128071318, 136.997399867205, 115.478723669723, 117.73137986516, 120.023777886562, 136.642923274084, 137.703025593329, 128.425942646498, 135.358749977994, 132.793427966772, 152.844482551751, 171.910485793684, 135.760398775623, 124.109185268382, 132.288750912027, 142.176461696901, 125.164294828069, 122.53755905253, 156.639512815698, 121.212128766798, 132.631092467325, 116.98801394832, 144.240617029291, 109.937790157914, 118.81990953008, 135.685280836256, 121.230079823911, 129.319820761913, 146.184804026235, 136.405082584059, 150.812210730474, 128.715959574319, 153.63019946612, 157.248008067139, 146.627841600456, 155.148590530745, 135.279589317359, 109.1925254124, 109.166887471269, 168.167599953876, 139.790378059695, 125.787409712232, 130.828898527427, 146.910476273939, 147.446875058287, 135.104510914122, 133.999407234948, 123.155805782328, 127.202206193939, 115.629046941187, 106.556246245978, 152.82381683656, 128.219639770522, 119.448624790714, 116.792775954578, 126.873230171852, 146.612594147818, 157.711399315442, 127.339031556169, 115.718213852677, 94.4548041713728, 111.294047287251, 161.251281697047, 107.220451753267, 131.576558845432, 143.05978068707, 152.006307253989, 155.038632789543, 138.028750967934, 132.961410038226, 135.605375466027, 152.470660202954, 143.466673828103, 126.117840408287, 95.9851241020516, 122.416052414956, 114.076884110554, 134.384970323199, 163.032430024643, 137.917568168403, 120.410026380366, 177.047105301718, 131.698593270879, 144.031087019281, 151.135931399633, 113.341006394197, 105.716965495327, 127.224683869128, 130.773399311778, 133.96677097443, 141.020919775736, 151.089399158676, 149.66453027311, 135.602702798509, 140.433107509285, 107.130277612302, 77.9232263453771, 140.626280786002, 102.853288397637, 173.465647041355, 134.805475632762, 140.952580084624, 140.125887184755, 122.796755522882, 163.889974179012, 134.861829746665, 117.285194016733, 136.683353162319, 142.611433289285, 116.045585408756, 136.042207948591, 101.942275632043, 106.173785113414, 152.759819112349, 141.592335940606, 136.859629691895, 138.63182677427, 156.250453196654, 127.551917466003, 117.529624941975, 100.072500981722, 117.60998191804, 124.886114955325, 112.944202952746, 146.835949769617, 104.959838689939, 134.890141748805, 152.275053406808, 106.514651492814, 138.657305167328, 136.785404695926, 155.688935711124, 130.584292888446, 152.651454918325, 140.226811388288, 112.486573448986, 140.570287444604, 136.584107452404, 132.436870815826, 89.5272453722581, 131.568364547265, 106.234330047651, 124.150087453535, 121.051843501995, 126.975320726132, 159.894062912278, 140.629653975777, 104.56728221025, 119.61109772746, 129.263367693816, 141.335094705067, 147.549020439852, 157.223158891129, 116.397583378272, 140.192813852774, 125.522498990654, 119.014439372798, 145.204809583541, 130.370434751267, 135.154687540962, 144.038357289352, 143.239694748366, 145.389719967999, 128.088464144136, 137.300463881424, 121.785957990144, 134.913284673043, 142.050307654195, 145.665135891809, 149.226687428085, 152.286505862533, 118.156811268133, 114.287627021019, 131.148865091678, 105.439981448734, 139.137564486396, 150.23244339658, 121.736198099669, 119.087212510257, 146.263116133019, 151.769318480831, 125.402753993253, 157.735620924169, 122.542048677647, 134.37806746426, 156.481027315851, 126.302608636393, 100.400805419459, 172.87458125957, 152.327524213941, 123.537809931626, 106.311436628227, 142.970625522264, 143.432578475069, 140.975307316455, 144.624879599965, 133.809396884335, 126.923602488523, 109.96121390852, 125.817608495572, 117.373480073768, 166.093216141815, 125.385224315645, 150.54827435943, 142.969926338445, 119.920407009091, 143.099242178584, 123.072000246166, 94.5887248135282, 103.756401294969, 141.4456689221, 133.761999713035, 138.388947958966, 113.640176934832, 135.487252083217, 115.571266096888, 145.587841894536, 172.153355768922, 137.518327683539, 111.535173742848, 150.177478320343, 127.876715181013, 114.947288539451, 142.57637921918, 102.371823594159, 160.172785008899, 140.995614449363, 135.018889550053, 114.644556436305, 132.811200183109, 133.930071731099, 129.931158795215, 123.256930568222, 121.837243161785, 139.78126949368, 137.072034506624, 139.09847754698, 106.671329580299, 127.275652924915, 131.388655845835, 170.64360741476, 167.730320408297, 128.58931028751, 152.214144823768, 117.634646388192, 106.874716216878, 141.783081461518, 138.599555606866, 139.453950795208, 123.862288212067, 127.416915246618, 117.93817508963, 134.225326424932, 118.472401262, 134.39656033193, 139.514230189351, 145.578799445904, 129.124907709043, 105.278649191122, 156.02532525808, 129.730437452907, 154.453466681366, 150.117116246245, 105.2256109845, 126.770916971913, 140.328938340578, 125.459508588636, 124.594180148182, 153.361910485332, 146.228606534984, 119.558774010412, 141.629954688135, 138.729339030254, 126.442393278161, 125.697099654982, 148.570907894707, 128.279236572367, 132.455983234055, 144.8469890574, 98.8317654143584, 117.891073010715, 128.081667677869, 154.770339238973, 129.004453741352, 148.323874324488, 150.471783810248, 186.33664534384, 122.841906507359, 163.619667750957, 126.635867817359, 126.065883629273, 73.546493719542, 131.731791029086, 160.315308022173, 138.525622463603, 146.344793372088, 137.385260675632, 137.043870025355, 145.582715568816, 129.344750613465, 127.982339160533, 117.72996353428, 156.498571430505, 127.279828606934, 144.57937365785, 138.920395010231, 105.766181537, 169.347057730817, 152.392663109766, 121.354862681274, 132.994996299202, 137.81069584891, 125.503376546139, 159.213164793524, 145.604197153844, 99.2230398275852, 132.614188392977, 140.71817751484, 120.467549989894, 122.489737927201, 134.626377342834, 108.883416222973, 117.029255393981, 138.399628667765, 120.388985396302, 132.106530658952, 126.38417800864, 131.111916658336, 131.623844645822, 112.205033341584, 108.704038757629, 114.715732877222, 126.050193643702, 150.781421663249, 119.559976844106, 129.280932540762, 117.971779264689, 110.318931499401, 138.503696943563, 126.819839141039, 125.999998517645, 127.158854991762, 104.85386828707, 126.756452315623, 123.212888828193, 144.689112160698, 128.519340594734, 136.576808623904, 108.011718375389, 131.0588807376, 153.985137603364, 117.465743059214, 145.893505067796, 122.824510399677, 122.46453256469, 118.452751151206, 125.674824275063, 162.450452055223, 107.123325962072, 153.89681474893, 154.891361890175, 137.217926172761, 111.649593474289, 121.662537211833, 127.629915594322, 145.393696340525, 134.80652485524, 139.886894639093, 165.189573805533, 138.691379062579, 164.319154700893, 116.61050072278, 160.174945506815, 138.923781447049, 153.678858088252, 108.72213084241, 127.186931402826, 154.446018416111, 144.608991463339, 152.306920444168, 121.557811490249, 131.087736164975, 133.595870065209, 110.014913156281, 157.32002346807, 128.220209813262, 105.62730495868, 126.755347653087, 125.027378224931, 120.305348924527, 133.04228044945, 136.353814602813, 119.174877318997, 118.178687708328, 141.779645490841, 142.028266508929, 124.231511263227, 153.513333433675, 129.881682205964, 124.788179499084, 109.742177127511, 154.798443466109, 117.61384143902, 123.690851055502, 148.48992636828, 127.197136484466, 113.082367289573, 140.200858238336, 108.263080925461, 151.057281043628, 117.357168699427, 151.036722072224, 126.790681544447, 127.909108629066, 171.225690462172, 118.005615156314, 121.450634424802, 128.49763007718, 125.702337844346, 108.795096980378, 127.155809728279, 119.644615714039, 136.489780006714, 143.452830195301, 123.909657577276, 149.459212275683, 128.576291726929, 134.514624691278, 146.137032147906, 137.985315391296, 139.894037721726, 108.247620630012, 147.217250880372, 128.215397870739, 116.880315772344, 154.762323695054, 110.774095457223, 146.408362454109, 148.550713715993, 115.387220142621, 129.22276206522, 103.222043173267, 96.3034164672319, 154.27844280493, 150.688146236623, 121.234457578137, 99.4220861597531, 137.664557366737, 115.516487139936, 134.587795740265, 93.2209133234469, 136.641382922458, 131.6790387725, 133.298508271133, 150.686607794909, 115.430660262108, 125.624104493764, 110.546602792075, 152.575424810447, 138.363991234799, 108.305615735788, 139.149218853188, 100.512506677495, 120.035172561404, 134.373458848682, 139.409131560791, 109.706161069771, 134.508558372708, 119.216755539196, 129.448489940692, 150.238072706033, 145.931815779463, 127.484380311222, 158.239829377076, 145.292253571873, 144.348421189507, 150.199204096517, 166.527140128903, 129.502961612763, 127.581038103668, 152.355537368425, 147.471918425932, 154.5242825347, 138.659117569653, 144.232688663783, 128.409356394623, 150.064114726148, 137.411284347731, 149.010973974165, 146.95811461554, 122.466964249888, 124.385643573612, 122.06182716727, 127.417342767101, 133.998244570054, 108.332202160632, 137.525831993283, 140.493733666294, 110.291061400547, 147.644300853184, 116.886736032979, 141.340806204886, 135.763046523102, 108.607545569211, 153.395068244691, 125.54020431325, 100.519655291588, 157.439665501411, 144.915870383953, 128.501873479908, 135.79781842423, 134.075068683837, 102.061814287191, 144.097137731071, 145.552451622665, 121.964717058148, 107.029900949624, 116.012272815416, 143.921895209308, 122.747188056923, 142.128379118823, 125.310507674897, 147.523722261536, 125.381040930934, 128.475646992707, 113.195263998678, 141.613469511458, 162.874058181834, 102.484362386522, 157.241548073965, 148.198130854899, 124.919982909909, 139.84373215884, 129.420197477048, 113.605121871041, 102.2452996787, 141.916493276823, 143.390768557418, 145.21875492413, 111.684999935368, 134.329292424869, 139.988543809667, 137.765720141473, 105.862131095733, 104.761543266998, 133.207757031444, 132.998757505055, 135.581207526632, 116.158380730244, 149.562593995652, 134.095130137692, 131.141185986398, 137.645198164367, 150.891122339421, 130.986116200285, 109.689330092896, 137.328779751344, 132.547718143956, 130.800651296631],[341.129615875811, 343.666281828572, 344.631109898742, 343.946144287908, 343.72314697214, 347.332192605437, 344.187464538726, 345.72160179728, 345.236786041591, 345.682399204709, 343.146821296123, 341.349649848735, 347.757963415087, 341.889394480904, 342.386934660621, 343.923705836281, 342.063592783299, 340.92719471984, 346.394609179988, 347.292050631546, 338.774709833478, 342.648520210432, 346.531978715753, 342.607866438515, 346.069687420113, 346.072865656976, 339.06377425417, 345.272960373584, 346.719587171262, 338.908193689137, 347.411218784195, 348.710687411128, 339.498673714086, 347.20162149201, 345.092305466857, 344.734768379815, 338.00838267838, 343.798532035133, 343.353113553829, 341.77901922534, 338.857760204071, 341.714985822167, 344.260472541068, 343.345029652899, 349.01494663257, 348.999338276398, 346.356872123301, 343.79366108456, 335.717760508769, 337.601881973195, 339.576302250194, 342.350440126166, 348.143270630103, 344.099934061215, 342.862587515724, 341.926928057693, 346.314450918103, 345.155180844325, 350.496212453881, 344.050603214203, 345.275642692481, 342.028524015105, 344.533639103115, 344.310098294542, 345.00952789385, 346.601112483916, 344.881454378365, 340.968669002984, 350.104101412255, 346.100900130319, 344.978991599312, 347.175255089079, 340.791951568543, 346.008140752255, 343.852391579305, 341.260705939434, 349.04418789433, 341.330465225545, 347.436289054442, 346.133158306386, 345.3489524735, 343.256505367699, 343.656035409361, 345.005342534227, 343.261138484489, 344.051134439508, 346.94060455072, 341.136877402478, 343.650076736247, 347.272033417684, 346.081117606972, 344.039314772006, 349.19613969579, 350.538210576183, 347.364344764323, 344.318251904786, 341.048329105935, 346.57217360718, 343.956090073589, 344.280881744743, 338.46109832584, 344.177552857571, 343.349971380398, 348.620777565667, 345.844827601979, 343.228644043003, 344.44345479026, 337.361920864087, 342.007485258334, 341.561365292564, 348.22170197413, 342.4403670686, 344.71023640246, 346.009484163874, 344.445606256543, 341.822755508175, 340.910895595685, 345.352077087004, 340.648060430545, 342.4059300841, 340.279464480288, 345.293052279628, 343.552321099626, 342.970025530903, 340.055479083871, 347.899194260794, 341.814761365857, 347.201988463382, 343.803613557351, 344.563290226882, 346.720686576661, 340.631061588284, 343.364241613031, 344.2185519155, 345.607504161814, 344.360724623571, 344.289160333162, 348.174541403683, 344.39443473404, 343.382863103668, 344.147295936389, 343.903247245805, 340.818886741275, 346.952487581319, 344.822527752276, 345.156885596315, 344.686756064104, 345.788793584848, 347.197846097163, 348.403986369722, 342.440483054194, 344.0960147782, 346.131336927144, 348.121152192673, 342.724931263399, 346.442935785063, 341.293235232319, 346.073437816884, 343.889029231594, 349.04712615405, 342.972063264316, 349.455056912852, 335.443165500604, 338.34866525438, 348.793919018837, 337.579019978837, 346.058300352805, 346.88538289578, 350.077241275128, 337.625397696505, 344.383086111869, 341.525754956552, 347.395121088573, 343.182427762064, 347.421480966746, 344.625683853924, 347.049583441267, 343.080865894986, 345.389477622423, 342.091913660746, 343.705235368452, 348.906552445886, 342.29734320935, 342.930265444857, 337.392989950793, 343.813263367122, 340.649268334363, 340.006394632578, 340.945920423954, 345.669823018317, 338.058808308612, 339.44117508934, 342.266379269942, 338.228777098472, 342.684361839146, 345.5661944791, 346.535202804895, 343.571974133902, 343.690116154977, 347.526868934367, 343.079059323496, 344.179589424745, 346.927338486506, 341.236962180128, 340.946217836764, 344.412957834229, 347.901147505619, 342.35189211321, 349.344701186906, 345.354316395206, 338.998513194704, 346.753037795596, 342.899758795006, 342.389108926818, 340.477410198685, 341.065832261217, 347.052098242093, 341.416606128264, 343.445231342496, 344.681073994128, 347.926900372898, 345.678670627999, 351.925862033643, 344.405699051053, 337.811012471682, 338.381798120466, 342.680483762102, 339.036692411914, 343.657759814319, 343.494914624316, 341.770169259954, 342.437080902503, 343.929677788576, 342.141207799595, 343.368518934187, 349.067114041481, 342.346424745462, 343.75637640076, 346.376773980142, 342.673284301871, 344.891871648966, 344.480333734706, 342.229127497123, 344.329310429361, 341.624822036927, 345.446653530544, 343.201051944303, 344.027314367992, 344.755406865649, 343.675607555093, 342.659684437501, 344.043416252036, 339.624506345589, 347.147575928298, 345.367091626248, 345.043582455501, 339.636608865983, 344.511996218265, 343.325460058095, 340.96873161537, 345.701607766675, 341.904407808504, 348.784275841963, 345.100047794342, 344.67790099164, 340.29899889721, 347.741582253254, 339.507139041989, 341.626995771263, 338.905419523275, 344.227669564656, 343.110567539074, 343.640819192409, 345.886248244443, 342.383911222135, 343.839909085014, 340.050834940194, 346.679912750223, 346.225545761662, 344.021045180055, 342.999756043981, 339.324228636737, 345.503784366672, 341.8572268454, 339.590874818913, 343.741869757173, 345.06254017816, 345.599909381423, 347.995866795583, 340.65398410947, 342.782680867634, 339.812211245884, 344.784750455449, 343.347554215839, 345.24827865212, 336.901215332436, 340.321039335133, 344.907241774455, 339.768327048295, 342.206661684946, 345.960600197669, 347.639040394117, 344.685148927369, 347.172536211143, 343.487879806774, 342.607464277861, 343.394215213659, 341.768463151459, 338.602822166419, 342.610675597751, 341.934678795345, 341.259393118539, 344.448019359718, 343.742660093841, 347.662224589001, 336.88722799194, 345.941044085117, 344.888367598404, 340.215123502409, 346.45296720117, 341.445888813712, 339.003448556038, 345.13585917113, 341.086514407241, 339.855245400224, 348.385139522088, 347.094047487513, 347.416998382359, 350.231562414043, 339.043696529921, 340.334641779082, 346.62468320478, 340.493694594276, 348.027121866754, 340.106552892207, 348.940773849584, 340.336069717376, 343.901244488482, 344.031629887848, 347.656381459309, 345.532249621238, 343.507793572817, 341.69657831813, 340.734638964531, 344.812565184406, 350.297068836439, 345.436431816916, 344.909402799236, 345.322561317031, 347.523101556931, 344.056952371342, 333.74693780947, 351.522606302381, 343.700618592369, 353.160126472207, 345.123997924405, 344.401854851077, 339.558346523254, 345.343003450966, 343.860741995851, 347.117215065396, 345.554849196483, 341.149661941929, 346.177340685126, 349.964619661185, 346.627613534127, 343.161090168413, 342.712368854917, 349.093860065462, 343.079614764764, 341.338501999172, 341.747113676958, 343.070735023046, 341.762224247706, 344.093087449046, 348.318997531992, 347.080388206934, 340.691818736673, 340.942085709033, 342.16191412681, 347.901626583439, 342.462058073681, 344.206004303094, 347.803480725149, 342.049337005676, 340.642275505939, 342.803170229279, 340.807299480421, 342.227827561448, 348.417320454046, 349.913009685686, 343.621349085198, 343.376971726664, 345.495829290176, 348.399595321529, 343.863316404345, 343.690880466053, 344.728988739381, 345.619054799469, 345.770732692568, 349.426069412253, 349.074882000992, 346.90886790474, 343.529744883135, 344.689795447548, 345.935378181966, 336.533521443498, 345.635612122119, 341.574699424681, 343.108909581698, 342.04352608909, 343.070224212179, 342.881337632087, 346.178850580992, 350.010363750229, 349.481597193441, 344.633502853599, 341.968135484264, 342.102695406094, 339.147535636652, 347.422543261202, 342.576349302099, 345.491032673751, 345.828658925102, 344.199767260783, 350.69369550876, 347.412599718193, 340.317020087138, 344.025732109323, 342.58690770655, 345.863013370678, 350.403291345001, 344.081856823749, 343.001466576707, 345.680518191414, 346.322703131149, 344.601663852923, 347.992850677562, 342.83913422851, 340.43154429753, 343.444412811843, 347.34567320104, 341.494526621068, 346.883811084209, 342.183157163507, 337.879566300819, 343.086136203798, 345.973532112852, 343.485241202241, 344.621262363571, 342.676578789668, 345.207715473573, 342.882232028303, 341.376085552899, 345.451013202979, 337.921700951512, 343.991499728126, 341.199584498677, 345.799768629595, 348.838253711181, 341.617214540532, 346.871746558674, 346.202794980601, 345.839260846541, 338.414200127335, 347.340071517488, 344.522255767085, 344.131799667767, 340.129886497559, 344.417708105097, 346.945379301304, 343.074954720354, 352.930658124882, 344.614565290042, 344.716064133026, 337.83027935743, 339.761005965204, 348.252291201266, 344.572710503479, 338.337401579559, 343.720743914871, 344.240240202894, 348.270369657202, 345.613954927427, 344.088914343943, 344.763608114817, 341.059371005561, 342.002832668457, 345.86573320766, 341.250904909743, 347.54325957452, 338.926019960855, 337.577423592657, 339.04028433782, 345.620900457207, 339.896057195645, 341.665770553108, 340.053938820426, 346.130130474007, 346.834377682685, 338.561915386565, 340.045583609153, 346.258710723598, 345.024549654247, 344.33594437763, 347.596767490442, 340.767452620144, 339.46329165308, 346.329517136346, 343.933568175205, 346.593537262682, 345.063652199623, 343.043052277535, 338.34828314624, 340.972809211462, 343.517691457953, 349.304883227444, 346.02907649849, 345.261122413335, 350.734406868276, 347.957178963992, 345.118188086187, 345.56547977715, 346.824683192959, 343.245003237152, 341.039111525473, 344.147081725072, 342.303686281279, 344.94735457797, 340.394758265502, 346.881829496046, 340.266487356689, 346.612597134441, 341.633164831728, 346.942222111615, 343.388512722601, 347.097722768011, 341.98411928089, 347.046163152724, 348.040823364504, 345.69629665474, 344.994236056619, 338.887869309983, 347.556724034312, 351.817718134232, 339.664695931266, 342.881014630074, 348.557682714378, 343.494834031655, 337.94997147019, 343.712125914807, 341.803870769641, 346.995441710646, 348.684012191117, 343.138955514921, 336.584708884787, 346.990007594945, 343.863171012615, 349.410310744122, 342.293462500834, 338.564422216956, 349.151854317704, 340.741211721049, 340.895556683548, 343.299071239125, 343.781440813542, 344.872604729102, 343.596875920776, 344.654729570341, 345.502291576409, 347.60804170252, 345.81206703851, 345.839836663562, 342.59019658738, 343.544283846271, 337.475361713575, 343.24649637547, 345.185651482889, 340.209383626262, 345.820316639508, 341.511667256347, 348.287497671794, 343.781666010263, 347.124033606985, 341.860855285008, 341.937290416257, 339.302336922471, 346.681833335154, 345.320193504501, 346.633995667069, 338.985558331515, 343.694840970919, 340.398957537059, 340.937370755019, 342.016245081316, 342.373805274459, 348.367066118582, 346.244900503545, 349.812214967933, 341.770576808774, 338.473425199591, 345.741634909473, 342.771741070403, 334.709765206241, 346.345453818628, 345.773944575817, 342.097922057851, 339.621963123779, 338.562567619887, 346.150571741091, 345.890702302606, 342.111786623143, 348.435788020169, 345.892539761006, 348.19202739927, 340.331417855868, 340.691082473469, 345.22138809237, 343.875949001818, 346.790395937131, 343.939208984448, 343.062962746114, 339.888056084935, 343.822632755216, 342.619954546945, 348.88520629971, 338.627447611045, 341.187239931468, 344.960923496286, 344.331243911498, 345.603912087677, 344.567912495282, 342.170165090852, 347.633067696492, 345.240008035164, 342.649545487527, 341.891308345284, 346.411599915434, 344.835486084876, 345.991593625873, 344.234556593969, 348.048780307857, 345.23945889893, 344.244499595933, 347.758108649116, 345.404685868833, 340.766968871721, 342.968458746498, 345.580671383673, 342.439069207375, 342.773201608306, 346.217720021339, 343.543295328226, 347.263869843142, 346.313923760619, 342.87603900137, 348.347435713821, 344.658609105108, 351.076696382185, 344.714937882312, 340.608796931571, 342.592463454878, 343.489183479856, 344.390940104455, 345.382436579678, 344.604028798609, 348.205963820319, 342.107800012538, 338.751850301715, 336.904960685766, 344.736654988433, 342.587214653339, 348.543032879634, 348.798218796601, 346.868910944173, 343.52254321457, 342.866160904232, 344.060849462452, 342.460930072613, 339.453413338322, 347.097409046945, 343.606368551535, 344.485372349142, 340.359418817618, 344.181094898817, 349.76612279682, 343.876832416433, 346.629747834667, 344.659742736998, 344.976827651989, 347.661820445032, 346.33379290923, 346.030851216549, 343.16075582086, 346.950100282024, 350.508130667926, 344.418572116106, 343.270993811965, 338.059727005322, 344.709270654112, 343.45502392394, 342.751663275035, 338.701517384212, 348.706680241342, 344.387266550821, 341.439574434008, 343.558124539628, 345.565180049805, 343.61622604271, 344.300930484781, 341.269737425371, 344.223770596765, 346.506044746853, 343.225585749134, 348.288417131617, 338.639061838785, 338.244020954764, 346.652509160153, 348.562238375717, 344.687736376351, 345.630402748063, 347.325418064354, 347.2916662518, 342.827093385855, 342.194528113442, 345.78772895484, 341.906220089406, 345.817977387164, 337.692854492908, 341.721853487815, 346.737275328911, 344.161508071263, 349.986635820054, 344.748405215534, 338.868836553216, 342.387350600677, 344.612934108972, 340.562556531095, 339.581236737983, 340.56686041746, 344.730783918857, 341.914891054734, 345.866232420286, 344.812578362541, 344.936717469224, 345.186102368394, 346.08014330122, 340.42863824426, 338.46534263302, 350.150996340766, 347.422308059091, 345.673266463529, 342.772626308735, 341.250274904986, 341.431039781436, 345.13063899895, 340.221073042162, 347.589063430175, 343.210816258818, 344.93571279318, 348.055823731252, 342.858943448122, 343.799491575828, 342.427797982265, 340.922655031772, 348.038691589562, 345.648972773114, 340.236627374421, 341.985893575443, 343.52078185412, 344.971704115852, 345.073204439014, 349.028547723894, 345.131221634258, 342.426731169172, 346.430470492476, 344.315545398271, 344.48627313982, 347.396681868229, 344.781240514058, 344.097565402412, 347.203797260108, 345.984992013265, 341.0277030981, 348.304633794207, 349.117257882262, 340.957518283322, 345.884318810063, 337.789656266511, 340.348249192343, 343.04692760572, 343.279712701269, 346.767477557093, 350.139695636154, 338.44478608224, 341.435039980622, 338.117792257188, 341.146412305066, 345.193405018973, 343.020991526586, 343.217990718768, 349.46557392404, 347.786543608933, 347.040729693307, 344.107452528611, 345.523646916333, 346.911231672749, 341.855585119818, 347.47328561225, 342.007469960837, 346.298533426572, 342.3339410935, 345.924635645996, 347.267880887447, 344.168029728879, 341.64414008542, 342.542140403089, 346.021600452801, 342.138868803769, 345.904229180058, 344.48790847951, 343.277819120561, 336.983521934929, 348.09459739556, 344.486075220635, 342.664147837089, 346.922818680469, 344.927983132716, 343.970250652569, 344.089852630612, 345.078014373553, 343.774694263785, 346.130986915857, 343.151439428493, 339.660600307937, 345.32990975344, 342.871813217094, 340.864854979663, 345.116892441334, 341.522734059032, 345.900190923765, 350.801762929039, 344.682318230596, 348.282609154259, 346.804954210179, 345.789047128112, 342.28692572358, 345.870235912152, 348.745711239837, 346.097543013014, 341.895642571517, 338.747362956706, 343.831769184167, 338.022498985298, 340.701373923398, 345.751547697424, 345.078521118517, 346.541201378071, 343.194126051531, 344.079659940336, 347.203513087804, 345.118970254547, 348.820961130734, 351.532460772248, 336.715158196736, 344.157977184012, 348.89262959919, 344.835681833101, 346.698625283307, 344.838849963673, 340.401213668134, 346.195224349321, 343.467915155517, 340.779507240954, 344.533205262639, 345.02739407273, 344.110061193804, 344.248789244856, 344.807459370135, 341.597554163143, 341.791293104168, 341.742264764728, 349.486570627267, 341.540141985215, 344.071158730241, 342.840477178326, 339.617406272704, 347.586473695957, 344.491312673148, 351.274196828191, 339.407447931714, 342.366713447659, 348.11273244689, 344.926578835698, 340.815160923104, 344.396757840788, 349.31347384562, 342.576736980794, 350.573213982828, 338.924764953906, 343.975697357289, 342.497898106844, 344.770285322378, 341.497826824617, 344.425315384196, 343.627839575202, 346.455192176801, 349.627995381358, 346.200890493814, 346.208357892009, 343.941140743171, 338.805240897483, 342.457584002344, 345.068465955668, 343.570988752751, 342.94902768, 346.939452379129, 342.858111503988, 341.51404729235, 341.793987225592, 344.893949990527, 344.277601606127, 344.70000049734, 346.210398382626, 345.028155092245, 338.589195286355, 341.59645796681, 343.632083231967, 345.130344643927, 338.259331196161, 349.694323309074, 344.906192114483, 345.49935515224, 343.070406668325, 344.503453062642, 347.431192793024, 343.875966599399, 349.137718427642, 342.379753724506, 341.548408848548, 344.224307296307, 342.590895551854, 346.917755526516, 348.746045666046, 347.75740623679, 343.752964425642, 343.33984102964, 344.977070514099, 345.946116721586, 343.213847822942, 350.208192257367, 344.253902478236, 343.351661730055, 342.16307990702, 347.170165726254, 350.528354599079, 341.431645541103, 341.64033190212, 345.504959596717, 340.379129791356, 347.202276715166, 347.300522578944, 344.176612938492, 340.790152273242, 343.635645323984, 348.011195673462, 342.847634007453, 343.850064596256, 339.545700631995, 343.508427053434, 344.694475937919, 344.836657647479, 345.294545498214, 344.095556461795, 346.524516657785, 344.429218791742, 338.054585682073, 342.043058620985, 351.605372605646, 342.719228690532, 345.038036960498, 346.051159987949, 343.670364040166, 347.879950954116, 344.550956479346, 344.434055974192, 343.972499130761, 347.052469110601, 347.165679868856, 342.524937285913, 340.642864130659, 346.111144563193, 343.193913479283, 343.7524825314, 347.253288576136, 344.875240864743, 344.693693757381, 350.92531511877, 346.838335614567, 348.820944745867, 342.312774199114, 345.657293620008, 351.570131131749, 343.353820885698, 347.307559605279, 344.657908152563, 345.555599968328, 344.762026034626, 341.027364131433, 348.752192574436, 345.641513853984, 343.82795370591, 347.02564217912, 344.838951145895, 344.037309755568, 342.454957739858, 342.58643449172, 341.053253229894, 341.831104321483, 347.177079638601, 342.004018666564, 345.861656174649, 341.787892071919, 341.318476634936, 344.462301128637, 346.676054063962, 338.986931448203, 344.48391482477, 344.270843730768, 348.566824945705, 339.76532608361, 344.553225254681, 346.785759317227, 346.324977621039, 343.6960415498, 345.318567598119, 348.288642217383, 344.996126001095, 346.639789422679, 342.130542212603, 345.290661882039, 342.294424448853, 347.294594962084, 337.957758453327, 348.539670543091, 344.488574115625, 348.329927063471, 339.931927057436, 338.977229520884, 343.033399182339, 347.210566054178, 340.555009961382, 346.37120940304, 342.101605263324, 344.799093854474, 342.729952289769, 338.171135667209, 340.522979172395, 334.879502338045, 342.506731456766, 346.034018993562, 340.048051701827, 344.83583446851, 340.16761557889, 344.189175431739, 339.803997928275, 343.410484400025, 344.693227793378, 347.971963333708, 341.579129847781, 344.922881098878, 345.670019805511, 340.800416638529, 343.957863317434, 344.7749455952, 343.861003412095, 350.339173431711, 344.653523542357, 346.584921091836, 345.788210664895, 338.768471859383, 345.324574826933, 341.140837278627, 342.592740953081, 345.285681171297, 346.794941397732, 348.976176220025, 346.433643156032, 341.741297229865, 347.887010813884, 344.238291337628, 344.083926460123, 342.654183854817, 345.380382481931, 345.165274987531, 342.224740084733, 350.065248717086, 345.399817232125, 346.144864510474, 341.338817037308, 338.124799807456, 342.068529709691, 341.088932328295, 349.324477768821, 342.224027268065, 346.864388225842, 342.519116368845, 343.629743992451, 342.678354412726, 342.972853372796, 345.28940552349, 347.418592843567, 340.943883477516, 343.151755391201, 348.247605478645, 342.621428282418, 345.72004994715, 341.982399947989, 341.346823695418, 337.367155059373, 345.248372748975, 348.270951064128, 346.628016116842, 341.200049688628, 339.391980519706, 341.946796554067, 340.046973108779, 349.503751422598, 347.07057500255, 338.276848470788, 343.780578034141, 341.258543122847, 339.14201518001, 343.830235116584, 343.484866325105, 338.182399323568, 349.392572969649, 340.271850619991, 341.939053244464, 345.770056113656, 339.227455840546, 341.440729784698, 344.391692481385, 340.480561071119, 340.407315818555, 342.430016941474, 351.207938858739, 338.081526864743, 341.762725582405, 345.280466277131, 340.924912190012, 346.93802213934, 340.440422502475, 342.273687945352, 342.086670076887, 345.043697279021, 340.046316677557, 342.055684735649, 341.688703044659, 346.837744096276, 348.868131393623, 346.211945122903, 348.629195846994, 348.87532927373, 348.670795329355, 343.123683183772, 336.18226326493, 341.625616543987, 342.429542247137, 344.808758200026, 349.304279365529, 341.483804034555, 336.137428082508, 341.026077746181, 339.685108032227, 341.90812298542, 339.184719390389, 347.515563600409, 347.520530466975, 336.902374343284, 342.692725408931, 344.584858938104, 342.953145233641, 344.909582281859, 343.459251502737, 345.082864354113, 346.461839541516, 348.726940367109, 342.338741993492, 349.903673144178, 345.352925777034, 340.563567852921, 341.854648104387, 339.713767686928, 343.229187712946, 344.535844040887, 344.794260519654, 342.061508417145, 342.054432936361, 343.484911990673, 342.522155494334, 343.730048657564, 343.198734816409, 345.109367605788, 347.893739461943, 342.194285930957, 349.942481149706, 344.024642241625, 344.532100911623, 342.515702020903, 356.055058225034, 343.574526910513, 344.705771233052, 339.748710917719, 344.788417989336, 344.999855177809, 341.155761259208, 343.053286398674, 342.924924762929, 345.590127123754, 340.304245252112, 340.517045665773, 343.957940067101, 344.282648701733, 340.746159633586, 342.097347089598, 345.543191670773, 347.378320613547, 348.140420426014, 339.869213615876, 340.166157887266, 348.197099917372, 338.187053405699, 347.123987866263, 342.892869284088, 346.859949659087, 343.542510838425, 340.750904863692, 348.256790312206, 344.327688225152, 339.7124245172, 344.950087906077, 340.932258449296, 340.787282816064, 340.869082301723, 340.892475171813, 337.50100733513, 343.559850536848, 347.336507747343, 344.554670451094, 343.019067827041, 345.819686731809, 342.151432436884, 338.880257615571, 343.529320155196, 342.42013016038, 346.670202265366, 341.219848526053, 342.076050419092, 342.870427530538, 343.080467237384, 343.56271526505, 342.622676466186, 346.925522477912, 348.656819607464, 344.677962319688, 345.126991570532, 347.917774154888, 341.771459950005, 345.203928219036, 339.624562912404, 343.63511506037, 342.445068281944, 340.630076909052, 346.448838956439, 349.988319615704, 345.418526037791, 344.12592391356, 344.102400401656, 346.439772325544, 345.141975117957, 339.433531953702, 341.556088543752, 343.210838797594, 343.813185965281, 342.599313313104, 347.35943068045, 341.223083482923, 342.940148519483, 346.613678364146, 343.200320489609, 349.110802833498, 340.93069071662, 346.645246244517, 339.151012471278, 346.397536599334, 343.134111559982, 347.799882918783, 342.878324335825, 339.882864174, 344.725091304906, 343.043156873409, 343.472587593163, 342.172737095245, 346.109206098301, 343.77110184152, 346.690763008592, 341.563583471502, 339.039981675677, 345.768781804946, 339.247412348871, 342.719133955306, 343.412635685704, 347.306180804993, 343.193841415009, 339.945733762304, 345.884201844943, 341.886479249592, 339.137513378263, 342.065136093278, 347.196796447509, 341.655223316604, 341.185988050327, 344.134685118345, 342.807806084833, 348.864503160614, 344.769841559963, 342.858886189805, 345.590304892234, 343.916691872421, 345.983000119214, 343.509966382335, 341.975016690393, 340.078351972962, 342.81932233875, 343.561649941479, 343.926972690348, 338.274791644416, 348.214033462783, 341.313310355987, 339.957283323637, 343.917429405466, 340.481557685037, 347.210590017194, 346.876290010776, 340.141768370152, 343.724133954079, 342.346504229178, 337.865636820058, 342.585959963573, 346.379125954323, 341.800514803564, 345.702744323776, 342.834816648018, 342.841082390531, 346.051003598883, 339.498234851483, 343.675550747605, 344.542311538361, 347.724281110612, 349.769505997726, 343.68729590657, 347.802443571315, 345.318923144521, 339.929346664082, 341.663741262549, 351.217013449622, 342.353236967075, 344.383700644404, 346.730660512598, 342.168201546006, 341.883310424377, 332.430991831669, 346.560868731005, 345.460952181671, 341.580743981645, 338.892998792859, 341.088295590139, 343.925087689796, 340.856820951796, 345.016042985635, 342.395676987202, 342.909386961721, 348.28299250435, 343.373862549091, 347.273102319546, 343.491630214455, 342.761597582157, 345.226819168092, 346.269389379533, 343.356063352192, 336.403082178515, 348.272591029494, 339.388856761901, 345.089440831346, 343.800688503468, 344.403076923446, 346.62320623881, 338.950863134177, 341.94927022205, 340.686485463121, 347.117034954437, 343.365152098737, 350.548311195001, 342.200348563037, 343.134206005232, 347.354053878207, 342.499113906514, 342.950942230461, 342.56122145677, 346.497962058685, 344.249893478719, 344.058506074182, 344.107972807273, 338.212193343808, 346.442725067668, 340.575687310594, 342.200039770776, 347.2207818433, 344.54764834514, 344.412192692784, 342.284422734261, 344.374756937122, 345.365278638755, 346.911676978684, 342.054167337321, 342.959147560263, 345.537068210221, 347.837947808282, 344.647708259108, 341.49573210401, 346.329490548478, 343.852364201813, 344.906965193412, 342.607188920207, 350.595471771183, 349.455872184859, 345.720969555975, 346.520659900445, 344.051568352891, 344.109439438695, 346.356165985456, 346.263223036262, 348.950598611061, 341.625340090632, 343.813947071014, 344.782960685836, 340.257955337171, 338.098552044641, 342.175310292342, 341.597069021864, 342.937732664599, 341.424014123831, 344.246819594227, 342.727420570138, 345.612404935705, 342.44540319847, 340.52077167313, 345.613403395503, 346.327885768071, 347.020503278204, 343.346825422661, 341.779289354781, 338.350828757799, 341.822472297034, 345.219663882321, 345.233432582421, 343.413516781631, 345.184402030346, 346.604366352322, 344.190447133666, 344.617942938911, 340.274973588108, 342.107727559974, 341.81716231004, 339.871009568168, 348.114681098941, 340.047802187576, 342.609804641159, 344.632964601019, 343.017162154039, 341.819112866533, 342.746220489214, 342.509298765572, 348.501065997773, 348.057177469857, 339.59177299375, 344.908772739722, 342.502623967043, 343.035862238636, 344.808023592618, 345.441756350081, 348.806897665708, 349.521471646121, 341.870456388462, 342.371831429971, 343.451231131931, 344.521493410534, 344.760692952656, 345.416652008367, 346.635697331401, 340.783231149121, 339.088869773017, 341.807308215554, 342.743457600745, 348.409431622807, 344.398751841388, 343.799365234662, 340.756802194731, 341.812060286856, 346.178997070063, 347.00982371993, 340.883362055284, 345.989308288196, 342.829410863803, 342.308727598297, 346.366285702057, 342.335452106247, 345.015028058345, 342.286763136031, 340.707548961233, 347.632972592801, 342.53942482732, 343.996814857662, 347.273248717333, 338.439476609637, 347.35657260276, 340.511846260009, 341.967648228739, 351.701307244927, 345.518337232645, 344.330442835257, 349.074204886185, 342.316239839117, 344.14158512274, 343.86355580069, 343.094173495491, 348.298667362129, 341.896267374704, 344.340223232524, 343.074078336972, 348.186962386188, 343.536840660797, 345.569227144515, 341.656376309604, 344.509543012987, 340.998510262527, 342.740576149512, 342.740268110225, 344.661839020497, 345.855669126084, 342.716950490259, 349.995350268034, 339.398222181899, 344.374577169344, 347.385136325653, 340.519121903518, 341.126515038542, 342.0065118566, 345.413331029044, 347.773491998903, 343.000833658737, 339.882560774238, 342.522631010567, 344.986308979019, 346.687463458975, 347.970279692956, 341.614758244948, 340.81091140239, 346.753657454878, 342.609983083224, 341.740498668402, 348.3872947267, 342.702922378377, 346.675310847171, 346.403916849034, 339.350990357347, 340.592846525751, 348.546204970662, 345.116061008131, 346.695500796403, 350.829710210405, 338.180400407577, 347.028311180546, 349.590995103967, 339.811235226444, 343.824695465975, 343.962943700951, 345.085230178157, 340.742905291105, 348.467675971337, 341.991486780039, 340.729503068355, 345.667302155188, 346.86081036187, 340.769704851791, 348.008207478937, 343.043669533186, 338.399939247415, 348.642909106173, 345.97382241701, 341.300494033515, 345.290837101417, 341.869990015595, 341.529709854573, 345.082928413332, 339.426627745408, 342.985980379253, 343.787193790672, 344.434115484793, 338.358030676593, 343.984725947761, 343.054402470238, 345.597602158179, 341.995553435, 337.647086152385, 344.83970768814, 344.334200082404, 348.146207946723, 346.227141320757, 346.807576664122, 342.946467848897, 338.651747362125, 345.291147353637, 340.256045060121, 343.901095539223, 342.938307722136, 349.894779531515, 344.450331058588, 337.469694519291, 344.773725592224, 343.751365527328, 340.686264918434, 345.160246539662, 343.544914249578, 340.759845231629, 341.605205231248, 340.758689223237, 342.63362196635, 337.522044035244, 342.99563757896, 340.088992030305, 344.858575899818, 347.923989994982, 343.463694380163, 342.871574893737, 337.52267026916, 342.122407440504, 349.05448736, 340.688860947881, 343.538671314925, 337.683842592574, 341.753971917544, 344.982925604075, 338.7669991216, 344.640957780872, 346.468963498397, 346.789867826946, 343.979914957068, 343.196458976663, 338.879165716756, 347.817802525288, 343.912369053144, 349.13281608318, 345.521882857481, 345.366881829264, 343.46000215392, 342.471038393826, 347.588656774972, 342.978000624926, 341.49253561454, 347.768733536708, 343.096209695898, 342.14870303918, 345.6432642186, 343.321188292738, 345.939738043214, 342.100848964481, 344.296358385924, 340.790914034056, 345.119465945535, 339.288853438132, 349.991662530358, 343.655011325267, 342.668099649203, 345.576726903674, 339.880610389622, 339.495459935253, 343.729654550781, 343.822832544315, 347.868507215885, 346.489219854125, 349.174976032163, 347.304131015642, 340.293672959822, 342.264131523685, 342.386374338555, 347.175047768965, 340.25652473141, 344.505384449282, 344.095210003709, 341.610007445672, 344.259976900724, 344.307695088464, 342.718056487656, 346.995136950951, 344.50212900717, 342.587973783912, 344.039901832564, 341.491015402793, 346.681940799008, 340.267412262703, 343.488536062552, 345.419398517689, 349.908965818703, 344.656145122876, 338.706173865339, 340.341391787163, 345.987194295958, 345.838512997037, 342.625996434574, 338.770330857075, 343.643906252211, 343.787471864628, 341.483987815782, 337.972904485024, 342.434487350022, 344.76530317552, 343.145761575425, 343.406226456113, 352.780386636253, 341.993011437821, 347.203289161137, 344.705328461366, 344.944967581785, 341.789370577235, 343.223797208893, 348.842268855574, 346.64721166495, 345.756578362892, 346.690484037941, 346.047136328951, 335.0885679141, 341.67956724953, 344.632168317074, 341.151570640334, 343.046492757701, 340.045793667678, 342.054697075439, 351.537056914074, 340.826709378646, 341.765086369332, 340.653251548133, 343.965643325245, 345.34786045414, 340.892932652202, 347.250234688172, 344.87382942998, 341.733364945086, 346.221014429314, 348.118873731439, 343.648157876817, 345.901183472788, 346.633473614524, 343.811428225969, 339.790767549924, 344.00633926611, 348.695451821308, 343.768866532407, 347.856464995443, 346.254596429115, 348.560713170216, 348.207296325416, 339.77446904394, 351.754841326419, 344.64657500377, 345.09507285483, 341.853235646763, 344.03444574688, 349.318391182744, 342.681101303263, 346.220000480824, 347.861351030246, 341.69122258783, 346.468200778317, 343.161100617247, 341.316388317603, 348.252479671425, 341.20213368308, 345.74381595605, 346.899496738771, 347.55817862199, 344.609067878591, 343.018922533003, 344.984364419429, 346.214801940666, 348.30933413885, 347.411010966265, 342.326859021736, 344.65988171289, 347.42381336455, 344.456221187848, 347.019110082407, 341.523747803439, 341.400186139281, 339.862117961833, 340.548199139301, 344.96723657675, 343.103901328311, 343.199468299661, 338.906436549458, 344.861074833777, 343.609745194628, 345.229326722291, 340.856595601399, 346.539597065406, 341.969628131666, 342.364242808939, 345.873704569008, 342.232508027783, 344.265379379396, 338.66677320774, 343.033313241643, 341.798927029245, 345.697536076878, 342.336008393626, 342.622349385105, 340.445435665884, 342.549941928851, 348.468373745156, 347.232669129398, 345.313899728233, 346.351418111796, 343.612749068189, 345.509067405902, 348.489414682646, 346.378360838507, 342.847407444861, 343.492653163481, 343.728403686294, 343.690194517753, 343.027233823506, 346.781893148306, 342.831188814036, 341.73876300791, 342.539452425816, 344.267548021591, 346.658475868638, 344.964612486279, 344.115353732564, 347.391026132494, 344.844117427562, 345.680596568652, 347.913808362473, 342.844294312845, 343.169938710071, 342.911045316565, 345.582924507949, 344.889729447714, 339.299643538025, 340.42867907225, 345.96249727356, 336.57757864911, 345.051618209322, 340.167841210526, 341.676087863991, 341.350369118608, 343.732515211669, 347.439887705075, 347.689760952752, 345.504018345177, 345.931549758532, 345.323015457086, 344.688128031226, 346.42015448813, 342.302235149908, 346.774235299216, 341.23837699369, 341.546907120473, 344.828191623463, 342.180300727723, 349.067919385989, 341.834690296134, 339.391181144173, 339.964394449957, 341.777216954361, 346.312378283077, 347.341483268911, 340.77791582074, 344.704670646843, 351.221487707228, 345.087954850439, 341.95457217887, 341.350077772753, 344.662230925259, 340.706356939756, 340.367366533686, 337.280661751013, 346.824272737316, 347.271863610391, 343.000361616108, 339.207336649281, 344.211166112233, 344.677320312051, 345.640396220993, 340.989142208543, 353.099440198431, 340.640567320949, 344.601147284663, 344.715927585226, 340.731330605351, 341.838331827206, 340.278199032291, 340.854467026365, 343.289384772053, 341.720942166839, 345.124821566821, 341.529270538995, 344.633445748048, 345.450313525194, 340.272485514252, 339.679741770489, 347.744523412738, 344.256015438357, 341.407425333682, 345.237210901681, 343.520881454963, 347.009901251083, 343.935977287665, 343.725098783502, 347.602882581049, 342.082256264594, 345.870349578988, 339.617185032536, 344.851625619546, 339.165582020318, 342.480957344658, 344.686266142594, 341.430952979435, 345.630990120218, 344.553490283249, 345.045663058354, 341.047299778535, 342.865033172074, 343.196371838695, 344.12883879082, 340.49312864565, 342.069745404611, 343.940973970896, 347.880506711757, 342.387482018714, 344.575092318137, 346.392358998478, 344.00523612834, 346.563890026951, 341.183537913376, 339.663345869547, 341.95501985522, 343.298228778294, 337.499022459923, 342.961407892115, 350.746437577932, 342.617264028654, 346.440697924455, 342.18394853629, 348.544976579699, 349.912072867689, 344.806270073723, 346.917566324842, 343.416499338623, 343.248006467154, 339.419537620986, 344.514380500762, 347.935946107973, 344.196245197553, 342.17292525567, 341.825486950581, 340.430874885341, 343.341726913438, 343.704197058787, 345.670996760149, 339.763901822197, 347.405869837338, 342.003677836736, 344.702693676156, 339.898783832679, 346.353773134982, 344.45026457417, 343.510468516088, 346.746230200126, 346.128196517574, 343.250757195789, 342.198937911225, 344.156847201408, 341.948769401777, 341.256845758308, 339.521556070081, 338.696111134746, 347.096313779066, 347.521324668657, 346.727838091877, 346.089879264467, 342.63302960201, 344.151414136208, 333.451222440787, 343.098820368888, 350.35217158241, 343.752954127386, 350.635743200089, 341.229728285683, 344.587291901317, 344.996428451514, 344.34559603399, 347.150529009969, 347.285237694585, 342.175925473923, 344.204783343959, 342.186381743491, 344.014796406039, 338.158020363637, 345.182414623254, 347.447767087114, 341.093324072129, 343.030473616081, 343.934709820963, 344.788420946141, 342.70430027569, 344.3056155151, 339.68403365115, 346.179806034252, 345.287037698183, 339.895735911132, 346.390495847199, 344.714479878729, 338.437625448288, 348.055849118256, 339.973632259314, 344.667062433185, 340.226052087738, 341.994804107908, 341.356742703235, 344.677392180627, 344.738117631866, 343.190569049561, 338.99992649042, 346.146366245306, 343.917122284552, 335.704080344839, 343.151515284944, 342.792801380052, 341.58766563657, 341.310386167537, 339.802490911314, 339.790080743108, 343.654936187526, 340.648496918148, 338.248576354923, 342.218394503712, 340.410145625588, 343.565212403248, 350.275943446411, 342.547776818661, 343.513611254633, 346.10406825368, 345.399426066079, 340.223331742285, 344.826657421939, 346.848786760852, 345.332073798267, 346.283811272683, 342.348407926422, 346.989501784697, 342.843401470473, 346.124340523792, 335.877443738527, 343.889931814323, 349.438238158107, 346.955216155643, 345.621024096895, 345.331606978211, 340.510605500322, 338.000395246188, 347.558629830774, 342.242654162344, 342.859711894208, 341.263494962021, 342.815829849329, 340.858957393703, 343.088829984573, 341.282854167426, 342.073472300733, 346.819812035717, 345.001971314454, 343.153023914418, 341.134331696882, 344.530658397762, 347.740290210172, 347.476162981024, 337.789112128293, 342.489850686962, 340.274899130551, 346.001140251771, 340.074033180565, 345.080507638676, 345.284031016295, 340.980210566431, 347.034829054578, 344.99012618909, 344.285528844297, 346.733508272148, 338.719329733253, 338.751403307679, 335.085653844296, 342.421883536403, 345.416404275905, 343.205326830429, 341.683048060476, 346.551165946815, 349.366142661838, 344.611758704396, 341.539617581562, 346.528592994683, 344.935554315517, 346.055386106545, 345.097062702414, 345.604852641558, 347.029892063407, 348.688765677843, 336.724771947904, 351.3686856361, 344.951016244291, 340.380110439719, 341.661916353409, 343.270338906674, 351.713217043945, 342.046462174935, 345.647109980013, 342.314813695784, 345.552054204776, 343.377076017119, 340.078543690647, 345.424872157533, 341.603296126361, 347.335322008504, 343.836061320182, 347.132762359253, 346.564095001666, 344.834587285362, 345.144526905482, 348.555866658936, 344.629506616033, 344.05228713657, 344.761913820076, 343.467898293402, 344.4782725515, 340.86150318875, 349.20404648722, 345.47674763546, 349.942361597533, 340.663272625558, 347.910521318667, 346.134871193465, 345.949243363821, 343.602646042089, 348.924899744014, 342.448096262044, 340.62427216961, 347.623816245641, 341.393876033346, 342.999441123338, 344.377071602652, 341.316851693624, 347.879542773454, 343.958126284906, 339.846728180007, 345.968670002246, 348.517561267653, 344.557371613338, 341.014544253262, 343.907872260956, 341.370641078225, 342.55950345735, 342.999693375434, 343.171285760933, 340.463435418303, 343.397021349416, 347.486324750644, 342.593726150652, 346.8892979153, 343.968676167192, 340.93410671114, 345.527051985717, 345.418535788053, 342.692878408282, 347.261682353587, 343.316092645216, 342.472260309174, 346.904536256713, 345.591294053126, 345.754516358112, 341.6027323746, 343.62655744052, 344.237187586718, 342.49426634462, 341.245285375459, 345.851688701103, 349.749797172156, 344.16185273029, 340.223936935101, 345.514855024891, 338.510853031697, 345.002950906669, 346.155161457039, 341.898306481673, 347.389151152868, 344.359916703995, 346.090999269704, 343.019212500154, 345.443422523407, 344.549991064068, 347.312720991817, 343.864052191468, 343.321599668081, 341.791417807662, 347.665356373993, 341.967995404513, 348.114730216043, 346.748870198565, 346.810653267948, 344.827397167665, 341.087333051068, 343.887293734215, 343.031866174557, 344.292466644876, 341.965513154812, 337.425551371086, 345.014205825659, 348.329473425767, 340.53123523329, 342.758201787427, 342.822929125464, 342.142557324532, 344.882257587079, 349.115412874641, 345.606843667685, 346.734797836375, 345.805948350638, 345.476951320939, 339.361593334769, 340.781345043449, 349.716652110769, 341.261957640973, 338.25280833576, 342.026844792849, 341.947276049406, 344.843673466259, 337.563310084259, 348.970798007735, 344.977217274567, 340.973556239018, 343.417825286308, 344.899884536363, 345.6760547016, 346.572790938991, 345.225822895666, 339.543325122711, 341.892690397567, 340.972374446197, 340.712353669063, 340.844134541338, 347.216668856279, 340.083729201436, 346.426571492345, 345.635427273281, 341.264147287874, 343.145871740512, 340.355232461227, 344.806022864788, 347.064870132376, 341.092759234334, 345.192192320746, 346.461064085526, 345.700946313115, 347.292512014176, 345.729033610986, 347.615934782978, 345.82240028912, 342.803154698919, 340.530885867808, 339.398701310356, 344.740696024916, 348.709873273251, 349.634898665458, 349.469896267662, 342.451088426792, 345.592916649088, 341.608875978283, 338.630502511047, 346.364484561013, 346.642109443455, 345.752590164209, 341.988330354667, 343.019787894607, 349.704684953697, 341.251138596644, 340.292655014611, 342.141464403664, 343.45321087477, 343.056130816126, 346.535378150944, 345.20475652116, 343.018797213132, 339.615371665613, 338.180719153862, 339.269644512222, 345.585323717553, 345.690614145624, 345.986342280308, 341.421211634165, 347.617790370978, 345.309206544056, 340.934848069525, 347.493051087458, 345.876994915111, 348.497043613469, 344.636978104804, 343.975120017081, 343.693025218325, 344.186630898091, 341.927845195982, 346.122475994226, 342.472387477087, 348.854169021309, 345.140776685337, 343.103873279099, 342.821543865336, 347.182466686146, 345.441515640514, 340.433723457603, 342.454265255055, 344.453385885026, 344.859920027684, 342.110961952552, 346.990669778991, 348.759366182604, 344.588154937482, 345.553528797314, 348.621141543674, 339.37911772709, 348.094736320809, 343.312780704934, 344.658536350347, 346.497830214859, 342.009583104914, 341.227161836719, 347.069089750145, 347.332411394375, 346.272445873606, 340.148034741486, 343.85326339395, 338.592931197828, 343.954699752657, 348.522131687085, 332.693415660396, 348.256128694274, 343.222261121152, 344.209384032439, 342.660688363452, 342.396254088484, 342.617438391744, 348.099854190017, 342.119572408377, 338.697932859314, 346.753539312191, 342.38704873021, 345.216066144329, 344.085176037504, 345.141674908441, 342.948836476333, 342.797259477484, 342.519448123192, 341.099252280429, 344.276927507397, 348.758483192435, 341.515638859011, 345.054640463414, 346.574788656752, 347.761711245452, 347.390509249952, 345.504091922274, 337.772024144143, 340.386291076742, 349.093415080355, 347.181160344109, 341.506078429444, 351.416799446349, 344.489270570273, 347.243163438927, 350.67057945905, 346.384942391065, 344.113159809941, 343.352110812651, 338.689741409613, 348.452184332441, 343.498580699344, 344.348697298616, 342.826040253574, 342.327500373959, 350.471101528189, 344.669615141244, 341.672143918869, 349.602911662603, 341.256908645721, 344.557318631768, 346.135807356824, 344.172790153368, 349.331878264976, 346.708719892453, 349.916970786412, 348.123020232771, 343.886203109211, 341.664669580145, 341.897879930621, 346.719662814405, 345.82903492579, 345.013030624538, 345.141881124247, 351.884527604799, 345.458517780178, 342.009348132502, 345.956186731029, 350.0920523007, 339.710694311944, 345.503355045282, 342.483589714367, 344.905660207137, 348.415262511547, 347.933484739663, 347.166963718477, 337.497768436717, 345.506437894378, 347.154197145711, 342.296441082604, 343.185149331267, 343.036142063765, 341.173871115932, 347.199096743282, 346.648910576301, 350.038850997807, 341.966944390959, 341.308953688165, 346.704873829614, 344.752130818753, 342.339489602901, 343.632212885605, 345.865845079517, 345.604449373261, 341.263773054328, 341.580927320929, 340.840138576899, 344.573956896086, 347.856707019179, 338.630273011691, 341.155118004924, 340.499240638701, 344.22111234476, 345.383087911124, 343.336140079661, 343.832217337339, 348.553781430967, 343.219392891916, 342.300856239912, 343.049032215067, 342.717787972274, 349.7931553553, 342.348377801387, 348.084406688272, 346.292207970147, 344.964203699256, 346.586789695385, 344.577526755535, 340.161422754135, 341.976122132472, 342.156637506647, 344.208940053426, 342.146681136246, 341.471442102675, 348.244062531363, 345.2783702869, 340.69080036015, 344.543293647862, 342.504456469254, 336.937435076645, 342.128843800784, 344.607446802615, 349.080759961863, 344.963513481193, 344.378141380786, 345.111003310065, 345.970327758553, 344.154037690054, 342.816775390012, 343.856694403457, 346.348367186208, 348.305057323906, 343.608589149117, 345.887769954657, 351.641192426637, 342.988260166773, 343.177024442458, 349.14592513693, 347.322325101893, 343.347771490466, 345.60640974376, 343.122714637881, 345.135465983617, 343.0071831019, 343.336944417941, 345.077467370791, 346.646233512997, 342.461685474532, 340.492675957221, 344.255918228615, 344.142787956011, 333.946034577028, 344.675953910278, 344.962477288067, 343.313069477408, 339.920089567642, 340.217911453257, 343.291851628471, 342.565300291312, 341.1228389755, 344.268816609483, 344.868308059934, 341.777688813449, 343.354480845855, 340.231005418452, 343.639812297032, 340.538160291477, 341.309983855795, 335.751375696706, 337.826376406655, 343.106506911568, 341.810356278969, 350.500530529817, 341.342051173023, 343.469833540703, 344.810772249217, 345.390385320571, 343.145557477463, 346.71484062753, 344.563410744897, 337.552884706027, 342.195765704336, 343.674131007834, 342.993764637441, 341.666931175971, 344.677007544119, 338.665928338589, 346.453811811233, 345.741070952976, 347.412227289724, 348.892296330776, 349.847502938876, 339.602596674035, 342.100052968101, 346.207451115889, 341.347460110571, 344.47387798486, 348.520891461209, 344.206138557676, 343.342795610984, 342.683460727549, 343.964890249536, 341.845944684802, 343.144770769967, 343.223196940076, 346.557290263153, 346.416009069253, 342.647049767236, 338.200681283908, 339.364323475419, 349.432938806256, 342.447920718797, 341.956376706191, 342.96004588491, 347.301856116451, 344.754515771492, 343.350624767167, 341.876636485484, 344.065474046436, 342.296934271689, 344.696874075287, 344.471664526253, 335.710756373251, 347.154931230039, 347.125343621921, 345.737939077195, 343.34861558341, 342.998444727958, 344.216651899791, 342.972756999067, 345.565875809335, 342.850389733997, 342.079412546138, 345.582762110359, 341.79642093982, 351.117903968913, 343.698037469589, 342.485676987522, 344.564968034123, 346.202973928364, 350.522652890946, 346.517862713356, 344.338928462002, 341.546590892646, 345.353896478653, 340.68713335601, 342.926565865409, 344.141833613392, 342.345380284941, 341.595992879948, 343.495244733095, 341.520914998629, 346.498291379584, 339.785018059677, 348.402967781017, 339.65083129614, 336.914251035774, 343.296556747743, 344.574114126101, 350.108620996609, 343.711610064445, 342.006074521428, 345.711010340306, 347.640778476306, 341.80925883677, 348.114904380191, 345.094891112671, 348.369605251028, 345.579773802174, 344.621864987234, 344.008815445726, 347.455632017102, 342.608574110366, 344.045350967745, 339.845749232518, 342.047927558772, 345.102480699566, 342.459637685025, 340.053591686637, 343.19642046599, 346.735237616791, 341.291835642633, 346.833877679097, 342.984581127601, 346.391218071713, 343.480597579979, 344.437484111925, 342.905394226997, 345.648462078912, 341.487987804691, 340.500219194675, 341.979925688288, 347.222804664313, 350.058565968407, 342.566510891502, 340.647582367613, 345.755570713493, 343.16635015945, 348.775474917731, 341.51328697757, 346.045887777652, 341.539157757503, 340.476645082725, 342.702874756733, 342.849458461422, 338.748809433192, 341.419677090969, 343.478119947876, 340.94641657598, 349.51102221724, 341.065691074209, 346.488503178573, 347.061153988154, 349.666489577555, 345.177045658373, 340.465527898074, 349.087715137702, 344.156471543266, 340.734497811894, 348.406723650728, 346.604858070258, 342.660772053485, 345.746898012417, 344.430364227703, 342.623266911055, 344.098838803223, 346.120687588251, 341.355639212294, 345.14091372804, 346.7829892508, 343.245114322283, 340.721735948407, 345.705321648387, 341.119897034793, 340.446228880328, 336.242656118734, 340.014735831215, 346.517292088291, 346.149970630678, 346.080894995617, 344.291210784103, 344.724033004089, 348.650460500991, 340.744979423759, 341.935845651939, 341.447309579499, 345.97806314396, 346.584815364001, 344.687021375201, 347.040272053087, 344.575115364385, 345.602793922069, 344.097757093708, 350.210834136116, 338.969512872322, 341.740362242151, 345.730645002238, 342.030450657128, 341.558997561441, 347.137164632106, 342.125175030737, 341.236863870723, 342.381384058591, 339.588559972465, 339.412784113367, 343.324588348286, 346.901613082066, 343.56286263694, 345.564916227687, 341.468113730807, 346.132096731536, 344.629983419829, 341.261332810554, 345.280564656455, 342.066811563365, 341.567578193728, 343.235756377836, 348.830578749723, 344.998461727668, 343.528666117841, 343.003091104222, 342.531963172826, 353.971845601332, 346.179940445794, 343.857994607613, 345.804263755378, 341.731733485224, 344.579187578028, 343.761667656064, 342.873587741088, 342.069636458078, 347.178614460132, 346.798458137666, 343.0102805711, 348.684718176301, 346.377032652092, 344.958340714023, 347.17869645416, 346.411432215224, 344.714543827313, 344.45061940456, 341.65521887067, 342.862387114542, 344.769481707282, 342.782113208274, 344.700406429009, 341.627710558665, 338.084394207519, 350.277188794052, 346.625220109294, 343.444586033287, 344.542897174665, 343.259594691552, 349.048440653601, 343.254004688082, 345.991301545076, 345.861392482552, 344.85095346752, 344.510217673579, 344.314772206411, 346.928206131212, 339.971130474593, 341.752652369468, 344.404199169452, 341.031690776307, 345.439432311434, 343.1104272, 342.830422374342, 344.183804009733, 343.955104020696, 346.804643104813, 341.352873616714, 348.780397813638, 343.141107930904, 344.339750931324, 341.174054089125, 347.827599407362, 343.452140489281, 346.105645768352, 346.045827726745, 346.326384601243, 345.188396729137, 346.285897204623, 345.172194147026, 339.721358589805, 344.430443149212, 341.442173496825, 342.538747003909, 346.535157376301, 345.80695122052, 345.060940842126, 340.482699330207, 339.226469733833, 344.356403983374, 342.327057475712, 345.43635468224, 344.308981074951, 346.087633908125, 346.496954933841, 340.761159390322, 345.146168871605, 341.346775681481, 346.989809258917, 344.778511046863, 345.142195245546, 341.348986121898, 348.048865614753, 345.395000160891, 337.782641039393, 345.879343427164, 341.227165673693, 343.93925653518, 344.351715860227, 343.597455186671, 345.657046970482, 343.540395281342, 343.487310254212, 341.318800655903, 339.667588212715, 343.897865475886, 346.397371144062, 342.461993717957, 343.089990459625, 347.253050364814, 346.490789018473, 339.911719624986, 342.49890744194, 345.233734333207, 342.010309982377, 346.60755949315, 343.100519483649, 341.256142250262, 341.170920524127, 340.11163874945, 343.475487736489, 341.709069811292, 344.861031342642, 352.491794103587, 341.842891462602, 337.500452435683, 347.049293798513, 343.305204552189, 343.784469999397, 346.082997125932, 344.595612124107, 341.580807318573, 343.283181636766, 347.149105919423, 341.18050135791, 341.848012676544, 336.932461891505, 345.072207661105, 343.305783273044, 341.414689490801, 339.88431751052, 343.336926042225, 336.785701284608, 342.220595152125, 345.717802654404, 344.076423725437, 344.592821435324, 342.936934779818, 342.962252323689, 342.363821230636, 341.289203762438, 347.8536083857, 341.353558238438, 342.226502605739, 342.943689297903, 339.161997475844, 342.838579423754, 346.14308792719, 344.926498797854, 345.665678841463, 343.960065168623, 347.275292003451, 346.224231464154, 343.940341649392, 341.955048441055, 347.044650815997, 346.351970782216, 337.819142528442, 346.247624950512, 342.325720530752, 339.061670150689, 341.619261938476, 341.959815492129, 341.46332727806, 345.491284957232, 345.149444504196, 340.712531169681, 340.678408115279, 344.753599061098, 343.362203987211, 345.169607370198, 343.06723599555, 345.353229903679, 342.458539431078, 341.224508850163, 337.531405312765, 338.331567216712, 349.876050332012, 342.007195214565, 338.71193721548, 343.401050141217, 346.292453247729, 345.024092440316, 343.160291929843, 344.578148935923, 342.344183553433, 346.79612180656, 349.736587956249, 341.927770937508, 344.619061019059, 343.605193865999, 346.236077631283, 342.125883164911, 340.98706180487, 344.969707332805, 350.780724262382, 348.940437307826, 342.436526699343, 347.715626215524, 348.226729781373, 344.195958228934, 347.425008342467, 341.644282945312, 340.728026117635, 340.853987050289, 346.784961429204, 342.196977283318, 341.895497444771, 344.053214030477, 342.15269979342, 346.083058339035, 344.586027881637, 347.694790011433, 342.226824662794, 342.278468736081, 338.432795175423, 342.00149061006, 341.439084290127, 343.337159906521, 348.704300167941, 347.574546114673, 349.282372444267, 349.358776285162, 339.172154164124, 344.429287911591, 346.315950911758, 346.796706108671, 347.459982608285, 346.145761472562, 340.555017087667, 343.566357040934, 343.021002798154, 339.653908749969, 345.593140150024, 346.25170660705, 350.326388617886, 344.709184103917, 344.046618339195, 345.015341056695, 342.909221039758, 341.674005779558, 341.621773402473, 341.646906666559, 340.92884023113, 343.810714425565, 346.081476594827, 345.870514932728, 342.990472163053, 340.826032230546, 343.018792877683, 340.227907324328, 340.972658513695, 346.030461785682, 339.54453703266, 342.532783025065, 340.894804942393, 342.605261836231, 341.019827903459, 346.883897812793, 341.279505842616, 347.882819851353, 346.856733726789, 336.392990798756, 342.840663364229, 349.111643106441, 343.347108676395, 345.023439511733, 339.284522484468, 348.327805754888, 343.884057019288, 344.279131030026, 339.854718100323, 346.218033693274, 343.55018687603, 345.939580542688, 338.730699462375, 339.670052365869, 341.914882597767, 342.944634335777, 347.62053311971, 347.762660184631, 338.632052881655, 342.757854482298, 338.924634523978, 347.955748458903, 347.080051712913, 343.16889244264, 339.578426234166, 338.977641446952, 343.994675820559, 344.102044338202, 342.4442299165, 345.033460464909, 352.933098155914, 344.265838300079, 342.243409120212, 345.486026188709, 344.918574593606, 343.071942559218, 342.611916546086, 346.933439033738, 343.64116066357, 342.052547303466, 338.244706636753, 347.182703404511, 341.466780457715, 344.553355431513, 343.264055027364, 349.426909284176, 342.22564677141, 344.381509179521, 343.698227369227, 343.938891519815, 346.378864976694, 346.319352375938, 341.999189127768, 344.064147048703, 345.188696390046, 336.705644194009, 344.631074198568, 350.178550808776, 349.226122255125, 344.307318231264, 345.469168226434, 344.571495034629, 341.515004985594, 338.942847210288, 343.64863274743, 344.449530099517, 341.369460819507, 344.736308181998, 345.322323839415, 342.766451113918, 345.113236101108, 350.070521039934, 346.125305439652, 341.888559234012, 347.585776876337, 342.861654561322, 339.275278782794, 342.8790291834, 342.450725550974, 341.97115129731, 347.881283090498, 342.595869079058, 345.16162050354, 345.329071582842, 345.464564945325, 336.406784257128, 348.194487574379, 345.835073920762, 344.082312428262, 342.590937575908, 341.713403059621, 349.471869349751, 343.005993623592, 347.599016657553, 344.584364412228, 341.892281461928, 346.327314473552, 341.600743510867, 345.48539155879, 343.262189561883, 343.944870048963, 346.184293634608, 347.073417073468, 349.287455566104, 345.213160583809, 345.185444247289, 345.66281795036, 346.741120122982, 342.693331413145, 344.385670928878, 342.491529447695, 342.771791864228, 344.396011138456, 340.625054342365, 344.417050820637, 342.229712577253, 343.414725751774, 345.510505038415, 346.051551743544, 345.238771397854, 342.943800712915, 343.553301668423, 346.29576247634, 342.185537548286, 342.094291423288, 348.147090067751, 340.85652324711, 341.829675379299, 341.840340656356, 344.955059185846, 341.065996044258, 341.043584769266, 342.974480682654, 343.583718226265, 341.603334231021, 339.387296071757, 345.252655246827, 343.377188545303, 349.414986667749, 343.056086872006, 344.252000919789, 341.894303786186, 349.313719949718, 342.509334522447, 347.252013618472, 342.684334022553, 341.757355370194, 347.559216687411, 339.276934591283, 343.993259252886, 345.150564851999, 345.652482136825, 343.855337259612, 341.522150281116, 341.098030477272, 344.282233755798, 350.075893028217, 341.242376104283, 344.144902772095, 340.789359935774, 345.604027208409, 337.295549845806, 344.726189579881, 346.272687019838, 344.55615196212, 340.926457052625, 343.344740587166, 349.525423069774, 343.376912069166, 344.640097717486, 343.078178082557, 341.370499064876, 342.524892959245, 341.483304997895, 349.421116488494, 346.044202661858, 345.243524548545, 341.900742105976, 344.677343596595, 342.423916392783, 341.696636722629, 341.391736600135, 349.122228926748, 343.800174688057, 345.897078521274, 342.672143119491, 348.361354193208, 342.810604664107, 335.717501588018, 345.241888921163, 342.471048426312, 334.770152894921, 344.018056398644, 341.929480362431, 348.181993685209, 347.214534908434, 349.517463630642, 343.159850473119, 344.08985841328, 342.277769229311, 346.858113003069, 347.63762868132, 342.336613944729, 343.953186026538, 346.122198384474, 346.510607697479, 345.978323541505, 340.268063713319, 343.696863295435, 342.193453150465, 344.39592022103, 341.560457013528, 346.249652955098, 346.077019608483, 345.439656270201, 346.02646999162, 342.658331863176, 347.142584914208, 339.920043770241, 344.948056781832, 341.444472596606, 339.038798376405, 349.94477010653, 343.440015876872, 341.461185750214, 343.9733720194, 342.471825454781, 348.572106455722, 346.599755680743, 348.213614285036, 344.941480334127, 343.39624660499, 342.393303946952, 338.06707449603, 344.255636977086, 349.245333823502, 342.602034467102, 344.848801721756, 346.987402542031, 348.802342050039, 342.132208773731, 342.785279225475, 347.146043144118, 347.092625492142, 341.701156295785, 345.812770071007, 346.941646517674, 345.818026734966, 341.449269168179, 347.015404464619, 346.430367922283, 339.132163519806, 343.091063348566, 344.180380770619, 344.165004642992, 346.898215769454, 342.138658016229, 343.527686431016, 343.473389363926, 340.065164880362, 349.422182168805, 347.780031069877, 346.429349135999, 347.01926847717, 348.794048527344, 340.827450221942, 345.611638063416, 340.756444819795, 337.486801427891, 340.918090532616, 347.242293223131, 342.937683871572, 345.22643275161, 343.617709214309, 342.056720529043, 345.286768003679, 341.90448505277, 342.501209556434, 343.774165470694, 341.07872721255, 342.287633969229, 345.199002967449, 344.888318703326, 345.935902659706, 340.043678318288, 347.173670668706, 345.335313532724, 345.094376352319, 342.799006604307, 350.053506440508, 342.980490308222, 344.183086495274, 346.883907322359, 347.201740348181, 339.765081668531, 346.278794199488, 342.677318643996, 349.106241223232, 345.032866018525, 341.691780203318, 345.706715329371, 344.968918818742, 347.992214278615, 338.452288240844, 343.393912590827, 344.58252342661, 345.01352514165, 341.368102743903, 346.168732629551, 339.885093666178, 342.877020525219, 336.683097825271, 348.662797400223, 345.206436651889, 343.982233703324, 345.338181778196, 342.884349697243, 346.358570435808, 346.873116624686, 343.884339575352, 346.602793115627, 346.356003985634, 347.043672080709, 341.019730808684, 343.692643391498, 347.093623051454, 347.357978978825, 345.816560403744, 342.414792744597, 346.6625563625, 346.067272573086, 340.167679721738, 348.576774636971, 346.351441808134, 347.924391341003, 341.867589831054, 347.243075511084, 342.619443850274, 347.634639959373, 344.790533739135, 346.200778615863, 345.554047584216, 348.144425083899, 345.983557966341, 345.963147694206, 341.386249871844, 341.885680201653, 344.556809504611, 345.757512932596, 347.776837799782, 346.818980077511, 343.954252111244, 343.86749375812, 345.428711614579, 339.26734400832, 347.470096441972, 340.131075026351, 346.450027962255, 348.248595992602, 342.919745847001, 349.25169821589, 341.557139280975, 343.584170612721, 342.514827326244, 342.764784400431, 341.929092205773, 342.408007259314, 345.233186143903, 342.974378002725, 343.546508806237, 350.0719743288, 339.790970045217, 347.959210987058, 337.217095452714, 343.745541989029, 338.833042813667, 347.292951538766, 346.89405401252, 339.688640912481, 345.872871810645, 343.849505506902, 341.107873083424, 343.315378613674, 339.618783378299, 346.13045791612, 345.217226912647, 339.04591092973, 342.006852424965, 345.409774920476, 344.702176403881, 346.05717019741, 346.688883927243, 341.373206079404, 342.547624187762, 342.117198786842, 344.74421940258, 340.84053433047, 341.6637987243, 333.208914667154, 345.855893854625, 348.954246692549, 343.482725568088, 345.666384270281, 341.754573683548, 346.706277168362, 349.928720748591, 344.004450048901, 346.757516806307, 346.485802454866, 341.376190820594, 347.114216590411, 343.532971257015, 343.856638028639, 345.814417768621, 336.676315530687, 343.352852858073, 344.782628811891, 344.04720109998, 349.645483978618, 346.305946130346, 349.157339501997, 347.780326241109, 344.048899448927, 347.055113654899, 344.573863791232, 340.631405198109, 343.507827332857, 350.52994882133, 346.445026568079, 344.279981746282, 346.614125314807, 341.08052525243, 342.440381721846, 346.283521206308, 342.945215471381, 334.787664723065, 341.819073029533, 345.251538727211, 344.238691588689, 346.693382320176, 344.32003874717, 342.226408422481, 344.682592936413, 340.273100456724, 342.526819235161, 347.776962594857, 342.293085665934, 342.407480937966, 343.696204255472, 344.279371572029, 341.834277357446, 339.655402570649, 343.537627284673, 342.59548790684, 345.052506516522, 343.005420841849, 339.915221572918, 346.288243989908, 342.094093447227, 343.153727016177, 339.506824196608, 338.451845839761, 342.316322143546, 348.372689776517, 348.346592115974, 339.934869573062, 343.555730566287, 346.30763542148, 340.669903811948, 345.015683029507, 341.047293041345, 342.37793065568, 346.933503017401, 343.68591542856, 342.269272133075, 345.443113945235, 339.22357823342, 343.998447784101, 345.819590300602, 343.411206536741, 349.955225747186, 342.26002020484, 341.591898883754, 347.594799318504, 344.523996519726, 342.741679204434, 343.51089879198, 344.615489587175, 344.145922308247, 346.456976565043, 348.353975009686, 339.45277313879, 340.466226519327, 346.437074542118, 343.723923662133, 343.292425163089, 340.863614999015, 351.686988316774, 345.334209513556, 339.549412061864, 340.22494392421, 338.548655392655, 346.614681347696, 339.899745964133, 342.417720710778, 344.059425042515, 340.515921580298, 346.357724842514, 343.301653834135, 344.510765868745, 344.796821261131, 341.547751158867, 342.037453788282, 346.267542194551, 344.610574658738, 344.537497704203, 341.569809498365, 348.693286725018, 345.727785746874, 343.548808190709, 340.785342334959, 345.309373173523, 339.11393552835, 344.903446605722, 338.666913077219, 347.312132977655, 351.746589052254, 342.21584392077, 347.669811076997, 338.742157812192, 346.384418991562, 341.709878388205, 346.912986022096, 344.876852647604, 346.724741593652, 349.766170727207, 345.461292899085, 344.770499986619, 341.761773584996, 346.077316403718, 344.082113865279, 344.013308126427, 339.157322594752, 344.636431161197, 341.345652013981, 345.341133857932, 342.844658856081, 348.776882529639, 344.347793249416, 345.61092418798, 347.096669829335, 343.445818059031, 340.98456481482, 343.360284123305, 349.905621573355, 347.34165187897, 344.227270629747, 346.168796096046, 347.129177839767, 344.054793908323, 341.968968908971, 344.35000491138, 344.754835968437, 350.223111982801, 345.809574302891, 344.131139134447, 342.966149602884, 348.816973899206, 342.743114982088, 340.954499467127, 347.409305479647, 346.213007219793, 343.028374941937, 346.786443680023, 344.926887291017, 340.594494927661, 344.914827356854, 342.396821423836, 343.593736248662, 348.488838808795, 345.896992088838, 344.808300603998, 338.522804888989, 348.874180940482, 335.171936013786, 347.242434720576, 344.200455210403, 344.523286736799, 347.198838883203, 341.171138008637, 340.941323295386, 341.731408691521, 348.874540540539, 346.254930636754, 341.76310612089, 340.789479474177, 346.209907343598, 341.33683134836, 341.285094272156, 343.102372973303, 336.345710259219, 346.387714563881, 341.710220369917, 345.93068864406, 349.130603530397, 337.938455996003, 347.183524441651, 336.086545928054, 340.729201886048, 346.792458365509, 344.490325838707, 344.020113591141, 342.972515824417, 342.500567396181, 347.865121804525, 346.315891827454, 349.913005480877, 342.540596642157, 341.872779787054, 343.196246209737, 338.887554112533, 341.921816864199, 342.334656884003, 344.960652140864, 344.91611956807, 345.344105327502, 342.434888905836, 348.131309681304, 345.5325392456, 345.476410753889, 340.382035189826, 342.593083187206, 349.850739402885, 342.53100320476, 342.388826901936, 343.509224431198, 340.478106102903, 340.646228936341, 340.4448161331, 341.69115050309, 343.682170804183, 342.39160166746, 339.162364965581, 342.469753389856, 344.510076282524, 346.638585912562, 339.545938313534, 347.054126632702, 343.99104290221, 342.488914534137, 343.120221186278, 346.568144583293, 344.84765826056, 342.346032836796, 341.586814109166, 345.597248704674, 345.258600023654, 345.435227449154, 345.277796648025, 343.991619275695, 345.047426950968, 348.696589488717, 340.633770306716, 349.741630352443, 339.439977327261, 344.688172891682, 344.970614782386, 342.268244384405, 348.538124358787, 343.999159925829, 345.883244758241, 342.856289172618, 348.164521456414, 346.715795375774, 341.862403525166, 348.067167616849, 342.883151225001, 347.117321602129, 343.262538449046, 345.351591993248, 349.973993773131, 341.44061025189, 341.362974350973, 341.736667506073, 346.436999998616, 342.604321170052, 339.431022835605, 349.484456864494, 348.209243750581, 344.285824680848, 342.875153843572, 345.517026275875, 341.941210056605, 342.936628105877, 338.550004944951, 343.282333167714, 342.115955025205, 342.990641583825, 345.057587568698, 344.18619849925, 344.696274186153, 344.323444747945, 344.449551309827, 348.085975704365, 346.790182016845, 346.671040113803, 343.952727220382, 341.327715985714, 338.724199689627, 344.583182212127, 349.88108312284, 343.109346105619, 345.310301750744, 342.282768685724, 346.431358192824, 350.296879584584, 343.406879540883, 345.814570188173, 348.331127150182, 347.324938354711, 344.228867867374, 341.305000258559, 335.769651822163, 337.847261040834, 345.051568475576, 343.114642809526, 342.735436563234, 339.760528698928, 341.206274667926, 341.743955191671, 342.983482508506, 345.041217675943, 340.826814176064, 345.355888015462, 341.595592474197, 343.536074671647, 345.299430312315, 347.991025978066, 343.029475843417, 345.615886594958, 343.968193626394, 343.232475504571, 344.238343550795, 336.303087396847, 347.632363496382, 343.25737488092, 344.62077126208, 345.587103378096, 339.84230816985, 346.001338420402, 344.071379947527, 343.487116022574, 342.036707922352, 341.779978965275, 343.029901416776, 339.069860933461, 344.027711299051, 349.275615653896, 337.384190763396, 342.785186267076, 346.418578852015, 342.989335670927, 345.041892184023, 347.192640490973, 346.903791418615, 343.82395519893, 343.03295995876, 340.078091865622, 343.360979985028, 343.235694755217, 344.675954248632, 345.796554005701, 344.855284108328, 342.190988862404, 342.061603971822, 345.556116387059, 339.865681900606, 343.089913999113, 345.350116922938, 346.305357775171, 341.012328665339, 347.435907617418, 346.578922598572, 343.39273044487, 338.639898497041, 340.572931122089, 346.721700742887, 340.976384379874, 347.511580842061, 344.429358183993, 342.579277175229, 345.977720186555, 341.774238072458, 347.963605872574, 348.503543043153, 340.022429291624, 352.974519936024, 347.930594171768, 348.584738418109, 346.550356857377, 344.292732090014, 346.005626304484, 343.97747998225, 345.105563289223, 346.107915671907, 344.649017365175, 343.965188029552, 345.082273290809, 340.916251302496, 343.416929487473, 342.965455228363, 345.850464452332, 345.201624470155, 347.601499717947, 342.124001926917, 338.985314280708, 343.767938805812, 337.523148343331, 342.263732447191, 338.577684140133, 334.217090528225, 339.656077095269, 343.091644385099, 341.308390345631, 343.111781000834, 339.973375519327, 345.636886605812, 346.879498064684, 337.613921269912, 344.28685903133, 343.224572106751, 339.666053107364, 343.044884742951, 345.256160654361, 338.707473326311, 341.424958125882, 345.952542461062, 348.133188294955, 342.709798429369, 344.885523761188, 346.457674270975, 342.518131099415, 341.768749381929, 345.007023495113, 346.129456804043, 345.511710993424, 345.954776808828, 345.643937832685, 344.893509389908, 344.29770598098, 348.234409571812, 343.5957219054, 343.770725984117, 347.181936780148, 343.796135021292, 339.982875712166, 342.10980610565, 347.710663269002, 340.505972750924, 338.565494404911, 345.726864241485, 342.656020898642, 345.685090966926, 343.330248591082, 344.501489732197, 338.954668808504, 341.283980219813, 343.071834065538, 341.872871412867, 343.931546596687, 342.249545097771, 350.665208671229, 341.957792052946, 344.579822735237, 342.957745613993, 346.538595605531, 343.560534961177, 343.260941499188, 344.498639254713, 340.210910135941, 345.20955001812, 347.535213374392, 346.54645738036, 340.035999729243, 346.864974964559, 348.334055987922, 344.407231272061, 343.350918237517, 348.655644289683, 349.350751946113, 349.016508414015, 343.105306728616, 344.827606033121, 342.644222478862, 343.473092215994, 345.916121527976, 345.43389992367, 349.835638748374, 347.627627064611, 342.04455674631, 346.258969013994, 347.240460191942, 344.631763921647, 344.495542911072, 342.265755876883, 344.701344466535, 339.042833917744, 340.226197934786, 341.327090951326, 344.614385761358, 338.197126417784, 345.051677586111, 345.351995445451, 343.268962383974, 344.706050426311, 341.337617190384, 335.643797905977, 342.848113321633, 337.062736539778, 345.756308846199, 343.048360416907, 339.702157568476, 345.380227593754, 345.432887421504, 346.842969321043, 345.263675558304, 345.158618617564, 348.566185061848, 344.812491723621, 342.500770530846, 344.060802390004, 344.994892577531, 344.04260232498, 342.951823306078, 345.759500927752, 345.679382945129, 338.89260310213, 345.860949576141, 346.149874293744, 342.539406913275, 338.046074303607, 340.913514717368, 344.249510182748, 342.50833284903, 344.288782021562, 346.37268342008, 346.244527217347, 342.614861536022, 346.521655158144, 348.123819223691, 342.084148617646, 344.353861611169, 345.471206653424, 343.585786009614, 345.824816687761, 345.558579055915, 341.566083333759, 344.979333632847, 347.014690844389, 346.024141261733, 345.356987498687, 340.33484959764, 339.18197652853, 337.855668259424, 343.313834360701, 344.341686602885, 340.802377247842, 342.127392003371, 338.556845855837, 342.737111398008, 344.109680444767, 343.302129685061, 343.076748194081, 343.07102017107, 345.877513063119, 347.065090028199, 348.354449960677, 343.647238358118, 345.516094931486, 348.067440373122, 346.488626098071, 341.942749149935, 347.745811842048, 341.704441856812, 342.565710155764, 347.119633993354, 349.056948510503, 341.518887091997, 346.985529829087, 341.376856052547, 344.990070863171, 345.83508256295, 342.969002445489, 347.715866843992, 340.77579141807, 341.933666422787, 337.074734000489, 342.974079445855, 342.033169754564, 347.020108916174, 346.10519102073, 343.832255868747, 344.850313306723, 348.491369467844, 348.73104550055, 341.907443210697, 337.963833490819, 345.496205593122, 340.584075973549, 345.415809555307, 344.294071253455, 350.589370006042, 345.96361871754, 340.830075473413, 345.637533923936, 341.267270247111, 344.048614887171, 345.384003743539, 343.557072154135, 340.626920889295, 342.677887300066, 346.22478516562, 350.912012891428, 340.800221083374, 346.069668395827, 341.809231304995, 340.052804370481, 341.082083182753, 340.755058537969, 343.669620515425, 346.80216469225, 341.331419182544, 340.223788720322, 341.881432338981, 342.846442123114, 338.516695522051, 347.057790219459, 340.385186193664, 344.757528807816, 339.499098613204, 345.671610496999, 342.398317506697, 342.985159616446, 343.169594382181, 346.128123171739, 345.157269978702, 341.935718867851, 349.28689551106, 344.102384062792, 342.142783078244, 337.787007268452, 340.617067994108, 337.08144927035, 345.10715429804, 346.912428308406, 342.105802318226, 345.617181848269, 339.151883626464, 343.42282860478, 345.604331304736, 340.079725256186, 340.580778094852, 347.413344905726, 345.413540883113, 345.770415389883, 343.770766804734, 342.30949151071, 349.229498820346, 344.862779633182, 345.622906471705, 342.331201725788, 348.460902471125, 341.450219826256, 343.506277962571, 342.136639307974, 342.724493970236, 344.178015980783, 342.511712157767, 344.301265705773, 346.175426330226, 342.245015133464, 339.232139543285, 339.678178394982, 348.932009743031, 342.530443902824, 342.967638546253, 342.75248168601, 341.059699060915, 343.798740492372, 346.135717232267, 343.938889801156, 344.802292562557, 342.329445987282, 343.670112752725, 343.977468164869, 339.472656156591, 345.041696458287, 344.739558401439, 341.345586968048, 347.560159126631, 347.109967002165, 337.420027320486, 346.475222283255, 345.580818056268, 347.695864186793, 345.56186565462, 343.435273603958, 347.000884231756, 344.71651742179, 348.905397470426, 342.159603978218, 344.327299780198, 343.332132944165, 345.965853400364, 343.874523682082, 342.524078965448, 344.746658275252, 342.77965781923, 344.162665538214, 338.434617994419, 342.698212270371, 344.839196478865, 344.351382028819, 342.015673623417, 343.601678772033, 343.201091216727, 343.00158348866, 345.197098708937, 346.634953254621, 350.203584139775, 340.186555290381, 340.090500877156, 347.413127841192, 342.07263566888, 346.525813797874, 346.309944709971, 343.277437503756, 343.437198570535, 338.868092820341, 342.494591488836, 340.122176612776, 345.342730487547, 344.354915725668, 340.943256184347, 345.800184939454, 343.782529390665, 346.08783158656, 343.874168153963, 346.441685126675, 350.154730999345, 341.724834576365, 340.258482346542, 341.188276691805, 338.647373527151, 342.4346082768, 340.730254110347, 339.197073488713, 342.704287769893, 349.405992566556, 345.128434886134, 343.494596421634, 344.683242729562, 346.181643652879, 342.175294457352, 348.083052353322, 343.829860103148, 340.703973477827, 346.101441077987, 343.15691809381, 343.156450373471, 348.368347615823, 350.985427796124, 350.324343158434, 341.374274487576, 346.668861150732, 343.473887909577, 343.723840313177, 341.738480147567, 343.150621795151, 340.748816432179, 344.829690551336, 345.143896285795, 345.525884568676, 353.006669763976, 344.645526587809, 346.238110733196, 344.239577436, 342.856326751303, 342.623095508695, 343.844021984681, 350.25284431225, 344.392710583844, 341.564689446561, 343.628207258594, 347.930834483613, 340.869471541076, 346.549276410212, 345.663549348828, 343.602005164797, 342.453704109811, 339.899150524423, 343.271928488334, 347.294998781161, 344.781082130271, 344.589321031995, 345.628098405397, 344.553291998778, 352.780097231173, 348.125198214177, 344.555430818692, 343.481727136563, 342.106995887188, 344.762711523218, 341.104625742689, 346.799672198502, 346.392936269476, 345.858837186847, 347.452671204773, 341.04114397369, 346.252282365748, 340.084665323663, 343.634545318405, 346.244495166198, 342.495789295748, 342.479079413719, 343.820902435165, 341.201811665264, 341.174453777951, 342.979841291783, 345.609835776064, 343.546471279304, 346.054637914358, 342.340873632399, 343.224706561954, 343.878636425521, 344.257828289649, 339.458081701252, 348.421191725987, 340.583089380946, 347.89281980218, 347.423314134659, 343.751235077164, 344.403968600211, 338.427053200823, 341.037026560802, 346.26878852198, 341.941235271551, 344.950802260384, 340.634928525907, 345.490473875883, 338.974574572799, 343.962706475687, 341.91147153331, 345.367151142686, 347.407653913616, 338.853671199757, 340.807074175872, 341.758056606997, 352.180063116058, 341.491972968393, 342.488749783859, 343.630546049009, 340.721958373263, 341.506614482597, 344.971610739613, 342.480331583895, 338.664949039396, 338.417044710997, 344.813376661915, 346.316170615195, 341.511298677145, 342.944024190918, 346.390783775185, 345.530262543123, 344.067855999069, 344.020461402851, 341.63899468905, 340.863856499161, 348.172688036811, 345.74436407216, 346.147367775699, 344.668653725927, 342.920122203579, 340.459036915664, 347.087186337037, 344.89971080075, 344.893058128539, 345.149214574649, 341.637942207386, 341.08603193744, 346.921084246708, 346.950380874476, 340.996770508952, 340.874040184431, 345.287028836225, 343.222313609883, 341.679133429171, 344.703816003378, 344.553444512338, 337.597688882928, 343.040915496242, 342.845722775425, 345.105668381154, 340.52913440879, 343.330189647331, 341.48736538169, 339.833994026432, 343.372330814826, 343.811110458005, 340.227603540669, 344.490056033755, 344.172818700274, 345.833944374374, 348.187767186249, 342.540309729727, 342.907323404768, 346.779638401536, 342.430781830423, 343.011107219328, 345.219666728161, 346.848407486996, 342.700197999395, 340.676365099038, 341.586014917121, 350.114043165992, 340.356804726364, 344.807320881255, 344.829232528809, 342.92485412167, 346.560113259058, 341.329788127953, 342.720828359466, 341.385236221681, 344.396414801343, 345.892846030505, 344.293131094752, 339.989598653391, 342.683950914272, 348.684802705552, 338.666310276658, 343.448733805019, 339.355319653399, 341.339064152757, 339.047829792315, 340.285889121883, 345.27694187554, 345.97855259734, 344.966907425904, 340.746168731058, 343.368655105228, 346.379292793536, 344.809987453734, 338.399641059924, 345.45916002535, 344.517798957426, 341.203350133202, 343.490111502, 347.514689042858, 340.002996184056, 340.132725675416, 345.369608560465, 341.20852686641, 342.263997118546, 346.658063872013, 342.829866525853, 346.405994372116, 343.547455142979, 338.533633074113, 347.233206964783, 339.229004284813, 343.149578419401, 351.006501945476, 336.655738602289, 348.908415736715, 344.48918862914, 345.098389778117, 345.154407499902, 344.069966809525, 347.890598583981, 345.200889355586, 348.914434045408, 340.971668916128, 348.688049748798, 343.827690673306, 345.654903271801, 346.628181399585, 343.151810398548, 343.368968145633, 345.81740913133, 346.264697623741, 346.378775954672, 347.643821682641, 346.173389035508, 347.885760365196, 343.995211785644, 335.177459189205, 341.657533883547, 343.401328465772, 341.861956763728, 340.924584193098, 346.147164867093, 343.288843687248, 349.498515851936, 337.586655906378, 342.010066086473, 347.124845291745, 336.407333977477, 340.793483381277, 341.721982403213, 348.103685807536, 340.715215072058, 340.920656573754, 339.636085329781, 337.293112022078, 345.227191317048, 347.509443165075, 344.273300698317, 345.818238436267, 339.307475400581, 339.268648933204, 346.890232757575, 346.011417368435, 338.456646314943, 341.34156970749, 339.58330276095, 348.042258166665, 340.207038849101, 344.386696042688, 338.756189910285, 340.922785102549, 344.882110323578, 341.056835262051, 341.022520758558, 347.188056459078, 343.606946836587, 340.844726342615, 341.945621886824, 349.733824352883, 348.090961730359, 345.29491212551, 337.202515041625, 340.272097685129, 349.469292914829, 342.024622043857, 338.526754230653, 342.825651435501, 342.404196868737, 342.402022089285, 343.84672691605, 346.818435400395, 344.444958536112, 345.164867119768, 341.725609351937, 345.367413583277, 343.494195278325, 340.165155547629, 348.732314724497, 343.284487348239, 345.610791686118, 342.260272054871, 341.114417084423, 350.423886114407, 339.149314266812, 342.503781211397, 345.361234402962, 343.720681365526, 338.069252540002, 343.886675286095, 341.917741577042, 349.383966100162, 345.03340321635, 339.24091352011, 343.184613516026, 341.052106798531, 344.35787666677, 339.618443924705, 343.058652346842, 344.648315171378, 338.956783083263, 348.189312831093, 343.727264954414, 344.808555616491, 342.670962288207, 352.342994031773, 340.078110716439, 341.642410005766, 339.297831612517, 341.296820785972, 346.943204209456, 344.559711048901, 339.397580001826, 344.857141140351, 348.242270709844, 348.894917942322, 346.994380741398, 342.307410268081, 344.143405003689, 339.784273986114, 343.237903237554, 344.759496878392, 341.640136377705, 349.092780149825, 341.285806848475, 338.326606195819, 340.877901669081, 341.088458018673, 341.399675394776, 347.592168744597, 339.904047109885, 343.290013588187, 342.763715872466, 344.241282652385, 343.717825751264, 339.076287231888, 338.715402761109, 345.440236024634, 345.389822147371, 343.437442007092, 345.337774984093, 342.508453195192, 340.33301647879, 342.087146540975, 344.952448386105, 347.231915232303, 343.067225794808, 343.602157168426, 347.057528735869, 344.949388424326, 340.791376217778, 343.508873863528, 343.611827360491, 344.267123968645, 337.227683950022, 344.234974244961, 344.063748271138, 344.458189053549, 341.769323617233, 350.161707611785, 343.879198230952, 347.233273796772, 341.823199054653, 344.208874760313, 345.581317629441, 347.736295951441, 341.528051394552, 351.250211685954, 346.261769618709, 344.794429117106, 349.374021856502, 339.200049477958, 342.638740631939, 339.715391991786, 339.730171092065, 349.679651564387, 341.241184625709, 350.13374156973, 344.631240454298, 341.247592427839, 346.541322433802, 344.508781717754, 342.337900047819, 344.970896806555, 340.27648871006, 349.843862339293, 340.807407779072, 349.118643925223, 343.31166765235, 343.294280805516, 344.785340118551, 342.495768659487, 344.45030265993, 342.005448923062, 345.50739427484, 342.234839878197, 345.287612055385, 340.985608613925, 341.128210958178, 343.743200839336, 341.505978739305, 340.759766694481, 340.78081149546, 346.351780536059, 343.445086086424, 342.935510691634, 342.773110688054, 338.140170773996, 345.417907760156, 340.592997040483, 342.309778890803, 345.53341223558, 347.25550394289, 345.145690066433, 341.413388073307, 343.933655907991, 344.956060915922, 345.767799789194, 343.955813295526, 336.576994157583, 343.211077431858, 344.774943061727, 343.58538710636, 344.509693128571, 345.44919203134, 341.121785381338, 344.567763997193, 341.734601607313, 346.043372211185, 347.132707925306, 342.066601292668, 338.403459330723, 346.573798076224, 341.273909693943, 343.31515801719, 344.380637791043, 346.025155181545, 342.724042223405, 345.175328662953, 345.20625568358, 346.968637833871, 339.116456968469, 344.64850460426, 343.140685380319, 345.894089971555, 341.970084761726, 342.091290406659, 344.402158591411, 342.970102200812, 343.101697293325, 346.611373610721, 345.271359515925, 345.731446865758, 352.956795875096, 345.740140332371, 349.114872793186, 343.551113565814, 348.058860891318, 349.371181318695, 338.612158524629, 340.422131615277, 345.789643549922, 346.237847620621, 344.86648220332, 341.395396243656, 347.125626086248, 342.536670086967, 342.86542746691, 342.57745649528, 347.201930291281, 346.159743817539, 345.020466744501, 340.774966033784, 339.390376795486, 344.218803257555, 344.9977530288, 345.108049493027, 344.75804955156, 344.410267883756, 339.221463507419, 340.906725670391, 348.554219056933, 344.417376250749, 348.93244860307, 346.826198881642, 338.223887192016, 337.580360588926, 346.770913474674, 343.561602020524, 348.309640076087, 340.701179342505, 339.564365842134, 340.527891812291, 340.579123341818, 343.890126380406, 342.057026981282, 342.53741971134, 345.335718334848, 340.53663480154, 341.820140335684, 339.718383604213, 345.48436564198, 344.892407006929, 346.629561132425, 342.570526304072, 349.581820522376, 343.778350470977, 340.187671617818, 333.647632648095, 342.729744327585, 345.573294059534, 347.067473608064, 343.241875083094, 340.54425344453, 344.127549149279, 344.824371813131, 341.157282793451, 340.468730891503, 345.061143533286, 346.196792340689, 342.135000899033, 342.944648162879, 344.764207540576, 349.614158953358, 338.915562784616, 342.740452457189, 339.70838099181, 342.968886487437, 348.812833496101, 342.430306426299, 344.051569425108, 347.119633182694, 345.700307665, 346.570344319889, 342.682870059026, 340.855051101397, 340.273400996822, 342.951079741975, 337.657437717339, 345.688444706675, 347.800690334407, 340.994635199728, 339.223332744718, 344.062239769825, 343.633175280859, 343.88914325991, 347.333021071687, 343.03775008168, 347.390507197545, 344.93109589333, 345.997756168275, 345.022203232766, 345.321594195502, 344.085762046601, 338.418926926867, 340.163117589675, 345.613426318421, 343.253686589635, 344.231938879032, 343.145466780603, 344.678273430022, 347.352544631311, 340.639867922977, 344.65438438065, 343.800186358122, 342.298986059861, 338.764673416802, 346.47508930769, 337.210414682202, 343.871725660629, 344.815742482485, 347.515817998962, 346.219246831542, 345.92391078241, 348.83409837783, 345.827076599602, 346.87234061795, 337.098583962038, 342.074181839791, 345.870958173666, 341.350715442152, 343.171196560817, 343.933666305837, 344.001658879068, 346.135088137112, 341.949204288225, 350.897626579367, 347.092833519282, 341.37261974637, 342.352982667246, 344.122057341941, 340.202326785967, 341.611969904073, 342.06150249066, 344.027949407538, 343.488458531152, 342.644778520042, 348.785957449523, 349.46511367148, 345.150765431643, 342.369240729949, 343.392795463765, 342.319771329368, 349.673170355111, 347.297737251835, 344.666765669578, 340.965070293524, 347.525374340367, 336.014906414024, 345.305552309756, 342.985812577124, 340.124556960611, 341.770382376417, 348.061623197237, 343.705908530656, 345.554565742107, 345.79101216651, 344.817177833468, 341.879642288463, 350.853417737253, 337.227967312989, 349.173606421328, 344.267325535449, 345.823852432042, 347.776502038421, 347.835909926761, 347.908531245535, 342.697093264216, 341.966582684113, 343.317245409535, 341.796490169414, 343.640188265708, 341.644613296851, 344.777205386646, 340.752684848042, 346.358891766987, 343.696538872364, 343.435943670493, 341.973439455907, 343.676809662878, 345.545695738996, 348.894761661177, 350.639300507648, 340.318649022108, 347.18633771344, 344.916080078781, 345.935650417272, 338.756828616777, 338.503560032465, 344.418436278273, 345.206959600786, 342.820985867047, 346.495854615787, 337.550521387784, 347.754574280973, 343.39888515204, 345.627042467731, 345.702528700129, 342.395163142308, 349.953266397902, 346.776222920055, 339.798436759102, 343.60266374599, 340.250518437119, 347.402210100493, 346.928886346795, 345.593116308226, 341.370126066405, 346.308010875753, 348.279386223088, 345.087446627524, 339.485128263308, 347.196497656118, 342.023813708166, 346.008643400773, 343.882602389744, 346.186302829043, 345.023582178872, 339.424096516069, 343.570703354274, 343.883303124406, 351.640469829982, 343.421915156214, 339.859124828936, 345.852414824678, 340.739620647001, 342.453991158624, 347.185787173469, 342.620508895038, 345.857239464343, 339.12739234627, 341.757380650787, 341.460113686801, 347.827990594668, 341.777187905013, 344.769263722595, 348.845116490602, 339.744685568262, 341.141434794892, 345.333657237626, 344.975224159602, 336.768286753489, 342.922322765131, 343.449942239466, 342.3038150391, 344.283497771198, 345.340359720699, 350.379557280858, 345.693036190839, 340.407519084381, 345.253636959885, 347.665304447747, 342.839204043318, 339.113048445364, 345.816700507477, 345.21656593117, 342.39484740366, 342.313016034243, 348.270096989833, 344.475198404098, 346.684094671026, 339.580869960273, 344.472653853556, 342.036980665474, 347.363614418044, 348.825781954201, 346.388626564438, 342.469633448529, 343.295503323905, 338.470668200321, 347.247480323653, 341.240849726202, 343.976587270707, 344.101050052414, 346.828315080087, 341.610570407273, 341.591627848894, 341.914429990705, 346.090369166218, 348.818603880125, 338.563830827636, 343.962161575582, 343.214118702978, 344.484216280588, 343.778363746521, 341.826085665809, 348.499832175623, 340.269230157932, 339.065018376775, 345.320627921898, 340.84568379619, 344.989184118388, 343.259373777773, 346.105018851033, 347.919693551922, 345.066823962914, 345.528526946459, 349.617797337347, 343.759107720203, 338.846361748902, 342.748944916243, 345.647270158009, 342.756760017562, 347.866245396793, 350.519256933813, 345.003688114963, 342.492814985106, 340.487792488021, 342.777861422396, 343.976165387772, 344.815289569912, 343.933891612813, 347.459481276718, 344.314349873747, 349.423766011558, 347.115822795447, 342.35514894887, 341.838714185083, 347.805467141052, 343.034203811416, 348.703187406544, 341.009398392985, 343.060451912307, 340.007340392515, 345.60015088991, 346.472829203691, 352.602944705137, 344.650481045755, 348.94380073484, 346.709800384707, 342.38632139173, 340.29579093815, 340.653676604234, 346.918941509975, 346.401579858773, 339.760619276932, 346.820575175318, 346.492710078256, 340.904761639488, 345.852423564163, 340.755513920293, 339.680800204988]];
