# Supplementary material for: Hypothetical Outcome Plots Outperform Error Bars and Violin Plots for Inferences about Reliability of Variable Ordering
Source: PLoS One. 2015 Nov 16;10(11):e0142444. doi: 10.1371/journal.pone.0142444 (PMC4646698; doi:10.1371/journal.pone.0142444)
Supplement: S4 File — All experiment interface and visualization stimuli code is available as a zipped file. (ZIP) [file pone.0142444.s004.zip › experiment_code/data/one/67.csv]

	sample_num	task1	task2	task3	task4
1	1	527.554523568664	665.937884175211	125.574937364049	346.702411278514
2	2	521.031418215399	711.513992510445	97.6391050283533	346.16767544178
3	3	523.937230603088	691.282252740282	113.154570417951	341.877311482671
4	4	518.512863229831	685.869959851354	128.272172532286	341.015674852078
5	5	525.437698212576	676.705878061835	130.151136420966	343.997966288439
6	6	520.983083018899	674.642224559289	126.672253187318	346.804135897878
7	7	525.567858546487	651.372935456967	146.930107864046	345.518973780692
8	8	524.412323142767	658.870466949852	140.539390423647	345.782010229149
9	9	526.040897727868	670.438881701222	124.765581737081	340.89845842606
10	10	525.64408030288	692.502294123771	127.167133006048	340.853531117943
11	11	520.313351385763	635.632852093576	110.845047125738	341.666903701739
12	12	519.802315288788	658.333383954862	120.174410566879	339.154645582458
13	13	528.700087152661	692.575937082132	157.624745541741	338.631463962383
14	14	528.129201558624	695.550614651233	150.491936569058	345.322187954413
15	15	513.97220844493	691.919800683381	136.962571836808	341.364516164007
16	16	523.075118170763	680.969305001025	106.477283546376	341.402698820805
17	17	525.392453181949	669.18982658973	133.589128476288	346.265952392445
18	18	527.131954821227	665.166456957521	141.519579009661	342.456741056677
19	19	527.601872973324	683.084480623501	134.202309296015	345.74749006659
20	20	519.789113032418	674.427787045306	99.0378429134998	345.439310307792
21	21	523.605712262308	672.560446304972	136.527864865368	343.944297762108
22	22	523.421074474327	703.931293855242	110.769041725311	343.518984983606
23	23	522.75089188108	683.947367195921	147.852486481751	346.387700264959
24	24	524.370515453173	670.106934067259	115.922757960443	345.577353511402
25	25	521.710898653784	679.803213985043	173.02849182442	340.609991324851
26	26	527.909991575756	665.66127490303	108.509493021606	344.232549153337
27	27	522.330143373551	675.376380419399	137.756345343038	351.573263952899
28	28	524.445672896074	652.971497334492	146.541659890292	341.822002111947
29	29	520.530436046117	679.434461359013	112.084087115214	345.533173105207
30	30	524.300372089438	680.573234465618	142.994683919636	344.552338881934
31	31	528.072087729399	673.586296313024	127.697677357257	345.893967507818
32	32	522.568261297685	664.566581238855	149.31471762978	341.386792229215
33	33	526.035591414202	645.517495641316	131.121105844163	341.515391356976
34	34	528.723502737724	657.885960539431	101.485796263618	346.083909561188
35	35	520.284500025215	704.117465734667	149.691761241945	341.022839715173
36	36	521.482828149142	672.505880438155	124.947257089636	342.050103081802
37	37	523.238443293621	658.254358542056	157.652895466636	345.88671870885
38	38	522.414636122716	659.551961934118	144.862851202278	346.02146586579
39	39	523.5933028238	674.868066771388	127.736372016527	339.22774212523
40	40	522.683447478436	679.773084449775	157.755042836694	337.631944636998
41	41	525.968736231358	662.343635140273	131.954252351808	341.778582783955
42	42	520.795806667246	660.499130712413	120.469064665669	342.841041850587
43	43	524.871149987634	654.36428979579	111.728975191155	337.404277143739
44	44	528.635248215154	671.054221520702	166.06267160188	342.236440715259
45	45	520.18129352796	676.236714777458	122.144638246001	344.78083057634
46	46	527.022269960105	670.208184332391	143.074623758995	342.503979835061
47	47	524.521975050895	671.155031059442	158.202883392101	342.252668683455
48	48	525.325328582716	678.029397485686	123.369179225515	340.574995392526
49	49	527.943673867964	668.649818190282	114.751658641337	342.838735885526
50	50	518.187466143027	706.786605340907	134.293928606604	343.484209573785
51	51	525.529477110236	664.237860799434	127.767165913811	345.486270046671
52	52	525.751254662508	651.029361115173	110.078853359741	344.143076390399
53	53	523.63938662881	664.993169924223	94.4718004932326	342.338670403189
54	54	526.194465252324	654.942735089337	129.871138938427	344.163735948236
55	55	524.469298253256	638.20715042345	126.05478968312	342.262197507055
56	56	520.825136466756	642.465961853275	119.585020074438	345.404937090914
57	57	518.426550003524	644.450494077314	121.271444673358	341.481987644349
58	58	523.828957834591	660.667722968763	122.632376905837	347.036521386715
59	59	522.452694820669	689.610218849224	101.937093929449	347.84109639016
60	60	517.296195111419	698.939612740567	119.086914830898	344.925455635439
61	61	522.00996840268	674.867715942462	113.018635830006	344.877017900406
62	62	521.018152352623	609.938634182838	117.00824603978	341.18707409818
63	63	524.889203541502	648.732942578327	156.388309805783	344.285442576181
64	64	520.799354708005	659.511714594306	132.939717032357	345.055619268953
65	65	520.857228691571	694.424325642388	123.154352500917	344.441219818698
66	66	521.852316220265	682.629480420393	151.660009878642	348.078642392567
67	67	518.494361147129	663.287752599865	149.246443224081	343.548733166421
68	68	529.265771871873	679.597911070168	135.797070505952	342.905672062048
69	69	526.74685318819	630.598873386845	137.625644915965	339.804856095463
70	70	523.67077695875	672.176601320868	150.521437993303	350.67741458565
71	71	526.737330668733	672.983890155033	159.848355661046	343.53921150566
72	72	524.333892360847	652.255132055565	144.010397099856	346.777987728149
73	73	516.467139434682	649.068927008197	141.117750652703	347.465864339859
74	74	524.900654327358	684.488499748827	118.671206173936	348.35342807398
75	75	522.267890726371	656.617369566713	132.008532295927	340.969962739981
76	76	525.392354474568	667.728176337283	126.837257072903	344.045620160768
77	77	517.64031876673	678.858740646761	124.283750832192	349.109234890496
78	78	522.465936601672	655.981759732217	113.265343257987	340.444853006193
79	79	523.823394176314	679.348954813615	124.40859949874	340.553420595305
80	80	522.465563065848	649.808338439614	136.637483200486	343.672909609379
81	81	524.949048143254	679.600814997416	112.513553323064	343.575591236966
82	82	524.032840357584	693.449340156484	148.257318387398	342.776476800799
83	83	522.771726201051	652.226411287959	126.435367013497	346.144397844289
84	84	522.194958904361	666.265427876307	144.918790735871	344.917124056337
85	85	522.449157324561	680.323263884684	133.810424593262	348.386555964513
86	86	522.159902820898	671.423890221002	121.506927671287	340.804823424597
87	87	525.689253644958	673.313127322812	106.176794605899	345.788030580908
88	88	522.407164165624	651.152338084917	132.770308026473	346.955864262107
89	89	522.720434472535	660.502689696969	144.610866538393	342.443877341787
90	90	527.594305845261	660.356651142775	126.936475428401	341.895741321875
91	91	523.01277031386	703.088720864939	138.095436374109	342.605849083583
92	92	526.314457888535	692.093129413023	130.004271138686	339.963088508062
93	93	521.927965464077	683.722920911049	149.258136398555	344.462530950695
94	94	525.834152767689	679.418277335134	144.816299041722	350.504772974395
95	95	519.374804778619	675.954955945779	118.175409362226	341.717730843842
96	96	524.872686526068	687.99954792574	107.032039011182	348.425618253029
97	97	525.458488893718	676.672570888701	129.712283784702	342.099549498526
98	98	523.621774060776	652.698407150346	151.686502419621	343.123187326707
99	99	517.87490863184	666.498165732709	116.70072799975	342.496588226213
100	100	523.642398240629	678.68332256199	127.23311086532	343.221046318766
101	101	521.718093617928	680.440272264781	136.976911174739	338.283569670067
102	102	524.284997252405	635.431114838779	130.627726909097	345.347924568521
103	103	523.756368762059	696.268680108085	148.841653443696	341.844846017166
104	104	522.25639280637	661.147343530341	144.356140177065	341.853157043577
105	105	525.384503514562	681.559328721399	130.65854786795	344.360084766849
106	106	527.699582072435	657.290660737914	105.500876468678	336.807110171473
107	107	524.400130511837	653.369740385709	134.495132151373	346.479330964312
108	108	520.481311104069	662.602465182029	121.244184650876	343.983738697395
109	109	519.196253493428	648.779527345862	107.003683815215	341.722310288761
110	110	522.337876590053	627.758013298978	125.012685204976	341.914345143285
111	111	520.220070277682	670.075428940789	132.279305934671	342.220437866337
112	112	529.326932440933	653.191717223422	134.850686766228	341.567838030027
113	113	527.233424950265	676.080179333172	128.92665186545	350.423087495086
114	114	522.211298662284	641.861001293244	124.689110139086	347.09389770408
115	115	523.485496864194	659.579690693038	116.984357239011	346.573148885738
116	116	523.702657436053	691.497219536582	123.280828030939	347.918877957765
117	117	527.570771335416	660.600136358178	129.88332037345	347.862247333067
118	118	527.392094293418	646.949773269431	97.5364975519741	343.84435753777
119	119	522.662997640643	664.695117737358	116.507911729584	343.903090202811
120	120	521.079861371641	686.420227618008	155.962689289548	341.154852527868
121	121	520.439780703789	674.364773779739	128.443193794452	347.061489837954
122	122	521.919037646463	671.925514311693	170.025826490041	342.81710742247
123	123	522.373568108402	669.539106240798	100.704648309576	342.758500763214
124	124	519.366987705807	627.058680693562	119.103911733514	342.695480949009
125	125	522.209230510737	669.210945859244	112.31677055501	344.769324172976
126	126	523.427702246537	676.030873874024	112.203284614385	348.578675361978
127	127	518.599857975626	679.313580976874	127.891581854443	341.649657421662
128	128	525.858092673197	701.741733587387	139.833783504886	340.935573674781
129	129	524.046975943483	648.634374586699	122.5923829724	348.10077342296
130	130	522.947588253574	638.563559168545	146.5200640825	345.42964152715
131	131	522.106367800089	690.232237669827	131.50064946762	343.980032408943
132	132	524.26684785643	652.005438468837	125.672914339757	348.691740691955
133	133	528.157160422188	687.503089199659	119.116936943714	341.509926123546
134	134	521.983298126931	639.381499198586	107.099379891272	347.432593195389
135	135	522.983911990949	670.619492223468	134.490638993877	339.258222524546
136	136	524.68393037154	694.618284440861	164.602187044396	346.378227200839
137	137	523.743780282088	629.059697943616	113.140406616954	339.765654523819
138	138	528.670225154236	677.273588476832	129.42243696239	344.808611793497
139	139	524.832133470571	645.18103266234	134.906959292812	346.556944607569
140	140	522.234473638286	662.653115761106	103.558833553048	343.969507916479
141	141	521.320748828916	662.877664202934	134.170250079084	342.30898454418
142	142	524.186031869646	675.149480973152	139.929201867004	338.345239885046
143	143	524.686580005315	687.864381070109	136.62217805546	348.540133999468
144	144	526.832508467411	676.734326035737	122.946381808769	339.387162205702
145	145	523.573524613824	699.657099193414	105.449174724116	347.023211075974
146	146	522.556474174731	645.753869255825	148.934362172216	343.863889058295
147	147	519.663229818183	686.982972755304	124.335749311392	344.559925832283
148	148	522.897543387574	675.604929801066	114.783212777991	343.209872198708
149	149	526.917702687785	668.161969743221	119.85676882951	345.954970081454
150	150	526.353655184433	676.985555756507	118.524892276692	344.740297528201
151	151	524.613322216719	686.769502370083	106.6470534299	344.477252077059
152	152	523.62609275742	650.914583462224	130.065513599839	343.862432419713
153	153	526.817029727528	679.804718465296	135.05247521036	341.936087430408
154	154	517.146595447207	668.003672256827	113.910966549889	341.08827529262
155	155	525.562988507236	675.155949922732	126.647030972351	346.638309263359
156	156	526.481740115967	653.588000600903	129.546057656453	343.763137232902
157	157	516.414291058647	692.093472822529	117.32524949074	344.56834372683
158	158	520.714665604007	653.778870403543	143.920226659944	338.663603319909
159	159	521.929825663801	674.55072203142	147.995616869198	347.651489109368
160	160	522.640580762404	659.137600906938	139.412008416279	347.60412890153
161	161	524.29007232259	660.717623207122	162.317598832738	344.243998317239
162	162	522.553381601521	706.377243329504	134.327120898473	344.688940461787
163	163	527.848780611144	688.084973022193	143.418336786348	345.334260730852
164	164	521.136469061968	675.531016705154	144.549206542985	343.476874177836
165	165	521.19817090985	661.956256516837	150.315300074292	344.823275666983
166	166	521.938763350804	715.566760689853	102.713227271389	350.125526033044
167	167	521.608776319427	678.518812204903	108.397472052051	342.41498353295
168	168	527.583216351619	670.481288936355	132.944824614363	343.414709352993
169	169	519.027890897609	689.012889835465	126.645110176388	337.983182967603
170	170	518.1802972903	672.750106902864	103.954379874841	342.599630700707
171	171	522.467818823912	725.307378884802	139.85228414347	346.066819946475
172	172	521.082251807922	654.949457385018	115.729194545232	341.782658659676
173	173	527.256292396509	670.877637219578	164.196098672463	344.386525995393
174	174	520.047903454871	699.894989465764	128.321819052817	346.490300055294
175	175	521.256691778461	668.344095185317	145.294230936593	344.213500584938
176	176	525.037532897058	674.65600036404	120.210440233874	344.908060968391
177	177	519.405381091129	679.189439388381	132.773455096832	346.22609640226
178	178	526.970494809167	674.950439648281	115.858712927797	345.450984172405
179	179	523.488795016837	671.091824816319	147.332634075816	342.005558785442
180	180	523.523356888645	679.467805264839	142.257101057276	344.334090793768
181	181	528.759452295654	674.479072895856	137.524745263487	345.975720512418
182	182	523.987876460242	672.955340248233	110.261608734356	347.375935620956
183	183	525.821939168404	654.904897079448	113.412450490881	343.966489079652
184	184	523.631179560775	683.668275539213	124.734227555472	343.227989693912
185	185	520.338469065251	658.240073903872	118.614850629879	346.177072242756
186	186	525.140702933779	653.511104513197	168.99485003789	346.685706113126
187	187	519.766677961955	665.924074353505	119.123393262592	345.10756127405
188	188	524.029797727432	671.083186423927	149.290218084643	347.897205693563
189	189	522.090869186216	686.997470753974	137.832501355981	347.835569179964
190	190	523.927785183407	684.436772639019	121.680454519575	344.043477464505
191	191	519.445527916556	649.170379910961	142.338626040142	343.138765743579
192	192	519.701546304623	680.508466963739	137.324944423575	344.236602168935
193	193	522.85986111577	671.434020993509	100.848397039874	343.937780636375
194	194	527.493953196906	627.15276306118	126.681941669582	341.183632316915
195	195	520.905865225811	701.222101551765	140.354789419377	341.325166544146
196	196	522.579843296844	679.862377305077	151.148216022344	341.067602582546
197	197	520.533536609488	655.019802395442	103.337283825253	342.069743510243
198	198	520.745294384368	662.915909106379	125.553119676217	345.417278024075
199	199	527.808069947002	674.317932472507	153.561608459373	346.118789228241
200	200	526.387907674309	668.25018775015	100.859756680388	343.774150210014
201	201	525.576255818809	657.954079172716	124.981774991852	346.280452305893
202	202	524.464448339297	674.149219812784	119.210134973515	341.593598112135
203	203	521.295668149605	670.632733123492	142.332714361322	338.651910132297
204	204	521.56417174439	673.755306801112	133.832795783792	340.043088439717
205	205	520.791032524874	683.532669883518	124.73566856185	345.750495959256
206	206	522.167287130847	651.831934840487	95.1656993617229	346.837398410029
207	207	523.889160077571	680.073378799525	116.586377787529	339.007745162051
208	208	517.338099600537	672.749039262023	167.634719769181	342.24569268197
209	209	525.857922766468	668.773747270899	129.339971405341	342.698524017821
210	210	522.777885052493	681.304982361276	144.546791173094	350.734622042068
211	211	524.346708689105	669.435179602907	114.753924673845	347.009998119624
212	212	525.238464780156	658.561147298675	159.207781151262	343.748073182412
213	213	524.737856737272	688.782789438278	137.244078322904	341.577824866087
214	214	519.416386308485	680.695476104744	122.07643106476	341.648583629482
215	215	519.082187180423	689.212112031131	158.801491210415	336.990318546432
216	216	523.061677995971	682.89000880801	159.239207641447	342.540521221312
217	217	522.839728396488	684.055027157191	123.739402498209	342.580248844242
218	218	526.04328161637	691.235665721619	128.421999339244	348.984695930388
219	219	525.260918941651	686.6440954024	179.209924950639	349.135367832454
220	220	523.854763821064	697.771848433309	97.9895425314415	345.909256709999
221	221	524.462745728349	663.313491277816	104.264594837256	346.963952187697
222	222	527.122137025068	683.955864651727	114.728424242959	341.246158023561
223	223	516.349920513306	688.388353079158	157.978976810968	342.561740924757
224	224	521.569984985639	635.351163076413	147.144291098834	340.362919096587
225	225	520.38160435542	686.582288925051	142.417775016904	349.977440226691
226	226	523.200534106727	659.16158534601	115.642899429709	340.496792157286
227	227	522.790728708896	668.128092730407	149.116986685223	339.027505243279
228	228	522.091478572476	637.141730456932	121.902568036856	341.414869667793
229	229	516.864104953909	626.995271307365	134.021698323807	347.29142635151
230	230	519.619258068066	663.4599068751	165.483608668445	341.903741331112
231	231	521.583500661145	695.240525107953	134.631560114029	343.186259734595
232	232	518.268973748813	687.665102866907	100.681805403876	346.829524285579
233	233	525.966634945985	668.410617382373	121.418175049858	346.634508473241
234	234	522.606673841324	678.156075797446	139.680087442973	347.784399461299
235	235	522.791331095582	645.078895799798	116.580364210052	345.365844849456
236	236	523.639166693166	677.985135591866	126.129065708487	348.161424747414
237	237	521.307619161574	659.229086668554	146.032108485108	340.384062838509
238	238	521.504188400882	683.041118091742	119.065281539702	340.782176649783
239	239	518.019610140971	657.330946904572	110.668961129837	344.420147969064
240	240	521.60383453257	673.838852447371	97.8992667475416	339.282246343068
241	241	522.379999960193	667.689945095564	135.195625343988	340.66454727906
242	242	524.880541871714	663.444291664309	155.693045536085	347.051680887921
243	243	522.31384672419	665.735160067517	129.87809309666	343.242519311856
244	244	522.10883639647	693.595560979401	158.595279120041	347.329384439149
245	245	522.736028463675	661.160912901898	98.361274095932	348.784795746997
246	246	521.570194478656	680.549373429075	110.94885416129	346.396998823469
247	247	527.305656654094	663.528398814015	122.698546152198	342.820703760192
248	248	526.293868231303	714.186025818891	144.100580473232	340.410681900499
249	249	527.495292445027	714.51077663126	126.672425593693	341.202632008557
250	250	527.219993855824	657.986042438407	125.335119494754	343.352056176965
251	251	521.568376999067	670.869303945313	141.645527065887	340.992377393425
252	252	521.879992672091	653.174213879697	149.538150246179	343.524896041233
253	253	518.597139913228	673.019048043605	123.181522029013	343.514418741227
254	254	523.731259243831	682.937187061835	153.252463131	345.706715670519
255	255	524.462620733512	658.94139235992	123.180303492419	344.209241411851
256	256	520.998307711668	666.000601059398	134.688046397496	340.638085194276
257	257	524.768002388921	653.020764938153	125.066820026465	343.908924509202
258	258	525.39441614048	657.780602908574	131.587022254298	344.200343599007
259	259	523.254800628745	653.594636214568	136.09230445545	347.007858533273
260	260	524.778340859137	648.172720054228	112.787508569037	344.177915143347
261	261	519.975722238502	678.905401213224	124.163377528497	344.945588756611
262	262	524.657965330949	694.565233838356	141.516764644825	348.488464914145
263	263	526.244746918198	681.473615645561	153.37577184105	343.164605379351
264	264	524.269568703153	679.771675292525	135.03633002908	347.512520938348
265	265	521.896979460503	686.981424704902	139.507083766897	345.713009526253
266	266	524.350068907833	655.056506808106	129.468076680437	339.792438304353
267	267	518.235336519946	657.050145512742	126.82567780232	348.602435987649
268	268	522.292558426882	659.208655508964	131.845756913561	337.506892191249
269	269	523.297841897959	689.710789353755	113.156454974089	340.462376405961
270	270	519.608810121323	652.360931152354	113.97033462028	343.600047388119
271	271	525.056455619564	701.900964043608	126.80269189412	346.289189833662
272	272	527.94658625316	650.170611494592	124.332296068476	344.786391035974
273	273	526.711432572866	664.885864358494	125.78618053541	345.175845509696
274	274	518.511190035771	670.770826105487	119.488434759062	344.802330648859
275	275	528.165544767948	664.367016270036	135.920231787189	340.487913284575
276	276	524.624979478676	689.751875158638	144.821776937735	344.294213981831
277	277	528.375413121601	657.032531630247	122.710509358061	340.858343602425
278	278	520.253267238894	677.082006120695	102.40084006799	342.746249564976
279	279	521.315298799188	700.308835137973	125.396674477071	350.989820810612
280	280	523.421986381521	690.257145876794	132.231449026966	341.95167503314
281	281	523.587487210701	678.666421070096	132.190648118417	344.842018407604
282	282	521.20129828	675.353072286679	141.363062290103	344.365588206288
283	283	524.38182170436	671.948465259799	133.982606816371	347.69473161801
284	284	523.015376122006	661.980743859444	119.470641425221	343.865650761168
285	285	525.326040100812	682.740174761473	137.377338663251	342.673497070056
286	286	522.821579441872	663.359158648566	140.599783283367	342.244344262709
287	287	521.318835640303	669.715498218367	115.835576901261	347.739066549417
288	288	524.636464284219	666.618260495689	117.2083710322	343.583924618142
289	289	518.687760792961	672.870199819738	140.194124273284	350.44634259753
290	290	518.496552398476	689.764225413351	129.613248781877	342.482816767149
291	291	523.310069490269	680.536991459471	145.356258948395	346.782287724648
292	292	516.048869474112	651.32940250133	141.801113327195	348.349121386512
293	293	517.897220074998	666.685983106249	140.698671734244	346.80437014065
294	294	522.923420985454	682.880276538333	101.117390863739	342.043124573364
295	295	523.997418053171	665.762452074789	127.765452220718	346.966511659309
296	296	525.718129695068	692.660889578521	125.814713596946	349.5758894937
297	297	526.132048594046	673.340909751855	136.78760666209	343.361151671172
298	298	526.647609439455	682.842122836687	146.471339438047	344.269556714386
299	299	520.546081982439	680.631622181822	139.793260522763	341.920988770552
300	300	525.585123266053	703.820292934303	113.848209439858	342.767967565951
301	301	522.695697335376	669.975561598375	115.456383548556	341.543840652732
302	302	523.540202770427	699.692060571399	111.370842395891	341.385644666319
303	303	524.531227290138	690.01095355559	147.983650004533	350.35322340246
304	304	525.904881347006	670.448548957977	122.971738533553	342.222608996407
305	305	521.258987206308	642.049195506203	132.912416888461	337.6184712071
306	306	525.472709085371	654.634000523845	138.846071285604	345.1899591488
307	307	522.5723645639	664.115989956494	126.939655549499	345.336673359427
308	308	527.726535978561	658.52210949511	150.291897516025	343.822450347372
309	309	520.736442986447	681.787206750517	117.493115895294	345.061144625775
310	310	522.345463266861	658.358019801446	123.689724654388	340.336330094985
311	311	521.362849325142	662.022089755493	128.318605184983	342.681367821977
312	312	522.920283688235	654.42737187558	159.441935024179	343.236019338022
313	313	523.467910506711	659.875518511139	134.305013236367	345.320147686048
314	314	520.792804526067	694.247989283678	143.700490410166	343.765099860126
315	315	521.204584907813	658.139467778623	102.173817674196	345.522304047592
316	316	519.731061033069	686.240627220308	124.098337987793	341.308187866366
317	317	529.716370667508	638.335112433722	110.948718995681	340.355616374149
318	318	519.518632100358	694.200865567353	109.262650593244	344.033958880289
319	319	525.112096666717	657.643389041002	164.349724759628	345.79213500771
320	320	522.616848014668	674.830024048788	112.681746224924	344.107191302562
321	321	522.339859642027	689.778108232076	139.554292538836	349.617169365747
322	322	526.672422224762	644.484128105386	150.916516758027	345.167101261068
323	323	518.354446749953	672.819387415073	142.812672148597	346.924547392596
324	324	524.881371709519	648.851830091521	131.485101037323	344.095258245207
325	325	527.13393856145	670.931548697956	126.452856187152	338.807208186051
326	326	520.064288934876	661.672236891584	134.921096198581	348.656608345368
327	327	525.54794611682	670.052353992153	141.321348785577	344.045850957377
328	328	522.659723143567	649.201036641582	128.942458136792	344.670118385001
329	329	516.817069115678	673.916705390459	127.716815539998	348.472148450966
330	330	523.263000010729	691.692352613445	147.982100407026	348.096104631313
331	331	519.968511675183	657.08630944062	110.715498951933	350.209829660478
332	332	524.48863032183	653.648403380913	133.55371340534	344.015362088766
333	333	524.28861788521	662.508107608152	122.506420542578	340.558235947288
334	334	522.898785397213	691.910382655949	146.242073739182	345.945064108256
335	335	522.275890739419	664.454126579758	132.992828879788	346.530750415908
336	336	526.706796141932	695.526038765574	118.624032371069	341.62032650259
337	337	527.010662315867	682.691023079462	132.720297182394	340.432109412082
338	338	523.357998555398	637.134138157547	149.119915322868	343.129797690595
339	339	523.264973182347	676.571078715591	142.243628698952	347.151820830925
340	340	515.069047988111	661.633105069783	107.954962770311	344.382480722866
341	341	528.213112071462	668.053401907427	146.797581257042	339.623034520322
342	342	525.116045618187	700.303077948366	150.794587576472	339.897988186521
343	343	524.243328220193	658.26901257659	118.590125274446	344.312194140962
344	344	521.787710808903	666.945416212032	111.853894158529	344.1979201362
345	345	517.580195304074	705.33508478845	153.017066722167	342.207307344857
346	346	521.848548972573	646.761048536768	172.264004380351	349.895866910426
347	347	523.002689087778	659.760466454228	143.536693685976	343.474999815765
348	348	522.391324712361	675.510326442217	118.901244246721	341.199658014321
349	349	520.259117854202	663.804714053069	100.263824183306	349.176417466908
350	350	525.775628604936	672.127932498896	132.478983285342	343.957789094049
351	351	524.852472454636	714.274208137958	131.085889105886	341.260700685222
352	352	517.290492971729	687.582692999503	118.123543469033	346.491947272788
353	353	524.709588365934	678.005234538331	128.83695184869	343.120657959634
354	354	522.856346477996	682.202345613455	124.757541836922	341.925036324226
355	355	519.368636828435	663.540143118224	114.051380276459	344.274615187416
356	356	526.014570558444	657.196307382953	141.567631318942	340.162259587802
357	357	529.466911518112	669.902305148259	157.180338596421	347.460577364661
358	358	526.07922911591	667.086540029691	118.697673558299	347.905378711223
359	359	523.402801809535	653.448043693784	113.683543926557	335.171086217191
360	360	526.812028118675	671.995486483724	152.135618233677	342.768489634896
361	361	520.447625755779	643.399809349685	124.740698457513	344.784942861697
362	362	524.607376441463	665.825640329202	126.777268101508	341.022565026125
363	363	524.730400975892	669.062002557807	118.950236489659	349.347916017336
364	364	523.122553521712	645.589547837573	119.30652998969	347.248465414221
365	365	523.60396244529	666.600362183229	125.994194212367	350.480779472352
366	366	521.103183397173	661.339340794712	137.332233635961	346.449967885416
367	367	523.652550977664	655.331332884927	124.059055081802	344.598567891131
368	368	524.50994175956	676.778136494076	167.479142055749	338.130232586539
369	369	524.49055703157	663.578734032654	112.11037010832	340.695597507475
370	370	521.282868983845	660.819575494514	107.453192174991	343.256231450985
371	371	523.703611799377	662.072681597678	125.89499529766	341.82585800146
372	372	520.08076776385	679.002603207489	154.770888739202	349.19854038494
373	373	521.335191195395	657.518190280523	132.661217149863	343.312082986848
374	374	523.747111553328	653.753923211628	132.32649045444	340.492953669801
375	375	517.367351455357	669.558701929844	110.094037010353	338.120677605735
376	376	523.710982925812	660.468341967003	132.174515233535	343.044153730209
377	377	528.037220464698	667.592696391338	129.723298026389	346.578397928046
378	378	529.229322666647	668.377754375067	182.434189108548	344.774334583262
379	379	520.61451098879	679.753285307092	110.293150688349	342.290727114188
380	380	525.587379970124	665.926935603936	136.092410588673	343.56167575241
381	381	527.923503256774	677.561813729956	154.301696874637	345.23245970182
382	382	525.899719456947	674.763391215692	120.347702962992	344.687810867668
383	383	528.307283627886	712.56188609811	126.05318380229	343.579101272087
384	384	523.763120190949	692.819937409653	107.830778285676	349.289621746016
385	385	518.283538701451	687.813951063162	117.920198355732	342.442519697502
386	386	524.679964231232	667.400066139507	160.050711796683	340.887151788621
387	387	525.729353744106	669.515752633407	126.165312062104	346.673607868582
388	388	523.935223316295	665.652609786426	115.058689035167	339.616041457228
389	389	522.08510815345	678.170841353811	138.810671818612	347.136300460955
390	390	526.576879107227	688.565046879278	123.527083413622	341.491289300678
391	391	520.624138938592	645.711385323373	93.4619659135342	342.190385311818
392	392	523.812898083541	649.689805342592	121.744324654364	343.098341339913
393	393	527.877802414648	656.446976662657	147.886624545601	342.290968430407
394	394	526.192602817566	694.722215761157	156.273314298248	348.87799581082
395	395	525.55189817376	667.37301091416	136.755751336604	343.764509408863
396	396	521.774637913194	693.265606145048	179.56084944456	345.126049095433
397	397	527.797845741578	654.514730607991	113.137536636559	343.692647584547
398	398	516.256832721447	643.860972306259	136.111022682691	344.66796109214
399	399	529.385322495501	633.677844653376	126.776309835228	343.944586285272
400	400	527.687076653968	676.736567940241	118.474502040224	346.064384324912
401	401	522.090244463883	650.660570514436	101.935747416473	348.259454058001
402	402	525.107303409703	633.50160095968	130.597893887677	345.584594488652
403	403	522.986255409843	687.595514525094	132.146704111822	345.647495439303
404	404	520.070229854738	676.835994928196	113.820719799794	337.422170399791
405	405	516.34694012484	697.184127803116	141.593462798592	340.711524797144
406	406	522.949698145842	680.03013858387	127.889949560825	346.175480771358
407	407	522.73206783401	677.018357935735	111.137985953557	341.054702449256
408	408	527.296410656233	708.088346096737	130.661496458174	342.964729773526
409	409	523.344735406152	653.829533750645	142.990341623495	343.964130982672
410	410	520.795509875499	671.897625121765	136.297251477384	339.925173406249
411	411	522.002963977442	663.15170411478	113.831442005677	346.002898092384
412	412	521.403369680746	706.661225587053	147.260831818654	343.97904535476
413	413	521.763138674537	643.872845578978	146.556179908142	346.782805893353
414	414	522.694767098007	692.955212995855	125.605146803234	339.766985273114
415	415	516.754238810974	665.600102124885	140.142497893766	348.422809815402
416	416	520.005017138013	696.909711756527	131.217623608543	345.637920327928
417	417	521.802350207164	660.283603150812	175.858862481334	337.152693926851
418	418	518.595383677812	672.850341894604	157.058482269718	342.934451301954
419	419	519.700816262251	694.426541308079	125.017678202404	343.703437424118
420	420	526.550918750259	686.020536690246	140.874379260938	341.723265342034
421	421	523.160321307342	666.665627837949	112.623232384858	343.941960048698
422	422	530.099023558213	676.534053616669	170.160367614334	343.272833631878
423	423	526.684183871739	675.305971708742	115.556100882905	343.386302632062
424	424	518.174482710377	686.121328317988	147.49305781649	342.197754519307
425	425	524.105705487509	692.172382897543	137.983544588764	344.556728117889
426	426	522.281699868263	641.65020048783	138.793463084737	343.376316508774
427	427	524.121663053715	630.512459246725	116.118990155744	346.058992324969
428	428	522.855497987402	670.198861024582	162.621207090802	346.540450287765
429	429	525.932796381363	678.440260884904	131.23176251263	340.199423849689
430	430	520.046082338115	631.881488984966	126.292902357773	344.770925802085
431	431	519.158848539604	695.249491083376	132.591082347491	344.471224130267
432	432	518.424155259833	688.438638219597	127.428479736333	345.210873338303
433	433	525.449239065156	678.91759945786	123.332995730825	346.242072463783
434	434	521.764278377232	654.453393810602	135.209423520988	340.352183883828
435	435	517.427911558997	664.479491004172	111.509921397991	338.164681272422
436	436	524.679786334104	638.126295384895	124.168924756959	342.548834311381
437	437	518.989015633038	667.025458277849	124.060252643005	341.290612455561
438	438	520.438105091348	649.14167305431	129.001421876144	344.06482369193
439	439	523.975542342129	676.035025130221	129.719611417292	342.65077570074
440	440	525.847224968194	690.522980120609	140.956411171607	344.98592532189
441	441	524.288760762054	657.114648476629	114.267104189511	342.677593931457
442	442	519.560103660016	673.615653123242	146.161108198177	340.98399960224
443	443	523.285394455177	657.617099800037	117.974286728954	338.519718340857
444	444	514.48004903565	669.233117244312	137.904970021623	347.432859260728
445	445	524.89409358951	688.891240844655	133.670703135507	346.03894618863
446	446	523.966183869095	677.978461045791	96.8849099872864	347.396155555182
447	447	525.292572885269	671.853704275556	134.795522086833	342.461264863804
448	448	524.313593801926	697.429982628881	137.144292233013	344.632566523216
449	449	522.559039978952	670.920522516801	130.691421342556	343.132763153098
450	450	518.882297840102	683.407393790407	112.308066445048	342.873045124041
451	451	522.213321129898	678.422013975769	131.16327153267	347.900383697724
452	452	523.539172393762	649.766666150574	162.233072495377	343.720510350592
453	453	521.811461483196	663.117624870525	123.836742231733	342.915547410634
454	454	522.028063679799	655.475742669958	117.833032548013	346.607477955066
455	455	523.181482988717	675.187230624312	125.683708557536	343.424798629897
456	456	525.338108041639	655.622163827463	141.907387471443	345.369956665832
457	457	526.291724891643	674.884641689498	140.64441343835	341.548573392172
458	458	523.303140989044	665.804517332093	131.974261064588	343.688369298462
459	459	524.267355953512	698.589036257444	167.811247417521	345.083613960633
460	460	521.440601305776	675.431510223596	169.500691567265	347.361489784135
461	461	524.871589604976	650.202303221122	117.748845431307	339.04118814618
462	462	521.925864886214	665.244842760202	117.665289604802	344.908746664207
463	463	528.12335332296	686.332969176122	151.318195046807	344.048422184829
464	464	517.30862280061	690.973235107168	107.451613618954	346.76279115059
465	465	523.992056504042	688.08748193692	131.055944132562	341.850360064547
466	466	523.013801867335	658.586631635569	109.115048153166	345.588581180495
467	467	520.820663733307	673.711415325745	109.288124117542	340.937944154184
468	468	516.962021417658	649.801257455002	130.343069849998	347.363718488511
469	469	522.944740010178	687.622435798977	115.726603476495	338.188988733473
470	470	523.117790548627	633.184291911884	139.324334196176	341.566302183769
471	471	521.056636384102	678.525259327341	120.207088153607	337.572801311732
472	472	523.906820276997	663.333052427704	157.471661537645	345.263226195618
473	473	525.851392355616	658.653358406876	111.428252763381	340.155866709068
474	474	531.020446542218	676.753182700019	170.140865752497	343.996186125178
475	475	525.86217304917	685.457847067149	136.709748064694	338.166940554811
476	476	521.57368981142	662.750078965241	103.918866588161	342.338396543454
477	477	516.667517889698	656.083577081682	112.447358878359	346.804832065101
478	478	524.907362315184	681.83957286478	119.552711376189	342.217706541411
479	479	518.377213117718	666.009228777823	116.297052264955	345.24153591151
480	480	521.18295491412	676.789895752938	132.79057896944	347.482505102878
481	481	520.766731744064	678.679476060622	142.663009497341	342.53755360283
482	482	522.288623965776	698.628001516766	127.586808759061	345.561135807734
483	483	520.267841398988	672.526601337402	144.936590488089	346.294500296165
484	484	527.940336818265	661.878636487118	163.011870867455	348.978415490774
485	485	524.106115977501	667.829989227826	135.547647243893	342.59709155183
486	486	521.021796368766	691.28901736558	132.686132908059	349.220424549383
487	487	518.530755089094	650.155247116943	119.093354755177	346.367149664874
488	488	525.149354161131	655.647352074974	132.810709271339	348.016593307495
489	489	527.288857607339	657.721411362103	159.845561221437	342.628425331912
490	490	524.293067125707	637.566512657112	137.962988033141	345.413924417067
491	491	524.803334703676	659.657785613622	182.219546587219	343.283140469788
492	492	525.337320956626	670.763183816146	117.987985314765	342.424575161882
493	493	519.355691072123	678.911349354139	119.910556438411	343.820942242651
494	494	527.221415750457	661.253232620047	110.161448667768	346.967442995465
495	495	520.44384464409	656.413224474678	129.993765051651	344.197068634701
496	496	518.172826584039	687.22125566491	107.506896810558	351.296411129465
497	497	524.832475982314	701.92858386771	124.319801521036	340.305359142666
498	498	520.316043938551	719.806070880439	114.883617424586	342.012455978782
499	499	531.724592557186	645.027326084989	166.307481896577	340.592355147335
500	500	525.482090544952	696.009276470375	117.489556093808	344.338635167164
501	501	521.07444192095	693.271312192596	156.947476489333	343.009279900851
502	502	521.66501518907	664.950712772388	135.475595695085	344.916986897253
503	503	517.042804008092	655.362447743456	138.399899702023	342.725939558662
504	504	518.198433118685	665.371472486042	79.3071645153649	345.285163746414
505	505	524.476142871395	676.110923632886	136.793145816651	337.291887744108
506	506	522.016622257712	647.478129629159	107.379346166925	340.040520995601
507	507	523.6161789433	674.159104089627	108.735592069845	343.512218300195
508	508	526.009277217736	697.366706033712	142.421323643176	346.137956060086
509	509	515.974207214915	662.017569825391	157.125230427265	345.396114869242
510	510	521.963621507529	650.847208318777	138.99600958794	347.417458826249
511	511	521.314768406702	664.923815205236	124.763345419998	344.32987439298
512	512	526.698605568522	616.22714699769	165.045663324799	340.812751492594
513	513	525.261677804978	632.713885575282	105.185678547592	340.466112274212
514	514	521.114033943948	682.947621034902	130.774520656955	343.036074330394
515	515	521.046425344329	644.250707367536	143.343078243031	339.757469511588
516	516	517.629051424526	695.026292973678	137.912651479284	342.821826050664
517	517	527.306325327277	665.537155171254	162.177305773334	344.052677744118
518	518	529.214254036172	686.339415308722	111.748117077065	341.066066513892
519	519	519.223753357036	647.922608378154	138.998134249322	340.613638563419
520	520	528.855083257546	710.44319884345	159.359866371986	350.888152493714
521	521	523.637095011083	679.508353987184	133.611387280144	343.55246705767
522	522	518.895211564384	686.467023759202	129.301100794711	349.226776396237
523	523	520.19312507622	655.845998774133	101.883804815767	346.969018440233
524	524	524.353383428255	659.581146685228	136.02361663864	345.53846757425
525	525	522.258500855665	683.938327911784	115.589761964107	346.208392345416
526	526	520.758707124145	673.037808041324	117.375899663887	343.476554896699
527	527	523.29699931479	706.616715125115	126.313273775765	349.115118493969
528	528	523.997869497549	710.928079860728	117.576363917221	344.014850378355
529	529	518.898638821998	663.067915927279	137.614757097346	347.688022591749
530	530	520.809811728624	682.161423882648	119.125261081482	339.234208845158
531	531	523.477347199562	663.281184810314	141.867167441555	345.362510259618
532	532	523.665641394517	662.166442026947	134.467998991842	339.122389680254
533	533	525.789393228227	658.145134181393	106.021805490502	347.044343490313
534	534	524.267351624809	684.460989706492	166.652884887569	345.040760682662
535	535	524.483868750727	671.641605768069	124.273351468348	345.944057699191
536	536	526.41436989023	693.849600256345	113.915959517936	341.395532349306
537	537	514.115478484487	683.505324815615	139.986408091232	343.693957023904
538	538	514.961984525571	690.600409111117	119.392566244793	342.743287228005
539	539	522.146052999554	688.082813024272	133.833114866236	343.044650693259
540	540	523.87914023086	660.118297461969	152.283660549527	343.908935679188
541	541	523.282248140638	677.224536109951	138.080048108825	339.510387383277
542	542	522.155041570142	649.86817068602	152.530712123666	347.940557983612
543	543	527.192637443133	683.702420722799	122.639648656169	344.388397017552
544	544	523.646873131995	666.286091551676	104.25467672014	347.589796456394
545	545	524.018222031195	678.800328542875	106.00705519969	343.837758891096
546	546	525.568472703213	675.14511455935	131.840661694731	348.210532901763
547	547	518.904249254541	701.720447432821	118.834473207364	340.791866278974
548	548	520.462874739769	660.032290431959	131.751410351014	346.464480387993
549	549	530.206246456348	640.068135573012	116.367815009823	341.563946274664
550	550	524.265595543632	678.771205385413	121.454126026303	344.6646112932
551	551	522.580942680149	647.613439388901	139.717716039223	345.427206781915
552	552	528.902010127306	689.260092226767	112.60775033352	349.066721547089
553	553	526.867446428193	679.118137190436	113.540040301052	342.571672445578
554	554	526.175094796271	667.519578725703	106.652463825029	345.11535190895
555	555	520.918251314538	629.485325248558	111.00462871557	338.091391730613
556	556	523.554953718558	688.649817945409	125.924794330993	340.013199596796
557	557	519.296797088356	636.039242523043	140.742743454914	340.579007125191
558	558	521.233722346838	657.246206667026	122.331441334286	344.48229108101
559	559	520.051311619147	677.435991241785	147.556251031016	345.170102241019
560	560	523.985417874541	671.396126121578	122.272346517212	346.012300075212
561	561	530.750730120427	679.518323286126	140.072773004715	347.935584665409
562	562	526.6167606772	697.161291057049	142.923528303008	341.075548754686
563	563	524.763711365087	640.151094879551	167.282421850824	340.653270785196
564	564	526.810244316742	689.865939429695	132.913775186972	343.254874602147
565	565	526.822800417962	674.781149015774	130.280336443798	349.15908756855
566	566	522.475308836654	669.137530304899	129.24136651966	345.968742119324
567	567	522.883293418443	648.49376521863	115.128150695729	342.261295857085
568	568	522.607349403139	673.549762808455	103.05538378735	342.331786722763
569	569	517.60922445457	692.058972224887	130.614637798278	340.194150737868
570	570	523.284759027638	651.64051276138	114.673431131861	340.521272244598
571	571	525.276361150344	671.944589092234	121.943446574822	342.239357668121
572	572	520.936359538778	651.612203324176	133.648012533771	343.165548606068
573	573	520.45909294771	655.387643933777	121.514379666466	343.82493992607
574	574	524.867444583775	668.981400436793	122.665991774243	344.036010076501
575	575	518.589311568568	670.396141470829	131.507149045251	348.670258794337
576	576	530.562936638007	678.975818892614	118.102205333914	345.847683801066
577	577	516.158568644692	660.879402754186	126.102607768609	346.785957929474
578	578	522.610666137794	678.899843025029	126.175039117485	340.842383444847
579	579	524.307895774243	666.7184738785	148.519458651972	342.178812912441
580	580	523.46002510245	675.507438114687	131.807159351778	343.79532680795
581	581	520.689540210396	655.290681126488	157.095604281675	350.734369556154
582	582	520.901601955583	705.492172734842	119.47968950438	348.279116728664
583	583	524.06035029148	667.741096769787	167.918374413557	344.482098804285
584	584	523.269096279308	696.710704271837	108.744827626269	342.187344200069
585	585	521.337162074203	690.9358723881	147.993069558529	350.548567138885
586	586	520.036194077628	655.946597561523	124.322211291814	336.284810732968
587	587	532.000790098233	640.262327771606	141.594135518194	347.06650815296
588	588	525.966296096766	683.336895083656	134.42015207773	345.993159648172
589	589	522.368557189443	674.927332392919	130.806465060973	341.98591094124
590	590	516.30160165227	667.596974621926	143.281789354015	345.249233354187
591	591	522.223511219978	690.080255941091	105.699563204304	344.910164559174
592	592	523.655942767524	637.315907203592	116.394924833737	343.200044411251
593	593	524.858527098503	682.845230558992	149.300187860136	346.516668556114
594	594	523.240741964082	700.102296294444	140.211108831556	345.178222937728
595	595	519.516297688715	700.713402527802	124.182294849392	347.143142480044
596	596	526.577085213237	681.75271931973	121.45280484323	343.527868414768
597	597	523.602728154737	675.963316547617	137.990875108611	339.148209220026
598	598	525.827831084847	676.481040828818	156.945211099431	345.085148967362
599	599	517.606671294133	654.921819020206	110.839726773069	342.830850511167
600	600	523.061780644008	662.831227453394	127.357729203493	337.860009755186
601	601	520.063252727168	670.788764020146	136.474644550947	345.027505369434
602	602	525.824588827424	664.642517921728	115.494118053724	345.536665480453
603	603	525.418392388348	678.559991145013	136.835499945323	345.000484654255
604	604	524.237259225974	661.836682755753	149.878860490403	344.126217292082
605	605	521.834279390136	679.982624920491	129.199803812892	347.923024345077
606	606	523.896589198034	652.008404010849	98.4945985887488	344.839230214262
607	607	522.3756299227	656.634120488626	122.415286683823	338.297012050634
608	608	522.042640388149	659.162870866108	92.4713215633764	348.946690168249
609	609	521.731049042497	702.043865739213	125.31102123857	345.859177904933
610	610	518.287597988216	681.281820270537	113.863401519783	345.516356703117
611	611	520.50356292327	677.565345374722	117.233704940139	342.101820177578
612	612	522.977547324307	662.29463670797	152.934432947382	346.463496520706
613	613	523.419970714194	647.200167240314	125.840782251192	349.258647606646
614	614	521.69195255533	680.792461940213	126.775735823109	339.024487411551
615	615	523.832612815213	662.036278488325	121.29662560626	341.908055799729
616	616	518.509470640463	659.866865593755	128.181909348366	343.708930376959
617	617	525.814222829549	658.716269816321	139.389709669867	346.195929738356
618	618	514.003513702583	678.373692470032	141.389062654872	343.990199896036
619	619	521.972864851247	672.193359058256	118.178886320106	347.809526565977
620	620	521.419446405439	670.747048008003	108.045147364777	340.959563722092
621	621	523.39877324328	667.867233596102	146.314677885923	347.418432538586
622	622	522.13922917835	704.031355758611	144.098686274597	337.627467209057
623	623	519.077282566618	688.113438498901	131.364866911341	345.590934039338
624	624	524.404254824852	682.927294941349	122.693991463222	347.600219946206
625	625	520.441619224128	670.459123848646	103.234459875217	337.013194851804
626	626	525.648500570343	649.228267843584	117.570511503186	346.2896542807
627	627	523.046397010845	681.194071643189	114.564611877593	338.016195186113
628	628	521.029814789728	685.262537871038	147.427275466368	347.170312200078
629	629	522.536397160616	691.313803285727	166.475358065125	345.335219903616
630	630	516.855205015694	648.693234856021	119.720503967083	344.145421815574
631	631	519.174419324121	675.042384649401	156.81325445347	337.19487590857
632	632	521.757783924261	666.764534667351	90.1306682603345	346.075079866348
633	633	519.589994273883	672.714398742967	143.082842283667	344.825851253869
634	634	520.523106771602	669.897973334641	106.639818833624	352.368543105222
635	635	524.124984327174	663.24094864214	122.047159193527	344.257173353786
636	636	521.187172211045	656.349259832043	134.71769440755	342.047670563516
637	637	522.975208777009	674.250930934164	124.202312997267	346.589423129527
638	638	523.046747831462	670.627382569073	119.922950032402	342.066014270836
639	639	518.914724804342	671.963492485109	146.526436080987	339.924320789133
640	640	524.500051627319	696.565854543149	142.52096323043	346.324155608776
641	641	520.241232556588	683.458120328629	151.759776555466	341.232891409046
642	642	518.871380075588	647.424619981639	118.325837902946	346.46881546727
643	643	524.142429396137	674.679355066845	122.545867206251	347.249429729637
644	644	525.613489065022	700.62560608374	111.112897520875	337.893645325721
645	645	519.187654844482	664.091109341441	134.530819517311	339.116699133691
646	646	519.054321800884	702.649156178109	116.699149245588	341.203589793695
647	647	526.448675605557	680.296340216988	129.828167600486	341.983922512936
648	648	525.604348427083	683.198191023999	121.480921461784	345.913209304039
649	649	528.560370027836	687.26030089285	143.15011527468	347.470117376551
650	650	527.148239864636	637.350098356531	130.432661460849	341.62677424786
651	651	524.491908790649	667.416660709204	119.102963419193	343.967704277614
652	652	525.657993330281	682.161197316699	136.045005006717	345.302328264192
653	653	523.94099150409	667.977287336791	127.15114003462	348.683756922379
654	654	522.750790062753	668.065421169126	126.481324759765	343.625097589522
655	655	520.74622060448	692.498961499907	148.750465610063	344.603974082551
656	656	523.478634508965	671.868562774404	112.75965013468	346.562456128817
657	657	521.536715926017	682.061040840198	132.282603625377	342.122609631185
658	658	527.374731842621	685.614323749534	137.582723506645	345.422201707462
659	659	524.241329405316	691.102538009805	123.594244940981	342.908701348533
660	660	518.68664654923	705.235818232797	136.145085506312	346.75996781498
661	661	525.757324540857	670.430077944388	133.813556641708	345.948918571169
662	662	522.951402008979	676.301264717651	134.695521800235	339.426448249514
663	663	523.442135277464	655.152231558731	143.408889807947	341.39531768393
664	664	522.319279062388	702.06676216879	144.918512636066	348.641120201761
665	665	519.243317106614	655.850650341499	124.757209550483	346.604253250729
666	666	522.284547356475	698.638477244559	172.242574685977	345.93709388583
667	667	525.770978375853	667.246338574223	127.037597273082	344.981913775661
668	668	518.137407558036	671.67812491301	137.14537685519	346.74601461551
669	669	526.608752320502	667.514798818488	161.734774701514	343.009542205482
670	670	527.509361669406	679.390718192285	156.546661042206	341.257554492441
671	671	522.406151009911	661.171940126208	158.401169279901	342.534283138492
672	672	523.605817218509	674.295189152267	113.03688940442	346.241457551595
673	673	526.260611878723	654.889651960819	117.797037457828	345.989086695876
674	674	519.699904613714	676.799786009366	144.011323946229	345.685188922337
675	675	525.795389309069	657.754638937274	125.66837246034	339.810493884811
676	676	524.932087171219	660.999145010456	128.652551515849	347.629304908596
677	677	524.825873228436	660.140630360782	163.955611904989	341.18263379462
678	678	520.008691675615	657.446362244294	105.517770591846	348.62599565201
679	679	521.063030841474	671.309585047845	141.405010837044	343.644312377463
680	680	522.362373584203	706.328664410153	142.235883173256	348.611656442574
681	681	523.820458967296	686.37970416736	113.95099901469	349.817567309749
682	682	525.936674234277	698.053693475445	120.350171004682	342.077113413446
683	683	519.578063817803	685.67152813547	150.309314008325	340.717184299887
684	684	520.621926031998	671.7313696373	112.730247070813	343.165540220375
685	685	520.788105022308	687.343388396671	132.452009735526	344.925713080339
686	686	518.4256496986	671.041799879169	150.861971888373	343.184543714378
687	687	524.09994764384	668.772405463947	127.045122726905	343.102444240659
688	688	526.012251489317	662.934494757037	134.309255662184	343.841266327842
689	689	520.383160691554	667.231195452226	113.746745752195	345.032638336561
690	690	521.67836491181	676.275590143368	127.132441348771	344.789228311097
691	691	527.090907178517	668.964275909885	127.463698514552	342.839645075048
692	692	526.029587786258	666.904011357202	127.727356546602	348.856313132221
693	693	527.893039154395	655.932427740512	115.416855689108	342.480679645154
694	694	520.439959335175	679.570574636909	155.48967932011	341.292146109224
695	695	522.708294302596	683.775192758075	123.131473400383	339.391881044927
696	696	521.725478984029	672.148003252268	147.616411776518	343.59789240616
697	697	524.043766074059	655.451557544757	143.167059232005	347.433118567546
698	698	521.616265644875	679.872849419484	123.208528561228	343.636222011707
699	699	523.332021694637	675.729182108405	163.491406198268	344.795364125181
700	700	524.602443145629	660.562668162114	143.929971914675	340.638103889506
701	701	524.753887883394	701.479960825544	138.35917333662	348.974948284173
702	702	520.334280384224	664.254065806805	134.524688820346	350.105290432775
703	703	523.932053026942	624.816383775834	115.178792604805	343.571992682117
704	704	528.320866984927	684.071466371997	109.304050935604	342.946922947475
705	705	526.336260788559	698.383210386893	113.32663438914	346.167462965819
706	706	518.72749731725	667.260569995248	117.763616289523	342.843216111718
707	707	522.932275209059	676.772218894009	80.4718232699509	346.348272073689
708	708	527.026323058416	665.251888364243	123.957202581539	341.039563550273
709	709	524.568019589759	672.592403535452	118.228802270177	345.167864161878
710	710	525.992200535563	682.917501848968	148.10237225901	347.911638950435
711	711	524.709691432054	630.312764344029	155.6554071717	349.798448410733
712	712	523.666996245947	654.807859036577	142.331956717001	345.108565012429
713	713	523.163328964836	681.096191987752	130.800690769262	342.165134878502
714	714	522.627413104874	676.621840936416	151.61205579658	342.547087579835
715	715	521.303478071396	675.671146214998	117.714428200002	346.96814376453
716	716	523.282738546302	686.878182224364	87.7385134829997	342.378070484836
717	717	527.260663762013	658.4743452927	144.095021640055	344.352525034516
718	718	528.19776989183	677.781237984607	141.183107390965	344.111661693432
719	719	527.392839636545	695.277741182457	89.1435293082871	344.116869647834
720	720	520.420548741654	665.7098308393	144.65375801227	344.99019743023
721	721	517.967088673681	675.908818426048	154.446162772167	343.40048773832
722	722	527.03705713586	679.601236602854	149.862094573048	350.370874795605
723	723	519.900561681731	656.982460971008	137.927755109713	340.082911020342
724	724	525.112261172958	693.234784288245	112.243110172329	343.032623720601
725	725	517.942703719208	695.384737940399	135.71672173307	341.389255309828
726	726	519.498704808108	657.479557373328	121.654183858347	347.374914591601
727	727	527.221633413436	660.196527935431	115.85100707379	343.366134930774
728	728	523.053158862526	663.324588115885	122.746809492503	346.73752710238
729	729	523.772467615806	649.86654551918	141.541975040575	339.139069801171
730	730	521.928899305542	646.509895598413	139.925318122554	345.045469828678
731	731	519.460772497726	697.318191101474	137.347000198318	342.227245198118
732	732	519.292724755979	664.644478922344	137.130054397487	342.411347330259
733	733	521.741096319277	677.654601905712	115.578074492248	340.93011601383
734	734	521.906209327704	676.955783678815	141.183168418428	341.039930217737
735	735	521.55633300701	671.992286936146	143.831028963837	342.824915834277
736	736	520.657244433354	662.666515760269	150.860084394084	345.130589408096
737	737	521.629507598088	699.154864454353	130.970679096673	347.06124210333
738	738	524.997830571556	676.787828193799	111.717806352551	346.384060071271
739	739	523.270305554807	682.897220830586	153.020480594371	342.031993468943
740	740	522.261054715238	652.237911406116	124.933902315168	344.161549635556
741	741	520.83655864733	667.067323811549	124.28263953909	344.00551052874
742	742	521.967370924268	644.494359941806	123.024785039639	338.422026364757
743	743	520.354507301109	670.056472310257	179.593373268591	344.29286630977
744	744	523.293601111995	674.438974143325	120.766083885796	345.015365800261
745	745	520.631088298358	660.929004114984	126.631232147506	344.329664415862
746	746	522.823621574691	668.910085131646	137.436154543569	339.205346166121
747	747	522.012008853329	668.642960421582	121.304577256108	342.437271966237
748	748	526.112730563766	668.72977888105	146.591513375519	341.936101087951
749	749	531.384613108993	667.349155847283	140.928358705494	345.602232654511
750	750	522.511407680743	674.083160441889	122.032085874951	344.595662713478
751	751	524.263727719611	689.717137394384	113.372567080669	346.298389740144
752	752	521.540900076076	699.484591062044	139.079514558767	346.47719039098
753	753	524.709367550233	696.409363655745	95.8209180755177	346.084031071862
754	754	523.833521191592	710.341726476472	135.878607985322	338.966335162718
755	755	526.638271407424	656.330054457687	129.24894575399	346.731258206537
756	756	518.929705265101	688.269116707999	120.245279406701	344.210774199506
757	757	522.067411233883	665.714425123624	166.262830378255	344.436845629092
758	758	517.322897377895	655.414799326284	96.3061295476598	346.846960350735
759	759	526.668320916851	697.995273589368	130.873625276389	344.277261115975
760	760	524.266475427014	691.180580743683	148.630310245656	344.796789647648
761	761	525.23740247692	663.812358122281	111.346179205113	343.300431168656
762	762	522.798183273864	678.826250773607	125.485261786672	341.029002163784
763	763	524.178557160211	660.30763597403	134.839806010924	344.615641654621
764	764	525.852463006316	661.591921030912	110.366877408167	345.607878477023
765	765	523.847102889557	663.360162524389	120.400066696627	349.287198943635
766	766	521.000434988965	673.247923207662	132.472452084417	339.7260452047
767	767	523.434128802547	677.094347509914	113.523903172325	344.526197368587
768	768	529.219988544457	676.516757335941	115.905657535791	349.564120059905
769	769	528.571462842117	647.615828819915	112.149724715597	340.817369976633
770	770	526.285697819442	659.086006361272	116.621419541791	342.280720005759
771	771	520.872748776675	646.678066311963	138.008042407921	339.759088020374
772	772	524.413232123093	678.679832566006	154.020550461152	347.117358111547
773	773	523.180424277555	650.268397144416	119.860860287157	343.11504276017
774	774	521.75962892573	676.292345679664	146.750186988114	343.631570204031
775	775	524.930111955298	691.653350402266	132.053855692673	341.93683082658
776	776	525.87532965814	672.62485460738	152.869913264923	341.890774938739
777	777	521.219352418673	670.305956863599	118.213089332096	344.392802293701
778	778	520.236423888187	641.330632008283	182.043534045635	347.561286601066
779	779	525.068602488827	673.94818702666	132.92291956129	346.984170808872
780	780	521.776148126802	693.453360498491	130.311621517935	342.997479906742
781	781	525.957963363406	700.040686654724	112.147421113122	345.381992851169
782	782	522.83553127335	681.205875012001	126.385211066504	348.491146453809
783	783	520.45501774334	666.448312657405	114.536837714867	336.516534743757
784	784	524.953247154648	683.58066266513	157.640451443831	348.753767075432
785	785	519.176823714729	636.943743776469	126.475500859524	346.764645990789
786	786	518.4581634214	667.530291941402	144.748153144824	346.320452680042
787	787	526.527455392704	659.534210093577	141.62772721167	345.02096837078
788	788	524.529873012456	651.5139455252	137.754025869536	343.041276465946
789	789	526.603889372895	649.752158524311	152.101241859174	349.165756418577
790	790	526.267187738452	673.590153562386	103.100371984622	344.727931876935
791	791	522.893605940585	667.725974311147	131.318385474137	346.974337251216
792	792	520.686372764068	660.820511545324	133.950164979648	341.957295668891
793	793	522.658144381141	668.806760539588	127.225335670474	339.68086043916
794	794	523.16900074608	689.625138362213	138.705604624068	337.029368582777
795	795	519.275763334495	673.173672878153	142.081058967778	342.906665268765
796	796	523.698315317905	691.636158603695	165.66546839787	343.742112144381
797	797	524.767449219197	664.47555995592	139.399396223695	343.134620597344
798	798	521.028656526718	689.656989563694	156.067871708	339.956229402534
799	799	522.300068186175	682.316530442693	129.76994678067	349.311700765952
800	800	521.931454037564	668.043655289762	111.543821725227	349.086420015852
801	801	516.293021888887	663.211330148495	140.351734334552	343.622203175727
802	802	524.589789545741	665.134239010038	122.586639846934	342.699761292444
803	803	523.653299852669	656.78964049229	107.042765644449	339.542111030405
804	804	521.066178660009	651.644261643268	116.044123269881	339.555896612481
805	805	525.625914713789	637.487211137873	162.206858171113	339.279893819231
806	806	522.218433752681	682.654892960662	104.738125353883	345.054748941139
807	807	520.867224249033	656.624583179467	133.430452245092	343.187865966983
808	808	522.257411537189	653.153448092228	133.135563261299	343.04453085028
809	809	524.317733887252	685.184470552679	157.971736070128	348.438754492819
810	810	522.801359765739	693.878000447763	146.623030346987	338.671365734154
811	811	533.482689308436	660.374758391746	102.285020591108	345.370918519171
812	812	519.556294142613	654.612754084531	134.797488900649	347.795386181728
813	813	523.392339721817	678.470849965529	133.896416152028	348.061456400821
814	814	526.38930978876	673.52032561325	140.556465780655	344.119628986811
815	815	520.793972287241	676.560116048542	112.451851853744	346.420551629088
816	816	527.123964384907	664.185318223174	139.159466013671	342.026568767619
817	817	528.814542909524	685.58222812039	128.171457247045	344.807766120394
818	818	522.755399290562	646.501820534458	160.885899942598	345.479245373866
819	819	529.955848540638	658.431542726749	168.005183047789	342.584651738643
820	820	525.365904691666	698.628295726771	115.788779540329	347.893689591205
821	821	520.753523479616	696.019666333463	130.835953848069	339.514308776075
822	822	521.415992730025	707.874022563227	128.845485146969	347.908421464711
823	823	516.549335468181	674.754105268238	151.982473952535	341.138744539871
824	824	522.381233761917	683.608777101553	146.692237351576	339.850334426383
825	825	519.668846183202	684.844252091165	131.179091824013	347.954905686917
826	826	528.907199884547	677.138406787187	132.001247566302	344.849058885728
827	827	526.927176728647	646.136790310797	110.753652226172	344.619625899616
828	828	519.309133033721	643.405481779692	121.718514030097	346.041785055551
829	829	522.54570833798	676.694959181053	138.784227588592	342.262570390729
830	830	521.576713444392	674.624825924656	125.639528439552	343.9643210838
831	831	524.179414488042	698.88167839101	132.879793808618	347.025298699229
832	832	523.254280916269	678.623289467858	122.468653679463	338.120990149963
833	833	526.14509592013	703.569315573908	132.812613907107	346.602175850346
834	834	523.782722167671	705.945426654328	122.422622109073	342.406116830945
835	835	521.843561461302	649.072594243502	163.528732290697	349.118411485069
836	836	523.766112217351	667.20829707604	126.597281965926	342.923890107443
837	837	519.240033003971	635.999332663922	135.217948946124	343.356814935837
838	838	524.528956602709	646.805100140783	145.279967019745	346.39451254601
839	839	526.585288762949	663.301297552244	121.163258527381	341.728543496592
840	840	527.439531034311	685.016115286884	114.919853085538	342.499004160628
841	841	522.292790415877	689.588277867148	127.991788488508	345.33270812883
842	842	523.596121930397	669.835278977205	90.518946578613	342.78928284972
843	843	521.350590079297	694.246048377108	100.690307607818	349.51600142839
844	844	520.605470757521	656.071464591655	148.935210194065	341.537188112992
845	845	525.552141378784	685.327808798014	105.752106981298	343.273465069535
846	846	518.800415909573	658.576224931064	112.973829878956	345.425683493869
847	847	528.548359234419	651.339910785258	90.724021964867	348.115862738328
848	848	518.156770373239	664.596928500058	138.335574303478	342.158878960024
849	849	519.192914784741	650.756685116154	135.48648915517	346.40386929814
850	850	525.472271151006	692.971215316553	156.265301906604	346.777008077143
851	851	524.039767022634	638.864747676187	135.931681196025	345.844544820264
852	852	524.053213914583	664.327549881111	129.866906980632	345.720630187897
853	853	519.96275641117	681.948065349405	93.2603290123527	344.678956577611
854	854	521.239564080942	665.509213839601	126.474591867389	345.799695816203
855	855	521.049294029653	668.017937701003	123.533548622446	345.287714791069
856	856	518.710288484506	687.383143119614	184.693649433586	342.001277890428
857	857	518.761297677928	693.383197956494	145.152078702346	346.474701515877
858	858	529.38306411531	667.113345068266	132.923891800487	342.300666838028
859	859	522.603681375935	671.588331357602	116.829894502555	339.599222977886
860	860	523.327889404557	665.798076198839	106.898731690683	345.689488362786
861	861	526.963246935025	643.263279448108	138.979636207278	341.0260644555
862	862	523.440520968437	673.611247347726	122.190700995942	341.679275600129
863	863	520.131291219726	716.371607375672	119.985898157751	341.564012914014
864	864	523.470351755444	675.265273372248	140.706093299705	350.264629291561
865	865	519.639890735644	699.839048169686	149.482626235729	341.061994881517
866	866	525.581731525988	662.696828649708	101.156324854967	344.711595934413
867	867	522.996749699099	678.910999329934	105.824339814048	344.046992496446
868	868	523.652174257847	655.190884664983	151.254164085319	339.989365305279
869	869	524.357456957316	687.870733860786	108.346628362369	343.099583707927
870	870	525.113549595095	679.331355276127	145.675259096846	342.395092008931
871	871	521.081242168266	646.79424956241	138.031832589825	341.348769296078
872	872	518.117615713363	650.285871097932	129.918716661011	347.225662483779
873	873	523.435401985704	671.201472917185	147.611713416795	342.728790453585
874	874	520.07743567046	676.474036523882	107.537079897276	347.860512728822
875	875	526.856874174142	669.367540265428	119.221616407536	338.029530158019
876	876	520.773688553056	687.821722497233	132.380751287795	345.558297976063
877	877	525.866898061886	666.959687661004	133.422678190164	347.982589655404
878	878	524.7476371014	674.33930887452	143.323879379311	343.365151409869
879	879	522.748932372095	649.100147005151	120.287221805204	344.088062241849
880	880	522.977799891045	696.865291714437	141.432037539468	347.552816083627
881	881	529.250540365095	666.794784156047	170.324947113239	347.290751832279
882	882	521.514123246186	680.670974332503	159.042647759711	348.460340173709
883	883	523.096039972248	692.480359676819	126.532449291385	345.120476088704
884	884	527.184075182893	683.312156230124	142.850647057016	340.285023999651
885	885	522.123212610915	648.715068152712	129.93701850376	341.742825184494
886	886	522.083913368267	663.984070221844	121.188412917079	344.532497678542
887	887	523.167488059523	669.335702553849	135.560696297436	339.718486291429
888	888	523.904913426877	659.002120735803	112.089682792767	345.215784525854
889	889	522.753228622329	685.774514592491	113.006153000791	342.331365486733
890	890	517.222080009919	682.110170513821	122.510362987997	342.082182611049
891	891	521.241190449035	661.11809171695	127.760659813941	343.936304721638
892	892	515.881094116906	660.274067636007	113.575608175759	339.991459958242
893	893	520.45339492088	674.054594442108	116.586168743054	341.767949989358
894	894	523.454838905464	662.84261488344	141.505270585688	345.865582254484
895	895	523.504147883431	684.299922135845	124.654417352608	341.924403900446
896	896	521.58125003235	693.083092737809	125.846575234771	344.370823448371
897	897	529.289054236742	640.09656498254	109.755139930428	343.963683991493
898	898	522.768331124993	676.795952109078	123.460580845093	347.386449643988
899	899	521.816483453805	682.815069894155	133.835876451293	341.956060954711
900	900	525.562419648019	635.960612527718	145.25078292622	346.42143310479
901	901	520.003931752289	675.253293370817	138.790054228212	346.560763950246
902	902	523.713898541467	648.901763986849	130.441207331497	344.503990305407
903	903	515.37703785948	644.865305424911	158.064434622378	343.596857381561
904	904	527.905703101775	678.48637799653	139.471759511423	346.254366246451
905	905	526.295364927903	664.141137863904	141.975609472913	342.728172564461
906	906	526.49718502785	716.74522314782	123.343794171507	344.242848259788
907	907	522.335603342347	647.09885101908	119.976677890356	348.418743106828
908	908	520.854900724681	706.761775206204	157.78667350865	339.280493100139
909	909	520.892299630096	654.277404480678	136.349392454069	340.640401926097
910	910	519.187087767068	652.833294375928	137.073600617078	341.391178329726
911	911	525.157004772602	688.832449041941	150.520482495467	343.998721947433
912	912	526.005302549268	687.938043604112	102.376111271428	347.504250412271
913	913	522.826399191948	697.611726130558	133.84656072213	345.169720204728
914	914	524.882945579543	672.076076233657	142.519782003602	347.350740689884
915	915	525.004868353959	658.255876266883	123.562014965471	346.064515337278
916	916	520.174893908848	637.305333578239	153.493973854074	349.633127084677
917	917	523.583810676685	676.32933797766	126.629451872127	346.540994048996
918	918	528.734951510327	666.269591718018	151.360156286138	342.407221918687
919	919	524.848175767444	679.83437010729	137.077748277614	348.320622859624
920	920	526.898795966169	679.312033573186	129.492964016532	345.168285252302
921	921	522.266553126397	647.209902120891	153.178431064344	344.714535677843
922	922	518.178511706526	638.669022686675	134.460972037477	340.200443214579
923	923	524.841640578492	679.051564762283	146.156502654407	342.976206417988
924	924	520.743591984076	655.965688112131	133.571988190143	344.648916863281
925	925	519.904363966761	687.082279696078	146.563880525802	343.289664276803
926	926	527.075594009333	695.240103980079	125.492982193466	346.332767078117
927	927	525.421458034096	684.440848397885	103.758868599939	338.078393092733
928	928	525.889228460582	667.844827369026	135.347608781618	342.520786432689
929	929	522.498787847932	661.175748404467	154.667791068569	343.072124943106
930	930	517.321883612671	678.889063925735	118.509179451508	347.121048650471
931	931	523.134215127127	665.850057900352	109.019697859497	341.133565906325
932	932	519.79034212096	695.89527745412	144.385008395278	343.703641508338
933	933	518.48630015264	657.394110056924	136.031454613869	345.944609240622
934	934	520.814903622277	653.517116207541	143.424484539889	344.705685693997
935	935	524.286087060546	699.87517020125	119.671485373766	345.552413401125
936	936	519.348019994816	679.007180454219	131.186660744018	344.03541995904
937	937	529.838589911111	674.939715251025	122.538744641944	344.501572616087
938	938	521.830637062036	639.767010520859	127.900793250299	336.708036011028
939	939	526.883324465847	650.068513090784	149.955398993587	338.715805857388
940	940	527.339177002931	693.425128925339	122.648394635579	347.061967357154
941	941	523.116133417257	655.43566322668	115.599528538736	352.620237406005
942	942	515.598352074188	671.009009029654	140.908974664644	339.48390471574
943	943	525.36120832396	667.941515154445	101.079805255019	345.084781274491
944	944	524.732354777521	651.080267053583	170.115668313852	348.390703457603
945	945	523.816423375327	664.384265742717	122.921413330196	352.473833052005
946	946	518.327298778968	664.506917096797	126.588047299339	344.507862454919
947	947	522.20822747874	682.950562578693	163.111845435627	341.492165306963
948	948	518.290634072488	674.711979404837	132.494034256953	340.097799557019
949	949	519.039042994573	690.870985297908	87.9674033625122	341.409948304613
950	950	520.01372400103	662.264687694013	108.290228461146	346.091286781289
951	951	522.949049679625	691.971192301123	151.513190210718	348.773187406669
952	952	520.374818534725	665.784874314336	152.585156880824	344.639723421011
953	953	527.129620090508	661.801293929339	87.9224841638105	344.460361129022
954	954	521.397431535533	674.307704458196	134.608127598958	340.996819190125
955	955	523.108609684576	713.905767553163	165.195551154564	344.040270280081
956	956	523.529170416616	647.61450601776	134.096941398995	343.865237032576
957	957	519.724353223566	662.689541188778	156.864708976772	346.754607668882
958	958	530.402293782285	685.602378436742	149.382202075464	342.643030819586
959	959	526.36914960118	692.412572179991	105.92671827019	352.537802428178
960	960	522.370309568555	673.894751585547	142.393386574824	345.78189102559
961	961	526.19947068161	682.080801148569	144.538927411042	339.421138228833
962	962	527.471407378473	683.760739578658	143.756998687808	347.755873172423
963	963	521.452452669375	667.330055424623	126.819417754526	344.39170721751
964	964	527.243588135924	661.847210123568	129.634627051307	348.925286810518
965	965	523.42128283865	692.973884972013	167.805052063295	342.718626423569
966	966	520.408238465763	694.393523055796	147.413808425641	344.152151813698
967	967	520.725386242556	656.736470278144	110.747340900671	345.408962232657
968	968	521.303387143232	675.690050918668	146.068299316333	345.130922311599
969	969	525.491947934704	693.493047480089	146.798159199636	346.599438061823
970	970	524.764108385757	666.697054012058	121.512015302312	343.734685437507
971	971	527.128075890317	679.285534642047	133.385687223614	347.883153726594
972	972	524.304140413273	668.687856015658	143.921250722169	341.549106092015
973	973	527.263293385966	678.137285696083	150.694653976329	344.557161004783
974	974	525.979001905626	669.658692836809	143.498547893016	340.529072808652
975	975	524.454588557668	657.084400734795	102.536646402712	347.874813919075
976	976	520.00061072752	643.281986234957	133.716710757972	343.307814106579
977	977	523.18289901849	675.31979270284	143.942479539604	343.790627550927
978	978	523.1934868987	685.222921550664	168.447001438648	339.733446649454
979	979	525.63522415752	693.453185898844	160.291324215256	344.876300694098
980	980	523.496008747945	684.75604392407	147.923237901822	342.663763388814
981	981	523.079549632766	685.178790901729	121.14222010959	344.712927336515
982	982	525.275935786882	691.221497683848	95.9335239475265	343.671471892717
983	983	524.236653698426	672.281051610219	119.34556151268	347.870245557616
984	984	522.660247410165	682.233957199028	148.521813346573	346.310659803099
985	985	525.079951959204	681.851488136791	114.019640076147	346.999376395766
986	986	522.953615081047	690.973634789499	139.327448568711	344.65604257514
987	987	524.845942833394	646.664148552654	132.831152791554	339.005595065985
988	988	522.728587140169	672.912267692279	126.72440129788	343.301846423643
989	989	522.260718623989	681.07945868383	130.730027263724	338.528818428992
990	990	530.664006597446	679.816821859038	137.270682675667	343.733304120038
991	991	525.317397034968	685.814016314846	157.313376138936	345.620646930871
992	992	524.88809352514	677.555826522123	109.49171770477	343.218878104195
993	993	513.345493932021	659.5764757194	139.497953183876	348.679038037196
994	994	528.061963843324	651.792159379743	103.952820270676	342.081813079878
995	995	519.624534624114	659.713985890779	156.453952271785	342.072741427929
996	996	526.352519119074	654.335860712485	111.470645945725	344.726503023123
997	997	523.664590103888	660.537509308442	135.258395225964	338.864452207716
998	998	521.613096476022	661.933758995918	136.469312327115	339.179732390207
999	999	525.074236543728	672.049504248602	124.499566946374	343.566091652874
1000	1000	524.264293241926	661.243610093	122.865410358765	341.468933943955
1001	1001	527.619733774221	680.204130506484	140.081508323574	348.979218883311
1002	1002	515.567065341354	696.872426389162	130.426344585013	341.121631626181
1003	1003	526.399965934175	686.165784324465	157.552980268721	345.328030848397
1004	1004	525.862183194183	675.650341952406	117.163330502101	344.0976206144
1005	1005	523.448448328533	684.456314397275	139.65776340148	346.112160985781
1006	1006	525.778987514216	679.565031335663	136.326900339942	344.006371196773
1007	1007	523.933786302846	683.535933266712	113.414993838619	342.695212800561
1008	1008	519.782309145831	644.56103542209	150.653769974675	340.206955094702
1009	1009	525.183869783201	705.580980898478	140.340065070911	340.896840212674
1010	1010	520.828363933205	667.623337869063	144.687274230524	344.369390748642
1011	1011	520.421449312547	679.290956524699	132.331301759024	339.150164866908
1012	1012	523.717699860376	695.791083175674	154.34723217843	343.660778130883
1013	1013	518.70495056329	655.313680003756	131.99625638443	345.20230600201
1014	1014	524.273270611381	662.067175260316	135.507264298742	345.693622943289
1015	1015	518.658090453474	688.469983806607	131.169007709921	345.957627669488
1016	1016	520.688209392092	665.447157706642	144.612295424802	343.883726818624
1017	1017	518.094349199445	672.88166482358	122.35109361296	336.998486825614
1018	1018	520.183961216193	661.365476881538	130.716270340777	343.281336246721
1019	1019	528.611837905488	681.671091167548	136.453436792636	339.955632268382
1020	1020	528.76733061538	698.848809626121	140.824122131679	345.427364875073
1021	1021	520.520092160807	685.963229920315	109.095638485061	342.013173908235
1022	1022	519.328715911799	694.020826344712	92.8302506560326	347.505026578566
1023	1023	521.472399466312	642.930629589093	150.827082916008	346.776739869895
1024	1024	520.936664195013	691.785121447688	134.941785816506	344.4008787536
1025	1025	527.742239403104	671.392578072024	150.778067933278	346.662645923527
1026	1026	527.508342541466	669.728953819729	125.400842091344	344.652275293511
1027	1027	517.878926677752	684.10254016606	112.925716926045	349.60981480782
1028	1028	521.209172422468	661.470973994014	100.293285616955	349.298958982057
1029	1029	525.109058693236	687.628942957271	129.759811963752	337.635171897109
1030	1030	517.746991064993	680.139269458484	125.989112350482	347.50136944046
1031	1031	521.338166913149	674.85892767582	133.600501349337	343.234645832129
1032	1032	524.865746103583	632.590267524631	131.44476520666	344.47619259866
1033	1033	520.367037960236	653.725634441011	145.045267518329	344.905499299253
1034	1034	524.015246468846	659.209991090012	115.882826036759	338.819166542764
1035	1035	518.899362982533	645.314641269069	135.839223683407	344.2809386538
1036	1036	530.311818851479	668.17299353058	129.493905093663	338.745606608644
1037	1037	531.142172348311	676.272362925738	124.905560858264	348.041026086398
1038	1038	521.94127897353	639.990004509963	98.7694345220842	345.911703698249
1039	1039	523.853146398862	679.144577948657	130.311896641808	339.555964155007
1040	1040	522.003731404923	654.203754892499	134.315747953597	346.912866771528
1041	1041	520.53221125154	731.669787297905	152.754705858235	347.936010337104
1042	1042	524.342677158462	682.127931680644	163.442265424155	341.960927083969
1043	1043	527.208143716703	699.935482250331	139.489793593003	343.995662655983
1044	1044	522.327323605122	686.887643355199	139.849598785938	346.112913433776
1045	1045	524.561713959224	685.376594288786	125.169036045494	343.293523174462
1046	1046	524.83327202134	672.572446838643	152.675446090421	350.321909123854
1047	1047	518.670424520524	670.366973191478	137.177674412611	341.367824164196
1048	1048	517.871801516205	661.141389155533	147.937739700491	344.938982566362
1049	1049	525.359652768604	688.027757532165	146.145067493453	344.846738769739
1050	1050	523.796526317558	662.125124096263	130.265557180743	338.767696320704
1051	1051	526.59371665063	676.749980600564	152.675582706986	343.53166207336
1052	1052	519.909659380233	673.376595639629	124.19102595974	345.952363510552
1053	1053	523.666240035855	654.712410833356	157.892311272862	349.892391508367
1054	1054	522.694467321548	677.519320255383	156.200964639593	347.255046008493
1055	1055	530.808233530038	675.676432363341	103.066952927034	348.310265348118
1056	1056	521.724055724412	678.027605625692	145.838902553329	339.263431713023
1057	1057	522.103706020965	676.472296705811	160.422980299208	341.97300356737
1058	1058	520.383697555962	691.932541490967	131.612757223353	342.645633015989
1059	1059	526.613994866429	696.836344893181	113.014659399101	340.094144660123
1060	1060	520.855172781438	696.052619683194	115.752358632011	339.029006118031
1061	1061	522.038203627805	643.779530521005	124.437868653639	350.868447867286
1062	1062	521.962987936186	700.799440135206	117.659691914792	352.511857064475
1063	1063	525.250610032255	655.519627064642	111.193059110815	342.010348044389
1064	1064	520.655876897038	669.204060521942	162.963931782404	346.414883517705
1065	1065	522.798352547637	700.645800038555	111.909886830404	340.820253596842
1066	1066	524.784457783761	695.374448718356	112.044358501933	339.903008767581
1067	1067	527.172630858083	655.972200203206	148.971795791129	343.252417975968
1068	1068	525.940704909591	681.964495389945	142.667198338867	343.989119970966
1069	1069	522.041383264515	669.16399860845	123.244764318313	344.992245940865
1070	1070	519.383402855945	665.310932950201	135.809751426168	335.945878703846
1071	1071	522.044003079323	684.60241982974	129.985272533314	349.746592988186
1072	1072	525.389426351966	643.181014301763	148.863605950172	342.112712264124
1073	1073	523.070088896479	698.964534837495	129.254927469157	347.798446153925
1074	1074	525.597042210489	677.715643921824	137.880425822383	346.951201587061
1075	1075	519.688710917884	683.226390947191	108.470274008948	341.927776911416
1076	1076	525.143184546402	673.513875471792	155.473080588273	349.175498914675
1077	1077	521.806580860072	670.983947143871	102.385925457818	341.532287171445
1078	1078	521.397475447506	716.155295375136	134.946270424039	342.726484997762
1079	1079	519.585267174635	692.726077243343	119.518001101444	346.058253529716
1080	1080	527.401451426553	653.560456759612	138.806273610252	340.08316764783
1081	1081	524.706950129701	676.700902280857	115.40842765683	342.184350637303
1082	1082	520.168437705268	701.326193658331	130.987419149865	347.5767512051
1083	1083	523.996320909111	669.360651948063	170.69521698597	342.184434291621
1084	1084	523.024396570197	677.980582455457	166.192639703422	343.984514323932
1085	1085	528.01989226546	680.141629486879	135.95367670224	345.402702068055
1086	1086	525.979318155617	676.063885648974	137.672820589664	342.09295915603
1087	1087	522.318877268803	693.158264434026	120.336315074242	346.130193780109
1088	1088	523.852065090456	669.426759762818	119.073720199093	344.924403052151
1089	1089	525.552544771966	680.390892424162	135.303350601519	343.06298027369
1090	1090	521.576810003451	688.701535613787	140.734195304981	341.282761666903
1091	1091	525.538097002343	670.13819555656	122.964948760935	345.080222180039
1092	1092	524.629537504142	671.583809315342	145.222994175755	349.563729762451
1093	1093	520.506389279702	645.464540138147	124.271153325436	342.006199827122
1094	1094	525.669998248638	646.1335236791	135.702011221936	341.098622400078
1095	1095	520.310465761631	671.580510763734	95.6079535830503	341.196900850734
1096	1096	520.369886142773	680.224478784002	140.559204737536	339.810521821295
1097	1097	519.199597411774	698.085118674542	128.358683769784	345.680505420029
1098	1098	522.986008264149	664.020418044963	105.939394234713	339.080040410323
1099	1099	525.697394729165	667.880162381274	120.606891057281	340.858025922537
1100	1100	526.919009341482	651.284542322892	147.497615060514	343.09773650809
1101	1101	520.692554629851	664.17220801734	139.195701636749	346.219121441294
1102	1102	524.651055768612	680.395977209442	136.681135704102	345.441026245846
1103	1103	520.727086500724	695.831496315936	117.509876203128	343.642819846148
1104	1104	523.897406339755	682.194487113208	99.8466149966589	340.740653140458
1105	1105	521.713589915185	695.851514277005	133.010113020968	342.027605333012
1106	1106	515.268304320863	672.901354795759	150.924519068069	340.92533388554
1107	1107	523.268510502737	661.359765402131	122.342960707944	344.05872788069
1108	1108	519.367298321747	659.833260937717	137.127426913277	342.516897870977
1109	1109	515.519404860326	668.199497667802	138.140210262966	350.954972631636
1110	1110	518.461992749861	666.4663657212	154.752412495474	342.500282255985
1111	1111	528.647179260492	674.647918732237	141.598290733303	347.305991333495
1112	1112	526.488345904732	678.687949313338	173.116235455129	352.20926275124
1113	1113	520.043846115796	661.296366414284	106.342781627844	340.643354445949
1114	1114	529.486134384267	670.284598872078	127.291794468856	344.108518668299
1115	1115	523.747581998614	656.543797307706	134.069592719312	347.20102397942
1116	1116	523.731005840043	689.262260415782	173.453051747891	344.879315231195
1117	1117	517.899446310169	678.508064782899	136.051534738548	344.675153009022
1118	1118	520.739865418045	702.501742915057	144.271514772085	343.109552366062
1119	1119	527.06910571648	676.334529135657	140.564927235025	340.789982696183
1120	1120	523.639121931745	672.141313999829	144.61226194439	350.730487534246
1121	1121	517.484845317035	650.488935226468	119.713025417448	343.894785127819
1122	1122	518.491768327659	639.07623363298	155.644943585589	345.59435262449
1123	1123	523.24388703937	669.234899322541	134.641691385084	340.284888734249
1124	1124	524.776856952867	696.289976663182	131.445083242877	346.381107060288
1125	1125	519.622149734557	670.033469073305	136.390013609833	346.947001844572
1126	1126	523.73244734133	694.408850232531	137.966088488247	339.614517496295
1127	1127	526.851724406891	683.937951476116	110.544245942633	347.721118757787
1128	1128	526.170722593177	632.948524882116	128.079668479294	345.611999188569
1129	1129	522.96298961425	690.269503473876	107.105698337865	342.341835892992
1130	1130	529.444251011246	680.652805935179	144.654756568307	341.367995856549
1131	1131	529.916218797951	663.624266153794	156.336481574785	340.630905732736
1132	1132	515.672347552815	691.928813843771	101.210388403685	344.407325869723
1133	1133	521.415572598054	663.672581442864	142.619199512803	349.968246414116
1134	1134	521.564277254121	657.146075750737	158.172443129261	343.63327040709
1135	1135	518.589749801506	650.333683313849	120.879820469831	351.559653877502
1136	1136	522.85973811425	684.289909194262	126.37517101857	341.222025435364
1137	1137	527.07985314912	655.474246970557	132.684337270765	340.75891964287
1138	1138	529.545870737656	685.071527332356	112.518099545814	343.125730466454
1139	1139	523.174809594133	662.693961045318	102.989950846786	346.585472744228
1140	1140	517.704847959805	671.57951594746	171.068906518932	346.05522067987
1141	1141	521.162247877461	670.470730233135	159.389023495466	345.361136582539
1142	1142	520.493955147355	663.799018164249	144.444487412884	344.971926419328
1143	1143	522.033772010021	680.486287036194	130.28022884832	343.236528255846
1144	1144	522.578386555304	672.63945728584	130.66231988955	343.329670827072
1145	1145	529.49704954172	676.735748399195	116.421639381976	343.764001357115
1146	1146	525.678418759504	680.702556533925	127.951848202337	345.97243942863
1147	1147	519.79678650206	672.681531145226	116.778321550816	344.234136266759
1148	1148	521.271970819429	695.100373218601	137.608916526529	344.260842980686
1149	1149	523.040367513605	690.869932947916	108.663495779954	343.332632466686
1150	1150	522.079059117604	666.746068162878	112.438793078113	341.233322678545
1151	1151	524.735856840834	686.910926084036	133.352113138984	342.823415581182
1152	1152	520.25347322399	640.239504653496	133.213352709543	345.398571157347
1153	1153	523.676522099222	692.061980107142	145.474994961534	340.031035157445
1154	1154	518.465785703263	655.355046660466	124.54794420559	342.907309344007
1155	1155	525.294903989054	679.305187045213	98.4829036835214	342.21673121954
1156	1156	524.071343269651	646.964311688702	130.697968312056	344.532452033576
1157	1157	525.033159133738	663.872346285461	119.097105881666	351.434340349223
1158	1158	523.809816847249	639.723643849492	146.343787704537	335.350405317838
1159	1159	525.427192935311	662.929394186753	107.667751876048	341.681011815571
1160	1160	523.3466201266	671.273972291015	116.116652628352	337.379348279176
1161	1161	523.740812578772	630.744778982472	111.36050654878	343.921309590514
1162	1162	519.05886395366	673.903077651079	125.933821491336	342.136214842192
1163	1163	520.904562609729	664.024520125934	129.089915960009	341.494647133148
1164	1164	521.981878088574	648.502933665389	139.781384821152	338.385888117858
1165	1165	521.130706437716	676.044268890919	112.071928436147	346.691652244544
1166	1166	523.775638342459	677.147978399772	153.95598178749	345.351956795692
1167	1167	525.921387939527	680.500949730801	77.2724165034535	343.843988468777
1168	1168	518.546961331867	661.632530768452	161.711357540601	340.835613499245
1169	1169	520.711448549327	677.673213148656	128.419096814453	344.730964444448
1170	1170	526.327981897205	652.440462128248	163.643440856589	343.047112823334
1171	1171	523.73712447345	693.868062976005	105.809672081925	338.255850305762
1172	1172	525.749490393383	689.701026889262	106.45618019887	342.259146322563
1173	1173	528.091497860816	669.532651947343	123.436062026672	338.789464458257
1174	1174	524.109141330237	679.094085652467	113.938940377887	346.07033999776
1175	1175	519.839758877857	673.03307265574	133.136423165557	341.049642823761
1176	1176	522.289750465671	635.962957227195	132.047177293665	341.88178515922
1177	1177	530.064932843077	666.186712428222	103.717516752875	347.02644187127
1178	1178	521.852203343462	679.725304557738	149.146361148775	342.857859182694
1179	1179	517.208555072364	669.876518548947	114.673488295408	345.439287020715
1180	1180	521.558275883272	662.595004781448	150.736559545435	346.000611461679
1181	1181	521.071098404101	683.289140955458	138.955228663709	339.991094440633
1182	1182	521.855131463861	657.464771687863	141.608984773792	349.127303293935
1183	1183	524.856093321146	680.77092102004	96.912391472324	340.709330460661
1184	1184	521.344568751811	647.708432915971	156.95313568094	343.921181459788
1185	1185	524.935275584086	677.638836971124	132.066674053583	345.890823953396
1186	1186	526.636949088345	662.375511333792	124.779077749518	349.359906795688
1187	1187	521.990627517063	698.665880738071	132.097915862879	341.685300229926
1188	1188	524.573396543714	652.662025622439	123.33850717144	344.158951846096
1189	1189	524.106388332617	671.542302113036	130.175165907308	336.848772640284
1190	1190	522.089247587775	674.909575892126	157.609137274385	345.603637369264
1191	1191	522.743911643422	651.748121616002	121.535121039323	343.832173757311
1192	1192	526.100471971465	646.098947247076	94.1507736855169	345.253829426727
1193	1193	524.339846988295	647.936952293122	141.433018891891	341.647405411312
1194	1194	522.628135462603	644.992038527027	126.139795906378	347.031893421239
1195	1195	522.028041808318	647.311938538545	165.690707346977	345.6703372585
1196	1196	524.789466607279	673.216405023635	141.301205990445	344.886706875927
1197	1197	520.92901668081	672.016413839716	117.752821811451	342.138616717862
1198	1198	521.06689283135	683.544447878677	139.919503631831	347.489825964275
1199	1199	516.380730417579	677.246277767612	120.149170130381	347.683686078283
1200	1200	518.271275523156	691.957325098026	153.61869771806	343.626892342191
1201	1201	526.41256250953	677.999017031254	128.321364181241	343.130428445659
1202	1202	526.629062402367	684.06744084565	148.057749912081	343.722931563125
1203	1203	521.82987093158	648.854277771006	141.661180567367	345.068817005089
1204	1204	529.487881150241	650.258498201917	123.36833266265	344.610391041202
1205	1205	523.07118935371	661.852069621042	128.631402107773	346.238262265383
1206	1206	513.307376623244	675.553197391778	126.292727803359	346.635644893019
1207	1207	521.62190913756	665.637526036034	116.032348561095	347.260706993972
1208	1208	524.064416731253	666.93956611582	165.521079799588	345.253981887015
1209	1209	527.226094619415	668.734422261213	140.315083031519	338.912526535585
1210	1210	522.650394033778	670.431728292532	92.7340401787276	342.000783613783
1211	1211	525.815959224863	648.763067443184	119.679573788216	346.986712533259
1212	1212	520.079641223229	650.618363534471	128.328791707597	340.226285000152
1213	1213	516.766033880596	680.955738035523	159.553573998201	343.601038977136
1214	1214	521.451246361958	666.911198949486	132.741481157276	343.250055972745
1215	1215	521.288574356431	668.459588581831	140.933915050209	340.796940153829
1216	1216	527.506721983808	675.007904373041	120.700176765052	344.07075006331
1217	1217	525.046074275049	683.211339871625	119.724955950261	348.17619232545
1218	1218	523.903009353268	694.869977504825	125.894937236162	345.759829826311
1219	1219	520.004554903393	685.460525849948	121.219314193343	338.349977881158
1220	1220	519.845545711584	655.072647557246	98.4559362201902	346.285473629551
1221	1221	526.449842748796	655.951471101283	131.487002223032	344.750607571158
1222	1222	523.03186185727	652.853935256886	134.236185663772	348.024974789671
1223	1223	523.662783719838	682.199514325611	138.35669775245	341.383599649101
1224	1224	519.237392029526	654.359669596976	114.712512759851	344.005452262501
1225	1225	517.472531145877	679.834334810879	130.1941264542	344.860886762098
1226	1226	518.971444705282	661.481081124115	137.480247442715	346.844142590718
1227	1227	524.318475459472	672.34855571782	137.776472497492	344.744316231355
1228	1228	520.626141015032	679.822469911992	100.904896950069	340.110775310954
1229	1229	523.395366279782	679.8542458781	126.034486100056	344.969882038619
1230	1230	526.437783400002	699.718749798859	146.853553363047	346.046122644134
1231	1231	525.731059009874	688.386186967182	150.82715821702	342.81603429322
1232	1232	522.309748736842	652.339771493277	111.381863014534	339.988578330577
1233	1233	528.201344431244	669.490962105443	147.618705176362	337.935492410875
1234	1234	523.122559840593	659.590925700226	136.516279338183	348.245747926774
1235	1235	521.560817768159	685.899448394446	144.666007189937	348.317633456131
1236	1236	526.44205571028	700.674740929009	162.79188475853	342.586692263479
1237	1237	523.670009712842	681.610396721973	155.741609891964	344.544838833594
1238	1238	519.079797387739	674.350777649084	118.22706214069	345.442530287732
1239	1239	527.067211489147	660.160988729566	141.736131818967	343.822407801717
1240	1240	527.034746660079	658.644749485884	120.965031658705	342.971577913605
1241	1241	519.889711209905	650.373824240665	133.295520414482	349.411448496682
1242	1242	523.771218921661	672.569061267451	141.249839914503	347.935155895441
1243	1243	525.31187556297	685.488183119359	110.767887405263	343.743139246309
1244	1244	522.143485506681	671.568045457271	136.192961434976	342.66583677059
1245	1245	521.718922985109	682.549704840993	167.629526105452	337.696401399708
1246	1246	518.813567721581	691.206884303064	114.715915605784	342.168137710301
1247	1247	528.363935694111	656.616215124621	103.925316723866	342.86653734038
1248	1248	520.9122486938	665.834167014883	127.65267876485	343.034066666363
1249	1249	527.129180850155	694.125757291665	93.3931022654945	344.769916942751
1250	1250	524.997206747087	691.384749417037	150.811963282614	341.997246632205
1251	1251	518.267157186518	686.54002970792	140.01951448952	339.426535175771
1252	1252	522.648540229897	650.624005448888	126.405310198187	340.969249078785
1253	1253	524.179905341871	682.68724502219	140.340866146431	348.64069421653
1254	1254	524.609487758889	659.995676270126	122.879352210576	346.220193845502
1255	1255	528.820899310837	662.338856633811	147.667651343666	345.608302052916
1256	1256	522.472348391567	687.207361438246	145.044081733209	341.268968611963
1257	1257	521.053280469211	655.151868325819	124.844166322131	347.215943923156
1258	1258	518.254841618854	658.368724421653	104.112453335022	340.2392699822
1259	1259	522.250516166925	671.682182415523	156.945792538383	346.951622717327
1260	1260	521.94400419496	660.20733205127	98.2850293885112	349.256943599488
1261	1261	526.985415141136	651.486876856165	127.881859113788	348.634044761628
1262	1262	521.54008890999	637.26902766285	148.422373786	345.803501636041
1263	1263	516.861916755484	654.64176174242	174.591459074665	344.547768149316
1264	1264	525.151049702372	621.839683245496	140.3573491584	347.031043922491
1265	1265	525.520231420563	670.828908076598	101.903278714389	339.784064387188
1266	1266	521.448498684107	698.374691160066	136.923381747617	339.466680469267
1267	1267	529.607697942878	657.515461488302	130.014189744851	343.77474898626
1268	1268	526.009771642938	698.074423687317	138.341269080919	346.5338164228
1269	1269	524.156927043781	696.425777987378	116.268768374326	345.062828523108
1270	1270	524.422949930868	687.165968134454	117.147850716625	342.977130502558
1271	1271	521.115560520522	692.001081198968	164.09375996068	345.72794278795
1272	1272	518.777208409374	654.576586630782	132.484976210196	341.009548843037
1273	1273	521.91699038799	674.632991330057	116.178758065558	347.747809241145
1274	1274	519.269658655099	678.547922037704	144.21135770965	342.994114023788
1275	1275	524.620770941387	692.876895303298	123.36725111473	344.707661793813
1276	1276	522.853535007182	638.285321872763	110.108798592606	342.947741990231
1277	1277	517.335431970817	698.226036741203	127.695276308617	340.130555306588
1278	1278	524.526175557653	661.340908723396	137.680484781713	340.499652643256
1279	1279	523.052584380115	691.725618630493	148.517513209992	344.857742013995
1280	1280	520.402744862443	668.192634582862	135.748184870933	342.48821572716
1281	1281	525.233423714571	693.524112025466	154.047722937795	344.842841649466
1282	1282	521.570035773228	694.175102809184	122.693104543746	341.977967619525
1283	1283	519.449997012649	666.111788858893	122.5757091611	342.492621754223
1284	1284	529.696356966478	656.634637208377	132.07961723845	345.584739593758
1285	1285	523.190867807156	659.808646588459	139.694911136597	340.539280265265
1286	1286	521.790492561737	648.868628610419	116.439521762629	343.711392552877
1287	1287	526.546521260952	670.420423825131	133.716815597818	342.971035351197
1288	1288	520.401379452218	700.586898398461	126.077682769025	345.62929000686
1289	1289	521.054959039019	675.694243689131	159.523194764806	341.667302271321
1290	1290	523.399103869544	664.071277902486	161.328711087505	341.619548715226
1291	1291	520.32042770406	634.536851007129	139.887431514603	342.376031899921
1292	1292	524.896079163544	701.608002986468	132.518218936492	342.461428979069
1293	1293	529.434955491702	665.171590257468	90.8683647118451	343.915600353829
1294	1294	527.379189794942	683.002967709048	134.070374387725	344.177301032297
1295	1295	528.529658132496	685.680506962417	147.363608874306	349.678004561159
1296	1296	524.791189772074	671.867905879517	132.249634619475	344.636065268538
1297	1297	518.938755844854	685.359912096508	157.135796759585	340.854787114338
1298	1298	520.689210935243	691.661549894454	133.101677658226	345.830883122053
1299	1299	523.559400399422	652.594408711656	144.320090536284	343.818152808171
1300	1300	525.274827889384	666.721646377235	119.29790243868	340.53289379074
1301	1301	518.101823825524	681.807304536819	122.096510874688	340.622029544868
1302	1302	526.764549055547	652.33734407156	123.919115479428	347.318788519704
1303	1303	518.975362659221	651.828452079575	133.140700491561	342.948270752758
1304	1304	526.889480230803	680.422261066709	133.551320153783	347.810999048746
1305	1305	523.871512580377	656.380259646294	126.557220208811	345.819813850696
1306	1306	524.747820658016	660.125113485158	125.416405284209	342.637471446839
1307	1307	520.541820615864	664.641512389102	133.721483452426	338.966181000906
1308	1308	521.207351527896	652.124242719097	142.020251540596	345.301844453853
1309	1309	525.836876080639	688.715229121163	152.279666525919	342.743679283933
1310	1310	522.297375838577	666.768356800588	89.8760509090155	343.397666024555
1311	1311	526.327695938929	706.16230452484	118.92069527489	341.043646083544
1312	1312	524.033226459176	665.256887106406	123.401700616991	346.097228438077
1313	1313	519.739409207783	662.8231721	124.201491965095	339.755850259897
1314	1314	523.813000699938	672.963792154824	116.810256170532	345.633619830551
1315	1315	528.122292871809	670.38016580111	99.3420455481336	341.222398628018
1316	1316	523.165001232134	680.867580783293	134.900334975412	338.008077633969
1317	1317	519.447769039118	660.223175635869	131.103391932625	340.049652010789
1318	1318	522.41743045993	681.307939743571	137.835408428088	341.044049375771
1319	1319	521.971600789953	663.836861574081	137.05868379418	341.2196543214
1320	1320	523.151971658626	674.651300166329	142.172805452288	340.793875622327
1321	1321	523.021347481629	684.037068480034	143.313503209874	337.468742721029
1322	1322	523.607352707455	676.367082864407	125.974289062047	335.589004992532
1323	1323	521.054567312532	669.307064631394	131.526348664941	340.500610761676
1324	1324	524.546990264864	667.486348411117	130.742747454724	346.021550890565
1325	1325	519.41637056903	672.981358438129	138.280210435326	342.385256559759
1326	1326	527.547763104059	666.308451937917	125.703014055058	344.283778242504
1327	1327	523.195818566455	678.8292643265	139.45802181753	348.458738520698
1328	1328	518.061658146936	651.513786071535	147.564297961913	341.134710378254
1329	1329	523.919067960803	677.307100249616	150.485836494397	343.899312030577
1330	1330	525.947600140919	673.796306057384	96.8638913701437	347.67827357543
1331	1331	525.196921672577	669.844726862933	141.293718766366	346.080162932203
1332	1332	524.57738621762	665.360087797489	126.288122092903	343.755664263066
1333	1333	524.931244421676	689.673374138053	128.645750500035	344.755147054168
1334	1334	520.802159492827	646.648295654765	148.838068565421	342.547724914197
1335	1335	523.420135324453	656.068726870811	162.499052296137	342.724324346803
1336	1336	517.344901876545	648.159269403851	135.652245917443	345.848107083021
1337	1337	522.046236965498	662.83452189995	118.311038413696	349.710569480798
1338	1338	520.286953549151	667.734122584568	100.413276167599	347.36189063762
1339	1339	522.392925916594	709.643375538707	124.206957901056	346.260726922497
1340	1340	525.037889945636	683.459695947645	155.376167452894	347.956443959035
1341	1341	520.79295594876	669.665054334329	114.493711088023	341.376150669797
1342	1342	527.019989356488	672.786832436668	136.047503703943	343.372991066825
1343	1343	526.020762364226	680.525189441166	130.195933143959	344.202664687045
1344	1344	527.951137680512	682.339188239847	129.678109513548	341.030745390137
1345	1345	526.393230906114	676.295069750173	128.797146437612	347.437285304822
1346	1346	520.54299365282	667.112653213415	137.174097214751	344.314855687352
1347	1347	529.583244614907	690.766044400689	129.960272185838	341.862413639496
1348	1348	521.880173571	679.361580691303	135.749811871607	348.877132801878
1349	1349	522.047983772693	676.291613887543	144.048397677103	346.050123596743
1350	1350	517.605625414226	633.651336486666	149.130558425945	340.232610647611
1351	1351	519.426880708939	681.301111421341	123.47942312646	344.123442071321
1352	1352	522.314333803902	644.496096820226	134.427434420323	346.344002914348
1353	1353	520.952683824458	675.514257672974	128.784420367668	348.103010775679
1354	1354	524.29313270084	636.397951069485	125.226266265192	348.209306374368
1355	1355	525.292721938557	694.531019774604	141.639219778443	345.292800265914
1356	1356	524.080548634431	672.869916062875	119.980976945144	344.333914843835
1357	1357	522.049373248544	651.453251672564	134.889020633466	344.850154427436
1358	1358	523.410576932226	654.313037448713	131.19312851211	342.936429006144
1359	1359	522.227986150294	680.935658832067	126.472782365911	344.234662256076
1360	1360	518.346805582893	672.196861547768	127.471741795161	345.197994103516
1361	1361	523.749581226187	647.744258606949	133.686530703588	349.882317387204
1362	1362	523.265055668049	646.258830279898	148.760355690127	337.851862391978
1363	1363	519.000563841506	643.740668074761	157.496551856244	340.846940521027
1364	1364	525.577827738866	657.188630857542	112.917131878794	344.175461657717
1365	1365	520.36880720328	688.110720638037	127.460686553889	344.459233871986
1366	1366	521.988662085559	685.119300726092	123.27139855041	342.40692967849
1367	1367	524.906402737263	693.923272486737	106.360148851413	344.955418319431
1368	1368	523.179555525857	706.261275712962	131.737465671238	346.640464364996
1369	1369	522.797979440071	671.82547903746	140.740250959056	341.40346998647
1370	1370	524.988986804338	651.478166934784	133.086866831113	344.867187579166
1371	1371	524.506267699255	681.116720027675	144.846292058818	347.484227857262
1372	1372	523.869279021292	667.83879266179	117.239725393108	337.266629467519
1373	1373	520.899549538516	704.71308304231	150.284376576714	344.740897988906
1374	1374	526.797792739572	657.162280103704	110.2946205336	344.609467180377
1375	1375	526.202032662179	699.213691450343	157.797247224486	340.946108391655
1376	1376	523.886202843512	662.205812380766	125.28207495049	336.452249499109
1377	1377	520.766451691812	673.332778359557	119.091021936742	337.20836597327
1378	1378	523.114096371881	685.964459040731	164.507931848853	343.351349680538
1379	1379	523.370392539572	655.193766459872	121.427377403479	341.708844775951
1380	1380	525.098658438973	662.827273897552	127.896401901219	350.151131139505
1381	1381	522.289340499222	643.886808418325	115.496602782677	345.270456671115
1382	1382	523.167530362905	668.712970254648	136.381234506147	343.436763713408
1383	1383	521.803311797508	696.140455227354	139.510717160934	340.551204729173
1384	1384	524.453125052081	675.666241016753	162.38374457077	339.866046649179
1385	1385	525.996961774336	710.218106919737	144.178768134348	345.664076706531
1386	1386	529.925273746944	686.300412518192	103.260181727464	345.20247141978
1387	1387	521.240736383151	678.791303601281	135.777556964621	347.186846428725
1388	1388	521.894779704549	680.44053113166	139.385741839939	342.654949524392
1389	1389	524.653862963799	675.796972359111	124.557825465642	344.030271055479
1390	1390	523.426190467873	669.69121011768	129.753546853645	344.878831127977
1391	1391	525.069711786235	676.361479654491	99.7548158423912	345.827873153774
1392	1392	526.485290711159	717.755480701775	128.882436425269	343.551585099829
1393	1393	526.524633712594	665.321654262892	126.660240982362	344.018338036107
1394	1394	530.705775441635	667.689283299263	111.348069742142	341.232526598291
1395	1395	523.350236321404	668.534603263713	118.444292324595	347.672339938589
1396	1396	521.65885056875	684.088493596515	147.73952442973	347.660198007992
1397	1397	519.10764963449	702.821747506983	128.746302280271	339.38430064274
1398	1398	521.963076595002	689.105679891573	99.3727498240316	346.029605931024
1399	1399	526.874219340759	646.763940474652	118.576290311913	344.886978917669
1400	1400	522.973617603106	661.011480588756	132.879793552219	341.542206928382
1401	1401	524.356365356098	691.049122057494	111.226098002114	342.837208644513
1402	1402	522.729738353919	665.905777444949	110.366965408896	336.846618452883
1403	1403	524.270934876763	659.969869512152	126.661526291326	350.529601367545
1404	1404	525.626028353197	676.968806640928	145.404742536102	344.545719895072
1405	1405	526.907156498182	676.577073798313	138.289160010347	345.627326499395
1406	1406	524.30244816671	665.961486316271	143.310817817412	349.250113480481
1407	1407	526.406614625292	678.545827318617	135.14949796989	342.753965657014
1408	1408	524.476823781999	656.481888695769	136.789504224767	341.155640026107
1409	1409	521.576885261008	683.125947019881	128.15491872141	346.977749329032
1410	1410	524.015279232037	681.552113827604	94.1026313317102	349.135297383502
1411	1411	520.683578417659	685.077550509297	122.95017131746	340.076957210184
1412	1412	528.638905128949	652.399688271742	155.929928235892	347.34742249981
1413	1413	521.458256871166	691.908388155622	139.766770322829	343.236059219262
1414	1414	524.286806232941	689.673445520889	128.906225484722	346.053335125811
1415	1415	523.338141767404	658.553942829358	128.342103968398	343.880360026516
1416	1416	522.550725035043	656.028981656951	131.501878804261	340.843656161981
1417	1417	524.739465746065	675.485128577122	121.634356017232	342.366595341566
1418	1418	524.379727135043	689.563685248507	129.698026214758	347.313017382581
1419	1419	520.721619025907	665.196000634937	166.593268755613	346.354934806
1420	1420	518.646017226826	682.705708502993	86.8905014590409	338.051987266915
1421	1421	520.043010144617	682.061826215725	123.807188328878	346.000602838044
1422	1422	522.612650909955	683.073571461652	114.443279375304	342.116918320145
1423	1423	524.152079726908	651.201323811057	137.712284439364	351.105094063039
1424	1424	531.6428951027	663.628490151153	133.620285540597	342.521099765531
1425	1425	524.062503104175	692.076948926724	114.223588118873	340.884553089574
1426	1426	525.958385669655	664.487659935256	113.462471774783	339.155515587573
1427	1427	530.942745947462	693.11515418135	137.881713653986	341.51664095081
1428	1428	518.696434350933	675.865524434904	130.816393524714	343.128806581221
1429	1429	519.825654259812	665.055424851398	130.05009663729	344.378447954196
1430	1430	521.184446382149	650.346763896642	145.796206178732	343.799503771208
1431	1431	520.475480719954	689.671702718055	143.877254446278	340.389513279356
1432	1432	521.37127848326	711.447546953919	115.824681157007	347.744362065195
1433	1433	522.957569717225	664.938638873678	121.289460970517	345.65540720909
1434	1434	520.618364377755	639.215343388122	112.108484306809	341.684018539663
1435	1435	528.05842314825	652.469758165545	136.845239220167	341.397065600058
1436	1436	524.001621353749	649.790349110084	144.340045489156	337.615046147101
1437	1437	518.383385805255	660.610042630967	165.890219404835	342.11378468159
1438	1438	522.149248168891	652.282907509066	115.089501980604	344.638358462536
1439	1439	516.852547069058	692.33009700546	158.202635557749	340.443404839983
1440	1440	524.419261342668	648.684293186105	152.789022243166	344.868347696939
1441	1441	520.499429054154	682.404959197931	102.710660290208	349.644427792043
1442	1442	524.137919492955	673.936815992086	164.501701955828	345.430263149804
1443	1443	521.424466737473	650.48336934172	136.278452189291	339.965268955606
1444	1444	519.565683650685	700.268349232697	105.088197771635	343.427548581455
1445	1445	516.638866878707	664.959537150546	99.9345403517382	344.689180612938
1446	1446	525.817797929085	667.48918424636	140.017685216578	347.463188937257
1447	1447	525.005944072753	686.959425428605	123.360911941077	340.277982487141
1448	1448	523.500087667497	668.41783313681	136.97132603745	338.764523676677
1449	1449	521.469394279743	653.435298817227	141.952576403481	351.464339298244
1450	1450	521.527034288762	687.822610305741	135.112995749678	343.526231673985
1451	1451	528.363703489251	681.469279280263	151.412420897034	344.199706598551
1452	1452	523.57217932843	671.118116171386	117.296058669286	351.147551505802
1453	1453	522.488285334647	661.482351185672	149.665561112162	347.309728700346
1454	1454	524.645808738795	684.700273763296	151.321098208497	349.715568754561
1455	1455	524.850641676377	680.45549514161	124.541920700446	342.677767751466
1456	1456	520.050294265861	712.223830678675	128.292362816036	343.466175034747
1457	1457	527.48706518864	660.028948689088	141.908086900441	346.845994639672
1458	1458	518.326638548018	697.559792870156	135.909407905362	347.175459895688
1459	1459	523.315037321104	711.02069980904	116.716178227785	339.843653679973
1460	1460	525.378435598062	672.658626980029	106.713510375155	346.26505493653
1461	1461	517.912589105758	703.768350117619	165.820704753984	346.442578660756
1462	1462	521.441809236308	688.313328065805	120.852551482794	345.827245874925
1463	1463	528.540118356619	710.409203103845	121.926114287846	345.645836179778
1464	1464	520.996474828005	662.247898650846	132.632484427466	348.614863634271
1465	1465	515.995256413891	674.61839106402	127.613319920476	346.172655766413
1466	1466	526.770029644533	645.741008119308	159.579907015543	346.234115061928
1467	1467	522.724541637617	714.979208578797	134.10308673192	342.343962609788
1468	1468	525.552653889307	649.860856453202	109.862862930097	343.100008789413
1469	1469	517.447297083826	651.097400381291	118.379810800129	348.042655682299
1470	1470	524.844781139722	669.199458167375	112.208269510402	343.824208382509
1471	1471	521.837695504449	691.450239710095	105.862492630277	348.232439443986
1472	1472	522.109878763454	681.87955327672	147.879954865456	343.563070201541
1473	1473	516.040579285667	690.801331832111	125.35400610625	341.737858203713
1474	1474	522.345922838188	664.22391686698	125.182143350535	341.372441333757
1475	1475	523.756105161836	679.116771637474	133.717806240479	344.217342362333
1476	1476	527.470845056337	664.932332223327	144.658437925424	336.797331044579
1477	1477	526.550348424912	688.325470068796	121.913517037111	347.316503857499
1478	1478	520.466168823716	674.717617557869	124.572569254126	347.839934193502
1479	1479	526.521536075599	674.808401336271	127.958525241076	339.96201171283
1480	1480	520.792101895702	679.233910993194	111.193142186122	345.550326907152
1481	1481	524.493324700241	673.711712455991	126.111863507148	343.420824466117
1482	1482	516.850515055532	654.585100461082	128.570809155576	342.784505678125
1483	1483	528.612165615234	706.196280352653	149.711519262837	341.844672776488
1484	1484	519.909846074289	673.964467159517	107.830689654762	340.640981774106
1485	1485	525.670739701258	671.960679868745	119.143009447925	342.504596587012
1486	1486	527.113777080204	669.226054568559	166.176464394016	343.701865551908
1487	1487	521.779812317987	668.813770928616	147.204788964473	346.060178401705
1488	1488	520.701636524059	655.031891261881	135.236242023296	341.075766384613
1489	1489	521.854033920432	684.02646379926	120.047905220993	346.087895966881
1490	1490	524.416419825822	700.753483076474	136.895950030348	345.471092239395
1491	1491	522.114401286597	690.392504681771	158.732183800162	340.075076040898
1492	1492	519.00982447152	714.145731634985	127.458239437314	340.927361432913
1493	1493	526.064061569138	668.188861751432	135.325212336317	349.18374510508
1494	1494	521.930795363337	671.483669876528	120.906103491674	345.599027603587
1495	1495	525.775598744252	686.342872420252	136.685191082293	339.67496709757
1496	1496	523.389036866099	661.344591329107	132.067145289133	345.928660267755
1497	1497	519.541761202627	677.074828898542	139.432880594919	344.013675753239
1498	1498	525.599953293916	665.965425437689	97.7973449986333	344.223189630033
1499	1499	524.150180909006	697.379898613612	144.074398865498	342.152735767719
1500	1500	522.177874813975	678.167699501491	153.135440224124	344.61984730132
1501	1501	523.474192179275	662.924113355491	100.043992762996	344.038474330971
1502	1502	523.748231685046	692.063274318618	153.261690663505	339.952616671599
1503	1503	520.729797184839	677.651939395663	131.609046954637	347.761331114029
1504	1504	521.959383966494	671.029771364918	142.405965478204	351.623852315269
1505	1505	519.559194036805	668.09685848861	153.84995327391	344.741385967805
1506	1506	526.13519476614	683.669841577879	130.028183759611	342.292839070811
1507	1507	515.362412852248	669.863063770543	136.804334902547	343.025190232693
1508	1508	521.447503294578	685.740714173006	137.025318402245	348.198901585722
1509	1509	518.617292125025	685.61400855226	124.650592219277	348.048783662781
1510	1510	527.458623125023	702.247439961569	146.803413092613	347.508556744033
1511	1511	526.231460113785	694.142476305684	137.278496210885	342.174762959565
1512	1512	529.525371637389	672.925998526598	129.123380112645	347.256156837661
1513	1513	522.716939431726	649.767398674262	110.248044654506	342.561619919193
1514	1514	524.699828718369	665.833183722226	139.876514286699	345.994897299787
1515	1515	519.479562999651	706.573278239368	110.253345336961	341.136621827102
1516	1516	520.50224147502	680.959425766168	129.322787370917	341.759644645239
1517	1517	524.919737903104	657.919772970593	124.317126629245	347.861944578061
1518	1518	522.680107970718	617.211021480714	130.826316115949	342.828584018537
1519	1519	522.179723313022	666.084632370833	148.219030281146	344.470472678742
1520	1520	523.613899343097	634.648349943818	115.860328110202	347.948380600596
1521	1521	519.59995187338	658.508638463107	117.866021891798	340.333616269397
1522	1522	522.210511570433	634.877340758772	138.930009460991	340.587786242382
1523	1523	517.441397912669	673.638802379672	119.348337547303	347.036096148707
1524	1524	519.643669626951	679.627995222782	148.754164080092	346.087271745202
1525	1525	523.93958026348	634.156343853795	122.128974715454	351.085497234409
1526	1526	523.111312324544	651.067359493007	150.981305517624	341.768875687674
1527	1527	523.483347657209	674.897683439039	130.934184196053	343.95091878044
1528	1528	522.577379295627	638.847239956133	121.966680510795	343.851532251392
1529	1529	521.50523613312	684.652896019447	130.975037183126	342.864105046782
1530	1530	523.435704300782	676.570857052081	134.330340125984	347.608503685784
1531	1531	522.607109676241	679.766015359972	118.968264923558	339.481666067387
1532	1532	519.667295878991	678.983748001089	81.4299656038617	345.973828293898
1533	1533	520.789870095098	687.87734828693	129.063890458883	344.383474554244
1534	1534	526.460649100294	672.277515327033	127.217915138168	342.349419342873
1535	1535	516.258236851131	661.573596668251	140.413923452338	347.100344847185
1536	1536	522.330275345625	663.609920123441	152.272277581443	343.782723686643
1537	1537	526.821841823283	646.453055875794	156.253443116267	341.177559591085
1538	1538	521.198391981294	680.236868804869	152.656866684228	338.382424756625
1539	1539	521.773667160355	646.104550252487	127.690329843	344.671933302566
1540	1540	525.354419472345	642.263664580761	130.238391620364	344.534472284173
1541	1541	524.311756726723	675.948312050146	121.534113276663	342.218795932604
1542	1542	522.261874530318	649.087830210336	126.027955755425	340.436623583796
1543	1543	521.977149780474	658.726194351896	130.701477656072	341.231282500289
1544	1544	520.355495961115	689.17681762115	110.690091655695	337.45024999852
1545	1545	521.672775080522	668.395103623797	117.016359375814	344.080598557978
1546	1546	517.263601870565	663.782952809416	154.323489824946	341.895564903672
1547	1547	526.195942885228	674.569039251305	136.814432382722	349.004926256046
1548	1548	522.52937344314	662.383508344593	133.221738447519	346.509000874966
1549	1549	523.563626220994	674.769359431669	140.30570252914	344.388636527765
1550	1550	520.384373079261	688.348057964856	120.283146787823	348.225058333828
1551	1551	523.486939782427	678.355007163376	135.93037188761	347.761882874435
1552	1552	523.541952045897	672.815350778475	116.375709672394	343.214737847643
1553	1553	527.196234286232	672.899597188161	117.898460041511	345.197322252496
1554	1554	519.579497303229	668.190908969504	136.750490912696	346.343459697407
1555	1555	526.172379230414	665.348771738481	96.4832991375667	346.182543832084
1556	1556	523.361321249919	662.72616252355	143.696060106335	345.66752598085
1557	1557	523.565093156761	662.691179122082	139.841956724652	342.651003926922
1558	1558	517.65963839342	673.229071411461	127.591027578877	340.603576082521
1559	1559	522.051551855839	669.945980762395	113.205517798353	340.320994775073
1560	1560	521.814004398002	656.491178128218	127.110657177584	339.666695555083
1561	1561	524.180190705526	686.559826922972	134.728771427415	343.954201563514
1562	1562	522.647643182743	691.396540882545	129.115162191512	345.418845456447
1563	1563	518.994181391444	671.518133007999	124.60931849175	347.143231795756
1564	1564	523.883137188655	665.928766287705	152.600471180147	343.318684064721
1565	1565	522.259379466138	631.934173055593	113.115974985593	346.90983780355
1566	1566	521.860408818733	653.1864514281	106.426777657189	343.361414999547
1567	1567	526.909352918873	648.178508346825	138.136450628382	341.662939405597
1568	1568	521.367615017032	676.048948510533	144.707876628507	343.713264708785
1569	1569	526.79069358677	655.783639380423	116.911866017924	344.234703734105
1570	1570	520.869740927285	707.280226809149	115.910289342228	347.394809728689
1571	1571	524.091721572147	697.036735164426	145.760887072675	337.974611031043
1572	1572	521.579695252248	660.655985236574	114.766604684416	347.23633325723
1573	1573	524.214106707834	662.954168264044	145.055302628876	344.260068908397
1574	1574	523.459070014615	687.415666361136	125.536850221786	343.200570675625
1575	1575	527.798107700748	659.884213199447	112.274621195809	343.320717241774
1576	1576	526.567272620845	667.918005517765	133.488611291284	344.985116870259
1577	1577	525.353088353703	706.156624588751	119.505246982426	345.014164167483
1578	1578	522.132329996771	693.188885382285	126.593032364899	346.035996582918
1579	1579	524.108334592755	689.030438524517	114.881736946562	342.574826029151
1580	1580	520.413822301707	685.399055376654	150.108970099558	345.327697805811
1581	1581	523.161400549382	666.40229721279	131.481639961365	340.0678351525
1582	1582	526.712152301704	685.606142442085	111.427035344456	343.377122492777
1583	1583	524.692881015683	703.079608123989	139.415074611045	344.981883033611
1584	1584	527.282621797137	646.518247887785	132.498047591402	341.665250900578
1585	1585	518.447507240971	675.696997005057	143.629895970865	343.344435914785
1586	1586	525.266382429621	666.988154687695	134.734982977583	340.425735576299
1587	1587	521.554229893795	692.27333565376	119.557303014002	344.074424951292
1588	1588	522.309057016514	717.409125822377	136.12661856607	345.431436903768
1589	1589	523.573236205538	673.75407811993	122.094977071448	346.443624326429
1590	1590	519.54908637317	683.490646590919	111.816394928238	347.015498982926
1591	1591	524.41311565776	682.980633256979	132.2316574853	346.202888126418
1592	1592	522.282768800857	663.197024515237	146.06518747684	341.642292738203
1593	1593	528.522504289466	653.021160796189	133.005762094468	341.439370735812
1594	1594	522.588093195816	671.507494390292	132.338009738401	341.055703061486
1595	1595	527.10558447062	678.082572235697	129.956608510646	340.505422440289
1596	1596	527.564547243917	659.926667086953	136.641421472355	340.920990440328
1597	1597	527.568543308388	679.25094244598	124.277090852704	347.12719971889
1598	1598	524.203869430532	669.400060322985	126.325517715393	341.816773108148
1599	1599	521.678510562207	682.83311653266	126.152598687804	342.81096079227
1600	1600	518.863101913882	693.030007436908	156.906373315675	340.590407850676
1601	1601	531.513441795717	683.770112936531	127.905045337401	345.21200700161
1602	1602	524.154468527503	705.472746628	170.760216339939	346.934064438556
1603	1603	525.142034415775	667.998225871619	130.239712425578	346.075859042697
1604	1604	519.236261263924	682.372761019096	144.109942765919	342.368760696932
1605	1605	520.410923424398	656.785345135905	151.038894489128	342.900071081669
1606	1606	519.421023604848	663.047249761504	141.105953520362	344.672353376415
1607	1607	524.324289863264	696.876695616722	128.939192292166	341.432462977999
1608	1608	524.638272303771	683.828089277272	148.761841381639	347.860659894558
1609	1609	521.490244669112	662.837916427835	118.56222473516	347.379626284244
1610	1610	521.097905793946	666.002371317783	131.324373535552	346.778101621177
1611	1611	519.150055002282	674.490464263054	125.516478527133	343.715105759491
1612	1612	520.467342170798	683.693577148037	99.296776995869	346.015456934662
1613	1613	521.148388714061	705.925783349884	140.103656805851	345.39123397995
1614	1614	522.963532783532	704.811956075629	113.908410634881	343.288086131722
1615	1615	524.637968928642	635.410102226664	139.460788902585	343.684849306921
1616	1616	520.574813202221	696.680799043878	111.32337401304	346.451132619441
1617	1617	525.053576584624	679.125567427132	136.223829311215	341.942513121852
1618	1618	517.729448452212	632.058526937124	123.885082596379	345.681986427287
1619	1619	523.594522571727	664.102459737161	142.44944043514	343.156133259535
1620	1620	520.321654733464	669.036866797902	126.789606933596	340.240713842614
1621	1621	518.298989123454	675.274632164694	132.360947891506	348.191348325043
1622	1622	523.973860001991	682.937103862932	132.118840930643	339.483909503108
1623	1623	522.998381575255	651.623639417526	129.046541534878	343.675526732633
1624	1624	527.174076809124	689.886920311272	106.598995601083	340.02506191631
1625	1625	524.364216706252	688.481211784235	123.715410600336	352.151018729838
1626	1626	527.632371488303	669.744675847511	96.1084617351934	346.065589635014
1627	1627	524.806211302837	660.724666078472	162.865567798321	342.983532315844
1628	1628	522.817130336276	684.180662359161	114.081416863536	344.79599324432
1629	1629	522.038842277238	668.370162014576	136.003430491508	343.530281144825
1630	1630	522.926713090397	660.4209978889	132.534552663155	346.394025157349
1631	1631	526.739181085626	690.442709905299	140.646143894976	340.806346088205
1632	1632	524.879668674604	669.030178290296	130.795759269815	345.623777011986
1633	1633	517.931250733202	692.506479060127	121.152720204746	345.697951311312
1634	1634	527.044132373385	660.205471103888	128.615399422699	344.916700139813
1635	1635	521.425293052996	685.785989787477	95.2658950110624	340.269266137155
1636	1636	522.350609573279	656.267238834086	131.632114387498	344.462354277013
1637	1637	520.173282857106	669.001988753911	109.655493802676	346.802311456499
1638	1638	524.363305959102	673.688238404193	113.699349100111	354.195864454659
1639	1639	524.225102216462	683.505108913045	121.579298589641	336.183606358063
1640	1640	525.179826509941	667.791413203466	143.975848612553	350.408218771953
1641	1641	523.930072653246	631.538154546598	131.817198293674	340.257549122715
1642	1642	524.722761820059	654.004931680034	92.2368159171032	340.994961458842
1643	1643	526.662642082068	679.75641451309	125.792470825845	343.442136753517
1644	1644	524.855462403405	659.15882002362	98.9854796196233	343.556671788263
1645	1645	516.690770092486	665.600963017372	147.088338161686	349.363062650851
1646	1646	530.130741666592	656.905662293337	125.347434863626	347.253103881145
1647	1647	524.752053519542	690.65134101618	127.718874706145	341.324548096845
1648	1648	521.83214274535	682.018268659954	99.3474839165266	341.790070401371
1649	1649	524.133297219723	661.778227572157	124.186916370762	342.252744094302
1650	1650	522.422236301294	659.0867507743	127.31142900088	340.396165170639
1651	1651	524.604800455603	672.095722357352	125.109704788576	347.849676625986
1652	1652	523.623118184417	664.409767868396	159.327915176145	347.401538447048
1653	1653	524.047052313097	665.370276322128	114.80622889777	342.913562990653
1654	1654	517.194229516234	679.139464670084	126.775104926077	340.407048628713
1655	1655	518.485046230282	657.658797328595	153.680136487425	341.129294960907
1656	1656	528.806539290004	671.841150034735	114.848586278763	342.305813826458
1657	1657	522.341842169236	682.030373595999	91.5517803214536	343.09612149931
1658	1658	519.637252457136	668.759199532916	113.273853795338	344.12829684264
1659	1659	516.822528911942	681.801641739863	113.580640345438	345.356010982532
1660	1660	524.245242437216	677.087368959285	122.156898237842	342.795349559378
1661	1661	524.53218457677	683.582894571476	179.318846613189	343.80318844957
1662	1662	521.407908424527	664.942292506129	108.440737209801	343.868778607215
1663	1663	522.181688723888	684.469172217537	116.173549009232	342.758437011341
1664	1664	525.781254390255	680.573499064133	145.504545655511	345.153597393415
1665	1665	524.312641511046	673.684707089407	118.980072827746	346.797516637881
1666	1666	525.204778593299	676.020232916765	121.545321399319	343.643212756642
1667	1667	525.8441790429	663.737973103889	131.019891993742	344.002810703084
1668	1668	526.447455588899	640.137372148319	125.350510152903	345.31137228579
1669	1669	526.366549777879	662.56649466128	162.117168320507	345.868090768493
1670	1670	523.693145891464	652.470705197748	123.109732763241	346.262278403027
1671	1671	525.042758788623	662.463400846947	150.519947587207	349.347871524662
1672	1672	522.442512226917	686.882412672385	125.14620050187	342.766582087931
1673	1673	523.607806317047	661.370106275868	158.765195677694	345.332821702676
1674	1674	527.578527842786	696.35155878642	153.12725538671	351.201317742079
1675	1675	517.484984338405	638.013222272173	156.03500931862	343.836412843483
1676	1676	522.632760317134	679.391498266892	128.212538887573	342.371903727278
1677	1677	521.754803771609	688.162985875069	156.752051234019	339.217316060936
1678	1678	520.358343266749	682.019713537306	131.697807224469	338.86869189336
1679	1679	526.654913328145	657.001394392838	130.978982543092	344.270090289578
1680	1680	529.689265147829	652.750697739501	109.528502457266	340.312611191806
1681	1681	523.027422459186	689.21644192816	161.586172341687	340.939809763258
1682	1682	527.198293969265	676.168894063998	109.96466644329	345.867437081216
1683	1683	525.988554306393	666.408680526001	142.737493680113	346.228874549317
1684	1684	525.144229666061	661.644006811856	131.144693259139	344.940262081467
1685	1685	525.025853472579	662.85245968234	124.391847287191	342.641450241032
1686	1686	527.792269422616	671.777238554788	148.76911352925	349.230453925465
1687	1687	522.185912412876	675.487523399336	133.802707278956	337.80320807874
1688	1688	522.815765701307	681.034797802565	150.559629336975	346.562611322343
1689	1689	518.556841054116	665.91900649671	152.471730563942	341.058017409366
1690	1690	512.266093668472	666.66910665887	98.5243834794694	350.45075582108
1691	1691	519.620783947168	652.683952390925	136.877462435521	338.130966413878
1692	1692	519.43963730635	677.386761239314	121.231369738998	350.06651164384
1693	1693	521.892120189116	680.962480527559	137.353182417586	339.22497756839
1694	1694	520.118107307598	666.66346500261	98.8282135858596	348.422520754055
1695	1695	525.242022315946	654.548466570896	131.004903185226	339.510836209871
1696	1696	521.633799578205	652.613198461775	142.589451767762	341.392211101657
1697	1697	521.208324542003	674.379634037218	137.929462426721	351.888093215807
1698	1698	524.604952767238	695.484242209985	126.017677460103	344.13531068009
1699	1699	528.709944774588	664.953525777162	154.147434863332	344.029109811693
1700	1700	527.966556031686	682.176856662895	101.024654473683	353.409364446955
1701	1701	520.608407229772	672.777914637848	93.1183751112705	346.567790185663
1702	1702	523.776724808144	656.92391529041	122.829438124229	342.89416043692
1703	1703	522.450729403321	654.45050288004	131.903058953644	345.239616332179
1704	1704	526.480435376138	661.61669028318	120.913004091511	345.039250333186
1705	1705	519.866936386906	643.760435729771	129.931412795658	341.743964253739
1706	1706	522.913716831269	682.146582763546	114.241317259235	342.652529436579
1707	1707	520.787454206186	644.675891152772	139.487884139052	341.669823794267
1708	1708	519.917048137349	671.990598482137	120.367137252894	343.282075544953
1709	1709	525.783667110247	650.877457383147	136.734315172498	338.036600668997
1710	1710	521.423506052675	688.222359428572	149.597177282938	347.178185349515
1711	1711	524.359540856065	674.955233048026	118.772592652341	343.486530860253
1712	1712	519.84284259367	649.259785056601	155.186538241553	346.45048221548
1713	1713	518.268360434928	690.394025783191	167.680622835513	343.699006616894
1714	1714	527.346995497763	670.96130859901	127.490989231135	344.293366302503
1715	1715	522.084156838787	682.654509793781	143.836588738611	342.960420185128
1716	1716	520.46200832259	681.292414016231	137.477216338107	341.024876048267
1717	1717	528.855721651063	663.974059917916	141.755071284301	341.202257520435
1718	1718	522.30089087394	670.256464602211	173.026406660633	345.972066396758
1719	1719	520.68848591677	683.983063182856	142.093336514896	342.105267703998
1720	1720	526.928496767724	660.744125566671	126.994432450416	345.788032691462
1721	1721	521.639473861236	688.275360467018	125.286576040837	348.400721094079
1722	1722	525.32953194454	693.393830446112	119.805548954958	341.293788066013
1723	1723	520.66964569141	644.360028537072	133.892459477561	346.382800689247
1724	1724	528.3356487229	677.55995409121	128.162119087808	348.981623591699
1725	1725	519.816910063248	668.401652361308	148.132824361439	341.467662402029
1726	1726	528.75728914188	677.370372296376	153.357376820003	344.655475292439
1727	1727	522.967110944375	683.984553103025	138.926192483635	347.929537894473
1728	1728	525.948840939824	673.73837316891	129.966795241509	337.071903394247
1729	1729	523.34897709565	663.911551723985	142.209938973902	346.291745352041
1730	1730	522.259514527839	683.827347232459	126.431768446773	345.482949133042
1731	1731	524.331347316531	635.894526431924	114.67795190673	343.789037509654
1732	1732	521.898911836235	668.258432429438	126.362310951504	345.968542682562
1733	1733	520.986839002989	692.582834682902	118.208099576243	342.588381596982
1734	1734	523.750299764777	663.783424986171	141.664249198447	342.111000269984
1735	1735	522.098870065574	687.752675325808	159.191944131535	342.903567410548
1736	1736	517.912388225527	657.863447728559	145.67508430643	346.987350948661
1737	1737	524.784504886617	660.126296895813	154.010781946464	344.031483775841
1738	1738	519.605557433948	675.925601843842	129.604566014782	343.047822690825
1739	1739	518.552079216148	643.672850929875	160.221713628997	339.371005733739
1740	1740	520.587543145686	633.705436689916	123.741826804226	349.423861964778
1741	1741	525.687055799459	688.778873170931	154.954280735524	339.887687082747
1742	1742	521.207842892844	681.596606967089	124.168089814498	341.81662645025
1743	1743	525.361068007509	677.439057569579	150.319668334905	348.725776317677
1744	1744	522.218635538467	686.770994099795	129.38357400018	349.54261030252
1745	1745	524.796595050661	665.013747225676	145.130415012262	346.897571462479
1746	1746	517.047403518659	656.217632385439	146.644534848948	345.521787398856
1747	1747	522.229869305049	658.854290361587	132.860311696608	345.019622954919
1748	1748	524.381474000087	661.769522154024	129.837909111118	348.88954350468
1749	1749	521.407794839834	696.378995614245	150.372058084252	346.056455084343
1750	1750	525.58596535653	656.666576342991	121.140308519951	351.919108622506
1751	1751	528.765543030426	683.682517015272	131.450470011694	341.986877045831
1752	1752	521.392477220225	668.508958501114	121.005056904959	345.070612803562
1753	1753	522.089964145289	660.190607410389	118.977619431086	339.905409434631
1754	1754	526.455706115824	701.653703458779	119.63699384007	345.304691760087
1755	1755	515.624896216865	676.141844542624	127.404264733595	348.189453695971
1756	1756	519.001279537704	641.836491573212	110.300173685804	343.315595004208
1757	1757	522.935180190845	705.321686490587	112.824568036963	341.649508057334
1758	1758	523.995869924104	675.825396011338	137.758328332154	344.688828579687
1759	1759	524.055902411909	684.449220628309	128.065818623004	344.591541075884
1760	1760	524.115806975437	681.549948024537	140.939196786966	346.691323211818
1761	1761	521.675873320774	674.139528754944	146.204766710648	339.45011022698
1762	1762	519.481397660688	699.750464569885	156.987694071141	354.385951745803
1763	1763	523.914401974219	646.185629616826	124.792724547788	346.73339510606
1764	1764	524.588385959319	668.016786772383	129.257943231412	345.575940486588
1765	1765	522.47330177356	665.175269833115	129.500324503127	351.36789120558
1766	1766	521.474053014698	661.634753452531	120.245327811183	340.397865311342
1767	1767	527.778923095746	677.900358967841	132.740813079351	346.305330739259
1768	1768	525.763103099608	650.58015520062	151.501616144288	342.338831599165
1769	1769	528.538787469486	670.461328628709	109.413660014587	350.260150647315
1770	1770	526.849578851106	672.380682157715	103.745088508108	347.562545101113
1771	1771	521.355986644916	704.64663850489	96.5295268267466	341.469833619555
1772	1772	521.901444993131	650.836645132857	135.204772791871	345.950005468527
1773	1773	522.653088006277	676.955442232663	109.792915852531	342.285640841911
1774	1774	527.02422844374	660.125222680557	139.481119971011	345.82721334901
1775	1775	522.123541648121	642.834414424724	130.904324467282	349.207364605639
1776	1776	516.412512718878	689.101626735555	129.164255908242	343.382332647006
1777	1777	528.622720463235	682.455875582122	135.871728883866	342.443589078296
1778	1778	523.850698899682	651.098577263053	137.324072616742	343.497646266428
1779	1779	522.092236474272	654.812814059362	131.448396820359	343.297275412359
1780	1780	523.076075198135	673.60105155385	117.873173829855	341.360436522828
1781	1781	528.471925747932	624.965697945705	137.706770311394	343.871363344483
1782	1782	521.132162274049	661.956536437318	130.207609307892	345.496057066227
1783	1783	524.359798233023	670.566628854468	140.218906070334	342.016558899185
1784	1784	522.779518904588	665.361147847595	112.828119956829	344.700433691479
1785	1785	525.975729397053	650.104392428759	148.949553268966	346.760519978903
1786	1786	523.464388006726	669.117353734935	121.360244575461	345.163454600214
1787	1787	526.926355850369	682.719964012902	125.884861444309	343.992059392258
1788	1788	525.478653538936	668.198805798766	129.565328961892	341.615864997119
1789	1789	520.943706280826	707.889070346306	122.113818996876	346.506069007137
1790	1790	523.517875351194	648.050078912719	121.952661326174	347.977548328874
1791	1791	518.451369291176	630.321941201351	118.497964804257	346.900568221451
1792	1792	521.026532742867	631.676700111915	75.8692968919552	341.49602696093
1793	1793	523.596157654784	647.234382736558	149.563165223945	343.392400561547
1794	1794	523.054489614183	687.024673792827	153.9826468154	344.085445227361
1795	1795	521.798867288264	658.03470420331	138.746275517842	342.364078319748
1796	1796	525.150799059447	676.366423189198	153.216724302759	343.069913211962
1797	1797	523.721408843272	674.97377474202	139.533164716242	340.603054733473
1798	1798	521.641359251889	685.646857126679	146.208760932412	341.688158032038
1799	1799	519.805402624928	669.038671338665	136.995370180803	339.075733782454
1800	1800	524.086771170201	690.906815992209	140.382171645584	344.506656385616
1801	1801	519.889884649004	669.833267808928	99.1116606169352	351.883107631182
1802	1802	522.891492786641	680.473872995549	115.042558851479	338.932924183732
1803	1803	523.61962652868	706.747609127114	129.972847371074	344.337122536862
1804	1804	527.250828949664	656.884237342497	121.433115324796	344.434068366087
1805	1805	518.982173498763	681.977198433191	140.512126674641	345.864333777941
1806	1806	521.558062447292	683.355028865116	121.702456158262	342.525235559131
1807	1807	521.468815181095	648.219362976287	120.929386548354	345.293151678111
1808	1808	524.448873719156	652.865467925356	120.088505908529	335.219823470157
1809	1809	522.92857757993	678.806692086271	104.274564385214	345.615815017243
1810	1810	514.856046966078	666.376962078295	138.178958343635	344.422884924032
1811	1811	529.224400994767	645.381560337875	122.785435191946	344.424874084075
1812	1812	526.743351195151	644.433300236233	129.094911567854	343.992227662683
1813	1813	526.222315234359	659.450902243956	124.439038931663	342.70246630708
1814	1814	524.51742705198	694.996092381692	104.02222279567	343.503360559424
1815	1815	522.667278011901	674.535290305847	128.559441345748	342.788832111435
1816	1816	524.956088372741	662.030338692923	153.096731552016	346.838152540481
1817	1817	522.022179042306	663.752630723893	130.085050673918	344.312873057694
1818	1818	522.53085748762	694.877414704121	135.789226572798	339.926511290181
1819	1819	521.453181758913	667.294120145176	154.975827198266	347.000325814996
1820	1820	522.217878809778	681.902486668752	123.112867789814	342.916440297344
1821	1821	515.387437415357	655.34401491031	115.543391783399	342.040731026123
1822	1822	522.132611008454	699.227395181455	130.225176397978	342.872497698888
1823	1823	523.158900125654	668.535299144893	114.353775747471	338.575990558466
1824	1824	522.39070588743	634.752589882609	107.82867474861	346.450971480101
1825	1825	519.455493885012	670.771846889662	135.093353054406	338.839282397055
1826	1826	522.59189081297	695.836713058005	139.817245490097	340.883203374667
1827	1827	520.621003894037	652.716312412041	122.246353466794	343.665016111844
1828	1828	525.128946510491	681.67215808748	131.380602156511	347.360714379299
1829	1829	521.383039506837	665.228811515132	136.577265924359	342.750460585099
1830	1830	526.084790977917	663.317967339756	133.148479367247	339.827075417794
1831	1831	519.842904520366	682.281215579925	140.388029527602	342.293684626028
1832	1832	525.168061323302	684.504669518242	112.647514444332	346.036508865793
1833	1833	522.126130980731	684.307535710559	132.272248899506	347.187749870284
1834	1834	523.959536846719	694.515264745358	116.801768509962	343.739166359044
1835	1835	526.692595123724	663.247168643588	120.173802618075	346.051676588909
1836	1836	521.600674588671	655.402407283082	166.164622449461	345.803723628638
1837	1837	522.664229238744	682.957489560646	115.427238992825	343.413537752497
1838	1838	524.960863641879	687.850142434727	170.131501716021	349.254160046701
1839	1839	521.195361338368	656.83928077051	144.862716773202	349.259600074055
1840	1840	525.436663567451	662.549835769593	133.333982717609	334.501530866805
1841	1841	523.55646662969	642.226204223127	108.686672562205	342.141427509616
1842	1842	522.863522695407	662.687523167832	102.136272483881	341.551001422498
1843	1843	524.057396894787	653.566433167792	145.881721029651	346.40135228138
1844	1844	519.625351428382	677.765055973341	154.395914335742	348.115836635882
1845	1845	520.906678558793	700.969323825127	114.583838178419	344.302768783086
1846	1846	525.588078624997	697.285906438309	137.10656556182	343.077094254144
1847	1847	522.688100934288	682.232893187467	139.357977425915	339.420036403954
1848	1848	527.551561949146	688.556551545758	134.103950988439	340.690715069595
1849	1849	521.234322579897	660.5259881401	136.15118772936	345.713144468768
1850	1850	518.953478987394	664.449504469891	125.110233942505	347.864761518739
1851	1851	519.582830249375	662.344158476331	133.242599052863	340.785843511916
1852	1852	526.781730704051	656.994693856923	123.124042603394	343.324596587476
1853	1853	522.665165322356	684.13959568743	110.075723875184	343.133791864925
1854	1854	524.175954935379	655.827763154678	127.680880718331	342.801208765254
1855	1855	524.003715484917	714.993479738598	134.74748879275	349.706025645796
1856	1856	519.773837667695	676.575349130634	115.177804412225	340.932779998574
1857	1857	525.451354473613	675.540247644784	171.07935102882	345.060385456061
1858	1858	520.820143000842	656.389185054536	134.920000401549	342.004129171354
1859	1859	523.462611784563	686.972643470014	141.536632878376	341.980560459239
1860	1860	521.948306210772	665.400638703757	151.864595668622	346.555056339842
1861	1861	522.44783701111	667.158833337008	135.580361890046	341.888602660125
1862	1862	524.496345386955	656.864898311354	134.030522776333	338.650743770458
1863	1863	526.21980556278	694.264540602567	124.609919062309	348.924605928455
1864	1864	520.005847380703	701.978384464352	107.91990315574	341.491894833234
1865	1865	520.986624525407	668.039621520252	133.924879329005	344.550546462339
1866	1866	522.091241411978	674.842964679797	146.422630539585	345.804291357145
1867	1867	516.410755957128	668.660438482011	133.849155522828	343.566459698255
1868	1868	522.268770375188	664.318892543755	147.245916729743	341.548946120431
1869	1869	519.530740993609	673.060059686084	133.485827176746	339.439990894158
1870	1870	525.213981818041	664.764997740654	140.257551920562	341.694385296895
1871	1871	530.578119875613	684.628552290181	150.177014395786	343.803122873394
1872	1872	524.649638908458	658.835049586748	138.960628408143	344.775935282509
1873	1873	517.967990383821	670.211653549715	121.444945764342	346.497637796259
1874	1874	524.843856022069	667.886593018616	138.424402670069	342.857125983923
1875	1875	522.188811934822	667.274263031862	146.337640316084	349.309261425936
1876	1876	529.965225356234	696.613507469491	124.197960984806	345.298474431699
1877	1877	522.17027620138	678.08760132538	119.118571123924	344.946100020722
1878	1878	522.073861164904	705.861180124166	121.839779514635	343.778220526219
1879	1879	528.283786046166	676.810189780943	148.296282029442	349.114096447169
1880	1880	528.476755895338	660.258824594927	139.428375381367	346.457356694947
1881	1881	522.137942274891	658.700050851689	129.007226457817	346.044057437424
1882	1882	524.855379495305	679.61895390789	121.539529487078	341.457890208774
1883	1883	524.092588288366	632.950581947339	128.884885063382	346.76047873522
1884	1884	523.01609444837	678.320600091461	133.501025103697	344.144319944286
1885	1885	522.865153103083	669.179969629575	144.532472594281	341.703011165754
1886	1886	523.370738442483	661.704043034097	132.04125904052	344.553858763428
1887	1887	517.50538424898	632.336751037184	135.525003994769	340.898431567457
1888	1888	524.768534588809	696.638738993787	147.413860825514	345.510943339157
1889	1889	521.867797900494	679.246916681085	129.169444434982	339.628687664137
1890	1890	522.588349764083	663.564615230559	138.800471831835	344.250762286595
1891	1891	520.798236798892	677.940351461002	136.443942701461	341.798336050108
1892	1892	530.848594347776	654.607548468708	130.139065123588	341.954006284519
1893	1893	528.641115673648	648.800393463861	123.589916739276	342.874667798685
1894	1894	527.035632299957	672.698529536744	109.305850900935	343.800696051966
1895	1895	523.635130772495	661.924841955149	108.190441164482	345.945670191849
1896	1896	521.154813614055	674.040630019348	118.554341224105	342.358763244873
1897	1897	523.992636572731	694.312309911719	118.027328624755	348.406316098191
1898	1898	520.715190780691	683.826970996236	134.945940108142	350.255254776796
1899	1899	521.576909934007	687.817053985632	136.338053973353	342.870992006041
1900	1900	522.14507391867	666.741949087637	140.425805693804	346.389779107547
1901	1901	519.471306989765	695.714127809902	85.6385806538806	344.772470450578
1902	1902	520.534952246711	672.113874878293	105.791128089722	343.763812023539
1903	1903	521.434527330468	660.533710699197	168.257312004179	345.803922463404
1904	1904	525.252013001867	657.192032863674	106.031999637931	345.04974237412
1905	1905	527.359740491279	688.830330577732	135.33884669956	338.632626573639
1906	1906	518.999511914319	681.180631758143	115.098813603525	344.845570815512
1907	1907	520.297157124435	683.941101665912	119.111466791136	343.955622465766
1908	1908	525.678171458435	663.403837090535	134.940381312621	336.468479588476
1909	1909	518.079107744369	634.183388478051	147.234964369267	344.061500782438
1910	1910	523.215432555067	697.662650206384	113.898995280705	343.159184419418
1911	1911	526.575329926212	626.775360642993	107.677277644667	345.276563406441
1912	1912	526.736861945944	693.880071394853	128.855767848161	343.06690187695
1913	1913	520.81981023581	688.848590376534	111.709169175018	343.991489690876
1914	1914	519.461811693964	668.73396825003	136.502746107134	340.258462268619
1915	1915	524.006157348527	674.246983073752	135.375558520017	343.958161241981
1916	1916	522.504102642413	640.250305637534	125.311704746879	347.84215916057
1917	1917	522.046752233386	684.427271473687	103.23187578309	342.527794134296
1918	1918	526.349308435836	676.247082463312	126.29146924573	341.030161810345
1919	1919	526.322016650949	677.223665675134	125.619239311862	343.74641700299
1920	1920	520.298442657316	671.486189891049	132.858469557622	344.274030575984
1921	1921	523.175344955821	645.122178667105	124.150928594621	342.207691607648
1922	1922	523.371075018224	687.72159206989	76.4301533513581	345.789149464792
1923	1923	524.792171505506	661.8547541535	142.871299072104	339.512672872827
1924	1924	521.467645242672	655.811109238846	132.286546906218	341.89129570075
1925	1925	521.761120390406	673.807317138218	130.007501759694	340.336108729836
1926	1926	523.499289251017	670.59605156897	146.746002457496	344.942220712506
1927	1927	523.237949969766	666.353285764924	132.55315997132	346.168987247436
1928	1928	526.782706323818	702.510005169923	132.37518494081	346.937763917678
1929	1929	520.011185913207	692.467970321097	143.449479531513	346.213422162887
1930	1930	519.662517922899	667.562699035679	138.604422119628	348.267008777967
1931	1931	523.866175917783	673.215915157248	131.926632114342	347.027996649839
1932	1932	519.293290272807	692.553777442447	130.463424750471	342.754544134713
1933	1933	522.784743903181	688.359142163925	125.757911345086	344.595323755846
1934	1934	523.979269871755	689.280942379554	128.855642469204	344.983072880627
1935	1935	520.788592061781	680.279491846326	114.895326334151	343.126607559967
1936	1936	522.876469694662	685.518526814241	145.919745879604	344.29054587591
1937	1937	522.448862552422	703.389367562862	149.946615487288	349.970121169091
1938	1938	526.163410350918	668.722671641311	136.024969192949	346.446824929486
1939	1939	519.58346687258	626.73144338109	131.683588615391	347.430472489181
1940	1940	521.028075898011	631.758711258333	137.099569168717	341.355013332319
1941	1941	521.420581613957	700.412774279783	148.062054718758	342.861590310135
1942	1942	523.592014823021	650.779258487782	115.105298899962	342.997414907762
1943	1943	526.770867655602	687.050554160469	113.889634882582	344.463806091475
1944	1944	524.749310097602	680.23089290048	111.988388845061	341.681300338233
1945	1945	519.201032247875	670.72056301751	148.225283119343	347.064171708548
1946	1946	517.730063063234	684.464337775696	121.590678201985	339.836197583896
1947	1947	522.609373351181	673.038026869772	124.408259201501	340.491520997084
1948	1948	520.54240944257	654.714338869523	125.651371685324	345.853035265966
1949	1949	518.905264508282	683.137687746652	124.949040785655	351.461424150782
1950	1950	522.038163475023	666.090882912792	130.364940149973	345.031758176082
1951	1951	524.161482219597	674.180139866426	136.315508329986	346.300350143377
1952	1952	521.04050833513	705.661055489725	136.652946919662	343.757244369918
1953	1953	520.133769325061	659.918986390741	172.77759431762	347.891835807344
1954	1954	519.812644888592	680.572944435815	135.191635937758	345.712580954168
1955	1955	526.033518134408	664.432150908187	101.579847449807	340.874223867383
1956	1956	518.439634407551	676.396369764969	97.542763084437	343.922574795627
1957	1957	519.157700559424	672.41268624401	126.349371992133	345.618703198325
1958	1958	531.186444348214	678.626338271171	116.325126333865	335.379882173876
1959	1959	525.285618778874	663.405433454782	126.829166715924	339.584828346138
1960	1960	519.395783685843	686.067885980251	131.310362066343	336.240519660188
1961	1961	520.446433758414	678.816410917585	103.992590531015	342.577955571572
1962	1962	520.861363397008	693.259906720021	126.349232746192	345.572511714183
1963	1963	524.982553499582	690.749565374446	123.630200421121	351.464242851445
1964	1964	524.726770279563	691.788262271308	111.944349849219	344.900332557291
1965	1965	521.866167345602	654.884188449645	145.165554439926	339.059387716869
1966	1966	528.853647331219	663.033007999615	130.338825441099	343.3096576992
1967	1967	524.056705304982	663.094107915219	173.514234854519	345.440203346814
1968	1968	527.037900945426	686.840042941036	138.740149375225	339.972762838208
1969	1969	523.4167836074	694.036379214116	98.0731510580716	349.516575742797
1970	1970	521.988952939819	642.027109986172	120.306384853441	341.460439338223
1971	1971	525.597633788224	665.162803673799	147.459200658591	339.583221953425
1972	1972	526.369658863051	695.984442435077	128.37975908188	341.201691035165
1973	1973	522.658508181313	683.89022501643	94.5318025480793	347.861180355194
1974	1974	522.427486856363	655.446785979668	119.178230201295	342.884245654344
1975	1975	520.732402539057	697.865185794467	111.37533390998	348.112802362373
1976	1976	524.389916392478	641.217327606897	99.0237892940317	343.421193418918
1977	1977	521.967549370827	685.15475771718	114.856684999405	342.362142739684
1978	1978	528.21434270396	672.66513152572	122.377607165316	347.815833783048
1979	1979	520.633231821424	642.997678839003	118.609491234851	342.93687265231
1980	1980	521.330500807922	668.986433214483	133.74380862837	347.923464311817
1981	1981	521.075597583992	654.348087295287	169.582526023801	341.77979566217
1982	1982	521.199842327069	691.689035149994	145.620558169188	342.110072225037
1983	1983	521.378825314833	679.129194201505	125.348399482924	347.400824585308
1984	1984	525.889681932981	688.327970350192	124.508409742958	343.333151290549
1985	1985	526.291580514821	678.945509910877	101.770310592926	339.86922801608
1986	1986	521.053508850824	682.955051303967	108.014095342597	342.569217667141
1987	1987	522.991825741014	659.752169093693	131.518851679172	340.503193349901
1988	1988	519.821287733894	672.65184898964	127.219977803336	342.153521568659
1989	1989	523.622715064432	681.200698964613	115.2493197663	340.555172693515
1990	1990	519.306530580009	665.243648211816	135.059872188038	334.442166676555
1991	1991	514.382840099621	696.422547759344	119.366207376589	344.210899439767
1992	1992	524.530160196378	700.061677047411	158.126013442658	343.75292199208
1993	1993	521.195679230583	667.176169134495	131.830506481369	343.318846185762
1994	1994	522.096304344307	658.384124725216	152.286122242662	345.731243782914
1995	1995	522.122135859214	670.238988887037	146.006419546719	350.116616150791
1996	1996	518.083045520916	682.755226483011	137.98282476601	346.884942426143
1997	1997	525.606894598329	685.408569056039	125.88766058061	345.78527473946
1998	1998	523.847062740376	648.596010501933	107.258718595868	348.361508880881
1999	1999	519.397776516523	672.620596979927	111.841694006728	341.463087217286
[truncated: 3,001 more rows]
