# Supplementary material for: Hypothetical Outcome Plots Outperform Error Bars and Violin Plots for Inferences about Reliability of Variable Ordering
Source: PLoS One. 2015 Nov 16;10(11):e0142444. doi: 10.1371/journal.pone.0142444 (PMC4646698; doi:10.1371/journal.pone.0142444)
Supplement: S4 File — All experiment interface and visualization stimuli code is available as a zipped file. (ZIP) [file pone.0142444.s004.zip › experiment_code/data/one/67.js]

var results = [[527.554523568664, 521.031418215399, 523.937230603088, 518.512863229831, 525.437698212576, 520.983083018899, 525.567858546487, 524.412323142767, 526.040897727868, 525.64408030288, 520.313351385763, 519.802315288788, 528.700087152661, 528.129201558624, 513.97220844493, 523.075118170763, 525.392453181949, 527.131954821227, 527.601872973324, 519.789113032418, 523.605712262308, 523.421074474327, 522.75089188108, 524.370515453173, 521.710898653784, 527.909991575756, 522.330143373551, 524.445672896074, 520.530436046117, 524.300372089438, 528.072087729399, 522.568261297685, 526.035591414202, 528.723502737724, 520.284500025215, 521.482828149142, 523.238443293621, 522.414636122716, 523.5933028238, 522.683447478436, 525.968736231358, 520.795806667246, 524.871149987634, 528.635248215154, 520.18129352796, 527.022269960105, 524.521975050895, 525.325328582716, 527.943673867964, 518.187466143027, 525.529477110236, 525.751254662508, 523.63938662881, 526.194465252324, 524.469298253256, 520.825136466756, 518.426550003524, 523.828957834591, 522.452694820669, 517.296195111419, 522.00996840268, 521.018152352623, 524.889203541502, 520.799354708005, 520.857228691571, 521.852316220265, 518.494361147129, 529.265771871873, 526.74685318819, 523.67077695875, 526.737330668733, 524.333892360847, 516.467139434682, 524.900654327358, 522.267890726371, 525.392354474568, 517.64031876673, 522.465936601672, 523.823394176314, 522.465563065848, 524.949048143254, 524.032840357584, 522.771726201051, 522.194958904361, 522.449157324561, 522.159902820898, 525.689253644958, 522.407164165624, 522.720434472535, 527.594305845261, 523.01277031386, 526.314457888535, 521.927965464077, 525.834152767689, 519.374804778619, 524.872686526068, 525.458488893718, 523.621774060776, 517.87490863184, 523.642398240629, 521.718093617928, 524.284997252405, 523.756368762059, 522.25639280637, 525.384503514562, 527.699582072435, 524.400130511837, 520.481311104069, 519.196253493428, 522.337876590053, 520.220070277682, 529.326932440933, 527.233424950265, 522.211298662284, 523.485496864194, 523.702657436053, 527.570771335416, 527.392094293418, 522.662997640643, 521.079861371641, 520.439780703789, 521.919037646463, 522.373568108402, 519.366987705807, 522.209230510737, 523.427702246537, 518.599857975626, 525.858092673197, 524.046975943483, 522.947588253574, 522.106367800089, 524.26684785643, 528.157160422188, 521.983298126931, 522.983911990949, 524.68393037154, 523.743780282088, 528.670225154236, 524.832133470571, 522.234473638286, 521.320748828916, 524.186031869646, 524.686580005315, 526.832508467411, 523.573524613824, 522.556474174731, 519.663229818183, 522.897543387574, 526.917702687785, 526.353655184433, 524.613322216719, 523.62609275742, 526.817029727528, 517.146595447207, 525.562988507236, 526.481740115967, 516.414291058647, 520.714665604007, 521.929825663801, 522.640580762404, 524.29007232259, 522.553381601521, 527.848780611144, 521.136469061968, 521.19817090985, 521.938763350804, 521.608776319427, 527.583216351619, 519.027890897609, 518.1802972903, 522.467818823912, 521.082251807922, 527.256292396509, 520.047903454871, 521.256691778461, 525.037532897058, 519.405381091129, 526.970494809167, 523.488795016837, 523.523356888645, 528.759452295654, 523.987876460242, 525.821939168404, 523.631179560775, 520.338469065251, 525.140702933779, 519.766677961955, 524.029797727432, 522.090869186216, 523.927785183407, 519.445527916556, 519.701546304623, 522.85986111577, 527.493953196906, 520.905865225811, 522.579843296844, 520.533536609488, 520.745294384368, 527.808069947002, 526.387907674309, 525.576255818809, 524.464448339297, 521.295668149605, 521.56417174439, 520.791032524874, 522.167287130847, 523.889160077571, 517.338099600537, 525.857922766468, 522.777885052493, 524.346708689105, 525.238464780156, 524.737856737272, 519.416386308485, 519.082187180423, 523.061677995971, 522.839728396488, 526.04328161637, 525.260918941651, 523.854763821064, 524.462745728349, 527.122137025068, 516.349920513306, 521.569984985639, 520.38160435542, 523.200534106727, 522.790728708896, 522.091478572476, 516.864104953909, 519.619258068066, 521.583500661145, 518.268973748813, 525.966634945985, 522.606673841324, 522.791331095582, 523.639166693166, 521.307619161574, 521.504188400882, 518.019610140971, 521.60383453257, 522.379999960193, 524.880541871714, 522.31384672419, 522.10883639647, 522.736028463675, 521.570194478656, 527.305656654094, 526.293868231303, 527.495292445027, 527.219993855824, 521.568376999067, 521.879992672091, 518.597139913228, 523.731259243831, 524.462620733512, 520.998307711668, 524.768002388921, 525.39441614048, 523.254800628745, 524.778340859137, 519.975722238502, 524.657965330949, 526.244746918198, 524.269568703153, 521.896979460503, 524.350068907833, 518.235336519946, 522.292558426882, 523.297841897959, 519.608810121323, 525.056455619564, 527.94658625316, 526.711432572866, 518.511190035771, 528.165544767948, 524.624979478676, 528.375413121601, 520.253267238894, 521.315298799188, 523.421986381521, 523.587487210701, 521.20129828, 524.38182170436, 523.015376122006, 525.326040100812, 522.821579441872, 521.318835640303, 524.636464284219, 518.687760792961, 518.496552398476, 523.310069490269, 516.048869474112, 517.897220074998, 522.923420985454, 523.997418053171, 525.718129695068, 526.132048594046, 526.647609439455, 520.546081982439, 525.585123266053, 522.695697335376, 523.540202770427, 524.531227290138, 525.904881347006, 521.258987206308, 525.472709085371, 522.5723645639, 527.726535978561, 520.736442986447, 522.345463266861, 521.362849325142, 522.920283688235, 523.467910506711, 520.792804526067, 521.204584907813, 519.731061033069, 529.716370667508, 519.518632100358, 525.112096666717, 522.616848014668, 522.339859642027, 526.672422224762, 518.354446749953, 524.881371709519, 527.13393856145, 520.064288934876, 525.54794611682, 522.659723143567, 516.817069115678, 523.263000010729, 519.968511675183, 524.48863032183, 524.28861788521, 522.898785397213, 522.275890739419, 526.706796141932, 527.010662315867, 523.357998555398, 523.264973182347, 515.069047988111, 528.213112071462, 525.116045618187, 524.243328220193, 521.787710808903, 517.580195304074, 521.848548972573, 523.002689087778, 522.391324712361, 520.259117854202, 525.775628604936, 524.852472454636, 517.290492971729, 524.709588365934, 522.856346477996, 519.368636828435, 526.014570558444, 529.466911518112, 526.07922911591, 523.402801809535, 526.812028118675, 520.447625755779, 524.607376441463, 524.730400975892, 523.122553521712, 523.60396244529, 521.103183397173, 523.652550977664, 524.50994175956, 524.49055703157, 521.282868983845, 523.703611799377, 520.08076776385, 521.335191195395, 523.747111553328, 517.367351455357, 523.710982925812, 528.037220464698, 529.229322666647, 520.61451098879, 525.587379970124, 527.923503256774, 525.899719456947, 528.307283627886, 523.763120190949, 518.283538701451, 524.679964231232, 525.729353744106, 523.935223316295, 522.08510815345, 526.576879107227, 520.624138938592, 523.812898083541, 527.877802414648, 526.192602817566, 525.55189817376, 521.774637913194, 527.797845741578, 516.256832721447, 529.385322495501, 527.687076653968, 522.090244463883, 525.107303409703, 522.986255409843, 520.070229854738, 516.34694012484, 522.949698145842, 522.73206783401, 527.296410656233, 523.344735406152, 520.795509875499, 522.002963977442, 521.403369680746, 521.763138674537, 522.694767098007, 516.754238810974, 520.005017138013, 521.802350207164, 518.595383677812, 519.700816262251, 526.550918750259, 523.160321307342, 530.099023558213, 526.684183871739, 518.174482710377, 524.105705487509, 522.281699868263, 524.121663053715, 522.855497987402, 525.932796381363, 520.046082338115, 519.158848539604, 518.424155259833, 525.449239065156, 521.764278377232, 517.427911558997, 524.679786334104, 518.989015633038, 520.438105091348, 523.975542342129, 525.847224968194, 524.288760762054, 519.560103660016, 523.285394455177, 514.48004903565, 524.89409358951, 523.966183869095, 525.292572885269, 524.313593801926, 522.559039978952, 518.882297840102, 522.213321129898, 523.539172393762, 521.811461483196, 522.028063679799, 523.181482988717, 525.338108041639, 526.291724891643, 523.303140989044, 524.267355953512, 521.440601305776, 524.871589604976, 521.925864886214, 528.12335332296, 517.30862280061, 523.992056504042, 523.013801867335, 520.820663733307, 516.962021417658, 522.944740010178, 523.117790548627, 521.056636384102, 523.906820276997, 525.851392355616, 531.020446542218, 525.86217304917, 521.57368981142, 516.667517889698, 524.907362315184, 518.377213117718, 521.18295491412, 520.766731744064, 522.288623965776, 520.267841398988, 527.940336818265, 524.106115977501, 521.021796368766, 518.530755089094, 525.149354161131, 527.288857607339, 524.293067125707, 524.803334703676, 525.337320956626, 519.355691072123, 527.221415750457, 520.44384464409, 518.172826584039, 524.832475982314, 520.316043938551, 531.724592557186, 525.482090544952, 521.07444192095, 521.66501518907, 517.042804008092, 518.198433118685, 524.476142871395, 522.016622257712, 523.6161789433, 526.009277217736, 515.974207214915, 521.963621507529, 521.314768406702, 526.698605568522, 525.261677804978, 521.114033943948, 521.046425344329, 517.629051424526, 527.306325327277, 529.214254036172, 519.223753357036, 528.855083257546, 523.637095011083, 518.895211564384, 520.19312507622, 524.353383428255, 522.258500855665, 520.758707124145, 523.29699931479, 523.997869497549, 518.898638821998, 520.809811728624, 523.477347199562, 523.665641394517, 525.789393228227, 524.267351624809, 524.483868750727, 526.41436989023, 514.115478484487, 514.961984525571, 522.146052999554, 523.87914023086, 523.282248140638, 522.155041570142, 527.192637443133, 523.646873131995, 524.018222031195, 525.568472703213, 518.904249254541, 520.462874739769, 530.206246456348, 524.265595543632, 522.580942680149, 528.902010127306, 526.867446428193, 526.175094796271, 520.918251314538, 523.554953718558, 519.296797088356, 521.233722346838, 520.051311619147, 523.985417874541, 530.750730120427, 526.6167606772, 524.763711365087, 526.810244316742, 526.822800417962, 522.475308836654, 522.883293418443, 522.607349403139, 517.60922445457, 523.284759027638, 525.276361150344, 520.936359538778, 520.45909294771, 524.867444583775, 518.589311568568, 530.562936638007, 516.158568644692, 522.610666137794, 524.307895774243, 523.46002510245, 520.689540210396, 520.901601955583, 524.06035029148, 523.269096279308, 521.337162074203, 520.036194077628, 532.000790098233, 525.966296096766, 522.368557189443, 516.30160165227, 522.223511219978, 523.655942767524, 524.858527098503, 523.240741964082, 519.516297688715, 526.577085213237, 523.602728154737, 525.827831084847, 517.606671294133, 523.061780644008, 520.063252727168, 525.824588827424, 525.418392388348, 524.237259225974, 521.834279390136, 523.896589198034, 522.3756299227, 522.042640388149, 521.731049042497, 518.287597988216, 520.50356292327, 522.977547324307, 523.419970714194, 521.69195255533, 523.832612815213, 518.509470640463, 525.814222829549, 514.003513702583, 521.972864851247, 521.419446405439, 523.39877324328, 522.13922917835, 519.077282566618, 524.404254824852, 520.441619224128, 525.648500570343, 523.046397010845, 521.029814789728, 522.536397160616, 516.855205015694, 519.174419324121, 521.757783924261, 519.589994273883, 520.523106771602, 524.124984327174, 521.187172211045, 522.975208777009, 523.046747831462, 518.914724804342, 524.500051627319, 520.241232556588, 518.871380075588, 524.142429396137, 525.613489065022, 519.187654844482, 519.054321800884, 526.448675605557, 525.604348427083, 528.560370027836, 527.148239864636, 524.491908790649, 525.657993330281, 523.94099150409, 522.750790062753, 520.74622060448, 523.478634508965, 521.536715926017, 527.374731842621, 524.241329405316, 518.68664654923, 525.757324540857, 522.951402008979, 523.442135277464, 522.319279062388, 519.243317106614, 522.284547356475, 525.770978375853, 518.137407558036, 526.608752320502, 527.509361669406, 522.406151009911, 523.605817218509, 526.260611878723, 519.699904613714, 525.795389309069, 524.932087171219, 524.825873228436, 520.008691675615, 521.063030841474, 522.362373584203, 523.820458967296, 525.936674234277, 519.578063817803, 520.621926031998, 520.788105022308, 518.4256496986, 524.09994764384, 526.012251489317, 520.383160691554, 521.67836491181, 527.090907178517, 526.029587786258, 527.893039154395, 520.439959335175, 522.708294302596, 521.725478984029, 524.043766074059, 521.616265644875, 523.332021694637, 524.602443145629, 524.753887883394, 520.334280384224, 523.932053026942, 528.320866984927, 526.336260788559, 518.72749731725, 522.932275209059, 527.026323058416, 524.568019589759, 525.992200535563, 524.709691432054, 523.666996245947, 523.163328964836, 522.627413104874, 521.303478071396, 523.282738546302, 527.260663762013, 528.19776989183, 527.392839636545, 520.420548741654, 517.967088673681, 527.03705713586, 519.900561681731, 525.112261172958, 517.942703719208, 519.498704808108, 527.221633413436, 523.053158862526, 523.772467615806, 521.928899305542, 519.460772497726, 519.292724755979, 521.741096319277, 521.906209327704, 521.55633300701, 520.657244433354, 521.629507598088, 524.997830571556, 523.270305554807, 522.261054715238, 520.83655864733, 521.967370924268, 520.354507301109, 523.293601111995, 520.631088298358, 522.823621574691, 522.012008853329, 526.112730563766, 531.384613108993, 522.511407680743, 524.263727719611, 521.540900076076, 524.709367550233, 523.833521191592, 526.638271407424, 518.929705265101, 522.067411233883, 517.322897377895, 526.668320916851, 524.266475427014, 525.23740247692, 522.798183273864, 524.178557160211, 525.852463006316, 523.847102889557, 521.000434988965, 523.434128802547, 529.219988544457, 528.571462842117, 526.285697819442, 520.872748776675, 524.413232123093, 523.180424277555, 521.75962892573, 524.930111955298, 525.87532965814, 521.219352418673, 520.236423888187, 525.068602488827, 521.776148126802, 525.957963363406, 522.83553127335, 520.45501774334, 524.953247154648, 519.176823714729, 518.4581634214, 526.527455392704, 524.529873012456, 526.603889372895, 526.267187738452, 522.893605940585, 520.686372764068, 522.658144381141, 523.16900074608, 519.275763334495, 523.698315317905, 524.767449219197, 521.028656526718, 522.300068186175, 521.931454037564, 516.293021888887, 524.589789545741, 523.653299852669, 521.066178660009, 525.625914713789, 522.218433752681, 520.867224249033, 522.257411537189, 524.317733887252, 522.801359765739, 533.482689308436, 519.556294142613, 523.392339721817, 526.38930978876, 520.793972287241, 527.123964384907, 528.814542909524, 522.755399290562, 529.955848540638, 525.365904691666, 520.753523479616, 521.415992730025, 516.549335468181, 522.381233761917, 519.668846183202, 528.907199884547, 526.927176728647, 519.309133033721, 522.54570833798, 521.576713444392, 524.179414488042, 523.254280916269, 526.14509592013, 523.782722167671, 521.843561461302, 523.766112217351, 519.240033003971, 524.528956602709, 526.585288762949, 527.439531034311, 522.292790415877, 523.596121930397, 521.350590079297, 520.605470757521, 525.552141378784, 518.800415909573, 528.548359234419, 518.156770373239, 519.192914784741, 525.472271151006, 524.039767022634, 524.053213914583, 519.96275641117, 521.239564080942, 521.049294029653, 518.710288484506, 518.761297677928, 529.38306411531, 522.603681375935, 523.327889404557, 526.963246935025, 523.440520968437, 520.131291219726, 523.470351755444, 519.639890735644, 525.581731525988, 522.996749699099, 523.652174257847, 524.357456957316, 525.113549595095, 521.081242168266, 518.117615713363, 523.435401985704, 520.07743567046, 526.856874174142, 520.773688553056, 525.866898061886, 524.7476371014, 522.748932372095, 522.977799891045, 529.250540365095, 521.514123246186, 523.096039972248, 527.184075182893, 522.123212610915, 522.083913368267, 523.167488059523, 523.904913426877, 522.753228622329, 517.222080009919, 521.241190449035, 515.881094116906, 520.45339492088, 523.454838905464, 523.504147883431, 521.58125003235, 529.289054236742, 522.768331124993, 521.816483453805, 525.562419648019, 520.003931752289, 523.713898541467, 515.37703785948, 527.905703101775, 526.295364927903, 526.49718502785, 522.335603342347, 520.854900724681, 520.892299630096, 519.187087767068, 525.157004772602, 526.005302549268, 522.826399191948, 524.882945579543, 525.004868353959, 520.174893908848, 523.583810676685, 528.734951510327, 524.848175767444, 526.898795966169, 522.266553126397, 518.178511706526, 524.841640578492, 520.743591984076, 519.904363966761, 527.075594009333, 525.421458034096, 525.889228460582, 522.498787847932, 517.321883612671, 523.134215127127, 519.79034212096, 518.48630015264, 520.814903622277, 524.286087060546, 519.348019994816, 529.838589911111, 521.830637062036, 526.883324465847, 527.339177002931, 523.116133417257, 515.598352074188, 525.36120832396, 524.732354777521, 523.816423375327, 518.327298778968, 522.20822747874, 518.290634072488, 519.039042994573, 520.01372400103, 522.949049679625, 520.374818534725, 527.129620090508, 521.397431535533, 523.108609684576, 523.529170416616, 519.724353223566, 530.402293782285, 526.36914960118, 522.370309568555, 526.19947068161, 527.471407378473, 521.452452669375, 527.243588135924, 523.42128283865, 520.408238465763, 520.725386242556, 521.303387143232, 525.491947934704, 524.764108385757, 527.128075890317, 524.304140413273, 527.263293385966, 525.979001905626, 524.454588557668, 520.00061072752, 523.18289901849, 523.1934868987, 525.63522415752, 523.496008747945, 523.079549632766, 525.275935786882, 524.236653698426, 522.660247410165, 525.079951959204, 522.953615081047, 524.845942833394, 522.728587140169, 522.260718623989, 530.664006597446, 525.317397034968, 524.88809352514, 513.345493932021, 528.061963843324, 519.624534624114, 526.352519119074, 523.664590103888, 521.613096476022, 525.074236543728, 524.264293241926, 527.619733774221, 515.567065341354, 526.399965934175, 525.862183194183, 523.448448328533, 525.778987514216, 523.933786302846, 519.782309145831, 525.183869783201, 520.828363933205, 520.421449312547, 523.717699860376, 518.70495056329, 524.273270611381, 518.658090453474, 520.688209392092, 518.094349199445, 520.183961216193, 528.611837905488, 528.76733061538, 520.520092160807, 519.328715911799, 521.472399466312, 520.936664195013, 527.742239403104, 527.508342541466, 517.878926677752, 521.209172422468, 525.109058693236, 517.746991064993, 521.338166913149, 524.865746103583, 520.367037960236, 524.015246468846, 518.899362982533, 530.311818851479, 531.142172348311, 521.94127897353, 523.853146398862, 522.003731404923, 520.53221125154, 524.342677158462, 527.208143716703, 522.327323605122, 524.561713959224, 524.83327202134, 518.670424520524, 517.871801516205, 525.359652768604, 523.796526317558, 526.59371665063, 519.909659380233, 523.666240035855, 522.694467321548, 530.808233530038, 521.724055724412, 522.103706020965, 520.383697555962, 526.613994866429, 520.855172781438, 522.038203627805, 521.962987936186, 525.250610032255, 520.655876897038, 522.798352547637, 524.784457783761, 527.172630858083, 525.940704909591, 522.041383264515, 519.383402855945, 522.044003079323, 525.389426351966, 523.070088896479, 525.597042210489, 519.688710917884, 525.143184546402, 521.806580860072, 521.397475447506, 519.585267174635, 527.401451426553, 524.706950129701, 520.168437705268, 523.996320909111, 523.024396570197, 528.01989226546, 525.979318155617, 522.318877268803, 523.852065090456, 525.552544771966, 521.576810003451, 525.538097002343, 524.629537504142, 520.506389279702, 525.669998248638, 520.310465761631, 520.369886142773, 519.199597411774, 522.986008264149, 525.697394729165, 526.919009341482, 520.692554629851, 524.651055768612, 520.727086500724, 523.897406339755, 521.713589915185, 515.268304320863, 523.268510502737, 519.367298321747, 515.519404860326, 518.461992749861, 528.647179260492, 526.488345904732, 520.043846115796, 529.486134384267, 523.747581998614, 523.731005840043, 517.899446310169, 520.739865418045, 527.06910571648, 523.639121931745, 517.484845317035, 518.491768327659, 523.24388703937, 524.776856952867, 519.622149734557, 523.73244734133, 526.851724406891, 526.170722593177, 522.96298961425, 529.444251011246, 529.916218797951, 515.672347552815, 521.415572598054, 521.564277254121, 518.589749801506, 522.85973811425, 527.07985314912, 529.545870737656, 523.174809594133, 517.704847959805, 521.162247877461, 520.493955147355, 522.033772010021, 522.578386555304, 529.49704954172, 525.678418759504, 519.79678650206, 521.271970819429, 523.040367513605, 522.079059117604, 524.735856840834, 520.25347322399, 523.676522099222, 518.465785703263, 525.294903989054, 524.071343269651, 525.033159133738, 523.809816847249, 525.427192935311, 523.3466201266, 523.740812578772, 519.05886395366, 520.904562609729, 521.981878088574, 521.130706437716, 523.775638342459, 525.921387939527, 518.546961331867, 520.711448549327, 526.327981897205, 523.73712447345, 525.749490393383, 528.091497860816, 524.109141330237, 519.839758877857, 522.289750465671, 530.064932843077, 521.852203343462, 517.208555072364, 521.558275883272, 521.071098404101, 521.855131463861, 524.856093321146, 521.344568751811, 524.935275584086, 526.636949088345, 521.990627517063, 524.573396543714, 524.106388332617, 522.089247587775, 522.743911643422, 526.100471971465, 524.339846988295, 522.628135462603, 522.028041808318, 524.789466607279, 520.92901668081, 521.06689283135, 516.380730417579, 518.271275523156, 526.41256250953, 526.629062402367, 521.82987093158, 529.487881150241, 523.07118935371, 513.307376623244, 521.62190913756, 524.064416731253, 527.226094619415, 522.650394033778, 525.815959224863, 520.079641223229, 516.766033880596, 521.451246361958, 521.288574356431, 527.506721983808, 525.046074275049, 523.903009353268, 520.004554903393, 519.845545711584, 526.449842748796, 523.03186185727, 523.662783719838, 519.237392029526, 517.472531145877, 518.971444705282, 524.318475459472, 520.626141015032, 523.395366279782, 526.437783400002, 525.731059009874, 522.309748736842, 528.201344431244, 523.122559840593, 521.560817768159, 526.44205571028, 523.670009712842, 519.079797387739, 527.067211489147, 527.034746660079, 519.889711209905, 523.771218921661, 525.31187556297, 522.143485506681, 521.718922985109, 518.813567721581, 528.363935694111, 520.9122486938, 527.129180850155, 524.997206747087, 518.267157186518, 522.648540229897, 524.179905341871, 524.609487758889, 528.820899310837, 522.472348391567, 521.053280469211, 518.254841618854, 522.250516166925, 521.94400419496, 526.985415141136, 521.54008890999, 516.861916755484, 525.151049702372, 525.520231420563, 521.448498684107, 529.607697942878, 526.009771642938, 524.156927043781, 524.422949930868, 521.115560520522, 518.777208409374, 521.91699038799, 519.269658655099, 524.620770941387, 522.853535007182, 517.335431970817, 524.526175557653, 523.052584380115, 520.402744862443, 525.233423714571, 521.570035773228, 519.449997012649, 529.696356966478, 523.190867807156, 521.790492561737, 526.546521260952, 520.401379452218, 521.054959039019, 523.399103869544, 520.32042770406, 524.896079163544, 529.434955491702, 527.379189794942, 528.529658132496, 524.791189772074, 518.938755844854, 520.689210935243, 523.559400399422, 525.274827889384, 518.101823825524, 526.764549055547, 518.975362659221, 526.889480230803, 523.871512580377, 524.747820658016, 520.541820615864, 521.207351527896, 525.836876080639, 522.297375838577, 526.327695938929, 524.033226459176, 519.739409207783, 523.813000699938, 528.122292871809, 523.165001232134, 519.447769039118, 522.41743045993, 521.971600789953, 523.151971658626, 523.021347481629, 523.607352707455, 521.054567312532, 524.546990264864, 519.41637056903, 527.547763104059, 523.195818566455, 518.061658146936, 523.919067960803, 525.947600140919, 525.196921672577, 524.57738621762, 524.931244421676, 520.802159492827, 523.420135324453, 517.344901876545, 522.046236965498, 520.286953549151, 522.392925916594, 525.037889945636, 520.79295594876, 527.019989356488, 526.020762364226, 527.951137680512, 526.393230906114, 520.54299365282, 529.583244614907, 521.880173571, 522.047983772693, 517.605625414226, 519.426880708939, 522.314333803902, 520.952683824458, 524.29313270084, 525.292721938557, 524.080548634431, 522.049373248544, 523.410576932226, 522.227986150294, 518.346805582893, 523.749581226187, 523.265055668049, 519.000563841506, 525.577827738866, 520.36880720328, 521.988662085559, 524.906402737263, 523.179555525857, 522.797979440071, 524.988986804338, 524.506267699255, 523.869279021292, 520.899549538516, 526.797792739572, 526.202032662179, 523.886202843512, 520.766451691812, 523.114096371881, 523.370392539572, 525.098658438973, 522.289340499222, 523.167530362905, 521.803311797508, 524.453125052081, 525.996961774336, 529.925273746944, 521.240736383151, 521.894779704549, 524.653862963799, 523.426190467873, 525.069711786235, 526.485290711159, 526.524633712594, 530.705775441635, 523.350236321404, 521.65885056875, 519.10764963449, 521.963076595002, 526.874219340759, 522.973617603106, 524.356365356098, 522.729738353919, 524.270934876763, 525.626028353197, 526.907156498182, 524.30244816671, 526.406614625292, 524.476823781999, 521.576885261008, 524.015279232037, 520.683578417659, 528.638905128949, 521.458256871166, 524.286806232941, 523.338141767404, 522.550725035043, 524.739465746065, 524.379727135043, 520.721619025907, 518.646017226826, 520.043010144617, 522.612650909955, 524.152079726908, 531.6428951027, 524.062503104175, 525.958385669655, 530.942745947462, 518.696434350933, 519.825654259812, 521.184446382149, 520.475480719954, 521.37127848326, 522.957569717225, 520.618364377755, 528.05842314825, 524.001621353749, 518.383385805255, 522.149248168891, 516.852547069058, 524.419261342668, 520.499429054154, 524.137919492955, 521.424466737473, 519.565683650685, 516.638866878707, 525.817797929085, 525.005944072753, 523.500087667497, 521.469394279743, 521.527034288762, 528.363703489251, 523.57217932843, 522.488285334647, 524.645808738795, 524.850641676377, 520.050294265861, 527.48706518864, 518.326638548018, 523.315037321104, 525.378435598062, 517.912589105758, 521.441809236308, 528.540118356619, 520.996474828005, 515.995256413891, 526.770029644533, 522.724541637617, 525.552653889307, 517.447297083826, 524.844781139722, 521.837695504449, 522.109878763454, 516.040579285667, 522.345922838188, 523.756105161836, 527.470845056337, 526.550348424912, 520.466168823716, 526.521536075599, 520.792101895702, 524.493324700241, 516.850515055532, 528.612165615234, 519.909846074289, 525.670739701258, 527.113777080204, 521.779812317987, 520.701636524059, 521.854033920432, 524.416419825822, 522.114401286597, 519.00982447152, 526.064061569138, 521.930795363337, 525.775598744252, 523.389036866099, 519.541761202627, 525.599953293916, 524.150180909006, 522.177874813975, 523.474192179275, 523.748231685046, 520.729797184839, 521.959383966494, 519.559194036805, 526.13519476614, 515.362412852248, 521.447503294578, 518.617292125025, 527.458623125023, 526.231460113785, 529.525371637389, 522.716939431726, 524.699828718369, 519.479562999651, 520.50224147502, 524.919737903104, 522.680107970718, 522.179723313022, 523.613899343097, 519.59995187338, 522.210511570433, 517.441397912669, 519.643669626951, 523.93958026348, 523.111312324544, 523.483347657209, 522.577379295627, 521.50523613312, 523.435704300782, 522.607109676241, 519.667295878991, 520.789870095098, 526.460649100294, 516.258236851131, 522.330275345625, 526.821841823283, 521.198391981294, 521.773667160355, 525.354419472345, 524.311756726723, 522.261874530318, 521.977149780474, 520.355495961115, 521.672775080522, 517.263601870565, 526.195942885228, 522.52937344314, 523.563626220994, 520.384373079261, 523.486939782427, 523.541952045897, 527.196234286232, 519.579497303229, 526.172379230414, 523.361321249919, 523.565093156761, 517.65963839342, 522.051551855839, 521.814004398002, 524.180190705526, 522.647643182743, 518.994181391444, 523.883137188655, 522.259379466138, 521.860408818733, 526.909352918873, 521.367615017032, 526.79069358677, 520.869740927285, 524.091721572147, 521.579695252248, 524.214106707834, 523.459070014615, 527.798107700748, 526.567272620845, 525.353088353703, 522.132329996771, 524.108334592755, 520.413822301707, 523.161400549382, 526.712152301704, 524.692881015683, 527.282621797137, 518.447507240971, 525.266382429621, 521.554229893795, 522.309057016514, 523.573236205538, 519.54908637317, 524.41311565776, 522.282768800857, 528.522504289466, 522.588093195816, 527.10558447062, 527.564547243917, 527.568543308388, 524.203869430532, 521.678510562207, 518.863101913882, 531.513441795717, 524.154468527503, 525.142034415775, 519.236261263924, 520.410923424398, 519.421023604848, 524.324289863264, 524.638272303771, 521.490244669112, 521.097905793946, 519.150055002282, 520.467342170798, 521.148388714061, 522.963532783532, 524.637968928642, 520.574813202221, 525.053576584624, 517.729448452212, 523.594522571727, 520.321654733464, 518.298989123454, 523.973860001991, 522.998381575255, 527.174076809124, 524.364216706252, 527.632371488303, 524.806211302837, 522.817130336276, 522.038842277238, 522.926713090397, 526.739181085626, 524.879668674604, 517.931250733202, 527.044132373385, 521.425293052996, 522.350609573279, 520.173282857106, 524.363305959102, 524.225102216462, 525.179826509941, 523.930072653246, 524.722761820059, 526.662642082068, 524.855462403405, 516.690770092486, 530.130741666592, 524.752053519542, 521.83214274535, 524.133297219723, 522.422236301294, 524.604800455603, 523.623118184417, 524.047052313097, 517.194229516234, 518.485046230282, 528.806539290004, 522.341842169236, 519.637252457136, 516.822528911942, 524.245242437216, 524.53218457677, 521.407908424527, 522.181688723888, 525.781254390255, 524.312641511046, 525.204778593299, 525.8441790429, 526.447455588899, 526.366549777879, 523.693145891464, 525.042758788623, 522.442512226917, 523.607806317047, 527.578527842786, 517.484984338405, 522.632760317134, 521.754803771609, 520.358343266749, 526.654913328145, 529.689265147829, 523.027422459186, 527.198293969265, 525.988554306393, 525.144229666061, 525.025853472579, 527.792269422616, 522.185912412876, 522.815765701307, 518.556841054116, 512.266093668472, 519.620783947168, 519.43963730635, 521.892120189116, 520.118107307598, 525.242022315946, 521.633799578205, 521.208324542003, 524.604952767238, 528.709944774588, 527.966556031686, 520.608407229772, 523.776724808144, 522.450729403321, 526.480435376138, 519.866936386906, 522.913716831269, 520.787454206186, 519.917048137349, 525.783667110247, 521.423506052675, 524.359540856065, 519.84284259367, 518.268360434928, 527.346995497763, 522.084156838787, 520.46200832259, 528.855721651063, 522.30089087394, 520.68848591677, 526.928496767724, 521.639473861236, 525.32953194454, 520.66964569141, 528.3356487229, 519.816910063248, 528.75728914188, 522.967110944375, 525.948840939824, 523.34897709565, 522.259514527839, 524.331347316531, 521.898911836235, 520.986839002989, 523.750299764777, 522.098870065574, 517.912388225527, 524.784504886617, 519.605557433948, 518.552079216148, 520.587543145686, 525.687055799459, 521.207842892844, 525.361068007509, 522.218635538467, 524.796595050661, 517.047403518659, 522.229869305049, 524.381474000087, 521.407794839834, 525.58596535653, 528.765543030426, 521.392477220225, 522.089964145289, 526.455706115824, 515.624896216865, 519.001279537704, 522.935180190845, 523.995869924104, 524.055902411909, 524.115806975437, 521.675873320774, 519.481397660688, 523.914401974219, 524.588385959319, 522.47330177356, 521.474053014698, 527.778923095746, 525.763103099608, 528.538787469486, 526.849578851106, 521.355986644916, 521.901444993131, 522.653088006277, 527.02422844374, 522.123541648121, 516.412512718878, 528.622720463235, 523.850698899682, 522.092236474272, 523.076075198135, 528.471925747932, 521.132162274049, 524.359798233023, 522.779518904588, 525.975729397053, 523.464388006726, 526.926355850369, 525.478653538936, 520.943706280826, 523.517875351194, 518.451369291176, 521.026532742867, 523.596157654784, 523.054489614183, 521.798867288264, 525.150799059447, 523.721408843272, 521.641359251889, 519.805402624928, 524.086771170201, 519.889884649004, 522.891492786641, 523.61962652868, 527.250828949664, 518.982173498763, 521.558062447292, 521.468815181095, 524.448873719156, 522.92857757993, 514.856046966078, 529.224400994767, 526.743351195151, 526.222315234359, 524.51742705198, 522.667278011901, 524.956088372741, 522.022179042306, 522.53085748762, 521.453181758913, 522.217878809778, 515.387437415357, 522.132611008454, 523.158900125654, 522.39070588743, 519.455493885012, 522.59189081297, 520.621003894037, 525.128946510491, 521.383039506837, 526.084790977917, 519.842904520366, 525.168061323302, 522.126130980731, 523.959536846719, 526.692595123724, 521.600674588671, 522.664229238744, 524.960863641879, 521.195361338368, 525.436663567451, 523.55646662969, 522.863522695407, 524.057396894787, 519.625351428382, 520.906678558793, 525.588078624997, 522.688100934288, 527.551561949146, 521.234322579897, 518.953478987394, 519.582830249375, 526.781730704051, 522.665165322356, 524.175954935379, 524.003715484917, 519.773837667695, 525.451354473613, 520.820143000842, 523.462611784563, 521.948306210772, 522.44783701111, 524.496345386955, 526.21980556278, 520.005847380703, 520.986624525407, 522.091241411978, 516.410755957128, 522.268770375188, 519.530740993609, 525.213981818041, 530.578119875613, 524.649638908458, 517.967990383821, 524.843856022069, 522.188811934822, 529.965225356234, 522.17027620138, 522.073861164904, 528.283786046166, 528.476755895338, 522.137942274891, 524.855379495305, 524.092588288366, 523.01609444837, 522.865153103083, 523.370738442483, 517.50538424898, 524.768534588809, 521.867797900494, 522.588349764083, 520.798236798892, 530.848594347776, 528.641115673648, 527.035632299957, 523.635130772495, 521.154813614055, 523.992636572731, 520.715190780691, 521.576909934007, 522.14507391867, 519.471306989765, 520.534952246711, 521.434527330468, 525.252013001867, 527.359740491279, 518.999511914319, 520.297157124435, 525.678171458435, 518.079107744369, 523.215432555067, 526.575329926212, 526.736861945944, 520.81981023581, 519.461811693964, 524.006157348527, 522.504102642413, 522.046752233386, 526.349308435836, 526.322016650949, 520.298442657316, 523.175344955821, 523.371075018224, 524.792171505506, 521.467645242672, 521.761120390406, 523.499289251017, 523.237949969766, 526.782706323818, 520.011185913207, 519.662517922899, 523.866175917783, 519.293290272807, 522.784743903181, 523.979269871755, 520.788592061781, 522.876469694662, 522.448862552422, 526.163410350918, 519.58346687258, 521.028075898011, 521.420581613957, 523.592014823021, 526.770867655602, 524.749310097602, 519.201032247875, 517.730063063234, 522.609373351181, 520.54240944257, 518.905264508282, 522.038163475023, 524.161482219597, 521.04050833513, 520.133769325061, 519.812644888592, 526.033518134408, 518.439634407551, 519.157700559424, 531.186444348214, 525.285618778874, 519.395783685843, 520.446433758414, 520.861363397008, 524.982553499582, 524.726770279563, 521.866167345602, 528.853647331219, 524.056705304982, 527.037900945426, 523.4167836074, 521.988952939819, 525.597633788224, 526.369658863051, 522.658508181313, 522.427486856363, 520.732402539057, 524.389916392478, 521.967549370827, 528.21434270396, 520.633231821424, 521.330500807922, 521.075597583992, 521.199842327069, 521.378825314833, 525.889681932981, 526.291580514821, 521.053508850824, 522.991825741014, 519.821287733894, 523.622715064432, 519.306530580009, 514.382840099621, 524.530160196378, 521.195679230583, 522.096304344307, 522.122135859214, 518.083045520916, 525.606894598329, 523.847062740376, 519.397776516523, 523.8063884467, 526.987429621266, 526.340624724929, 527.547123122581, 522.853284383115, 522.281262023261, 522.448558960299, 520.286973752295, 523.939831243118, 520.280694303518, 525.259522656337, 526.702450965871, 520.465723824291, 518.846171480393, 518.223554311434, 527.579497688459, 519.3130451307, 528.597305949817, 515.931500713535, 527.377877082099, 519.91103789465, 527.093063747868, 521.902776777422, 519.911922187035, 523.60110119119, 520.903717674962, 520.709380998077, 523.949335952306, 521.439104757506, 525.373436077007, 524.715730521344, 525.463027340902, 520.936055014571, 520.901321970727, 520.405872170941, 527.176401240525, 523.760371518874, 524.953065673297, 525.364171524662, 525.35171894292, 526.458301072771, 522.737225125856, 518.168243302665, 525.12486609551, 521.74947346739, 525.094678343686, 519.426242732085, 521.040305548213, 515.488789470467, 521.419294588843, 522.875565173736, 523.451011012952, 524.881565127923, 524.302103451877, 525.60368840104, 523.142987082184, 518.646988862575, 522.549745190525, 521.843238256387, 518.470692241373, 524.039143882792, 520.868341618322, 524.7400913399, 522.280692517556, 524.961979604578, 522.52890232109, 520.364730221573, 518.192320540979, 527.414936482475, 521.60145867911, 522.985354421531, 520.098026682502, 522.151874512196, 518.868683062326, 523.617280845302, 522.492905721644, 522.336934809268, 529.572852221359, 526.843428394922, 522.528785702914, 523.700470805245, 522.091076594634, 524.144467782972, 522.776994206208, 524.650323089022, 522.137013542432, 527.918401012558, 526.719964521496, 525.125769583245, 525.380200880349, 522.807692571556, 518.539814016467, 522.449158465683, 521.748994818612, 531.699696600829, 524.214436756295, 523.997283591161, 522.620237575166, 524.331874220414, 524.108428839556, 518.148822800588, 518.625912513368, 523.86603511189, 521.100932862278, 519.61521903195, 525.810691558351, 526.019198889794, 523.146298729209, 520.747638380164, 522.424771023367, 522.358206552948, 524.451739512109, 520.313181921115, 523.734642140947, 522.590237284033, 521.597837298277, 517.765405727157, 527.23019118444, 521.736310655599, 525.361752608543, 519.317836751919, 518.990568916962, 525.970088399205, 518.268252974608, 517.333619251051, 526.091970944665, 522.715119593366, 524.953925053734, 527.27035793176, 522.754257075182, 524.376834387499, 530.949878601909, 526.965391658072, 523.075250263944, 521.493771967912, 522.938879176383, 522.508313753956, 521.190213172131, 520.029171757201, 523.566215428384, 522.47347860521, 520.03709653769, 520.864472350299, 520.182002183098, 521.355365155531, 523.644403987481, 525.350988573346, 521.155910003142, 529.549439855856, 527.006896836289, 520.171067131578, 523.916604505974, 530.700944826123, 522.917729309914, 527.799822739283, 523.081866612993, 522.949669784218, 525.245273945082, 522.696316828062, 525.721558025122, 517.309413084358, 531.809764327034, 521.115860497787, 529.406040083259, 528.039756198431, 522.103133141796, 522.361684479542, 522.705495745091, 522.149679216713, 521.875050566787, 522.88577268203, 522.759471106431, 520.610572315512, 524.177079073164, 522.261469334485, 516.643407856745, 521.660602887278, 521.485953948922, 522.058586764163, 526.043979085024, 524.966562888098, 526.789902566396, 523.190630908109, 522.058861219264, 525.188422625667, 522.902914175738, 519.353206748072, 519.932994015269, 525.059182892741, 520.240699384225, 523.874828678779, 521.550149530235, 521.255234903047, 520.08591830049, 520.116592451764, 522.700650044932, 523.794490319366, 527.58956575045, 522.61875688566, 522.611532324173, 523.393954057303, 525.695077584411, 519.321597847649, 521.542795156504, 523.053987418123, 524.771904708482, 521.447170082544, 523.291768502488, 522.766331990131, 522.560317383527, 518.841696248506, 521.895819794657, 524.972321755864, 521.28685170511, 529.623360291538, 520.072367341744, 521.239395245394, 525.804086712284, 525.087490550282, 524.024202054665, 524.204222901986, 518.042470918697, 525.347352027896, 527.041911971372, 522.820289016871, 525.248311290522, 524.151134292392, 520.666755912903, 529.393846784365, 523.861312489107, 522.294799888904, 523.231685895174, 522.702907308518, 527.291047156446, 525.958427801484, 527.967328149014, 528.010902590312, 521.145253972144, 523.459778721353, 518.356351809442, 524.404145537327, 524.574790140453, 525.006804796673, 526.502175719412, 528.402088879995, 522.422046348257, 525.632043068679, 524.612638417958, 520.556530859964, 523.676524930354, 519.640104157087, 527.743467394493, 524.07998757943, 519.434634463293, 524.314335945412, 520.174560203748, 522.153182120383, 520.747447703728, 520.143291656026, 520.703150779107, 524.223963736414, 525.815942523053, 522.404174219765, 524.88070309661, 522.943224745495, 523.345614492879, 523.505079899406, 521.881597163485, 520.870296045102, 525.691726001211, 523.753027194593, 520.63300648484, 523.561041637398, 518.942285227215, 519.436702308751, 521.044844214083, 524.772341799593, 521.400538243723, 522.356364110816, 520.959565492074, 520.177366959634, 523.37093200163, 521.253422855675, 520.593110176241, 524.362485415468, 526.091051499525, 521.243405394252, 521.800340163916, 516.767940777338, 522.423646006109, 523.822755587126, 524.237397762008, 522.995985193005, 518.812506947654, 523.829059873436, 524.927501447695, 525.797022442223, 524.761748629588, 521.614202721792, 522.405613834631, 528.631144476525, 523.566870911337, 528.366222458979, 519.210141193184, 520.041365714666, 520.774736057675, 521.882742974358, 526.38677002163, 531.218962886633, 524.751758572033, 525.496148252795, 522.688147085206, 521.330796459443, 525.065942987686, 524.789497139311, 523.826637519163, 524.718981784021, 521.663113296269, 524.749949698467, 523.965450896554, 527.390530858065, 522.767196317359, 519.101945593828, 522.632206622267, 521.796036065662, 526.362622093197, 522.683084511672, 521.4162324493, 524.951873614805, 524.946589143472, 519.41328457439, 523.02885390981, 519.494041580698, 520.824783869145, 524.859899418371, 521.035682640872, 523.454661532741, 518.541940621145, 528.065435550803, 521.929994194424, 523.943314074575, 527.314377860494, 522.726055619816, 520.110179523727, 525.562715258445, 521.705054218609, 523.811414725395, 522.287870338817, 521.478588898344, 520.696158599539, 525.617148863722, 521.457366581274, 520.513564844279, 522.430572407877, 520.481262535322, 522.797558030919, 524.954371901525, 520.99741753739, 525.39479513201, 522.157476502795, 525.856747426018, 522.068583390935, 519.382242969431, 520.090111831216, 528.625974555439, 520.330665716127, 520.117483445272, 517.048121938924, 523.2384200894, 523.7631874456, 526.586623128323, 522.093024729412, 527.006300921691, 521.582654466912, 522.431061705826, 526.916347201447, 527.610378139044, 519.271498252193, 520.95730118553, 521.791412702122, 515.648656791985, 522.399403183689, 522.880458420708, 529.891506457672, 521.811081944035, 521.330214166083, 526.011031443191, 524.021171822738, 529.821817418692, 524.017302717361, 515.614882281512, 524.633998159009, 521.240608214533, 526.184317096432, 522.675305414277, 522.722222097141, 523.197919946534, 521.012695184126, 527.396375848589, 523.490116797088, 525.617991604698, 519.679683523607, 524.157075177116, 518.060168156268, 520.588084079997, 519.835955324397, 520.168448227779, 522.88253432523, 521.664213156436, 525.318769869503, 525.594613086051, 523.070639371526, 525.119305274003, 520.009876458219, 526.341398453471, 522.780416766362, 520.677592527628, 520.622029412839, 522.708695673748, 522.370120385962, 522.701806471739, 519.716646060054, 520.255196821542, 526.182026437547, 523.294601371029, 529.295042043472, 521.533428094269, 517.789028668923, 520.409482807625, 524.519727745388, 525.311334159946, 522.400505792354, 520.512427603895, 519.515777084839, 524.07355926478, 523.774425039634, 526.010197774177, 527.096902435582, 525.513609154743, 529.440627124027, 517.639664017275, 520.800741471224, 522.017662352433, 522.80025833768, 523.146016292073, 519.864567172156, 521.203737780745, 523.864353584546, 528.690146087276, 520.945224981773, 520.008530317842, 523.772945118296, 522.242070482295, 521.792025743867, 523.25504504487, 520.379568786138, 526.526629078483, 530.517021355505, 523.277004008712, 521.568052863083, 521.345308950185, 526.368906822053, 520.574411599847, 525.014742572183, 522.396883526607, 520.359033219579, 524.153579884, 519.588274599137, 524.294646268477, 522.31893708916, 523.515782372513, 515.071144586602, 517.487626074182, 521.843675962837, 525.291982991914, 521.92090055257, 521.851750158001, 516.950646918639, 523.497561827481, 522.903975614508, 520.908932046202, 523.902694659619, 519.809396364292, 522.069065620025, 519.174231832703, 526.179670909497, 521.534470996571, 524.038725979421, 518.882499693923, 522.701650216399, 522.243698066233, 521.38772965173, 525.994428028369, 526.252588554011, 524.554805698936, 524.092874635998, 518.896753893125, 525.331235374381, 518.962821795134, 523.345639243372, 521.447551428922, 521.284690510342, 520.344922423976, 525.783745225388, 519.07013698388, 521.07822166694, 525.173945216032, 520.502986140882, 521.345979950727, 523.398948492841, 528.699612341526, 525.814810678541, 527.601743095084, 521.67464413596, 519.892982181277, 529.348246193783, 521.138959023084, 526.122797922219, 523.659349176619, 519.324336150067, 520.446675376322, 523.500976546801, 527.473532729523, 523.612498426275, 522.812004623775, 524.562474682709, 525.334979236567, 520.543638947069, 527.78347320393, 529.863883853358, 524.467891449392, 525.217852824057, 523.80011015017, 524.339041340493, 516.573514679475, 521.493863533836, 525.469405981881, 528.437702299945, 522.063354344043, 522.093169012258, 526.327559967432, 520.867910901091, 525.380420440432, 522.354434950015, 524.893378728401, 520.282898077206, 524.348397840261, 525.435781009329, 521.520787754248, 522.417148283986, 522.415989010451, 521.183609444188, 526.777991665947, 520.330619045053, 519.897932982898, 521.627796979805, 524.399083192489, 521.600955124117, 524.60049037364, 526.920352398766, 523.530416130166, 524.94858912824, 527.794039108996, 523.391058138958, 531.01118274365, 519.807717800559, 523.124636529561, 518.340331212632, 525.723703283742, 522.090817757312, 525.62334545234, 521.332336577302, 521.332512164103, 521.329339787379, 521.866919190275, 523.487335018588, 522.485437763456, 527.294867190387, 520.075756442385, 523.313052084034, 527.232137399182, 523.211007351336, 522.148670956398, 519.903505602064, 522.625231422608, 516.556206075572, 530.291846850006, 517.374847115778, 519.423778914255, 522.848335760079, 516.995824148922, 522.510181023016, 521.682817980394, 523.791036044636, 526.172275795035, 520.265190824865, 525.230120549364, 520.849872788883, 527.162840173069, 524.227927786381, 522.78351657477, 525.389961908852, 524.327061169544, 524.094980299493, 526.967120760465, 518.718449832455, 517.705661972989, 519.977750351939, 526.897660883973, 517.45310226367, 520.069203313263, 524.411899775604, 524.770958165272, 529.504939279932, 525.738373476385, 528.694775957298, 522.869194984736, 519.72014532618, 519.600900420709, 518.184413157807, 519.317292505478, 517.109006739903, 528.527306894973, 521.771524333791, 520.62199567149, 516.695067193405, 522.340346473578, 522.150924779868, 523.729490509512, 524.032156537272, 529.618312364545, 525.201047598859, 528.272988949981, 521.887902243271, 519.59302953248, 519.197616660544, 524.258715197486, 525.048837228673, 528.246887085057, 523.276085711123, 522.861631081626, 525.850738552699, 532.726402945414, 523.077538411634, 513.978148085026, 521.057850143404, 521.379063628308, 524.422688358914, 520.348460355346, 526.02178727992, 525.861696513854, 525.269023633501, 526.915166199633, 519.14391776436, 523.204185105541, 526.632323632722, 522.087687708112, 525.229358159042, 520.808442084503, 521.349598002429, 528.985753355317, 523.129152250705, 525.480490727132, 524.876870148367, 519.752264511403, 526.484913679371, 521.963305162721, 517.777446478927, 526.217065783189, 522.184908779277, 523.463805633876, 522.722759263038, 523.214346434117, 522.060099005462, 525.476219119358, 522.402109191923, 523.495329143777, 524.701507704389, 516.925033233438, 523.209429423898, 522.210292013765, 521.393405191364, 524.000794425123, 525.006738805694, 520.988028398028, 523.73754632345, 524.224559523947, 524.766241237206, 523.629351015712, 521.389511814409, 524.083285745879, 524.442432552085, 525.540029531595, 526.764642422946, 523.330247707255, 523.996872494059, 527.156946443048, 523.439828236804, 524.190101961724, 522.697974687198, 521.208115643271, 522.311669947413, 521.851298034196, 523.375285418784, 522.008538357458, 527.901808321848, 519.199509721589, 527.587446606599, 526.135173892268, 524.667251625743, 526.361448755412, 523.769311470625, 526.036077035119, 518.928033214092, 523.001579836119, 514.17103968989, 526.221722836817, 521.62749457047, 522.736224688393, 520.067135687478, 522.600025473645, 526.294499049704, 522.880001242081, 521.448044935677, 525.891203162028, 519.515252734396, 519.267889803765, 523.016401304818, 525.282776188752, 521.150422666752, 525.169297715944, 523.876490931175, 523.780968801855, 525.143874539834, 518.526481108772, 519.356512981036, 522.73506114427, 526.020771060623, 523.788672943819, 522.739284675735, 523.272537348738, 523.62326376588, 525.537079246595, 529.393445883665, 524.726286242054, 523.095956780752, 523.107338662651, 521.210693283551, 520.067920372097, 521.581907149081, 526.343822474343, 527.623311175626, 520.916839746156, 525.42776552509, 525.061058491471, 528.359544753561, 519.184304565336, 527.716111747706, 528.540083968814, 524.399893851799, 521.746571242255, 524.48843909205, 523.25899298277, 521.341156597246, 523.265314728377, 522.669837564453, 521.428050468955, 526.260272520397, 523.580322641168, 528.008275491229, 520.309718505472, 522.107296610624, 523.776132923995, 523.854872442797, 526.051115572496, 522.030041778144, 520.556486615135, 522.663680794913, 527.909960841288, 525.437021594102, 520.966861196499, 520.449946620047, 523.212631576584, 518.729413266439, 527.465936687643, 524.404083508969, 522.444038053038, 522.298125634813, 524.256683997151, 523.666143123499, 521.211255326267, 524.471456389879, 525.161570322726, 522.324570065613, 523.987892846218, 521.630739172828, 525.369201370905, 521.725209061907, 527.337255108003, 520.280853514861, 518.314726100851, 529.203625503474, 530.179390519268, 521.771659601225, 522.918204435422, 523.759975110459, 525.680152405149, 522.648453094665, 523.3757785389, 523.178052920979, 524.21670969511, 521.750726946657, 523.416447101613, 524.378740658427, 524.920962141906, 524.021961012273, 522.134810454789, 522.972199767433, 528.0893420585, 524.010376546366, 520.624825591205, 517.276776155793, 525.938099318154, 526.322093638049, 525.930726889281, 517.332938585278, 520.823757909954, 519.223942381197, 520.176412554046, 521.567270852219, 523.620622480906, 515.905608292963, 519.645927248866, 521.868684504703, 522.828516707134, 521.724513498456, 517.347013099929, 515.999750861629, 519.561739825531, 524.152707581847, 526.347524696692, 523.205493610972, 520.6690707215, 524.501142653851, 524.769259800114, 529.413771797708, 522.766798347153, 524.53249294551, 524.800141867122, 528.990928156496, 520.504977204603, 522.75268533286, 521.132357451462, 518.944879443183, 520.131178116736, 523.679897147626, 520.367110403737, 520.158622418267, 520.550816928076, 523.276558052131, 519.828856332904, 524.35824146825, 526.19811318109, 522.214336929497, 516.920060785464, 527.228496950682, 523.636442050626, 526.315829433574, 522.551336612336, 523.576568119521, 517.276230122008, 520.337445162819, 520.318507637968, 520.923709484362, 524.792267460991, 525.9282858256, 519.144244914277, 524.508324497602, 521.625279505352, 523.649155849073, 528.849457645421, 520.310973983019, 524.961914064223, 527.953392551796, 525.457976131785, 520.441392034731, 517.306965100963, 527.709455933227, 519.571941123153, 523.535666393712, 522.449700265362, 525.306815173613, 522.798785966163, 519.321294785256, 527.336080314595, 522.706438837126, 521.324306988901, 523.093565302995, 516.825648477517, 526.834274614682, 522.921702530824, 526.323908131412, 522.713930021089, 519.149256508255, 523.157163970258, 520.583813422886, 523.139701394838, 523.116712687549, 525.105890140266, 521.324057601212, 524.473633020919, 525.716911048007, 524.40482717897, 526.933135388013, 522.174134758731, 519.484254861162, 521.356785238066, 519.224234379572, 524.912886335431, 525.134279754051, 526.926817285092, 523.573079214849, 524.050932206017, 523.510547002804, 521.99464511833, 517.980558772172, 519.184239559995, 524.033689896776, 523.048086266377, 520.163943397228, 524.930067473207, 525.390847601259, 519.932478732652, 518.870167707089, 525.16305080936, 523.90498387606, 528.889332580047, 521.363916762303, 524.070793568502, 528.021156197277, 521.991132028401, 529.232947999048, 520.822047306734, 517.893428317407, 523.108102607293, 520.176449386669, 522.325553870094, 520.85948206304, 522.472284913676, 522.335890594764, 524.787334686969, 526.786156649432, 526.827561500016, 522.540863218478, 520.123127343736, 522.200206346493, 527.110767184987, 520.137993664453, 523.780197391239, 526.632044300917, 523.7133694214, 524.627910629554, 523.873650121353, 520.222513289161, 524.284508095717, 524.944053888848, 525.821226950228, 525.163767784977, 523.552760830092, 523.441307233933, 524.045936242493, 526.885397035484, 520.032090456248, 518.097898305808, 520.373721176929, 524.007795715034, 520.5195909714, 520.084273503999, 522.921566814014, 522.448641310765, 528.155940972171, 527.273468078106, 524.114910094839, 520.897545335739, 522.850966841816, 525.327748778446, 523.72815920974, 520.078577765058, 523.002644248056, 523.992104689015, 523.413205231944, 522.697499824717, 521.172060196985, 524.083706826419, 524.246120187098, 523.077042411279, 527.129672641423, 522.380242823535, 524.594141769866, 519.275011464806, 523.655801723027, 525.628602023095, 522.420462733432, 523.218259722369, 524.805709269574, 525.028252804077, 525.122549645949, 524.394485473287, 522.585974224403, 522.05805774276, 522.29014995139, 521.600279971985, 526.182173490568, 527.867541496006, 525.399693886387, 525.670401942156, 522.75638929127, 518.703231705097, 522.239167900365, 520.129997887128, 519.646877605725, 520.28537619318, 527.357733297261, 521.622227085945, 521.180890365374, 526.466371365126, 519.182469722924, 531.638007743357, 523.133834659966, 520.302779269102, 520.339290711828, 522.374751665698, 523.854560929307, 524.140816883103, 520.398891713024, 524.706231092721, 517.102495771152, 522.798203733266, 523.531493975904, 523.26767319854, 528.301282789345, 519.554501461888, 521.761060761337, 519.833290731607, 523.547498564582, 523.009276482842, 523.916351736406, 518.4439355577, 524.388086037033, 523.167790385651, 522.506616685168, 523.75815623868, 522.367694744247, 522.487592901863, 526.862010549118, 525.705116228219, 523.835679840441, 525.527468479802, 517.374993605599, 525.945098627678, 525.122715148859, 519.124052664509, 522.641022475921, 524.335325126957, 515.676805161413, 527.028430805834, 524.615759340815, 530.12637208342, 528.762626243331, 529.773645159934, 518.025890306107, 520.617214728912, 520.418859655541, 525.688483141385, 520.813063865503, 520.54621045016, 524.319613509223, 523.546670392796, 517.981238706767, 526.800731270159, 522.685269773943, 522.738229565573, 520.98422199809, 522.001230332755, 519.023471073216, 520.381200662906, 526.822107981968, 521.865571467656, 519.764233416072, 527.350126599393, 520.506316432258, 519.424150361947, 518.373934372743, 528.532956157074, 522.337030988321, 529.421129573254, 521.242115628057, 522.897885949887, 519.729000600782, 523.247188745701, 522.236139503955, 520.463123320398, 523.508360949526, 521.682102598321, 524.466792053886, 526.261097441639, 526.919039318145, 518.334737545447, 528.324541252684, 518.536950553428, 526.115092712368, 532.479458716303, 521.672782897115, 520.532018381279, 519.971089474688, 523.667308361925, 521.831417331814, 524.748236140004, 522.181468589288, 527.683797089346, 525.376289068932, 525.687625793517, 522.600035591213, 521.143646361691, 528.950390185816, 518.515549820712, 525.914334677474, 516.391772518843, 519.730104262791, 521.136794874565, 520.111331366121, 521.594115947429, 519.679979422917, 523.590373143696, 529.512423794521, 525.824273282725, 520.28444273412, 522.425749358334, 523.332897480141, 518.953913342804, 519.357591717292, 525.091389133362, 524.599252646243, 519.458138295504, 525.020517350192, 523.8844973069, 525.036687668773, 519.180673378749, 524.174845716078, 523.772066293129, 519.274590057245, 521.600587356823, 521.421110718424, 523.904133759191, 516.117547102866, 523.913289220602, 522.295986672412, 526.454352376073, 527.80285748589, 518.376157720583, 523.774269499763, 523.303642323411, 522.792161111118, 521.964108134369, 521.955810456164, 526.859635472725, 523.426324146627, 521.266130790521, 525.911856805687, 522.118963002662, 525.594338638114, 524.104447277902, 523.796622780258, 523.526571987622, 524.236812225828, 525.418142347605, 522.084977485084, 522.873978501669, 522.692403022681, 524.888522790693, 527.943182187571, 521.17054489166, 519.498453016702, 520.45041083039, 523.308703178137, 523.293957289559, 527.785565545047, 525.916261564033, 526.721814385703, 523.06313280932, 521.222821100717, 525.211551049421, 529.357145169819, 520.357712967473, 519.77100654044, 518.742909987727, 525.701061027246, 517.657280181852, 525.295154365481, 520.796546737129, 520.245177157242, 524.843342850376, 529.124346963403, 525.345602612146, 519.089790968396, 523.176060442876, 517.454738203976, 526.586385045534, 523.192120273974, 521.466930541022, 521.33633093448, 525.445529728306, 515.056345660763, 520.827576946975, 528.001531807991, 520.505941115292, 523.614102195372, 529.591984241691, 519.964365604724, 519.517247967107, 527.183557283108, 525.482090879847, 527.354354381796, 525.465235316258, 517.419736074888, 527.281050854855, 518.451927339553, 522.081220503877, 524.184118280804, 525.986633893947, 525.250375579049, 521.536020426374, 519.675676862915, 526.34661232181, 529.854658559163, 523.034049132366, 522.000427213065, 520.080700183725, 524.251922383195, 524.172310543889, 520.689201756573, 525.066213911026, 526.032809657462, 525.077887558833, 523.302861101658, 521.343977394253, 520.976217207509, 521.357984711304, 521.614048316461, 521.926692904713, 523.352989389975, 520.482718806393, 525.014521038792, 523.293775464583, 520.227261843156, 523.246589173249, 524.244438508417, 522.534830793587, 523.647650997644, 525.992858116459, 522.950940358809, 522.233966395263, 525.646641451178, 522.378502417132, 524.565576024755, 525.847091879443, 525.342511233552, 529.056026018727, 525.102206311559, 523.050787485369, 521.371141851117, 523.148806751435, 527.559849242739, 522.647351877379, 524.718957062113, 525.991981387027, 523.523658367225, 528.916687107472, 522.94771590656, 523.779299850033, 525.792243514751, 525.109597145701, 519.442685009038, 518.065194668004, 518.038743743803, 522.969354189725, 527.409381078319, 527.456730538057, 521.567160846662, 522.81920936144, 524.535849057064, 520.22386204266, 524.695824950948, 517.85111305095, 517.811335787538, 525.378011064066, 518.059210151697, 523.707834354878, 522.49585165806, 525.687608420408, 519.879047842395, 526.396094250725, 523.066525042959, 521.727093357129, 523.924817539993, 525.92702010714, 525.895308450734, 520.628275520165, 519.919963469125, 525.971681842633, 524.852970839247, 520.75748565352, 526.430197747883, 521.143535783007, 522.695653074856, 518.662514666007, 526.568316833511, 527.92100702862, 526.564098458036, 533.714690890698, 523.961095301997, 523.321877477697, 521.834341552153, 521.770912404459, 523.195935797677, 523.573658386297, 526.506511493592, 521.710919021395, 528.229918158642, 523.462424364617, 522.568582899051, 517.393182255752, 523.998779065868, 524.506742575748, 518.053878450273, 525.34738514701, 520.219785077092, 519.290996309843, 521.208491133296, 519.026285929175, 529.463252325326, 520.170951860766, 518.964716960798, 519.961558183269, 528.947441810778, 523.878893784979, 526.312535147908, 523.095107944665, 527.092746140539, 525.448064370647, 523.062006688252, 521.161875054884, 518.514770578116, 523.376247067541, 523.263063852952, 527.415469119268, 517.094962100299, 525.213686822251, 522.096379421257, 529.880454300017, 516.926445359811, 526.80853308685, 521.627628915522, 523.335300599147, 517.858554905211, 522.956792469205, 523.509149253499, 523.371443493956, 519.913093689045, 521.813398672308, 522.920747768455, 520.576369527842, 524.874565647047, 528.823050170671, 521.545018515553, 523.329761314428, 525.189864515746, 524.878979948356, 523.234646114463, 526.74995397049, 526.774356696323, 523.798973986299, 526.403136621431, 525.874993769293, 526.233974894879, 524.804884153147, 519.931282845097, 523.349303779091, 523.039641545374, 519.74448803125, 521.846223537987, 525.134933687928, 526.682341218462, 526.8930140685, 526.957376986019, 520.315202280104, 521.316982449693, 524.159562308679, 521.211894463587, 517.724570361022, 523.862861515457, 527.243820385488, 526.51797417991, 523.881779417222, 522.795049168757, 521.180505018309, 522.150352141565, 521.446912155324, 525.142459299139, 521.378901495944, 524.802799824769, 528.44522539191, 529.603168608099, 525.635862149166, 526.214028669868, 523.349140964325, 521.951036895176, 524.366756870846, 520.245836051104, 528.250467974438, 521.912027878626, 524.961693773596, 517.968321429888, 521.8403556493, 519.893265943241, 522.077377852728, 521.238326331031, 523.682185500385, 521.975017205608, 521.839219261811, 520.873873650974, 527.26413975227, 522.158032867389, 522.910515411866, 523.8195070707, 524.618149688909, 522.704518111338, 518.504208811562, 523.595560533419, 522.901414477976, 525.232873670377, 521.929356943297, 520.320157294705, 525.657976877918, 522.734489484848, 524.505111685534, 525.557588620442, 519.177858405976, 520.735262608503, 522.910014569825, 521.926667118067, 521.229869172879, 525.352844884068, 520.03312071899, 519.486645472707, 520.663582115341, 521.841583143062, 522.99205634225, 522.549247779541, 525.367212965367, 525.966760402703, 529.12715410889, 527.187684010135, 514.954539891187, 525.457122016627, 519.736592126347, 521.213515555166, 518.036152392545, 520.348016657714, 526.962451759721, 516.21093632626, 522.016696235172, 524.32455545466, 520.614104182968, 519.460527756195, 522.395378732154, 520.854586145429, 521.574795943461, 525.402956609451, 522.32467323461, 524.091622100123, 523.609227229554, 520.741077037473, 516.696800210437, 521.628136420647, 518.527696759144, 519.959245591757, 521.812654944213, 521.761616747246, 528.705458077209, 523.54443348956, 524.657300419484, 524.1450282321, 529.03220384281, 523.630622103711, 525.475513972364, 529.097529396449, 525.282106796782, 525.153698519566, 524.564755585302, 521.212492655589, 518.631298871438, 521.285579770703, 523.558594768234, 517.79948879162, 524.768466271652, 517.591970621029, 523.814156953746, 528.808462544626, 522.353074076612, 526.985009333083, 519.405661582804, 521.347885893316, 524.951804109265, 523.316622898897, 523.142469152568, 521.132019982433, 521.815869670468, 523.426430187726, 519.04139299232, 520.527225549069, 527.162199104837, 526.151650672133, 518.823163299702, 525.77797329748, 524.370334713829, 525.570293726816, 525.085779054812, 523.980757610848, 518.720446095343, 524.431439817229, 520.276365586085, 530.342268662617, 516.490822730462, 524.610012001703, 522.808253434783, 516.082833698979, 520.093789420441, 520.565284455375, 524.240294593828, 521.299134340172, 523.624465107194, 528.00717548736, 524.206900486665, 519.30403913898, 520.216002864767, 527.640455039131, 529.996344131991, 520.432833951437, 522.937679349385, 524.365654554661, 520.017784723556, 526.694238532456, 517.996250977327, 524.334464483589, 518.76816417087, 523.346784776536, 523.450167717275, 521.373178429151, 523.21930009324, 524.035865752287, 521.187178928992, 519.125545264483, 520.244567238892, 521.526984251521, 525.522187259945, 527.994916647491, 522.462826067594, 521.324912120558, 524.163956769877, 526.35901427909, 526.296345394066, 522.756657191483, 523.954445098758, 522.520206863888, 521.669941446029, 520.389907348544, 526.576277697181, 526.100963799916, 517.652307991991, 523.813860830338, 521.588367192641, 524.577225365084, 524.529603206734, 526.784719742093, 526.823905347009, 527.569287336366, 522.86713049013, 523.779323676432, 520.001395484083, 523.451269773999, 526.876876690681, 524.773419044696, 524.462775852293, 525.405348586879, 524.810529477061, 525.035072918627, 525.580334845943, 523.868137496279, 520.077500356355, 528.03000059941, 523.185294649775, 520.228607816171, 520.827503780528, 522.60371472807, 525.237106584036, 523.736280158819, 518.688047999068, 522.17287377484, 527.828032717459, 527.154345997905, 524.511584358886, 517.305222995503, 518.477291835479, 527.089735389192, 521.760348248213, 520.327609257419, 525.080522748869, 519.167108386442, 521.044911230757, 525.428139457782, 519.014549515426, 525.905136555693, 523.198499732041, 523.477501208585, 523.420937138926, 522.075145599711, 521.494139378114, 523.132079280122, 519.891838980822, 524.035879772283, 518.708942936681, 517.595166563708, 522.68773113242, 521.691101262863, 517.450664264605, 524.721501880188, 525.171062323627, 525.102214784541, 520.036631340668, 517.453523699064, 522.24437643398, 519.207400079902, 528.734140329402, 526.943916633114, 521.432515361243, 522.073921286433, 522.73041182212, 527.298725032971, 525.305675496096, 523.4551785938, 527.298438512463, 519.438717830277, 524.536357655723, 517.718788700228, 523.511059006812, 525.323347695055, 521.626386311177, 522.171279627348, 524.898315270371, 519.010120269423, 527.361240544766, 521.157965524363, 521.607864766492, 522.593951590481, 524.278272851415, 524.847128532898, 522.78921091465, 525.130761230085, 522.190295177958, 517.29456658701, 527.323326771196, 523.267342235363, 520.072777655867, 526.419555934037, 526.275987540924, 523.955523973835, 520.027152173354, 525.184317545378, 525.080294850543, 522.76582954065, 522.288380271289, 523.579367630068, 524.194082349173, 528.810145555264, 525.170808637317, 521.552520960784, 521.695793459063, 525.411098861615, 523.058861536475, 523.559673477698, 526.164604704734, 521.151774936988, 517.899810543504, 525.19484106319, 521.444055428734, 524.321197301135, 526.620063664844, 520.284027825587, 519.51055420197, 524.937913224291, 520.577003246893, 525.988653066566, 526.83051232548, 519.18035296164, 525.043335268934, 524.75881753899, 515.65964844466, 522.917813411846, 521.232250564316, 530.363813487757, 524.67167915937, 524.498281990358, 520.150806865793, 520.410194692718, 526.919836828312, 519.866277611306, 523.49724417331, 527.46621403915, 526.265451876934, 525.816956322373, 522.076978262517, 523.441734707391, 523.254910021387, 523.845087176836, 523.369476539168, 523.623654161055, 516.912447512296, 523.818394285495, 524.529541713356, 522.562740181416, 522.579755037676, 521.590952180341, 526.056859962667, 522.389058654841, 524.966999004247, 521.343297347014, 525.518541806746, 524.671534360013, 528.734908564384, 521.189625820495, 519.928925453162, 529.691578943, 517.334498301102, 524.921307410767, 518.916870638328, 522.165020412528, 525.710797720522, 526.460912511254, 521.514829343683, 524.088073942026, 524.905426928961, 520.280987924402, 523.666939861348, 523.645379498169, 526.664928281672, 524.179456740029, 523.138373875553, 518.069587621424, 524.61400505976, 529.60693663978, 523.266699019488, 524.104267490687, 523.331261617715, 520.242290213023, 523.149566248514, 525.31354344815, 524.554870105931, 523.152808191384, 523.137798604781, 524.747208712238, 517.730054172125, 522.959286849633, 524.030650297803, 523.154365738714, 522.91613102947, 521.252519221991, 522.813722885609, 520.47725677797, 524.023170322141, 524.616933473555, 525.014982334937, 524.669184886316, 523.38347341921, 525.441931862113, 524.26426857026, 521.169646883356, 522.801721674799, 529.780311949755, 525.492876831255, 520.287812542885, 521.026444888809, 519.567762049585, 524.794171836693, 524.354812088922, 523.948556297918, 523.544331541257, 522.292607492819, 525.76293458581, 524.172915444556, 520.649306014557, 524.339505588164, 525.503458485881, 519.137394432977, 521.993631138117, 523.40996502188, 522.322184410226, 524.351451235315, 520.128296319744, 520.778141693986, 522.794134839584, 523.01576501539, 522.346568345654, 522.620641362683, 527.507148936635, 522.701211261295, 527.640702096966, 529.317359753814, 520.520221944594, 519.554010622073, 523.649536577893, 524.272287894551, 527.579187230046, 523.133215271261, 523.338791254623, 524.801363771008, 516.683024424608, 527.066831261363, 524.329287951711, 527.750475576315, 520.5162183233, 524.690533616393, 526.922183051808, 521.08201939422, 521.980950691473, 517.934177738866, 526.238785761485, 521.544313940988, 516.652415542671, 523.048019719193, 519.202462266501, 525.870992382967, 519.659239025525, 526.513308044859, 518.44602458122, 523.957573374066, 525.943277172941, 523.351526390652, 522.637888850562, 527.539890637503, 524.791680127027, 522.35726733867, 522.84318777513, 524.124984468765, 527.658581679292, 519.633889581732, 528.321671584035, 524.945639579776, 526.714243770189, 519.057204301111, 522.986444084008, 519.885320343095, 521.222595299072, 523.421050430962, 522.84912603389, 526.273109663284, 523.279561033033, 518.477157563851, 524.810077332694, 524.457207602495, 524.89045365597, 524.351942699671, 525.194432842966, 517.960389718715, 523.942729716332, 525.69072220374, 519.97534934584, 521.762810540772, 522.766221718002, 525.446134215085, 519.401326534869, 525.828299983158, 526.074468159314, 525.306344297461, 523.561496522959, 521.399114531009, 523.4408283601, 521.391287544768, 520.537443904859, 524.062283239261, 519.44134946871, 524.251781966657, 522.471784247912, 520.607925073847, 524.891625248823, 516.268724527882, 524.130481677094, 524.375475418722, 530.15841094982, 523.730353597615, 518.058025334203, 529.47873550205, 523.983771540442, 524.195033217841, 523.852902348205, 524.730659188301, 518.637808251006, 529.106872403812, 523.751345266741, 522.633322174917, 524.061362418888, 523.660577338876, 520.918291006175, 526.421981319343, 523.44213583167, 526.0779152883, 519.278559979272, 522.978667125816, 522.399476195365, 528.145740529142, 523.093694396357, 516.731890238695, 527.973488628886, 525.283841251115, 525.050565825268, 520.775279987582, 521.53317072257, 525.427156404926, 522.658922189467, 522.190366626383, 524.217606761136, 520.988529639919, 519.933599876533, 523.135658492237, 523.296668153375, 519.211552799848, 518.882740631085, 522.685739783817, 523.160770165599, 527.678662096759, 523.973180800605, 519.907102667087, 528.210720369887, 520.92183421718, 524.393841146143, 525.185995184593, 518.041969219364, 524.401187911717, 524.145985007766, 518.364531380025, 524.421303749232, 532.642046012403, 523.127884510555, 522.291865718598, 521.103984286825, 517.26294784906, 523.773770952262, 526.115264461695, 519.842883627865, 521.086992398333, 523.123118694581, 522.030823175793, 521.886350684448, 520.062434745363, 523.078334974836, 523.654740202413, 517.437202778801, 524.231927106914, 527.55323438755, 521.83153192283, 524.273198510359, 524.78597913156, 518.823606604228, 527.652897312173, 518.306715419993, 522.167041108419, 522.475984101965, 519.829853971272, 521.753444931382, 526.56942518244, 522.351042331595, 516.226611015007, 526.5694366527, 523.603498467125, 526.336435865321, 522.955499072553, 523.823686924628, 525.161129246614, 523.327929518128, 523.275571027979, 518.830895811263, 523.883309790679, 521.447178964263, 520.398792787361, 525.895928872687, 521.006359501346, 521.355936380583, 524.28688082374, 524.891440803115, 519.452363526612, 525.339652708052, 529.531029808584, 529.522052825624, 526.006333909508, 522.170420109684, 524.716839035216, 521.394642998002, 527.226264079692, 525.6896685662, 527.522907688692, 522.82900382343, 526.057550762171, 517.332281603397, 523.083032377943, 523.819106826358, 525.331737450383, 521.183947980896, 520.54726390569, 522.053699556788, 521.631373299334, 524.497010714286, 523.257065526595, 521.20963341838, 522.834208019194, 522.378591220523, 522.73758245917, 525.074827068738, 523.999940917705, 526.627709702721, 528.950946912743, 524.56752264496, 522.497583192668, 521.928738515907, 518.944957525041, 527.478088976494, 525.302281910831, 523.088729494272, 524.914079770148, 527.113350704339, 523.222941519709, 523.331098388209, 522.817916549404, 527.303143676061, 520.932802360562, 523.428536188584, 523.525357709946, 517.493221012656, 522.588868947571, 522.04345672426, 525.019143408602, 525.103239499472, 523.80270476126, 518.976817797085, 519.644047405499, 520.417148643111, 527.669991838452, 518.371486713809, 522.636919823018, 529.081963942667, 524.489961394778, 528.063952801937, 523.062614072412, 524.677736179396, 523.745383130857, 521.290316499274, 524.852498468448, 527.221582253662, 529.86451319906, 526.650329303435, 523.168909723108, 526.208387735629, 523.211332337397, 522.927295530399, 520.973251647891, 524.064853572532, 524.907352979667, 519.296995339089, 527.839517154348, 522.758465681797, 521.659046786974, 521.472298199526, 521.241396178847, 523.102891802703, 525.02318501887, 527.78786394419, 527.787145603326, 518.032977591641, 530.666410805912, 522.765663224643, 525.555573000821, 520.00154161888, 519.514260730028, 522.762201192308, 521.249118021551, 527.735091725017, 516.856073322082, 521.518773748072, 524.899336856724, 525.875312880758, 527.084489295274, 523.222830202295, 526.309322426388, 523.254410907242, 525.293373554476, 527.289479765474, 524.885655542639, 521.724692175318, 525.661507731802, 521.566578196201, 518.893062845994, 518.360229367048, 517.877093921179, 521.006887293556, 522.880640790507, 524.59593561792, 520.95586792953, 527.02702045294, 524.71094848241, 522.538299799189, 524.450606255939, 524.371512818618, 527.030236783047, 521.081244192887, 520.925661967755, 525.673437092522, 519.052336511, 526.115805990148, 520.957334729818, 522.739541054904, 521.75866270795, 521.923161649824, 520.890642056696, 524.012869618727, 529.669346897878, 523.921476485034, 523.587994028848, 522.34887988514, 521.917756201098, 519.286832106561, 527.035726082229, 520.915603401122, 523.359218484062, 522.555350952843, 525.749151812589, 526.674792694426, 520.877981971927, 523.346198062177, 520.894130877249, 522.333379308154, 523.460642707902, 524.89683870062, 523.177878623946, 528.38583122443, 520.460432277334, 523.081273114112, 527.867995470097, 524.841372014301, 526.286487458904, 517.447339977789, 522.720749625549, 524.033754532055, 523.572513131634, 520.102553642125, 527.238604475444, 522.289809163753, 525.947158376101, 520.390122445226, 525.301867625861, 515.94873405285, 523.111673833289, 525.228539303347, 523.403767852112, 525.038655135642, 524.267264045894, 521.140945145967, 527.059096133855, 520.188665731574, 526.35204281742, 529.688289065717, 516.895725683033, 523.225568578901, 520.192019562606, 517.758706038426, 520.247674050768, 524.783629741862, 522.21990204647, 524.790325889633, 523.906428378669, 529.644270523683, 526.534467497934, 522.366291307644, 523.093153982968, 520.52482609373, 524.925120381631, 526.498374084106, 520.104069477804, 519.041481461905, 525.394443831886, 523.200580256927, 522.235471826645, 522.037817057926, 523.517024895425, 522.176008714445, 524.320498378518, 518.405554578687, 525.054720199936, 522.788307084111, 517.442655414756, 522.501073015944, 524.866314540589, 523.058138390821, 521.233523927479, 530.784039941903, 518.665914732774, 523.20442578571, 526.258507275484, 523.124832093253, 520.918265014248, 524.266287998298, 521.603243901203, 522.577210603721, 520.323812395891, 529.027365648989, 525.771953749086, 527.532668806641, 520.166459787819, 523.26132644998, 522.164347112043, 524.698683029023, 525.310704982954, 523.129067801969, 523.213788210635, 526.234111087476, 519.141568881928, 522.607450297106, 525.160749593896, 525.604427557137, 527.416531623764, 522.546194019357, 519.493668132767, 523.29143892226, 523.680037139275, 523.773178659874, 521.941384172019, 518.743387259286, 521.737662001609, 518.133270736142, 522.847800060403, 529.159395014731, 525.803185183574, 524.613692947798, 526.076950464249, 528.208151766647, 520.269311201487, 525.131202095159, 522.134862631777, 522.067033488521, 520.734313289855, 519.9113306382, 519.754901147503, 524.28466050683, 519.567273017411, 523.881298849665, 525.438068393977, 518.991846253576, 522.07603482936, 525.806197548821, 523.098015947145, 525.356604395568, 520.120938249258, 519.335610405793, 523.423322067664, 523.000715118582, 524.263156257026, 523.112259838955, 526.091720888537, 522.592424801997, 527.917286504752, 521.400528317973, 521.741448060426, 521.388269788295, 523.04852307534, 522.782392101502, 522.662005459566, 521.094293615923, 521.683947054467, 522.693823312327, 520.650165788055, 522.078577858953, 526.975923359675, 520.692642568488, 524.275796678258, 525.768362837572, 522.011692141572, 519.222579599712, 525.074327184831, 523.97632956374, 519.083102246745, 525.29843779177, 521.307474121024, 520.962190146284, 521.139827319816, 527.025687180511, 525.542736533802, 528.110598426536, 525.306393967354, 523.550604269192, 518.400082450807, 528.218408098774, 528.787382441328, 518.67714021474, 527.091486669323, 527.963359724359, 522.057990016497, 525.215137818255, 525.476964631593, 523.769573754697, 520.99336988863, 524.599795980202, 525.176886723734, 520.833732812885, 518.096201331365, 524.296619851769, 519.974116570103, 524.706611639952, 522.651846055823, 518.800874311356, 523.747103998966, 521.686919252232, 525.621940061536, 520.615743894179, 519.380647250444, 525.568749051407, 524.513159090224, 524.238992082179, 524.046436192127, 520.799137276975, 523.406743726774, 523.376227071608, 524.313815880652, 518.798540197499, 521.140992724816, 523.06007190087, 526.202928181131, 519.023917642462, 523.320728565395, 520.80390604977, 525.095408076304, 526.746611999656, 517.163732387543, 516.982824776853, 529.207338060312, 521.493265630651, 528.011664439563, 522.838804021533, 518.856192708475, 525.418801043945, 520.936427744622, 522.252539179749, 520.037202131442, 520.574886812081, 526.177648076947, 527.503525644465, 528.74545740161, 524.190767301443, 525.030982670189, 518.521739343241, 523.216307399554, 522.331912804751, 525.743313920805, 522.354039684284, 520.61977906712, 522.52254050921, 522.984738071857, 524.5379747179, 528.460027747974, 520.304823804007, 526.941514221282, 523.647497751662, 524.238480405224, 524.474565380983, 522.519075900874, 521.949309544952, 522.250069371535, 523.277336876016, 517.033161994925, 519.285816331385, 518.143911013409, 520.950718827335, 528.635127484621, 520.659935333331, 519.978783424531, 516.814641119427, 524.342836800327, 518.896268377819, 528.195212696172, 522.631322675429, 521.851704802698, 523.475188790638, 527.983628804707, 524.290749468266, 525.760603366602, 524.621118321923, 524.854323525863, 519.26645082586, 521.765160338937, 520.640103215273, 518.357470862082, 519.956559216155, 519.827267237344, 524.206653541698, 523.635588085935, 524.840016723391, 524.125075893753, 524.185224631355, 520.865254299653, 523.585063909642, 520.794620591289, 522.569380360341, 529.21308588054, 524.529914344346, 522.053932032063, 522.366244782988, 520.759764282305, 524.729968104198, 522.188516094477, 523.038198882402, 522.7644192857, 518.448334516117, 520.084765842402, 519.885503292677, 525.481082963229, 529.243816521886, 526.019561972266, 519.944636817065, 526.188794523588, 522.325581053427, 521.678207766807, 519.944807514842, 523.611181898393, 525.782967376859, 519.808314299231, 521.622234984557, 521.230763295611, 522.363326405906, 529.226550476542, 520.807352533258, 524.35965154282, 521.335865304972, 522.682950800516, 526.613671383062, 525.547095324398, 530.039214244788, 523.865726899017, 521.451007639169, 520.81902400245, 524.160877890279, 524.003616975177, 521.815556423359, 527.545382253486, 526.572217693076, 519.384820263189, 521.487978131745, 522.609400463383, 519.870643960247, 523.832611533875, 524.949365816215, 519.842690169046, 526.006512570562, 522.14279738799, 521.393639656726, 529.387914638495, 525.639877146798, 524.241160809367, 523.784495826631, 523.29530824715, 522.447734134127, 518.764001865542, 521.177980014938, 522.600781826567, 522.786259410279, 528.295594045027, 523.788279790758, 519.727902113031, 522.712311361075, 518.181978551569, 520.372402844722, 521.875807577403, 520.018868713431, 525.202677726064, 522.501353726461, 523.419313547432, 521.716299375097, 522.417266252973, 527.830833811886, 525.229889122602, 524.0999249068, 517.78729489178, 523.592033472379, 522.45466836052, 523.930484371943, 521.074473296612, 521.988351705141, 523.111735804644, 526.291593600566, 524.024478634091, 526.357934723554, 521.311055634169, 519.947904934826, 522.406852862448, 517.397030060815, 519.935308882321, 524.917193379999, 523.09754039283, 522.651951484442, 521.636466119427, 520.729200274844, 522.808379727438, 512.736706295434, 523.769969032625, 521.277575250318, 517.885566590027, 523.460810874654, 520.105226035688, 517.093789017081, 525.501739017372, 514.091212724938, 517.67323127768, 524.198469288291, 522.883497603393, 521.931784468539, 526.053587168952, 524.329063358684, 522.143535610164, 524.734115299722, 520.940035972547, 526.645038858312, 522.606374254165, 521.530483419873, 520.871334871937, 527.945137594352, 522.540412576381, 522.732614075775, 522.875462166397, 519.31199187246, 524.253993658179, 525.597282357617, 524.109314922555, 523.186011550113, 523.940949256043, 519.593136164435, 523.022724724147, 522.207050583001, 529.554114138665, 520.701707180122, 522.715489107475, 524.686060202723, 525.597016257423, 517.078172274448, 525.099802335271, 515.569700643927, 525.550999157213, 519.651371929178, 521.342875990357, 524.881352708224, 526.541263505532, 526.027462954884, 522.52233199915, 521.741550410251, 524.465164458927, 519.801741353052, 520.026202334343, 522.31221406865, 525.495372746284, 524.117696413143, 524.753446398016, 519.229393643147, 524.200829859441, 516.506798315254, 523.018268592457, 523.343859311839, 520.337910068904, 518.141655377826, 526.748075468915, 520.659986570618, 520.845749277844, 524.293987675891, 523.549857168082, 520.797374695814, 525.455862035935, 521.737579489068, 526.296207437606, 528.525125448974, 516.508842399151, 522.399639383982, 522.84408041321, 516.001105760088, 524.254997747855, 515.151102751007, 524.194209319981, 525.783279251491, 525.463525509549, 524.621721780783, 522.127212980137, 524.90567151639, 525.617620036423, 530.310269254393, 526.233037355273, 526.341692697315, 526.172543102906, 524.165567231876, 523.14598637753, 521.792071358138, 526.851780178277, 523.696399733786, 521.96305330297, 521.503427777206, 522.521184330261, 524.830132997605, 520.674974731326, 522.974364292216, 523.080561715038, 519.882918391633, 522.503560652768, 523.145872609228, 522.76261094843, 523.271416403924, 524.122352451252, 525.397365692755, 526.222336426854, 521.231611743627, 523.769816441827, 529.602531561224, 528.002430296142, 527.302617882933, 518.843297210875, 518.17783119825, 523.628229689676, 523.006940364482, 522.851133635955, 520.418113187936, 522.080339822337, 520.949757756155, 518.006084571842, 526.360505295506, 521.759019823482, 524.809325446623, 522.752844434139, 527.667912900702, 518.920798800524, 524.617631848809, 522.860874146691, 524.537906349185, 520.119763473363, 516.585567286549, 520.906810613453, 522.663785024221, 521.450765414879, 520.388630176275, 524.124302514049, 520.407765825495, 529.092746246511, 518.96389785332, 520.985883252316, 519.804970589002, 520.551886607707, 520.055745425504, 521.672668386483, 526.644496656843, 519.395059885155, 518.072771647522, 524.427967460273, 522.717344679316, 518.945950101122, 520.585737034676, 518.548726028906, 521.914236537939, 523.318201079341, 526.917456589944, 524.007368815703, 522.802186047398, 520.95137466921, 524.797976481733, 524.636706028634, 522.374856327952, 524.726590332388, 521.098810186213, 521.526178754253, 526.742094274044, 518.961783110767, 525.241776670227, 520.736563813784, 523.529632082609, 522.22833490315, 523.669961446013, 516.945803260627, 526.563735888531, 522.575885172244, 524.80482027729, 520.620409664631, 521.297672538959, 523.244745305979, 523.142958556018, 518.756049541462, 520.363211116661, 524.794748930599, 519.012632706434, 523.209165739292, 523.975341275599, 519.281682921977, 527.773757989811, 518.796774195742, 521.626015845095, 525.026910965866, 521.775016685937, 526.997434878813, 522.337083651411, 525.279091405092, 521.202377482151, 522.002351655794, 525.841344749527, 525.388381473407, 520.22670868055, 520.490706397029, 524.59392174352, 517.374815566288, 517.319446586891, 521.706668406506, 519.124383934758, 523.426373627738, 523.57692761909, 524.187147423769, 522.316016041549, 525.817542508282, 521.97216835804, 519.392019534768, 525.110302248951, 524.337092919991, 521.797469481915, 524.839361613165, 523.924441890036, 521.315300696351, 513.578338621213, 523.990716869469, 522.868068417629, 525.805334354099, 521.225471364867, 522.046090364409, 522.652701265729, 521.525676415397, 522.349479541772, 524.031876483507, 522.519717691898, 524.465725351446, 521.116145800737, 527.141997505929, 523.569591244848, 523.26560394734, 524.216802334207, 519.717755180313, 517.772579843827, 523.78335182644, 524.011322972277, 521.98290611189, 524.074510251532, 526.180216286442, 523.283958870324, 527.056675101778, 523.45396386246, 524.306765734274, 527.440314572552, 525.678176624675, 525.079847555233, 519.714655404913, 520.01793356149, 525.794765558109, 525.458068490394, 522.621633499537, 523.777819091344, 523.793718632566, 519.972159690348, 520.697738523744, 522.555442369068, 525.293695242255, 521.169484197911, 524.21317221988, 521.627491752926, 523.082018694042, 525.18687899666, 525.310635222564, 522.668908476618, 520.844025957127, 517.780494638963, 519.96299308841, 522.765932803538, 523.136311097796, 520.132914085504, 523.40480264008, 519.062711097558, 520.835854362079, 524.895239910734, 524.330268096, 521.369585434173, 529.786021397108, 524.428331212405, 522.632223076362, 524.496281757037, 527.956881398754, 519.264831802031, 520.803080686649, 522.848386030103, 516.929198270151, 522.459223256811, 517.295604551595, 520.655599038283, 523.710928700176, 521.55878850151, 523.262235381672, 523.730559488992, 524.535764148009, 521.580573687345, 518.494576145656, 530.515695844421, 522.198295317191, 520.119999778249, 519.908205384288, 517.47017064342, 528.296361763708, 520.88233395626, 518.389336045605, 523.564775004971, 526.164767097347, 523.533636673585, 519.594628198607, 523.800405906471, 530.372062734116, 520.253661879894, 524.336690408809, 524.790095037073, 519.972601807032, 521.030132650816, 523.044715919935, 522.44302067516, 520.04341426898, 521.255236949135, 520.678996828436, 521.013627276387, 524.046072830933, 521.17097608132, 515.862104410617, 524.657307806875, 515.632477733394, 529.247869568661, 521.641868019873, 526.801642236226, 520.666808190513, 519.651794569536, 525.605165608164, 522.579607504283, 518.727006170628, 526.402020319475, 521.187977176535, 521.280467331135, 523.52963961377, 526.927205176403, 520.532655622347, 519.492002074042, 521.097574475285, 522.194333909507, 525.274741078548, 522.0866225859, 522.558579428023, 518.518779130341, 519.316491588297, 520.25243977684, 528.117841770938, 527.841128651854, 517.971762676265, 522.004713304503, 526.686157598082, 517.445988750943, 521.792046456737, 523.613255864949, 523.325818351669, 521.964819653498, 522.84920387636, 523.210587171322, 523.899675420641, 526.809476487884, 525.967206558849, 521.734032479946, 520.184992982889, 521.720683182534, 521.026664322361, 523.258522201181, 525.520937130676, 519.763952544907, 528.003651088242, 518.865791727183, 523.568325193152, 520.694913741869, 521.019740808812, 522.546825180152, 518.583859905402, 521.111886601639, 521.775071608868, 516.741590974065, 521.344977320727, 524.618697453671, 520.45419364415, 521.023720466383, 514.857990384588, 521.444541715559, 521.612150203896, 525.579463948023, 522.742629843517, 523.265865842441, 517.191151561683, 517.207537108373, 522.981781508006, 526.097338249223, 519.486199766062, 522.683107715081, 522.429225825553, 524.182866680971, 528.222514443314, 523.26254856022, 519.475540486593, 521.737791488074, 523.687114435409, 523.817936269635, 522.49348325194, 520.595865923931, 522.965242645817, 521.241251910633, 522.112824319047, 522.792582623581, 522.387607114701, 524.321800551023, 530.930992956703, 523.834905992523, 515.654436746151, 525.228433249765, 521.404155564036, 520.988317537327, 521.6911284221, 524.784864926683, 526.369444104444, 521.467387946316, 525.824821812133, 525.878026039928, 518.821095928277, 524.491946491485, 521.309910525151, 523.778985344488, 519.160687108195, 518.568408237532, 520.453962248457, 521.371595398921, 524.994523131494, 523.301217611129, 519.766840069817, 519.951380923968, 521.501398323823, 521.748521271346, 524.40547336412, 522.276169089753, 521.470739215755, 520.469608038763, 524.375214876392, 523.145776547977, 521.198797676326, 524.629094529609, 522.459537833511, 524.779673535407, 522.776291225028, 528.105686585575, 520.197184226541, 528.024730416881, 525.730155399619, 520.44003399564, 522.558430412273, 519.141395320856, 521.137946857105, 520.879731512029, 520.554778815512, 520.953931836884, 524.698775978484, 522.144795830572, 516.153144944187, 527.824999747478, 521.802520074528, 523.099280914683, 516.579345206243, 522.148659385354, 519.130460709176, 518.088676469933, 523.343423889795, 522.296944343666, 526.927279178064, 519.151850318815],[665.937884175211, 711.513992510445, 691.282252740282, 685.869959851354, 676.705878061835, 674.642224559289, 651.372935456967, 658.870466949852, 670.438881701222, 692.502294123771, 635.632852093576, 658.333383954862, 692.575937082132, 695.550614651233, 691.919800683381, 680.969305001025, 669.18982658973, 665.166456957521, 683.084480623501, 674.427787045306, 672.560446304972, 703.931293855242, 683.947367195921, 670.106934067259, 679.803213985043, 665.66127490303, 675.376380419399, 652.971497334492, 679.434461359013, 680.573234465618, 673.586296313024, 664.566581238855, 645.517495641316, 657.885960539431, 704.117465734667, 672.505880438155, 658.254358542056, 659.551961934118, 674.868066771388, 679.773084449775, 662.343635140273, 660.499130712413, 654.36428979579, 671.054221520702, 676.236714777458, 670.208184332391, 671.155031059442, 678.029397485686, 668.649818190282, 706.786605340907, 664.237860799434, 651.029361115173, 664.993169924223, 654.942735089337, 638.20715042345, 642.465961853275, 644.450494077314, 660.667722968763, 689.610218849224, 698.939612740567, 674.867715942462, 609.938634182838, 648.732942578327, 659.511714594306, 694.424325642388, 682.629480420393, 663.287752599865, 679.597911070168, 630.598873386845, 672.176601320868, 672.983890155033, 652.255132055565, 649.068927008197, 684.488499748827, 656.617369566713, 667.728176337283, 678.858740646761, 655.981759732217, 679.348954813615, 649.808338439614, 679.600814997416, 693.449340156484, 652.226411287959, 666.265427876307, 680.323263884684, 671.423890221002, 673.313127322812, 651.152338084917, 660.502689696969, 660.356651142775, 703.088720864939, 692.093129413023, 683.722920911049, 679.418277335134, 675.954955945779, 687.99954792574, 676.672570888701, 652.698407150346, 666.498165732709, 678.68332256199, 680.440272264781, 635.431114838779, 696.268680108085, 661.147343530341, 681.559328721399, 657.290660737914, 653.369740385709, 662.602465182029, 648.779527345862, 627.758013298978, 670.075428940789, 653.191717223422, 676.080179333172, 641.861001293244, 659.579690693038, 691.497219536582, 660.600136358178, 646.949773269431, 664.695117737358, 686.420227618008, 674.364773779739, 671.925514311693, 669.539106240798, 627.058680693562, 669.210945859244, 676.030873874024, 679.313580976874, 701.741733587387, 648.634374586699, 638.563559168545, 690.232237669827, 652.005438468837, 687.503089199659, 639.381499198586, 670.619492223468, 694.618284440861, 629.059697943616, 677.273588476832, 645.18103266234, 662.653115761106, 662.877664202934, 675.149480973152, 687.864381070109, 676.734326035737, 699.657099193414, 645.753869255825, 686.982972755304, 675.604929801066, 668.161969743221, 676.985555756507, 686.769502370083, 650.914583462224, 679.804718465296, 668.003672256827, 675.155949922732, 653.588000600903, 692.093472822529, 653.778870403543, 674.55072203142, 659.137600906938, 660.717623207122, 706.377243329504, 688.084973022193, 675.531016705154, 661.956256516837, 715.566760689853, 678.518812204903, 670.481288936355, 689.012889835465, 672.750106902864, 725.307378884802, 654.949457385018, 670.877637219578, 699.894989465764, 668.344095185317, 674.65600036404, 679.189439388381, 674.950439648281, 671.091824816319, 679.467805264839, 674.479072895856, 672.955340248233, 654.904897079448, 683.668275539213, 658.240073903872, 653.511104513197, 665.924074353505, 671.083186423927, 686.997470753974, 684.436772639019, 649.170379910961, 680.508466963739, 671.434020993509, 627.15276306118, 701.222101551765, 679.862377305077, 655.019802395442, 662.915909106379, 674.317932472507, 668.25018775015, 657.954079172716, 674.149219812784, 670.632733123492, 673.755306801112, 683.532669883518, 651.831934840487, 680.073378799525, 672.749039262023, 668.773747270899, 681.304982361276, 669.435179602907, 658.561147298675, 688.782789438278, 680.695476104744, 689.212112031131, 682.89000880801, 684.055027157191, 691.235665721619, 686.6440954024, 697.771848433309, 663.313491277816, 683.955864651727, 688.388353079158, 635.351163076413, 686.582288925051, 659.16158534601, 668.128092730407, 637.141730456932, 626.995271307365, 663.4599068751, 695.240525107953, 687.665102866907, 668.410617382373, 678.156075797446, 645.078895799798, 677.985135591866, 659.229086668554, 683.041118091742, 657.330946904572, 673.838852447371, 667.689945095564, 663.444291664309, 665.735160067517, 693.595560979401, 661.160912901898, 680.549373429075, 663.528398814015, 714.186025818891, 714.51077663126, 657.986042438407, 670.869303945313, 653.174213879697, 673.019048043605, 682.937187061835, 658.94139235992, 666.000601059398, 653.020764938153, 657.780602908574, 653.594636214568, 648.172720054228, 678.905401213224, 694.565233838356, 681.473615645561, 679.771675292525, 686.981424704902, 655.056506808106, 657.050145512742, 659.208655508964, 689.710789353755, 652.360931152354, 701.900964043608, 650.170611494592, 664.885864358494, 670.770826105487, 664.367016270036, 689.751875158638, 657.032531630247, 677.082006120695, 700.308835137973, 690.257145876794, 678.666421070096, 675.353072286679, 671.948465259799, 661.980743859444, 682.740174761473, 663.359158648566, 669.715498218367, 666.618260495689, 672.870199819738, 689.764225413351, 680.536991459471, 651.32940250133, 666.685983106249, 682.880276538333, 665.762452074789, 692.660889578521, 673.340909751855, 682.842122836687, 680.631622181822, 703.820292934303, 669.975561598375, 699.692060571399, 690.01095355559, 670.448548957977, 642.049195506203, 654.634000523845, 664.115989956494, 658.52210949511, 681.787206750517, 658.358019801446, 662.022089755493, 654.42737187558, 659.875518511139, 694.247989283678, 658.139467778623, 686.240627220308, 638.335112433722, 694.200865567353, 657.643389041002, 674.830024048788, 689.778108232076, 644.484128105386, 672.819387415073, 648.851830091521, 670.931548697956, 661.672236891584, 670.052353992153, 649.201036641582, 673.916705390459, 691.692352613445, 657.08630944062, 653.648403380913, 662.508107608152, 691.910382655949, 664.454126579758, 695.526038765574, 682.691023079462, 637.134138157547, 676.571078715591, 661.633105069783, 668.053401907427, 700.303077948366, 658.26901257659, 666.945416212032, 705.33508478845, 646.761048536768, 659.760466454228, 675.510326442217, 663.804714053069, 672.127932498896, 714.274208137958, 687.582692999503, 678.005234538331, 682.202345613455, 663.540143118224, 657.196307382953, 669.902305148259, 667.086540029691, 653.448043693784, 671.995486483724, 643.399809349685, 665.825640329202, 669.062002557807, 645.589547837573, 666.600362183229, 661.339340794712, 655.331332884927, 676.778136494076, 663.578734032654, 660.819575494514, 662.072681597678, 679.002603207489, 657.518190280523, 653.753923211628, 669.558701929844, 660.468341967003, 667.592696391338, 668.377754375067, 679.753285307092, 665.926935603936, 677.561813729956, 674.763391215692, 712.56188609811, 692.819937409653, 687.813951063162, 667.400066139507, 669.515752633407, 665.652609786426, 678.170841353811, 688.565046879278, 645.711385323373, 649.689805342592, 656.446976662657, 694.722215761157, 667.37301091416, 693.265606145048, 654.514730607991, 643.860972306259, 633.677844653376, 676.736567940241, 650.660570514436, 633.50160095968, 687.595514525094, 676.835994928196, 697.184127803116, 680.03013858387, 677.018357935735, 708.088346096737, 653.829533750645, 671.897625121765, 663.15170411478, 706.661225587053, 643.872845578978, 692.955212995855, 665.600102124885, 696.909711756527, 660.283603150812, 672.850341894604, 694.426541308079, 686.020536690246, 666.665627837949, 676.534053616669, 675.305971708742, 686.121328317988, 692.172382897543, 641.65020048783, 630.512459246725, 670.198861024582, 678.440260884904, 631.881488984966, 695.249491083376, 688.438638219597, 678.91759945786, 654.453393810602, 664.479491004172, 638.126295384895, 667.025458277849, 649.14167305431, 676.035025130221, 690.522980120609, 657.114648476629, 673.615653123242, 657.617099800037, 669.233117244312, 688.891240844655, 677.978461045791, 671.853704275556, 697.429982628881, 670.920522516801, 683.407393790407, 678.422013975769, 649.766666150574, 663.117624870525, 655.475742669958, 675.187230624312, 655.622163827463, 674.884641689498, 665.804517332093, 698.589036257444, 675.431510223596, 650.202303221122, 665.244842760202, 686.332969176122, 690.973235107168, 688.08748193692, 658.586631635569, 673.711415325745, 649.801257455002, 687.622435798977, 633.184291911884, 678.525259327341, 663.333052427704, 658.653358406876, 676.753182700019, 685.457847067149, 662.750078965241, 656.083577081682, 681.83957286478, 666.009228777823, 676.789895752938, 678.679476060622, 698.628001516766, 672.526601337402, 661.878636487118, 667.829989227826, 691.28901736558, 650.155247116943, 655.647352074974, 657.721411362103, 637.566512657112, 659.657785613622, 670.763183816146, 678.911349354139, 661.253232620047, 656.413224474678, 687.22125566491, 701.92858386771, 719.806070880439, 645.027326084989, 696.009276470375, 693.271312192596, 664.950712772388, 655.362447743456, 665.371472486042, 676.110923632886, 647.478129629159, 674.159104089627, 697.366706033712, 662.017569825391, 650.847208318777, 664.923815205236, 616.22714699769, 632.713885575282, 682.947621034902, 644.250707367536, 695.026292973678, 665.537155171254, 686.339415308722, 647.922608378154, 710.44319884345, 679.508353987184, 686.467023759202, 655.845998774133, 659.581146685228, 683.938327911784, 673.037808041324, 706.616715125115, 710.928079860728, 663.067915927279, 682.161423882648, 663.281184810314, 662.166442026947, 658.145134181393, 684.460989706492, 671.641605768069, 693.849600256345, 683.505324815615, 690.600409111117, 688.082813024272, 660.118297461969, 677.224536109951, 649.86817068602, 683.702420722799, 666.286091551676, 678.800328542875, 675.14511455935, 701.720447432821, 660.032290431959, 640.068135573012, 678.771205385413, 647.613439388901, 689.260092226767, 679.118137190436, 667.519578725703, 629.485325248558, 688.649817945409, 636.039242523043, 657.246206667026, 677.435991241785, 671.396126121578, 679.518323286126, 697.161291057049, 640.151094879551, 689.865939429695, 674.781149015774, 669.137530304899, 648.49376521863, 673.549762808455, 692.058972224887, 651.64051276138, 671.944589092234, 651.612203324176, 655.387643933777, 668.981400436793, 670.396141470829, 678.975818892614, 660.879402754186, 678.899843025029, 666.7184738785, 675.507438114687, 655.290681126488, 705.492172734842, 667.741096769787, 696.710704271837, 690.9358723881, 655.946597561523, 640.262327771606, 683.336895083656, 674.927332392919, 667.596974621926, 690.080255941091, 637.315907203592, 682.845230558992, 700.102296294444, 700.713402527802, 681.75271931973, 675.963316547617, 676.481040828818, 654.921819020206, 662.831227453394, 670.788764020146, 664.642517921728, 678.559991145013, 661.836682755753, 679.982624920491, 652.008404010849, 656.634120488626, 659.162870866108, 702.043865739213, 681.281820270537, 677.565345374722, 662.29463670797, 647.200167240314, 680.792461940213, 662.036278488325, 659.866865593755, 658.716269816321, 678.373692470032, 672.193359058256, 670.747048008003, 667.867233596102, 704.031355758611, 688.113438498901, 682.927294941349, 670.459123848646, 649.228267843584, 681.194071643189, 685.262537871038, 691.313803285727, 648.693234856021, 675.042384649401, 666.764534667351, 672.714398742967, 669.897973334641, 663.24094864214, 656.349259832043, 674.250930934164, 670.627382569073, 671.963492485109, 696.565854543149, 683.458120328629, 647.424619981639, 674.679355066845, 700.62560608374, 664.091109341441, 702.649156178109, 680.296340216988, 683.198191023999, 687.26030089285, 637.350098356531, 667.416660709204, 682.161197316699, 667.977287336791, 668.065421169126, 692.498961499907, 671.868562774404, 682.061040840198, 685.614323749534, 691.102538009805, 705.235818232797, 670.430077944388, 676.301264717651, 655.152231558731, 702.06676216879, 655.850650341499, 698.638477244559, 667.246338574223, 671.67812491301, 667.514798818488, 679.390718192285, 661.171940126208, 674.295189152267, 654.889651960819, 676.799786009366, 657.754638937274, 660.999145010456, 660.140630360782, 657.446362244294, 671.309585047845, 706.328664410153, 686.37970416736, 698.053693475445, 685.67152813547, 671.7313696373, 687.343388396671, 671.041799879169, 668.772405463947, 662.934494757037, 667.231195452226, 676.275590143368, 668.964275909885, 666.904011357202, 655.932427740512, 679.570574636909, 683.775192758075, 672.148003252268, 655.451557544757, 679.872849419484, 675.729182108405, 660.562668162114, 701.479960825544, 664.254065806805, 624.816383775834, 684.071466371997, 698.383210386893, 667.260569995248, 676.772218894009, 665.251888364243, 672.592403535452, 682.917501848968, 630.312764344029, 654.807859036577, 681.096191987752, 676.621840936416, 675.671146214998, 686.878182224364, 658.4743452927, 677.781237984607, 695.277741182457, 665.7098308393, 675.908818426048, 679.601236602854, 656.982460971008, 693.234784288245, 695.384737940399, 657.479557373328, 660.196527935431, 663.324588115885, 649.86654551918, 646.509895598413, 697.318191101474, 664.644478922344, 677.654601905712, 676.955783678815, 671.992286936146, 662.666515760269, 699.154864454353, 676.787828193799, 682.897220830586, 652.237911406116, 667.067323811549, 644.494359941806, 670.056472310257, 674.438974143325, 660.929004114984, 668.910085131646, 668.642960421582, 668.72977888105, 667.349155847283, 674.083160441889, 689.717137394384, 699.484591062044, 696.409363655745, 710.341726476472, 656.330054457687, 688.269116707999, 665.714425123624, 655.414799326284, 697.995273589368, 691.180580743683, 663.812358122281, 678.826250773607, 660.30763597403, 661.591921030912, 663.360162524389, 673.247923207662, 677.094347509914, 676.516757335941, 647.615828819915, 659.086006361272, 646.678066311963, 678.679832566006, 650.268397144416, 676.292345679664, 691.653350402266, 672.62485460738, 670.305956863599, 641.330632008283, 673.94818702666, 693.453360498491, 700.040686654724, 681.205875012001, 666.448312657405, 683.58066266513, 636.943743776469, 667.530291941402, 659.534210093577, 651.5139455252, 649.752158524311, 673.590153562386, 667.725974311147, 660.820511545324, 668.806760539588, 689.625138362213, 673.173672878153, 691.636158603695, 664.47555995592, 689.656989563694, 682.316530442693, 668.043655289762, 663.211330148495, 665.134239010038, 656.78964049229, 651.644261643268, 637.487211137873, 682.654892960662, 656.624583179467, 653.153448092228, 685.184470552679, 693.878000447763, 660.374758391746, 654.612754084531, 678.470849965529, 673.52032561325, 676.560116048542, 664.185318223174, 685.58222812039, 646.501820534458, 658.431542726749, 698.628295726771, 696.019666333463, 707.874022563227, 674.754105268238, 683.608777101553, 684.844252091165, 677.138406787187, 646.136790310797, 643.405481779692, 676.694959181053, 674.624825924656, 698.88167839101, 678.623289467858, 703.569315573908, 705.945426654328, 649.072594243502, 667.20829707604, 635.999332663922, 646.805100140783, 663.301297552244, 685.016115286884, 689.588277867148, 669.835278977205, 694.246048377108, 656.071464591655, 685.327808798014, 658.576224931064, 651.339910785258, 664.596928500058, 650.756685116154, 692.971215316553, 638.864747676187, 664.327549881111, 681.948065349405, 665.509213839601, 668.017937701003, 687.383143119614, 693.383197956494, 667.113345068266, 671.588331357602, 665.798076198839, 643.263279448108, 673.611247347726, 716.371607375672, 675.265273372248, 699.839048169686, 662.696828649708, 678.910999329934, 655.190884664983, 687.870733860786, 679.331355276127, 646.79424956241, 650.285871097932, 671.201472917185, 676.474036523882, 669.367540265428, 687.821722497233, 666.959687661004, 674.33930887452, 649.100147005151, 696.865291714437, 666.794784156047, 680.670974332503, 692.480359676819, 683.312156230124, 648.715068152712, 663.984070221844, 669.335702553849, 659.002120735803, 685.774514592491, 682.110170513821, 661.11809171695, 660.274067636007, 674.054594442108, 662.84261488344, 684.299922135845, 693.083092737809, 640.09656498254, 676.795952109078, 682.815069894155, 635.960612527718, 675.253293370817, 648.901763986849, 644.865305424911, 678.48637799653, 664.141137863904, 716.74522314782, 647.09885101908, 706.761775206204, 654.277404480678, 652.833294375928, 688.832449041941, 687.938043604112, 697.611726130558, 672.076076233657, 658.255876266883, 637.305333578239, 676.32933797766, 666.269591718018, 679.83437010729, 679.312033573186, 647.209902120891, 638.669022686675, 679.051564762283, 655.965688112131, 687.082279696078, 695.240103980079, 684.440848397885, 667.844827369026, 661.175748404467, 678.889063925735, 665.850057900352, 695.89527745412, 657.394110056924, 653.517116207541, 699.87517020125, 679.007180454219, 674.939715251025, 639.767010520859, 650.068513090784, 693.425128925339, 655.43566322668, 671.009009029654, 667.941515154445, 651.080267053583, 664.384265742717, 664.506917096797, 682.950562578693, 674.711979404837, 690.870985297908, 662.264687694013, 691.971192301123, 665.784874314336, 661.801293929339, 674.307704458196, 713.905767553163, 647.61450601776, 662.689541188778, 685.602378436742, 692.412572179991, 673.894751585547, 682.080801148569, 683.760739578658, 667.330055424623, 661.847210123568, 692.973884972013, 694.393523055796, 656.736470278144, 675.690050918668, 693.493047480089, 666.697054012058, 679.285534642047, 668.687856015658, 678.137285696083, 669.658692836809, 657.084400734795, 643.281986234957, 675.31979270284, 685.222921550664, 693.453185898844, 684.75604392407, 685.178790901729, 691.221497683848, 672.281051610219, 682.233957199028, 681.851488136791, 690.973634789499, 646.664148552654, 672.912267692279, 681.07945868383, 679.816821859038, 685.814016314846, 677.555826522123, 659.5764757194, 651.792159379743, 659.713985890779, 654.335860712485, 660.537509308442, 661.933758995918, 672.049504248602, 661.243610093, 680.204130506484, 696.872426389162, 686.165784324465, 675.650341952406, 684.456314397275, 679.565031335663, 683.535933266712, 644.56103542209, 705.580980898478, 667.623337869063, 679.290956524699, 695.791083175674, 655.313680003756, 662.067175260316, 688.469983806607, 665.447157706642, 672.88166482358, 661.365476881538, 681.671091167548, 698.848809626121, 685.963229920315, 694.020826344712, 642.930629589093, 691.785121447688, 671.392578072024, 669.728953819729, 684.10254016606, 661.470973994014, 687.628942957271, 680.139269458484, 674.85892767582, 632.590267524631, 653.725634441011, 659.209991090012, 645.314641269069, 668.17299353058, 676.272362925738, 639.990004509963, 679.144577948657, 654.203754892499, 731.669787297905, 682.127931680644, 699.935482250331, 686.887643355199, 685.376594288786, 672.572446838643, 670.366973191478, 661.141389155533, 688.027757532165, 662.125124096263, 676.749980600564, 673.376595639629, 654.712410833356, 677.519320255383, 675.676432363341, 678.027605625692, 676.472296705811, 691.932541490967, 696.836344893181, 696.052619683194, 643.779530521005, 700.799440135206, 655.519627064642, 669.204060521942, 700.645800038555, 695.374448718356, 655.972200203206, 681.964495389945, 669.16399860845, 665.310932950201, 684.60241982974, 643.181014301763, 698.964534837495, 677.715643921824, 683.226390947191, 673.513875471792, 670.983947143871, 716.155295375136, 692.726077243343, 653.560456759612, 676.700902280857, 701.326193658331, 669.360651948063, 677.980582455457, 680.141629486879, 676.063885648974, 693.158264434026, 669.426759762818, 680.390892424162, 688.701535613787, 670.13819555656, 671.583809315342, 645.464540138147, 646.1335236791, 671.580510763734, 680.224478784002, 698.085118674542, 664.020418044963, 667.880162381274, 651.284542322892, 664.17220801734, 680.395977209442, 695.831496315936, 682.194487113208, 695.851514277005, 672.901354795759, 661.359765402131, 659.833260937717, 668.199497667802, 666.4663657212, 674.647918732237, 678.687949313338, 661.296366414284, 670.284598872078, 656.543797307706, 689.262260415782, 678.508064782899, 702.501742915057, 676.334529135657, 672.141313999829, 650.488935226468, 639.07623363298, 669.234899322541, 696.289976663182, 670.033469073305, 694.408850232531, 683.937951476116, 632.948524882116, 690.269503473876, 680.652805935179, 663.624266153794, 691.928813843771, 663.672581442864, 657.146075750737, 650.333683313849, 684.289909194262, 655.474246970557, 685.071527332356, 662.693961045318, 671.57951594746, 670.470730233135, 663.799018164249, 680.486287036194, 672.63945728584, 676.735748399195, 680.702556533925, 672.681531145226, 695.100373218601, 690.869932947916, 666.746068162878, 686.910926084036, 640.239504653496, 692.061980107142, 655.355046660466, 679.305187045213, 646.964311688702, 663.872346285461, 639.723643849492, 662.929394186753, 671.273972291015, 630.744778982472, 673.903077651079, 664.024520125934, 648.502933665389, 676.044268890919, 677.147978399772, 680.500949730801, 661.632530768452, 677.673213148656, 652.440462128248, 693.868062976005, 689.701026889262, 669.532651947343, 679.094085652467, 673.03307265574, 635.962957227195, 666.186712428222, 679.725304557738, 669.876518548947, 662.595004781448, 683.289140955458, 657.464771687863, 680.77092102004, 647.708432915971, 677.638836971124, 662.375511333792, 698.665880738071, 652.662025622439, 671.542302113036, 674.909575892126, 651.748121616002, 646.098947247076, 647.936952293122, 644.992038527027, 647.311938538545, 673.216405023635, 672.016413839716, 683.544447878677, 677.246277767612, 691.957325098026, 677.999017031254, 684.06744084565, 648.854277771006, 650.258498201917, 661.852069621042, 675.553197391778, 665.637526036034, 666.93956611582, 668.734422261213, 670.431728292532, 648.763067443184, 650.618363534471, 680.955738035523, 666.911198949486, 668.459588581831, 675.007904373041, 683.211339871625, 694.869977504825, 685.460525849948, 655.072647557246, 655.951471101283, 652.853935256886, 682.199514325611, 654.359669596976, 679.834334810879, 661.481081124115, 672.34855571782, 679.822469911992, 679.8542458781, 699.718749798859, 688.386186967182, 652.339771493277, 669.490962105443, 659.590925700226, 685.899448394446, 700.674740929009, 681.610396721973, 674.350777649084, 660.160988729566, 658.644749485884, 650.373824240665, 672.569061267451, 685.488183119359, 671.568045457271, 682.549704840993, 691.206884303064, 656.616215124621, 665.834167014883, 694.125757291665, 691.384749417037, 686.54002970792, 650.624005448888, 682.68724502219, 659.995676270126, 662.338856633811, 687.207361438246, 655.151868325819, 658.368724421653, 671.682182415523, 660.20733205127, 651.486876856165, 637.26902766285, 654.64176174242, 621.839683245496, 670.828908076598, 698.374691160066, 657.515461488302, 698.074423687317, 696.425777987378, 687.165968134454, 692.001081198968, 654.576586630782, 674.632991330057, 678.547922037704, 692.876895303298, 638.285321872763, 698.226036741203, 661.340908723396, 691.725618630493, 668.192634582862, 693.524112025466, 694.175102809184, 666.111788858893, 656.634637208377, 659.808646588459, 648.868628610419, 670.420423825131, 700.586898398461, 675.694243689131, 664.071277902486, 634.536851007129, 701.608002986468, 665.171590257468, 683.002967709048, 685.680506962417, 671.867905879517, 685.359912096508, 691.661549894454, 652.594408711656, 666.721646377235, 681.807304536819, 652.33734407156, 651.828452079575, 680.422261066709, 656.380259646294, 660.125113485158, 664.641512389102, 652.124242719097, 688.715229121163, 666.768356800588, 706.16230452484, 665.256887106406, 662.8231721, 672.963792154824, 670.38016580111, 680.867580783293, 660.223175635869, 681.307939743571, 663.836861574081, 674.651300166329, 684.037068480034, 676.367082864407, 669.307064631394, 667.486348411117, 672.981358438129, 666.308451937917, 678.8292643265, 651.513786071535, 677.307100249616, 673.796306057384, 669.844726862933, 665.360087797489, 689.673374138053, 646.648295654765, 656.068726870811, 648.159269403851, 662.83452189995, 667.734122584568, 709.643375538707, 683.459695947645, 669.665054334329, 672.786832436668, 680.525189441166, 682.339188239847, 676.295069750173, 667.112653213415, 690.766044400689, 679.361580691303, 676.291613887543, 633.651336486666, 681.301111421341, 644.496096820226, 675.514257672974, 636.397951069485, 694.531019774604, 672.869916062875, 651.453251672564, 654.313037448713, 680.935658832067, 672.196861547768, 647.744258606949, 646.258830279898, 643.740668074761, 657.188630857542, 688.110720638037, 685.119300726092, 693.923272486737, 706.261275712962, 671.82547903746, 651.478166934784, 681.116720027675, 667.83879266179, 704.71308304231, 657.162280103704, 699.213691450343, 662.205812380766, 673.332778359557, 685.964459040731, 655.193766459872, 662.827273897552, 643.886808418325, 668.712970254648, 696.140455227354, 675.666241016753, 710.218106919737, 686.300412518192, 678.791303601281, 680.44053113166, 675.796972359111, 669.69121011768, 676.361479654491, 717.755480701775, 665.321654262892, 667.689283299263, 668.534603263713, 684.088493596515, 702.821747506983, 689.105679891573, 646.763940474652, 661.011480588756, 691.049122057494, 665.905777444949, 659.969869512152, 676.968806640928, 676.577073798313, 665.961486316271, 678.545827318617, 656.481888695769, 683.125947019881, 681.552113827604, 685.077550509297, 652.399688271742, 691.908388155622, 689.673445520889, 658.553942829358, 656.028981656951, 675.485128577122, 689.563685248507, 665.196000634937, 682.705708502993, 682.061826215725, 683.073571461652, 651.201323811057, 663.628490151153, 692.076948926724, 664.487659935256, 693.11515418135, 675.865524434904, 665.055424851398, 650.346763896642, 689.671702718055, 711.447546953919, 664.938638873678, 639.215343388122, 652.469758165545, 649.790349110084, 660.610042630967, 652.282907509066, 692.33009700546, 648.684293186105, 682.404959197931, 673.936815992086, 650.48336934172, 700.268349232697, 664.959537150546, 667.48918424636, 686.959425428605, 668.41783313681, 653.435298817227, 687.822610305741, 681.469279280263, 671.118116171386, 661.482351185672, 684.700273763296, 680.45549514161, 712.223830678675, 660.028948689088, 697.559792870156, 711.02069980904, 672.658626980029, 703.768350117619, 688.313328065805, 710.409203103845, 662.247898650846, 674.61839106402, 645.741008119308, 714.979208578797, 649.860856453202, 651.097400381291, 669.199458167375, 691.450239710095, 681.87955327672, 690.801331832111, 664.22391686698, 679.116771637474, 664.932332223327, 688.325470068796, 674.717617557869, 674.808401336271, 679.233910993194, 673.711712455991, 654.585100461082, 706.196280352653, 673.964467159517, 671.960679868745, 669.226054568559, 668.813770928616, 655.031891261881, 684.02646379926, 700.753483076474, 690.392504681771, 714.145731634985, 668.188861751432, 671.483669876528, 686.342872420252, 661.344591329107, 677.074828898542, 665.965425437689, 697.379898613612, 678.167699501491, 662.924113355491, 692.063274318618, 677.651939395663, 671.029771364918, 668.09685848861, 683.669841577879, 669.863063770543, 685.740714173006, 685.61400855226, 702.247439961569, 694.142476305684, 672.925998526598, 649.767398674262, 665.833183722226, 706.573278239368, 680.959425766168, 657.919772970593, 617.211021480714, 666.084632370833, 634.648349943818, 658.508638463107, 634.877340758772, 673.638802379672, 679.627995222782, 634.156343853795, 651.067359493007, 674.897683439039, 638.847239956133, 684.652896019447, 676.570857052081, 679.766015359972, 678.983748001089, 687.87734828693, 672.277515327033, 661.573596668251, 663.609920123441, 646.453055875794, 680.236868804869, 646.104550252487, 642.263664580761, 675.948312050146, 649.087830210336, 658.726194351896, 689.17681762115, 668.395103623797, 663.782952809416, 674.569039251305, 662.383508344593, 674.769359431669, 688.348057964856, 678.355007163376, 672.815350778475, 672.899597188161, 668.190908969504, 665.348771738481, 662.72616252355, 662.691179122082, 673.229071411461, 669.945980762395, 656.491178128218, 686.559826922972, 691.396540882545, 671.518133007999, 665.928766287705, 631.934173055593, 653.1864514281, 648.178508346825, 676.048948510533, 655.783639380423, 707.280226809149, 697.036735164426, 660.655985236574, 662.954168264044, 687.415666361136, 659.884213199447, 667.918005517765, 706.156624588751, 693.188885382285, 689.030438524517, 685.399055376654, 666.40229721279, 685.606142442085, 703.079608123989, 646.518247887785, 675.696997005057, 666.988154687695, 692.27333565376, 717.409125822377, 673.75407811993, 683.490646590919, 682.980633256979, 663.197024515237, 653.021160796189, 671.507494390292, 678.082572235697, 659.926667086953, 679.25094244598, 669.400060322985, 682.83311653266, 693.030007436908, 683.770112936531, 705.472746628, 667.998225871619, 682.372761019096, 656.785345135905, 663.047249761504, 696.876695616722, 683.828089277272, 662.837916427835, 666.002371317783, 674.490464263054, 683.693577148037, 705.925783349884, 704.811956075629, 635.410102226664, 696.680799043878, 679.125567427132, 632.058526937124, 664.102459737161, 669.036866797902, 675.274632164694, 682.937103862932, 651.623639417526, 689.886920311272, 688.481211784235, 669.744675847511, 660.724666078472, 684.180662359161, 668.370162014576, 660.4209978889, 690.442709905299, 669.030178290296, 692.506479060127, 660.205471103888, 685.785989787477, 656.267238834086, 669.001988753911, 673.688238404193, 683.505108913045, 667.791413203466, 631.538154546598, 654.004931680034, 679.75641451309, 659.15882002362, 665.600963017372, 656.905662293337, 690.65134101618, 682.018268659954, 661.778227572157, 659.0867507743, 672.095722357352, 664.409767868396, 665.370276322128, 679.139464670084, 657.658797328595, 671.841150034735, 682.030373595999, 668.759199532916, 681.801641739863, 677.087368959285, 683.582894571476, 664.942292506129, 684.469172217537, 680.573499064133, 673.684707089407, 676.020232916765, 663.737973103889, 640.137372148319, 662.56649466128, 652.470705197748, 662.463400846947, 686.882412672385, 661.370106275868, 696.35155878642, 638.013222272173, 679.391498266892, 688.162985875069, 682.019713537306, 657.001394392838, 652.750697739501, 689.21644192816, 676.168894063998, 666.408680526001, 661.644006811856, 662.85245968234, 671.777238554788, 675.487523399336, 681.034797802565, 665.91900649671, 666.66910665887, 652.683952390925, 677.386761239314, 680.962480527559, 666.66346500261, 654.548466570896, 652.613198461775, 674.379634037218, 695.484242209985, 664.953525777162, 682.176856662895, 672.777914637848, 656.92391529041, 654.45050288004, 661.61669028318, 643.760435729771, 682.146582763546, 644.675891152772, 671.990598482137, 650.877457383147, 688.222359428572, 674.955233048026, 649.259785056601, 690.394025783191, 670.96130859901, 682.654509793781, 681.292414016231, 663.974059917916, 670.256464602211, 683.983063182856, 660.744125566671, 688.275360467018, 693.393830446112, 644.360028537072, 677.55995409121, 668.401652361308, 677.370372296376, 683.984553103025, 673.73837316891, 663.911551723985, 683.827347232459, 635.894526431924, 668.258432429438, 692.582834682902, 663.783424986171, 687.752675325808, 657.863447728559, 660.126296895813, 675.925601843842, 643.672850929875, 633.705436689916, 688.778873170931, 681.596606967089, 677.439057569579, 686.770994099795, 665.013747225676, 656.217632385439, 658.854290361587, 661.769522154024, 696.378995614245, 656.666576342991, 683.682517015272, 668.508958501114, 660.190607410389, 701.653703458779, 676.141844542624, 641.836491573212, 705.321686490587, 675.825396011338, 684.449220628309, 681.549948024537, 674.139528754944, 699.750464569885, 646.185629616826, 668.016786772383, 665.175269833115, 661.634753452531, 677.900358967841, 650.58015520062, 670.461328628709, 672.380682157715, 704.64663850489, 650.836645132857, 676.955442232663, 660.125222680557, 642.834414424724, 689.101626735555, 682.455875582122, 651.098577263053, 654.812814059362, 673.60105155385, 624.965697945705, 661.956536437318, 670.566628854468, 665.361147847595, 650.104392428759, 669.117353734935, 682.719964012902, 668.198805798766, 707.889070346306, 648.050078912719, 630.321941201351, 631.676700111915, 647.234382736558, 687.024673792827, 658.03470420331, 676.366423189198, 674.97377474202, 685.646857126679, 669.038671338665, 690.906815992209, 669.833267808928, 680.473872995549, 706.747609127114, 656.884237342497, 681.977198433191, 683.355028865116, 648.219362976287, 652.865467925356, 678.806692086271, 666.376962078295, 645.381560337875, 644.433300236233, 659.450902243956, 694.996092381692, 674.535290305847, 662.030338692923, 663.752630723893, 694.877414704121, 667.294120145176, 681.902486668752, 655.34401491031, 699.227395181455, 668.535299144893, 634.752589882609, 670.771846889662, 695.836713058005, 652.716312412041, 681.67215808748, 665.228811515132, 663.317967339756, 682.281215579925, 684.504669518242, 684.307535710559, 694.515264745358, 663.247168643588, 655.402407283082, 682.957489560646, 687.850142434727, 656.83928077051, 662.549835769593, 642.226204223127, 662.687523167832, 653.566433167792, 677.765055973341, 700.969323825127, 697.285906438309, 682.232893187467, 688.556551545758, 660.5259881401, 664.449504469891, 662.344158476331, 656.994693856923, 684.13959568743, 655.827763154678, 714.993479738598, 676.575349130634, 675.540247644784, 656.389185054536, 686.972643470014, 665.400638703757, 667.158833337008, 656.864898311354, 694.264540602567, 701.978384464352, 668.039621520252, 674.842964679797, 668.660438482011, 664.318892543755, 673.060059686084, 664.764997740654, 684.628552290181, 658.835049586748, 670.211653549715, 667.886593018616, 667.274263031862, 696.613507469491, 678.08760132538, 705.861180124166, 676.810189780943, 660.258824594927, 658.700050851689, 679.61895390789, 632.950581947339, 678.320600091461, 669.179969629575, 661.704043034097, 632.336751037184, 696.638738993787, 679.246916681085, 663.564615230559, 677.940351461002, 654.607548468708, 648.800393463861, 672.698529536744, 661.924841955149, 674.040630019348, 694.312309911719, 683.826970996236, 687.817053985632, 666.741949087637, 695.714127809902, 672.113874878293, 660.533710699197, 657.192032863674, 688.830330577732, 681.180631758143, 683.941101665912, 663.403837090535, 634.183388478051, 697.662650206384, 626.775360642993, 693.880071394853, 688.848590376534, 668.73396825003, 674.246983073752, 640.250305637534, 684.427271473687, 676.247082463312, 677.223665675134, 671.486189891049, 645.122178667105, 687.72159206989, 661.8547541535, 655.811109238846, 673.807317138218, 670.59605156897, 666.353285764924, 702.510005169923, 692.467970321097, 667.562699035679, 673.215915157248, 692.553777442447, 688.359142163925, 689.280942379554, 680.279491846326, 685.518526814241, 703.389367562862, 668.722671641311, 626.73144338109, 631.758711258333, 700.412774279783, 650.779258487782, 687.050554160469, 680.23089290048, 670.72056301751, 684.464337775696, 673.038026869772, 654.714338869523, 683.137687746652, 666.090882912792, 674.180139866426, 705.661055489725, 659.918986390741, 680.572944435815, 664.432150908187, 676.396369764969, 672.41268624401, 678.626338271171, 663.405433454782, 686.067885980251, 678.816410917585, 693.259906720021, 690.749565374446, 691.788262271308, 654.884188449645, 663.033007999615, 663.094107915219, 686.840042941036, 694.036379214116, 642.027109986172, 665.162803673799, 695.984442435077, 683.89022501643, 655.446785979668, 697.865185794467, 641.217327606897, 685.15475771718, 672.66513152572, 642.997678839003, 668.986433214483, 654.348087295287, 691.689035149994, 679.129194201505, 688.327970350192, 678.945509910877, 682.955051303967, 659.752169093693, 672.65184898964, 681.200698964613, 665.243648211816, 696.422547759344, 700.061677047411, 667.176169134495, 658.384124725216, 670.238988887037, 682.755226483011, 685.408569056039, 648.596010501933, 672.620596979927, 666.052066427965, 667.76774059654, 676.861750306824, 675.615787266203, 680.028252164848, 642.036636853237, 685.572014623008, 689.941663237099, 677.363565218851, 641.697073217418, 677.095522160579, 647.548413509513, 667.866745181772, 685.7366809416, 683.700864386484, 661.998217717579, 672.684791957806, 667.216585580225, 674.55886362359, 688.297468555043, 656.383165881926, 687.484736886505, 641.108346941642, 685.354890198325, 696.021939603967, 670.565469703733, 658.722116915732, 646.46632084683, 677.276545200418, 670.315413944866, 665.559610706085, 663.153902288184, 666.693235704558, 648.817061728352, 712.074371620798, 689.880796331929, 635.868839458465, 670.848487215935, 681.563345660795, 680.318455846556, 700.372013693451, 654.527618972624, 680.422295312508, 654.307541885844, 663.12021874951, 682.260388979362, 662.938116083521, 662.93274594072, 652.277145712323, 661.05192045658, 682.930335382581, 660.494709428581, 663.418487754444, 661.854137691517, 686.131389386282, 669.810281868301, 660.827018460641, 660.759661410462, 677.075556657284, 693.168796307742, 686.570194990772, 659.881099672058, 674.460705165651, 688.128304794482, 658.415239282543, 672.299846529792, 662.743725198823, 694.216364189179, 690.767000726677, 649.955018159231, 641.048709491281, 678.211833857603, 660.292381528206, 657.388536054801, 662.940842002796, 655.360000983345, 672.317205353973, 666.281858023941, 651.970371091135, 670.21829303514, 674.551636548531, 670.33003187427, 695.007418797771, 707.322433756457, 677.860909019802, 662.573890067254, 659.701884486512, 632.346645284747, 685.310481256025, 662.863593111832, 648.33012878851, 676.544463811529, 669.061178729173, 677.9168406733, 665.804506143452, 665.769578763764, 683.722831303262, 682.462423782903, 648.537767028701, 662.424679639862, 666.977849505435, 657.420609799916, 661.254073426259, 669.5954876157, 666.803906021304, 681.708872062958, 702.888898964656, 656.56255868168, 668.059404370171, 643.220468296415, 647.12548314355, 685.091159163694, 682.653248521107, 646.730073469281, 675.140584502162, 670.650748187859, 651.071185684257, 673.775965442535, 684.145502853399, 678.313698704046, 661.989100194807, 675.726220994149, 675.530921818235, 698.903723205612, 674.293522310437, 689.687677696939, 674.960207643937, 670.09733344046, 657.866242805899, 649.921749654337, 696.414161289428, 654.821605356622, 673.065449824287, 700.508843240692, 666.148437760822, 705.780690537109, 637.353060103971, 687.043435212347, 676.482106175747, 659.502771468116, 647.327150651264, 740.486579292148, 652.80277277228, 666.20442470846, 674.112524548481, 660.72902374931, 677.246199671444, 681.479090834103, 669.857357390616, 679.311349486179, 663.487960702654, 654.650000942659, 686.558748586058, 661.349163098887, 683.390652802388, 688.698529818999, 670.177726432384, 675.014654777278, 643.068962441922, 644.965984597561, 670.484822434928, 645.689554834187, 706.567995267235, 685.984726169039, 686.636792963324, 636.537431298131, 680.812646369605, 667.647442112928, 634.398611252215, 704.572327062551, 659.011782306132, 703.475601749101, 667.913363820596, 672.339700583205, 680.711318894183, 688.211805538108, 691.205347478604, 664.126858260465, 656.705415400773, 667.082620643385, 656.90315019988, 664.097559756047, 664.9384938603, 662.434351061326, 684.416411244603, 673.464377816385, 672.052687011651, 652.709594837428, 630.096215131336, 673.064108740323, 681.019733440204, 680.35143483285, 670.71209283713, 657.772207499041, 661.247658930549, 682.882564949016, 659.782769268984, 692.737057632996, 669.752335791704, 701.156258495315, 674.282416902417, 640.123312765336, 687.395437753747, 672.716341417033, 676.77546586138, 667.183210466681, 688.236982158314, 639.756824057558, 689.407047126883, 670.428662836695, 720.313171861489, 685.485232012955, 659.480036813897, 684.88715032212, 626.75400334023, 655.89057783239, 665.476353911468, 685.802649953397, 717.284572261223, 676.629061146573, 661.403782901498, 661.747887974011, 656.157184679106, 684.815845113916, 671.563205496176, 653.582776518599, 685.878942434156, 652.705487487637, 656.246215515872, 681.65080055634, 656.465678391561, 656.732129716936, 648.401722722227, 684.769537313402, 659.75385297234, 686.258554073906, 679.650964074574, 661.837061892494, 676.67926864303, 690.002070490571, 663.17982030122, 677.314948471356, 671.98496840063, 665.145876346272, 661.439902860236, 656.513597750696, 668.624835056701, 661.837835034367, 678.359752008568, 668.989229257854, 703.598998474776, 672.336028191364, 702.851077185136, 681.11495754908, 689.546593320324, 677.11496651971, 667.427751087765, 704.994184252732, 666.994613958822, 682.669858866306, 688.735989483942, 685.378175706864, 655.952578119455, 635.100890065955, 657.532609137533, 683.851804108801, 679.00091829701, 699.785505756336, 667.176526183235, 666.919588575871, 647.752878056671, 665.437096910207, 665.942212717203, 653.610345565331, 656.485919822732, 676.280919727732, 654.957994156193, 672.233628224852, 680.754502630045, 674.02193924442, 665.006509574864, 657.801763250856, 676.1217262926, 693.096789605688, 657.518515054672, 647.072135761143, 664.902639395395, 650.407283490241, 669.86639473964, 683.654492301298, 663.163108678149, 667.432793149805, 700.870963909145, 683.044864580482, 632.355401460928, 679.192903533078, 704.458022290881, 662.132934798935, 664.94122197603, 673.738946112647, 679.123534197037, 682.888588682187, 694.394587141742, 667.85345805848, 672.177525197727, 689.449724226522, 676.311470117624, 663.488006147873, 654.1482238374, 660.735359685071, 635.918015003301, 684.778146368698, 678.00946392909, 683.802282735346, 668.337254497265, 666.268076184468, 648.071760066437, 687.311740848426, 666.771748385863, 654.629201358427, 659.581254566846, 653.366050249486, 672.285145584336, 663.864899139024, 665.759598414553, 658.716313176399, 686.167434765271, 686.411369576126, 689.435238409401, 652.858185502984, 706.740498640862, 681.710591190181, 681.00482120078, 658.881744778809, 656.814986395151, 656.429901057141, 667.932660676646, 679.883929397929, 690.558005623649, 694.954424179777, 675.309367421624, 658.80905128346, 664.257819203533, 694.898130818462, 665.566670157472, 687.150526926161, 690.484084710357, 665.906994851618, 685.088514588933, 692.872025457414, 670.751123021988, 646.275312987684, 681.048865711962, 667.665346126716, 683.389855235082, 665.903061650048, 716.614795250909, 633.09935390069, 669.06029206998, 677.200083121245, 675.875079423508, 660.490280439356, 658.548347641922, 694.986891185258, 677.54931348766, 709.611931685682, 669.278349811038, 667.222024869801, 653.917884848124, 659.331220251733, 673.290131684671, 683.156649867319, 675.546287394174, 692.432474397655, 679.653936011039, 668.504827205975, 659.120569551984, 683.920318181487, 672.495826773418, 655.364888363159, 679.55811324427, 685.715751508869, 665.766143236534, 691.693522831699, 662.593050945242, 661.294132782556, 666.930635667675, 679.31584147012, 671.291684652657, 673.046884924846, 645.998703153808, 690.184004991819, 676.861660445707, 658.955779152058, 661.31905183607, 701.429654151476, 633.711272733195, 658.0477550871, 661.86045319491, 667.80022193159, 666.544292602294, 653.546198916837, 645.137308323994, 672.178072587841, 681.951615699772, 665.527364740019, 666.768127038004, 651.976777723687, 657.733949449076, 642.640270592465, 681.805441926372, 696.375192097194, 655.337187601961, 673.964835784441, 685.923623383789, 650.110912491333, 677.76830720506, 652.874769817826, 669.000861064532, 672.177535268703, 650.863548179898, 702.855006085228, 673.805811391998, 690.428689821405, 658.190708661085, 676.468839359965, 687.679166608695, 665.127419758781, 686.422007064804, 651.274574729479, 693.827126811566, 696.568414988904, 643.923937420448, 687.392596834103, 661.383454005621, 683.650334990292, 665.296653004626, 680.721386110177, 682.298364806986, 660.472042959106, 672.9112079118, 673.750332828822, 665.681713199324, 666.279996282051, 659.184871816377, 666.630236468554, 702.743792859618, 649.959508738602, 674.584514789963, 680.145838371667, 689.019578308893, 678.484553784867, 694.948351809149, 669.669516761086, 663.518286935715, 686.534019422206, 638.257983454978, 665.579684236773, 685.241801835202, 684.477038377852, 689.71967765607, 668.06971551869, 682.2739907857, 678.757608987712, 667.567879330805, 675.073242448764, 655.130272887032, 648.129813146293, 690.765359391472, 673.296978303621, 662.098771400132, 699.464150492489, 679.334779716324, 655.133361042339, 678.011632163034, 698.236408147464, 671.377192123443, 681.230753993209, 680.375455308563, 682.624002064182, 670.536654820972, 675.619957581947, 662.670013512174, 690.438483774098, 679.749626323265, 711.070864907279, 681.782493012579, 671.188799197238, 665.227303599835, 669.244287641956, 700.763177369692, 648.94860207679, 694.461757106925, 678.295230519188, 667.584692035944, 676.204352850811, 676.59179951279, 686.507024909816, 678.704398739588, 635.700414603062, 654.426895703351, 665.63107543115, 670.769078932745, 656.554101304298, 659.004547082615, 671.932103721403, 683.303203049664, 703.26372875354, 695.678076179134, 653.960715228939, 664.227207641568, 643.838956170355, 670.237689231208, 661.531617424268, 659.008384556015, 679.127596459559, 686.854285038866, 662.947581852074, 672.500617658348, 641.516207455359, 681.595564201298, 682.112078920975, 701.868265405119, 674.867343958067, 672.140561496903, 671.887077186365, 668.574372541603, 653.93567172989, 661.281472406417, 641.90834962508, 665.657179811943, 646.673377011765, 678.432264439324, 661.887686401455, 677.503836698531, 696.846594060092, 674.38321817855, 687.96730100618, 699.281956774979, 656.772266384488, 685.322137000509, 692.818314149837, 663.353807977188, 678.868255079054, 691.504023596503, 649.895195618307, 690.018638984071, 689.338731118514, 669.721047555502, 683.021321720497, 671.782895030886, 660.859117453944, 661.320210081614, 648.10374289283, 673.490131008413, 674.755225227325, 651.94694554759, 670.114015541322, 671.019760438072, 679.356147308683, 677.476733801447, 692.976505530862, 679.393949402852, 671.70110164774, 673.163407521376, 659.282543704498, 649.815471477683, 673.461319004188, 708.52000050433, 655.832564487503, 655.328530867628, 669.008314265226, 668.013258552948, 678.388919040886, 668.18251295869, 678.433550133533, 701.912678338923, 696.430039785922, 659.759969773301, 661.43789287551, 645.320691125005, 654.457502617104, 655.909185003382, 681.490885045482, 672.048029630777, 672.341687065962, 681.787270251947, 650.297676585463, 678.303414265773, 676.630244981505, 680.726562532849, 652.66236278031, 682.892847824802, 682.994145647081, 676.602926573385, 670.697646120921, 667.422431661767, 677.2560120264, 669.816102726472, 695.636572458053, 654.524426841998, 682.006416561698, 683.371330940602, 652.735928406726, 642.920772684472, 684.843565162255, 670.10258859268, 660.232852418512, 672.258736406223, 678.249670472554, 692.541630005435, 700.698372304669, 680.426732549544, 635.714722439105, 695.429139618393, 677.244631982814, 678.782861413458, 647.707110217396, 663.352861788369, 644.558247492612, 650.673924099587, 669.969662947537, 670.45760335682, 694.772774628347, 645.643737480288, 666.203071732977, 659.480124844511, 659.977901313788, 691.462370063275, 666.204647719816, 705.853845078774, 657.12030906309, 661.806630320999, 696.716689546131, 700.670426957576, 668.656959294495, 661.929137392649, 671.499871528525, 696.152016693017, 667.438978058597, 665.89855309756, 661.523705454223, 666.140099910386, 664.170192788234, 677.432905777034, 653.920225248221, 666.541569965634, 669.744908911993, 697.043839528665, 662.769004528089, 689.264200765375, 674.339939756262, 679.285114203771, 668.69054714194, 662.388676324295, 650.540230906342, 673.692352731906, 655.312588549455, 673.797838987273, 644.825049893169, 648.222141906194, 672.685094598845, 729.866377146908, 662.938466017926, 672.991124879233, 665.45340296317, 635.061561195625, 665.02119963503, 657.903568283212, 701.00720028815, 676.553629806969, 688.362133573575, 665.490356123818, 669.233903027391, 656.192556496017, 670.10286782584, 670.6389396257, 651.202196707114, 664.312476822698, 666.33570282024, 687.780171024424, 672.230028740267, 706.436794882711, 671.449115647457, 657.028940711718, 666.88909639123, 669.589286218253, 677.309372385285, 680.863383541903, 686.939912046952, 672.221198485946, 678.443315139983, 673.05735047769, 659.19040390525, 678.187436258795, 669.187092262883, 659.637036558328, 662.813477201253, 680.006293437293, 675.677475035171, 659.021211038831, 667.237728852591, 674.777996934084, 652.12999988667, 688.495084389641, 688.899079874737, 670.233978579473, 655.734883692981, 670.20603281617, 643.237600618552, 665.925098195472, 675.167808708158, 706.700908629653, 663.477844364235, 671.876519545619, 708.094865409364, 687.626781479953, 644.675938419492, 671.182263557318, 655.524354089808, 660.565977341131, 695.363410609646, 672.824242415695, 665.271233987597, 669.49813861767, 657.407990860161, 684.128314426129, 677.490033595548, 677.568780438242, 692.507549699915, 642.677622995766, 664.990093154625, 659.127503656402, 646.766466328607, 646.499991325032, 667.517006556932, 678.538905095714, 659.946831170282, 662.330545001934, 656.637623360409, 662.256112336985, 643.76070962083, 648.811306985382, 706.40118614275, 672.213021486005, 686.021105731683, 674.366247098391, 684.205077302617, 698.52505124854, 671.723710424727, 660.606522050108, 670.485092552004, 676.329611763344, 674.042782667513, 668.603268687088, 651.7722120174, 643.697394210495, 649.696233524016, 668.029152367807, 649.813969942775, 689.472663599953, 671.073388128299, 629.452416850376, 661.548517114341, 660.147181981843, 662.269595116616, 670.071599920972, 642.462515478149, 691.446537883956, 674.288296948018, 673.618003607463, 618.68790928151, 663.374563952658, 686.799225773918, 668.761391948268, 695.068371036934, 659.618979119814, 661.143381215818, 652.475849426519, 674.67046377971, 668.506774800121, 675.720365032522, 669.201867565698, 674.925074015438, 688.284565616374, 676.465417361929, 630.652596451143, 673.739367032959, 670.117874281742, 673.433573520977, 651.79353528203, 657.700680828568, 643.643739050058, 671.129802369243, 669.607062327946, 660.631572028428, 683.951599215121, 642.729391726574, 671.871939237158, 685.35280216026, 689.783790637603, 673.637544877624, 673.229218234943, 666.530228224812, 675.783441742725, 652.429473761849, 700.426776720644, 640.838529759321, 653.084700989668, 627.390510420098, 669.133404872928, 660.934917186978, 677.856664489822, 680.087254458102, 653.897789378576, 672.561509674389, 646.486032396876, 667.721109193058, 657.43439174392, 680.841546342374, 687.479552853518, 650.567957818313, 675.78635265657, 665.881886287391, 654.855996596664, 697.041777672698, 673.65825089096, 672.067614851205, 655.480064530853, 667.556844182042, 684.483087695448, 663.775898885472, 677.457789184493, 663.288746602832, 683.297808575539, 667.684893120907, 659.532790892043, 668.057004657242, 661.144806517395, 677.904554039583, 685.986869372427, 661.851903179377, 673.82185859731, 686.903494654412, 677.938853274724, 694.928538319704, 668.659296729929, 656.672040492044, 685.963321017083, 679.249567947114, 657.801830615173, 684.587263379484, 662.719464259655, 658.969106239263, 655.445646141203, 661.760951738276, 662.587721924126, 688.603721989287, 656.979876281253, 661.436636836341, 688.305929865922, 683.024484692897, 650.792600123939, 699.187290213476, 708.564571273071, 671.010483676745, 647.203264459383, 673.69956180364, 680.140282537596, 701.634932322679, 656.079434806641, 686.143772471743, 683.391980480967, 686.441644596386, 658.042771065856, 676.923618254471, 671.765042993185, 674.043763515733, 683.637320041317, 649.544016170866, 690.14263920283, 666.46227131579, 699.048963604039, 684.389717195971, 682.173083301536, 678.01294712368, 638.804315574659, 684.626454523454, 702.716230314609, 717.690091871267, 665.267949817558, 707.243651668849, 664.662289507845, 667.118342117719, 645.039892235795, 659.932290556209, 665.829338045726, 678.328982526702, 662.608544030987, 670.307091826453, 714.230269920327, 672.060028424197, 670.237700332065, 660.608635015945, 667.799834126859, 677.361354698971, 668.825985755765, 631.926596969155, 664.486582879133, 659.060306270037, 696.804043901963, 677.235914037042, 682.066251271808, 666.670454979045, 661.64140570248, 675.725293068035, 661.407635932001, 660.304500508005, 633.383796918935, 672.483141740099, 662.803971886377, 668.232821558275, 654.256480352026, 675.224501343793, 657.052929692362, 674.649028146331, 642.734299414072, 695.11526119358, 642.429319375512, 671.047795619473, 657.871370643709, 684.333733880958, 679.125234023373, 647.854613800065, 673.195932114734, 654.884317778588, 705.573310082075, 690.989479275675, 670.825490235439, 668.772262733713, 693.319839228042, 669.603884630129, 663.168452292698, 690.746041959414, 666.840010570415, 668.521683204081, 675.573828258879, 677.372813123067, 666.263774271232, 688.856497941341, 661.611653682713, 681.823911668991, 682.953335645439, 662.577488996396, 654.94869497202, 655.374068399114, 657.072525718025, 633.673733998689, 685.432893866493, 674.5480551021, 686.873997588919, 681.106761886495, 680.582719451348, 678.743410621147, 706.155802249742, 656.621659467867, 678.116659472771, 676.407607048512, 680.727537559108, 674.772025445891, 703.133277412848, 689.620862151275, 658.402141279883, 645.850663652704, 682.245830393315, 650.664372276484, 673.736926993021, 659.601194873017, 649.935248854452, 676.959144640743, 680.98358403198, 638.894980491538, 677.174574838486, 680.271459503885, 688.364791785492, 680.631492058862, 684.057302404513, 655.017935068626, 638.80178377921, 685.447942346748, 685.735511575943, 678.666834497561, 678.099433833996, 639.197144072798, 655.987048882299, 662.211627644573, 675.49143892638, 671.418483134254, 684.438089382854, 668.764706028246, 663.256883607872, 682.449031405514, 646.131851817607, 674.714761046883, 702.765152612291, 666.726778178391, 708.684058898009, 668.291337963471, 676.716369899262, 648.473764238752, 685.884925119868, 658.472829304038, 691.324214780752, 665.653697916789, 661.756485665049, 657.341986192211, 676.794954131397, 697.955313472645, 683.387412930571, 680.052131942799, 686.324618513025, 676.957217448456, 666.319362533374, 665.648335608512, 680.957432848993, 684.67347298087, 628.543888043623, 681.465829152387, 655.437603927063, 667.552526802342, 642.401590730269, 667.420269117104, 697.097525905406, 696.820894866443, 690.268761622553, 697.000148122163, 660.632561995338, 683.405753198617, 671.389945167791, 654.04925535032, 702.642862573236, 658.010894344798, 670.556288284787, 656.545146483273, 675.055263615769, 662.575013327355, 676.773564643265, 674.830494098923, 678.343315023905, 668.833291645676, 695.40713527131, 644.922814674077, 663.405667458647, 693.757182528786, 695.8240293954, 683.134244096417, 672.887000548088, 670.153958549815, 670.661050939769, 655.278580796567, 668.446787647388, 667.189669917875, 661.939238951202, 641.669712923558, 667.773874736556, 702.865324619218, 678.989118191024, 649.820238145166, 652.653156246463, 678.55399726521, 644.021131203151, 683.834568721529, 653.124377300392, 695.458328597321, 681.292366349967, 659.474654021385, 676.13321325474, 660.424544965226, 672.995619193359, 656.306781226336, 674.612081000084, 662.989201379899, 697.400597288656, 663.594228293972, 678.887114760619, 682.312042884268, 695.080720004014, 646.568916315984, 666.156616195146, 619.800958980887, 704.712021880345, 653.87474010716, 673.357320485361, 675.629934545743, 654.00040564472, 669.249713627576, 660.565270222836, 674.079383192419, 675.114146998414, 656.872827472401, 663.00674650466, 672.066780052364, 665.917920087189, 648.222078280652, 675.82643509205, 696.456631902253, 637.738660805605, 690.058399306455, 679.671081480349, 708.546449396497, 684.646757060154, 672.783074835064, 668.76157099034, 699.744359329188, 694.211903579296, 667.301366497959, 669.80754272141, 691.865368522144, 718.717168761056, 641.162205938192, 635.357310325072, 677.420853532344, 681.666984312937, 656.713800320686, 662.824868483114, 647.426136928059, 664.465416545935, 684.332630007797, 678.330272049264, 658.686000952777, 641.91539965528, 681.138078098275, 675.976581682033, 683.112756544894, 659.228216703313, 671.733453000692, 671.443559086505, 633.932550128245, 647.370547658208, 645.834371783786, 672.639983996986, 650.720965508457, 674.323952421758, 662.405366453414, 653.240067432433, 715.737288990234, 653.548710335991, 687.430309394708, 669.601758089651, 660.02960223054, 669.306163800634, 652.343650794254, 683.975370581728, 666.439287807788, 700.777689997966, 685.721299466917, 675.512403896929, 682.060195357127, 674.462820943999, 659.654574634001, 639.263922042648, 673.798371144765, 665.549686579693, 680.453900379494, 691.291796558296, 668.116600613196, 658.896117881779, 676.480031626012, 671.202799299748, 681.214021353267, 659.5790053553, 686.799433562818, 687.19369390611, 687.049453840071, 673.110411197791, 672.344421955019, 708.03571176429, 704.123729349499, 692.996554816756, 673.941204383549, 696.79007493139, 676.654497569481, 642.845240278594, 664.239481080647, 694.632204231715, 696.852442281193, 654.955120085757, 662.864570928259, 672.820815609666, 680.422297369551, 686.276214767041, 682.567387752692, 706.706597936115, 660.522775722479, 675.506850366001, 686.114522292119, 679.719844825741, 688.579974668527, 637.891641708884, 700.081414853114, 671.169274401923, 663.955101215233, 693.021983653801, 676.570053375599, 669.870986186876, 671.149904893289, 680.251781150072, 668.808487113497, 675.983902180357, 682.444642831264, 677.335065880264, 684.249813549171, 671.857451516395, 641.487074979128, 648.523922155147, 682.244931628888, 692.130321592784, 669.895941408437, 659.397200563583, 711.611610415615, 671.987413865081, 704.957062249715, 680.143325065791, 687.62051229323, 675.91061991816, 654.539903454814, 681.937664443159, 660.182532261563, 644.966050821537, 660.663190581762, 682.258432807554, 674.2369364428, 632.437136211713, 656.994006613582, 660.590826339661, 697.567024250629, 679.911848568262, 660.70942221466, 670.52465802793, 660.897672517068, 686.739284549619, 707.817360096503, 659.119184412389, 668.739683463758, 670.625746312419, 660.662540543967, 676.616497478573, 676.08699936734, 642.713483369474, 650.708375901557, 646.759631607542, 674.164159290865, 727.151602965256, 653.206402349799, 662.44865310765, 673.886927182481, 646.91522443855, 681.63783967637, 638.95452314433, 656.186931852783, 650.62022539272, 693.033167150202, 679.837475212351, 663.442281774492, 659.701640709026, 683.074486473229, 687.388547241533, 666.207026636444, 654.711035724593, 663.106067955524, 676.19502581751, 643.351705103785, 652.219268631642, 689.773313187072, 659.047656883475, 698.726565464937, 655.223069718043, 661.607246065764, 674.956171576215, 691.569572153374, 650.115559122459, 654.301259826085, 680.630000174751, 657.150703635332, 677.888705497733, 676.843701483558, 684.660011398026, 641.450687051544, 644.718405719594, 661.841465050823, 680.580192349985, 655.171453008556, 662.227148400705, 665.355452386949, 656.021850160659, 671.582810444189, 674.283802301301, 663.59546424234, 677.424063449334, 659.230385380489, 667.554878061555, 688.264266894207, 666.231883977712, 663.887977970672, 680.625023099886, 658.269916743149, 662.493516608497, 656.466697988986, 663.444388405842, 671.155904351384, 674.436702140748, 682.265294390095, 685.072135927184, 670.115399701511, 683.202156729314, 664.344972786843, 671.229895079429, 683.093463498928, 667.814264218518, 653.346567245343, 679.584477590359, 694.022226330976, 683.141555557796, 684.607875541988, 693.021145576879, 672.075079147988, 655.199866076866, 646.162554140939, 647.379484840052, 691.665672127325, 682.212976187125, 672.433743953633, 689.924725880202, 655.479149363247, 699.534643764378, 683.26294563395, 652.623492342198, 674.579232911055, 701.209559796747, 674.259126755214, 703.510087448906, 671.7563140629, 656.513503772179, 662.100702424472, 667.568625783831, 650.221116115182, 678.680193456613, 633.251793049585, 649.031853808579, 687.789670197699, 673.978610648981, 645.588070982511, 667.712636296004, 714.307864967415, 683.415174467586, 661.321339459087, 637.889206909667, 662.267673222012, 636.065127514497, 682.756295327778, 660.501077072572, 666.396016408488, 684.345602986694, 658.333838911451, 670.918332168964, 686.486794869206, 676.937409026849, 646.375299607023, 659.163475219664, 661.354929319013, 679.820430877181, 666.747732010565, 669.510461803685, 674.703037969733, 664.63034564033, 663.566834153047, 661.916750639991, 667.390587430431, 682.065834223011, 673.621907409837, 659.928024641299, 670.73646387314, 648.387079787553, 712.135964877116, 662.522152019575, 666.44299079524, 667.865604160365, 688.546510870335, 670.51852614977, 651.904816961961, 701.381845578337, 658.043165076934, 677.461267018117, 678.53736540711, 669.170044568594, 675.841822569611, 673.622712016656, 655.871002665161, 682.568594569933, 683.327219603972, 679.198352443871, 682.650450791077, 685.544421529654, 661.084257811748, 658.959932648765, 673.182551014959, 686.450587483142, 689.970100426457, 694.433918192688, 664.261788111652, 697.12919049974, 658.951048208478, 666.507768972134, 687.552186284505, 677.461687737927, 650.302338785756, 672.234143802656, 667.217698373572, 645.215750631521, 667.778046218932, 678.664281407723, 650.929224700397, 672.504760754019, 690.616014125152, 681.089593504816, 698.11453262819, 689.94125486271, 682.594105561049, 701.896022342157, 688.293431982553, 692.721649026129, 675.910728463324, 693.679763168019, 672.888505214634, 670.767622552644, 676.281784343847, 662.347894602717, 654.933595449516, 660.48551262398, 642.851391192875, 690.157340118161, 659.360193829874, 686.34188136547, 698.046066123651, 667.023532922235, 652.13836865809, 709.486310563963, 647.56021053321, 702.791498359423, 660.949603538596, 667.046455498865, 650.238180168786, 702.474578850723, 677.302203543179, 660.854144502788, 677.166845871466, 678.031402433612, 702.628683972055, 682.30992186429, 682.250675062698, 685.781752286762, 666.560721712966, 666.589678237201, 697.464795075735, 639.034761539742, 658.88451756503, 681.071705213529, 653.817874980694, 685.448835770534, 668.709828595905, 686.384325840306, 658.382715383887, 657.527755711439, 680.165645888423, 647.276944927502, 685.122863267182, 698.371123450391, 662.831311922506, 687.560180181708, 683.971139216932, 694.834898397779, 694.038374122981, 671.243559489711, 670.803309556661, 639.861581710444, 639.228014480064, 645.656666804556, 670.092652312061, 677.800641029303, 667.476478136451, 698.326374751681, 679.383893225332, 648.153524906026, 689.985235850915, 692.916648804446, 669.642684743036, 691.052875620445, 675.595280523659, 671.981450208977, 648.243006086023, 648.811447037777, 680.762549740479, 692.884807986756, 646.868632712271, 638.210462602891, 652.980980754726, 679.702780925154, 663.197293767123, 693.79325526064, 663.919160358088, 682.721851830287, 691.492452130871, 680.239307081303, 664.10874475055, 689.512766036225, 661.046376145858, 683.90122948758, 678.138996665611, 681.081082317856, 660.261819740417, 692.848954967469, 681.368488097971, 691.714519931568, 705.203761950299, 659.780521893692, 674.389036957651, 669.406500532397, 682.580971178051, 675.54401430897, 628.887466480549, 663.469568422701, 660.624926558783, 627.837125589886, 675.687602939292, 673.745162802883, 671.467043488995, 671.869620941752, 687.649609492916, 657.979827969378, 629.694520679256, 681.294431292998, 681.798882533393, 665.030885000624, 654.300370620605, 676.149751971814, 644.158813192566, 664.206251308331, 681.920257409141, 696.976746673187, 703.677562597638, 677.493334476746, 693.21967585662, 676.782747072788, 667.815871357198, 672.180238616655, 660.409312216683, 671.986225736479, 672.770772905963, 665.337804078835, 665.292520085325, 688.852032948925, 662.957622525049, 680.856683747464, 655.457146680344, 693.450479200235, 674.717660277331, 651.23664491902, 680.57969632785, 662.944832327916, 713.156845642725, 636.342144090804, 683.789987591077, 689.373721976174, 660.611809243288, 644.804391731408, 653.497436424105, 676.270283143857, 670.939406240049, 694.022563286947, 666.843502116073, 661.343626825068, 675.364788893821, 694.607121654772, 670.392955913985, 679.026701453515, 671.487364851286, 679.106925377067, 684.414533521621, 654.131873060497, 652.03664494517, 653.373872866137, 648.455991525397, 691.010238469751, 674.350573238674, 648.394111337264, 651.109026240152, 669.139244767176, 673.343634171776, 670.140752237519, 680.247388840924, 680.417905599512, 657.426046912037, 675.271787838142, 676.147072282005, 678.065073339869, 680.602513457298, 654.901801264416, 698.632061658447, 709.176178669122, 672.477599451583, 680.298548281041, 688.480899118661, 662.76271856054, 657.380397715411, 663.238707355231, 681.458747104887, 671.228813994428, 674.734128221703, 677.159023984656, 686.976029481278, 704.218485916421, 674.952636995601, 664.886018832517, 647.977752679556, 679.047818687508, 674.94069656924, 684.955081892567, 667.880345852108, 714.328776870915, 689.477075065181, 656.554177911281, 655.339520764676, 661.554579241835, 687.861398307594, 654.685731958675, 683.196198793794, 652.836349815511, 657.634099852645, 687.947618416568, 641.290592409762, 701.001038760785, 697.975560984385, 683.028977530822, 678.389747689802, 652.40327150613, 662.007549243798, 663.832771206082, 672.013423748424, 652.632830124417, 678.963782112266, 664.560694388774, 669.747219882546, 664.830996445169, 676.783859194489, 687.777385129548, 677.353764050362, 662.890139304157, 652.711112998402, 688.062409559232, 654.902920955501, 671.432642143787, 665.15975383053, 661.970577936065, 711.833318620423, 670.206132873657, 653.282782239057, 671.514091394673, 674.721433966089, 648.802178094217, 685.097520150535, 686.337465473041, 686.968530354037, 699.445982695343, 684.090280256947, 685.422801002609, 684.596263050788, 659.112444530113, 674.241454895595, 660.295695478403, 690.388165551317, 650.790666246379, 678.447237809468, 686.488310311828, 688.074988968267, 668.046701911042, 676.848809062819, 672.095255238725, 674.266090406038, 686.668842721436, 682.171403411862, 635.483754994235, 704.246568229639, 671.384417658699, 687.36709672943, 683.563804195696, 678.410417368317, 669.486688895156, 683.907055909934, 651.837906034823, 667.063835224467, 678.424018423314, 640.436895669785, 647.524703600414, 664.391936273324, 660.930404924156, 658.601458706866, 677.130985020259, 703.929527599325, 667.512090215096, 711.404944770328, 694.027827149139, 663.019387970487, 672.610069795419, 673.979266340804, 661.708507753215, 669.524265961934, 682.694215762035, 667.413870144446, 669.690826211569, 672.970094621809, 716.906268548531, 667.128215309303, 685.490242961281, 677.59202165734, 657.459493863082, 654.226535728629, 658.939292018511, 698.755537079874, 659.829091155388, 680.408159587637, 696.286186048977, 650.896571642439, 689.687769475948, 682.758418546137, 679.567393382041, 670.793780863584, 637.802618777473, 667.583551147404, 663.0419273456, 686.955215652521, 697.207636250891, 694.563860188423, 669.182372817708, 689.309856949663, 662.82400676941, 671.829052569145, 626.703354663402, 680.243717971064, 667.802786397741, 681.812096247076, 677.925190618812, 681.283975368049, 664.369196508483, 666.835070247927, 698.760277442134, 665.057048295581, 650.881635383752, 705.527143105716, 649.699146694689, 683.734110882191, 658.166427392924, 670.6143915646, 672.353717619101, 689.296048738996, 647.752823801859, 645.947573093427, 683.790426414743, 669.13994215604, 637.075877952379, 651.196680622275, 675.383451143021, 696.669515137379, 674.836085368471, 664.866432875864, 682.625785891792, 654.206887273873, 667.705742980466, 657.54506203514, 653.33302032222, 685.674917789578, 664.781315525384, 679.797571873969, 715.203110423356, 701.181994420125, 672.229835086373, 677.42466493854, 621.218813943823, 673.673808063985, 660.399613637285, 651.270939705199, 690.072631896468, 680.77739419484, 687.000619298248, 683.308157165231, 659.13200279431, 653.387088260391, 663.107014138281, 650.796032807002, 658.693081962112, 670.141824217513, 666.093818397295, 690.16609424601, 686.075249470248, 691.179394786439, 661.72469189113, 669.189165463535, 677.545531640716, 692.082738062975, 689.803630202941, 682.860386949355, 685.297464207506, 660.626053264011, 666.025616512409, 671.202056612141, 691.384879775622, 642.931303845075, 699.017552901481, 690.437748436369, 693.011167655288, 675.802102034211, 661.06271193034, 670.205561243986, 661.418215186377, 668.536422549674, 646.198403478149, 679.76494447145, 654.90211055142, 675.250725966781, 658.088656459533, 668.529882877016, 688.045531488685, 665.337614768026, 697.381025497073, 666.260129197101, 690.886170787973, 678.3420708858, 665.85704692389, 671.095278346214, 660.426303472679, 709.830965174734, 675.979560990132, 673.304686755774, 663.482933707021, 653.680393303084, 667.435030152608, 682.016442003625, 674.106591251244, 679.349518817095, 669.074704644071, 672.89765381942, 670.280781519682, 671.737341887626, 655.017325922904, 670.664785416215, 645.809632703358, 639.393540138513, 673.205627763123, 681.105086424278, 640.082659444665, 688.270763725681, 672.635344447888, 640.247652258, 668.394011715428, 666.771852367472, 665.534265126848, 695.332539544441, 651.829779100512, 650.397452787163, 672.412915375358, 688.178947687289, 647.959025911023, 704.882180932887, 689.265436256779, 655.729676670411, 668.821246237771, 667.739693356699, 698.389521154015, 658.732306386245, 690.580035156361, 669.755049364489, 677.030240756709, 669.819385155979, 694.651257977917, 671.067956568356, 679.860465693259, 665.449453950599, 681.114579124041, 697.013019882442, 664.942738631228, 650.6542396465, 666.770626199257, 673.110419432023, 676.478669785864, 650.252086226063, 665.978435668658, 667.54973654992, 658.063791812837, 679.838669699492, 677.390885425565, 647.348193204768, 681.540754182418, 685.146810153546, 657.424545105257, 656.109722256234, 655.089106264981, 672.248425142843, 656.398997861441, 677.254834975666, 695.624325738618, 648.120879421652, 673.959223825021, 688.174064591176, 656.995054153399, 674.311397188666, 678.860867153416, 665.045991054636, 682.302714930484, 696.072389370584, 696.120138390939, 681.766316455457, 670.979224227301, 685.15157791526, 678.637959785812, 671.829166014502, 677.869262286786, 666.418194972997, 663.951143160325, 671.520874780046, 671.337734884696, 663.574391718978, 687.853395617938, 648.843657754573, 690.841304197869, 687.904497156691, 667.481600029497, 681.110041781221, 677.797572616816, 658.892271815886, 658.012777459442, 693.728294747457, 675.637789916052, 668.82920560366, 658.107061896561, 671.502421285281, 681.997823141532, 674.028798804941, 657.609191964207, 689.735864500737, 656.989790360843, 643.325298339479, 673.156673162083, 665.590781937262, 670.951791364059, 691.863362818068, 661.775417174002, 652.287501779985, 687.06428351482, 666.405042652216, 700.47203920711, 690.292422120657, 665.721029840332, 675.502890745035, 688.347776650355, 651.995952818919, 661.628595463389, 660.760481597338, 653.0820787757, 700.815573861243, 663.797624674138, 666.937173094775, 656.273919648091, 665.223348890341, 684.080079353256, 699.415362847535, 672.845946184166, 656.94485384393, 646.601797214712, 664.247159867935, 670.520806583068, 676.77726009911, 684.605399111436, 656.420896560299, 653.899359264336, 655.765290908309, 688.124468446998, 677.433014726402, 704.685886596975, 666.485640513603, 649.915320968498, 663.654881287015, 663.09793111903, 641.962131519962, 707.76480537333, 657.758253544474, 676.07228168695, 679.171908932596, 667.939122094254, 674.278814336137, 677.92382942627, 677.700261254657, 681.631885922897, 664.626562255119, 689.90218540709, 689.472559995645, 669.77403785699, 705.958881833642, 667.537747592806, 689.406033451275, 669.287240771728, 665.477640219378, 677.007625873389, 711.755286125388, 672.233930599617, 676.088522545154, 684.844348652079, 647.19162148842, 704.889028095021, 652.579509141822, 687.89102756987, 685.492075666793, 666.772959353666, 670.387138306705, 687.760161547809, 665.376519942356, 679.040578737947, 640.140207604782, 660.65831947967, 663.536531257549, 682.865115289563, 678.852045820212, 678.735491171018, 702.593401082388, 641.410990482421, 702.270208793528, 659.430207990017, 687.269350239005, 676.840647266003, 672.336588005847, 694.732114432024, 676.113076822126, 658.71270736529, 682.658139492479, 670.398749752726, 664.907874001048, 661.404762828579, 668.772057733661, 653.978848987148, 679.545735944938, 677.040177190248, 689.793659492301, 662.870727798273, 683.667681529303, 679.015469690303, 704.791801093351, 656.031907906162, 668.465570983359, 684.906219509065, 677.100247190438, 652.068753193923, 655.820215307947, 672.089574305496, 680.857743928764, 686.271968340997, 665.878177505245, 686.3360780614, 685.182466615239, 639.104322159757, 659.865001265142, 654.914693014711, 689.65791524613, 678.979810090723, 672.21870465096, 674.253581203807, 674.489320127551, 658.207464572949, 662.946713495424, 683.142667427226, 659.661852627243, 695.345567332443, 634.00553129369, 698.241109017228, 664.488220332172, 679.368156291459, 672.156890993128, 671.43910537259, 699.015933935181, 662.981658570475, 673.982624539692, 655.121972624965, 703.546384461815, 689.266972535332, 681.805949097001, 632.629451105642, 684.557184165312, 672.86586336832, 675.17048016193, 675.211808061144, 642.326549818289, 619.569809461806, 665.189704241787, 616.284422203539, 642.819990107419, 675.506394055167, 679.673191575818, 668.792350103705, 665.040099554831, 660.815556839127, 663.608018170096, 666.585784789431, 672.299289068037, 676.238616698406, 691.904781940282, 653.414101223178, 676.15824544836, 650.725745880274, 662.107487858035, 694.195478813986, 672.981734361781, 675.134833933554, 680.55331189901, 641.834082880966, 669.3101965806, 664.706545632523, 656.314014934495, 672.786552009041, 661.244960974303, 686.179786731263, 628.416390414013, 670.20532794819, 676.62371222092, 651.833995597615, 663.941150030277, 674.130617327377, 673.662396766093, 666.975816051462, 689.549434949281, 680.153773922803, 699.479974825893, 685.420874779544, 698.640285771922, 645.961707929218, 672.146371313349, 669.091562835743, 686.593229412261, 702.3828496835, 665.898666261371, 715.72366226205, 645.185266212766, 684.948668385053, 666.103060197457, 680.771394222541, 665.278624408127, 669.906276734299, 653.953689835062, 696.98155568714, 656.239763571599, 676.083644320156, 681.619540169614, 690.858324160915, 676.832745140806, 687.119015473839, 660.785914420748, 666.350853373919, 663.105175291135, 666.031305043978, 668.3937591565, 678.301082257588, 645.17703120626, 651.88486830062, 672.580016964269, 688.206238918303, 680.525286022032, 695.696490101128, 697.295818190246, 669.112491335931, 674.647806235701, 659.772720808926, 674.733130177258, 696.863165349055, 650.826130450033, 661.425874183486, 654.549746123654, 670.100553274181, 696.334917349841, 672.90496525358, 665.964736350983, 682.712668032838, 679.967646153623, 704.362513787919, 634.125883687206, 683.096010713831, 674.980685219265, 666.556253500973, 678.322650278716, 669.546725970535, 674.632255782853, 656.226886991853, 657.611609906531, 683.443801630107, 644.217126961082, 647.964002519826, 685.825206418604, 670.465659699182, 691.772108192257, 667.902011182274, 681.884480615488, 661.771124305614, 692.70268005672, 678.131362255928, 647.974577677927, 664.001027329816, 666.273561785448, 678.845493981768, 647.4959043207, 659.564998145221, 685.121778589466, 678.296333601467, 640.896389821296, 652.086474901937, 658.483364718746, 675.680601879615, 650.34064553084, 645.108343381952, 681.415513850239, 658.323739657222, 717.013853613185, 683.45133321292, 721.748630462589, 683.510730129431, 644.19184277083, 684.72460486917, 669.424361200505, 660.113639084928, 664.230622070887, 668.95763544693, 682.395086660723, 656.781841225936, 646.241093104229, 670.166438412996, 673.651735437861, 667.906182169051, 695.850348725648, 639.941949629606, 659.447341500055, 670.991041617678, 680.376400406784, 668.948739684296, 646.914598460172, 667.060386588359, 664.912106150772, 692.08740803193, 693.866666603938, 686.612228500861, 669.601179866467, 649.924827350907, 683.072625337813, 682.059704298807, 684.586368347874, 661.733197752892, 678.445884938297, 655.514733486791, 665.242939157092, 656.687227801965, 670.644664022754, 650.136580678023, 687.999629775489, 685.922433760411, 655.509498312551, 695.583590334234, 669.515877919169, 648.551081331168, 705.629693984077, 715.952719469702, 642.031692753028, 641.929520435752, 679.814643046179, 671.119374598184, 656.233979166801, 678.956946162743, 702.705823211622, 691.321775146503, 674.645263491532, 667.063297986465, 682.787666196745, 658.333421264385, 686.522751757186, 655.157235539086, 668.062902278643, 690.594446922697, 692.838434054072, 652.050703715521, 668.480944911376, 658.007713840283, 649.199037493652, 691.930045692491, 664.436861231482, 681.439985622989, 694.865294496558, 672.619571561896, 681.230188600243, 657.984306367238, 652.0007082628, 636.209803184873, 652.664184520109, 678.414973830511, 656.489133951542, 671.931486972894, 671.378038545434, 651.991545776895, 647.814380932171, 665.351749492132, 677.031662575375, 695.993296296101, 670.183078834109, 706.245043702044, 667.309027336894, 653.893248531663, 664.134459072128, 678.011190716541, 670.885032903066, 684.306957817602, 685.103091513788, 690.440660686452, 672.720786936007, 686.080966281156, 675.29468557429, 658.713359534138, 669.502425024674, 632.069513997869, 690.911748672755, 652.86902233374, 655.051771238442, 672.819844332744, 653.087696057586, 641.056532003112, 667.418767628745, 680.508551142037, 681.483576188701, 667.501098840782, 683.872979020602, 673.650540455791, 631.271747129153, 666.362588110472, 640.773117026731, 647.940584843068, 692.629895123001, 686.965537656796, 662.957048198977, 670.279864274386, 657.296538862402, 670.901910370283, 686.985523921801, 675.269393869204, 664.398262492344, 641.017724447432, 702.436324843858, 667.808760173269, 676.569190080213, 707.561501068582, 655.07508754566, 676.901111422399, 658.443902540622, 682.281795086023, 672.168138631005, 684.63662507097, 687.161387563776, 683.203021111396, 640.466298925662, 679.412856508825, 680.74344168114, 683.265914135594, 660.19271241663, 641.164372524652, 684.663537228272, 652.738836224046, 670.891300949266, 680.959161223881, 655.77046867119, 672.90754825831, 680.100583953216, 668.780996218628, 650.171811659421, 667.270630033251, 686.374101456481, 659.403622588569, 678.22324681988, 645.718198203379, 696.50307361906, 658.570758171321, 680.153928629763, 643.887923418943, 666.534930545859, 646.839621319857, 658.553305304458, 684.459561638116, 672.888951850601, 660.404597267197, 649.575390162656, 678.604097957264, 639.29421298036, 666.794989632941, 653.567383655086, 659.129936828062, 675.937607081435, 670.890798881166, 680.942016041699, 691.965989767549, 706.268883430276, 707.536924965304, 669.638509316283, 645.397300148825, 685.34334092864, 663.115598526049, 668.111326161957, 685.565810762537, 664.826259539089, 655.069064838946, 681.567210432357, 672.716128696418, 676.733133443544, 689.504603556221, 642.011619800901, 668.686358268022, 682.615946155479, 699.410793297827, 648.44768798482, 632.002658739564, 668.628093160842, 682.325327821488, 693.858751547479, 650.385768554178, 664.13249036441, 667.233281553173, 691.633168621729, 670.79028288535, 689.004144386171, 693.993507227609, 682.683782916329, 660.178724086556, 663.359675090417, 671.327876829743, 674.98779129677, 659.046797290644, 686.838000101083, 684.477946253572, 684.771851022036, 623.502673097064, 659.252965579135, 688.132536773466, 668.521706228712, 656.032168287064, 655.908502397946, 689.350542887187, 675.150858265668, 665.861964551194, 675.653106950646, 655.416499257384, 652.873160094675, 667.07260627069, 681.299231703253, 657.785242024637, 696.069942190653, 665.695654611469, 656.54141809839, 693.157099057846, 681.393013088977, 668.964654625811, 656.741314903622, 681.993373130558, 661.355432139881, 654.592105326449, 642.292547078967, 674.769683858877, 671.349427327967, 676.791682134177, 661.516478457376, 658.438650880248, 672.312020599042, 643.844525421033, 681.392548334051, 662.313296120521, 685.873718600988, 656.562205886627, 673.258095281991, 672.249291824287, 670.723686088435, 671.288183300582, 672.266292651557, 630.068935268637, 672.522828662443, 658.450740241468, 710.345536478151, 636.564534033697, 648.712175104071, 684.109354299657, 687.018008443042, 673.551150844183, 646.601904127707, 650.97556507408, 667.820512513907, 683.139851183905, 643.64519674181, 676.315805720606, 649.301735893725, 643.971421473121, 674.500945471804, 685.022348366294, 667.821453429758, 681.649542126495, 695.077985621445, 653.061363524529, 670.819514916066, 675.658637359695, 660.557193013716, 683.239542495932, 648.862083268253, 655.730220777396, 648.70568367639, 663.836578280782, 691.479286028086, 643.628221224952, 659.183809888725, 663.381149159905, 709.083656228943, 683.490354484273, 685.278519848952, 666.443396437316, 658.614857111774, 676.419269041599, 649.66273993722, 692.262858615747, 677.65592627798, 680.899135755677, 700.859767370822, 674.686836140556, 655.983296483396, 702.873020224363, 662.317340191733, 706.319023462329, 670.003518875736, 672.897081623147, 662.213360421216, 658.315327571673, 701.880264169912, 633.585527623656, 645.150038525278, 668.43101910484, 681.700793427207, 661.89529409918, 666.908873384546, 661.614380241234, 670.899552248763, 677.038362870207, 679.506182550067, 677.933614308084, 680.974556821524, 659.397777251157, 644.001265761104, 700.681640707129, 672.803435194463, 686.567106757758, 650.125460681553, 670.262005422837, 692.26532941705, 670.541563751557, 681.226862475514, 672.286473446509, 659.785106520713, 685.57998764199, 657.278225824393, 656.542123826241, 664.203857106337, 696.834124072714, 644.247310878726, 657.877515283124, 660.361182824577, 675.924093816337, 662.362000116284, 654.957828849886, 675.69748322492, 644.243368956938, 688.536856520184, 668.912558539815, 662.253623855109, 675.229277730358, 675.205962057441, 676.552738596725, 689.018562977649, 671.020212239346, 678.293458015156, 688.95347880947, 666.416957308412, 675.718094131668, 676.705431158015, 668.529276006184, 644.00593669948, 652.302094629965, 668.381995833044, 672.401755976173, 668.403757015788, 656.335050909047, 661.378995873221, 674.39800903543, 673.472832257292, 639.158565605836, 652.308244673269, 671.832011534964, 650.597726046458, 656.105094593167, 665.380692377861, 689.588979610471, 640.763450129382, 665.842638694962, 664.238201854111, 663.699164759672, 633.489365215395, 673.576280316762, 690.882079416798, 669.912680535382, 683.938763099315, 675.713692672799, 658.454454036047, 696.975102401797, 664.89985107025, 678.066754899214, 637.895697656715, 661.845928559229, 656.907030899374, 658.359625314229, 681.421790512631, 637.589394231936, 679.946906253413, 700.394869862916, 717.00748905269, 664.392690785131, 700.508810839614, 692.494448866111, 661.600013705626, 668.820740494957, 672.864329835481, 655.078575742451, 716.304059827419, 659.626829812537, 652.913365180935, 668.51264856615, 675.869889749931, 682.920375310283, 659.65870710046, 645.819680359759, 676.78536044506, 663.112514460525, 630.652216418589, 658.780428282542, 655.613331582987, 659.582596635977, 676.039602848639, 707.410309409301, 663.723039464981, 643.08071942711, 671.253307844012, 687.286674633146, 685.569333178877, 637.10608537614, 684.431244284882, 675.449447675516, 689.159124371349, 689.298935555953, 656.512662332677, 665.939947532754, 664.056722681096, 649.640546087529, 692.172780664481, 692.641950422447, 660.648769858577, 685.522552368984, 716.808139968408, 690.478670492826, 668.785038385718, 671.16357315922, 698.460823343141, 684.859553603816, 697.060267705552, 678.205550758066, 694.38324478946, 667.067961846624, 670.313625193581, 639.194500344909, 661.274057419478, 667.33708514096, 673.088561166933, 689.895108526546, 669.903480733999, 677.486102687012, 682.750907915624, 654.881766889677, 653.864054309225, 661.524955733162, 666.56240200458, 690.859983089846, 649.775884937523, 688.309709063744, 657.925133311025, 682.429384950799, 650.387373448154, 651.843350535644, 686.76488606733, 677.129181594732, 672.862977825969, 670.941519571202, 705.564317386807, 650.728418642073, 680.886391985958, 690.252949370848, 656.884814770016, 692.997559457567, 673.334494411858, 657.474393265352, 681.444340950834, 658.914700402764, 645.685000811987, 647.414986686618, 670.105303106708, 649.557053283635, 677.493721135286, 664.559234320765, 664.591327667008, 693.125279487863, 687.877279708435, 645.548167772997, 672.974146428849, 662.081025824331, 655.552614444005, 696.15714746449, 665.190858590307, 684.665513493934, 673.285858453192, 656.367596805555, 655.653927038023, 668.565757846818, 669.051783174555, 686.004185750722, 687.167355522137, 660.349971466979, 687.245683964733, 669.273949800156, 682.064843664461, 681.167554039355, 688.455557152749, 658.00639810157, 691.603835323259, 684.450044302543, 670.237222352038, 688.472588255993, 665.269603863054, 658.214749894679, 636.344987836198, 657.813862308571, 654.725418643668, 687.000767273029, 693.233057452072, 668.54379168707, 674.777113216169, 657.20397446441, 653.664077355921, 670.56444675693, 670.549002613258, 652.701286295631, 655.453932141461, 649.270983944595, 653.883326119908, 676.17514138, 639.974543955813, 668.025886610807, 680.496343296456, 657.468052839228, 680.117566877774, 689.789322675065, 680.796500159647, 680.3100545297, 664.393505320458, 660.594923891588, 683.97321187064, 673.050939030163, 677.989740417899, 679.034318096419, 684.375795360452, 669.164264865145, 663.294532271442, 656.577333754441, 682.842836963654, 686.112050469796, 692.126078553915, 698.258823677754, 657.514095428955, 658.315812854618, 681.363824015915, 671.306032564051, 653.173356471169, 695.204095068475, 676.431430379135, 692.810195260499, 682.361000861112, 703.20535784971, 658.915958065431, 663.831375444361, 654.395917116907, 666.326517940361, 667.474007913914, 688.774893037881, 689.841086542691, 684.159194652924, 681.398424599372, 637.643017756906, 671.602461991093, 673.943209777805, 683.224739132148, 681.511445127679, 675.509709056737, 705.364629046703, 665.503211773874, 686.952611388316, 674.669955289764, 677.501658182301, 664.743871706293, 666.857723666452, 667.68203196508, 656.123496645536, 659.617296113875, 663.284681833546, 681.462142920696, 687.924573495307, 680.592637614796, 696.622244660059, 669.417452048943, 687.762938124011, 734.848705050387, 678.349824618099, 690.857713861035, 680.383261510052, 670.124962151852, 687.644389486611, 676.691475699991, 665.686310703992, 667.675604073877, 673.127453354983, 682.24681985064, 655.836027609538, 664.241354035266, 718.419611851433, 683.271095768152, 674.129810950884, 716.664857410932, 686.215012974275, 645.717508144805, 667.835281661876, 672.535568139642, 664.496074415256, 663.903836625817, 688.205331583881, 678.265168353263, 680.070477263825, 664.030108460156, 641.409310753069, 701.408577745093, 687.936094927342, 697.501897419892, 662.441382218419, 642.956042747163, 674.325143735135, 672.261396266433, 669.363921721675, 675.303308343753, 699.949703529498, 690.732596872389, 677.057372048171, 693.642196843126, 680.155788647676, 683.734163881455, 673.500180302168, 653.259414156589, 660.861627264651, 660.486142070487, 651.651663319164, 687.984414289204, 648.012099118326, 671.582286107451, 656.313707778604, 670.669139484835, 641.778558548811, 673.681492832907, 675.053040257412, 644.073572393804, 677.638494130665, 658.530554898923, 680.398131589187, 689.464582920857, 680.155515206096, 660.820608640925, 700.101348400937, 693.684304206884, 726.007531363009, 667.843940346266, 683.923667843806, 651.36853938091, 654.502732153994, 693.252514088304, 702.595981863311, 624.533769893638, 650.426055090061, 680.522525002192, 701.609221086227, 665.893132588692, 709.540657511811, 658.340549567304, 655.034561993753, 643.247558854969, 699.090469805416, 683.127391092466, 686.857295602564, 683.56998622404, 642.217661916829, 692.288763312024, 691.608928909221, 669.13187127474, 670.143781280859, 687.252956297307, 649.801236905491, 659.271900352604, 673.322883195884, 684.195892296859, 662.63511159673, 637.708878067485, 670.062686547183, 688.070149638091, 652.346011606971, 670.107533040115, 661.521926058977, 689.635166883755, 666.326140447143, 675.906755186995, 677.555004571763, 674.5364593411, 659.565588173807, 674.082495123861, 676.425310573315, 680.28895512006, 672.317457506417, 637.87192278636, 691.720478587324, 691.008237767324, 653.126969485189, 672.257956832243, 679.38589351681, 682.43308064818, 706.953829415219, 674.307756510785, 650.854307586106, 707.53143463727, 661.73809764361, 682.859222497683, 677.658756770943, 678.085870260365, 669.01673428919, 645.091116024498, 694.387953585628, 662.909988755987, 664.245110902332, 679.120245690738, 684.593037055459, 685.153922751176, 684.188713401871, 656.275452916473, 681.424186211152, 675.075248744657, 641.342524815928, 642.97515563168, 675.043407872399, 678.494399940639, 664.862870918679, 688.657520960621, 685.587185231413, 673.563328310546, 677.3672854861, 686.30929285649, 691.186480828397, 687.07740618334, 691.733895036525, 696.649038724311, 675.069210948171, 679.043335911383, 658.130144246093, 677.741015592957, 664.727508981709, 700.14845415545, 666.462714162491, 658.800139276933, 667.062725874564, 695.236117166674, 666.687803162378, 675.711875992277, 692.488530233878],[125.574937364049, 97.6391050283533, 113.154570417951, 128.272172532286, 130.151136420966, 126.672253187318, 146.930107864046, 140.539390423647, 124.765581737081, 127.167133006048, 110.845047125738, 120.174410566879, 157.624745541741, 150.491936569058, 136.962571836808, 106.477283546376, 133.589128476288, 141.519579009661, 134.202309296015, 99.0378429134998, 136.527864865368, 110.769041725311, 147.852486481751, 115.922757960443, 173.02849182442, 108.509493021606, 137.756345343038, 146.541659890292, 112.084087115214, 142.994683919636, 127.697677357257, 149.31471762978, 131.121105844163, 101.485796263618, 149.691761241945, 124.947257089636, 157.652895466636, 144.862851202278, 127.736372016527, 157.755042836694, 131.954252351808, 120.469064665669, 111.728975191155, 166.06267160188, 122.144638246001, 143.074623758995, 158.202883392101, 123.369179225515, 114.751658641337, 134.293928606604, 127.767165913811, 110.078853359741, 94.4718004932326, 129.871138938427, 126.05478968312, 119.585020074438, 121.271444673358, 122.632376905837, 101.937093929449, 119.086914830898, 113.018635830006, 117.00824603978, 156.388309805783, 132.939717032357, 123.154352500917, 151.660009878642, 149.246443224081, 135.797070505952, 137.625644915965, 150.521437993303, 159.848355661046, 144.010397099856, 141.117750652703, 118.671206173936, 132.008532295927, 126.837257072903, 124.283750832192, 113.265343257987, 124.40859949874, 136.637483200486, 112.513553323064, 148.257318387398, 126.435367013497, 144.918790735871, 133.810424593262, 121.506927671287, 106.176794605899, 132.770308026473, 144.610866538393, 126.936475428401, 138.095436374109, 130.004271138686, 149.258136398555, 144.816299041722, 118.175409362226, 107.032039011182, 129.712283784702, 151.686502419621, 116.70072799975, 127.23311086532, 136.976911174739, 130.627726909097, 148.841653443696, 144.356140177065, 130.65854786795, 105.500876468678, 134.495132151373, 121.244184650876, 107.003683815215, 125.012685204976, 132.279305934671, 134.850686766228, 128.92665186545, 124.689110139086, 116.984357239011, 123.280828030939, 129.88332037345, 97.5364975519741, 116.507911729584, 155.962689289548, 128.443193794452, 170.025826490041, 100.704648309576, 119.103911733514, 112.31677055501, 112.203284614385, 127.891581854443, 139.833783504886, 122.5923829724, 146.5200640825, 131.50064946762, 125.672914339757, 119.116936943714, 107.099379891272, 134.490638993877, 164.602187044396, 113.140406616954, 129.42243696239, 134.906959292812, 103.558833553048, 134.170250079084, 139.929201867004, 136.62217805546, 122.946381808769, 105.449174724116, 148.934362172216, 124.335749311392, 114.783212777991, 119.85676882951, 118.524892276692, 106.6470534299, 130.065513599839, 135.05247521036, 113.910966549889, 126.647030972351, 129.546057656453, 117.32524949074, 143.920226659944, 147.995616869198, 139.412008416279, 162.317598832738, 134.327120898473, 143.418336786348, 144.549206542985, 150.315300074292, 102.713227271389, 108.397472052051, 132.944824614363, 126.645110176388, 103.954379874841, 139.85228414347, 115.729194545232, 164.196098672463, 128.321819052817, 145.294230936593, 120.210440233874, 132.773455096832, 115.858712927797, 147.332634075816, 142.257101057276, 137.524745263487, 110.261608734356, 113.412450490881, 124.734227555472, 118.614850629879, 168.99485003789, 119.123393262592, 149.290218084643, 137.832501355981, 121.680454519575, 142.338626040142, 137.324944423575, 100.848397039874, 126.681941669582, 140.354789419377, 151.148216022344, 103.337283825253, 125.553119676217, 153.561608459373, 100.859756680388, 124.981774991852, 119.210134973515, 142.332714361322, 133.832795783792, 124.73566856185, 95.1656993617229, 116.586377787529, 167.634719769181, 129.339971405341, 144.546791173094, 114.753924673845, 159.207781151262, 137.244078322904, 122.07643106476, 158.801491210415, 159.239207641447, 123.739402498209, 128.421999339244, 179.209924950639, 97.9895425314415, 104.264594837256, 114.728424242959, 157.978976810968, 147.144291098834, 142.417775016904, 115.642899429709, 149.116986685223, 121.902568036856, 134.021698323807, 165.483608668445, 134.631560114029, 100.681805403876, 121.418175049858, 139.680087442973, 116.580364210052, 126.129065708487, 146.032108485108, 119.065281539702, 110.668961129837, 97.8992667475416, 135.195625343988, 155.693045536085, 129.87809309666, 158.595279120041, 98.361274095932, 110.94885416129, 122.698546152198, 144.100580473232, 126.672425593693, 125.335119494754, 141.645527065887, 149.538150246179, 123.181522029013, 153.252463131, 123.180303492419, 134.688046397496, 125.066820026465, 131.587022254298, 136.09230445545, 112.787508569037, 124.163377528497, 141.516764644825, 153.37577184105, 135.03633002908, 139.507083766897, 129.468076680437, 126.82567780232, 131.845756913561, 113.156454974089, 113.97033462028, 126.80269189412, 124.332296068476, 125.78618053541, 119.488434759062, 135.920231787189, 144.821776937735, 122.710509358061, 102.40084006799, 125.396674477071, 132.231449026966, 132.190648118417, 141.363062290103, 133.982606816371, 119.470641425221, 137.377338663251, 140.599783283367, 115.835576901261, 117.2083710322, 140.194124273284, 129.613248781877, 145.356258948395, 141.801113327195, 140.698671734244, 101.117390863739, 127.765452220718, 125.814713596946, 136.78760666209, 146.471339438047, 139.793260522763, 113.848209439858, 115.456383548556, 111.370842395891, 147.983650004533, 122.971738533553, 132.912416888461, 138.846071285604, 126.939655549499, 150.291897516025, 117.493115895294, 123.689724654388, 128.318605184983, 159.441935024179, 134.305013236367, 143.700490410166, 102.173817674196, 124.098337987793, 110.948718995681, 109.262650593244, 164.349724759628, 112.681746224924, 139.554292538836, 150.916516758027, 142.812672148597, 131.485101037323, 126.452856187152, 134.921096198581, 141.321348785577, 128.942458136792, 127.716815539998, 147.982100407026, 110.715498951933, 133.55371340534, 122.506420542578, 146.242073739182, 132.992828879788, 118.624032371069, 132.720297182394, 149.119915322868, 142.243628698952, 107.954962770311, 146.797581257042, 150.794587576472, 118.590125274446, 111.853894158529, 153.017066722167, 172.264004380351, 143.536693685976, 118.901244246721, 100.263824183306, 132.478983285342, 131.085889105886, 118.123543469033, 128.83695184869, 124.757541836922, 114.051380276459, 141.567631318942, 157.180338596421, 118.697673558299, 113.683543926557, 152.135618233677, 124.740698457513, 126.777268101508, 118.950236489659, 119.30652998969, 125.994194212367, 137.332233635961, 124.059055081802, 167.479142055749, 112.11037010832, 107.453192174991, 125.89499529766, 154.770888739202, 132.661217149863, 132.32649045444, 110.094037010353, 132.174515233535, 129.723298026389, 182.434189108548, 110.293150688349, 136.092410588673, 154.301696874637, 120.347702962992, 126.05318380229, 107.830778285676, 117.920198355732, 160.050711796683, 126.165312062104, 115.058689035167, 138.810671818612, 123.527083413622, 93.4619659135342, 121.744324654364, 147.886624545601, 156.273314298248, 136.755751336604, 179.56084944456, 113.137536636559, 136.111022682691, 126.776309835228, 118.474502040224, 101.935747416473, 130.597893887677, 132.146704111822, 113.820719799794, 141.593462798592, 127.889949560825, 111.137985953557, 130.661496458174, 142.990341623495, 136.297251477384, 113.831442005677, 147.260831818654, 146.556179908142, 125.605146803234, 140.142497893766, 131.217623608543, 175.858862481334, 157.058482269718, 125.017678202404, 140.874379260938, 112.623232384858, 170.160367614334, 115.556100882905, 147.49305781649, 137.983544588764, 138.793463084737, 116.118990155744, 162.621207090802, 131.23176251263, 126.292902357773, 132.591082347491, 127.428479736333, 123.332995730825, 135.209423520988, 111.509921397991, 124.168924756959, 124.060252643005, 129.001421876144, 129.719611417292, 140.956411171607, 114.267104189511, 146.161108198177, 117.974286728954, 137.904970021623, 133.670703135507, 96.8849099872864, 134.795522086833, 137.144292233013, 130.691421342556, 112.308066445048, 131.16327153267, 162.233072495377, 123.836742231733, 117.833032548013, 125.683708557536, 141.907387471443, 140.64441343835, 131.974261064588, 167.811247417521, 169.500691567265, 117.748845431307, 117.665289604802, 151.318195046807, 107.451613618954, 131.055944132562, 109.115048153166, 109.288124117542, 130.343069849998, 115.726603476495, 139.324334196176, 120.207088153607, 157.471661537645, 111.428252763381, 170.140865752497, 136.709748064694, 103.918866588161, 112.447358878359, 119.552711376189, 116.297052264955, 132.79057896944, 142.663009497341, 127.586808759061, 144.936590488089, 163.011870867455, 135.547647243893, 132.686132908059, 119.093354755177, 132.810709271339, 159.845561221437, 137.962988033141, 182.219546587219, 117.987985314765, 119.910556438411, 110.161448667768, 129.993765051651, 107.506896810558, 124.319801521036, 114.883617424586, 166.307481896577, 117.489556093808, 156.947476489333, 135.475595695085, 138.399899702023, 79.3071645153649, 136.793145816651, 107.379346166925, 108.735592069845, 142.421323643176, 157.125230427265, 138.99600958794, 124.763345419998, 165.045663324799, 105.185678547592, 130.774520656955, 143.343078243031, 137.912651479284, 162.177305773334, 111.748117077065, 138.998134249322, 159.359866371986, 133.611387280144, 129.301100794711, 101.883804815767, 136.02361663864, 115.589761964107, 117.375899663887, 126.313273775765, 117.576363917221, 137.614757097346, 119.125261081482, 141.867167441555, 134.467998991842, 106.021805490502, 166.652884887569, 124.273351468348, 113.915959517936, 139.986408091232, 119.392566244793, 133.833114866236, 152.283660549527, 138.080048108825, 152.530712123666, 122.639648656169, 104.25467672014, 106.00705519969, 131.840661694731, 118.834473207364, 131.751410351014, 116.367815009823, 121.454126026303, 139.717716039223, 112.60775033352, 113.540040301052, 106.652463825029, 111.00462871557, 125.924794330993, 140.742743454914, 122.331441334286, 147.556251031016, 122.272346517212, 140.072773004715, 142.923528303008, 167.282421850824, 132.913775186972, 130.280336443798, 129.24136651966, 115.128150695729, 103.05538378735, 130.614637798278, 114.673431131861, 121.943446574822, 133.648012533771, 121.514379666466, 122.665991774243, 131.507149045251, 118.102205333914, 126.102607768609, 126.175039117485, 148.519458651972, 131.807159351778, 157.095604281675, 119.47968950438, 167.918374413557, 108.744827626269, 147.993069558529, 124.322211291814, 141.594135518194, 134.42015207773, 130.806465060973, 143.281789354015, 105.699563204304, 116.394924833737, 149.300187860136, 140.211108831556, 124.182294849392, 121.45280484323, 137.990875108611, 156.945211099431, 110.839726773069, 127.357729203493, 136.474644550947, 115.494118053724, 136.835499945323, 149.878860490403, 129.199803812892, 98.4945985887488, 122.415286683823, 92.4713215633764, 125.31102123857, 113.863401519783, 117.233704940139, 152.934432947382, 125.840782251192, 126.775735823109, 121.29662560626, 128.181909348366, 139.389709669867, 141.389062654872, 118.178886320106, 108.045147364777, 146.314677885923, 144.098686274597, 131.364866911341, 122.693991463222, 103.234459875217, 117.570511503186, 114.564611877593, 147.427275466368, 166.475358065125, 119.720503967083, 156.81325445347, 90.1306682603345, 143.082842283667, 106.639818833624, 122.047159193527, 134.71769440755, 124.202312997267, 119.922950032402, 146.526436080987, 142.52096323043, 151.759776555466, 118.325837902946, 122.545867206251, 111.112897520875, 134.530819517311, 116.699149245588, 129.828167600486, 121.480921461784, 143.15011527468, 130.432661460849, 119.102963419193, 136.045005006717, 127.15114003462, 126.481324759765, 148.750465610063, 112.75965013468, 132.282603625377, 137.582723506645, 123.594244940981, 136.145085506312, 133.813556641708, 134.695521800235, 143.408889807947, 144.918512636066, 124.757209550483, 172.242574685977, 127.037597273082, 137.14537685519, 161.734774701514, 156.546661042206, 158.401169279901, 113.03688940442, 117.797037457828, 144.011323946229, 125.66837246034, 128.652551515849, 163.955611904989, 105.517770591846, 141.405010837044, 142.235883173256, 113.95099901469, 120.350171004682, 150.309314008325, 112.730247070813, 132.452009735526, 150.861971888373, 127.045122726905, 134.309255662184, 113.746745752195, 127.132441348771, 127.463698514552, 127.727356546602, 115.416855689108, 155.48967932011, 123.131473400383, 147.616411776518, 143.167059232005, 123.208528561228, 163.491406198268, 143.929971914675, 138.35917333662, 134.524688820346, 115.178792604805, 109.304050935604, 113.32663438914, 117.763616289523, 80.4718232699509, 123.957202581539, 118.228802270177, 148.10237225901, 155.6554071717, 142.331956717001, 130.800690769262, 151.61205579658, 117.714428200002, 87.7385134829997, 144.095021640055, 141.183107390965, 89.1435293082871, 144.65375801227, 154.446162772167, 149.862094573048, 137.927755109713, 112.243110172329, 135.71672173307, 121.654183858347, 115.85100707379, 122.746809492503, 141.541975040575, 139.925318122554, 137.347000198318, 137.130054397487, 115.578074492248, 141.183168418428, 143.831028963837, 150.860084394084, 130.970679096673, 111.717806352551, 153.020480594371, 124.933902315168, 124.28263953909, 123.024785039639, 179.593373268591, 120.766083885796, 126.631232147506, 137.436154543569, 121.304577256108, 146.591513375519, 140.928358705494, 122.032085874951, 113.372567080669, 139.079514558767, 95.8209180755177, 135.878607985322, 129.24894575399, 120.245279406701, 166.262830378255, 96.3061295476598, 130.873625276389, 148.630310245656, 111.346179205113, 125.485261786672, 134.839806010924, 110.366877408167, 120.400066696627, 132.472452084417, 113.523903172325, 115.905657535791, 112.149724715597, 116.621419541791, 138.008042407921, 154.020550461152, 119.860860287157, 146.750186988114, 132.053855692673, 152.869913264923, 118.213089332096, 182.043534045635, 132.92291956129, 130.311621517935, 112.147421113122, 126.385211066504, 114.536837714867, 157.640451443831, 126.475500859524, 144.748153144824, 141.62772721167, 137.754025869536, 152.101241859174, 103.100371984622, 131.318385474137, 133.950164979648, 127.225335670474, 138.705604624068, 142.081058967778, 165.66546839787, 139.399396223695, 156.067871708, 129.76994678067, 111.543821725227, 140.351734334552, 122.586639846934, 107.042765644449, 116.044123269881, 162.206858171113, 104.738125353883, 133.430452245092, 133.135563261299, 157.971736070128, 146.623030346987, 102.285020591108, 134.797488900649, 133.896416152028, 140.556465780655, 112.451851853744, 139.159466013671, 128.171457247045, 160.885899942598, 168.005183047789, 115.788779540329, 130.835953848069, 128.845485146969, 151.982473952535, 146.692237351576, 131.179091824013, 132.001247566302, 110.753652226172, 121.718514030097, 138.784227588592, 125.639528439552, 132.879793808618, 122.468653679463, 132.812613907107, 122.422622109073, 163.528732290697, 126.597281965926, 135.217948946124, 145.279967019745, 121.163258527381, 114.919853085538, 127.991788488508, 90.518946578613, 100.690307607818, 148.935210194065, 105.752106981298, 112.973829878956, 90.724021964867, 138.335574303478, 135.48648915517, 156.265301906604, 135.931681196025, 129.866906980632, 93.2603290123527, 126.474591867389, 123.533548622446, 184.693649433586, 145.152078702346, 132.923891800487, 116.829894502555, 106.898731690683, 138.979636207278, 122.190700995942, 119.985898157751, 140.706093299705, 149.482626235729, 101.156324854967, 105.824339814048, 151.254164085319, 108.346628362369, 145.675259096846, 138.031832589825, 129.918716661011, 147.611713416795, 107.537079897276, 119.221616407536, 132.380751287795, 133.422678190164, 143.323879379311, 120.287221805204, 141.432037539468, 170.324947113239, 159.042647759711, 126.532449291385, 142.850647057016, 129.93701850376, 121.188412917079, 135.560696297436, 112.089682792767, 113.006153000791, 122.510362987997, 127.760659813941, 113.575608175759, 116.586168743054, 141.505270585688, 124.654417352608, 125.846575234771, 109.755139930428, 123.460580845093, 133.835876451293, 145.25078292622, 138.790054228212, 130.441207331497, 158.064434622378, 139.471759511423, 141.975609472913, 123.343794171507, 119.976677890356, 157.78667350865, 136.349392454069, 137.073600617078, 150.520482495467, 102.376111271428, 133.84656072213, 142.519782003602, 123.562014965471, 153.493973854074, 126.629451872127, 151.360156286138, 137.077748277614, 129.492964016532, 153.178431064344, 134.460972037477, 146.156502654407, 133.571988190143, 146.563880525802, 125.492982193466, 103.758868599939, 135.347608781618, 154.667791068569, 118.509179451508, 109.019697859497, 144.385008395278, 136.031454613869, 143.424484539889, 119.671485373766, 131.186660744018, 122.538744641944, 127.900793250299, 149.955398993587, 122.648394635579, 115.599528538736, 140.908974664644, 101.079805255019, 170.115668313852, 122.921413330196, 126.588047299339, 163.111845435627, 132.494034256953, 87.9674033625122, 108.290228461146, 151.513190210718, 152.585156880824, 87.9224841638105, 134.608127598958, 165.195551154564, 134.096941398995, 156.864708976772, 149.382202075464, 105.92671827019, 142.393386574824, 144.538927411042, 143.756998687808, 126.819417754526, 129.634627051307, 167.805052063295, 147.413808425641, 110.747340900671, 146.068299316333, 146.798159199636, 121.512015302312, 133.385687223614, 143.921250722169, 150.694653976329, 143.498547893016, 102.536646402712, 133.716710757972, 143.942479539604, 168.447001438648, 160.291324215256, 147.923237901822, 121.14222010959, 95.9335239475265, 119.34556151268, 148.521813346573, 114.019640076147, 139.327448568711, 132.831152791554, 126.72440129788, 130.730027263724, 137.270682675667, 157.313376138936, 109.49171770477, 139.497953183876, 103.952820270676, 156.453952271785, 111.470645945725, 135.258395225964, 136.469312327115, 124.499566946374, 122.865410358765, 140.081508323574, 130.426344585013, 157.552980268721, 117.163330502101, 139.65776340148, 136.326900339942, 113.414993838619, 150.653769974675, 140.340065070911, 144.687274230524, 132.331301759024, 154.34723217843, 131.99625638443, 135.507264298742, 131.169007709921, 144.612295424802, 122.35109361296, 130.716270340777, 136.453436792636, 140.824122131679, 109.095638485061, 92.8302506560326, 150.827082916008, 134.941785816506, 150.778067933278, 125.400842091344, 112.925716926045, 100.293285616955, 129.759811963752, 125.989112350482, 133.600501349337, 131.44476520666, 145.045267518329, 115.882826036759, 135.839223683407, 129.493905093663, 124.905560858264, 98.7694345220842, 130.311896641808, 134.315747953597, 152.754705858235, 163.442265424155, 139.489793593003, 139.849598785938, 125.169036045494, 152.675446090421, 137.177674412611, 147.937739700491, 146.145067493453, 130.265557180743, 152.675582706986, 124.19102595974, 157.892311272862, 156.200964639593, 103.066952927034, 145.838902553329, 160.422980299208, 131.612757223353, 113.014659399101, 115.752358632011, 124.437868653639, 117.659691914792, 111.193059110815, 162.963931782404, 111.909886830404, 112.044358501933, 148.971795791129, 142.667198338867, 123.244764318313, 135.809751426168, 129.985272533314, 148.863605950172, 129.254927469157, 137.880425822383, 108.470274008948, 155.473080588273, 102.385925457818, 134.946270424039, 119.518001101444, 138.806273610252, 115.40842765683, 130.987419149865, 170.69521698597, 166.192639703422, 135.95367670224, 137.672820589664, 120.336315074242, 119.073720199093, 135.303350601519, 140.734195304981, 122.964948760935, 145.222994175755, 124.271153325436, 135.702011221936, 95.6079535830503, 140.559204737536, 128.358683769784, 105.939394234713, 120.606891057281, 147.497615060514, 139.195701636749, 136.681135704102, 117.509876203128, 99.8466149966589, 133.010113020968, 150.924519068069, 122.342960707944, 137.127426913277, 138.140210262966, 154.752412495474, 141.598290733303, 173.116235455129, 106.342781627844, 127.291794468856, 134.069592719312, 173.453051747891, 136.051534738548, 144.271514772085, 140.564927235025, 144.61226194439, 119.713025417448, 155.644943585589, 134.641691385084, 131.445083242877, 136.390013609833, 137.966088488247, 110.544245942633, 128.079668479294, 107.105698337865, 144.654756568307, 156.336481574785, 101.210388403685, 142.619199512803, 158.172443129261, 120.879820469831, 126.37517101857, 132.684337270765, 112.518099545814, 102.989950846786, 171.068906518932, 159.389023495466, 144.444487412884, 130.28022884832, 130.66231988955, 116.421639381976, 127.951848202337, 116.778321550816, 137.608916526529, 108.663495779954, 112.438793078113, 133.352113138984, 133.213352709543, 145.474994961534, 124.54794420559, 98.4829036835214, 130.697968312056, 119.097105881666, 146.343787704537, 107.667751876048, 116.116652628352, 111.36050654878, 125.933821491336, 129.089915960009, 139.781384821152, 112.071928436147, 153.95598178749, 77.2724165034535, 161.711357540601, 128.419096814453, 163.643440856589, 105.809672081925, 106.45618019887, 123.436062026672, 113.938940377887, 133.136423165557, 132.047177293665, 103.717516752875, 149.146361148775, 114.673488295408, 150.736559545435, 138.955228663709, 141.608984773792, 96.912391472324, 156.95313568094, 132.066674053583, 124.779077749518, 132.097915862879, 123.33850717144, 130.175165907308, 157.609137274385, 121.535121039323, 94.1507736855169, 141.433018891891, 126.139795906378, 165.690707346977, 141.301205990445, 117.752821811451, 139.919503631831, 120.149170130381, 153.61869771806, 128.321364181241, 148.057749912081, 141.661180567367, 123.36833266265, 128.631402107773, 126.292727803359, 116.032348561095, 165.521079799588, 140.315083031519, 92.7340401787276, 119.679573788216, 128.328791707597, 159.553573998201, 132.741481157276, 140.933915050209, 120.700176765052, 119.724955950261, 125.894937236162, 121.219314193343, 98.4559362201902, 131.487002223032, 134.236185663772, 138.35669775245, 114.712512759851, 130.1941264542, 137.480247442715, 137.776472497492, 100.904896950069, 126.034486100056, 146.853553363047, 150.82715821702, 111.381863014534, 147.618705176362, 136.516279338183, 144.666007189937, 162.79188475853, 155.741609891964, 118.22706214069, 141.736131818967, 120.965031658705, 133.295520414482, 141.249839914503, 110.767887405263, 136.192961434976, 167.629526105452, 114.715915605784, 103.925316723866, 127.65267876485, 93.3931022654945, 150.811963282614, 140.01951448952, 126.405310198187, 140.340866146431, 122.879352210576, 147.667651343666, 145.044081733209, 124.844166322131, 104.112453335022, 156.945792538383, 98.2850293885112, 127.881859113788, 148.422373786, 174.591459074665, 140.3573491584, 101.903278714389, 136.923381747617, 130.014189744851, 138.341269080919, 116.268768374326, 117.147850716625, 164.09375996068, 132.484976210196, 116.178758065558, 144.21135770965, 123.36725111473, 110.108798592606, 127.695276308617, 137.680484781713, 148.517513209992, 135.748184870933, 154.047722937795, 122.693104543746, 122.5757091611, 132.07961723845, 139.694911136597, 116.439521762629, 133.716815597818, 126.077682769025, 159.523194764806, 161.328711087505, 139.887431514603, 132.518218936492, 90.8683647118451, 134.070374387725, 147.363608874306, 132.249634619475, 157.135796759585, 133.101677658226, 144.320090536284, 119.29790243868, 122.096510874688, 123.919115479428, 133.140700491561, 133.551320153783, 126.557220208811, 125.416405284209, 133.721483452426, 142.020251540596, 152.279666525919, 89.8760509090155, 118.92069527489, 123.401700616991, 124.201491965095, 116.810256170532, 99.3420455481336, 134.900334975412, 131.103391932625, 137.835408428088, 137.05868379418, 142.172805452288, 143.313503209874, 125.974289062047, 131.526348664941, 130.742747454724, 138.280210435326, 125.703014055058, 139.45802181753, 147.564297961913, 150.485836494397, 96.8638913701437, 141.293718766366, 126.288122092903, 128.645750500035, 148.838068565421, 162.499052296137, 135.652245917443, 118.311038413696, 100.413276167599, 124.206957901056, 155.376167452894, 114.493711088023, 136.047503703943, 130.195933143959, 129.678109513548, 128.797146437612, 137.174097214751, 129.960272185838, 135.749811871607, 144.048397677103, 149.130558425945, 123.47942312646, 134.427434420323, 128.784420367668, 125.226266265192, 141.639219778443, 119.980976945144, 134.889020633466, 131.19312851211, 126.472782365911, 127.471741795161, 133.686530703588, 148.760355690127, 157.496551856244, 112.917131878794, 127.460686553889, 123.27139855041, 106.360148851413, 131.737465671238, 140.740250959056, 133.086866831113, 144.846292058818, 117.239725393108, 150.284376576714, 110.2946205336, 157.797247224486, 125.28207495049, 119.091021936742, 164.507931848853, 121.427377403479, 127.896401901219, 115.496602782677, 136.381234506147, 139.510717160934, 162.38374457077, 144.178768134348, 103.260181727464, 135.777556964621, 139.385741839939, 124.557825465642, 129.753546853645, 99.7548158423912, 128.882436425269, 126.660240982362, 111.348069742142, 118.444292324595, 147.73952442973, 128.746302280271, 99.3727498240316, 118.576290311913, 132.879793552219, 111.226098002114, 110.366965408896, 126.661526291326, 145.404742536102, 138.289160010347, 143.310817817412, 135.14949796989, 136.789504224767, 128.15491872141, 94.1026313317102, 122.95017131746, 155.929928235892, 139.766770322829, 128.906225484722, 128.342103968398, 131.501878804261, 121.634356017232, 129.698026214758, 166.593268755613, 86.8905014590409, 123.807188328878, 114.443279375304, 137.712284439364, 133.620285540597, 114.223588118873, 113.462471774783, 137.881713653986, 130.816393524714, 130.05009663729, 145.796206178732, 143.877254446278, 115.824681157007, 121.289460970517, 112.108484306809, 136.845239220167, 144.340045489156, 165.890219404835, 115.089501980604, 158.202635557749, 152.789022243166, 102.710660290208, 164.501701955828, 136.278452189291, 105.088197771635, 99.9345403517382, 140.017685216578, 123.360911941077, 136.97132603745, 141.952576403481, 135.112995749678, 151.412420897034, 117.296058669286, 149.665561112162, 151.321098208497, 124.541920700446, 128.292362816036, 141.908086900441, 135.909407905362, 116.716178227785, 106.713510375155, 165.820704753984, 120.852551482794, 121.926114287846, 132.632484427466, 127.613319920476, 159.579907015543, 134.10308673192, 109.862862930097, 118.379810800129, 112.208269510402, 105.862492630277, 147.879954865456, 125.35400610625, 125.182143350535, 133.717806240479, 144.658437925424, 121.913517037111, 124.572569254126, 127.958525241076, 111.193142186122, 126.111863507148, 128.570809155576, 149.711519262837, 107.830689654762, 119.143009447925, 166.176464394016, 147.204788964473, 135.236242023296, 120.047905220993, 136.895950030348, 158.732183800162, 127.458239437314, 135.325212336317, 120.906103491674, 136.685191082293, 132.067145289133, 139.432880594919, 97.7973449986333, 144.074398865498, 153.135440224124, 100.043992762996, 153.261690663505, 131.609046954637, 142.405965478204, 153.84995327391, 130.028183759611, 136.804334902547, 137.025318402245, 124.650592219277, 146.803413092613, 137.278496210885, 129.123380112645, 110.248044654506, 139.876514286699, 110.253345336961, 129.322787370917, 124.317126629245, 130.826316115949, 148.219030281146, 115.860328110202, 117.866021891798, 138.930009460991, 119.348337547303, 148.754164080092, 122.128974715454, 150.981305517624, 130.934184196053, 121.966680510795, 130.975037183126, 134.330340125984, 118.968264923558, 81.4299656038617, 129.063890458883, 127.217915138168, 140.413923452338, 152.272277581443, 156.253443116267, 152.656866684228, 127.690329843, 130.238391620364, 121.534113276663, 126.027955755425, 130.701477656072, 110.690091655695, 117.016359375814, 154.323489824946, 136.814432382722, 133.221738447519, 140.30570252914, 120.283146787823, 135.93037188761, 116.375709672394, 117.898460041511, 136.750490912696, 96.4832991375667, 143.696060106335, 139.841956724652, 127.591027578877, 113.205517798353, 127.110657177584, 134.728771427415, 129.115162191512, 124.60931849175, 152.600471180147, 113.115974985593, 106.426777657189, 138.136450628382, 144.707876628507, 116.911866017924, 115.910289342228, 145.760887072675, 114.766604684416, 145.055302628876, 125.536850221786, 112.274621195809, 133.488611291284, 119.505246982426, 126.593032364899, 114.881736946562, 150.108970099558, 131.481639961365, 111.427035344456, 139.415074611045, 132.498047591402, 143.629895970865, 134.734982977583, 119.557303014002, 136.12661856607, 122.094977071448, 111.816394928238, 132.2316574853, 146.06518747684, 133.005762094468, 132.338009738401, 129.956608510646, 136.641421472355, 124.277090852704, 126.325517715393, 126.152598687804, 156.906373315675, 127.905045337401, 170.760216339939, 130.239712425578, 144.109942765919, 151.038894489128, 141.105953520362, 128.939192292166, 148.761841381639, 118.56222473516, 131.324373535552, 125.516478527133, 99.296776995869, 140.103656805851, 113.908410634881, 139.460788902585, 111.32337401304, 136.223829311215, 123.885082596379, 142.44944043514, 126.789606933596, 132.360947891506, 132.118840930643, 129.046541534878, 106.598995601083, 123.715410600336, 96.1084617351934, 162.865567798321, 114.081416863536, 136.003430491508, 132.534552663155, 140.646143894976, 130.795759269815, 121.152720204746, 128.615399422699, 95.2658950110624, 131.632114387498, 109.655493802676, 113.699349100111, 121.579298589641, 143.975848612553, 131.817198293674, 92.2368159171032, 125.792470825845, 98.9854796196233, 147.088338161686, 125.347434863626, 127.718874706145, 99.3474839165266, 124.186916370762, 127.31142900088, 125.109704788576, 159.327915176145, 114.80622889777, 126.775104926077, 153.680136487425, 114.848586278763, 91.5517803214536, 113.273853795338, 113.580640345438, 122.156898237842, 179.318846613189, 108.440737209801, 116.173549009232, 145.504545655511, 118.980072827746, 121.545321399319, 131.019891993742, 125.350510152903, 162.117168320507, 123.109732763241, 150.519947587207, 125.14620050187, 158.765195677694, 153.12725538671, 156.03500931862, 128.212538887573, 156.752051234019, 131.697807224469, 130.978982543092, 109.528502457266, 161.586172341687, 109.96466644329, 142.737493680113, 131.144693259139, 124.391847287191, 148.76911352925, 133.802707278956, 150.559629336975, 152.471730563942, 98.5243834794694, 136.877462435521, 121.231369738998, 137.353182417586, 98.8282135858596, 131.004903185226, 142.589451767762, 137.929462426721, 126.017677460103, 154.147434863332, 101.024654473683, 93.1183751112705, 122.829438124229, 131.903058953644, 120.913004091511, 129.931412795658, 114.241317259235, 139.487884139052, 120.367137252894, 136.734315172498, 149.597177282938, 118.772592652341, 155.186538241553, 167.680622835513, 127.490989231135, 143.836588738611, 137.477216338107, 141.755071284301, 173.026406660633, 142.093336514896, 126.994432450416, 125.286576040837, 119.805548954958, 133.892459477561, 128.162119087808, 148.132824361439, 153.357376820003, 138.926192483635, 129.966795241509, 142.209938973902, 126.431768446773, 114.67795190673, 126.362310951504, 118.208099576243, 141.664249198447, 159.191944131535, 145.67508430643, 154.010781946464, 129.604566014782, 160.221713628997, 123.741826804226, 154.954280735524, 124.168089814498, 150.319668334905, 129.38357400018, 145.130415012262, 146.644534848948, 132.860311696608, 129.837909111118, 150.372058084252, 121.140308519951, 131.450470011694, 121.005056904959, 118.977619431086, 119.63699384007, 127.404264733595, 110.300173685804, 112.824568036963, 137.758328332154, 128.065818623004, 140.939196786966, 146.204766710648, 156.987694071141, 124.792724547788, 129.257943231412, 129.500324503127, 120.245327811183, 132.740813079351, 151.501616144288, 109.413660014587, 103.745088508108, 96.5295268267466, 135.204772791871, 109.792915852531, 139.481119971011, 130.904324467282, 129.164255908242, 135.871728883866, 137.324072616742, 131.448396820359, 117.873173829855, 137.706770311394, 130.207609307892, 140.218906070334, 112.828119956829, 148.949553268966, 121.360244575461, 125.884861444309, 129.565328961892, 122.113818996876, 121.952661326174, 118.497964804257, 75.8692968919552, 149.563165223945, 153.9826468154, 138.746275517842, 153.216724302759, 139.533164716242, 146.208760932412, 136.995370180803, 140.382171645584, 99.1116606169352, 115.042558851479, 129.972847371074, 121.433115324796, 140.512126674641, 121.702456158262, 120.929386548354, 120.088505908529, 104.274564385214, 138.178958343635, 122.785435191946, 129.094911567854, 124.439038931663, 104.02222279567, 128.559441345748, 153.096731552016, 130.085050673918, 135.789226572798, 154.975827198266, 123.112867789814, 115.543391783399, 130.225176397978, 114.353775747471, 107.82867474861, 135.093353054406, 139.817245490097, 122.246353466794, 131.380602156511, 136.577265924359, 133.148479367247, 140.388029527602, 112.647514444332, 132.272248899506, 116.801768509962, 120.173802618075, 166.164622449461, 115.427238992825, 170.131501716021, 144.862716773202, 133.333982717609, 108.686672562205, 102.136272483881, 145.881721029651, 154.395914335742, 114.583838178419, 137.10656556182, 139.357977425915, 134.103950988439, 136.15118772936, 125.110233942505, 133.242599052863, 123.124042603394, 110.075723875184, 127.680880718331, 134.74748879275, 115.177804412225, 171.07935102882, 134.920000401549, 141.536632878376, 151.864595668622, 135.580361890046, 134.030522776333, 124.609919062309, 107.91990315574, 133.924879329005, 146.422630539585, 133.849155522828, 147.245916729743, 133.485827176746, 140.257551920562, 150.177014395786, 138.960628408143, 121.444945764342, 138.424402670069, 146.337640316084, 124.197960984806, 119.118571123924, 121.839779514635, 148.296282029442, 139.428375381367, 129.007226457817, 121.539529487078, 128.884885063382, 133.501025103697, 144.532472594281, 132.04125904052, 135.525003994769, 147.413860825514, 129.169444434982, 138.800471831835, 136.443942701461, 130.139065123588, 123.589916739276, 109.305850900935, 108.190441164482, 118.554341224105, 118.027328624755, 134.945940108142, 136.338053973353, 140.425805693804, 85.6385806538806, 105.791128089722, 168.257312004179, 106.031999637931, 135.33884669956, 115.098813603525, 119.111466791136, 134.940381312621, 147.234964369267, 113.898995280705, 107.677277644667, 128.855767848161, 111.709169175018, 136.502746107134, 135.375558520017, 125.311704746879, 103.23187578309, 126.29146924573, 125.619239311862, 132.858469557622, 124.150928594621, 76.4301533513581, 142.871299072104, 132.286546906218, 130.007501759694, 146.746002457496, 132.55315997132, 132.37518494081, 143.449479531513, 138.604422119628, 131.926632114342, 130.463424750471, 125.757911345086, 128.855642469204, 114.895326334151, 145.919745879604, 149.946615487288, 136.024969192949, 131.683588615391, 137.099569168717, 148.062054718758, 115.105298899962, 113.889634882582, 111.988388845061, 148.225283119343, 121.590678201985, 124.408259201501, 125.651371685324, 124.949040785655, 130.364940149973, 136.315508329986, 136.652946919662, 172.77759431762, 135.191635937758, 101.579847449807, 97.542763084437, 126.349371992133, 116.325126333865, 126.829166715924, 131.310362066343, 103.992590531015, 126.349232746192, 123.630200421121, 111.944349849219, 145.165554439926, 130.338825441099, 173.514234854519, 138.740149375225, 98.0731510580716, 120.306384853441, 147.459200658591, 128.37975908188, 94.5318025480793, 119.178230201295, 111.37533390998, 99.0237892940317, 114.856684999405, 122.377607165316, 118.609491234851, 133.74380862837, 169.582526023801, 145.620558169188, 125.348399482924, 124.508409742958, 101.770310592926, 108.014095342597, 131.518851679172, 127.219977803336, 115.2493197663, 135.059872188038, 119.366207376589, 158.126013442658, 131.830506481369, 152.286122242662, 146.006419546719, 137.98282476601, 125.88766058061, 107.258718595868, 111.841694006728, 153.543530158495, 159.156695866931, 122.386548367502, 119.369800660096, 155.054925247316, 100.629723310099, 155.362959176869, 121.42509803426, 115.257667003388, 130.141387228066, 143.650881068781, 123.736371602054, 134.436679553101, 143.220909115735, 123.444955831983, 126.494824203525, 126.299838973124, 142.652299890678, 149.579511790814, 141.913261288607, 124.864186202016, 142.808129562849, 122.036254819613, 118.214159267551, 163.43815677349, 94.5956069262113, 139.355724337506, 124.333067874293, 135.186504354833, 145.755986811528, 144.153834881484, 140.754967179632, 152.354192657331, 113.502956137415, 122.462629694042, 115.30136505927, 135.062465774597, 130.18130384849, 113.036103198784, 108.369891280795, 150.484043688382, 154.688801846669, 119.997941353425, 127.60958272375, 135.102472995873, 120.312197889202, 157.69001339794, 149.756023557538, 153.478851313541, 132.963564300726, 123.13637854865, 128.507197022437, 155.163915252899, 122.799760747153, 110.461817751949, 114.478847156201, 113.017988175578, 102.456106048853, 139.845334924158, 142.455912277321, 145.122473869025, 128.03518599533, 125.073515556777, 130.725504800482, 128.406821014804, 157.165427661016, 133.232896462914, 120.415555326175, 163.120537842567, 115.491542590998, 122.668998839716, 131.147898781363, 164.73592647103, 154.425804870139, 86.2463684451356, 158.407094023382, 139.144897880706, 117.063819109996, 149.81953356439, 120.643908348997, 91.1693799239536, 137.032277858337, 107.723185027415, 106.186068054671, 132.535055285134, 137.842782226339, 137.168336886131, 159.50567403719, 137.046979809817, 138.07880071765, 105.715797138249, 125.373273037547, 147.703046723069, 126.604780462535, 129.067663752641, 111.003195955458, 93.4319408908105, 167.487131709587, 127.802164356659, 147.290397012471, 133.101354874023, 99.7587571729502, 85.5569565039758, 163.347269106633, 138.958611036994, 121.733419612886, 133.952416497656, 127.983455202575, 143.208597068346, 145.221014580648, 144.579841243399, 91.0625900063856, 96.9272539231093, 104.169333061848, 133.755173335961, 132.457564529779, 129.069994831199, 145.999919283363, 138.554622410977, 144.735141825511, 126.007891732113, 116.801562386101, 96.1870722707971, 136.128991781585, 113.433789707204, 110.345478844386, 138.044370586244, 108.668975517179, 131.176141369507, 144.109386578871, 137.656874534018, 112.058928991154, 162.962856434023, 113.517580740253, 137.724105080942, 151.702363920424, 161.802689580118, 132.611966063377, 124.93472115886, 125.413520772335, 134.111204484272, 94.2369807078798, 138.107058497943, 100.861076313359, 127.185153752328, 111.02143865335, 96.7782505966719, 148.291065817956, 135.00835827652, 115.324114109949, 145.096793953834, 125.924211791777, 102.040228890453, 159.347863699626, 148.049838341537, 103.960628596514, 109.152099331769, 118.524670153825, 127.174364814583, 132.746787384647, 116.350399624915, 117.22412839524, 121.099695337179, 154.946640752341, 128.049118854009, 156.791980261926, 132.413856443974, 112.863465975786, 139.762862723723, 126.13184907305, 123.474558150338, 150.208206748933, 105.109312424705, 92.5386552013389, 139.625652793561, 151.379902208119, 134.039950799075, 117.615092392512, 128.907183273161, 108.071019696489, 138.367934149998, 150.315656063815, 101.628094915404, 140.182100294961, 109.998449327508, 107.696918653227, 114.013837449933, 120.316975162247, 132.676932192297, 139.142165401993, 121.775856288403, 121.451272517022, 157.688698117981, 111.464127001066, 140.742572658067, 126.854559689677, 115.656955226654, 175.873373019284, 141.15081513612, 138.643905035928, 107.234657517068, 157.523468131335, 172.736983837467, 142.45533324126, 142.576510032361, 136.422628695745, 132.435814785269, 151.615241997195, 170.213779660305, 121.225837899128, 135.702427407516, 136.701690117396, 138.726920572527, 137.990742558595, 123.902955686941, 107.249856550966, 130.493074648271, 156.369892987723, 128.591881940678, 151.922643964817, 126.881636265142, 105.174769802302, 107.662678080179, 144.245110886693, 151.928842447932, 116.78783359615, 143.190248143185, 124.867076962344, 82.3432214532173, 127.393328011906, 120.84605601552, 130.130481248828, 133.708464522255, 115.907961336139, 138.069954713948, 157.932338209364, 108.130626566464, 156.238522479817, 133.590097668252, 161.250300772302, 120.545396751909, 160.446630682019, 93.3446060323923, 134.458048214251, 125.380747647959, 139.230647560904, 147.19025710557, 143.068906833127, 141.093771569014, 100.493243369952, 146.001483589997, 135.494949718013, 114.534429595564, 152.907651266603, 169.315733354774, 148.621213433882, 108.233977472224, 105.424656883819, 136.684931381343, 139.677550767896, 140.691509957995, 127.150711020541, 107.446399599067, 129.644932461811, 124.667074048312, 124.001729625275, 117.901173594407, 117.22265926641, 129.762654783472, 151.069604907299, 125.032584359528, 114.882971391513, 129.173201503021, 93.7665403579555, 129.652062703545, 121.105745626574, 128.173861009642, 120.602606554779, 126.199843492811, 138.904018783202, 111.473422639496, 130.344686331301, 130.165966441714, 108.506735247325, 80.9222034060726, 161.753255312416, 141.098129008232, 122.251356392635, 139.555473596899, 126.76077356081, 127.618466972139, 135.042619946353, 132.401082250606, 125.90751226013, 131.544397226299, 138.889324007924, 149.600842725024, 135.370441249343, 147.186999260821, 108.853628076404, 135.903098354933, 146.798642276782, 116.264559193558, 119.641685736107, 117.838720861732, 143.724587588095, 135.980537976119, 119.086415853636, 130.173691577842, 108.306851351638, 116.956341146236, 120.801526092518, 118.706606652618, 137.255973411591, 144.552999382438, 93.8623528095537, 162.542730629579, 134.182197913931, 107.773658137566, 118.436846133292, 143.500330166706, 121.35391005172, 114.706826155741, 159.727655810339, 118.637998659748, 126.639355615101, 157.211994693571, 139.088580900482, 125.996239446867, 161.392231758821, 120.142786327987, 132.348550209236, 110.273037249401, 137.463211420988, 119.578170400025, 142.305637927586, 114.102869361955, 128.213548773948, 130.599689726344, 130.193328400547, 125.672133172584, 138.901402980993, 129.051230505763, 143.170442694195, 116.060028031239, 123.834992612343, 128.836855988736, 123.340979952614, 142.100820035299, 141.818678380973, 114.723544465924, 135.865075279904, 111.722747922527, 127.065095419621, 143.66072544967, 146.256748831023, 126.987570797669, 113.026426974978, 141.965422203721, 118.641574874098, 122.318812130326, 106.02542819353, 126.467566145441, 143.626360529571, 113.375004017038, 127.175515387258, 116.10220569847, 128.921365112472, 127.539868480117, 151.063943072886, 136.653167362559, 155.78759864071, 139.457756921123, 127.514945143508, 156.834923449896, 117.867746087372, 101.215292260404, 116.434067097261, 121.56825902314, 121.656308724548, 121.822718847476, 134.098721597568, 120.181286198348, 114.245111400099, 138.363167084271, 114.354682058142, 123.549158889706, 147.952335105099, 132.680332862291, 114.657799750796, 134.839423786715, 125.505317865676, 135.631829153114, 117.693977757956, 138.185339483063, 108.738611634946, 137.619419084561, 107.070202855437, 138.451706098146, 137.122829782965, 106.632017489723, 138.502551724601, 122.733368259314, 142.964067631441, 125.238785013861, 98.1236217705832, 145.743461832026, 116.941523735832, 127.724810271475, 112.519315866533, 114.531620990726, 137.588432077303, 103.559743940221, 112.440419679372, 135.986428081971, 127.823519129749, 135.713653921724, 149.665431349228, 145.295338105992, 128.412009285211, 154.123646636039, 113.828486430033, 128.475247806567, 135.682605640117, 88.1950739104165, 114.065670948107, 136.770544236252, 105.462324619503, 132.338772526199, 139.188577417325, 117.529694359776, 132.827972921796, 120.689006558212, 134.134371497238, 160.679652058882, 122.497362280829, 160.674008217815, 92.398354643166, 146.973981565056, 140.759809321981, 105.295264627544, 150.865240401047, 159.063711312853, 120.636049050729, 140.891895486553, 101.297666332692, 107.666123665856, 96.9916179920503, 139.657041535892, 100.74418030058, 165.240567640359, 112.192695790507, 120.417259683146, 156.855402707775, 124.436155837903, 114.781694867301, 131.340377745356, 166.431780492671, 134.092663537264, 119.720010601308, 146.202343954623, 176.80259231337, 129.396894654817, 139.108865792228, 127.863920303671, 146.326643585377, 147.042155653086, 139.561721404744, 122.569969177417, 129.012351838433, 130.80008123487, 108.264885454937, 151.179671571241, 105.350453793698, 123.060155639495, 141.418926573438, 107.555648281791, 142.968466145907, 127.922320316133, 138.964217664788, 141.430595843822, 101.988032709027, 123.518095274402, 144.970795286132, 141.821581223585, 140.074934016354, 129.594187935873, 135.897716760583, 151.776356576415, 156.071401680084, 143.826861106867, 149.654008835956, 143.093215788281, 147.541961165971, 110.660694201542, 123.6137438426, 141.299667962917, 155.477246628706, 113.394908886406, 103.670951940392, 99.2931992963401, 149.806860072011, 120.613456613457, 96.5889178277836, 115.78068600816, 146.488270695778, 111.291720698496, 157.458372445246, 108.689065177716, 127.564321267391, 137.243132781996, 131.571267614665, 127.829763568841, 104.064581613156, 150.025313648747, 134.010549630566, 139.304795949651, 119.752262630649, 136.15501149717, 130.15796845112, 123.11258618562, 135.563966201089, 122.590119404689, 117.602536176126, 133.5261136791, 89.7677859856293, 139.935129341479, 118.008642951019, 131.62413398804, 145.092568847062, 99.498833487497, 138.571912654399, 127.760577207861, 122.800790862674, 126.998966875351, 135.913377197198, 136.289845971164, 125.177708860798, 114.187895807329, 109.72166445813, 123.505874694082, 160.142117083683, 143.161483483884, 126.430434255639, 109.899952039619, 126.68203502631, 128.046104030577, 106.818331858726, 116.886290831453, 156.108708630566, 140.502437009704, 137.112732189433, 117.97136297676, 132.538801562946, 101.408916336851, 124.227451959764, 135.333301072467, 130.305781790912, 122.290469186376, 113.65222090209, 108.056979419186, 161.982706610568, 128.95645620183, 145.297123810323, 116.347528360193, 128.932053815633, 133.907557041408, 138.661857717189, 118.626851766912, 119.35217919882, 115.430607606949, 123.203183390595, 132.653213570598, 132.444191023079, 115.777367566413, 135.192508017178, 119.942231774702, 112.896075378271, 148.519704526912, 119.438219466293, 142.932066602762, 142.899225920075, 154.158792335001, 148.37112947999, 128.895365219369, 149.405090407871, 146.696307772554, 137.663964435149, 142.521720920446, 144.497776059556, 125.564637254442, 132.858706885261, 125.78050060726, 140.232946095919, 160.494320589195, 168.159276381563, 119.743125327981, 149.769366495957, 131.238980828669, 130.311312639862, 124.342795954276, 136.614099496501, 121.925859652146, 144.61492124981, 137.174600395727, 108.448436129201, 122.666572459184, 131.241680987179, 144.970480372143, 174.866246522174, 157.3240968114, 114.262590705117, 118.26622263933, 122.045263165876, 125.00706374949, 133.132595355762, 114.840675061712, 127.216770206072, 163.821952160196, 133.839750551612, 146.260975443401, 157.980414928122, 128.491187602935, 153.776205662316, 139.63046325809, 130.041526798691, 113.868458467381, 153.91764394909, 152.258481789632, 115.030155856677, 124.001613894347, 142.021038032132, 117.393011172412, 176.202458563745, 135.695555815878, 142.247231519768, 130.674123647484, 115.630176534708, 127.940079029723, 143.761281533062, 113.394124913363, 169.838465115947, 112.459672699668, 141.915630652661, 119.2000010291, 152.889318763448, 135.294854876374, 129.953222292316, 147.991398254101, 136.184778298225, 121.577072892812, 141.505192497372, 146.619018953701, 108.496131548087, 149.936774529278, 126.129874795656, 129.017928396448, 127.839285050352, 139.74617906098, 173.720913361719, 152.734620278159, 114.422485807331, 155.328957231596, 162.449439893659, 104.754927649956, 123.620407152266, 127.766804733035, 171.451560149993, 121.556730275023, 151.102039153326, 130.659786489573, 90.9374012875389, 125.737975807041, 121.982978110651, 122.564364867324, 119.650310289322, 150.300330411107, 106.03084854037, 137.770268348858, 154.389166687863, 152.741342993622, 119.825071102336, 150.00114378425, 103.373415329984, 119.335596933614, 144.484315245085, 152.965161014507, 140.990258520923, 121.723104253995, 105.706225527241, 125.542434798039, 120.66450044426, 109.536871105398, 133.972367434864, 125.214006201035, 125.800739753525, 141.591281319283, 117.893064129069, 114.916387241174, 120.922146347663, 135.76370526525, 152.713168296562, 140.372457449197, 116.210166679341, 73.5473675790306, 131.527636556236, 132.423530467622, 98.743910554335, 133.973693042957, 145.58296413938, 122.963450182239, 131.149059371925, 128.378530352551, 151.044839329569, 141.345230321916, 143.327000390343, 99.2669470113758, 95.6493280379686, 124.035807559306, 145.869448513513, 136.12563206624, 117.383289101277, 129.115053598903, 149.939617176912, 137.768501793655, 136.274116154775, 126.05523956938, 151.833230872075, 134.148100993714, 156.225104880283, 107.883363260973, 136.215287912866, 140.171645833531, 125.210120806828, 122.601234864589, 165.877325841999, 140.437399472863, 129.479457924466, 121.493822719548, 130.820792309242, 121.398050506633, 130.399644805694, 142.964448565628, 100.754900622753, 130.626050168874, 147.216995099654, 130.53211406486, 128.996340150616, 122.738849209906, 142.849712808387, 123.974220009204, 125.512117174543, 105.575092249329, 138.960801150797, 152.234042830678, 143.94895120635, 118.041202323369, 153.318629095943, 130.374680531233, 135.265445370535, 143.773429378014, 123.456237549336, 108.689026294516, 135.76755519604, 133.058363242502, 117.497570440261, 137.064784582167, 140.449789474892, 133.440345521162, 127.937424725678, 138.577189620623, 139.070985152851, 147.658255508967, 132.68305880803, 145.34784626068, 136.514644178062, 147.755637760481, 151.905052180262, 112.903251991534, 127.573707467597, 138.202102934297, 126.881554135732, 136.531141019022, 144.617345355806, 138.045813592134, 125.364512545694, 106.329278553367, 125.638220360652, 106.154171695378, 160.699122983787, 137.592309230066, 145.178756556107, 141.234332728709, 130.187108464617, 131.760230471868, 151.056256611725, 113.753926742207, 120.285637251395, 116.958499553215, 122.347565324742, 121.521110600247, 120.914832540372, 97.3564274373687, 149.19751399148, 125.907369331159, 134.146943241405, 130.450115518891, 116.996478840426, 147.265250865163, 138.641691204345, 117.319111771638, 130.749508170493, 127.647075386324, 120.370011919697, 120.665284652983, 132.586527589675, 130.902917406118, 132.8043370169, 133.956066210525, 105.733471007308, 125.977423297974, 109.555146669634, 144.842508321138, 129.831333699763, 129.939213112996, 108.808087216207, 142.804855336548, 118.086955278118, 129.831541999318, 109.907820851186, 154.661538834131, 117.132904275904, 145.230754971689, 150.030590584921, 94.8122737304, 121.286463102339, 118.769190504434, 129.920580898121, 130.033691028093, 127.827365693711, 128.270610522023, 114.142290127746, 110.847901540576, 119.320764010973, 108.497501380294, 116.994646329695, 147.885204376212, 123.213895256192, 142.94975423314, 127.401270670082, 107.49115851154, 139.803338197781, 147.647093963628, 112.485604172295, 127.96184030303, 124.681121976817, 104.391622272334, 131.675595254543, 117.283083773236, 146.135777933544, 125.015927820613, 110.475727692705, 136.545134869954, 133.548017124624, 133.878162221064, 151.611624431059, 132.062091640653, 110.417184253435, 106.146868145773, 130.100003509523, 129.380131681417, 120.715519203007, 127.472279752774, 168.772912811278, 133.289341029413, 130.144610482134, 124.917231007492, 129.678784349955, 119.21233786551, 151.737846822588, 113.311191809871, 129.356145751394, 83.0472175943092, 118.206153069453, 147.787531790949, 153.252316949833, 145.724780326155, 139.361194661172, 117.250015640365, 130.252853811755, 120.994884349606, 143.126535157132, 102.77207734942, 128.280788839838, 140.679495212149, 119.00204438824, 116.020397129277, 135.102333881789, 144.986624270147, 129.033859841676, 150.880884680003, 131.436724272561, 100.130955748674, 165.274035775749, 112.111432947604, 128.898279552132, 141.068794002302, 135.907237330068, 155.826429976922, 161.866130416162, 137.596869575606, 158.873331261785, 102.036610087601, 107.586658192812, 124.644425384457, 119.686600842945, 163.851183381391, 130.737335073961, 169.813547844999, 112.574024949644, 150.342307103865, 113.043399024035, 139.102459512654, 115.125862012144, 82.9496299036683, 131.695832964156, 103.194116607577, 156.490733547471, 127.69478390677, 143.100070263224, 126.611730088421, 116.024705356596, 121.109603694886, 110.569692210865, 139.362111100578, 123.774443627087, 135.311865385833, 147.810844361849, 126.346888511526, 136.065050539156, 144.085200616691, 128.038972361069, 106.172919813924, 139.072485327046, 139.522942461011, 129.494739248132, 136.154478974919, 104.865094921265, 118.279305343382, 137.328209389271, 147.095357229435, 121.729566819085, 140.681415109206, 118.439673640923, 149.914133121192, 126.157304680185, 131.99728339255, 120.033745063479, 110.99957835026, 136.056013140241, 157.426485201751, 150.538991298996, 144.607997802654, 157.410097710043, 145.963258351802, 125.042944539808, 145.839001635137, 136.647637319986, 162.391586153088, 138.078215900754, 107.386340716398, 150.760360320876, 124.360014455261, 159.369489040449, 107.505569182599, 111.908162015778, 133.035974381004, 134.407959215898, 115.932080460165, 153.694004561664, 127.901952109965, 102.706662990393, 120.017974634213, 129.023589623962, 117.209854034416, 134.967851533839, 134.544283701083, 126.171085696382, 146.272172749073, 149.864824047187, 122.424439780356, 136.252584825965, 133.714535302665, 141.645118564152, 158.849172882399, 138.094262500759, 124.089326895598, 111.397112391597, 147.186221582594, 124.756685332999, 134.942524901211, 135.631272053876, 153.038319297054, 124.530627918468, 136.565277178485, 160.563287356845, 120.912874152866, 138.885994465942, 133.210093925581, 147.009401609918, 117.581267234178, 133.987729945519, 136.060866432994, 129.297262919769, 142.033806915921, 132.049199015995, 142.391031472248, 118.92924889059, 158.067483013559, 132.359209396563, 143.398108993902, 121.636077856915, 153.139973248325, 125.345936813723, 126.73169822553, 132.527650786264, 131.18138472684, 140.07096571728, 154.906107330243, 126.229684066343, 104.439275627709, 156.483908772689, 115.644089610628, 163.568203088871, 116.719004656724, 123.826676310157, 103.046384673142, 115.436227848771, 124.107439642701, 116.145302851977, 143.445650702973, 139.838339765039, 123.557580159305, 110.263740161332, 103.500331344878, 109.649118367694, 108.290765588506, 133.979006834083, 139.808740792255, 119.547100159459, 116.472450736157, 135.64232667135, 148.261091547018, 127.579715011624, 148.498391439204, 133.162940657623, 131.942873107335, 98.4011109279363, 117.304810330718, 130.947562683435, 141.638524824046, 134.755180006803, 119.479808517669, 154.772300473627, 128.943177630096, 138.457157639182, 143.178651389373, 105.978261020734, 121.860117585859, 142.625320426106, 119.527240363256, 113.910769430388, 150.836428695174, 122.333596756402, 132.397337333908, 123.368807338688, 145.141661532864, 118.830796835132, 138.261464076317, 133.325642161798, 148.791631453695, 147.492631465702, 149.298604509193, 113.584345081223, 154.615896909428, 101.677451912608, 104.622618279891, 129.587705898005, 144.619707825327, 111.200892089456, 111.492084285616, 141.051020712052, 139.823456489357, 81.3463756242403, 134.469621656788, 120.294319151977, 113.797512802022, 127.663433434796, 145.632635156615, 130.599638474324, 120.252945186181, 149.896608477004, 103.497687610103, 135.461996298073, 136.324875186221, 143.07881563506, 130.021080252097, 145.072329532743, 121.497838983896, 127.963294965928, 137.555537729352, 114.27465145843, 121.930808590331, 142.165163214855, 167.782927129824, 133.774292934682, 116.188170987585, 150.202521051143, 109.19656361979, 144.526384944059, 150.659984122595, 111.956402165315, 140.865828885405, 167.317114153194, 138.067976616332, 121.256256792677, 126.58126575843, 156.267405771829, 134.96306848174, 84.0868665185556, 111.400839311063, 122.53343157211, 121.477540079356, 110.345954798694, 67.6641262255965, 120.96742422241, 125.947486711324, 137.391767857696, 94.625886042619, 114.525632797759, 133.806117783399, 130.204917558902, 118.291194035655, 148.422628789838, 152.944211270072, 123.860869965042, 131.852472885597, 118.344115471534, 137.456279784909, 177.619989190853, 139.870387733435, 150.529990643584, 134.803034743469, 132.987346931922, 138.907827705336, 126.177576799889, 134.45175890383, 137.359277606799, 155.083774223359, 104.939050041515, 130.749625237757, 121.893762413623, 131.658639503082, 115.57622588171, 127.746226933254, 101.578830510818, 132.801499495771, 109.878912921099, 139.212445155692, 136.284197092432, 101.044944371577, 115.894156522315, 144.222311437957, 167.416544941085, 70.8798169281457, 136.900744210601, 126.840152190534, 121.929244431575, 138.700151911073, 143.698964669765, 126.153372118582, 125.656187523907, 163.184787294273, 144.809437698195, 124.303535299443, 123.891692297822, 100.020001632421, 149.290178285137, 131.805931831353, 106.469398949022, 109.91340437502, 120.240206423966, 154.374798368391, 130.740972308043, 112.928897162407, 127.819447405197, 138.95122547109, 124.22164027116, 128.348094140235, 118.079265200548, 141.480306467267, 110.875090325533, 138.474813576497, 151.060304676369, 156.128555399751, 134.03054852369, 107.124276361049, 136.40449457303, 152.587171355544, 143.936513642531, 137.275847441927, 155.482624011016, 124.882670884031, 145.252745509609, 150.193813621178, 155.229435567945, 110.821365512833, 130.818425564204, 122.453193286985, 144.952114814042, 150.396521536985, 141.332818228162, 136.44769241618, 108.59155601526, 159.125760605978, 139.016703714256, 114.673698354978, 119.934441630535, 122.139053392634, 137.261585509729, 174.419820312274, 139.893118078238, 156.288739445508, 127.213011199038, 139.128489138945, 124.678273237934, 151.404571677017, 110.6054829966, 120.097009276958, 120.04131590893, 132.530438098045, 136.572873062416, 149.770240849432, 122.272231929408, 120.59155786893, 139.619084980795, 146.9777437284, 134.624687135573, 131.032590819201, 111.503930181364, 120.960495538314, 124.719637981434, 141.138115047897, 131.998141335208, 143.018046294232, 130.530444300716, 109.211994767616, 135.721642227222, 111.642474166402, 137.155253027971, 143.156675381315, 107.922856621773, 139.85586757913, 126.731569558335, 129.184062093179, 152.380852594362, 144.94663271926, 114.437833746242, 130.215236677794, 127.107661052796, 150.591297818696, 108.587223103776, 139.609299535498, 138.50497409904, 138.089054458338, 159.664339570053, 92.99324997326, 114.966274114698, 147.536019013712, 144.810632608003, 138.052662360752, 112.204315818931, 142.06197365301, 130.209177417178, 122.318172281191, 111.6089382576, 155.377935151172, 120.129564107654, 137.22182767299, 111.712915163487, 163.006119514549, 139.646833694244, 112.921419373713, 118.870355289034, 127.534867742875, 152.502999522293, 111.773071616849, 161.275372107577, 112.822847239648, 123.06089921167, 120.508892805137, 91.3792468320167, 150.397538290056, 130.667452983429, 114.410609187138, 137.623357776342, 125.770791642797, 93.1640159889175, 124.978404714816, 125.608361993118, 138.099654992436, 140.501340479811, 132.783457994754, 158.396659419838, 119.641402932258, 148.978797092146, 118.469102334445, 141.186394548055, 131.797691987232, 127.194619100029, 131.465165135188, 129.360519575255, 161.132451427609, 127.286004032657, 118.148701440329, 116.409187474859, 124.166827429129, 121.596833907201, 91.2852044364385, 137.868217567732, 114.88549120301, 120.595556197009, 122.955788926575, 132.581859875385, 128.988097006537, 150.268177098138, 144.056992221042, 137.09396621858, 118.18486430527, 96.9539749955178, 120.273094494295, 137.505770981483, 131.187076701428, 123.816464301901, 111.920544158145, 133.93432128334, 135.259347582734, 155.719432943113, 146.235214221793, 130.760512016405, 119.120150975458, 169.113181934836, 133.139460164953, 102.089691285632, 119.156707193514, 93.0042590211236, 161.227682199015, 143.645833518461, 148.221943327422, 137.98728867488, 122.963798555628, 133.311540444672, 129.285156369137, 124.280084435724, 125.569386958214, 115.688794891435, 131.640150757611, 126.556366784935, 149.797750821239, 125.731292230862, 121.944131681276, 164.130145524986, 139.055954033937, 121.411698074166, 128.4358840838, 111.746866541751, 132.752058637348, 141.440880056128, 141.399842185996, 123.1259056759, 144.448124241142, 134.455433919758, 103.546785487037, 124.704268133992, 136.43054901991, 133.496257174299, 141.185319024733, 111.695328507688, 112.621323918844, 134.021085405657, 115.283574031879, 121.266857838795, 110.499909369215, 134.05598771499, 135.13758622189, 131.152839872086, 141.889478809066, 104.695909337091, 135.734924813028, 130.553471506847, 124.801138371484, 127.823499121785, 112.26538134862, 143.669550624228, 137.836425601834, 122.314638212537, 149.675220951581, 139.659139109353, 151.607845100421, 134.322548148641, 130.728580864559, 131.348731085552, 112.297059477304, 124.181962980033, 144.543476739174, 137.595653585754, 116.655694901541, 159.861475692347, 124.305714726254, 121.673329590688, 103.057473587817, 113.664381242824, 120.753409898999, 130.203431314575, 123.444009448166, 135.324956871317, 141.763698370302, 123.468656603991, 144.838168119578, 140.057423030666, 163.540444484389, 126.356944741596, 116.077004254879, 150.823931739605, 158.5366597038, 122.83852723984, 114.44745742844, 156.175248346413, 146.686696486882, 153.647250277413, 122.564433716871, 126.761036344218, 131.386805943839, 150.283898908032, 120.07157322823, 106.572034039824, 158.313860380436, 120.443675151412, 141.413742619597, 134.69142510456, 128.146939714603, 113.339986719621, 137.430926115715, 145.417133145495, 125.619540640237, 133.148676943047, 133.97735088281, 138.645776405305, 125.769751016284, 149.521991284678, 157.880152451643, 125.781959693264, 131.946773209578, 114.145372255762, 146.294984788038, 138.969856160343, 144.335164363981, 114.009382628472, 118.034199275013, 116.438007353504, 129.938795646654, 119.569372431332, 81.5766220475593, 139.643491652597, 134.332411420142, 136.610579471547, 133.092354350827, 130.94515916652, 147.232272545927, 137.686881252297, 144.773735211036, 98.6164418805062, 124.135990574228, 128.815530044404, 138.852736998503, 124.740646486222, 96.800725291428, 115.415488915367, 104.912954273218, 157.161414819652, 93.6439611582757, 111.745726914412, 146.417803592801, 123.049021497945, 130.583530346967, 151.093207996402, 127.849850360257, 134.618023922776, 133.433674624008, 127.140956731329, 138.557723432511, 158.702112530069, 144.603781829617, 157.315200806601, 143.906724037248, 87.19812555382, 118.763514504131, 130.542400029293, 127.785446283849, 117.857117720711, 126.670854377889, 112.45984061412, 123.569947458071, 82.4023834453024, 137.714324309712, 131.150238862331, 149.527279081893, 155.295166394764, 124.684213178545, 137.996702738272, 126.760231438057, 141.040983842606, 123.040581050792, 93.2127180865453, 119.620541706294, 147.05735009279, 133.739128686469, 113.186603178722, 116.610418508596, 110.806343943578, 118.224122909077, 132.218017010565, 116.665927273416, 121.137759839635, 104.919127973473, 97.6648437302669, 162.219950984926, 138.767487172522, 148.084333147631, 125.838328876956, 148.026680490816, 105.031757934844, 122.752366547324, 127.468638967334, 100.753795885997, 109.829794060517, 138.023740542189, 123.234498948695, 111.851887762548, 114.458129410956, 139.755647186537, 129.608124934302, 140.052033820011, 113.093414872161, 125.423295974524, 127.446186569191, 144.516467045572, 151.823768375107, 149.914027456876, 103.068622946962, 145.613952324799, 127.72653648773, 111.140489146258, 135.488219182897, 141.230941017419, 117.689754104042, 128.140460571517, 118.867129646734, 135.029480927945, 132.357486573311, 133.734341586874, 129.073329061916, 133.494763799112, 132.749635155508, 117.267504397248, 136.704536295873, 127.816374365544, 124.664803602674, 161.193289545929, 133.806390580625, 150.448472523078, 140.23722399845, 122.658300392685, 132.698650648276, 138.793751329853, 120.261887428774, 126.555312864778, 122.295360182746, 114.156353211199, 114.012573660177, 101.303647271565, 118.19110441168, 96.4114694950395, 124.552561701735, 121.466038110684, 129.146319007095, 131.130021512344, 142.633874806964, 122.793801348936, 133.277687495692, 130.052527698142, 99.1895084491024, 96.1208529289872, 100.903483278418, 107.626592677832, 93.6957654436009, 123.304238977171, 157.13580301708, 127.056976285375, 125.963672241172, 117.100289769411, 121.890733102028, 160.233819236561, 164.490831523174, 134.893116425156, 137.880082160357, 116.066327118808, 115.494978554116, 136.161429913032, 138.180271608269, 146.847337982431, 152.830682010502, 141.485053822116, 120.71851191982, 129.811232678474, 144.637702634029, 110.974912030326, 118.114464643635, 128.168318516854, 134.710724378239, 140.069920281767, 145.338760381368, 120.604501634052, 146.481500214286, 161.335610269766, 124.032095215126, 138.331132531683, 112.227097743231, 162.826061661633, 145.467389194495, 85.581508759421, 135.931794369863, 141.414960180871, 134.77669344612, 119.290996408318, 91.0695978948827, 116.666085989908, 147.755673318417, 146.400504309815, 132.613794337596, 134.535006801958, 155.871412170866, 146.173832777111, 120.103693378775, 140.337447092127, 142.733135946653, 117.028996246819, 112.201229891274, 133.727674067449, 138.219729887529, 156.023215721322, 161.249374821165, 159.151768149117, 105.571535568969, 133.292620045625, 128.128828945109, 128.495746797141, 136.54924523941, 102.730763354667, 129.180983472014, 120.347134322117, 164.327610203977, 112.27738767203, 128.078808381495, 130.824748703723, 131.487764763439, 117.947848164466, 87.8074259590468, 87.6856805488438, 150.779837341168, 131.594439648914, 128.413532572163, 134.112030588645, 138.568019922842, 138.346828810535, 138.563513171561, 139.910225489703, 96.0927360188238, 160.155337412947, 136.600069398818, 131.831434984774, 141.70647813731, 123.516255346656, 114.35197335046, 145.10665521296, 105.765163012937, 142.661757001308, 127.460212878086, 152.640131819438, 163.44347731703, 118.174229791311, 158.334707521809, 149.144248153344, 141.950731598141, 151.089213978085, 107.738071804523, 103.565609840764, 159.750753436616, 150.348147004807, 145.908703184048, 128.530548613405, 158.968344993538, 115.812148930548, 108.52693680239, 141.348614440402, 136.54713318865, 146.186053645319, 124.570273453698, 109.828673447926, 139.382786886159, 119.916233836939, 118.161701911488, 107.589792014963, 131.578037246186, 118.769469526118, 142.894850919259, 151.631867303938, 121.041799837976, 148.04558423059, 125.941350487576, 148.13935703703, 116.487179479601, 121.841527917019, 124.905339911736, 138.192164835517, 135.319284310149, 139.552459234639, 151.211192961262, 128.064070930382, 147.40205879008, 192.619010665419, 113.808252472465, 130.854138159224, 120.170178279795, 118.921390763589, 165.376884558625, 124.938472849893, 114.423429668245, 167.95873050635, 96.3337669145528, 132.278356508667, 129.527886756282, 150.586286551924, 126.435798866083, 120.547576216219, 125.66112222336, 97.8411367681869, 124.212753729932, 108.819804863209, 137.485213800971, 107.264366774314, 131.800847742712, 161.853960164282, 134.055655818086, 150.440939866212, 147.56826061508, 131.639940728261, 128.026524845866, 120.754029746836, 124.106857941694, 127.77031318911, 105.258765804861, 100.723723231322, 112.241274664838, 121.090472704003, 152.137563644843, 135.294764738336, 140.285036057704, 154.573491685699, 123.85485653848, 140.249448553154, 127.420401927926, 101.720516271812, 131.278926930887, 123.319263993731, 155.838631436131, 156.56188313695, 138.020132086087, 129.129935344384, 142.606863328372, 117.341981820463, 113.434150979156, 121.705991770058, 133.79616768666, 121.505159462472, 115.551882970173, 144.987620088855, 134.89957981787, 104.54438092517, 124.918363524432, 119.428057280134, 155.516768730456, 136.191785692014, 138.548789497966, 135.47486668485, 130.523534868065, 124.008698981784, 125.99701410856, 135.668811661411, 120.364357801103, 131.900353028282, 143.54673129137, 156.715380133451, 142.962364801367, 125.518628977056, 143.143838808254, 95.0734827810332, 123.058252677958, 104.375237279213, 137.85331122248, 129.259759776079, 126.335570352918, 81.8775464238471, 130.502485856466, 132.452253580463, 152.350111461149, 122.954138355675, 113.763265942601, 114.247219368408, 119.269881682789, 100.53592799069, 130.819557959189, 106.764842418134, 135.356396769056, 111.767334177039, 122.621720999987, 123.115963860382, 132.369173648819, 100.184739512042, 136.797899183248, 124.750042850465, 122.695149234004, 133.329147848415, 109.470105606463, 160.68648756564, 101.111576979656, 121.163755434091, 145.751368740561, 156.558338461728, 142.833754214449, 164.625753044569, 98.909988738192, 122.811592008282, 132.612160126348, 135.778254746421, 128.953585739684, 142.199015876774, 144.957414682631, 105.236133527779, 140.438819026653, 138.430806200974, 135.527135035165, 106.380058239552, 152.638435894902, 157.071040253663, 148.85773157155, 148.50601795365, 130.980603840942, 155.122613471, 124.627203723055, 104.36284834614, 153.845278189856, 149.400249003286, 134.85469506796, 144.027171973538, 128.904464504448, 128.204567757123, 188.307074958188, 148.756931724394, 141.746368548115, 118.785344437765, 98.8100740270348, 131.391908853773, 112.316540251188, 129.767105645349, 107.933700250999, 111.124741271973, 146.408703006286, 125.190241208839, 157.603590158941, 123.626071719888, 128.763169005794, 126.727578953876, 126.658190749645, 136.864237490328, 164.216209644471, 134.505383175368, 121.297513845373, 130.531455690181, 133.503700378004, 152.147465446239, 142.783131736554, 120.265414494318, 109.624806464387, 123.725030134913, 150.121069518114, 119.803232734126, 159.282628348776, 157.958467722431, 112.274844613452, 142.508649899894, 118.683145294408, 117.013115211586, 156.444251833646, 109.769435011065, 133.643551431226, 120.69610054869, 129.169576968575, 127.516507670733, 119.80027751042, 138.077310136618, 121.310234208122, 141.839532811875, 94.4536720256813, 130.198432932013, 148.343231099871, 100.207032823885, 161.498894389399, 111.697390224391, 102.56602167492, 141.225443505893, 135.897961216191, 124.364374122237, 127.873856581303, 118.140074594039, 137.281432259086, 136.213230079719, 142.694341696276, 114.519582221312, 113.906356185841, 119.974490416585, 124.461754462084, 105.852950034384, 134.637500999808, 146.914083275374, 131.713668253609, 139.399146873846, 147.602738985479, 109.736511337998, 126.764533906748, 132.677552274795, 140.467644327505, 121.048719680087, 138.584709763196, 134.926098321369, 131.420326989142, 124.562911893127, 135.189781565993, 117.137047459453, 134.915470832486, 150.649610426552, 143.467444952898, 122.778232484536, 96.777767931791, 115.088047103857, 106.739913307825, 145.350021795299, 160.539122694717, 133.74461329953, 136.839962152516, 111.109044657128, 133.099431395402, 102.68437824968, 154.187495666696, 130.266458891678, 90.3060914971823, 139.784203015649, 143.424370467257, 126.866499449285, 161.091998671202, 130.412972421598, 126.144601620312, 107.848794543298, 109.154946518866, 113.831700765717, 144.232969704858, 147.240883535103, 124.168805635369, 97.4658910555234, 116.667162184391, 132.817696035258, 140.592392889958, 110.582513606213, 143.452394461852, 129.207115291744, 137.771907891933, 114.878990444223, 129.984489327748, 106.007542588335, 147.728917215057, 125.36735109899, 140.710470440547, 110.561645828409, 146.381099328574, 148.045654001729, 121.453417159536, 102.140551588405, 153.215109822381, 141.471998971825, 100.948464357025, 96.9969609376378, 119.09821950505, 98.3659243214299, 133.608037339912, 154.347447857155, 131.770249514105, 97.8477315132612, 123.152831548984, 119.60444652479, 126.125343523431, 135.832101031722, 102.014673041106, 129.383174165493, 116.449520314528, 153.851746078798, 138.182226889968, 136.839969857603, 119.467789009718, 139.822816722494, 139.568690250266, 163.91549744013, 149.07673038459, 143.019228473191, 140.903751631858, 111.325580850177, 123.654679237767, 140.862273285961, 132.278338208771, 162.951999221301, 126.50756816813, 133.47888730431, 121.45439019314, 123.610478233307, 128.393865115209, 144.754964136408, 145.446363281753, 112.561107784749, 120.428110743086, 124.793644943394, 131.588618777494, 120.701575325678, 109.347976407717, 148.867826130308, 134.75259237975, 141.580057919213, 142.845722859902, 118.695046952917, 134.364509830259, 137.841318655667, 114.130618632228, 124.270486068324, 114.827798056607, 128.415874024314, 136.467349182025, 126.420273557864, 112.246621324387, 134.548111197072, 168.379652845827, 137.327396702117, 125.25409944327, 135.678547691648, 177.024429001934, 121.265605127872, 116.56051396611, 162.488365282811, 135.950718387002, 127.677542886516, 153.335456644998, 141.085708384364, 142.711572596833, 122.785930879217, 138.255289144757, 126.31318968761, 115.62206901815, 147.625273336062, 165.271462761293, 121.148034730099, 118.446923133235, 143.820702875505, 134.697721904266, 128.363728215634, 127.446151518563, 133.27425789604, 164.649754847955, 114.878522435613, 149.174735204252, 106.702884535603, 147.52568849702, 99.9562677841345, 123.631618644427, 129.23681092781, 118.032896794756, 124.289681019008, 114.148573980711, 111.007202267024, 138.405202896106, 119.4462088305, 153.478508927799, 117.228816376403, 133.921177750602, 134.002579514528, 112.461347522337, 152.215937577045, 126.991380148548, 122.608703161225, 146.859271306649, 124.946990356762, 172.50071427356, 82.5367626305465, 144.930928938077, 126.792514814199, 85.3414798039975, 124.580008113301, 137.388406567822, 160.169955277371, 151.55213780007, 116.335920599173, 124.292231830066, 113.127052057743, 137.960372397067, 124.306118179931, 134.546778409624, 139.766987028292, 147.047637706534, 103.619539088019, 146.422136424444, 113.274148570561, 150.42290522108, 153.214253315151, 123.773493495798, 128.168124427344, 142.201844809271, 142.161502189811, 100.511820121563, 154.441448770049, 115.28940212688, 138.562917790249, 153.379447980357, 141.245322673262, 139.762384745033, 134.282034242391, 129.522358155257, 149.167941707645, 93.875870769938, 130.013586534967, 125.862970365548, 158.848437750108, 108.165525161509, 131.243977225613, 130.08385544421, 126.786836509632, 149.558076280459, 107.761732378184, 139.21006398143, 144.948204477601, 125.619133695849, 160.508405863646, 158.24654889842, 114.982509044663, 143.746154981953, 168.423496710952, 145.338439162067, 129.471443957812, 93.1231462342264, 112.487449338594, 99.4259237166189, 135.997891408784, 116.75958552943, 132.874578913413, 131.782760983698, 124.263021428141, 127.477652980169, 141.008967255023, 146.880518442418, 112.31726972548, 110.663562410115, 144.75127251396, 134.812456315797, 134.350913963231, 139.337226927778, 120.04945448024, 123.111224902797, 112.003350725417, 147.625364568185, 143.933146032769, 139.593027783175, 95.0335526306746, 152.762040676624, 144.436932475465, 136.085361322678, 118.961036912172, 145.305144935905, 123.226417563376, 134.190894731676, 123.984025884251, 144.174028404447, 129.788801683204, 138.226910919866, 119.706229877033, 128.597811603289, 119.77527762694, 86.5162913417607, 110.699245670814, 161.172353296682, 137.963759192106, 114.515463883919, 141.655346050044, 129.059755626856, 110.268000374073, 117.943307332699, 124.281915374073, 151.408803678743, 139.575458985198, 140.989409616427, 115.486583480633, 169.875796856631, 160.699918319376, 114.456230442826, 125.549224383534, 137.920221533443, 114.375056436184, 140.968948075307, 165.865705065157, 143.998396366607, 114.835955357248, 107.932460571142, 131.978022802199, 110.233797014855, 115.092740234388, 109.876278625188, 108.806178285408, 117.257570750832, 122.323036732953, 140.936057220848, 162.149084860284, 147.503823697852, 146.2633989019, 105.849204289812, 147.94931049724, 120.760569237404, 124.435191025459, 120.572511513464, 124.750433453897, 138.006392991382, 137.135594528588, 125.343509595007, 125.779834850484, 124.109813971352, 101.571604508423, 140.095832190557, 111.921835568647, 108.87615321078, 117.838245328461, 111.609292015136, 135.478999784843, 129.215797770222, 121.727295657866, 148.051312490522, 131.553772376557, 117.031973146641, 130.437378127999, 140.069895804482, 100.383394712641, 106.776050084319, 142.176410089992, 123.880716117028, 142.323754281385, 121.064928579195, 126.43077372326, 124.106628667044, 121.616344319493, 134.29893220456, 115.706613643506, 132.917800112905, 150.565951080201, 134.548144167781, 152.092427664186, 124.934249637209, 84.7572437665821, 108.132820977079, 169.613786476612, 117.832460933659, 118.612265748755, 120.412863450771, 161.709255111519, 98.4226915691931, 155.974973253442, 108.912424372897, 144.459291976387, 150.089688171448, 129.083054668287, 119.898440960132, 124.060642832345, 122.842960875823, 133.974200874199, 139.410144902845, 115.050092120102, 148.028403775183, 115.915889306426, 130.740363677568, 126.247280934899, 146.320376238935, 130.437026047502, 171.476272065437, 124.956479104073, 160.971636516027, 133.214422700898, 113.266049146525, 125.394283734023, 133.376367388101, 135.132104500971, 154.684563235974, 146.086362057497, 135.114900396554, 141.220387080981, 127.06379369003, 166.762798392888, 79.9159094999399, 148.749550289075, 122.790777979313, 138.816640826497, 129.941623758804, 138.673058683856, 110.875985206169, 89.914924421426, 136.947234034323, 137.290336722188, 149.989795376648, 131.387463590098, 127.099287242615, 148.026672484884, 132.02760554623, 118.126202932132, 100.893350250169, 101.713952520205, 159.580817414922, 109.859581086706, 134.954679920346, 145.677793776857, 124.526519577476, 117.227441064372, 146.794273381126, 129.654727486202, 143.227942072761, 111.21643007142, 150.194005997955, 150.836783004071, 142.86916219635, 128.175201475742, 112.26377603479, 133.061672819161, 143.037250943983, 126.061817746553, 124.216070617138, 162.69880872861, 130.979954682916, 161.630106446544, 152.341902046759, 154.250678773944, 161.527526483776, 146.02052694449, 115.153167815329, 107.786232070555, 147.909565850372, 138.965486899374, 123.946773067122, 150.998348055366, 136.741322582121, 110.4139137505, 113.929097990901, 135.555043747655, 86.5028420946862, 108.779468856618, 127.878599906634, 103.354732326012, 147.672886607105, 142.835805641653, 149.438936356191, 127.551435829217, 122.006322923919, 124.193989583668, 154.786111155173, 159.915226778055, 126.014995389987, 146.685696677815, 163.460703384903, 105.909254743493, 114.101553665073, 117.879139964463, 140.843027350719, 112.553380719131, 128.087828259602, 127.962945765582, 130.926597365574, 142.656940192987, 95.4076478152489, 123.156593906157, 137.248990761693, 148.9943164987, 138.849794902921, 107.489586070243, 132.650922095666, 143.126777036388, 135.2814224867, 123.002733028468, 111.317242282367, 103.693608611666, 93.9341202967539, 121.264309254791, 138.103129987428, 92.5181555687984, 119.443326495091, 138.446892911028, 124.710933143693, 127.585480937203, 109.524528544635, 147.95993862868, 119.555912612098, 137.991661478979, 130.937284794694, 130.211426945761, 151.315189052766, 139.319021261299, 141.509738471267, 135.508800232504, 116.711978186677, 117.862007202596, 127.581416875429, 153.123646815084, 75.2002947568708, 154.762657821708, 124.060030929663, 120.542917122372, 125.290751629498, 144.337881052338, 140.560751593871, 152.597168835653, 149.471780750486, 133.043098412051, 111.44493048948, 166.841926795982, 139.97994303939, 123.961788494225, 120.967696174964, 112.659258890926, 138.34626740189, 108.088895592998, 125.50493320231, 164.976740059454, 102.139789932459, 115.641027148313, 128.235800431695, 116.423496919023, 154.346045834307, 114.974755727891, 122.063697795702, 144.490670314154, 128.006241321425, 111.283154163176, 123.016062277678, 141.358915461145, 123.261457139128, 121.324438443731, 148.944279249416, 102.58921969716, 146.574796529533, 125.758301270298, 138.158617968823, 127.94283025995, 134.033290438819, 111.36679140718, 127.927279062436, 126.215141540785, 121.430667361324, 109.615545140188, 158.486564930556, 88.4581008368779, 123.376152627839, 137.879745134387, 109.082875377953, 133.811433624873, 129.670212619362, 141.259641980772, 145.777334232157, 152.839941786022, 131.054443526931, 117.187122041476, 142.33272903455, 135.3591358483, 139.040785848162, 137.624424064236, 119.824736438756, 160.768730146528, 141.654411567177, 168.006006541354, 148.107346132667, 155.545057040175, 137.116584427652, 121.523786417764, 115.70466673519, 115.149106906902, 122.288561500062, 139.294293742381, 126.289678562231, 117.812548777056, 97.9819262121835, 147.728896863947, 122.859395995884, 142.327435498421, 141.959391978372, 126.525114260382, 123.541791104891, 155.755601893978, 127.864131632886, 143.461257972107, 126.747273709667, 136.003809702367, 114.172548406157, 137.525697244692, 153.625409855301, 145.703420490478, 129.408767654487, 135.897805841439, 127.628622451347, 161.192181571846, 124.282698431735, 132.584382006547, 116.548601331515, 123.564661027572, 122.771749356294, 117.909363045437, 128.997864541751, 115.983110375553, 127.668190661676, 156.014948887111, 125.089002795676, 155.490160413707, 146.860726798462, 151.433479606618, 118.808908344201, 97.2992192596924, 106.089182234427, 126.119122796866, 121.918348271778, 124.905482365597, 149.586303300178, 171.025059413182, 134.469412338213, 157.287941968768, 153.448385767031, 140.158959136233, 123.493432489603, 113.497978312718, 128.145479362358, 139.000262584125, 135.813565269968, 167.716812079821, 117.771652575945, 138.656815467311, 146.641065882737, 133.53365670118, 123.940538320056, 145.597040396521, 118.070544025617, 155.77366336097, 154.212960664332, 109.898909390527, 151.511810663473, 162.616836623947, 134.059720078254, 150.790621670164, 123.712857333275, 124.183814254526, 127.81534347644, 146.903641187142, 129.425729093091, 135.899194398665, 130.358795558178, 113.673682086428, 145.719254178275, 128.770157905776, 116.274968278253, 152.048124289826, 127.481097395835, 140.47107233584, 154.285966409953, 107.672105523192, 122.831587617226, 109.898504237754, 128.141200166798, 144.445427107639, 125.578175992771, 132.362956913146, 134.718511191351, 125.868529522655, 124.553766260345, 130.332557351941, 130.496560551323, 125.24416322358, 116.291219957353, 108.50215835631, 135.471460961874, 162.796333216547, 120.884144360529, 143.699511108028, 103.405362235287, 127.246809619603, 129.809988277405, 115.156005467281, 141.618099786709, 102.582258137844, 120.664561053667, 164.792374218192, 114.504584204648, 127.096512670722, 117.243003811825, 88.9220937143473, 147.418374404576, 137.873449978042, 132.702041354213, 139.301913047111, 100.901989911757, 124.103977018548, 152.618385627096, 85.9569791301426, 139.153915116141, 137.518479530628, 124.401016159647, 156.001551182233, 151.208071589518, 146.367762977631, 119.233874540807, 136.20131006003, 125.55950625588, 139.660147185467, 114.892225058038, 144.864536215014, 159.480760257628, 124.861994045407, 111.910732893227, 105.775243922742, 111.477995455456, 125.809336157561, 130.365633124899, 154.729570771697, 141.380415994169, 140.162696585707, 120.796881636159, 131.126654086235, 122.821177232774, 134.400739663166, 136.256222251261, 115.547593976172, 135.250080725996, 158.254345472997, 129.611907500099, 123.972205090518, 143.297519288999, 148.005611455067, 165.011950545514, 141.815529355814, 121.372561838714, 136.190052448772, 153.694540382275, 131.219456108662, 142.52120486901, 117.752697479742, 129.463207601558, 127.770591963245, 96.2153234743015, 82.0561915622212, 157.826935729678, 136.285242708485, 125.418945938037, 165.082042597181, 128.197298071902, 117.834616472567, 108.971098331827, 143.503116794012, 125.328752246306, 133.864770948163, 141.259638477403, 116.860776593123, 105.859050419315, 145.838656742428, 154.769475643012, 141.359663063504, 125.638510837047, 148.634350545163, 124.903562233392, 114.014854449214, 138.182563066356, 131.560206184997, 152.4515886279, 110.738500037348, 111.756384062315, 129.429199227859, 124.637947140181, 146.884536346922, 131.729949273584, 115.322012444835, 131.978291229034, 143.309013331434, 148.073089676727, 108.358184772904, 146.431477277514, 130.808462527769, 120.75916440438, 117.573515920593, 127.766373346185, 167.224479245344, 140.633510256887, 133.26310107985, 139.250064427163, 137.673215445077, 147.75766261267, 134.222441807648, 133.243878307742, 113.711897292924, 109.702706613629, 170.872311113961, 138.053120662513, 124.097317506139, 137.773367482221, 111.885866854757, 122.65680949163, 94.6517990213715, 160.473217081733, 120.334009135484, 107.449950866368, 128.723274297545, 122.728304433947, 103.845465048155, 123.85722886611, 139.31879973537, 167.605949897885, 138.085863617945, 135.380620708234, 127.813863127224, 123.601520947566, 136.979069908394, 101.070044629467, 145.642077167799, 114.546721917895, 143.075878913238, 107.705752836709, 158.820389699583, 142.2261664354, 125.667746314769, 119.18484286108, 119.915276842303, 142.34558275086, 123.769456926756, 126.58962194867, 161.483816740808, 138.81448889866, 131.190887580492, 171.031933318109, 117.213509034488, 141.957470226694, 147.860416375718, 117.66594812761, 163.20743846072, 110.823509125269, 90.7881129628473, 148.337262893569, 91.360218709845, 115.763389857702, 131.243103174671, 110.207839537977, 108.604892698851, 129.306262307439, 109.503250569516, 134.761802237856, 117.658884923461, 121.350028756008, 122.00929056901, 139.896831947978, 91.439906393596, 102.393330319623, 151.268304467285, 114.983539717817, 129.474752028639, 112.238984735531, 140.377111038667, 139.58335389327, 114.937474114974, 137.23748999535, 123.110606853959, 138.294950009481, 131.366414405207, 133.472598703026, 136.32537391156, 156.157844585999, 112.907797523837, 117.129263986124, 146.749553198786, 128.418184186628, 116.823872440501, 121.853460472736, 101.021768430997, 134.502235317759, 147.717737639755, 116.254579508924, 158.408962387025, 143.108107192052, 141.729084777738, 124.787387068888, 117.777502961578, 120.083315662617, 108.248995491889, 139.125271521423, 123.452254384115, 144.265270609486, 148.825815327566, 142.738496810305, 140.73489990952, 102.839786695997, 118.601609045782, 130.011386004647, 123.58311326251, 114.856410674329, 141.612900862001, 103.773046634773, 102.91878983395, 110.782789255722, 115.465891865632, 131.557556815305, 118.464295967777, 134.48375308206, 110.188171538636, 146.275629869126, 137.037249876387, 172.994551484586, 141.067647563425, 141.145750411368, 131.078816483241, 160.353442192662, 154.08508858851, 122.662444695304, 108.99348599957, 146.385922955248, 154.089477871185, 119.974078019899, 116.807297453308, 119.170890633869, 158.455542067036, 116.603878707374, 131.411873056509, 135.020331317486, 132.418120716149, 124.194992064941, 163.446766567982, 122.984516362753, 145.819081046928, 123.612143437195, 141.13745056984, 159.467555279317, 99.8618562159748, 135.662284984565, 131.77764198556, 126.728842809574, 160.755337414794, 126.492624385099, 117.079360830788, 147.723528061659, 131.250356164707, 112.221145515461, 155.52697150285, 109.706579787871, 134.334540381071, 79.8776672034537, 157.484061691905, 134.463088584393, 124.417718532445, 147.824829420117, 137.331743786387, 135.325672868375, 137.02698254752, 137.603618186047, 116.756426943648, 133.537856151438, 149.780028847256, 165.053218956951, 135.493264620112, 126.431987738169, 136.653998533616, 158.507855379079, 143.132432942116, 145.995032141797, 117.961315803598, 159.530832018299, 114.396160750473, 146.593147933208, 125.113305890921, 126.054156203217, 100.255989319911, 99.1720658653342, 125.643057557213, 137.274716832965, 143.330014570223, 145.432255154535, 148.792926304741, 128.215332510469, 148.529836282415, 142.547708295933, 135.401484053364, 136.379298644738, 135.886123294551, 110.75642832389, 150.320373312919, 128.682148354122, 122.990881211133, 125.278307036638, 138.157673237527, 126.942373145135, 117.513415997915, 138.922407259866, 142.000161222058, 131.98657080468, 122.497594650944, 116.253751791953, 158.551268509714, 107.038438175905, 143.716254850004, 127.039620776977, 138.409245206315, 124.583775484856, 128.256398216393, 143.061785378119, 134.179001325374, 144.509151691788, 108.244339962196, 151.879064457892, 127.105798779739, 177.371201437843, 132.558854009053, 112.39588673768, 144.580454112273, 151.1506502031, 149.224991749366, 152.852408793017, 92.3712446083804, 124.870888866447, 106.717665484567, 137.970708758234, 133.239040572207, 148.268563315218, 98.0706269264157, 147.093192966112, 126.110502125497, 141.289524332968, 128.806245939175, 134.438247607244, 118.651022546507, 108.704477375971, 142.566699441506, 129.118782785975, 121.993877559178, 150.563448155076, 146.98253635094, 136.03763546622, 131.208306779562, 147.656958542367, 141.172442489748, 120.701729005857, 120.539861408562, 132.904349337328, 137.871316664819, 142.364884588363, 138.029442180127, 107.381657775412, 104.891909850091, 130.049117638752, 165.347747422471, 169.996573035153, 168.480599475305, 155.027588895475, 141.990759902882, 130.850257014416, 115.270754710128, 131.727281629214, 158.561308101085, 149.60530368316, 132.427397124039, 117.003304615513, 160.741339787843, 124.610179017, 135.091875179817, 118.940724550767, 144.460935511425],[346.702411278514, 346.16767544178, 341.877311482671, 341.015674852078, 343.997966288439, 346.804135897878, 345.518973780692, 345.782010229149, 340.89845842606, 340.853531117943, 341.666903701739, 339.154645582458, 338.631463962383, 345.322187954413, 341.364516164007, 341.402698820805, 346.265952392445, 342.456741056677, 345.74749006659, 345.439310307792, 343.944297762108, 343.518984983606, 346.387700264959, 345.577353511402, 340.609991324851, 344.232549153337, 351.573263952899, 341.822002111947, 345.533173105207, 344.552338881934, 345.893967507818, 341.386792229215, 341.515391356976, 346.083909561188, 341.022839715173, 342.050103081802, 345.88671870885, 346.02146586579, 339.22774212523, 337.631944636998, 341.778582783955, 342.841041850587, 337.404277143739, 342.236440715259, 344.78083057634, 342.503979835061, 342.252668683455, 340.574995392526, 342.838735885526, 343.484209573785, 345.486270046671, 344.143076390399, 342.338670403189, 344.163735948236, 342.262197507055, 345.404937090914, 341.481987644349, 347.036521386715, 347.84109639016, 344.925455635439, 344.877017900406, 341.18707409818, 344.285442576181, 345.055619268953, 344.441219818698, 348.078642392567, 343.548733166421, 342.905672062048, 339.804856095463, 350.67741458565, 343.53921150566, 346.777987728149, 347.465864339859, 348.35342807398, 340.969962739981, 344.045620160768, 349.109234890496, 340.444853006193, 340.553420595305, 343.672909609379, 343.575591236966, 342.776476800799, 346.144397844289, 344.917124056337, 348.386555964513, 340.804823424597, 345.788030580908, 346.955864262107, 342.443877341787, 341.895741321875, 342.605849083583, 339.963088508062, 344.462530950695, 350.504772974395, 341.717730843842, 348.425618253029, 342.099549498526, 343.123187326707, 342.496588226213, 343.221046318766, 338.283569670067, 345.347924568521, 341.844846017166, 341.853157043577, 344.360084766849, 336.807110171473, 346.479330964312, 343.983738697395, 341.722310288761, 341.914345143285, 342.220437866337, 341.567838030027, 350.423087495086, 347.09389770408, 346.573148885738, 347.918877957765, 347.862247333067, 343.84435753777, 343.903090202811, 341.154852527868, 347.061489837954, 342.81710742247, 342.758500763214, 342.695480949009, 344.769324172976, 348.578675361978, 341.649657421662, 340.935573674781, 348.10077342296, 345.42964152715, 343.980032408943, 348.691740691955, 341.509926123546, 347.432593195389, 339.258222524546, 346.378227200839, 339.765654523819, 344.808611793497, 346.556944607569, 343.969507916479, 342.30898454418, 338.345239885046, 348.540133999468, 339.387162205702, 347.023211075974, 343.863889058295, 344.559925832283, 343.209872198708, 345.954970081454, 344.740297528201, 344.477252077059, 343.862432419713, 341.936087430408, 341.08827529262, 346.638309263359, 343.763137232902, 344.56834372683, 338.663603319909, 347.651489109368, 347.60412890153, 344.243998317239, 344.688940461787, 345.334260730852, 343.476874177836, 344.823275666983, 350.125526033044, 342.41498353295, 343.414709352993, 337.983182967603, 342.599630700707, 346.066819946475, 341.782658659676, 344.386525995393, 346.490300055294, 344.213500584938, 344.908060968391, 346.22609640226, 345.450984172405, 342.005558785442, 344.334090793768, 345.975720512418, 347.375935620956, 343.966489079652, 343.227989693912, 346.177072242756, 346.685706113126, 345.10756127405, 347.897205693563, 347.835569179964, 344.043477464505, 343.138765743579, 344.236602168935, 343.937780636375, 341.183632316915, 341.325166544146, 341.067602582546, 342.069743510243, 345.417278024075, 346.118789228241, 343.774150210014, 346.280452305893, 341.593598112135, 338.651910132297, 340.043088439717, 345.750495959256, 346.837398410029, 339.007745162051, 342.24569268197, 342.698524017821, 350.734622042068, 347.009998119624, 343.748073182412, 341.577824866087, 341.648583629482, 336.990318546432, 342.540521221312, 342.580248844242, 348.984695930388, 349.135367832454, 345.909256709999, 346.963952187697, 341.246158023561, 342.561740924757, 340.362919096587, 349.977440226691, 340.496792157286, 339.027505243279, 341.414869667793, 347.29142635151, 341.903741331112, 343.186259734595, 346.829524285579, 346.634508473241, 347.784399461299, 345.365844849456, 348.161424747414, 340.384062838509, 340.782176649783, 344.420147969064, 339.282246343068, 340.66454727906, 347.051680887921, 343.242519311856, 347.329384439149, 348.784795746997, 346.396998823469, 342.820703760192, 340.410681900499, 341.202632008557, 343.352056176965, 340.992377393425, 343.524896041233, 343.514418741227, 345.706715670519, 344.209241411851, 340.638085194276, 343.908924509202, 344.200343599007, 347.007858533273, 344.177915143347, 344.945588756611, 348.488464914145, 343.164605379351, 347.512520938348, 345.713009526253, 339.792438304353, 348.602435987649, 337.506892191249, 340.462376405961, 343.600047388119, 346.289189833662, 344.786391035974, 345.175845509696, 344.802330648859, 340.487913284575, 344.294213981831, 340.858343602425, 342.746249564976, 350.989820810612, 341.95167503314, 344.842018407604, 344.365588206288, 347.69473161801, 343.865650761168, 342.673497070056, 342.244344262709, 347.739066549417, 343.583924618142, 350.44634259753, 342.482816767149, 346.782287724648, 348.349121386512, 346.80437014065, 342.043124573364, 346.966511659309, 349.5758894937, 343.361151671172, 344.269556714386, 341.920988770552, 342.767967565951, 341.543840652732, 341.385644666319, 350.35322340246, 342.222608996407, 337.6184712071, 345.1899591488, 345.336673359427, 343.822450347372, 345.061144625775, 340.336330094985, 342.681367821977, 343.236019338022, 345.320147686048, 343.765099860126, 345.522304047592, 341.308187866366, 340.355616374149, 344.033958880289, 345.79213500771, 344.107191302562, 349.617169365747, 345.167101261068, 346.924547392596, 344.095258245207, 338.807208186051, 348.656608345368, 344.045850957377, 344.670118385001, 348.472148450966, 348.096104631313, 350.209829660478, 344.015362088766, 340.558235947288, 345.945064108256, 346.530750415908, 341.62032650259, 340.432109412082, 343.129797690595, 347.151820830925, 344.382480722866, 339.623034520322, 339.897988186521, 344.312194140962, 344.1979201362, 342.207307344857, 349.895866910426, 343.474999815765, 341.199658014321, 349.176417466908, 343.957789094049, 341.260700685222, 346.491947272788, 343.120657959634, 341.925036324226, 344.274615187416, 340.162259587802, 347.460577364661, 347.905378711223, 335.171086217191, 342.768489634896, 344.784942861697, 341.022565026125, 349.347916017336, 347.248465414221, 350.480779472352, 346.449967885416, 344.598567891131, 338.130232586539, 340.695597507475, 343.256231450985, 341.82585800146, 349.19854038494, 343.312082986848, 340.492953669801, 338.120677605735, 343.044153730209, 346.578397928046, 344.774334583262, 342.290727114188, 343.56167575241, 345.23245970182, 344.687810867668, 343.579101272087, 349.289621746016, 342.442519697502, 340.887151788621, 346.673607868582, 339.616041457228, 347.136300460955, 341.491289300678, 342.190385311818, 343.098341339913, 342.290968430407, 348.87799581082, 343.764509408863, 345.126049095433, 343.692647584547, 344.66796109214, 343.944586285272, 346.064384324912, 348.259454058001, 345.584594488652, 345.647495439303, 337.422170399791, 340.711524797144, 346.175480771358, 341.054702449256, 342.964729773526, 343.964130982672, 339.925173406249, 346.002898092384, 343.97904535476, 346.782805893353, 339.766985273114, 348.422809815402, 345.637920327928, 337.152693926851, 342.934451301954, 343.703437424118, 341.723265342034, 343.941960048698, 343.272833631878, 343.386302632062, 342.197754519307, 344.556728117889, 343.376316508774, 346.058992324969, 346.540450287765, 340.199423849689, 344.770925802085, 344.471224130267, 345.210873338303, 346.242072463783, 340.352183883828, 338.164681272422, 342.548834311381, 341.290612455561, 344.06482369193, 342.65077570074, 344.98592532189, 342.677593931457, 340.98399960224, 338.519718340857, 347.432859260728, 346.03894618863, 347.396155555182, 342.461264863804, 344.632566523216, 343.132763153098, 342.873045124041, 347.900383697724, 343.720510350592, 342.915547410634, 346.607477955066, 343.424798629897, 345.369956665832, 341.548573392172, 343.688369298462, 345.083613960633, 347.361489784135, 339.04118814618, 344.908746664207, 344.048422184829, 346.76279115059, 341.850360064547, 345.588581180495, 340.937944154184, 347.363718488511, 338.188988733473, 341.566302183769, 337.572801311732, 345.263226195618, 340.155866709068, 343.996186125178, 338.166940554811, 342.338396543454, 346.804832065101, 342.217706541411, 345.24153591151, 347.482505102878, 342.53755360283, 345.561135807734, 346.294500296165, 348.978415490774, 342.59709155183, 349.220424549383, 346.367149664874, 348.016593307495, 342.628425331912, 345.413924417067, 343.283140469788, 342.424575161882, 343.820942242651, 346.967442995465, 344.197068634701, 351.296411129465, 340.305359142666, 342.012455978782, 340.592355147335, 344.338635167164, 343.009279900851, 344.916986897253, 342.725939558662, 345.285163746414, 337.291887744108, 340.040520995601, 343.512218300195, 346.137956060086, 345.396114869242, 347.417458826249, 344.32987439298, 340.812751492594, 340.466112274212, 343.036074330394, 339.757469511588, 342.821826050664, 344.052677744118, 341.066066513892, 340.613638563419, 350.888152493714, 343.55246705767, 349.226776396237, 346.969018440233, 345.53846757425, 346.208392345416, 343.476554896699, 349.115118493969, 344.014850378355, 347.688022591749, 339.234208845158, 345.362510259618, 339.122389680254, 347.044343490313, 345.040760682662, 345.944057699191, 341.395532349306, 343.693957023904, 342.743287228005, 343.044650693259, 343.908935679188, 339.510387383277, 347.940557983612, 344.388397017552, 347.589796456394, 343.837758891096, 348.210532901763, 340.791866278974, 346.464480387993, 341.563946274664, 344.6646112932, 345.427206781915, 349.066721547089, 342.571672445578, 345.11535190895, 338.091391730613, 340.013199596796, 340.579007125191, 344.48229108101, 345.170102241019, 346.012300075212, 347.935584665409, 341.075548754686, 340.653270785196, 343.254874602147, 349.15908756855, 345.968742119324, 342.261295857085, 342.331786722763, 340.194150737868, 340.521272244598, 342.239357668121, 343.165548606068, 343.82493992607, 344.036010076501, 348.670258794337, 345.847683801066, 346.785957929474, 340.842383444847, 342.178812912441, 343.79532680795, 350.734369556154, 348.279116728664, 344.482098804285, 342.187344200069, 350.548567138885, 336.284810732968, 347.06650815296, 345.993159648172, 341.98591094124, 345.249233354187, 344.910164559174, 343.200044411251, 346.516668556114, 345.178222937728, 347.143142480044, 343.527868414768, 339.148209220026, 345.085148967362, 342.830850511167, 337.860009755186, 345.027505369434, 345.536665480453, 345.000484654255, 344.126217292082, 347.923024345077, 344.839230214262, 338.297012050634, 348.946690168249, 345.859177904933, 345.516356703117, 342.101820177578, 346.463496520706, 349.258647606646, 339.024487411551, 341.908055799729, 343.708930376959, 346.195929738356, 343.990199896036, 347.809526565977, 340.959563722092, 347.418432538586, 337.627467209057, 345.590934039338, 347.600219946206, 337.013194851804, 346.2896542807, 338.016195186113, 347.170312200078, 345.335219903616, 344.145421815574, 337.19487590857, 346.075079866348, 344.825851253869, 352.368543105222, 344.257173353786, 342.047670563516, 346.589423129527, 342.066014270836, 339.924320789133, 346.324155608776, 341.232891409046, 346.46881546727, 347.249429729637, 337.893645325721, 339.116699133691, 341.203589793695, 341.983922512936, 345.913209304039, 347.470117376551, 341.62677424786, 343.967704277614, 345.302328264192, 348.683756922379, 343.625097589522, 344.603974082551, 346.562456128817, 342.122609631185, 345.422201707462, 342.908701348533, 346.75996781498, 345.948918571169, 339.426448249514, 341.39531768393, 348.641120201761, 346.604253250729, 345.93709388583, 344.981913775661, 346.74601461551, 343.009542205482, 341.257554492441, 342.534283138492, 346.241457551595, 345.989086695876, 345.685188922337, 339.810493884811, 347.629304908596, 341.18263379462, 348.62599565201, 343.644312377463, 348.611656442574, 349.817567309749, 342.077113413446, 340.717184299887, 343.165540220375, 344.925713080339, 343.184543714378, 343.102444240659, 343.841266327842, 345.032638336561, 344.789228311097, 342.839645075048, 348.856313132221, 342.480679645154, 341.292146109224, 339.391881044927, 343.59789240616, 347.433118567546, 343.636222011707, 344.795364125181, 340.638103889506, 348.974948284173, 350.105290432775, 343.571992682117, 342.946922947475, 346.167462965819, 342.843216111718, 346.348272073689, 341.039563550273, 345.167864161878, 347.911638950435, 349.798448410733, 345.108565012429, 342.165134878502, 342.547087579835, 346.96814376453, 342.378070484836, 344.352525034516, 344.111661693432, 344.116869647834, 344.99019743023, 343.40048773832, 350.370874795605, 340.082911020342, 343.032623720601, 341.389255309828, 347.374914591601, 343.366134930774, 346.73752710238, 339.139069801171, 345.045469828678, 342.227245198118, 342.411347330259, 340.93011601383, 341.039930217737, 342.824915834277, 345.130589408096, 347.06124210333, 346.384060071271, 342.031993468943, 344.161549635556, 344.00551052874, 338.422026364757, 344.29286630977, 345.015365800261, 344.329664415862, 339.205346166121, 342.437271966237, 341.936101087951, 345.602232654511, 344.595662713478, 346.298389740144, 346.47719039098, 346.084031071862, 338.966335162718, 346.731258206537, 344.210774199506, 344.436845629092, 346.846960350735, 344.277261115975, 344.796789647648, 343.300431168656, 341.029002163784, 344.615641654621, 345.607878477023, 349.287198943635, 339.7260452047, 344.526197368587, 349.564120059905, 340.817369976633, 342.280720005759, 339.759088020374, 347.117358111547, 343.11504276017, 343.631570204031, 341.93683082658, 341.890774938739, 344.392802293701, 347.561286601066, 346.984170808872, 342.997479906742, 345.381992851169, 348.491146453809, 336.516534743757, 348.753767075432, 346.764645990789, 346.320452680042, 345.02096837078, 343.041276465946, 349.165756418577, 344.727931876935, 346.974337251216, 341.957295668891, 339.68086043916, 337.029368582777, 342.906665268765, 343.742112144381, 343.134620597344, 339.956229402534, 349.311700765952, 349.086420015852, 343.622203175727, 342.699761292444, 339.542111030405, 339.555896612481, 339.279893819231, 345.054748941139, 343.187865966983, 343.04453085028, 348.438754492819, 338.671365734154, 345.370918519171, 347.795386181728, 348.061456400821, 344.119628986811, 346.420551629088, 342.026568767619, 344.807766120394, 345.479245373866, 342.584651738643, 347.893689591205, 339.514308776075, 347.908421464711, 341.138744539871, 339.850334426383, 347.954905686917, 344.849058885728, 344.619625899616, 346.041785055551, 342.262570390729, 343.9643210838, 347.025298699229, 338.120990149963, 346.602175850346, 342.406116830945, 349.118411485069, 342.923890107443, 343.356814935837, 346.39451254601, 341.728543496592, 342.499004160628, 345.33270812883, 342.78928284972, 349.51600142839, 341.537188112992, 343.273465069535, 345.425683493869, 348.115862738328, 342.158878960024, 346.40386929814, 346.777008077143, 345.844544820264, 345.720630187897, 344.678956577611, 345.799695816203, 345.287714791069, 342.001277890428, 346.474701515877, 342.300666838028, 339.599222977886, 345.689488362786, 341.0260644555, 341.679275600129, 341.564012914014, 350.264629291561, 341.061994881517, 344.711595934413, 344.046992496446, 339.989365305279, 343.099583707927, 342.395092008931, 341.348769296078, 347.225662483779, 342.728790453585, 347.860512728822, 338.029530158019, 345.558297976063, 347.982589655404, 343.365151409869, 344.088062241849, 347.552816083627, 347.290751832279, 348.460340173709, 345.120476088704, 340.285023999651, 341.742825184494, 344.532497678542, 339.718486291429, 345.215784525854, 342.331365486733, 342.082182611049, 343.936304721638, 339.991459958242, 341.767949989358, 345.865582254484, 341.924403900446, 344.370823448371, 343.963683991493, 347.386449643988, 341.956060954711, 346.42143310479, 346.560763950246, 344.503990305407, 343.596857381561, 346.254366246451, 342.728172564461, 344.242848259788, 348.418743106828, 339.280493100139, 340.640401926097, 341.391178329726, 343.998721947433, 347.504250412271, 345.169720204728, 347.350740689884, 346.064515337278, 349.633127084677, 346.540994048996, 342.407221918687, 348.320622859624, 345.168285252302, 344.714535677843, 340.200443214579, 342.976206417988, 344.648916863281, 343.289664276803, 346.332767078117, 338.078393092733, 342.520786432689, 343.072124943106, 347.121048650471, 341.133565906325, 343.703641508338, 345.944609240622, 344.705685693997, 345.552413401125, 344.03541995904, 344.501572616087, 336.708036011028, 338.715805857388, 347.061967357154, 352.620237406005, 339.48390471574, 345.084781274491, 348.390703457603, 352.473833052005, 344.507862454919, 341.492165306963, 340.097799557019, 341.409948304613, 346.091286781289, 348.773187406669, 344.639723421011, 344.460361129022, 340.996819190125, 344.040270280081, 343.865237032576, 346.754607668882, 342.643030819586, 352.537802428178, 345.78189102559, 339.421138228833, 347.755873172423, 344.39170721751, 348.925286810518, 342.718626423569, 344.152151813698, 345.408962232657, 345.130922311599, 346.599438061823, 343.734685437507, 347.883153726594, 341.549106092015, 344.557161004783, 340.529072808652, 347.874813919075, 343.307814106579, 343.790627550927, 339.733446649454, 344.876300694098, 342.663763388814, 344.712927336515, 343.671471892717, 347.870245557616, 346.310659803099, 346.999376395766, 344.65604257514, 339.005595065985, 343.301846423643, 338.528818428992, 343.733304120038, 345.620646930871, 343.218878104195, 348.679038037196, 342.081813079878, 342.072741427929, 344.726503023123, 338.864452207716, 339.179732390207, 343.566091652874, 341.468933943955, 348.979218883311, 341.121631626181, 345.328030848397, 344.0976206144, 346.112160985781, 344.006371196773, 342.695212800561, 340.206955094702, 340.896840212674, 344.369390748642, 339.150164866908, 343.660778130883, 345.20230600201, 345.693622943289, 345.957627669488, 343.883726818624, 336.998486825614, 343.281336246721, 339.955632268382, 345.427364875073, 342.013173908235, 347.505026578566, 346.776739869895, 344.4008787536, 346.662645923527, 344.652275293511, 349.60981480782, 349.298958982057, 337.635171897109, 347.50136944046, 343.234645832129, 344.47619259866, 344.905499299253, 338.819166542764, 344.2809386538, 338.745606608644, 348.041026086398, 345.911703698249, 339.555964155007, 346.912866771528, 347.936010337104, 341.960927083969, 343.995662655983, 346.112913433776, 343.293523174462, 350.321909123854, 341.367824164196, 344.938982566362, 344.846738769739, 338.767696320704, 343.53166207336, 345.952363510552, 349.892391508367, 347.255046008493, 348.310265348118, 339.263431713023, 341.97300356737, 342.645633015989, 340.094144660123, 339.029006118031, 350.868447867286, 352.511857064475, 342.010348044389, 346.414883517705, 340.820253596842, 339.903008767581, 343.252417975968, 343.989119970966, 344.992245940865, 335.945878703846, 349.746592988186, 342.112712264124, 347.798446153925, 346.951201587061, 341.927776911416, 349.175498914675, 341.532287171445, 342.726484997762, 346.058253529716, 340.08316764783, 342.184350637303, 347.5767512051, 342.184434291621, 343.984514323932, 345.402702068055, 342.09295915603, 346.130193780109, 344.924403052151, 343.06298027369, 341.282761666903, 345.080222180039, 349.563729762451, 342.006199827122, 341.098622400078, 341.196900850734, 339.810521821295, 345.680505420029, 339.080040410323, 340.858025922537, 343.09773650809, 346.219121441294, 345.441026245846, 343.642819846148, 340.740653140458, 342.027605333012, 340.92533388554, 344.05872788069, 342.516897870977, 350.954972631636, 342.500282255985, 347.305991333495, 352.20926275124, 340.643354445949, 344.108518668299, 347.20102397942, 344.879315231195, 344.675153009022, 343.109552366062, 340.789982696183, 350.730487534246, 343.894785127819, 345.59435262449, 340.284888734249, 346.381107060288, 346.947001844572, 339.614517496295, 347.721118757787, 345.611999188569, 342.341835892992, 341.367995856549, 340.630905732736, 344.407325869723, 349.968246414116, 343.63327040709, 351.559653877502, 341.222025435364, 340.75891964287, 343.125730466454, 346.585472744228, 346.05522067987, 345.361136582539, 344.971926419328, 343.236528255846, 343.329670827072, 343.764001357115, 345.97243942863, 344.234136266759, 344.260842980686, 343.332632466686, 341.233322678545, 342.823415581182, 345.398571157347, 340.031035157445, 342.907309344007, 342.21673121954, 344.532452033576, 351.434340349223, 335.350405317838, 341.681011815571, 337.379348279176, 343.921309590514, 342.136214842192, 341.494647133148, 338.385888117858, 346.691652244544, 345.351956795692, 343.843988468777, 340.835613499245, 344.730964444448, 343.047112823334, 338.255850305762, 342.259146322563, 338.789464458257, 346.07033999776, 341.049642823761, 341.88178515922, 347.02644187127, 342.857859182694, 345.439287020715, 346.000611461679, 339.991094440633, 349.127303293935, 340.709330460661, 343.921181459788, 345.890823953396, 349.359906795688, 341.685300229926, 344.158951846096, 336.848772640284, 345.603637369264, 343.832173757311, 345.253829426727, 341.647405411312, 347.031893421239, 345.6703372585, 344.886706875927, 342.138616717862, 347.489825964275, 347.683686078283, 343.626892342191, 343.130428445659, 343.722931563125, 345.068817005089, 344.610391041202, 346.238262265383, 346.635644893019, 347.260706993972, 345.253981887015, 338.912526535585, 342.000783613783, 346.986712533259, 340.226285000152, 343.601038977136, 343.250055972745, 340.796940153829, 344.07075006331, 348.17619232545, 345.759829826311, 338.349977881158, 346.285473629551, 344.750607571158, 348.024974789671, 341.383599649101, 344.005452262501, 344.860886762098, 346.844142590718, 344.744316231355, 340.110775310954, 344.969882038619, 346.046122644134, 342.81603429322, 339.988578330577, 337.935492410875, 348.245747926774, 348.317633456131, 342.586692263479, 344.544838833594, 345.442530287732, 343.822407801717, 342.971577913605, 349.411448496682, 347.935155895441, 343.743139246309, 342.66583677059, 337.696401399708, 342.168137710301, 342.86653734038, 343.034066666363, 344.769916942751, 341.997246632205, 339.426535175771, 340.969249078785, 348.64069421653, 346.220193845502, 345.608302052916, 341.268968611963, 347.215943923156, 340.2392699822, 346.951622717327, 349.256943599488, 348.634044761628, 345.803501636041, 344.547768149316, 347.031043922491, 339.784064387188, 339.466680469267, 343.77474898626, 346.5338164228, 345.062828523108, 342.977130502558, 345.72794278795, 341.009548843037, 347.747809241145, 342.994114023788, 344.707661793813, 342.947741990231, 340.130555306588, 340.499652643256, 344.857742013995, 342.48821572716, 344.842841649466, 341.977967619525, 342.492621754223, 345.584739593758, 340.539280265265, 343.711392552877, 342.971035351197, 345.62929000686, 341.667302271321, 341.619548715226, 342.376031899921, 342.461428979069, 343.915600353829, 344.177301032297, 349.678004561159, 344.636065268538, 340.854787114338, 345.830883122053, 343.818152808171, 340.53289379074, 340.622029544868, 347.318788519704, 342.948270752758, 347.810999048746, 345.819813850696, 342.637471446839, 338.966181000906, 345.301844453853, 342.743679283933, 343.397666024555, 341.043646083544, 346.097228438077, 339.755850259897, 345.633619830551, 341.222398628018, 338.008077633969, 340.049652010789, 341.044049375771, 341.2196543214, 340.793875622327, 337.468742721029, 335.589004992532, 340.500610761676, 346.021550890565, 342.385256559759, 344.283778242504, 348.458738520698, 341.134710378254, 343.899312030577, 347.67827357543, 346.080162932203, 343.755664263066, 344.755147054168, 342.547724914197, 342.724324346803, 345.848107083021, 349.710569480798, 347.36189063762, 346.260726922497, 347.956443959035, 341.376150669797, 343.372991066825, 344.202664687045, 341.030745390137, 347.437285304822, 344.314855687352, 341.862413639496, 348.877132801878, 346.050123596743, 340.232610647611, 344.123442071321, 346.344002914348, 348.103010775679, 348.209306374368, 345.292800265914, 344.333914843835, 344.850154427436, 342.936429006144, 344.234662256076, 345.197994103516, 349.882317387204, 337.851862391978, 340.846940521027, 344.175461657717, 344.459233871986, 342.40692967849, 344.955418319431, 346.640464364996, 341.40346998647, 344.867187579166, 347.484227857262, 337.266629467519, 344.740897988906, 344.609467180377, 340.946108391655, 336.452249499109, 337.20836597327, 343.351349680538, 341.708844775951, 350.151131139505, 345.270456671115, 343.436763713408, 340.551204729173, 339.866046649179, 345.664076706531, 345.20247141978, 347.186846428725, 342.654949524392, 344.030271055479, 344.878831127977, 345.827873153774, 343.551585099829, 344.018338036107, 341.232526598291, 347.672339938589, 347.660198007992, 339.38430064274, 346.029605931024, 344.886978917669, 341.542206928382, 342.837208644513, 336.846618452883, 350.529601367545, 344.545719895072, 345.627326499395, 349.250113480481, 342.753965657014, 341.155640026107, 346.977749329032, 349.135297383502, 340.076957210184, 347.34742249981, 343.236059219262, 346.053335125811, 343.880360026516, 340.843656161981, 342.366595341566, 347.313017382581, 346.354934806, 338.051987266915, 346.000602838044, 342.116918320145, 351.105094063039, 342.521099765531, 340.884553089574, 339.155515587573, 341.51664095081, 343.128806581221, 344.378447954196, 343.799503771208, 340.389513279356, 347.744362065195, 345.65540720909, 341.684018539663, 341.397065600058, 337.615046147101, 342.11378468159, 344.638358462536, 340.443404839983, 344.868347696939, 349.644427792043, 345.430263149804, 339.965268955606, 343.427548581455, 344.689180612938, 347.463188937257, 340.277982487141, 338.764523676677, 351.464339298244, 343.526231673985, 344.199706598551, 351.147551505802, 347.309728700346, 349.715568754561, 342.677767751466, 343.466175034747, 346.845994639672, 347.175459895688, 339.843653679973, 346.26505493653, 346.442578660756, 345.827245874925, 345.645836179778, 348.614863634271, 346.172655766413, 346.234115061928, 342.343962609788, 343.100008789413, 348.042655682299, 343.824208382509, 348.232439443986, 343.563070201541, 341.737858203713, 341.372441333757, 344.217342362333, 336.797331044579, 347.316503857499, 347.839934193502, 339.96201171283, 345.550326907152, 343.420824466117, 342.784505678125, 341.844672776488, 340.640981774106, 342.504596587012, 343.701865551908, 346.060178401705, 341.075766384613, 346.087895966881, 345.471092239395, 340.075076040898, 340.927361432913, 349.18374510508, 345.599027603587, 339.67496709757, 345.928660267755, 344.013675753239, 344.223189630033, 342.152735767719, 344.61984730132, 344.038474330971, 339.952616671599, 347.761331114029, 351.623852315269, 344.741385967805, 342.292839070811, 343.025190232693, 348.198901585722, 348.048783662781, 347.508556744033, 342.174762959565, 347.256156837661, 342.561619919193, 345.994897299787, 341.136621827102, 341.759644645239, 347.861944578061, 342.828584018537, 344.470472678742, 347.948380600596, 340.333616269397, 340.587786242382, 347.036096148707, 346.087271745202, 351.085497234409, 341.768875687674, 343.95091878044, 343.851532251392, 342.864105046782, 347.608503685784, 339.481666067387, 345.973828293898, 344.383474554244, 342.349419342873, 347.100344847185, 343.782723686643, 341.177559591085, 338.382424756625, 344.671933302566, 344.534472284173, 342.218795932604, 340.436623583796, 341.231282500289, 337.45024999852, 344.080598557978, 341.895564903672, 349.004926256046, 346.509000874966, 344.388636527765, 348.225058333828, 347.761882874435, 343.214737847643, 345.197322252496, 346.343459697407, 346.182543832084, 345.66752598085, 342.651003926922, 340.603576082521, 340.320994775073, 339.666695555083, 343.954201563514, 345.418845456447, 347.143231795756, 343.318684064721, 346.90983780355, 343.361414999547, 341.662939405597, 343.713264708785, 344.234703734105, 347.394809728689, 337.974611031043, 347.23633325723, 344.260068908397, 343.200570675625, 343.320717241774, 344.985116870259, 345.014164167483, 346.035996582918, 342.574826029151, 345.327697805811, 340.0678351525, 343.377122492777, 344.981883033611, 341.665250900578, 343.344435914785, 340.425735576299, 344.074424951292, 345.431436903768, 346.443624326429, 347.015498982926, 346.202888126418, 341.642292738203, 341.439370735812, 341.055703061486, 340.505422440289, 340.920990440328, 347.12719971889, 341.816773108148, 342.81096079227, 340.590407850676, 345.21200700161, 346.934064438556, 346.075859042697, 342.368760696932, 342.900071081669, 344.672353376415, 341.432462977999, 347.860659894558, 347.379626284244, 346.778101621177, 343.715105759491, 346.015456934662, 345.39123397995, 343.288086131722, 343.684849306921, 346.451132619441, 341.942513121852, 345.681986427287, 343.156133259535, 340.240713842614, 348.191348325043, 339.483909503108, 343.675526732633, 340.02506191631, 352.151018729838, 346.065589635014, 342.983532315844, 344.79599324432, 343.530281144825, 346.394025157349, 340.806346088205, 345.623777011986, 345.697951311312, 344.916700139813, 340.269266137155, 344.462354277013, 346.802311456499, 354.195864454659, 336.183606358063, 350.408218771953, 340.257549122715, 340.994961458842, 343.442136753517, 343.556671788263, 349.363062650851, 347.253103881145, 341.324548096845, 341.790070401371, 342.252744094302, 340.396165170639, 347.849676625986, 347.401538447048, 342.913562990653, 340.407048628713, 341.129294960907, 342.305813826458, 343.09612149931, 344.12829684264, 345.356010982532, 342.795349559378, 343.80318844957, 343.868778607215, 342.758437011341, 345.153597393415, 346.797516637881, 343.643212756642, 344.002810703084, 345.31137228579, 345.868090768493, 346.262278403027, 349.347871524662, 342.766582087931, 345.332821702676, 351.201317742079, 343.836412843483, 342.371903727278, 339.217316060936, 338.86869189336, 344.270090289578, 340.312611191806, 340.939809763258, 345.867437081216, 346.228874549317, 344.940262081467, 342.641450241032, 349.230453925465, 337.80320807874, 346.562611322343, 341.058017409366, 350.45075582108, 338.130966413878, 350.06651164384, 339.22497756839, 348.422520754055, 339.510836209871, 341.392211101657, 351.888093215807, 344.13531068009, 344.029109811693, 353.409364446955, 346.567790185663, 342.89416043692, 345.239616332179, 345.039250333186, 341.743964253739, 342.652529436579, 341.669823794267, 343.282075544953, 338.036600668997, 347.178185349515, 343.486530860253, 346.45048221548, 343.699006616894, 344.293366302503, 342.960420185128, 341.024876048267, 341.202257520435, 345.972066396758, 342.105267703998, 345.788032691462, 348.400721094079, 341.293788066013, 346.382800689247, 348.981623591699, 341.467662402029, 344.655475292439, 347.929537894473, 337.071903394247, 346.291745352041, 345.482949133042, 343.789037509654, 345.968542682562, 342.588381596982, 342.111000269984, 342.903567410548, 346.987350948661, 344.031483775841, 343.047822690825, 339.371005733739, 349.423861964778, 339.887687082747, 341.81662645025, 348.725776317677, 349.54261030252, 346.897571462479, 345.521787398856, 345.019622954919, 348.88954350468, 346.056455084343, 351.919108622506, 341.986877045831, 345.070612803562, 339.905409434631, 345.304691760087, 348.189453695971, 343.315595004208, 341.649508057334, 344.688828579687, 344.591541075884, 346.691323211818, 339.45011022698, 354.385951745803, 346.73339510606, 345.575940486588, 351.36789120558, 340.397865311342, 346.305330739259, 342.338831599165, 350.260150647315, 347.562545101113, 341.469833619555, 345.950005468527, 342.285640841911, 345.82721334901, 349.207364605639, 343.382332647006, 342.443589078296, 343.497646266428, 343.297275412359, 341.360436522828, 343.871363344483, 345.496057066227, 342.016558899185, 344.700433691479, 346.760519978903, 345.163454600214, 343.992059392258, 341.615864997119, 346.506069007137, 347.977548328874, 346.900568221451, 341.49602696093, 343.392400561547, 344.085445227361, 342.364078319748, 343.069913211962, 340.603054733473, 341.688158032038, 339.075733782454, 344.506656385616, 351.883107631182, 338.932924183732, 344.337122536862, 344.434068366087, 345.864333777941, 342.525235559131, 345.293151678111, 335.219823470157, 345.615815017243, 344.422884924032, 344.424874084075, 343.992227662683, 342.70246630708, 343.503360559424, 342.788832111435, 346.838152540481, 344.312873057694, 339.926511290181, 347.000325814996, 342.916440297344, 342.040731026123, 342.872497698888, 338.575990558466, 346.450971480101, 338.839282397055, 340.883203374667, 343.665016111844, 347.360714379299, 342.750460585099, 339.827075417794, 342.293684626028, 346.036508865793, 347.187749870284, 343.739166359044, 346.051676588909, 345.803723628638, 343.413537752497, 349.254160046701, 349.259600074055, 334.501530866805, 342.141427509616, 341.551001422498, 346.40135228138, 348.115836635882, 344.302768783086, 343.077094254144, 339.420036403954, 340.690715069595, 345.713144468768, 347.864761518739, 340.785843511916, 343.324596587476, 343.133791864925, 342.801208765254, 349.706025645796, 340.932779998574, 345.060385456061, 342.004129171354, 341.980560459239, 346.555056339842, 341.888602660125, 338.650743770458, 348.924605928455, 341.491894833234, 344.550546462339, 345.804291357145, 343.566459698255, 341.548946120431, 339.439990894158, 341.694385296895, 343.803122873394, 344.775935282509, 346.497637796259, 342.857125983923, 349.309261425936, 345.298474431699, 344.946100020722, 343.778220526219, 349.114096447169, 346.457356694947, 346.044057437424, 341.457890208774, 346.76047873522, 344.144319944286, 341.703011165754, 344.553858763428, 340.898431567457, 345.510943339157, 339.628687664137, 344.250762286595, 341.798336050108, 341.954006284519, 342.874667798685, 343.800696051966, 345.945670191849, 342.358763244873, 348.406316098191, 350.255254776796, 342.870992006041, 346.389779107547, 344.772470450578, 343.763812023539, 345.803922463404, 345.04974237412, 338.632626573639, 344.845570815512, 343.955622465766, 336.468479588476, 344.061500782438, 343.159184419418, 345.276563406441, 343.06690187695, 343.991489690876, 340.258462268619, 343.958161241981, 347.84215916057, 342.527794134296, 341.030161810345, 343.74641700299, 344.274030575984, 342.207691607648, 345.789149464792, 339.512672872827, 341.89129570075, 340.336108729836, 344.942220712506, 346.168987247436, 346.937763917678, 346.213422162887, 348.267008777967, 347.027996649839, 342.754544134713, 344.595323755846, 344.983072880627, 343.126607559967, 344.29054587591, 349.970121169091, 346.446824929486, 347.430472489181, 341.355013332319, 342.861590310135, 342.997414907762, 344.463806091475, 341.681300338233, 347.064171708548, 339.836197583896, 340.491520997084, 345.853035265966, 351.461424150782, 345.031758176082, 346.300350143377, 343.757244369918, 347.891835807344, 345.712580954168, 340.874223867383, 343.922574795627, 345.618703198325, 335.379882173876, 339.584828346138, 336.240519660188, 342.577955571572, 345.572511714183, 351.464242851445, 344.900332557291, 339.059387716869, 343.3096576992, 345.440203346814, 339.972762838208, 349.516575742797, 341.460439338223, 339.583221953425, 341.201691035165, 347.861180355194, 342.884245654344, 348.112802362373, 343.421193418918, 342.362142739684, 347.815833783048, 342.93687265231, 347.923464311817, 341.77979566217, 342.110072225037, 347.400824585308, 343.333151290549, 339.86922801608, 342.569217667141, 340.503193349901, 342.153521568659, 340.555172693515, 334.442166676555, 344.210899439767, 343.75292199208, 343.318846185762, 345.731243782914, 350.116616150791, 346.884942426143, 345.78527473946, 348.361508880881, 341.463087217286, 347.634091218873, 342.053241780469, 340.067288371988, 345.064249110774, 348.323860775603, 342.426905431378, 346.969760993851, 344.103322393751, 349.070542663136, 350.233816041699, 345.185220875472, 343.310876158787, 346.855228131673, 343.210439859428, 346.431728151413, 342.806887395444, 343.277177425095, 347.282056420849, 345.127170951442, 344.762989801745, 343.452590135988, 347.317708930456, 352.107636020127, 344.88914785944, 340.230996660174, 343.595190939693, 350.419684155246, 344.693695521065, 342.087503442218, 341.83950008687, 338.746905449877, 344.043107588687, 346.173595359031, 347.749060664261, 346.573140318711, 343.488501105297, 344.509602873034, 345.745058587143, 345.500044687091, 342.901708968781, 348.125209229511, 347.209150423161, 340.13419681884, 340.150274277848, 348.704562768792, 343.264203039542, 342.666965959411, 345.008555181348, 344.197923388646, 344.856306453181, 346.945615317268, 340.129468521096, 341.235987835673, 344.258126584781, 341.989099102151, 338.503156718004, 350.919560171265, 340.281755598175, 346.611991121234, 350.020319773288, 342.129184961473, 344.686217897404, 342.096117738451, 347.402081091131, 343.509377094575, 341.972919927395, 341.358456980835, 351.843436767891, 347.779617054429, 343.559822302367, 342.877850863407, 343.747159949596, 341.451110922631, 341.995821679497, 344.240374799752, 344.029259597778, 346.348669731762, 342.237513484223, 339.499691867339, 341.655613168109, 340.870871984168, 340.271779526588, 334.078654928241, 342.785147896399, 344.646986624581, 347.123567060945, 345.677306952418, 347.442759464914, 342.696712897266, 345.291646047046, 349.92061773477, 339.820116423897, 342.01236275067, 344.271242935856, 340.418604421739, 345.19917484385, 340.910841346153, 342.129322599076, 343.15472380373, 350.7884210877, 344.398318972451, 342.10038255908, 350.037150124172, 347.541773835565, 344.577499462324, 341.175025354634, 345.934770614461, 347.419939666714, 344.338080146027, 343.533722658934, 340.969175280756, 346.394461596543, 343.988014716416, 348.239456540188, 347.317643843664, 343.639632647418, 345.954570058996, 343.55202495751, 343.525911755464, 342.89854682052, 344.996124240481, 348.228744034102, 344.106727676838, 338.412813820334, 346.104848899298, 343.059355173134, 345.437459674753, 339.903688738579, 344.962195183034, 342.164090137876, 346.868072553671, 345.356804226862, 343.633168572635, 339.310184268795, 346.123373428296, 343.573835643099, 346.116330287051, 345.03422832449, 342.10152529312, 340.689148087912, 344.035854502871, 345.705662639931, 342.945974984908, 342.317965730287, 344.140398243564, 341.80281112005, 340.67660849884, 342.114730563723, 341.716442365632, 342.696148982045, 341.742183613606, 348.277310193641, 348.26410008319, 344.633401587769, 348.562139567934, 347.512167402145, 340.298970061787, 345.719178350325, 346.657842411505, 341.676721578695, 344.711814510844, 339.91179200657, 345.651288181232, 338.806975954471, 341.400699262132, 344.731389185686, 342.136739749593, 342.855173923909, 342.967802677966, 342.829455246783, 345.437546822465, 346.015861481004, 344.589076670703, 341.53325810142, 343.848228479479, 346.089675077195, 344.747095594001, 343.017528435057, 341.662707796762, 345.739622346645, 338.24997590224, 338.363274471767, 344.186760358632, 345.317070425719, 342.727978769944, 346.879605811327, 340.821151997401, 343.490545029816, 341.539168408226, 347.080992005393, 343.748608940483, 346.687013374366, 346.242075677254, 344.103140850108, 344.821576568658, 346.822521071774, 344.173056129576, 346.169306443587, 337.800912282908, 341.913980241832, 343.157984036092, 343.99863862873, 345.147786214611, 346.13770257089, 343.46199508931, 340.952454504376, 344.622652449825, 340.651333835935, 347.541444916399, 344.455572338373, 337.822295438412, 345.276701125811, 342.121395162856, 338.59244509938, 342.914325719593, 342.530529241422, 344.85461859099, 346.730356127311, 342.7457844125, 343.083109949948, 344.542085768661, 347.134155659171, 349.456869197203, 340.973430100699, 337.861842548501, 342.001348023957, 346.825414817783, 348.673708664956, 343.222420190264, 345.021315435882, 342.37844569365, 342.849532515668, 346.379373391424, 341.400416162726, 350.224645844681, 344.935998322695, 342.746939695622, 343.47190954924, 345.055400090824, 343.791063641965, 343.765996836302, 343.976237187236, 341.887736000027, 340.188777934202, 340.097121282378, 342.923958077822, 344.186298802311, 339.449815960922, 340.357898718729, 342.640421690085, 349.477420740733, 343.44742524264, 342.943793900347, 343.624635085099, 346.838171567316, 340.724483323355, 342.959430537427, 346.705706157649, 349.145787914754, 342.502762347937, 342.111217325064, 339.229146213007, 341.547533668587, 343.726224811937, 344.28144127161, 340.508604785948, 345.081993516595, 344.553618514796, 341.372303795986, 343.726190482109, 341.630913175526, 342.925158856472, 343.68210633814, 348.137207926904, 343.933452836168, 343.292832732285, 342.404566299593, 346.934451755716, 343.982108930634, 343.312819455325, 337.931911058876, 347.415709698448, 336.344665056856, 342.431217405258, 342.005138788877, 350.541819706639, 340.926722394591, 346.573883972459, 339.948551530674, 342.675252385285, 345.649687344972, 342.375825133993, 347.386568880559, 341.379530556142, 339.174155933091, 342.678283925512, 340.307486819534, 346.135817966205, 339.074978081964, 344.797036972708, 348.741169766115, 340.746138855507, 342.097553502945, 342.782177635703, 346.068104596924, 344.655123749121, 349.023668507365, 341.437394863053, 339.964834289284, 338.744525993197, 345.666797134915, 341.125917702422, 341.083000350521, 349.655942602185, 345.687013530575, 342.929436501845, 341.115481469287, 349.050346489855, 343.099794526018, 339.324373774368, 343.093118218935, 348.489668621831, 344.577546427307, 345.206006861915, 341.552470440968, 348.802353624582, 343.436669429795, 341.65609511219, 338.433430401531, 341.0662647802, 342.114513801894, 342.396524364258, 343.102536097575, 345.922642243176, 343.292883696054, 342.988961885804, 341.199054577332, 345.312273328597, 343.681896645967, 342.522494854005, 345.360086535432, 343.403057019246, 347.473556113139, 351.339994546423, 346.060082865916, 348.340883647498, 344.663511736493, 343.5715904517, 344.86908928622, 345.182949538102, 344.797749283314, 343.844298587921, 346.688552064236, 348.860634128615, 344.853145920882, 347.096636293122, 343.211890947836, 343.791836726671, 343.462152033165, 337.746701644859, 341.489470560913, 343.443963402717, 346.098610764914, 341.996292035067, 344.415085386968, 347.161475406968, 346.8972683831, 343.852166081718, 343.720041354325, 348.368550554873, 341.211035490289, 347.313379972608, 349.477900355265, 344.02900404889, 348.220606202018, 338.094054492557, 346.401553642174, 344.130932318424, 349.107587350255, 339.976334913921, 343.413947765127, 346.728456483766, 347.961134099802, 343.977621038477, 344.598747045586, 346.506956672594, 346.56517859223, 343.129460394246, 344.900029242545, 339.625234483861, 342.257280240686, 341.486225410719, 345.261090573426, 342.896380938453, 337.771244657276, 348.607983364416, 346.09676142866, 338.466679378241, 343.044186158925, 345.324833512462, 341.716683011745, 341.491623895419, 343.189599029521, 345.80178010103, 349.670720381569, 344.58357471247, 344.318374650434, 342.506415367516, 340.9547641533, 340.701450686652, 346.414777419723, 339.579890662891, 346.171275294524, 344.762007515539, 344.225886668087, 339.260604656813, 343.295525636385, 335.662559692738, 345.283649183891, 342.536343819119, 348.570717597031, 342.187500233045, 343.334107833058, 343.589268752713, 341.736021164524, 346.054468970811, 345.610130776866, 340.790555448328, 343.311779903166, 341.815551532829, 346.766383409909, 344.405787789773, 346.298651262774, 340.031311137046, 346.044890613083, 342.634879169711, 339.399691121061, 341.726475715412, 347.534583743084, 343.432695473747, 339.146314279673, 342.300792922389, 345.847512690415, 344.655327557214, 342.062933650176, 344.371755593937, 345.337340303595, 338.408893029908, 344.816856477316, 344.504654645798, 342.27678806591, 345.360711887956, 344.381685967446, 345.840694458947, 340.149879823752, 343.480073482462, 343.421625701357, 340.659594417523, 342.97215816475, 349.935875665571, 346.687942458016, 349.737472079599, 341.994648721158, 343.133431929653, 345.660119984444, 342.045773776623, 344.784300265649, 347.582889407797, 350.879729578367, 344.416508306316, 341.748799547535, 345.751213259447, 347.738602217894, 346.407223735618, 345.577733186104, 341.920323955896, 345.742409819696, 344.314627193268, 344.030918723811, 346.650230043417, 345.099302610133, 340.899305943397, 345.248650786949, 340.328074780685, 346.873736515076, 347.499157362461, 348.466392380589, 348.17262455977, 343.25812842826, 339.261678334971, 341.680061265354, 343.824457211572, 346.776821580951, 345.481473421883, 342.652779994885, 347.407473771352, 347.595812075342, 342.040630550275, 343.063773981774, 347.262428535215, 342.809880225627, 342.142371109658, 343.628815521838, 348.477160597005, 339.655176800996, 341.684349972468, 345.094347256959, 342.628653742601, 348.144878510132, 342.039911867008, 348.418786912873, 346.456463750412, 346.973894434468, 345.170050531745, 345.02557746061, 346.210301390389, 343.242977015287, 348.259484995684, 341.602900885011, 345.695723602548, 340.964677601229, 339.83709633557, 343.404566660906, 346.568330738349, 346.696906759574, 342.266392853189, 341.913329571315, 343.272326487768, 336.643032912587, 344.047131652404, 346.416690317713, 341.912084077685, 342.709740138131, 344.539564248814, 343.924694551509, 346.89345042289, 343.074452157661, 344.458006410561, 345.562795534434, 345.361466907324, 346.903496292084, 342.664424972827, 343.468576103971, 344.619788227132, 342.352625367028, 350.022722330243, 343.90283567325, 343.449626159725, 344.414055903668, 342.958189907945, 336.724075678288, 342.142859676857, 340.673161848284, 342.968851667433, 344.196416122511, 344.873058003295, 339.010914868723, 343.432606801722, 347.796391185669, 342.83161602198, 339.774050813544, 343.033464960224, 345.301564102883, 341.878871804546, 345.649449056574, 345.287987829622, 344.978380273581, 342.420554507356, 348.03558334345, 340.556836942848, 344.021048746839, 339.356268512403, 347.149773685503, 344.564388183569, 346.210827786903, 341.587636454035, 346.687938735272, 343.812903722082, 340.419001539906, 342.432971419612, 342.048990230543, 340.374132544929, 339.384976058861, 343.63442781588, 342.964450557966, 340.246150768242, 340.174703135396, 343.250897371336, 342.651925453129, 342.174085532992, 343.549501306457, 349.361478383044, 338.038609463562, 345.855030381981, 343.442052817466, 344.245472972655, 349.457831211575, 340.694241564678, 340.188718561068, 347.80566854898, 338.366964102764, 342.732362593597, 339.884763104007, 344.622062222836, 340.724362562542, 345.64049723745, 342.705376903357, 346.180613468083, 343.936969620333, 339.921061416127, 346.000281569836, 348.131175041488, 347.038204885882, 345.901823775262, 345.619299396196, 341.101386307756, 342.889376889536, 346.338200815101, 345.097722362684, 344.810088325019, 339.142685818621, 346.796822850907, 343.140158300534, 338.263809459767, 347.91362608532, 349.852169047597, 341.99236183514, 345.128871746335, 343.66753336107, 345.672102007255, 343.252224637998, 346.019973232981, 340.054463184319, 347.22908226448, 345.854381963955, 346.173133048327, 343.215869173939, 342.598592775768, 348.023481665878, 340.317067578366, 343.803219426017, 345.578237530621, 341.535504326476, 343.769666666397, 341.793617153541, 344.344876152632, 354.250467277742, 343.34875639961, 345.90805282021, 344.174091319906, 348.376771863148, 344.757204035922, 342.929571245201, 345.391913597596, 344.765793122645, 345.418852688643, 342.955396723219, 344.110089524482, 346.126342765258, 342.103037398546, 344.58951187594, 343.822529772674, 346.00184280007, 340.653474774314, 343.180353710136, 338.537485225946, 342.838457569037, 347.420263597106, 347.183724775687, 342.409197001183, 340.830419045373, 345.742459285553, 342.572225400964, 348.858364400241, 350.002103960424, 342.838693728462, 346.528674198907, 338.318701094095, 338.276417161804, 345.051348550956, 339.929497944302, 339.599958232175, 341.90581738119, 342.915799092576, 343.37961328211, 338.864531763374, 344.231690110285, 341.171051627536, 344.058082504393, 348.039432942333, 343.858276533623, 341.470164408443, 340.217245308003, 342.972183561276, 340.61809717628, 342.209215499512, 345.055371276971, 341.509150308937, 344.815173294209, 343.520024592213, 347.064303859935, 344.538156593216, 347.281527780295, 345.213565612733, 343.869677550411, 344.206941995946, 340.566604696619, 345.344238917156, 341.954267195934, 344.542719267045, 348.523808499842, 348.158710674168, 338.373922866182, 339.85825534278, 344.867146880328, 340.455472998586, 346.070941202467, 345.452612308833, 342.896041790474, 346.756928976901, 339.118115778719, 344.530770938479, 346.379878389626, 347.749366975574, 344.264452107445, 345.23113005272, 350.082807990266, 345.629525790371, 340.196186270088, 342.921295794002, 348.366887779409, 349.644934312867, 347.208957951154, 344.207377025802, 339.029148208647, 345.482552240866, 344.748557602881, 340.105064274062, 344.778295937477, 342.846896296801, 348.538761945622, 342.377128760498, 343.849895074938, 344.24511537497, 346.334356495621, 346.08384477564, 343.515594524684, 343.377219758251, 341.802697484225, 345.437565003619, 343.369724862293, 344.844854435751, 347.4517031627, 340.342194638294, 344.976755514012, 339.738234075818, 344.486419386254, 339.869052782951, 342.055882174333, 343.56929337513, 339.105175009374, 343.327919851883, 343.967415231636, 344.288396152738, 347.329435812065, 342.135299959535, 341.669654837439, 348.593015068189, 340.737516180959, 339.324322863713, 345.52786658876, 338.297649208628, 342.983876997798, 342.28112067074, 343.787523585424, 348.38708165824, 348.150849376176, 344.370785657668, 350.091639854641, 341.968695065882, 345.031806928604, 347.740390412312, 345.306501937, 343.119117470102, 341.845931394005, 340.969800340489, 339.153813027572, 341.742531387011, 346.77713929286, 344.315184951988, 337.441899098227, 346.538588532823, 346.670759490024, 345.191980414859, 346.129819336138, 341.066848116285, 345.016817772692, 342.567769026921, 336.523522720818, 347.580279645049, 344.190150719641, 346.612604775061, 346.15796940028, 344.447509533691, 345.068192614846, 347.81548159313, 341.945046077359, 342.168578836591, 349.387228293845, 346.364232288033, 343.980633081778, 346.746660162774, 354.601080658625, 345.891449194323, 344.162111456671, 344.852942311428, 352.144851553203, 341.973243219469, 344.614610757966, 346.419468913714, 341.164215846662, 351.85232654972, 345.30488971711, 343.904655185228, 343.762101164672, 340.554709494459, 336.834570023608, 344.089884061874, 347.80505185042, 344.173702844325, 347.306408169195, 344.258014560559, 340.270470865348, 346.413481684953, 342.057063707065, 339.583262939828, 346.761857819643, 342.403608719062, 342.561933948919, 343.624337007032, 342.594727502282, 342.36915551708, 347.233476742104, 346.277968292489, 340.612346350701, 337.98118530965, 345.893836554898, 343.922374862079, 340.681554566077, 345.785666993887, 342.699698238946, 342.0400189882, 337.741975793753, 346.712752344721, 344.37108725474, 346.144397432261, 348.913302056313, 340.298546576868, 345.284454188145, 341.839552584313, 338.193364965452, 348.772422956645, 347.970203946242, 336.826130811725, 339.616163735991, 347.506253745983, 342.726986037457, 344.295973215654, 339.896753143551, 339.083164570319, 345.519308298224, 343.526206770409, 342.673341127459, 342.694719225608, 347.629655586386, 348.496169528379, 348.813709705801, 348.666895184118, 345.456306069982, 340.323271788127, 344.198652634472, 341.625846169237, 346.041638896535, 345.426075524668, 341.793612605062, 346.406793140983, 345.972001868676, 342.719394051042, 341.592427496722, 343.423256591063, 346.59294582626, 344.038385658422, 341.308949499215, 345.228827419261, 347.203404296826, 342.382686580898, 346.935711753855, 345.164286006823, 343.004315278376, 341.012391736649, 346.306911500627, 343.528001136295, 350.563215398193, 341.012847784969, 349.593258677074, 345.013354441104, 342.076371209413, 344.303510298603, 343.805230867489, 340.420695050395, 343.234886384687, 344.42779376762, 343.093639475722, 346.239028720877, 339.233731264707, 340.746278748405, 346.44640649682, 339.251598299881, 345.344881982786, 342.133685164155, 349.673792172753, 346.0367645778, 340.410212629647, 346.970449740547, 339.430460602958, 341.740548642278, 342.440862866217, 347.460346812748, 339.722720015505, 344.630605548512, 346.884734826421, 347.855362521619, 343.478156042419, 337.496203637913, 340.252774613988, 347.190311735857, 341.589868952318, 342.860590268768, 343.904811079219, 346.798742251256, 346.948784698745, 346.839616424717, 347.663369744074, 346.360335858585, 344.227453060183, 344.827467660496, 343.799207455753, 341.539983224259, 339.550258479173, 343.976227819782, 342.410754608926, 347.731654645718, 342.824930368062, 343.960477472593, 342.232064736422, 344.60128153922, 342.625837189276, 347.84643250261, 347.638003994833, 342.899006902963, 343.934213537918, 345.247401430326, 345.0483315099, 341.102244340798, 342.593839629413, 342.070161776815, 347.951362745654, 346.983378589427, 347.53450095823, 349.261182900522, 343.431807284173, 344.583596905853, 348.633639158387, 345.483720834641, 338.662214863582, 347.280784183396, 347.921730982704, 344.075154732856, 344.23404383603, 341.001577129317, 340.261939420791, 342.647264377388, 337.162397179238, 342.78610418977, 343.926441578298, 345.508568311501, 344.495765217915, 344.353540811186, 340.522040545513, 341.067934276327, 341.254335346314, 351.196364570979, 345.122238792959, 342.616113608046, 345.260433110139, 343.488931221999, 343.087087017947, 344.209971114981, 347.081627687011, 346.949321510829, 348.933430789997, 344.700350572585, 343.362375098413, 344.19753757208, 341.535983831409, 345.09893535054, 342.412401273604, 343.472725011769, 346.55699833225, 338.550905716834, 344.264927184338, 346.618953332961, 345.192860783872, 339.778101569227, 344.305846532881, 346.022745223094, 346.941644591611, 343.138962483161, 343.808496742816, 343.704799016712, 347.109150089021, 344.97225670182, 341.996686163995, 341.697940417414, 343.397666129405, 347.430984701113, 346.484727707728, 347.453382523675, 338.329746673927, 339.524150234759, 341.685736487881, 345.783881485897, 344.775703859909, 340.679214672432, 339.588791951603, 339.511419095697, 341.521906129936, 347.761744238944, 342.926110171766, 341.284539509603, 338.217870663143, 351.024579241214, 346.451778332341, 340.339091249234, 343.977972491172, 341.189804161596, 341.568343396274, 345.320556568441, 346.419628686113, 340.724025438268, 342.210360770803, 346.102473381325, 339.688470790889, 340.928262060032, 345.404072678107, 344.671714396558, 343.866500561889, 343.424175813068, 341.401530578169, 343.132958347932, 343.084598117115, 345.152888228921, 340.498899089948, 342.653933840959, 340.061387861182, 350.736313948021, 342.41256064639, 345.893860582577, 344.805016277505, 345.309506104625, 344.944391325122, 349.049004623651, 341.579687803079, 349.77155476109, 340.288888894528, 340.654233291415, 351.963091193335, 339.363571621466, 344.644859405065, 340.709721726339, 345.080162085048, 345.132461447844, 344.551728043334, 342.856647336632, 345.842103232297, 341.48717039072, 343.326766091701, 346.250084776388, 347.915942526743, 341.679108679387, 343.693775332734, 341.812513404104, 339.945373455149, 345.561330342351, 340.628874159095, 345.989665110582, 341.174581889166, 342.166748272408, 347.61436675694, 346.493346625178, 339.055516859884, 343.988200775015, 345.443885430551, 349.358089925266, 346.225577609619, 341.149738229566, 344.444278057633, 339.697569907039, 345.638019044468, 343.421811627664, 346.723821215158, 340.999285351314, 338.579395245881, 339.843246134992, 348.805996173618, 342.167544797222, 343.018189193381, 343.711447637833, 345.858592081597, 344.684322547151, 342.898223612079, 342.897918073227, 347.960881915277, 349.907769131975, 349.362804957661, 344.84558834767, 344.658199395726, 345.120586028226, 343.534951772413, 347.718368736145, 344.896199665472, 337.963608339167, 344.604442638238, 345.700439048678, 342.91822161413, 341.626220313187, 341.631688625783, 339.761516239252, 337.886563681097, 346.521472769653, 345.867407782312, 347.002722506841, 349.785909141811, 345.282435934748, 338.680505644054, 349.857123678579, 344.168284885012, 346.604429380675, 346.144012346297, 341.47957122904, 342.459381088742, 346.365190688719, 342.614682892354, 344.456190844544, 344.332666553025, 341.312789379989, 347.614489637697, 341.995455620651, 344.045445639888, 343.927394368428, 347.963907210827, 342.521850079935, 347.541850080984, 345.787179657636, 342.942260274543, 343.62458092787, 344.501511757299, 348.111665213126, 342.286761453043, 345.152417434651, 349.738123199927, 346.020887042285, 347.802383164427, 341.658910972092, 345.634387120216, 347.665979844493, 345.432631451654, 345.912347902013, 342.819139423252, 339.581669211594, 343.56167946031, 344.915618814865, 342.221238249426, 342.055638585495, 343.911727966892, 342.092858039325, 345.888665499688, 342.369785894911, 343.774572488152, 338.447941372744, 337.776807220906, 344.764122326311, 346.882622964838, 346.451643459449, 345.687276328198, 344.161505811493, 345.646534527142, 348.422268872158, 351.288714995054, 347.942645545126, 346.406980105097, 351.08971618895, 346.488551156224, 342.637088520525, 347.584887416147, 338.62976983907, 342.495356970345, 345.061944547929, 345.548409050907, 343.33623325745, 341.295968243228, 341.810617300332, 348.471868246772, 342.853197532191, 342.996782278048, 342.540811517859, 342.870952417389, 345.276673943141, 338.898955810034, 346.118299870355, 344.09012739841, 343.12002280958, 343.71492038866, 344.836885223079, 346.067383465839, 342.400473961054, 343.82795644554, 343.870223633951, 343.375901873392, 341.457414796766, 344.230697512557, 347.865719114823, 346.549118703509, 343.537760961939, 340.243352662187, 347.691221974565, 346.483477508568, 342.410621312331, 345.140069031219, 347.445258555943, 347.845310758116, 346.141001641108, 340.896218340662, 341.016902567237, 343.600731857828, 344.571992293412, 344.386999610498, 343.931156381198, 350.47905880955, 341.909607822329, 342.561684761893, 345.899494920819, 347.435275328162, 347.388602758983, 341.061860433551, 343.595202479649, 348.647979390934, 348.033306117741, 343.061055440503, 346.205129337788, 344.948817576601, 342.092032343421, 344.649805789507, 347.786569598645, 350.050801372097, 343.561198350285, 343.786432504054, 343.476210479392, 341.822199665741, 352.631494705, 343.828049145931, 338.330249986911, 345.839689172721, 345.419357851019, 346.059005983979, 341.849228638211, 340.359138588792, 341.974857740761, 341.276847589966, 349.108263674654, 347.399652766489, 343.347663451745, 347.496654387101, 344.548242908657, 344.584941673952, 345.019361629088, 345.126483735807, 337.581435189962, 342.283339303945, 339.497263178344, 342.587284162451, 343.437718424197, 345.953406628539, 343.314646494205, 344.140707588863, 345.27775866181, 338.978500873527, 344.622491473394, 339.02726686513, 348.083742497596, 339.520247023548, 344.409347660677, 343.626665274037, 342.073784431695, 347.66540854493, 340.318263146432, 347.653511379445, 340.453649911281, 341.991698303827, 346.333353823207, 340.542282259098, 346.808521996798, 341.000288732761, 346.257491245005, 343.60332996579, 341.794397844265, 344.670311357756, 342.738778175479, 351.343779859139, 341.947063079084, 343.191510805702, 347.682595759842, 339.500039985264, 345.819417857007, 338.951599985521, 345.433111554885, 343.87431175531, 346.082060125576, 344.704069642769, 346.451042821704, 345.839940950907, 343.462986956727, 343.726236794587, 337.772094763645, 342.526392258545, 342.509835800454, 345.281072030337, 337.470298255562, 342.898440141267, 340.089725742481, 347.737061842071, 348.220610016026, 347.159675659688, 344.567320548733, 341.969542699904, 342.871801407819, 346.695188387739, 343.359246409022, 344.311637114254, 341.533445002779, 344.478599732533, 344.355685232904, 343.813419711457, 339.538927031726, 345.083756051091, 347.181949550817, 345.405430141125, 346.369562529671, 345.47706185532, 346.0975157391, 344.300368555149, 340.487879071024, 345.149116365618, 342.842185885086, 343.125824774856, 340.936023806842, 346.729683077404, 343.728228791364, 343.287147515322, 342.221738508146, 340.793329460656, 344.12623329532, 345.426064844262, 346.50553723854, 346.380489925589, 345.559362255633, 346.27123561938, 341.849838243767, 348.64652925434, 342.652024671817, 341.552126024825, 341.623292204825, 344.998680766463, 341.08276157835, 338.978664608741, 344.336076798828, 345.611034109227, 341.173710898229, 339.280799063556, 346.756648385801, 348.291391775987, 347.544680159818, 349.854556235924, 351.122357494986, 344.523135450748, 344.984841971818, 340.879588868277, 340.493395150953, 340.585973881773, 344.735194732006, 343.081369990554, 344.647537506061, 344.271501699121, 340.983160074952, 341.989812541185, 343.667043272896, 343.764300435031, 347.527227973076, 338.804347950256, 348.268087833777, 343.315253662405, 342.523367510672, 340.327135015606, 344.859866115871, 342.152941319831, 346.639645786969, 341.764180134624, 340.52085591387, 346.35099442556, 338.086350752126, 340.967744521403, 345.363099183246, 343.714413004274, 342.606492367657, 347.4460630358, 340.9540843018, 341.179314133432, 345.913029950418, 346.296918092036, 340.144853694295, 340.113711246016, 337.523804799061, 344.087780586118, 340.784778397258, 344.00488719051, 346.21379571183, 342.775946175777, 342.574297605314, 342.494767957499, 334.917870090048, 344.444755234787, 340.106089550324, 341.189226964101, 343.494657239142, 344.771851832253, 338.695817425181, 342.133389981246, 345.334303105385, 340.468292932828, 345.018263556664, 348.848384549553, 348.534623515549, 343.795012624677, 343.949475783603, 346.388591378716, 347.814399344082, 341.361288473359, 343.882868168216, 347.775150099586, 339.07865358843, 340.478144678153, 341.714683073811, 342.456063638419, 342.631715445337, 343.027299981279, 344.923810741624, 344.234823306138, 340.148956465566, 345.302644816873, 348.205565039038, 337.827941471177, 341.141851534137, 348.778472137822, 343.088512977903, 344.246844626151, 340.653550911381, 344.008149143916, 343.435859646795, 341.272224047107, 346.753742504127, 343.948684175166, 340.156230113194, 348.389644336271, 343.476592933884, 345.965341045574, 346.263997717354, 342.987112481858, 351.407093860079, 342.496467580488, 346.577266809141, 345.410751058042, 343.979092020393, 342.610173650248, 346.455717560047, 348.322133579186, 340.465793343502, 339.044966419122, 347.108026634474, 346.880416255602, 342.993667843915, 340.632557868061, 342.535708092057, 341.373524630264, 346.447696891524, 347.38935764332, 342.245547799716, 343.356878142995, 340.773044138168, 346.489556369181, 342.793468317844, 346.910228809329, 343.897605018863, 338.757423866615, 341.912729072925, 346.079999874155, 340.739609401357, 343.58480337993, 345.387895269555, 344.518142379073, 342.12705143245, 341.284269377831, 348.494562386217, 342.312235501508, 340.938786203034, 335.976057358932, 343.765570190194, 343.562262547929, 344.177413540608, 344.972431400612, 347.901011858046, 341.04709849703, 344.984730500882, 345.528184167098, 346.556878600459, 345.322776469698, 342.756303468983, 343.186018300923, 340.81883256882, 342.810344608622, 347.079129996097, 343.500401311982, 344.010646263977, 342.909209020558, 348.521820346913, 342.412164726522, 346.67511596395, 345.321264155724, 347.518185515766, 339.73438344819, 346.16314415486, 345.316771177103, 343.54068491043, 343.921216516162, 347.224326696369, 341.643256648243, 349.068444716651, 343.561383528895, 343.694554500383, 350.981643859145, 344.220629143856, 340.74625298996, 351.716978328723, 341.160087412517, 345.082043408211, 344.813922265225, 341.375022426871, 340.740962993593, 347.305335303332, 348.987252655418, 345.376453884631, 343.182430991546, 345.811845763403, 343.341607238793, 346.147351217799, 349.63667678964, 339.709048541444, 343.392590138559, 346.613366693004, 341.135580032365, 339.017477487476, 343.375928433194, 338.830001797622, 339.682134033848, 344.21441063784, 340.269783763006, 338.331438330693, 340.333605656065, 343.163689634559, 341.076467695302, 341.021206393696, 339.229082922376, 350.085930605436, 339.242086701954, 345.519554097916, 349.399161015278, 342.572724303296, 342.847714330625, 343.935374155797, 342.108863278664, 342.937245716473, 343.980905863988, 344.212242003968, 349.751394555879, 342.308617567764, 344.536360511588, 342.643262838653, 342.695933058062, 343.672150691443, 342.299467766386, 346.028749160561, 350.696294572727, 350.080423724276, 341.530156772546, 342.109656084108, 343.389011587816, 341.825441851454, 347.071116322221, 348.168749858825, 343.863679943019, 347.215881710795, 342.572781396114, 342.642391803481, 343.42999486367, 348.178743246257, 340.281999214482, 347.054671973895, 344.075872818372, 343.470421592941, 348.874781092791, 341.197224052132, 341.924115121303, 348.81157941364, 345.413964882249, 342.106641627302, 343.945446870346, 346.450260061911, 343.173069734823, 347.874616697071, 342.817536893288, 340.199473915828, 344.133922962368, 343.847304676978, 344.762031201911, 346.492420010582, 345.08197457942, 346.697903450739, 350.879151602658, 337.78308935905, 348.575861615415, 345.172896254036, 344.322316716521, 340.618784769829, 350.982996637496, 346.255867164837, 345.435174697584, 342.356986679875, 346.840228129242, 342.82501966281, 344.284132135031, 345.648848426794, 341.92848082648, 344.797099284542, 347.573998675457, 343.176686625491, 347.489384579102, 346.683533401026, 341.537575312921, 347.54274750224, 350.299418149393, 343.823028171361, 349.685316158234, 346.099513193777, 342.098987468717, 340.427321715973, 342.394698505493, 347.660742665035, 337.079750979025, 347.004554142123, 341.691731029392, 340.959900032738, 346.241315647776, 342.298482539635, 345.343282912813, 347.741894527603, 336.360434104992, 346.973467209604, 342.085826910583, 344.153473536358, 341.143696998897, 342.885263873013, 343.849040091617, 343.494172856661, 336.862638454361, 345.169912394554, 344.521379720084, 347.009422537066, 344.086143802865, 344.135465561847, 345.043260668728, 343.021563175935, 345.875094856717, 344.086869369865, 342.105841183559, 338.033942894333, 345.123825847072, 340.964206585088, 342.217572848466, 342.004454006923, 345.075360759065, 344.400727212839, 343.24270549322, 342.669882612653, 342.62937216213, 342.840457396718, 346.366939521472, 340.216820449494, 343.209324232402, 344.508198237803, 348.375026030265, 343.33310502718, 343.417182129777, 342.358666201306, 343.949385932055, 345.669773891763, 347.68831019854, 348.5429689514, 345.130462342985, 344.458703884353, 342.963231061298, 342.132732023191, 350.197150832681, 342.264818422792, 343.92704505717, 349.388860952921, 341.820513033359, 350.689021763485, 343.545897311832, 343.227592661518, 345.90708590979, 344.277359239483, 340.975871335938, 347.175378987812, 344.265825523883, 342.192744744871, 340.356600137973, 343.158455319443, 346.41099917834, 342.636720235677, 346.21250675163, 349.022581254106, 342.060119706796, 341.975722323411, 342.820113314506, 345.858837717518, 343.332555754551, 339.81617553911, 344.359716336383, 341.571658993057, 342.337283515395, 344.607893248988, 336.238014895023, 344.55817934957, 346.833695969815, 339.391231585782, 340.521638878129, 346.622817193658, 344.036225673919, 345.739947808717, 346.470663870526, 343.827832894863, 348.464673616118, 341.440979867067, 341.243152841013, 342.347534309713, 343.470398242157, 337.634633721708, 342.642887315563, 348.828466162155, 343.49181277227, 340.117038831461, 347.707292732002, 345.550977078657, 345.128202597997, 337.214848707559, 345.271246154871, 344.410592818001, 341.455012176305, 348.403008675042, 347.030454354204, 347.145111106582, 343.453573520669, 347.524463518856, 345.971591222986, 345.248864623525, 345.633180324678, 342.974884671611, 345.604610302783, 341.334281228661, 341.679915968499, 344.019282263874, 346.481497129426, 343.641202353714, 337.106583055866, 349.639271954589, 345.052594043247, 340.222425169074, 345.485571637649, 344.007567011983, 347.62884287234, 341.456769789875, 345.796750201417, 343.462647213917, 342.939172596357, 348.643303142787, 343.940852537477, 346.074713832413, 342.909295051718, 342.664740323149, 343.853155763815, 341.909557914773, 340.05153558391, 345.942970240499, 338.367095662481, 346.213433294754, 345.192448919536, 340.945872511697, 348.231973241447, 351.515434957665, 348.687291087427, 344.646021482497, 343.492343157956, 342.035313645241, 344.09586327307, 348.606063502836, 344.245893739532, 346.255436987127, 339.697411744131, 342.291896967764, 346.487355059105, 345.117583766629, 342.079902772629, 345.054285983908, 350.748168530964, 344.237318021756, 343.535680510832, 338.880694579375, 340.919275295795, 342.465455983813, 344.062089129006, 344.298625707075, 343.981155190992, 340.534641852791, 340.186565986119, 338.92922023084, 343.254106595913, 343.863591002811, 348.734271662222, 341.743462061803, 343.270841247746, 337.955707366858, 339.946246637225, 347.482494942401, 344.503091992611, 343.160712510085, 342.530593351955, 351.295738274443, 343.475938614513, 340.919742231481, 348.476234907977, 345.339530151326, 348.946591174434, 345.969712234786, 347.316992225078, 340.362974327731, 344.00728490738, 342.654169350487, 342.113116605438, 342.509541191443, 342.154649761861, 345.66385046414, 337.446518374844, 347.724668972019, 342.532722887533, 347.043683186214, 342.786144342689, 340.06672153479, 342.337676044294, 341.625646999294, 346.766456935197, 347.173750007385, 340.858899814216, 344.007021294215, 345.170337635516, 344.791067082847, 345.528226303951, 344.327169155109, 342.337885851867, 341.887088983398, 348.80024940126, 347.415767609635, 347.547735580195, 343.659679306666, 340.92622002243, 345.351965668835, 351.376989472767, 343.892170328281, 343.39682733308, 347.141986296633, 343.380709132599, 346.56209711852, 345.359774942019, 341.928861696821, 340.706173269929, 340.855886525721, 348.312516541893, 340.959792711512, 336.884916427861, 347.65955353775, 342.1521005328, 344.758653173819, 342.552597770402, 342.616468882091, 344.23178152332, 347.599606233041, 345.714569691971, 345.530365778884, 343.406554305908, 342.309322539851, 346.054365714503, 336.657321537477, 342.986244559553, 345.513163967068, 339.052850339032, 340.745187262842, 343.118043679763, 342.023290295713, 345.333619050832, 344.64558114681, 342.280876220828, 346.212334272211, 342.650456220837, 349.354456225391, 342.43763051099, 347.815545564039, 345.60542551316, 345.366235964905, 347.424675480503, 339.919657838223, 344.242300508925, 345.6997055125, 345.073495862264, 344.511216591849, 342.343796461835, 342.403380376308, 339.855844497267, 341.151820305579, 347.713855193953, 343.766069101678, 345.305955932927, 342.634088255462, 342.191426219138, 345.026388112505, 341.782711885815, 338.286370114712, 345.060947385753, 346.104983278655, 345.075644641161, 337.082676413254, 345.789936093669, 346.045369015546, 339.650390036193, 345.226377216205, 345.080745470747, 348.05570729102, 343.789491470763, 349.48542328519, 343.857305633571, 344.032710857615, 348.160583237236, 345.611685671057, 343.889380464141, 343.978281989331, 343.527275427469, 343.962548471642, 342.922959827457, 345.972386047089, 346.156038717015, 345.301131136115, 344.604956161698, 343.879142447836, 336.480825178394, 346.459268118255, 345.815378397143, 343.540923689986, 343.224498495376, 337.610119997657, 348.910127500617, 345.519214644621, 343.472420251024, 344.137515877136, 341.691923001864, 340.542069195407, 345.251236144723, 347.659242841089, 347.755336234211, 349.241620150101, 337.156691154272, 343.071201964399, 346.13181627094, 344.929158339552, 345.527111427886, 346.442052573228, 343.992965412294, 347.921803792621, 342.678853705864, 342.136841097679, 345.180290619409, 342.085555246849, 342.012924944151, 340.637946515356, 347.668568220771, 342.789954432759, 350.425478148403, 343.350172224179, 341.726673077268, 344.194894906272, 344.504102286858, 347.59678201434, 348.309370569343, 344.493771564007, 342.099958888188, 345.620210903413, 344.420321129728, 342.579605015395, 345.78818924544, 345.168660763264, 348.904920395214, 345.398696407662, 344.856599969909, 341.334353379747, 345.188018579802, 341.394760133436, 348.047922179078, 339.896675817871, 338.053289915057, 348.960529629537, 347.546396582604, 342.106022784306, 345.297019316818, 346.183203413371, 341.739695819689, 342.516315691853, 346.789403910748, 345.386392402605, 345.524127009357, 340.223265097406, 341.582264052477, 343.901185001998, 343.71939410184, 345.233518967476, 346.363775647012, 344.866404953203, 341.7517821105, 344.67568082867, 340.587533301606, 344.479996852266, 345.539985263519, 340.449276034342, 343.352081371281, 341.596828017635, 347.306105023424, 349.018087330383, 343.091569124389, 339.727369785475, 343.799712101715, 340.079709174308, 345.125263332023, 345.077332136752, 343.018932547129, 340.166201082915, 342.065452677783, 339.809405788703, 346.013332505987, 347.798554708336, 344.28053768623, 344.912395437709, 339.907930780032, 349.210820312684, 343.603706607749, 345.93544087837, 343.59168450354, 337.723275249569, 341.460375376039, 345.837205807202, 346.170557420105, 338.603762582698, 346.474851786731, 340.674864686242, 343.900392161669, 344.896386321147, 345.004604264884, 342.004519506486, 341.105586180336, 347.742419255288, 345.612618851752, 347.7819584873, 349.001427241497, 344.905086368505, 343.695297039348, 344.532871759393, 348.680700032825, 346.071789348164, 349.674533570409, 346.802897378086, 342.580294675049, 338.8393709748, 346.674190283492, 343.003216157394, 342.660113675652, 345.951322431221, 342.741715733278, 345.036048982081, 346.140528569334, 350.658440672674, 346.276419626913, 344.551002626786, 345.586149100184, 343.936164099414, 340.836616178986, 346.637109801172, 340.952977108212, 341.118729870838, 342.809006487926, 347.70681361371, 344.620908285427, 341.965158491968, 345.475039938414, 342.537759009156, 347.41155735979, 344.148371297106, 347.90416885499, 344.756059324047, 347.886194089628, 346.411105060197, 349.248387045242, 345.844103414042, 345.922182792757, 347.53625130293, 342.545732384479, 339.077894698801, 343.373181742863, 342.37819543055, 339.197255118677, 343.305500499813, 341.764242797445, 344.004137251694, 347.790538040463, 348.49447599326, 337.751717186154, 340.395946585914, 341.635910379912, 342.890477841652, 340.078314203499, 344.844984305212, 343.685364118901, 339.567466816581, 344.819518598447, 341.872813296763, 344.941313556896, 345.149991617878, 342.556189104973, 342.166709942103, 345.621763229605, 344.738069361624, 348.040491659479, 347.81503502601, 347.250100314447, 342.950897582478, 343.958244476687, 343.100076427939, 346.270057356414, 345.829580561606, 344.462677383345, 343.853738407208, 342.973124321445, 350.903546786619, 345.738756560211, 341.407590590096, 342.999253813432, 345.268306985726, 340.682938843422, 342.814983062071, 345.002522056531, 342.977297275114, 345.886455657504, 348.319911333422, 341.949675239302, 339.846161591954, 339.602615591921, 346.258086072631, 341.18505916438, 342.688694373347, 344.095342559798, 343.374118898452, 347.0859472104, 341.833627252987, 348.569257681736, 346.615619078249, 342.67934459562, 345.775034653765, 341.997610864078, 341.060916328972, 346.183065420811, 345.656521386411, 345.548650009556, 344.640014332959, 344.322862900312, 342.99922268369, 342.490383184612, 346.605357814399, 343.542793609398, 345.222149160108, 339.105912924995, 338.936708346662, 347.381352280514, 348.241803039119, 346.275385369359, 341.470866047697, 345.582173278801, 340.255431852511, 344.461238486875, 342.046884424193, 344.675537569506, 349.863555253415, 346.60754953824, 346.571679778632, 343.230736023444, 343.347431922449, 343.467129084147, 347.104612953609, 340.297696853784, 342.456582218013, 340.628191545298, 342.641684619205, 340.856114736146, 342.803406178426, 349.18639773284, 339.246040601663, 342.004479376102, 341.861743093258, 343.401161425358, 344.304692458722, 348.194508526726, 338.624904080165, 341.281526197351, 342.607583586094, 343.271481461472, 342.590231062758, 345.86132245394, 338.190025785824, 349.40436984262, 346.367895351373, 345.500149420292, 342.283812884676, 344.163640326789, 338.131414492408, 342.626789115876, 339.132864254709, 343.710593675039, 344.171839475124, 346.969881261146, 343.419254766357, 345.333138467476, 341.432371890485, 341.888653494088, 337.560974854558, 344.861816836783, 347.223361190738, 342.259152489121, 341.977987871163, 345.581178490369, 341.144226429376, 340.858335673946, 349.318386595403, 345.589982834737, 339.0967204794, 337.828146896789, 349.83958918385, 346.094015384098, 342.749880666136, 344.560817485757, 344.268836723722, 347.492142505808, 344.194778750705, 349.349143232888, 344.444413743031, 339.855151750916, 339.108120964682, 344.379240087811, 340.119384427862, 347.578065651551, 344.528196940739, 344.860770434023, 344.904978742024, 340.696418648005, 344.099853150022, 340.171993986058, 345.990805831676, 337.587770125562, 342.62554377528, 348.825524930225, 339.345366206895, 344.72964339125, 346.012135877388, 347.041518988615, 342.475332656688, 346.211103216986, 343.735627749129, 344.629451734699, 342.602465247512, 342.632633089606, 340.982726220536, 340.90233324603, 350.399153225259, 341.592668104578, 344.289296551792, 347.746471638286, 340.339624360761, 342.67913852799, 341.59711109675, 341.967801795675, 347.116537386228, 339.681363267213, 346.749399886576, 347.481629331384, 345.370130146368, 342.53947391001, 343.445842842472, 347.928218440425, 345.452304536556, 348.386700797332, 340.772882857671, 344.282916664487, 345.901748960837, 342.54184298244, 342.028769016672, 344.344211295784, 345.494437011873, 343.39985421557, 344.409979954263, 341.661432846762, 343.771928855697, 340.05438312166, 347.630663717298, 344.514107080151, 343.21666941584, 346.238617928076, 340.046869673305, 343.757223361523, 344.401839784627, 342.048714675054, 345.068782424084, 344.510474432021, 345.638316636556, 345.676083947685, 343.711727040183, 348.954982767894, 344.389221456228, 345.710976995446, 343.191440907037, 340.824948241194, 343.549365026584, 341.442023150612, 342.193782192289, 344.767132620179, 345.43773879296, 336.274146603237, 338.823111978347, 346.156415166284, 348.709990131165, 346.467106494801, 346.351304537873, 344.615293297586, 344.105956805793, 342.718222878495, 345.664669469639, 346.119497017184, 345.787907540243, 338.144482938563, 346.037805175604, 345.135760229037, 340.683308177794, 340.202544401506, 338.431851105199, 348.208511803151, 338.173806843757, 341.663408013721, 342.366698563648, 347.504310754741, 341.555951567622, 345.90633160293, 338.804692844496, 343.597710897474, 342.514879636399, 340.156321692074, 341.614292563896, 343.963566587634, 347.716636236379, 345.335875868656, 345.405185181769, 342.945887690257, 337.994990462647, 341.155913651573, 340.730999391194, 344.51736488507, 340.687718603516, 343.142021425253, 345.454333790683, 348.017601933286, 342.450798846988, 346.462065095623, 340.609411416629, 346.96566534377, 343.810558371683, 345.73235790363, 340.030120581735, 340.641699384827, 343.859542979859, 341.455950994828, 344.862350926013, 342.437190855273, 345.167162396479, 342.93179230369, 342.803541373078, 344.12096497591, 347.965676859537, 341.670164747021, 346.156854177746, 340.050023184916, 345.376610019863, 343.483295732923, 343.507623465331, 345.681766278036, 344.349275274531, 346.348417572, 341.383791793328, 344.576358738571, 339.655295238041, 341.788432058128, 343.896377883045, 341.380180841518, 343.683993777615, 346.917916080488, 339.556163738524, 347.627195706564, 347.274334913809, 346.632159664037, 346.078810609733, 343.408395636088, 342.726755428584, 341.878647539387, 345.364749469072, 343.562322471633, 348.237407222999, 340.143601906538, 342.650522923772, 347.376764862263, 345.088914029882, 338.59002126319, 341.770462713735, 348.677749987489, 345.208077666452, 340.423920135781, 341.921302697785, 343.775597308951, 342.465401633699, 339.861231219714, 343.185152945162, 347.486077012854, 340.204691633338, 339.833630884017, 346.880446999841, 339.765900146439, 348.258253035503, 341.602867502557, 342.89783556514, 346.298514906369, 343.735276659806, 346.915635972637, 346.327657696758, 338.613216068042, 340.716564987174, 342.181148586293, 340.539606396684, 343.187768424306, 347.217083344609, 340.108995487843, 349.902708340775, 345.918584713165, 343.567799381655, 346.712797457555, 346.566471650305, 342.726052274632, 340.774304459811, 338.901740695969, 342.65366460895, 341.25947365153, 343.445906496181, 342.47282463238, 341.728581349151, 347.190342025956, 345.394287076473, 343.554322819247, 348.209154201698, 345.553839729354, 352.295950933624, 344.472729019099, 344.001652384435, 340.799328900797, 344.165157787468, 343.817184373961, 340.488288112572, 346.146691928151, 340.358732707093, 343.294978045855, 341.919935112373, 343.986530983407, 344.63535850942, 342.261138084296, 345.041614796609, 346.953916773274, 341.788994012219, 345.783995225143, 343.334517492984, 348.905650497014, 344.937187846988, 341.994687861644, 337.592005979794, 345.329071798255, 349.063308050264, 345.862399459965, 342.158238454338, 345.734194872907, 343.598425082399, 342.184224532862, 339.435782801976, 345.28990423181, 349.426654109824, 343.658729513895, 341.033119694365, 345.016864464661, 343.673972378509, 337.000374989168, 341.88676697277, 340.311663995142, 344.276618972193, 349.541344632482, 343.144664447554, 339.067002834972, 342.179490870207, 344.189502773247, 343.516873631637, 340.301804121048, 342.386869285261, 338.558325080426, 344.329492846638, 342.281668087815, 344.934329001452, 346.08039323288, 344.91172830627, 339.919567190201, 343.802947082939, 342.857157604874, 341.507036821065, 342.704685609282, 346.429523927415, 343.791064591366, 345.141227490864, 338.977676185741, 346.980798266545, 342.866361076127, 346.809896194716, 340.815714753951, 344.010213248597, 347.421859494005, 346.475002142419, 346.744078463298, 339.395099054279, 350.147211729491, 342.029841774742, 342.924173663466, 344.913218642898, 348.045662854446, 345.854652389804, 342.125865587202, 347.035597733195, 345.637036109747, 345.93634443752, 341.338110975283, 343.567768613695, 347.533989028477, 340.89964096217, 348.927196123349, 347.809436779941, 340.155744655596, 345.938659320193, 339.461022476804, 343.066811042961, 342.848141430053, 339.526244635503, 349.16808134479, 344.752783054568, 343.846965766693, 347.872757297108, 345.588573344858, 345.90113622771, 344.662122432719, 344.796520828678, 344.137414451641, 337.483122964628, 339.81130774018, 342.033333093939, 343.537267509344, 342.851831634305, 342.090320222452, 340.990827990361, 345.170125732169, 339.741300926874, 346.043295682858, 343.196880067404, 341.580855641603, 345.431652060637, 337.925074508434, 340.985626109812, 343.981092404239, 340.458584412469, 342.775152823691, 346.236909198209, 337.257664218402, 342.005436215683, 342.091658463138, 347.777692536321, 341.416860175182, 345.645476363076, 340.406187155014, 342.77923624938, 344.652436642794, 344.540493528699, 345.231634367293, 343.132687607444, 346.122418196089, 342.211210725042, 343.732837064428, 343.481915692194, 342.070299791602, 339.783896596582, 344.521728154872, 342.02532793341, 351.196864262972, 340.896285416979, 338.203487319323, 345.936898474467, 343.706919012593, 341.88145700902, 338.129637463906, 341.360278346006, 347.758759322199, 343.595332164214, 340.938682160517, 338.832257403936, 342.027393889504, 343.462230947613, 343.581123912249, 347.403778025724, 347.666449627387, 342.039546184984, 346.587459193841, 343.332471141522, 340.038954811587, 342.573385441017, 343.29927923834, 347.450166120873, 344.16973028312, 345.547474065284, 339.521748103074, 337.66763583155, 341.952717500762, 345.891065044706, 343.765996463744, 342.565668300713, 345.219674307873, 349.15728599604, 345.533598536939, 337.179986186132, 340.824885623149, 335.737248348176, 344.247061383351, 344.802658895958, 342.186491441838, 341.02499435542, 344.927677902918, 352.649448231799, 336.633380265122, 346.932154833027, 342.245020482283, 340.834000383093, 342.217557716228, 346.211711554094, 350.42613522102, 340.169129516591, 340.747853577877, 344.884175274208, 347.047438283025, 345.665932197162, 338.17832257109, 344.479649757895, 339.876335668806, 346.467567782784, 346.093263839908, 345.288879830299, 341.464523114892, 343.308758297011, 346.326741317823, 340.481698925702, 341.700178128553, 342.529719024535, 347.631246577897, 345.385278321013, 342.207762667934, 349.115211009095, 346.479680771338, 345.392018072482, 344.407789400327, 344.303193818264, 344.271501318855, 340.898518769528, 344.809020548841, 339.412287574987, 347.579236085807, 339.779357922399, 342.547109887157, 343.338471192394, 346.564107529766, 342.902291169489, 344.974108136616, 342.990654459909, 346.96578860202, 341.195336397421, 344.813203320856, 339.387193877467, 341.96708121927, 338.786153770123, 340.676449594239, 341.05834274339, 349.458074902775, 345.377695889393, 342.484131963389, 340.852506190856, 343.122663855618, 343.211994109193, 345.078719342981, 345.879803455771, 345.997373954492, 343.42261590971, 342.550647938851, 343.914746778849, 343.228623527128, 344.344854862568, 343.861072331753, 343.912171497397, 342.036569118051, 342.856477571747, 345.968130230239, 346.666620909959, 342.862572067395, 343.052378348229, 347.811082656727, 351.09693211762, 344.331061484696, 351.073492813583, 348.266308580407, 343.919872901892, 345.38431476567, 342.790713877528, 350.339060875269, 345.639208309119, 344.158789558229, 343.892622822878, 344.964101988324, 348.023223466843, 340.190942836496, 348.625288097052, 347.438087711792, 341.487276949027, 340.056649263748, 345.005887573409, 341.332406183078, 349.529101515469, 343.599779578848, 346.011375527336, 341.418557857849, 347.770734969107, 341.563815172805, 339.841897385579, 344.971354083544, 343.395570842213, 347.30325620723, 349.425865967295, 341.069649145144, 345.227687913308, 340.594668954077, 342.504290990705, 342.006916228172, 343.019727548466, 350.487432893268, 341.068185950169, 345.697965168949, 338.150631583984, 340.033174632441, 341.905291322655, 340.416298364882, 342.805320883632, 345.876568963436, 341.560939144001, 342.32180785235, 346.93972781471, 339.825883899858, 348.961218304678, 348.676773610241, 339.694067133867, 343.058327492899, 343.918160942718, 344.078369705303, 342.68977785613, 344.725573800525, 341.431289384884, 344.41319410671, 345.125668604866, 346.663977147946, 345.531734016882, 341.584142905332, 342.322693937347, 342.703521658884, 346.653814848102, 345.806421083237, 344.728992472376, 347.476430944112, 341.107957558463, 343.356211893057, 347.318244229152, 348.513163959801, 339.967053571736, 346.885292615524, 342.476754284436, 347.192687812996, 336.536271907621, 343.673832464296, 345.858288212957, 340.675983638298, 341.405901214373, 343.30735270068, 342.644152180016, 341.792303904392, 344.827537464347, 347.164803615788, 341.865808396288, 345.733105395119, 344.298832251651, 342.184527444393, 343.301874810038, 345.205038120191, 342.900744310531, 346.478102447032, 342.688758804471, 340.400096668593, 341.924204011621, 344.756473999645, 345.611505197203, 344.995701608206, 346.147467882409, 342.718242742621, 338.952150511126, 345.578994124165, 344.977783781911, 347.085542279076, 343.475329270626, 343.814955946122, 347.774456005127, 347.5882418137, 342.086605698387, 348.805232499285, 343.201932728149, 348.134294635379, 340.507977619781, 337.196396794067, 344.505876796729, 346.320028769436, 346.254316234877, 347.543870779676, 339.110540220955, 348.257932166292, 346.496688637245, 339.742722900668, 340.953793794734, 343.909924511878, 341.21719484337, 340.570466694124, 342.704573855436, 350.384685665958, 339.569851107369, 340.472830888786, 346.614567827772, 343.44421031991, 340.523976260693, 347.978266655413, 342.641791819635, 343.634481517679, 343.991880774946, 344.360082082765, 343.221283388856, 341.307251005149, 346.445217653478, 341.283598557839, 344.603932266445, 344.496518043306, 347.626834529484, 339.880042920661, 340.553503454909, 349.880310810452, 346.483908008518, 342.155000194548, 346.395221621332, 346.510273398346, 346.694902757125, 343.47601668091, 344.412751838245, 339.685716486076, 345.949681297167, 341.880362499686, 343.866300571815, 341.701517201307, 346.588110007332, 344.260424814109, 348.398235591639, 342.886624977414, 342.438167587819, 338.477603239945, 349.927104519622, 340.469867034168, 346.944296573264, 336.82178093481, 347.285312090998, 346.008794795939, 340.836104321817, 341.799652990131, 345.479269732785, 342.143578521802, 351.126257381592, 347.514597298022, 340.488472120422, 344.690048115463, 343.200061702059, 344.818529044955, 343.760541640198, 344.508223872215, 340.919363567466, 343.361647001249, 346.256881207158, 346.920515079291, 340.993270889286, 338.481552840247, 345.023145566396, 339.238206299785, 343.846898651665, 345.301607183933, 344.517890320236, 339.34742351201, 346.094318751898, 344.308895767915, 347.139754270162, 340.742906066458, 342.817303786609, 345.795434954698, 344.266277159212, 340.159010134318, 345.33335505121, 344.655744958881, 345.721474684765, 343.455937364725, 341.647530612721, 347.036021998422, 339.023214574374, 346.742449060754, 346.925925161505, 342.916416967291, 343.774347883746, 339.907553143192, 343.936376998421, 343.67121390621, 345.712439621123, 344.484999647772]];
