# Supplementary material for: Hypothetical Outcome Plots Outperform Error Bars and Violin Plots for Inferences about Reliability of Variable Ordering
Source: PLoS One. 2015 Nov 16;10(11):e0142444. doi: 10.1371/journal.pone.0142444 (PMC4646698; doi:10.1371/journal.pone.0142444)
Supplement: S4 File — All experiment interface and visualization stimuli code is available as a zipped file. (ZIP) [file pone.0142444.s004.zip › experiment_code/data/one/68.csv]

	sample_num	task1	task2	task3	task4
1	1	538.674443715851	674.014118905101	153.127238017886	346.553702999678
2	2	519.168107842177	672.391301074687	106.224644916202	342.629859629499
3	3	488.944959044722	676.353536334537	146.90746028482	339.8223704842
4	4	558.051558981206	673.70940837089	143.872975252381	342.702864707054
5	5	523.940524041901	674.858606945825	155.540727367569	347.05377086814
6	6	507.080791094966	666.633448383878	110.763738362158	345.662162974672
7	7	504.455726847378	675.901279161252	155.43003837813	339.932594480249
8	8	519.665724661709	673.858228374261	145.404652972404	345.731865782527
9	9	549.268447666174	671.732023657985	155.030333506755	351.337731326143
10	10	520.781527499749	672.715916889831	126.957234624397	344.280273248992
11	11	508.385158686185	673.562400965079	120.024245625096	348.610567178165
12	12	499.677091894601	670.418795929592	116.745039049557	339.950040360514
13	13	517.887682302772	669.865043967009	149.523177837391	341.446679036699
14	14	513.836908501446	669.121773272147	136.283897057087	346.334382396198
15	15	501.299566546046	673.777596151053	112.03628669324	341.511196372415
16	16	496.283033989446	671.713026518946	136.744477296731	345.632247385537
17	17	507.781763577695	672.539324383287	116.749086608109	346.628694473873
18	18	529.633884741899	668.624930827565	90.7129257896698	344.325478599666
19	19	549.164558246149	672.343677942147	172.122976043175	343.31571720605
20	20	511.459663470644	673.828809777897	101.385644571651	347.237328575305
21	21	529.216664714249	673.192516225383	116.551553793988	349.704065158502
22	22	512.131641978507	672.514257156911	133.665994062566	343.010165234608
23	23	518.771517489519	670.740420731912	130.526086799705	344.385799923326
24	24	514.241710675052	672.649342717411	149.258208931677	343.311716846135
25	25	548.24450974586	676.536026239388	131.822057870727	337.328520561225
26	26	546.246226047208	676.337658170759	144.560717536141	343.478606061748
27	27	542.319457107057	671.850058840889	145.722927276858	340.75109392568
28	28	542.295065985884	675.060313932844	132.383576030224	342.552817744389
29	29	501.981947032649	668.889087249888	101.827902440766	340.597018368928
30	30	506.533449296105	670.854766926173	132.674630653621	343.706078293912
31	31	527.366372400907	674.682709871911	117.421368462532	344.559309366099
32	32	538.527219155043	674.933170984871	151.517293392294	339.614242110192
33	33	503.578588185702	672.657937451156	78.2034361078002	343.376131710132
34	34	529.810962365363	671.846548260962	109.109073929627	347.525449702263
35	35	526.941462053947	667.4965506653	142.145721056654	344.887306045061
36	36	516.006645750354	670.893404627504	167.465048014913	342.359586997781
37	37	520.562803154423	667.8861437535	112.860554706457	340.994902289455
38	38	532.46877022296	674.644057122552	134.209725608993	338.646479284214
39	39	512.008968328177	663.179605242055	128.429213223942	347.74487516228
40	40	488.222313153885	672.993511191817	101.928822975116	342.720163158278
41	41	548.079733823611	672.308910837672	132.692756716834	348.54525839246
42	42	522.688627693571	673.333613837782	117.384899553542	338.098349858008
43	43	500.66707390994	674.913658699279	127.06785941709	346.074640237133
44	44	526.029670168992	670.755366345486	134.756510933394	338.123807052353
45	45	531.179793622925	672.888886500863	126.886974316951	345.948170856211
46	46	540.019475822912	671.505483709906	150.196293631749	343.577382541313
47	47	534.217574074542	672.985924022149	136.061676415922	337.914714173433
48	48	537.093210146842	673.926970580243	104.539304450288	345.872635042747
49	49	507.237092656645	669.399254131532	132.011799562435	342.872464986077
50	50	542.669660946663	674.483246503872	133.459417238611	349.54368010747
51	51	534.185974001147	669.937434347556	110.456035996941	343.529674548382
52	52	494.490877678188	671.434660764316	128.491673880135	342.029658143255
53	53	511.214992867479	676.849161640222	160.331962119237	349.182088786707
54	54	506.105682490391	667.767248408262	128.617518842756	340.702000136647
55	55	516.475305836929	668.939367820663	129.950775294538	344.15755625547
56	56	546.395585501805	666.239688662048	128.482770678404	344.950828035978
57	57	530.890775653514	671.764298306984	127.28426810217	342.468931921872
58	58	509.454418611288	670.433083366109	133.132930186914	344.732887229209
59	59	523.430272412134	666.279055218004	125.7137603299	343.446661919744
60	60	525.848975152822	675.749944240477	120.286854027964	352.518088090437
61	61	508.687206076629	669.730740484529	123.87295908471	347.650910089277
62	62	521.839192317749	673.325381474833	97.7703185405382	342.709532156553
63	63	525.914790421966	673.252722595433	143.377302344071	347.393862714661
64	64	544.408522474141	678.244358031685	142.567547125671	347.29961334585
65	65	532.40301864359	671.320123435637	124.056798698896	344.079288431984
66	66	530.189291381358	667.646776590166	144.404655257756	344.076102961579
67	67	513.81530422025	670.163581671047	163.185959739751	345.194901001562
68	68	558.475755420904	674.038672475892	114.170302385575	340.438165019016
69	69	505.180566519761	671.095861683371	161.516421774073	345.8643847419
70	70	491.029336435057	672.58630832417	115.315358596214	344.914021698716
71	71	515.099786895247	667.02118519551	138.519579265006	346.58264301038
72	72	510.001642920402	671.72820376475	99.3214284389183	344.234534395149
73	73	513.339666504837	671.506663344879	147.664026266242	344.067807852497
74	74	529.683906481421	669.999565860756	119.161950543991	337.410725602131
75	75	528.738311396497	667.899650990305	151.704051448904	341.338620783396
76	76	571.63573355767	672.996696069208	142.425051008298	345.478818037659
77	77	515.761743576752	671.886350949973	126.829049542108	345.835889530274
78	78	524.848545385881	676.19950212491	121.658387633616	343.123359084845
79	79	515.353980342041	671.733661126175	167.618971859056	348.068116928172
80	80	557.4562240203	674.334722615359	117.713456190432	347.414695564706
81	81	536.54324612479	675.717221844488	129.537183444931	337.087598816879
82	82	522.177964897716	678.810888216127	169.685213622006	345.227060236349
83	83	524.962784937404	662.581106694375	135.788193145184	348.312252844581
84	84	539.087670340706	668.121938069584	118.223419047332	348.1160866664
85	85	505.747005139114	676.869445494374	109.137110241171	342.505948681172
86	86	513.9362046344	674.297072221118	129.678976181628	341.710785088879
87	87	527.666237014785	670.466328557153	108.659837487867	345.892609780325
88	88	533.749760693446	667.61993518468	109.358590097113	342.961995245659
89	89	514.981482756432	671.311021306448	148.786556057949	337.191317845111
90	90	553.508290321566	674.12936635731	135.24846664203	340.382035056305
91	91	507.118980726718	668.563532723561	147.748340762526	344.141925186349
92	92	527.267888854843	670.913543992078	156.331038627332	349.437837803439
93	93	529.522792843956	670.680086613259	149.439413338792	346.224426792757
94	94	517.742813243902	670.480615270351	121.280076984655	344.570318253146
95	95	531.603202590614	667.82596971496	123.442218986634	345.397211346792
96	96	504.338161190236	673.601424412578	114.908162691093	344.796778862755
97	97	531.021263046997	673.539512482115	113.936422188872	344.844300149815
98	98	507.232780178646	667.276686410985	140.540170408354	350.398728555569
99	99	492.495655544094	668.613589594094	139.687096269748	344.275270434172
100	100	512.745339485393	672.275719232994	154.012814225865	346.005620690557
101	101	528.789982088045	673.77761727672	121.24610150192	346.544263737685
102	102	529.71114897892	669.726472318374	121.778724318829	341.716969073162
103	103	546.111865461446	675.236515713619	102.228402831721	346.03146856258
104	104	499.912932796965	675.146784442535	146.566349642934	343.581886066685
105	105	539.043366066969	674.151539978108	128.774286040585	347.956588619956
106	106	490.096063291745	668.812502986362	111.123457616195	342.027620233835
107	107	501.288897153739	676.093692297059	142.80964611267	344.056367616193
108	108	511.206991616522	670.452140822245	92.7325504127461	338.786135835803
109	109	550.822982696422	673.882689045102	149.65229265787	339.323746019319
110	110	523.963371540446	671.826391303613	136.395785514115	337.037918783736
111	111	532.377608186561	670.800231298138	120.398305046971	347.692251787882
112	112	539.001794018159	673.134706634208	121.318336835061	344.273881153057
113	113	532.704170170481	668.350658231502	143.478666542841	343.608225402914
114	114	502.552693251841	675.351531071762	140.172007906017	341.765083613353
115	115	545.563052057398	671.470510701825	160.352209132366	345.367594038909
116	116	493.431385053003	679.096344400762	120.471100703976	341.362095447035
117	117	525.044245046853	676.057807932672	138.160612885542	347.63279348452
118	118	530.834480792353	670.189511929414	136.484956203843	340.751033706377
119	119	517.631075413629	673.533617001609	133.04104636396	345.985942965715
120	120	523.129029003939	674.662346836284	102.179848127573	338.434841714004
121	121	541.606959484005	677.27624949794	119.122390344214	337.79427501081
122	122	492.247077280643	675.595775222047	103.510612999018	345.610280490872
123	123	513.007320480762	669.716014059264	128.510692086183	341.637620832061
124	124	548.902418137348	675.684807323777	137.343249098827	340.934972137125
125	125	520.532026348714	673.685101341074	112.03690046016	347.051959329273
126	126	539.548672248604	667.376353418389	144.573301951369	341.107700169572
127	127	550.125964563754	673.238769427229	132.043930810212	344.877824299454
128	128	513.0176576328	669.173516350012	115.860065473829	344.259322653069
129	129	523.195696393622	672.207600699579	123.874808119554	344.24158303703
130	130	497.377645670121	676.545454825104	125.915493498168	345.753101695423
131	131	536.232648787119	676.456466278359	115.625869697709	344.815258058894
132	132	516.629881262116	672.042481811525	147.468878596435	346.757957373683
133	133	518.828036060424	676.162388509379	158.198534985772	348.158024192721
134	134	514.761399966472	668.997670979056	106.126485364895	348.822344086045
135	135	530.073116733765	670.979586576268	144.528402677465	348.935422071379
136	136	480.580832447891	672.011414287431	116.557765274411	343.412843262067
137	137	528.620207429006	669.873611941398	138.851001912983	342.936872896413
138	138	507.479510064027	674.397574177123	136.223732273986	347.532820714022
139	139	559.708009252981	677.041514455472	121.847625189848	344.183018719418
140	140	513.29260604608	668.747553553509	140.081500350543	340.987996212386
141	141	538.191397987087	671.172730184819	148.184699807196	346.536637397858
142	142	498.842851937547	672.840887823374	148.427076825566	343.142370827316
143	143	557.231132452883	669.939520493666	114.925572790665	346.160488038623
144	144	544.795514938243	672.69359838185	123.716023367676	344.380501049717
145	145	486.889893075719	668.06298951972	146.171613025048	340.541905819957
146	146	496.834896623207	667.684400784305	141.267574040516	344.00887112114
147	147	500.865156712066	671.734161594893	128.692307821416	347.291321992919
148	148	546.591651062477	671.614909591474	135.38670160625	345.03381451968
149	149	547.691580300391	671.528943363458	124.513289815443	348.667366096903
150	150	510.211659048751	676.031605153325	133.030578936172	340.752288133783
151	151	522.965894140611	666.825134116329	142.228687776325	348.555089165966
152	152	525.608928154188	670.753401050446	119.76424633757	343.809425980134
153	153	555.467052609079	670.890611359098	124.876504337077	343.287913423373
154	154	490.096882205734	666.114403420335	140.869283836367	344.687915976357
155	155	512.903962707771	667.168359670855	113.387251302956	345.300103712239
156	156	529.671698170152	669.632600709828	138.456542994786	348.937868870367
157	157	489.472047274155	674.776296642303	112.81296531971	342.655077479644
158	158	517.621976723804	671.498253070969	105.92783508504	345.624492500217
159	159	513.141143296856	669.863852009913	130.406848705149	342.666493261344
160	160	549.247780108742	673.233914838701	153.828277676933	343.548919059297
161	161	516.582453530271	672.958506525352	117.647858983235	342.879344122505
162	162	514.137645544785	666.024417998424	103.414549976891	349.51577320069
163	163	549.209147835116	670.450779406545	118.11521872405	341.67723967244
164	164	527.668810672898	671.494590123352	128.909906955843	343.690680287443
165	165	500.098716326311	670.941548314391	158.502455262187	347.154910559438
166	166	532.737512306828	668.731724136183	121.65076685086	340.059095880569
167	167	515.725400615053	667.705683240291	123.257808108682	340.028780083797
168	168	541.220364481252	671.880457471162	165.82617343153	342.296211650001
169	169	528.373379406335	667.034001003867	140.033502330435	342.20312847558
170	170	523.745413147358	673.76024136097	155.273492677984	349.894851151684
171	171	469.14556959591	674.270888986803	153.441901696866	344.480050139392
172	172	511.592787818787	675.436887774539	156.671631740175	341.109454168951
173	173	532.243974123517	674.602415597261	109.225603186636	347.391806637724
174	174	553.556324658796	669.455077823525	86.7769302661638	346.637138638819
175	175	532.325968627643	673.521212751134	143.092758278054	343.941867701906
176	176	540.37264639003	668.596672772616	124.790598372536	342.592146137393
177	177	535.704870327171	670.974757678711	139.111881613608	350.795124031667
178	178	488.114573204366	676.951111567886	138.158316258881	345.741674104185
179	179	492.865553251397	668.92381279749	95.7567149455938	341.016927495227
180	180	523.254736282086	669.995432029658	174.996526573866	340.481201103954
181	181	516.455398272877	675.380535278226	131.139215841695	346.912548561479
182	182	536.676754934873	674.231654235012	117.056165081671	340.483723808771
183	183	517.496258336103	669.672211794231	116.843588277209	340.128492784003
184	184	525.104045913506	666.657963172543	135.004326623563	343.412695053551
185	185	519.056138451255	672.064295552711	141.238785891664	343.61627537943
186	186	528.253256794835	671.267023804053	152.001855296102	344.65382964032
187	187	495.241555312564	674.743059404586	119.887709595667	349.834195195268
188	188	524.94323375612	667.51307865676	141.146847947958	347.43655603487
189	189	505.816016079286	669.683931351881	127.294782164011	346.958850400846
190	190	524.569585444505	674.830067693773	133.105526486295	342.974048177788
191	191	507.612351669686	670.513248483051	143.851527637514	345.739851881191
192	192	513.236809405057	670.262846568391	125.418134485172	343.61764950141
193	193	567.113651375815	669.87578921002	110.343269162847	341.139900863035
194	194	523.394138310746	670.41096799961	143.227850828579	344.092075856651
195	195	536.777998623146	680.302382398718	146.427834589342	345.177699204331
196	196	536.975015384406	668.702338305831	143.511763976869	342.515434138286
197	197	528.698898464145	671.151951918387	138.277228378169	341.852858742977
198	198	506.426868476958	672.36223149984	132.093576112264	341.396560794167
199	199	523.751413325242	675.07176535454	118.891522236938	347.023219311609
200	200	538.397781750785	673.235239458549	128.39441194068	344.201773625828
201	201	559.161495236519	672.603834533549	150.94112340314	345.211547509568
202	202	531.316498894196	671.467792915024	131.952166273317	347.307069259524
203	203	525.412242855662	668.809578945092	139.240734394283	346.267839610522
204	204	514.070014388378	673.616455126686	143.158100221789	340.819344971409
205	205	507.143288569728	672.697843182597	142.722099106441	347.920456589562
206	206	513.898184254693	674.650644771601	136.056597200168	344.22796096606
207	207	536.367658370841	673.512661536269	133.06868812052	342.012501014353
208	208	563.53232596104	676.372217142183	145.311922355435	343.435088234391
209	209	525.778492042094	670.873771186273	115.834806247611	339.815759338568
210	210	503.523478864879	668.630629985101	130.580036463542	348.334318265288
211	211	523.901193551652	678.345769568487	110.488251768897	342.450188852985
212	212	492.83078932873	669.112641361907	131.282814507426	347.741451014822
213	213	514.83857307408	670.888470585365	118.334716492602	348.188563768096
214	214	532.193045922838	670.749144568584	130.176653232663	344.540726822611
215	215	542.247759616273	667.815906321706	120.878302889158	343.263008781443
216	216	534.875128787403	670.334776074667	138.863964620142	344.64163391839
217	217	544.240997710253	673.919812071182	111.015183510348	342.361433368036
218	218	565.491765429608	668.107610498078	138.871834379539	347.527654639301
219	219	521.125351581932	676.402223712801	117.824831653732	343.554507266536
220	220	524.622109970385	672.622169357401	136.279303836863	341.892443352941
221	221	546.536165407396	666.052172987369	131.610593649506	342.198458078634
222	222	522.237550059162	672.390770555425	113.918652660288	344.726351510245
223	223	496.116601860672	670.376918358717	110.137975884186	343.988086362783
224	224	514.180719465466	668.213627981191	158.489760941861	340.551541616588
225	225	560.724756089564	672.165625499383	136.842007194243	347.800444784193
226	226	532.834257686594	669.416010361847	142.182278499912	341.589975467997
227	227	527.947531696643	669.109499439294	133.208231097977	345.06140662542
228	228	515.709465097457	667.09711983334	114.786469487063	343.513564796666
229	229	531.355554291446	676.057118214498	139.174740649928	346.615748168893
230	230	539.508803990089	679.224509834194	118.810835666245	341.417983104685
231	231	512.317778871654	676.054472970881	167.032641715533	343.288708395485
232	232	544.749501373075	671.177799400546	127.786160707335	342.1710988909
233	233	512.870171081434	677.678951723579	119.241670154561	342.741475743357
234	234	500.750468432435	673.361391088609	131.501271551948	339.971595973537
235	235	527.768626561065	675.552659242657	139.233150443841	344.845768381018
236	236	535.86428634694	669.514515467481	131.430994034289	347.303809706038
237	237	526.927368748869	666.565782733402	122.809317844082	337.916792154825
238	238	528.053250343268	670.012760515875	138.029413936484	340.589503112227
239	239	519.876216626817	673.099905781896	136.068665113874	346.295933816029
240	240	526.217177511845	671.079042112508	133.603931700466	345.776415609028
241	241	524.262672635299	672.49274200275	145.473651383549	341.068379433821
242	242	515.809060990248	672.533021839152	124.208061539307	344.786028413703
243	243	529.325441736955	670.052584440605	143.537686073985	342.63562458516
244	244	505.957072137691	669.752107987099	111.865196146034	342.584256466594
245	245	523.439575597239	669.289651923283	93.4203231858074	351.363291086865
246	246	520.796407143465	672.466814574955	112.202020649421	348.013875280838
247	247	502.326734533797	673.607897864204	124.489770955822	350.13379980816
248	248	521.19873534738	675.113950243247	107.089728298475	338.703737077335
249	249	501.750668031019	673.494735306304	117.493208828659	351.525184365304
250	250	533.669715815483	663.252298504101	111.13844360399	343.905240712766
251	251	509.032333026885	671.719238723588	132.485176609378	348.446375379363
252	252	475.582063239205	677.086214488253	111.328993113333	341.630358059061
253	253	531.926449960762	671.276819443391	117.561112943927	344.61161624724
254	254	524.85094878327	675.357743163598	140.792387545784	346.48481684664
255	255	518.96753741722	674.702441703108	125.921415978665	347.587954492384
256	256	523.971816988443	670.207102697306	124.32740365035	347.838631451069
257	257	526.617934636887	671.569211743615	144.849105287421	341.046752876515
258	258	509.263300408365	673.180799143685	123.275215092946	343.372782705194
259	259	529.483672889399	675.649966066044	131.109023721115	340.089704459879
260	260	530.74550443821	668.930988993959	127.125745992112	342.590925535053
261	261	535.093447065068	675.465297039706	105.605339473345	336.975802712523
262	262	509.340069345655	671.087623845894	117.164466454776	342.693313484369
263	263	544.145145770598	670.792834110892	134.148420550388	344.086933873476
264	264	517.772235196646	677.227541554421	135.948806102154	345.930764305934
265	265	494.227922612213	672.34264085021	110.811007963799	346.770491967332
266	266	524.052687621337	670.909487463318	127.731224126311	339.05506889196
267	267	527.939399278197	668.155068034615	130.114930239001	345.893167140743
268	268	547.462123568007	672.795047619916	122.740337131137	342.210051425487
269	269	520.844096133901	672.366357225361	129.058122237364	342.92573281994
270	270	518.81669377033	671.834950734031	133.732725446209	345.210765124164
271	271	542.468374917496	672.70498488619	118.705607740677	342.343713669817
272	272	511.58905133558	672.289727876862	110.519017031126	344.432059826357
273	273	498.166041166243	672.051573669387	125.405296183691	341.252623705864
274	274	549.028735595853	671.956214757833	115.280955315586	342.92198841224
275	275	511.794083720205	669.975950445212	132.547201960266	348.671337076983
276	276	507.984512106605	670.797521938665	130.750349102472	344.360517822854
277	277	533.772572952495	671.990929525656	115.369901172268	348.014745623569
278	278	505.745676336973	674.460038655587	133.297898087913	338.415227833542
279	279	526.478749066146	669.47730784514	146.320330928754	346.585623016839
280	280	501.299145090696	671.273552919947	127.264842204652	342.440553183897
281	281	532.606862393523	668.734588840301	126.117246715769	341.351969411298
282	282	517.817638170639	673.554872783605	157.284675662641	347.305416014341
283	283	532.811317144827	670.495798903511	139.018349925827	339.899327864548
284	284	547.033925294123	672.169355338998	132.260379492818	344.28094406315
285	285	521.544585666887	670.130376881377	166.064104676426	341.445148990733
286	286	519.449897034671	674.147540389729	113.411434169925	343.931946523241
287	287	522.223135647522	675.410732085637	135.449547526716	346.908050026848
288	288	494.848351633904	672.918699488314	130.922182405434	343.601309996545
289	289	520.439692455307	664.755796162692	141.363562713806	343.426942554609
290	290	524.549365091627	673.924126816173	148.143532957958	343.579940038467
291	291	506.789685096722	676.625766279522	137.851025860132	344.135649786978
292	292	536.668125567628	672.540022942648	126.331961780305	342.496822783962
293	293	541.114007654428	673.302449843795	117.428845416454	346.400129597213
294	294	513.78331441521	670.910852753515	113.970924978575	344.42858764073
295	295	525.67835127885	671.251521351422	130.102359267255	341.895139804669
296	296	507.080676827036	668.410155500329	137.789639694717	343.457026855501
297	297	523.350722774463	674.199733914673	162.075869081971	349.493048618669
298	298	540.388313276071	670.460959007217	128.627536271555	346.794789149594
299	299	512.89680216287	673.325670425837	110.332190613298	341.722977953636
300	300	489.507274886092	673.238241836057	141.802117291933	339.536053811291
301	301	527.888179040111	675.429158839197	128.400048434861	341.523073423535
302	302	524.78059733383	675.475752093491	107.725321703947	347.737238358126
303	303	505.323865454386	672.393966554321	166.041734044421	344.501900423527
304	304	511.59548569838	675.050940737024	120.826009052852	343.576808684466
305	305	490.524288836549	672.762140274007	135.581836008228	344.975127203016
306	306	533.208718587509	673.092983219196	90.0048839125572	343.097102685183
307	307	559.417584087827	672.287931157025	126.134090001938	346.640719378928
308	308	514.109451815712	670.417640663635	125.069342962854	339.306303503166
309	309	524.308903931269	668.048331978119	119.223880638966	340.688282090056
310	310	508.857313689979	670.757541798682	143.139108771709	346.460836489212
311	311	485.494341422398	671.462786732935	112.98618478798	344.309403799737
312	312	509.659028510209	667.405132576831	144.712266355325	348.300530495176
313	313	511.262595686956	676.195676678298	137.480057604075	347.129310746646
314	314	539.070136570162	667.764184042898	132.252240738315	340.85970815674
315	315	514.407275227874	669.23017342024	121.062619362525	341.930280248455
316	316	534.200020052562	676.913765810653	118.810678995804	343.731242701789
317	317	508.773833193691	672.299196305	117.622726276555	346.98914316977
318	318	508.29402361276	669.549216325666	104.41117367571	341.095268196687
319	319	532.68025626266	673.251122711262	104.127241098746	342.258783058422
320	320	512.402477847677	671.768646572719	121.153302639646	350.53237929946
321	321	523.946813505433	670.291037436022	150.196263523218	348.631985904691
322	322	500.035400390789	674.319711060549	143.921408909901	348.282376640774
323	323	549.978279548645	675.073210598483	113.439584488791	349.139238171703
324	324	507.113617137436	669.528097406259	120.716008425941	343.486342465475
325	325	538.409076175192	667.727739757208	141.502094101565	345.445494366021
326	326	507.802082352923	673.375533513658	123.844001671699	344.962876012527
327	327	530.197474817803	673.705338637501	119.175250064118	342.084135765621
328	328	516.603024715832	669.433846285696	108.085805276646	341.358516082327
329	329	541.617144609543	672.75657728893	134.972140070454	343.62424770254
330	330	521.405535459747	674.838349228011	123.072925478948	345.499403099202
331	331	534.767386614359	669.368038866608	144.147165871751	343.597383457543
332	332	518.821258380181	672.21681720504	96.7793977263451	339.272246173726
333	333	516.866445163341	668.059535256595	158.636638334452	348.00886350485
334	334	516.061819887451	674.403784718805	148.353000391487	343.569082930915
335	335	536.071458296356	672.184049080695	134.158084026418	342.217115638292
336	336	535.89554350732	671.233516939381	142.852480000155	343.418801559718
337	337	510.912826786551	677.092899263204	129.298320964714	344.611179317858
338	338	525.151994478951	672.503529754836	177.121914936466	346.526286142852
339	339	518.346421247263	670.280563808162	140.231301465195	339.161830842434
340	340	531.884025122351	672.218747049822	108.755828024177	341.828272574509
341	341	539.307567663714	670.493300973582	140.037694756479	346.629598863711
342	342	521.006703185399	674.414971569619	132.352237766083	346.374829892314
343	343	510.555224532737	671.501313609358	165.490503432512	348.210823484414
344	344	516.962843992835	672.711142570311	118.731757371936	338.675089814042
345	345	558.417361919015	671.826728023322	147.681643012863	344.70949151907
346	346	506.673189511931	668.303163123762	138.687490850328	346.43333938856
347	347	521.59858349789	669.048553921825	111.0930660893	340.798589119163
348	348	516.378629267369	670.723956432716	137.406879540922	346.738169905092
349	349	520.705036610896	669.730375023122	161.764354211112	342.851111938403
350	350	528.942527293924	666.406457670779	112.450788812126	347.768921961371
351	351	504.143461996306	672.864598398597	122.085912429707	347.746912937765
352	352	500.502279413646	671.79252039879	122.335690301702	340.737478559448
353	353	514.206426080595	671.291751597663	145.502695673187	342.01374002418
354	354	491.438865424375	672.231733724766	132.484105471868	342.090921398762
355	355	532.216061256845	672.263167418786	146.594675473904	340.538749680993
356	356	530.464126129148	670.122809329801	128.58904940658	344.635443889973
357	357	535.451348056421	673.883606026775	160.119304839571	343.9954699295
358	358	521.93045930829	671.118387373707	139.383962477464	347.226685381659
359	359	545.74883918115	670.694300804585	93.8223509642954	345.882325943023
360	360	489.264831850179	673.267062366488	126.106889001111	338.122466597268
361	361	531.682544084438	669.886992903043	139.605007286253	343.298468254099
362	362	510.737302906384	670.386588965581	147.671461879026	342.281626005296
363	363	527.983052843674	670.447351108424	143.043709651182	346.032418973552
364	364	525.959548720433	669.212541350978	104.324784185092	345.076547884961
365	365	526.042484805954	669.274646401342	140.269032201303	338.225764162019
366	366	536.085586840255	670.21362086726	132.968083437982	344.994341011935
367	367	532.136960898215	673.725298611449	142.425712528433	339.319944403569
368	368	527.463351244058	675.604826652204	125.625926957101	345.614174830705
369	369	513.443702023094	674.187167111344	131.916521151717	344.098542490274
370	370	494.271921526598	678.087524148791	127.85241329535	347.63697614581
371	371	516.117589625594	668.889356715542	134.549276001035	342.750435116671
372	372	544.376091508284	671.193211409373	128.306560619751	343.464571416638
373	373	516.437956057171	671.626248412132	133.85966237909	343.453115449341
374	374	516.176119003556	673.358274304123	110.495655978825	337.552750647828
375	375	507.591493801947	673.740140389381	139.641965175107	345.724663071255
376	376	536.126099119181	672.698565121421	159.647897835286	344.095087075087
377	377	504.495136234485	671.825484623223	144.483519069503	343.275020361506
378	378	491.104565411244	668.498949728617	138.868969330565	341.217044596277
379	379	525.05935900884	670.093770769286	135.057732260718	346.804887244064
380	380	528.513910212415	677.70794690546	146.6762405211	342.164892038719
381	381	539.781123583391	673.173197544566	131.893816959194	339.782899513417
382	382	528.952014952622	674.228392124125	106.276953696378	351.442091527296
383	383	524.477442507774	675.872394290288	98.3732561518307	347.82048765619
384	384	548.026131758459	669.877231796355	153.850840747335	341.978193145341
385	385	514.634410553728	674.634411190721	129.524550991183	340.958483946087
386	386	496.872170468811	673.904640891293	131.215903006049	345.729854134617
387	387	504.383802709843	672.651949063551	137.082870879289	343.848394276305
388	388	525.380425367129	672.158193736338	147.696258002723	341.83510667909
389	389	516.747220629857	674.315478361041	108.704651078918	346.86114630906
390	390	510.795494410673	667.193456707924	115.405512991559	345.299859482318
391	391	541.703723402898	675.849596859091	111.021654558297	339.685676101749
392	392	506.218759289772	674.196068615462	121.685926334502	342.679015239123
393	393	516.28455065751	672.126977180987	126.356243123406	344.440456738425
394	394	535.772763038259	671.089189014236	132.934889962343	347.593487992059
395	395	517.183667886149	674.885267351063	154.060249071913	346.338124686152
396	396	516.346496565028	673.260191554272	132.72723135152	340.132910146039
397	397	508.786389523825	670.735983150175	131.775865091714	343.895781265263
398	398	520.191950299826	669.195570408058	129.834557890129	346.79078597626
399	399	544.29331604151	670.780050099457	131.866310869612	342.183263527081
400	400	493.837230738876	674.733859312007	144.628856260035	348.79644802608
401	401	538.326346723424	671.732995248373	134.320702595751	339.998045933657
402	402	523.171257149889	667.598108825341	132.115535534152	345.234556752113
403	403	527.001456718768	673.747028143871	145.960238568154	344.221621665605
404	404	519.310544008888	672.032267061853	151.270878353901	337.43583459201
405	405	537.571543195874	669.942897474556	139.726734054489	344.722043710663
406	406	529.162978386676	669.901964533133	129.572323859199	344.846697041951
407	407	488.905996090509	675.926476018866	118.003999260057	347.25588367557
408	408	488.15769480595	668.399373120894	128.126986554463	343.824535818733
409	409	538.313947470874	669.764032935159	113.679024730383	346.257688423945
410	410	540.680235426298	673.36689922624	127.607497282263	342.802361306583
411	411	547.8666711411	672.407210158573	110.362867373147	342.313054071284
412	412	528.107999075365	673.566428117597	122.191928956633	349.34300000861
413	413	511.59463401944	674.840521108295	136.025297364237	342.181040441773
414	414	519.842155901128	668.964693182531	123.692186495218	343.700655095523
415	415	522.28067531592	674.238140325353	114.98773215133	347.703234073431
416	416	511.82591023582	673.68633404504	136.756994244115	346.540757859276
417	417	515.792228369394	674.205201064065	120.080947158323	349.601670372658
418	418	535.357225017308	671.767522246123	137.730248746154	349.888543181153
419	419	563.932657636779	675.021282572076	96.3132647739641	343.885184087604
420	420	509.614137831906	668.082782965437	116.817450335735	349.648331944962
421	421	500.000443713632	676.564071183198	120.378845103702	342.56780983972
422	422	508.355523692012	676.107486270463	142.885783579605	347.459748280005
423	423	504.61924433502	671.413293189688	154.426093181355	344.299857302701
424	424	529.465769703736	673.512128103763	103.342873780001	339.836868056588
425	425	505.840283865828	673.234533146059	139.026199862704	345.00381019389
426	426	482.722629122293	673.555905966077	103.256405629546	344.030162262405
427	427	524.733279027591	676.945830074645	132.420302158487	342.833993613608
428	428	509.42560223989	674.635025897933	135.902465528007	345.238629348356
429	429	503.485715880104	673.238464608801	123.032586607336	343.871322545322
430	430	496.012033747724	675.317893040913	119.688027102017	346.08795113844
431	431	503.406778372222	677.339634449572	135.829252046263	348.275900897823
432	432	525.440885532571	668.720120074313	140.916863236699	341.973997512074
433	433	487.520161732257	668.740257935457	134.130478535939	342.320395147155
434	434	517.534424556854	670.207161402128	132.161881716927	341.963626657845
435	435	519.036186400662	671.804090885707	123.026865727095	340.128161319767
436	436	527.316923647415	676.123545110565	138.347160144425	343.535787008541
437	437	539.432981275069	672.374883258005	121.230107715781	351.361561918151
438	438	507.303518661108	670.051003308236	144.781594229321	346.729871376877
439	439	515.834608491085	674.088234360295	128.823876704648	344.93568170102
440	440	511.698400268624	677.014354447766	118.086659268139	345.486918323329
441	441	510.913755927346	667.162882573374	136.632239985861	347.716733029696
442	442	513.80535644187	673.677594105195	103.599400865989	343.970511615157
443	443	524.336602397212	672.013785419592	93.2236502360475	339.427853777604
444	444	557.347155760994	672.024466336892	110.188890942497	345.636718256896
445	445	551.110364626089	676.861553413358	130.759393673222	346.104207155999
446	446	538.612466086171	671.256331795411	161.698398464398	346.853705580164
447	447	510.238302526318	670.504546809047	123.559167834275	344.117338689043
448	448	527.821130732806	666.34444055487	117.590175226338	344.608838103422
449	449	532.686935638824	675.77260140181	107.914968707554	348.28750462968
450	450	531.272343165361	672.412118398455	157.651356111582	338.913899754577
451	451	532.805853478557	673.924898903485	119.475658988724	342.888023088248
452	452	530.261481598187	672.194865235127	141.927715247804	348.232433976471
453	453	533.365651836144	674.283555060785	141.927975103414	342.32485466055
454	454	535.191805463291	673.543454751393	131.547048457839	344.555466704913
455	455	548.919320546674	677.749275552564	152.201472089838	341.331202593598
456	456	519.209104213958	668.991318317041	157.442137713965	344.236907410717
457	457	526.60040900457	674.014934270126	138.863299395996	341.476309844913
458	458	542.292104594921	670.029484928244	126.888728908792	346.050204706664
459	459	517.027580918004	669.951740584251	147.194898336028	340.957498798211
460	460	517.900202824781	671.556547567274	152.843825721931	344.808401387386
461	461	532.877122226393	673.188021301685	126.354695581415	341.524143517356
462	462	532.584053226811	670.366206182857	118.908449071471	341.396684320533
463	463	522.692079311779	668.410088695477	110.560119053522	345.441783184985
464	464	528.297288701707	663.255443932791	151.184327178856	342.836988437268
465	465	543.768370863406	672.163515563983	122.946052446342	342.384996414213
466	466	503.018864456406	667.623798012935	143.01228992399	344.514324758803
467	467	529.0836969039	673.630139758615	166.58377272331	347.687622494023
468	468	533.927754739074	671.937033338572	120.649745405155	340.44471670686
469	469	512.628812843927	675.831094352632	120.805352260426	340.187794951339
470	470	533.593856245161	675.595563737354	134.280453082257	346.104534538534
471	471	511.487060945784	664.872056584607	129.80127963271	344.252332962116
472	472	523.377707760107	670.155500489838	110.415138605019	343.438409867659
473	473	529.839749554894	672.901094878827	106.498124058983	344.83226212067
474	474	535.249542507687	667.25585587509	136.685361347056	345.939263334952
475	475	525.095806600168	675.394221296964	139.239990775366	345.839500362665
476	476	514.648424816828	670.495496742686	123.540161054369	346.438849807508
477	477	546.448837581924	667.633136853673	150.713626763542	344.926603694598
478	478	536.415699534329	669.236692277288	145.695796593354	337.731686257938
479	479	496.744795741154	673.162318237531	151.973776800083	342.273449741633
480	480	502.911711779815	674.292295810521	156.725404183967	340.846206790938
481	481	527.811224826653	673.733719776859	154.407781921021	337.717604503148
482	482	500.112685865791	673.180023835042	137.661725066854	348.872292902037
483	483	521.809185598648	675.242047585647	160.070376146491	348.703798543711
484	484	511.273727672545	667.758763767998	118.93906695326	338.491848549468
485	485	518.768246601054	669.638662068706	139.404128457917	343.426663791992
486	486	517.529858582437	674.502992167248	141.509287923754	348.671344935115
487	487	537.772376137364	668.994718675222	155.00999735516	343.979692329894
488	488	533.064342053199	668.020633313351	140.781487966084	347.32513451379
489	489	537.227214805907	674.377746505946	135.493236521805	348.75992612975
490	490	526.142634792303	668.853973491245	128.943321422204	343.406984202036
491	491	581.549229484538	667.916997010011	128.33625111846	345.878128281131
492	492	518.387145634378	670.946933689598	127.233099593238	345.775541976415
493	493	510.327650038502	673.323788870782	138.520595747337	338.008938565516
494	494	524.240667203384	674.602086939632	121.691284376813	343.83115102148
495	495	555.981620604916	674.765660973773	137.987031865425	338.038154840709
496	496	538.063216113061	667.925427849264	135.712506707886	348.090044256889
497	497	515.310274799501	674.230293184394	139.057842353282	346.011152150788
498	498	526.278711142325	671.408773052635	95.2829493276146	343.899016503516
499	499	527.566867976514	671.630055562806	115.340421005862	340.93320497959
500	500	537.894282577459	665.230759652234	103.015803135691	349.826655118783
501	501	549.069970959683	670.779713077345	153.800227765734	347.900125853001
502	502	523.155830580617	668.224596268852	150.464604783165	346.488988667781
503	503	495.681920734455	680.049514243689	127.613501987761	338.029211137873
504	504	522.385833622269	673.704164859844	135.964296523812	339.363040109012
505	505	523.779623835993	668.484226344826	150.189645078884	343.172441081323
506	506	544.296974493296	676.385217580594	118.266171394062	344.545431405782
507	507	524.855364152914	673.915826894501	125.785931217934	342.697911503298
508	508	537.911245121559	674.699313714005	117.81534544741	344.879567648937
509	509	531.022322630373	671.039652865623	135.99914531682	345.305515698596
510	510	525.828462674912	670.490738055571	133.381040396422	347.414440276595
511	511	522.876169145189	669.848748154792	103.385017481727	341.729435810149
512	512	499.350591247721	667.442593704979	131.304190549982	342.943877058373
513	513	489.62453598503	673.432975694796	129.250151692069	345.887737706786
514	514	516.901456893567	670.742540203901	138.72796843073	339.929050194172
515	515	523.355623801577	674.604719095718	116.062642903539	340.40064748937
516	516	544.107469170635	675.906675819296	153.028298065801	347.922661545248
517	517	534.769759228907	672.38457972103	116.316191604207	347.19416294935
518	518	545.714895251491	668.658849691395	83.9623354288555	346.206407994439
519	519	536.834707017133	668.703438159265	121.486678390401	342.893236728422
520	520	533.178855192309	667.360008305919	134.964888405876	344.019944937964
521	521	508.123983328841	671.914730438265	127.095768383489	343.217373549701
522	522	517.627670621431	669.305612905907	165.425704438018	338.647105790895
523	523	521.687464210077	669.129002934308	118.558340785719	345.798423302118
524	524	509.514233346272	671.182764021237	136.97396906319	346.401209440182
525	525	528.810533978308	670.680842070159	137.832057588352	345.775259737841
526	526	538.342665997438	669.887750699542	112.938794751191	342.418269586708
527	527	536.646108246592	667.504362973166	107.90659423918	343.214790008687
528	528	516.330100769219	674.072163953439	145.015358640396	342.250579710342
529	529	548.784490861376	671.264787794839	130.47726601563	341.692122130581
530	530	513.570977641998	672.944741550047	131.287800251359	342.298158226752
531	531	499.758608002256	675.587268488184	132.780048813174	341.666435751425
532	532	523.272192903409	670.553433590473	135.133787026046	340.566756767338
533	533	527.112110813675	665.801270052074	124.980679070311	343.95332910745
534	534	494.272594757415	676.434859285775	141.484546274912	347.467799725374
535	535	519.023311502338	670.975175519552	142.174173597746	344.898574866349
536	536	542.527712176509	673.498081263404	156.592455037811	344.929288493594
537	537	519.693786586125	674.373596188011	105.762643033941	343.301581739467
538	538	501.491494619838	672.062606014616	131.214546866314	340.691957055814
539	539	536.960549889125	673.861711475431	118.700373581207	343.90616331317
540	540	537.272187516001	671.098540628365	128.812121225277	340.104869039087
541	541	533.239227182365	675.134770219606	108.034377676524	345.543988384407
542	542	512.074652298454	667.581057920621	131.815991933308	344.060262879136
543	543	520.65591992736	676.098649591498	127.083406081889	344.256035844945
544	544	511.265237325986	669.045113343752	141.569043260676	344.54213229521
545	545	514.654312881488	673.492866298899	134.092756675163	348.141938882546
546	546	515.733072151316	675.247645568329	129.614521416613	345.693862667283
547	547	527.427844324271	668.591864992822	104.783413068404	343.222056449036
548	548	547.058062708688	668.518867850182	143.349231018369	342.351907323673
549	549	551.548403428448	672.765266437805	111.633273556329	346.714560572197
550	550	528.624110379239	667.530487395825	142.606994284336	346.009832213157
551	551	474.405379820845	672.167627884787	119.847360205407	343.27358495578
552	552	473.38479915013	675.73799323059	132.811765991222	343.258043956882
553	553	518.61865987058	667.937416953865	130.761425476099	349.161821111677
554	554	560.505503320593	675.590534039722	139.005328679474	344.516883215556
555	555	542.100130270981	671.670732274235	147.121847878023	345.152968521296
556	556	536.471413428685	674.752148822375	104.368837443493	344.957651383937
557	557	510.911697850861	673.839683524487	143.08007167205	341.677456672641
558	558	521.633586751328	667.678308504735	124.74199405349	342.46630729066
559	559	528.881888434906	666.759696964023	139.536615332127	347.183389670067
560	560	509.264530488141	677.230288300223	127.861327325161	345.017930007962
561	561	516.874346419709	671.241196750967	119.975695893759	341.606930930933
562	562	548.820236834093	671.720770140229	132.639318822709	343.654690891492
563	563	512.673271814927	671.301776814376	131.592291331203	345.175584683981
564	564	567.917197508605	674.692990634872	126.895395518352	338.607998417843
565	565	515.497749217234	672.039229100822	148.549092497191	342.853119517772
566	566	520.400738425918	667.604067282873	111.295987241651	347.406407655105
567	567	567.270963564495	674.451526385655	109.982923905229	341.565870718676
568	568	523.564371148834	675.049237868356	112.157503877877	339.521420118355
569	569	530.631506778645	671.885825577369	113.266349847712	345.228043231358
570	570	521.870454902255	670.646631191521	156.795137340427	342.064148895773
571	571	521.460651953671	676.014833380122	131.872948064815	339.456763252045
572	572	516.497806120118	672.131537742502	142.554990342691	343.5073536496
573	573	493.325989258965	672.036386199133	106.162089485497	347.702649639675
574	574	488.902485336407	677.088330685766	141.862707321456	345.122262497512
575	575	565.040025664906	671.662161836194	133.589436911582	342.842152165346
576	576	541.249831045122	673.120067709981	129.310412488176	338.403919698551
577	577	546.011476008697	669.995644010231	118.165461471415	337.141081217714
578	578	521.847321998073	673.656533458586	105.687435975089	344.983623264525
579	579	518.827797648617	669.69419300167	127.032450125886	343.186625229146
580	580	553.481124507989	672.233971646977	129.356117223734	343.338628418103
581	581	482.460457088947	673.761268315036	124.365781902041	340.940568171381
582	582	529.528354856791	670.895624708189	123.763923203593	344.106081252057
583	583	539.172097092712	669.177810408013	103.357241944264	349.43004966622
584	584	503.158274376514	672.533291868579	107.684113159867	344.166514385241
585	585	506.739344869145	670.761989797791	119.130234613385	344.687911035041
586	586	531.544386588902	675.056519226423	121.977120108772	343.683219505774
587	587	524.762530226026	671.847047036763	112.775528947472	346.931919031804
588	588	514.208533617877	674.674353008545	133.335173492641	339.822673000109
589	589	553.268000757596	673.80683385031	140.628732470237	343.941148404503
590	590	507.334285344112	673.399138936161	86.4214671081538	342.887057882963
591	591	501.967481565849	668.236918980811	122.751858458723	346.329262153105
592	592	526.40655905138	676.198219022639	119.668427807336	348.762317597951
593	593	565.108713479163	672.899369973073	169.91694963494	346.054161091543
594	594	543.44684468588	669.388649108297	129.018656083235	345.605918575097
595	595	511.739804626253	672.680003528305	117.311119177074	339.853093902959
596	596	511.688186224961	674.423012202765	126.242510195337	344.025154043117
597	597	483.702762687516	666.449295668147	119.90478469011	338.753485695195
598	598	510.973451106683	671.118898392292	154.568748307859	346.745333596439
599	599	530.130436999486	675.430756441696	131.918660536041	346.262983058173
600	600	523.973281300659	676.84857791321	141.846113535435	344.161615480847
601	601	513.217729843298	665.19887852754	150.664553229778	335.946516741148
602	602	509.812641940441	665.193088896823	127.380442601666	341.177768674893
603	603	529.335531406712	673.389524430149	120.791907541788	345.213156251504
604	604	521.757191644897	675.140384195202	126.246467003139	346.232935956052
605	605	494.634677723917	670.472692055063	149.397324372459	343.863013697903
606	606	532.865635690471	673.747701771542	163.803461513698	345.395487396177
607	607	553.607709168571	676.765592613428	140.845418191311	343.252486383115
608	608	472.851352762562	673.288476570259	136.928363476033	342.581585385321
609	609	510.233810484618	671.7557568069	139.97428784932	338.913184539047
610	610	526.452902330475	671.463391421617	102.926008369823	344.903723367624
611	611	509.431246723114	674.608977171102	116.087817483038	341.014816362504
612	612	522.688943169443	673.001226112939	128.827186225403	343.157788843518
613	613	563.848540680384	672.160570214939	136.771647149117	342.139632077996
614	614	484.50994002992	669.024145205904	130.196387501223	343.960412473159
615	615	524.569068122994	670.665000921673	121.453449208511	342.058659885113
616	616	518.466974337113	672.760576251115	137.899019020732	341.624210922108
617	617	520.099438414174	673.241795043744	144.074829704824	343.052779294202
618	618	530.512905447497	672.031520985976	146.902097703412	342.496586154534
619	619	550.59362612511	676.375884616613	132.730305805079	345.479993604733
620	620	513.665826439596	676.104263209297	120.982625300921	348.281430835644
621	621	505.589738716964	675.312382544806	174.263051100387	346.027981973898
622	622	516.834757360218	667.246021015684	138.682105447723	346.610140733925
623	623	514.965675829871	668.891101023005	150.719164806205	340.276888046887
624	624	526.071215717376	671.354901308054	136.846879827583	344.467032103484
625	625	521.328033557216	671.057730757275	95.1326006512539	340.42953455475
626	626	520.039689314566	668.18121266739	138.027259167272	343.842816684058
627	627	528.427315185208	675.815193245891	138.185341034462	345.185664948681
628	628	514.012646101081	673.580845138347	146.845897853596	343.200091378508
629	629	513.501939763964	670.484534320526	109.96371280502	352.968469811228
630	630	496.845405896943	668.147790579199	140.552712690579	348.291925024953
631	631	534.684285911349	674.218396659776	118.736274896686	343.756132460791
632	632	504.65988557073	671.323607957928	141.962928697104	343.608030102772
633	633	518.305733838521	671.900102236275	117.952001673299	346.4229538287
634	634	529.774928119861	668.48052626377	126.364220864172	346.677277663297
635	635	529.484678236057	668.163278402111	132.567315314227	344.170935568452
636	636	509.538536164433	670.51250828576	133.366672082693	343.675939779509
637	637	525.100746134256	669.548062223703	119.735842007354	344.018254330151
638	638	508.375304815563	670.493989289953	156.6686892973	346.102110079536
639	639	502.338003946588	670.06347025181	126.488269183355	345.531892680543
640	640	531.488649178903	669.622758859233	144.335237627784	340.488459042253
641	641	521.420461982468	665.924288957429	113.804578298695	349.384735306012
642	642	514.519230590859	669.197159621974	155.187790224018	348.900620423984
643	643	499.819113067254	675.200585615036	116.042229034238	344.888103047487
644	644	551.879166351891	677.9309799255	138.939927589912	336.716979647542
645	645	531.741116419306	671.940738393751	132.644712928381	343.753666603228
646	646	526.702659039841	666.255024709559	114.173849136317	344.18821717651
647	647	547.433763091102	671.941791421968	110.541826386074	339.683425380546
648	648	517.545227922506	672.042282984093	136.67395352299	345.030057138369
649	649	531.424333453275	676.156791038053	131.78440201392	343.334104508886
650	650	508.049617461734	665.513096614935	115.791749916049	339.971817868115
651	651	539.909814529617	668.981909071972	110.02080817793	345.780002810646
652	652	512.698966703035	668.045835060484	114.195202758243	339.352766506714
653	653	512.925691700108	670.976357620565	138.029912919535	342.527269267582
654	654	567.847891364496	671.151842383582	115.435994151149	340.007216365634
655	655	517.033484587625	670.557600136889	148.479720378622	347.621441476125
656	656	525.284013443438	673.841079529923	130.546382710774	343.80656010442
657	657	535.898084006338	671.773589888465	148.252997655856	341.397923249723
658	658	517.329773231421	674.752054411846	157.152165802969	344.468768884412
659	659	542.424988981194	675.220061523037	136.47463217806	342.084074015033
660	660	490.47979109172	669.455614508896	151.363523169546	339.623675369582
661	661	483.856504766382	672.6859955344	114.384043568584	341.044954061422
662	662	501.462094209228	673.734968750117	122.489110088349	343.312631521032
663	663	540.642695314694	670.917157597486	108.792606659551	334.793173691138
664	664	516.634639545161	668.469297467332	105.382310251253	344.90768624683
665	665	510.682130156345	673.389995660403	120.569945116076	351.461667664091
666	666	512.506066765546	670.186550329777	108.307045546564	340.144799153437
667	667	541.457472669361	670.738886392878	145.483228685226	344.699943669971
668	668	571.413514997658	669.856358766571	150.613516567975	344.702740505889
669	669	532.097245513561	672.269028393841	108.265359836144	344.486482113716
670	670	484.746826245147	670.1709516731	116.812039611704	348.762606580039
671	671	545.848523237075	672.460535403088	131.852416557019	348.335120681778
672	672	509.600688218307	669.353133285259	155.121863943055	345.792115596255
673	673	520.417213769617	674.101723933914	109.939104142745	344.803894338408
674	674	514.246547647278	680.511288134999	120.158823968379	341.581095624577
675	675	516.934862577612	670.816241154209	159.927603263114	344.069276747085
676	676	485.591219843223	672.091799073144	129.927794793394	348.281071813996
677	677	527.828114967473	678.889382406305	135.986098665302	344.344449930495
678	678	486.683321950298	674.712704002898	148.21363343993	347.94811273439
679	679	542.535215978915	670.516893840856	95.616335509309	341.336283593747
680	680	516.975109572963	673.966355766682	126.219264356446	344.669771796467
681	681	534.088544326796	668.60187266495	133.525121381979	340.372118832282
682	682	511.698581254534	670.405111358398	133.699785123639	346.753570604497
683	683	516.231692529238	677.398446850121	151.833201548842	343.614960787808
684	684	516.221511477399	673.568344652432	136.888543029568	342.123391715405
685	685	510.35581948184	669.012420824813	146.210276206387	346.771553924227
686	686	528.726262017738	667.06470513158	125.89183807144	343.292300162306
687	687	526.59063942203	671.991508630979	146.593913214762	345.467679719713
688	688	559.144303082612	671.961435110224	118.324367790156	351.100151076005
689	689	540.784998612989	671.428790756024	109.70910865193	341.92092583817
690	690	491.588114927503	666.646191886556	106.307379292267	348.152884360044
691	691	501.929073086377	673.008995800334	113.569009766461	340.067142321021
692	692	526.974112213286	672.648769970049	132.40893666145	342.267235802952
693	693	523.438118451956	671.122060079201	123.71089164773	342.662215184753
694	694	537.322058691008	671.501956407359	123.495830625005	341.760269615363
695	695	523.861918186522	676.157644854778	127.718568984871	340.867111930852
696	696	515.432430651693	669.457165271778	122.436502750704	346.80711327613
697	697	551.606296744033	672.761387326057	122.926148409237	347.620212936064
698	698	510.834087890868	673.343746878706	160.047643028771	345.5153909458
699	699	483.540876384368	671.512625934083	141.743200745146	340.47695035841
700	700	548.129038500176	672.902337680223	89.4994598041602	341.280822690229
701	701	535.822880358515	673.73182379714	131.530517614651	337.768116312877
702	702	506.316443658608	672.014315170117	126.374517385478	341.762627952032
703	703	507.660339569666	673.622236981944	129.830017394687	344.640455810128
704	704	502.869670812908	671.243484568145	132.209114779127	342.521520701184
705	705	526.3282515483	667.714564715451	129.726693646452	338.395042885713
706	706	523.03204437375	665.895776892436	108.304524852586	345.743774331932
707	707	535.23569376241	671.594549341049	132.356586089856	341.852333344491
708	708	512.162917739632	671.756587167785	115.04905811112	344.819748255442
709	709	528.417975758568	669.886271605636	159.82494180744	345.150397998024
710	710	514.403753203487	669.443516761023	131.249362226302	347.696250355666
711	711	537.772917490471	673.687687399493	103.151535383434	341.960643765837
712	712	540.459902978203	670.579809153975	146.273758337226	346.429751470986
713	713	503.33777896251	670.502464065179	167.575312829247	341.234310754369
714	714	518.164554140492	672.516681259772	142.164154819807	338.454849366936
715	715	528.863788215508	672.341156826986	126.226323068325	345.951360623829
716	716	525.901048677711	677.935974477919	149.518815988462	340.479437497352
717	717	528.179600198672	670.921850517426	141.665530799677	340.754497372795
718	718	521.509852510971	665.417811539318	153.781920146172	343.10415750561
719	719	496.631646519748	674.782611647409	146.683836086203	342.13165601285
720	720	532.085142923153	676.395753696717	120.930636178275	343.945448458768
721	721	491.397094227768	675.035670739343	131.211576138494	343.362476071855
722	722	523.80492378002	669.748199961384	98.3102237455638	349.28840501924
723	723	506.525543650745	667.973195087694	145.213305406574	343.523806621745
724	724	520.539346202326	673.294719136527	112.79218610636	346.523010940258
725	725	524.909428953257	670.170623881123	138.167790436359	342.735756599239
726	726	529.500393052533	676.648557622658	131.229752683244	341.937995159454
727	727	522.539388018844	673.291065079002	141.350583155445	347.848758173712
728	728	535.709175660722	680.663930662928	111.786163185645	339.905875905998
729	729	536.038210691956	671.921683543901	144.613663168429	344.936374816438
730	730	517.400661613229	677.526463654256	109.652217785341	339.036440507499
731	731	505.741852399544	671.512476222563	150.008183844565	346.035078362891
732	732	558.881156721731	675.969931308802	144.876876507236	343.102232595775
733	733	511.069327751548	673.083810875924	144.08736062716	340.686219145839
734	734	524.488632789928	677.587462961099	155.305777787587	343.753513853128
735	735	504.891240050182	669.571388078848	98.6268919573533	344.057942317916
736	736	540.21145659736	668.85241624335	161.565210540672	345.087425343109
737	737	529.307257101591	670.369705353061	120.340207647733	340.135116055058
738	738	535.764535021765	670.601869684031	115.005403728308	342.818996438149
739	739	520.394904090643	675.801903299989	150.699176096011	340.517986894131
740	740	506.689152272449	672.903270344108	136.832867031408	345.685667167913
741	741	520.956479259738	672.698355070529	138.425106310105	347.398830532974
742	742	526.023610602638	669.430471080286	96.9943074292578	343.685701268424
743	743	533.741757553454	671.237595000495	124.316427177017	343.796583661991
744	744	548.314415222992	670.697443638752	146.765226162137	340.740962779074
745	745	510.819870298827	671.972465395922	132.096290356769	337.42846821325
746	746	539.275734296753	669.523152050724	109.189458475131	343.016422380259
747	747	529.376495491209	670.581335742717	112.840884117334	342.975105104516
748	748	522.848652852668	674.932163608077	134.384867582165	347.183864377733
749	749	518.978624704026	667.041275491356	123.79357144684	340.794381952356
750	750	508.719117103694	672.512044025722	125.416174630481	348.200406836222
751	751	496.315399480909	676.85629132914	112.599335488509	350.133797296025
752	752	522.086388115868	671.949552149008	133.297650360167	346.536093761796
753	753	512.308602560828	673.794246476096	103.287960085493	347.620465367015
754	754	528.905632662331	675.727283501271	107.35659241484	345.434437026194
755	755	505.466142151771	668.025392312928	131.684515805443	348.334257979455
756	756	505.216804585438	675.203740698056	136.515826951059	341.586741884631
757	757	524.177475816076	676.86184601502	138.754088652439	347.070202087658
758	758	529.986896765304	673.541143494976	113.642649680521	340.717960087829
759	759	499.524367821803	670.874288477324	129.079416026479	336.548946111602
760	760	489.64887203671	667.648959728129	108.12675796263	343.839667783741
761	761	515.000418107256	665.370208036544	143.737206912016	343.256729952776
762	762	550.211670227899	675.073034306187	137.615800290509	336.522745203188
763	763	541.358103587479	673.088434396283	125.931079581067	344.05569471038
764	764	525.707911196792	673.943097623012	164.385299101444	344.134128398674
765	765	513.582870222027	677.734114214164	128.171859685601	347.460445622203
766	766	524.342231479484	669.035718561371	132.380495925212	338.992179122358
767	767	524.280278667814	671.483222804812	146.122513212246	342.828179989142
768	768	536.008864783934	672.245696875744	120.428491592455	337.868510843268
769	769	526.30645982316	670.054652417116	148.75016481181	342.75915901819
770	770	508.78327647928	678.206960201127	121.704955375403	342.018134402311
771	771	554.081396760697	674.338972221509	128.116261777346	345.717687094203
772	772	517.186348460481	673.696472520635	148.810649006932	341.440352307126
773	773	568.359094460341	673.100007054243	149.877299824672	344.209751946243
774	774	514.903216378228	671.027560061147	117.017643720805	342.328767269723
775	775	520.925016515297	668.928229710226	130.770289683736	342.15092304811
776	776	519.707313364384	675.849413231049	153.829581591	340.565901194031
777	777	520.583113082458	667.136352643691	121.073511850767	342.165163967913
778	778	530.289452602421	671.91699415361	136.078191479358	343.522025959831
779	779	549.924990251624	671.705287766274	95.9175277806922	345.318111087682
780	780	507.859562478086	670.672378403534	104.744925930733	344.48903289027
781	781	530.181285865424	674.640116163048	141.409220106146	341.471513821412
782	782	539.97254293226	671.163181305197	108.293545565021	339.255820802454
783	783	547.164343076818	672.883847452232	158.386275212703	348.867121120812
784	784	511.456963548048	676.755177289104	144.975811406548	344.377334344559
785	785	539.963392106466	668.333605780075	159.669244692772	349.24847600713
786	786	513.694012059048	671.878422038019	122.784808504524	339.838776041441
787	787	511.448913512252	666.879225773373	123.807958450425	344.882131705752
788	788	547.67062371076	674.908484108914	138.394385513556	345.571916416076
789	789	564.472975750311	673.63724148743	153.262151664979	349.078754051492
790	790	528.892205245147	670.9068747794	110.942235773054	343.519507037206
791	791	544.22270400074	675.613974449408	131.426200917981	343.772564433088
792	792	513.986532253341	670.498078107054	153.387267190316	343.007170874558
793	793	519.779980945654	675.375731235783	120.136083107854	345.280550259637
794	794	522.269756997165	669.074938636354	126.429843752335	351.046587376686
795	795	524.807542617683	672.424048242241	139.683980203393	342.941987633245
796	796	518.210619433311	674.808830814161	157.22075576985	344.37704910883
797	797	523.995468834851	671.770816204678	119.110996369509	346.443573732087
798	798	497.504889750624	674.571925863809	145.723280710619	341.027286244233
799	799	500.055023967288	674.150716330271	122.495941050704	344.749862689675
800	800	539.73590298734	679.861281842634	144.210445813078	349.508211471318
801	801	523.805262547348	672.299870458819	137.476899270114	346.679360353433
802	802	486.317288206736	674.139079813218	134.05420140635	346.825591534717
803	803	518.638521942479	669.31966728311	135.870297652599	345.33600199979
804	804	554.588609386672	678.004618144726	107.666200950703	352.00352758533
805	805	528.34388087907	668.770298981789	115.385270875796	345.203975332876
806	806	552.659796861769	675.873548910089	121.777411803253	340.762702202049
807	807	515.551885471172	672.871821085554	126.62802228432	343.40445691249
808	808	522.539752644144	675.334797429177	124.760276218784	344.676253866594
809	809	498.672797748637	674.095751036884	129.372031071171	344.220061556783
810	810	518.346684525878	668.924989599617	140.326871973873	345.396824531152
811	811	527.366492258007	670.055382098997	132.94555335684	346.392843531647
812	812	520.866703534452	674.680567615153	123.243694437759	352.279892590452
813	813	516.84356978855	675.610779961906	161.367832630424	340.360333975959
814	814	495.738902752443	673.933996112029	122.110748502933	343.5881669886
815	815	520.523921005046	668.517307610805	108.784794613283	342.750036121511
816	816	545.975588984361	669.775731880514	145.589307396655	341.411317348909
817	817	515.313901108068	674.662541189604	129.857397989005	341.862651380992
818	818	527.985145156844	672.402217508771	153.201819746891	344.147014561764
819	819	492.997274188803	671.208830978905	121.016725323695	348.724353477908
820	820	509.064320419016	669.266093638281	126.7829388545	346.305128666935
821	821	517.210935074589	673.290435129577	124.089497900459	344.890861992366
822	822	518.05960129783	670.258100627456	117.176724732653	344.106168336685
823	823	533.194864542038	677.558509756309	108.618482981994	344.542258737566
824	824	528.825935491713	673.241101432999	119.459374348589	342.595621404162
825	825	518.615753580793	669.25855423982	116.572662628414	340.408345158522
826	826	525.645955569766	668.866982604124	144.114894765374	346.850415828099
827	827	531.368681031537	671.564298876451	136.818445346422	350.2379285218
828	828	510.091635088971	670.183498281731	133.342653559061	344.985654525172
829	829	497.947345183703	675.478199941915	112.680376788966	344.449667533156
830	830	548.246385990999	672.037111742371	123.111887148992	345.424591130905
831	831	477.38159653147	672.380430657783	123.160719191307	341.850482258789
832	832	529.930020847569	674.014382916767	108.366960848539	344.240869518344
833	833	520.285865515342	671.581058069921	140.512663891638	349.316360447518
834	834	518.020324655769	665.9275218509	118.717229691916	348.093193335248
835	835	530.336649011784	672.666499499142	129.521205994387	347.930941260928
836	836	539.526821061425	673.969764828915	127.892473054756	342.398716268807
837	837	497.149304239948	674.076633723085	116.078530095519	342.736522824011
838	838	514.345397206001	671.334480337395	117.39034854397	346.50513118556
839	839	525.3414692502	671.594580507686	127.198838907626	343.424618548656
840	840	566.674028015565	670.368006639816	125.679070507718	342.811888108495
841	841	511.222293539441	675.988406556815	148.072263859021	335.929764412291
842	842	512.179879630571	668.478651975607	109.759986727144	346.928902002485
843	843	512.09562484484	673.60471265067	141.768177119447	341.269863403738
844	844	509.002406220918	667.583015391755	123.879484810564	341.966307641365
845	845	546.793781962193	676.098939147298	112.22168923457	339.535622004678
846	846	543.539998016669	676.313472194236	150.208921704704	340.868379380035
847	847	522.22174553234	669.734397123956	154.721584663957	345.910040933216
848	848	534.482154443764	672.030709357638	138.48465356909	342.847574832552
849	849	538.786429737018	671.073264832639	114.069863994136	343.449923737031
850	850	531.201174454543	675.308882416292	145.669700583078	345.78688795542
851	851	527.05885252038	674.131386220989	120.055347048484	346.868099782688
852	852	538.307637083234	665.338355731863	113.693139649174	346.438492242814
853	853	501.795545042355	674.011466562108	149.614442880077	341.38284283498
854	854	500.056057886231	672.678630322392	138.473280107174	343.194716262969
855	855	525.211308322542	669.988076819909	129.779376692731	342.044155320901
856	856	538.858069088712	670.087129516543	123.163606520714	341.618740619032
857	857	509.784483692953	674.020432489971	141.40626303159	348.292103971393
858	858	525.974897369712	674.872807783887	104.746947171696	342.634972216083
859	859	496.946468645635	667.665868456495	160.986115619622	345.490669743657
860	860	521.68038813785	667.395233814809	126.055869425426	347.69193678386
861	861	524.025615002684	671.343678821546	131.755360398425	344.550761943246
862	862	515.082023770077	674.154437550444	129.559637341185	344.023892834745
863	863	540.535410231319	668.381511173786	118.938208925398	345.317353029301
864	864	492.805540913837	671.105341729926	138.475621920131	343.369708741314
865	865	524.239984123085	670.195497440558	148.832735839128	347.43010572466
866	866	529.91202321232	676.279677118339	115.643071980417	339.326180804049
867	867	507.921957067667	674.139147944643	131.493090376918	343.988690053817
868	868	545.272708054275	668.153054754204	150.847299301574	344.888781628482
869	869	489.186335303127	671.966889077091	103.904246664313	341.178246485238
870	870	510.776631634771	676.764064010128	136.770357930423	346.008460284573
871	871	528.740386495415	669.868696004629	112.106015897137	345.591612241029
872	872	514.192752401273	678.680852928816	140.067472502579	341.541634626978
873	873	547.426674967748	675.925377707891	103.633297198102	342.793594941114
874	874	501.151029027306	673.183732213085	126.104651210856	340.814381783885
875	875	499.857394335721	675.436748824593	157.699110782287	345.861710543079
876	876	540.231113475804	669.876767153508	112.584267457809	346.716139829606
877	877	525.165040390068	672.140071583764	115.860236913792	345.343660999191
878	878	528.694573597828	671.317588618008	147.271513693549	340.772198992866
879	879	524.312112437653	669.682980755571	157.363631816411	343.644531631303
880	880	533.501059539053	670.151581068847	133.966650379163	341.831111799962
881	881	542.84189598051	674.101100562748	105.280424861207	344.648349251643
882	882	526.461046094067	675.126836592965	136.340617523561	345.696241201917
883	883	528.12580105415	674.914138066365	141.037255340178	340.616327535073
884	884	499.35245595364	670.882992934298	122.341849004046	341.377067585539
885	885	516.488881256969	671.712518003098	136.916937310877	343.753183814025
886	886	519.22822202996	672.48285754855	137.761017701564	344.153898772765
887	887	509.137903680794	671.350959151781	132.726417768266	342.298182552141
888	888	490.564099221596	676.353924556023	155.768575395266	345.174074760433
889	889	530.75992173897	672.093482246349	105.837700657127	346.149607440859
890	890	540.130603411053	677.245606115708	128.877895235365	342.156716547494
891	891	539.44048878441	671.107250655464	153.879937916015	338.757622925126
892	892	506.512773494392	670.574819039715	126.466525621684	339.707940207367
893	893	511.082416948282	672.619327930397	136.776111905931	351.076309151272
894	894	527.480931113617	676.418350759402	139.019875654393	341.063214073407
895	895	497.80736525619	677.24491547396	157.668062501769	350.328156464637
896	896	532.165317092071	670.314564708366	131.150168243104	339.592723694324
897	897	532.449223617135	673.134768497213	133.681237365352	343.062900988794
898	898	484.276972781087	678.029849392022	96.365625026261	344.48499663249
899	899	508.168322279805	677.544083863046	142.091010363696	338.451094575739
900	900	525.926117025666	671.318060520071	128.103304444714	344.150782436395
901	901	542.455686829074	671.71221808245	115.697665413803	346.175735964714
902	902	521.548806663406	670.469096513413	113.811410909346	342.83057900602
903	903	526.166383609167	671.111091250654	139.368199114138	341.168723552851
904	904	537.124835568335	672.905973004041	139.816505881398	346.318766667248
905	905	515.122983462916	675.512781676056	137.085551677508	341.158666659286
906	906	531.61587546138	665.582247314152	132.921134577033	347.902616767679
907	907	499.019666666211	675.843092834123	114.335036127822	339.878638795408
908	908	531.600267945498	675.342685471411	118.220632233818	338.752310388955
909	909	537.357089367515	676.864604302222	137.65034801344	345.416197337383
910	910	492.497861508803	673.487670475564	119.28817267558	347.591244389769
911	911	496.354780194996	670.440255645494	104.866146438736	344.911272649037
912	912	516.070134800465	673.03463115025	139.486899078827	348.91463968264
913	913	560.456417469826	670.407916929258	160.594474176065	350.209758553408
914	914	535.254416379739	673.139048394787	142.241509270461	345.841526570582
915	915	526.033178182537	676.558510592056	94.5590687973409	344.274605619513
916	916	531.889677331446	674.622578983116	95.940518084362	343.879088754621
917	917	509.10306941787	667.673228978914	126.152658611527	347.805546234574
918	918	532.060826073978	670.698079306994	143.266978497501	347.316646437207
919	919	513.630407774267	671.680050438202	115.834816015982	345.70484791485
920	920	486.428784003903	674.491402309796	120.777952018752	345.117938936284
921	921	506.803150034004	673.90392512267	91.0590476551121	344.601206345114
922	922	544.234622506782	672.33016378958	132.080596626531	347.974992196362
923	923	533.598802890409	674.167542995711	116.50453959183	341.018436749739
924	924	515.283476508092	667.020049857557	136.716188827474	339.83130035899
925	925	508.114964764356	668.767913371853	134.148864890554	342.730088515279
926	926	540.234637935177	673.191511571661	139.946897715546	341.213683971792
927	927	520.019311376423	668.608755537798	118.248282019866	340.353893163305
928	928	482.920773187985	673.871132186676	117.54862436096	345.966612526866
929	929	502.079464818303	673.554245739116	133.759431093494	347.989900394513
930	930	498.529509851803	671.881922585335	129.990151747271	343.673126270557
931	931	547.411966159433	672.426598705406	120.908527163533	346.903414424757
932	932	517.791558880418	670.647455239563	137.092768295321	342.802019803103
933	933	512.69167185522	671.002592496518	145.380640543036	343.123965868694
934	934	501.934230420144	676.014472329529	126.415113748597	344.025584786477
935	935	524.531133631979	669.40704211714	106.825743380179	340.255899741675
936	936	539.050272181567	675.067751787511	150.697019456411	343.604906482317
937	937	524.617898621012	675.626857665565	90.1599384967553	343.86279913435
938	938	527.732081619406	665.946946798774	160.132830328142	344.891926930404
939	939	540.910640784834	673.688586332875	109.42686813198	348.892623382611
940	940	534.635126218772	672.958861546873	120.922352238511	344.867829703882
941	941	534.789030828361	676.053431749548	136.40156286786	343.407011119205
942	942	505.75241521194	675.981243791801	135.967123441821	342.469182314565
943	943	553.84125777701	665.917596633145	131.074909921005	346.021735821625
944	944	509.218692404003	671.516046440298	141.440767166843	348.695857934469
945	945	483.734965282733	671.557176880884	117.653980746928	341.163937424149
946	946	517.456568296097	673.228655062892	140.767785333363	347.138387311604
947	947	511.290930250787	674.206869620199	158.676667948781	345.88600493051
948	948	511.925716749863	673.371279154649	133.660313963608	340.72098225714
949	949	493.415794935056	676.089578280958	127.226569496983	339.793453141721
950	950	519.644170185624	671.512203268251	157.799326410126	339.894790350894
951	951	540.470816338377	676.308268595574	145.594456587214	338.491582037695
952	952	521.187192806305	666.44555978404	144.395366126373	341.64261049806
953	953	507.349424780847	669.838219166765	137.949473161781	345.616467060803
954	954	492.301914866451	671.57415857681	116.988388957096	343.966554560962
955	955	499.173875365355	672.35045831018	137.647090995364	342.172395062816
956	956	500.161157501363	669.540188932922	152.917182916102	345.676417793115
957	957	520.966237950922	675.068222308683	119.271591256023	345.108546085968
958	958	536.785635649378	672.741160234086	147.55516812832	346.277635728205
959	959	519.776976772798	676.662546622238	145.703640533878	346.54071663228
960	960	514.096183032097	674.107461670088	147.792614412955	343.349282843143
961	961	517.995292574214	671.916229394893	118.35992540128	343.957553360739
962	962	513.609750715887	678.749641247438	147.957784983038	344.791471425905
963	963	509.912544192858	673.465511564908	169.516526014963	344.374085914129
964	964	494.583629318541	671.040153264868	156.970314949363	346.467310372829
965	965	523.740030758453	670.021732274032	138.048783690801	342.548788233436
966	966	523.388688237652	674.406196145153	134.717493060934	343.414013770379
967	967	508.219932072389	670.2274209895	153.695678243508	348.323662187385
968	968	529.049327416658	662.459002884448	111.100384550516	346.1888003
969	969	516.204456503914	670.503173490953	132.251113484303	341.323661993829
970	970	540.601196134099	668.162020689451	151.440791535197	348.694037908501
971	971	539.618800600904	669.442876238532	123.488372899835	343.67964669739
972	972	524.827636720726	673.603106418427	107.984931772636	342.023184668196
973	973	540.330608640177	677.577861374137	142.180595374348	343.162241389958
974	974	522.252329215996	677.540179463299	140.360659434896	346.057270835045
975	975	482.780162783215	671.536644929094	133.838422813538	337.803594121731
976	976	509.747804578139	674.116584046184	135.575371526037	345.269671066068
977	977	531.169015321911	673.434355491142	154.078077142489	342.64116531185
978	978	529.972721482458	672.672117925893	126.55927396352	340.501336564295
979	979	532.288091212397	674.178023355166	146.491085306407	339.941522933916
980	980	505.961239878246	676.889489236383	147.61811017723	346.201929603157
981	981	525.491173099011	672.697450223546	138.386851088007	343.730477337428
982	982	530.167639695517	676.796916632191	126.662175727921	340.405093794865
983	983	510.637627728676	672.250864832956	138.792955047041	345.922545727801
984	984	548.662689231888	675.499293945411	133.12218473037	341.64059376066
985	985	490.660773799936	673.860964831571	141.094711023069	342.711567544087
986	986	528.643152203709	670.42980185363	120.426826672058	347.357325662317
987	987	532.232963267149	664.496400182555	130.942828893628	340.379713232354
988	988	526.866657521251	671.702253439066	130.691195662514	342.002172156448
989	989	520.843870257564	668.354442739508	130.624537636726	342.823055504245
990	990	545.859057539477	672.255356082986	97.5750950227542	344.263400362386
991	991	483.811412540376	670.836295636158	139.046452063389	348.539222874142
992	992	523.820926133629	668.292699837593	133.18712737591	347.61596626619
993	993	526.236974422997	678.539315627577	120.815876589048	344.030719098875
994	994	527.223439407669	669.103805210782	165.507237313623	341.810732705978
995	995	526.191845903942	671.667768756913	132.195625402231	347.489407240726
996	996	528.138172354435	676.851683466861	117.92183751614	343.253887649545
997	997	507.943308590862	672.662301811745	111.152511950621	345.999521824646
998	998	526.055435663557	672.60581545768	146.709965191251	342.589635806528
999	999	497.074992288529	670.648359243759	129.747059169127	343.319600855557
1000	1000	516.918407630223	670.635551276212	166.013594337255	341.258399965381
1001	1001	524.478346141051	670.073243523721	125.536451996704	341.00034794049
1002	1002	507.806331366266	670.166793455028	154.857990927299	345.036060954093
1003	1003	522.026046369346	675.236607546647	133.616237226933	344.456917053594
1004	1004	558.615833559694	668.002277363388	110.542467233701	341.396857176665
1005	1005	524.586455378547	671.368154224105	123.97299467904	342.906551007201
1006	1006	523.092202842588	679.049554036111	161.221005396235	340.152056488466
1007	1007	514.90783892283	667.32166950193	127.199949451603	343.887465905341
1008	1008	515.035274765711	668.381917288559	143.446381988394	345.775948644997
1009	1009	510.649867068663	674.883784382106	118.779925280886	345.782572117978
1010	1010	554.136664321291	669.502301272995	136.033740267002	346.232124975815
1011	1011	525.383092941799	671.588346527425	154.341195622281	343.766857187464
1012	1012	532.270569012506	670.072682304086	129.746207158989	344.624014733016
1013	1013	541.083473374349	674.648002626348	111.63509026668	349.661669769776
1014	1014	537.143376560989	670.974767263937	135.538385162106	349.451749444219
1015	1015	528.674560757487	678.286667928223	125.97088363128	345.55836728716
1016	1016	517.918529681267	672.807173815377	133.737146857426	344.285087702573
1017	1017	530.30077955652	676.466213524139	126.817943062082	342.647015114604
1018	1018	501.125360534836	673.18825663818	133.426989945721	342.23895357749
1019	1019	499.603701195435	667.816137106207	135.76900559137	343.88395682741
1020	1020	559.150066678253	674.097833161889	97.9594829102021	347.091425114435
1021	1021	536.343217048847	671.877529231358	119.746318907774	344.785778824596
1022	1022	497.631317211582	669.864785371063	124.434514601591	343.527774276025
1023	1023	517.929787959426	676.777148709355	111.976171695641	345.014694042561
1024	1024	505.177804329892	666.737607049512	127.961628738819	343.186701197505
1025	1025	523.783200578537	673.938672630927	139.423361102616	345.268901742329
1026	1026	526.954586468092	672.482586187362	152.782531953165	341.609398446742
1027	1027	517.041343788028	670.91254914995	135.348409890246	342.372626681479
1028	1028	515.924664848219	673.765395949665	130.831239824746	343.496790019113
1029	1029	544.789333985202	676.248501830539	121.328244199008	342.004465654512
1030	1030	537.50473993521	674.849812499451	140.974213351953	337.979303449356
1031	1031	523.423215076978	673.386718079974	148.440788678443	345.053764878776
1032	1032	526.656914027392	668.778965655498	123.972860076367	335.186616197646
1033	1033	526.818985315112	670.068746548087	157.774244174597	346.003275299451
1034	1034	521.980469826336	676.922399107487	147.635982489062	340.32367824634
1035	1035	502.304591660495	672.925033638581	128.83314842448	343.444595315658
1036	1036	519.935504699836	677.772120197729	160.543043340967	339.682412038179
1037	1037	523.936432883869	673.863200716399	147.451337792987	342.685535371531
1038	1038	473.741711141935	663.77241183521	146.875253663756	349.590393475862
1039	1039	524.505004541678	673.967147453921	146.660489269029	339.104842358855
1040	1040	513.155511391232	678.225404523967	117.007110261678	347.969914574834
1041	1041	518.702700336829	676.038915807217	123.255387832873	343.146591431045
1042	1042	553.107433747468	672.648519313597	141.006389361132	342.25772521595
1043	1043	541.165386829155	669.973857251973	145.330659566005	341.209383647221
1044	1044	566.452727989625	675.333661869959	119.703958321605	347.986594980609
1045	1045	517.488472413525	671.753966606242	128.955226285533	342.753117917273
1046	1046	514.997514736729	673.541261085402	153.51991462888	341.884919684643
1047	1047	512.581804550976	670.975387554539	108.672704902028	337.124370577765
1048	1048	519.898444479055	671.913156282834	103.779388825652	345.492334254127
1049	1049	531.752045712079	666.377389571869	146.584493095997	343.626615378502
1050	1050	522.128052899901	671.754053664385	145.668842649036	345.642077044984
1051	1051	531.339479543928	674.408671892708	99.8237722195236	352.158582497558
1052	1052	547.325291265517	669.858178577555	124.277832308709	343.173729213936
1053	1053	534.202882885997	672.463548472525	98.4114449229504	343.376002069683
1054	1054	517.995397158611	675.804675686607	139.119209775029	347.777084947286
1055	1055	504.967945586338	672.901682952217	129.320284380304	340.549453589005
1056	1056	525.988014298243	674.655643700558	113.984265085698	345.746856268783
1057	1057	532.043272432582	670.828468262932	133.742200412004	346.70831743344
1058	1058	524.843937681366	676.270676065825	109.498964340716	346.40458748531
1059	1059	529.782545573912	669.816610004569	123.453577063112	342.310839937113
1060	1060	511.686280815372	667.994258954268	123.713705581739	345.922007279228
1061	1061	520.597395942233	672.877008203388	157.534781461788	340.501551141173
1062	1062	514.20911424897	674.772361618304	136.479974712662	343.083544413046
1063	1063	502.348911903119	680.817581129511	145.231363622062	344.672517408321
1064	1064	523.099172498132	670.980450797025	116.519155290436	340.860589950757
1065	1065	536.209338176491	667.699453550894	126.075597580195	347.75699811682
1066	1066	528.60640581821	672.120631854265	141.586246467025	343.715318926665
1067	1067	532.321410012557	670.206198829708	108.720554440543	342.24364859757
1068	1068	504.948756116384	670.792170369048	111.95437754074	344.441388707063
1069	1069	520.839504520565	670.710448576362	132.054234592101	343.165017484119
1070	1070	548.162367051163	672.214549660912	107.476369712195	338.605066050465
1071	1071	500.547637838116	676.983619607953	127.766364024098	343.152694898773
1072	1072	539.006062005496	675.177371654648	119.580112837872	342.499903449634
1073	1073	516.467521909267	672.188244496307	129.949830940067	344.208240402668
1074	1074	541.479339871441	673.223935615905	164.478369516624	345.462640912673
1075	1075	518.911111015345	674.852493104138	113.664792744283	345.197227199068
1076	1076	508.868378654835	664.658726062928	111.050815286581	345.527921469076
1077	1077	551.88161848869	671.489924050072	127.131409631415	348.785735657758
1078	1078	514.28340549148	674.34633290859	163.811943820421	342.992550138819
1079	1079	542.793420446257	672.417306770917	169.655597385931	339.893700243699
1080	1080	545.194226292017	671.110076697452	116.514461936182	347.131985154528
1081	1081	543.828827896475	670.961468882792	160.424970634684	346.348492845913
1082	1082	507.595556301208	669.927977158429	126.209536485859	349.494798203477
1083	1083	529.874768809872	673.773517536097	114.453287188679	344.350544375009
1084	1084	527.268436310328	673.19983992764	130.127539698252	338.558035582871
1085	1085	498.358644914878	670.825121997696	117.182023991474	347.070686387711
1086	1086	506.41539126276	675.654599931066	124.960782112894	347.127980772495
1087	1087	526.272934484613	680.922882981556	132.279946905956	341.146412528291
1088	1088	534.440659489536	669.070791064595	106.437184792819	345.966975177773
1089	1089	547.228653429262	672.486343369207	125.929548896405	339.093850025901
1090	1090	518.954701358393	676.077446470699	121.683986165971	341.53929220181
1091	1091	498.047089763016	670.958463005645	120.047260865997	339.846228771762
1092	1092	492.652132547272	671.422549245202	127.645198931622	344.612460050596
1093	1093	492.626559906966	673.388362801752	132.465272047978	343.839995171704
1094	1094	511.226044960418	668.174133801026	129.647883707539	348.394681433659
1095	1095	501.497855818289	672.980525869306	136.145867013178	346.32866479363
1096	1096	520.650379752615	672.998751214086	101.866324988781	345.628505642491
1097	1097	506.916322205562	673.119707891026	125.691653393482	344.246413149314
1098	1098	553.115443867217	672.729382549547	143.139242812802	340.681988157826
1099	1099	548.730838342043	668.569140358227	113.583669267724	339.624593312326
1100	1100	514.224876305445	672.036372888179	142.527155261259	346.487080583441
1101	1101	523.769941782792	670.209589800461	105.444973758877	344.705885323755
1102	1102	523.994146711177	670.856690584775	135.911609065053	342.143193397564
1103	1103	539.591136213041	668.839999727938	151.80860176179	346.198227588304
1104	1104	507.54446481945	676.019976253196	113.761253965684	342.121540460587
1105	1105	522.271586975114	667.589544516361	163.965662420799	344.598973257958
1106	1106	549.713291799667	674.303324316397	144.053966731409	339.163158078938
1107	1107	547.478146376351	671.025033748215	133.369485752157	345.53467741312
1108	1108	519.226454199401	678.0111675224	128.052624374402	342.818913496267
1109	1109	515.915824224619	673.16848022813	129.476733582129	344.032131431855
1110	1110	519.363834505308	669.351351265284	104.865372238062	344.728938742267
1111	1111	497.04555192049	671.235582678905	98.725122846065	340.097261676997
1112	1112	504.120287946093	675.100144771888	144.835000207509	343.922226575202
1113	1113	540.887860520099	669.521175354766	117.852072596275	341.117667969444
1114	1114	505.016847125077	673.899446053854	133.6349686952	339.666487326381
1115	1115	536.477391869804	670.482963734914	167.98238784288	344.081401830264
1116	1116	520.259406272747	665.954812054933	130.113090502887	346.455888181469
1117	1117	537.39194418186	667.389581023325	118.751235738314	344.566284017231
1118	1118	527.214130343093	670.890602938501	110.50995934415	343.025545966558
1119	1119	524.607024350386	676.117595433741	135.727748562956	345.091612345905
1120	1120	526.677600354087	667.766904144507	110.71618836326	346.564051089244
1121	1121	507.382171872296	669.532352986432	148.26039098304	341.621813821439
1122	1122	509.975529696092	669.641213388526	124.614817653138	339.42523782626
1123	1123	534.411499609091	676.100953251984	162.342347119616	344.218748895577
1124	1124	493.040688554897	673.317067223993	120.124942287294	348.504122376546
1125	1125	508.467142914836	668.711378208099	156.009538191808	346.586163016668
1126	1126	507.098586724606	669.514303065529	131.661053328982	348.947038446082
1127	1127	531.570227060602	669.464780091922	117.108576530435	340.122248032668
1128	1128	518.330258520782	675.944348247255	143.464930045788	346.979365039485
1129	1129	501.382063206209	668.815827656435	148.931290807206	343.185397614135
1130	1130	498.790773499616	673.051468812864	128.260243558088	341.814911708643
1131	1131	540.952242835218	676.178981657566	130.086929742217	342.256984409982
1132	1132	503.430597595852	667.991008344955	115.287696852611	344.676040131881
1133	1133	541.374785641714	670.423196666226	149.368318382731	347.879265167175
1134	1134	530.475880255276	673.426803678006	93.7484846989983	340.475979188542
1135	1135	532.073339594008	671.484360971169	133.337872655102	345.65447815808
1136	1136	519.44747563597	673.567465378561	163.531161288879	344.160933320577
1137	1137	538.012330807241	675.107599556766	128.404493925861	344.704294901402
1138	1138	513.713848556644	671.475636673756	108.767521576404	342.577452854704
1139	1139	525.780535635347	672.522273183583	112.460660555871	340.2971921331
1140	1140	524.957960525265	673.403599924979	123.264847387168	344.440746956064
1141	1141	542.312872987595	667.413196484673	132.819215974852	343.74350784748
1142	1142	516.712342274246	667.700695856453	159.888014825803	347.198950176001
1143	1143	539.563389683879	673.903958288421	115.728905930463	340.957289328955
1144	1144	507.56963423779	672.9274023918	114.782535924198	343.338122296056
1145	1145	495.969433512421	675.589849878795	137.15726108903	340.891721912796
1146	1146	543.662709863705	672.076265063877	118.62102367212	344.361824799909
1147	1147	543.381762288903	668.849318351394	118.1241259904	341.972145383682
1148	1148	521.39255441539	666.266328248585	135.384917816049	343.267226084946
1149	1149	533.23912355797	675.551942982903	134.403563322312	343.585951731076
1150	1150	530.095759711856	674.973595577531	151.921097209286	339.431290496146
1151	1151	516.517855152207	669.745328696835	135.894179711429	344.288192636182
1152	1152	503.372749757775	672.243243990446	107.666784331323	344.120513108743
1153	1153	516.295722852643	673.828779684628	106.586797345853	342.79393189939
1154	1154	493.567006164504	669.53983070906	114.174947171553	342.963378445885
1155	1155	518.535233648986	669.735053476884	102.133841477062	348.305463035738
1156	1156	520.351333271287	672.562077803512	112.242355954424	349.456633198755
1157	1157	508.375113419167	671.219501101255	114.698254532917	342.439346807273
1158	1158	487.95040189697	670.564102615964	106.884091131602	345.044434407821
1159	1159	535.364188676438	670.070032680389	137.189475721942	346.010809813546
1160	1160	535.775827626171	673.339869667514	109.316192013571	343.137890407673
1161	1161	508.843499344445	679.225748765132	143.678855761369	344.76672602315
1162	1162	496.954596291901	672.408043566732	162.330615326922	343.591709607492
1163	1163	529.673496563693	675.682303389155	97.6154498614738	341.501568787088
1164	1164	484.946270550087	671.67925788215	121.053583152472	347.057497741969
1165	1165	535.922432853677	669.949574751482	135.177617110569	343.487955793444
1166	1166	519.567995460503	671.52795002054	117.846762564073	346.129720422187
1167	1167	511.406450739111	668.004625509916	127.945041048441	344.768581954926
1168	1168	492.932408891394	672.848188102906	124.43172923676	349.560389223515
1169	1169	526.640339556179	671.963577977921	123.043172975145	341.674853430931
1170	1170	538.827502959563	674.606802874402	125.541486828171	349.659829276812
1171	1171	504.722187604262	672.786626178481	133.913064034072	342.38310205901
1172	1172	522.318077363365	672.993662171317	127.3021664844	346.02357788003
1173	1173	517.46322017757	677.61614847468	131.036746536618	345.784988777515
1174	1174	510.432816647259	673.581465850541	144.771270625827	344.436393229491
1175	1175	543.775627156553	671.104968354363	164.133848021788	346.473712735197
1176	1176	530.047277520331	670.849403282677	129.086047296447	344.07039322531
1177	1177	522.815597940088	670.937018887973	137.357530243399	339.177747933268
1178	1178	539.097433868871	674.089725916262	99.9363161952022	338.702475993436
1179	1179	516.314772080172	672.636679980126	128.395494885426	344.627899019422
1180	1180	522.656439549256	669.561280176332	101.144135670363	345.934717173879
1181	1181	541.134987065018	672.217047865751	110.532814823926	344.136486031568
1182	1182	532.385459883905	669.346885892322	133.272873687163	341.015923277854
1183	1183	526.428368651299	673.853525607169	139.688808644645	346.941775567196
1184	1184	505.059866804752	667.720576956547	112.38168344246	345.283711923412
1185	1185	515.675366928871	672.846347730387	123.241237961074	341.255191908727
1186	1186	543.381665038474	676.199287000861	136.066675815927	350.940182788285
1187	1187	517.306251352141	673.479531470415	149.005105971305	343.931792817216
1188	1188	541.03969472515	670.630829044105	126.709271977932	347.650508141043
1189	1189	522.502319843105	674.280459340373	128.472168139384	344.446671447655
1190	1190	518.38721206148	670.843184135604	147.171270892437	345.126663801303
1191	1191	518.689950729775	673.453438413222	117.185830914908	346.630412875608
1192	1192	515.671455091248	670.895028930928	115.279705065497	342.330545814785
1193	1193	548.477485769076	672.179576434811	145.392507368562	345.493514168558
1194	1194	511.984038138958	675.676398218854	152.461404686102	341.56239017212
1195	1195	542.245737721917	675.657938920268	121.971837165445	343.751993766892
1196	1196	488.331769394818	668.422686158913	146.52350338661	343.343747044849
1197	1197	507.099600849169	668.048140894703	119.836821865571	346.184231008689
1198	1198	530.658079973608	673.437992053667	128.34738277631	346.379475503041
1199	1199	508.50261663058	672.115059012129	129.754949137036	346.965801142359
1200	1200	563.058178941073	680.032402955293	132.398651625641	340.432694177536
1201	1201	549.360842271465	671.818439033485	123.987557388913	347.856781173587
1202	1202	500.073745740465	670.065742719465	114.960719813252	343.133155226342
1203	1203	518.379553244279	671.557577897823	119.903947983756	341.102219834218
1204	1204	531.03498867338	675.511892797382	160.169744192639	346.799145013704
1205	1205	517.791696865473	671.620107209602	111.29114536242	339.742530717319
1206	1206	532.685314902942	668.18992122915	132.729534467474	345.987188187233
1207	1207	510.290525380205	664.139836507639	115.1666927996	341.039450669779
1208	1208	520.13294436006	671.698763134394	113.050876948474	345.458214661394
1209	1209	543.584809517124	671.48443006083	131.699006904719	342.086159720415
1210	1210	536.742396566298	675.458182683158	146.63420113704	340.735221520288
1211	1211	536.088313693003	670.870021601606	99.0156008585669	344.549327962826
1212	1212	504.696283167349	669.887754506098	127.66981638616	342.064548124264
1213	1213	534.135879126855	678.242943738945	151.59957279168	342.705690642124
1214	1214	542.165880672749	675.571468225871	159.649622877333	347.977326459624
1215	1215	515.06864446378	671.216257035856	125.329040568785	346.952575528814
1216	1216	547.320126482691	671.067337659034	121.078062202017	340.308734996908
1217	1217	522.043056852888	673.359086370266	162.392331722413	340.977162068443
1218	1218	510.036882299688	676.184146920644	108.281928170558	343.355636100445
1219	1219	523.270767623317	668.59907800082	114.351774254614	346.959771005703
1220	1220	505.608418192783	676.359800891073	109.72485492609	344.166016790776
1221	1221	511.356972725666	671.753836756644	113.877266919773	345.172698174881
1222	1222	517.579168531012	672.715616551156	111.40169657991	343.680121974734
1223	1223	503.981092010417	671.133659042572	125.678942982235	340.899762707812
1224	1224	515.970832817161	674.497480048654	119.015516105874	346.918783889104
1225	1225	500.473305725211	670.484665635189	141.647235198	348.132465556994
1226	1226	525.590113986071	664.174636874155	109.206914720437	340.952438810996
1227	1227	524.45869187529	671.078368433612	128.467580609021	345.405178356754
1228	1228	546.199674930426	672.293912867803	151.492325002951	345.646109923296
1229	1229	513.874084323031	670.174234266067	139.562440744239	338.799133146281
1230	1230	552.107889664392	668.234786421184	133.697219486003	349.336254645394
1231	1231	513.686149180943	668.868646775705	117.270415589567	345.585659584706
1232	1232	516.292440241424	671.126035960523	104.347323803669	347.885370067321
1233	1233	507.924511478303	672.355084990218	153.97973268676	343.097954478517
1234	1234	530.705668743104	671.306534233552	123.844597997781	339.757749985121
1235	1235	499.956831426427	670.140865396043	160.954231259053	347.151568212671
1236	1236	514.175664776059	673.697867422107	151.590634952955	341.691459390338
1237	1237	531.357085292027	671.3895060584	130.304996467874	340.499016086736
1238	1238	508.119391977261	675.077323505801	97.1575128907723	342.860065415699
1239	1239	530.549769162335	671.903450087575	120.375068585503	342.296464058552
1240	1240	525.658279248998	675.758212816664	148.214014435162	349.382251173385
1241	1241	526.222777916843	673.55382132981	155.264566121282	341.270591402576
1242	1242	559.821508486805	664.054211663322	131.121345591108	342.771501539352
1243	1243	512.457647407253	671.799906312906	137.955480783497	351.436252384535
1244	1244	503.698818710358	669.802558078195	134.748827151924	338.085631000286
1245	1245	536.613654154844	675.606414072484	134.565160440314	344.421026463237
1246	1246	515.585874355843	674.451272051507	114.602548444071	341.381577299119
1247	1247	497.321660646412	668.681269227252	141.148360125251	344.085578632438
1248	1248	527.214850266461	675.157261285019	106.734664973514	344.301090773379
1249	1249	520.600018877904	674.157236858808	140.98863084919	345.349429040513
1250	1250	511.641640856674	669.945123542171	137.738165380188	341.633980253776
1251	1251	521.710753001596	668.83542217125	122.164066284848	346.886566978541
1252	1252	495.810246191765	670.459453907233	139.170215402838	342.650887813326
1253	1253	520.006793047303	665.921921167618	150.715750683789	346.73340600655
1254	1254	502.275501178008	675.68590479412	135.023645156023	346.477489378026
1255	1255	514.498195778087	672.427162018298	166.313062490742	338.885156743133
1256	1256	519.994435396001	673.526954866212	109.485424082821	339.283220552758
1257	1257	516.427159727539	669.358452989957	122.608673677166	346.681504295131
1258	1258	480.964823883647	669.415643892088	132.149594838217	348.9173608545
1259	1259	510.804162417286	677.230950122646	131.345844147405	342.747895101837
1260	1260	545.541611501617	675.899229770961	115.368889751825	339.167759115007
1261	1261	519.941373539679	672.996857493116	126.645647290521	344.675180350123
1262	1262	534.309676111807	672.14781225648	147.408609842278	345.67676580987
1263	1263	537.390036412375	674.34196345828	134.023164079727	341.558468120557
1264	1264	510.432633596739	675.198715007794	117.49090995729	350.254846713471
1265	1265	517.475261785951	663.966750347178	133.380885251335	344.621798125933
1266	1266	523.240969098366	670.100248154636	125.481785272694	340.476930944791
1267	1267	504.509134701566	668.466758387453	155.93802424335	341.034915738152
1268	1268	477.202553630377	665.189437551642	113.162434355349	347.103388895977
1269	1269	515.239361552537	671.441637106223	118.932351627957	345.336363375856
1270	1270	509.304711932787	676.085643899106	102.790211433266	342.503679401323
1271	1271	497.481071097578	674.838532442547	125.486334010164	340.751033435383
1272	1272	534.296239503091	670.569268424798	126.970665334914	346.042916211808
1273	1273	504.96731006009	670.257567931371	130.956125794466	342.438200930502
1274	1274	527.835637813081	669.871824053864	135.81823159272	345.675628703893
1275	1275	520.918784451623	669.522692695098	121.279816730705	347.270756070426
1276	1276	532.900979595613	671.187680154519	148.557951076088	344.749969495495
1277	1277	512.208356812437	673.950796784497	122.613558101713	343.560619717773
1278	1278	518.864391099545	676.578405998573	122.490243142839	341.441330557251
1279	1279	524.769331255864	669.328679818893	136.059668868094	346.164477971725
1280	1280	553.92861333014	673.495260249953	130.905139400132	344.078344902122
1281	1281	533.222735256326	674.464164570905	112.824211411375	338.18336576161
1282	1282	534.795868561009	668.87989961143	143.607084418485	344.640718977207
1283	1283	531.398104996177	678.580534308526	128.901627427842	347.673480023375
1284	1284	495.200184209276	673.187792004407	139.169597069198	344.877545305173
1285	1285	500.481667588916	676.025291788691	150.723703729343	340.156713838009
1286	1286	530.13683893126	671.731677555799	130.547654927403	345.816293386209
1287	1287	519.335663824945	676.543511565159	120.184803218189	344.744385454292
1288	1288	494.74014199391	676.576718845572	180.612813808405	346.270411370034
1289	1289	546.971330613283	668.504356983726	107.866439799614	340.980295213587
1290	1290	499.933190597975	673.864404746056	135.54365834528	342.071806034009
1291	1291	499.35169193385	672.457081657654	96.5072284844767	347.836547457007
1292	1292	490.993354656762	671.183293353751	119.607285299229	348.487623955045
1293	1293	532.671915901627	667.17254102044	137.31476130723	349.139839857494
1294	1294	487.648518073337	672.588055283923	123.323154067115	344.801338361429
1295	1295	526.10717116336	674.444983833913	116.858366534465	348.489682569291
1296	1296	537.273342314642	674.222257200734	133.095674824296	340.315723927601
1297	1297	504.352705413544	671.919315003442	141.93828932642	345.458920055933
1298	1298	531.234272794589	671.197880429656	140.137966444484	339.040737593511
1299	1299	517.112121427523	672.1478621738	135.282007410814	347.412103017253
1300	1300	521.701662366605	668.56893010517	143.426650545884	342.315040950498
1301	1301	535.360199424601	671.059141019887	139.813383020765	338.876223898643
1302	1302	538.713097180893	669.632787180311	119.640432463704	347.436150083213
1303	1303	528.242420958293	669.713214288985	119.153732881819	344.145237648733
1304	1304	542.652691474053	675.252933570323	157.882180773256	347.847509969317
1305	1305	491.406848519555	670.302061414254	107.912562945246	347.451026035436
1306	1306	538.927271447247	672.403797724236	84.2229882052645	347.966971179138
1307	1307	548.901486364841	667.629036167253	119.982046546408	344.749751350956
1308	1308	530.922423926748	667.07952569389	105.034091652932	347.385352042437
1309	1309	464.632946421296	670.729408895989	112.802914240208	342.110989370962
1310	1310	526.677240351056	671.714068369656	140.569568285822	347.987874427362
1311	1311	516.78063328873	673.983957861543	142.55637407283	348.405444220037
1312	1312	515.432493877846	667.749206944131	134.057339589041	339.388944189179
1313	1313	544.711198807842	665.304457286654	134.077275121876	336.871851883594
1314	1314	514.857954040307	667.919395289653	151.586984492004	345.176908768942
1315	1315	526.968081543782	666.777314013465	124.423779897826	340.346574486683
1316	1316	533.402294897007	668.414001870887	137.78795050658	346.086423563201
1317	1317	508.472247839248	669.594792742902	145.137391688246	345.990900010086
1318	1318	504.589677593019	672.500197473574	139.087922110361	344.280761173797
1319	1319	514.012753218173	669.861560360794	131.688203092536	342.519033554374
1320	1320	557.478646867279	674.508667004633	97.4585924764922	345.802133484269
1321	1321	525.804179443654	675.394053447792	141.177592124588	343.541432073922
1322	1322	524.579483299898	670.723429887738	137.868531545601	341.579171257642
1323	1323	536.638708348239	669.366152051148	143.67724250528	344.349078294123
1324	1324	525.924288879295	670.434191262134	137.519062195794	343.760170214334
1325	1325	517.315961005023	670.038243459289	140.759542375052	342.383487328583
1326	1326	518.473314630271	672.348895996681	144.842969280996	347.691473799422
1327	1327	518.213841395368	675.140653132099	114.237498055611	342.925076366944
1328	1328	518.59762118287	674.224214111421	127.940813009382	340.847934735669
1329	1329	535.040877738602	676.712207903641	166.796791079297	344.351638177576
1330	1330	533.28929315684	680.035071326173	137.888027272136	339.40664254779
1331	1331	514.263533220834	671.326011472983	152.403095004902	344.822551824355
1332	1332	534.045559581971	673.395082142508	127.770056208626	340.072655355342
1333	1333	552.869979585286	675.489258461202	133.578232024804	337.266915756687
1334	1334	526.526488000936	671.303368688699	145.176509881119	341.502228429376
1335	1335	530.143647716492	673.120387476721	130.944341376497	342.65995459839
1336	1336	537.945833823636	675.107722489125	129.004951027045	344.707844582064
1337	1337	532.851563233581	670.934643146578	149.638168678274	346.363012895009
1338	1338	510.948553426688	672.385559242568	115.976671875177	344.164171360006
1339	1339	498.809134928504	673.050336856985	131.698661823553	345.290308678658
1340	1340	485.651747675622	671.7720503526	145.360912639802	338.204290845256
1341	1341	517.347490556946	674.089063867946	163.098301164378	342.735853419312
1342	1342	514.634118532592	672.48715062514	143.507482277842	344.600613798088
1343	1343	545.429874806082	672.390053058458	140.517789455504	346.180225179487
1344	1344	564.680866003034	668.543692231232	115.818086960822	348.36015801261
1345	1345	531.347893418735	673.107712365682	121.061826099142	344.685806812599
1346	1346	554.572355580684	671.87537336665	119.815580503153	348.665390032284
1347	1347	506.151282334724	675.885029224735	105.827414918857	342.804453168341
1348	1348	538.078799530004	668.849118659021	124.993646647422	346.05641093069
1349	1349	513.395003176583	668.343091794622	158.95934812662	344.925263951955
1350	1350	520.264721664487	676.743510336186	121.45113062404	346.778421426451
1351	1351	548.531201958559	670.875475464215	120.114372380648	342.827570915498
1352	1352	505.49093413653	673.703464495943	121.572853181746	348.864839628397
1353	1353	528.927224472392	671.275260457874	126.746752063646	347.637399666515
1354	1354	555.695401052419	673.482956385986	133.113326405921	342.064408595273
1355	1355	501.554271354305	671.309484162111	101.023973288091	344.896668029019
1356	1356	545.126743997676	667.544142594576	165.165128081551	343.804131600037
1357	1357	503.65151035907	672.434382920793	136.054625336065	346.872665736373
1358	1358	513.708919064234	675.628916732521	140.252663360222	345.292520835598
1359	1359	530.602310758603	667.950654830296	121.126217203828	345.775393873691
1360	1360	526.152178974466	676.332381833153	106.306507554228	345.155676955179
1361	1361	519.889734344685	669.827036947378	118.667089377645	344.228829384203
1362	1362	513.154760964958	666.996907682331	125.066383336601	339.441547742664
1363	1363	518.328604027163	669.824453853373	137.830282558612	343.631957023385
1364	1364	513.384628129096	674.824550292251	113.925687389103	347.356839223229
1365	1365	506.360609430159	674.619235366444	101.494374656385	344.384993692778
1366	1366	541.940836712121	673.144296985561	177.547046604232	346.772160667907
1367	1367	536.894393972395	673.930172298466	122.462631026632	344.875464770557
1368	1368	501.478940209212	673.381899291936	104.858726821042	342.494747591101
1369	1369	518.48281020038	670.956122274428	109.054226837382	344.448272251992
1370	1370	543.63119854289	671.396851934393	148.560130088492	343.417039798313
1371	1371	557.924005963127	672.210770582572	141.350777675764	346.821007751968
1372	1372	518.191516535567	669.376350509891	130.46486783429	344.446165419228
1373	1373	484.702330273398	670.865977887146	118.615943129043	341.472562936086
1374	1374	514.225152481109	675.636444635831	128.38144548304	345.597330732496
1375	1375	525.870216577926	676.514223805246	153.629877955272	340.853936383861
1376	1376	540.230497477934	676.652709900271	131.670398825894	346.526783107012
1377	1377	520.898904985012	678.529743154794	105.055421573295	346.114251954895
1378	1378	534.936689917194	672.39820578081	148.173626766874	342.216099178086
1379	1379	545.071151650063	673.774152190796	150.840974902944	341.048357918502
1380	1380	493.877322556742	677.654188160542	128.087629139995	344.321327855616
1381	1381	535.680401334923	672.978525461643	144.538409050272	339.667402911896
1382	1382	509.42814067358	672.643193403177	140.947806873706	344.009992814465
1383	1383	519.577616710396	673.930539679156	119.338969693223	343.420704815891
1384	1384	508.060794110723	669.41726707863	104.406018272226	344.60046277174
1385	1385	513.049137063043	667.319730947691	158.324628553033	347.915216206525
1386	1386	545.480319912931	674.571733417996	118.44113935133	347.611439426429
1387	1387	518.838618044417	676.946113940584	112.897807490114	343.976985774729
1388	1388	524.179857879195	675.534759632283	152.860039180363	346.614615123084
1389	1389	482.494755382148	677.40449848383	100.200717314319	350.776480997213
1390	1390	526.856631694441	671.269294543615	122.876557517202	340.045142327663
1391	1391	511.067170115419	679.128090536802	133.815584348288	347.797577694492
1392	1392	552.325555200535	667.005483858951	132.602350798405	341.10948211943
1393	1393	545.542124796775	670.460638426319	140.658947651683	348.645129322183
1394	1394	501.116735336505	673.000192029534	130.632479004166	343.156561248412
1395	1395	542.683226332514	677.147746197642	134.536325539795	343.247689076741
1396	1396	526.930323984507	673.832790353482	140.198964042061	343.103379013413
1397	1397	499.755897445318	667.449174440339	120.318266784194	343.472295400074
1398	1398	536.868218100705	673.190257174371	141.751243876799	339.596457729654
1399	1399	521.728409472874	672.20661550028	106.345774756598	345.066814908654
1400	1400	533.906411591524	671.533858735371	129.738334867295	346.291820808987
1401	1401	511.483140638617	671.373913084617	125.682375755427	350.52574816873
1402	1402	523.203616628461	669.011165245282	122.03110024543	340.91809945537
1403	1403	538.691490151807	674.228932288076	105.000876805117	345.168114131421
1404	1404	525.547783065395	673.952292427664	115.790615984213	346.274100912675
1405	1405	521.335630484936	676.063489453747	144.290158022317	345.879017669188
1406	1406	517.927373987041	671.163716045763	108.072160999145	347.154477924909
1407	1407	524.68804444714	671.759698518142	105.471253455444	342.925895211969
1408	1408	548.11365013671	673.903627795632	141.870507203335	347.537565818979
1409	1409	539.03393584899	667.11586618389	137.50376497697	346.829435171858
1410	1410	522.353145826664	669.619067487365	142.300693319994	342.867773837757
1411	1411	501.03516498353	669.410576005056	125.14028980905	341.29976050145
1412	1412	511.721942340874	671.155832498991	112.116088105773	339.722570149787
1413	1413	533.182170958078	670.575852781828	138.102761993575	342.24947148641
1414	1414	518.116628582125	670.858408946316	111.280629078196	344.999335883949
1415	1415	520.761357198873	666.498287995066	109.496873653011	344.515639484705
1416	1416	518.131573693019	670.330607378209	124.704679919728	339.425646561053
1417	1417	531.320453739326	668.389029185424	128.92625285084	340.942185982058
1418	1418	551.770889533708	672.301212574824	142.958465031124	339.172111285146
1419	1419	541.44126416402	668.796150150381	124.566400853463	348.599237148377
1420	1420	510.349535417081	678.149633040081	118.596249184121	349.76804341114
1421	1421	539.036362420255	675.391372968952	122.888327755147	341.940252011054
1422	1422	521.554089669718	676.511274388401	151.178576082033	342.648178458483
1423	1423	511.806058466999	672.910435859628	153.360367817655	340.426381270849
1424	1424	523.996728437228	670.793958325995	122.431584200644	351.813049242327
1425	1425	550.374924377989	674.322222716315	110.475794381185	345.173438703266
1426	1426	507.100111067865	676.583717809288	121.025224402988	342.605704588614
1427	1427	513.01280999033	673.404304980634	116.602314480215	347.820294150981
1428	1428	524.393782657444	672.068562710372	152.169578158196	346.47862669553
1429	1429	552.994257777581	677.950782809659	157.181503861046	337.739026467398
1430	1430	547.287706473986	672.013082057673	107.92912693674	354.808003208176
1431	1431	540.233916806361	670.041848213468	134.329242429756	340.208075104755
1432	1432	541.290725569247	669.476119979478	131.194724630105	341.740049222869
1433	1433	513.158527410932	667.908500223147	158.987188718803	341.951501107647
1434	1434	518.950191179077	673.314952134857	161.872248486346	346.390164893309
1435	1435	536.63502890735	674.27625944877	130.871540054648	340.299493449176
1436	1436	523.601743905654	670.985743471164	109.818813252733	342.360216066544
1437	1437	524.570266877575	669.681235379002	140.105789470094	340.863047857677
1438	1438	519.657094528351	672.635875213825	125.205641475524	345.287021301776
1439	1439	547.932067610522	674.400778240294	104.3465739658	343.379751382592
1440	1440	516.307630946567	672.255563916998	131.856682778353	344.594211864707
1441	1441	511.11777482257	672.849893354545	125.538515409042	347.27851322098
1442	1442	541.122367056112	673.164680794888	118.139572302227	340.771902762864
1443	1443	542.907310965879	676.660163131428	140.21994064274	336.462274498312
1444	1444	525.570539955054	669.177387509501	115.611750577977	338.252969918211
1445	1445	512.102576979974	672.819964703995	90.7267431337782	345.95362202385
1446	1446	519.741716722346	670.020599124971	144.570965495897	342.001012161124
1447	1447	539.839032524348	669.387452674808	153.67570219693	341.035675921535
1448	1448	518.654795132611	666.560110614435	125.57244010213	343.325324647952
1449	1449	557.858342982572	675.365588106004	171.650473560601	342.433136100685
1450	1450	512.205918543232	674.411240445556	130.528552561286	347.242577501583
1451	1451	536.680109208525	675.418684976348	144.130370132899	342.917476936157
1452	1452	543.243414289358	667.58446271318	133.521620049419	348.91809315003
1453	1453	520.943283138784	670.389491247537	145.413819987758	346.111293103122
1454	1454	517.011955290643	672.518705181446	130.39745014342	344.393008915261
1455	1455	564.920625295713	667.776284733531	170.28958656872	343.831776021739
1456	1456	487.512607383109	672.27029945613	136.928007452023	346.277607428563
1457	1457	519.634369552741	676.645112367223	117.648602200529	339.776647818287
1458	1458	491.611233673775	675.573257136116	128.530488124059	344.828774859568
1459	1459	531.791598715404	677.71913323577	138.669490125703	341.237270009256
1460	1460	506.062002883638	674.69201088997	148.839700416534	344.553181481505
1461	1461	522.734059144444	675.207119445552	127.386206174736	341.974479448454
1462	1462	526.907818421141	667.388352947922	119.012816318507	340.909939761669
1463	1463	543.401916910951	674.205139502711	136.258240377498	340.257045941444
1464	1464	554.536510118926	673.791452249201	108.110251534277	342.088893951943
1465	1465	524.260799676787	668.068949361999	142.512363157819	344.517530382642
1466	1466	493.652147183075	672.058681320721	138.128753240934	339.534288194741
1467	1467	520.216222838526	676.591426750342	127.97225405961	345.742894769004
1468	1468	515.251929277987	668.347988417043	116.338845727912	347.114540497567
1469	1469	525.027081066179	672.160727154872	127.977537180939	347.302683994398
1470	1470	516.411593784653	673.182673805632	129.749144160552	342.232204261479
1471	1471	544.561550083509	675.050311371224	143.40137747847	343.151007046476
1472	1472	521.571003185367	674.775520194495	135.448944225817	342.980940574878
1473	1473	522.268791635232	670.585808274211	129.300246894812	341.965122211886
1474	1474	513.251656684562	669.981472109059	92.4269502048492	339.91496383224
1475	1475	563.229209782568	669.207596602789	128.26712595072	341.971547079865
1476	1476	484.812582791062	674.131330447067	114.954813224755	342.059504756274
1477	1477	534.689039795507	665.243591431385	131.882075916702	346.875985448794
1478	1478	547.885474633848	672.063282205554	165.462631550942	343.639120929011
1479	1479	525.368313818822	676.329422981613	151.583257223347	342.077991437343
1480	1480	499.228777999482	674.580469448686	89.9165061134719	343.668264981527
1481	1481	533.095512614208	676.891635358975	140.402330348516	343.398893063032
1482	1482	528.59490111021	672.704141062612	150.541485113116	344.386244636797
1483	1483	520.773609627581	673.307149838118	98.9426135501633	340.811904777239
1484	1484	542.965951964004	676.972002765499	133.525268940615	344.439919762891
1485	1485	541.475046820326	668.579580322169	111.716582226445	344.22520534675
1486	1486	521.92012287645	670.578272820116	162.012237359447	345.579229121472
1487	1487	526.355010559101	671.72867411437	120.982735598322	345.409045852795
1488	1488	525.331621283327	677.443174807661	148.451996711981	344.437101524214
1489	1489	513.329620945722	673.157972728064	148.553574892794	344.841858266703
1490	1490	530.471151371485	669.592634434243	129.009976446849	339.776682272027
1491	1491	545.570255737641	673.349779094157	140.397631175059	339.338264709716
1492	1492	538.982433243563	672.38617363554	132.142468736724	341.552861934293
1493	1493	520.861178401731	678.002238133416	139.758301590351	345.467631426187
1494	1494	502.535581124145	674.884239825105	139.357963071141	348.951659391052
1495	1495	532.069074696563	669.843947328542	131.616855940436	342.391790814569
1496	1496	516.983143954922	675.048761693497	125.350626621682	341.091593299258
1497	1497	545.09798868172	672.042896074685	136.731447562751	346.54034147993
1498	1498	509.277143465302	673.284338648516	132.481342260636	342.402748846738
1499	1499	503.988563580135	674.066747195125	134.695455591535	344.532728279498
1500	1500	512.22420435917	671.147349754405	117.429539782479	346.66051852779
1501	1501	537.105808616277	674.073894496087	122.121750011617	341.045911385083
1502	1502	538.691545646903	671.687952435064	163.136954910729	346.036058871064
1503	1503	512.713387392592	669.960848155167	120.115271217435	343.0236756435
1504	1504	522.750799855197	673.438848623679	145.137229295875	341.14936738123
1505	1505	544.548830775621	673.210279430803	143.827869670454	342.618405603764
1506	1506	533.461105969965	668.797772170059	145.210906457457	345.095560179768
1507	1507	515.918163968624	666.033888584347	117.65072411589	345.662469715684
1508	1508	525.258243663473	670.768983917187	123.436683567502	348.163584373229
1509	1509	506.935713004707	675.447741569207	166.180872080619	344.90916472817
1510	1510	512.918195092763	671.833999117866	116.114400321806	341.672028841928
1511	1511	555.035847805597	668.568528958803	166.53218236799	344.529941178348
1512	1512	521.379195480575	676.92356724784	112.547293955926	340.292275637625
1513	1513	544.899960059563	666.6846576841	133.744541773278	343.883758357409
1514	1514	556.133877536759	671.135906483348	109.663745525128	344.011591066529
1515	1515	533.424834424695	675.676449344861	155.552942054433	343.232585023789
1516	1516	500.137182817355	665.359085377707	158.758942843809	345.662921691567
1517	1517	485.266950981058	672.527748213447	133.155009819078	339.930007840225
1518	1518	546.761194711305	673.257514215648	144.110487464258	346.345668284516
1519	1519	515.563462016544	676.928939713732	109.97902237665	346.943564110423
1520	1520	515.047752925667	671.483024609744	98.057592287746	349.597493439164
1521	1521	520.707366162598	668.561943832093	141.997004886397	347.723058956509
1522	1522	530.373369631277	672.061056382256	110.32506923935	345.307844797484
1523	1523	527.081449208727	671.776819944406	140.936530261335	342.283501934977
1524	1524	556.472949254057	670.665948444157	124.390095673515	343.260064441318
1525	1525	520.441961353669	672.878461465346	140.004794777765	340.56457358634
1526	1526	537.283051101399	669.599934252489	118.396160519599	340.214654236368
1527	1527	518.020091794862	675.832542739364	135.167254746482	344.932807817877
1528	1528	537.959589228298	672.452594093369	163.804316194988	341.702541281828
1529	1529	531.591347867555	668.635425331451	117.039753241464	342.160748115947
1530	1530	500.946912477896	666.302837430447	107.218282550109	343.904994669453
1531	1531	507.712414354264	676.412823907494	130.191190461215	340.124692241152
1532	1532	520.152392097519	673.180260415189	109.452687895941	336.65005640178
1533	1533	528.609835846937	670.656376923265	126.940116701395	340.635831483085
1534	1534	523.745759688188	666.441479408668	149.986552446094	350.228912152351
1535	1535	536.233229378091	673.261618548826	134.890430823099	345.409438691695
1536	1536	561.967612731446	665.784573995041	127.400945693412	342.428927207239
1537	1537	528.190585563239	674.318147035687	120.515970022573	338.740543043048
1538	1538	540.517988319697	672.300458709843	122.688080220415	345.391521049043
1539	1539	544.59222463803	669.204624105828	131.874882499908	342.666579074013
1540	1540	518.581746842735	670.542729909465	120.14621481494	342.482703575969
1541	1541	525.130810170973	672.276043115384	139.778063058559	346.079511653484
1542	1542	537.816234125307	671.311507964847	146.471406977667	339.429652188375
1543	1543	531.485891284408	675.291699529874	128.272495284643	347.731393359288
1544	1544	536.379690672206	676.324585679902	100.718866759327	342.009943023087
1545	1545	523.481326142242	678.336640215742	105.658585536075	345.37057483624
1546	1546	528.911195521374	673.485090033277	129.281994075142	343.467405134403
1547	1547	524.689442518333	670.26311256846	124.712562103661	342.759280067078
1548	1548	521.32963813834	672.189643392966	154.51335361385	346.716243493592
1549	1549	524.13418454093	674.740351757244	123.458842477156	343.94393756336
1550	1550	550.865762906751	670.075609511925	121.362221262148	344.023256375169
1551	1551	547.578179817217	668.909919752885	146.459605135175	348.753798447955
1552	1552	528.30200388044	674.260025170248	138.067433915998	343.520584536184
1553	1553	544.528061497201	665.63167506721	132.304040207731	342.853112861222
1554	1554	506.603996240383	671.736104692664	135.569269550455	344.028741761924
1555	1555	560.967953860098	675.313565002412	131.973832048114	344.466691800907
1556	1556	544.540682283744	668.226494719162	145.402601954513	338.915076478917
1557	1557	516.148336435089	673.525268765456	136.910613410032	347.196462310473
1558	1558	529.882797822636	674.23539335801	119.218260273572	347.031589174887
1559	1559	513.63801156265	667.573641103504	138.508948822817	346.043275839317
1560	1560	507.660538138644	678.169858376154	108.605604887931	344.164703833553
1561	1561	522.039227346688	670.762704810867	123.062083424847	342.15513657395
1562	1562	545.055060324056	676.475542385603	110.463130540752	344.76029380322
1563	1563	544.65086383576	673.834148766264	119.768873160335	334.419330627644
1564	1564	533.829668869358	664.97730609165	130.284003549628	343.272170048291
1565	1565	515.902245070225	676.625966718542	141.104740806213	341.002305444348
1566	1566	501.561158022892	671.440952875112	119.584907022084	347.506616317611
1567	1567	541.274680774989	670.03070898475	125.507008931811	341.399690837158
1568	1568	537.448474588818	671.011026766306	144.88809926211	342.819869187626
1569	1569	509.145350475986	673.969879458802	104.669344463387	342.399359279225
1570	1570	526.991007726316	667.95127894834	142.604243021037	340.383565319021
1571	1571	526.027491837438	676.437969796453	152.741232671566	344.325752021223
1572	1572	538.771647777994	671.508226980564	132.780505338662	342.486361888471
1573	1573	549.016641074344	673.943844223764	118.837485383249	341.473080293827
1574	1574	552.366569321578	676.833625900911	130.095041309674	343.907212414296
1575	1575	535.86237346037	673.141529826076	113.220262878344	345.208069653148
1576	1576	522.593030623294	672.44868749041	114.80665860387	343.137816412922
1577	1577	495.503478626064	676.537099004743	153.48198893643	343.668218889526
1578	1578	552.753965167131	666.640343575907	109.430615721406	343.751321329944
1579	1579	503.64798018608	672.427745367539	152.751680153682	348.574610698661
1580	1580	551.36922735435	666.701502048864	133.80311360233	342.668326874398
1581	1581	524.94254049812	670.922073407522	142.266671839327	341.141909749562
1582	1582	550.527546544519	671.502126051235	117.82070697762	348.230487341972
1583	1583	558.19056039394	667.429470786137	124.366321859678	343.30728618494
1584	1584	538.822632197051	668.432578091161	134.419291702306	344.318992956323
1585	1585	531.504688711631	672.914807187914	111.076846661731	343.279017891549
1586	1586	544.038620662521	668.589547407239	131.437134220595	347.05397445489
1587	1587	560.098134269885	667.817507922437	158.602292269681	346.222872810481
1588	1588	536.743394264229	673.392708535808	125.959013927776	343.453005947794
1589	1589	547.51113024522	668.386797451725	124.221511653868	343.581304443176
1590	1590	521.100380876706	676.374219458816	111.109681873731	344.148900995748
1591	1591	533.037779249042	669.314836184291	103.227123796339	347.052493734242
1592	1592	538.555567317421	668.837080435044	123.479422878094	342.235783868034
1593	1593	533.303406563561	668.642355057978	106.941429308317	347.135941579002
1594	1594	516.21183844034	670.070690705545	108.708068057486	341.981637940879
1595	1595	563.401115974557	672.62686236401	140.060786706773	343.61074152984
1596	1596	548.155780681863	673.236686700526	133.718176362742	342.354529083701
1597	1597	557.238449435038	670.422135273588	86.6180833717775	343.184162760165
1598	1598	549.458202757743	674.697033977442	128.844693777054	345.36166074881
1599	1599	492.608937339552	674.13456447644	140.474953024945	341.437138922769
1600	1600	558.793421696758	673.090153793365	146.959183739819	342.755264028405
1601	1601	509.205796097892	670.958374069065	98.3944386465444	340.414592325405
1602	1602	506.29013624013	671.352490936921	114.354965958176	341.117463087594
1603	1603	550.577054425152	668.691822416513	145.795972062847	344.870933169502
1604	1604	515.777649452306	674.05336168459	111.477002938359	337.537547968308
1605	1605	497.142160884143	669.135904254619	140.748191332595	342.487583998934
1606	1606	512.900184747726	669.675882901059	117.110405143971	348.187040741421
1607	1607	474.853579526534	672.644138472714	111.571711230784	344.170089590263
1608	1608	518.956851339884	673.918555222071	131.661736809434	346.783544096241
1609	1609	527.214704178422	680.446617351792	132.247423003669	342.102506889284
1610	1610	526.074592981558	670.770066547061	152.024897171917	339.002025435532
1611	1611	531.371678346228	672.004830929553	146.696413355965	343.644505196851
1612	1612	513.010222226521	674.551901177058	139.651626445832	344.706248830455
1613	1613	500.452900742106	676.467316191597	145.037716439684	349.11980744428
1614	1614	531.151079599468	666.563926011103	126.28182229246	346.793176531239
1615	1615	516.20786567651	667.49783464937	136.849812025973	348.203759016026
1616	1616	526.388370203883	669.473999782589	120.261905145872	344.019410803368
1617	1617	537.598718484645	668.992579224461	139.284817892343	345.698526304421
1618	1618	500.326578373042	671.973039989157	130.711754580909	342.197326066703
1619	1619	513.340407982648	671.922251085404	114.580395642589	346.281642571033
1620	1620	531.445910817091	672.665063762741	157.3066360901	346.734282873732
1621	1621	533.590954792889	672.785678495389	137.935066589062	341.550821913599
1622	1622	508.14628285508	672.212270526727	137.950379516992	338.806635202125
1623	1623	509.352926929411	677.825163261682	96.857149229771	343.568504973091
1624	1624	532.765295229879	673.30653642658	113.247874829974	345.596004453404
1625	1625	508.688467252122	676.326822566335	149.536858269656	344.847762535392
1626	1626	480.535429545943	672.682138312247	124.132073916044	343.17795842785
1627	1627	546.796813378644	672.413449158031	103.266045431109	345.401125168098
1628	1628	534.853690421806	671.304328348121	138.385763617802	344.738032789517
1629	1629	525.749191534599	668.842801592914	160.229364468818	343.682776445322
1630	1630	509.233985123649	673.462957357554	140.78760941147	339.938156211376
1631	1631	541.805647362849	671.241706811615	112.584073154881	349.05803108373
1632	1632	534.753356652883	676.296216548354	111.311205943316	344.023148215749
1633	1633	543.749473094387	667.916986636839	131.394687218696	347.257372337112
1634	1634	517.67314936859	674.68928239939	126.403563778171	343.330912502785
1635	1635	502.37922443763	667.675902256154	120.272536404343	341.558866699485
1636	1636	518.609870930766	670.223797684446	128.618872431279	338.837563503297
1637	1637	515.440058934322	676.37760423009	129.293697836541	345.907386342545
1638	1638	518.827866969091	674.737253121791	134.64716726078	339.32780554756
1639	1639	513.572313960912	669.345862183952	137.575036508924	345.568875763786
1640	1640	528.718998383282	673.099927819084	145.877248168755	341.590344207912
1641	1641	511.346977262138	675.145489385064	131.002334960865	343.129103672541
1642	1642	495.043725725576	672.468550698801	126.179725540839	341.709829488246
1643	1643	528.478507646867	668.438623529614	123.859181371336	341.932745000732
1644	1644	517.554375109233	668.761497499547	99.4942919004025	334.154478634351
1645	1645	520.176891663184	672.620802796867	149.447438556876	340.721455311884
1646	1646	531.206815363375	679.190135150358	118.185193210872	345.356735232702
1647	1647	501.508189659894	672.988719708438	138.051031743214	341.601457226844
1648	1648	514.590745327975	666.129004975352	156.012635853415	344.50683093829
1649	1649	539.812940691547	675.300737530147	137.118239430211	348.397829557056
1650	1650	506.527897155404	678.0009118758	127.324040529502	347.335551261273
1651	1651	532.973545073672	672.984207035597	104.583795869293	347.093105659961
1652	1652	531.731177483986	672.718612968992	146.974182910786	347.322477400686
1653	1653	532.018009482604	673.742739185651	135.739668352789	345.181699206415
1654	1654	535.905179445719	671.809377530264	109.960076777286	342.108026400274
1655	1655	522.42907621003	671.606836048201	135.492902900625	343.438304569954
1656	1656	483.356119172756	669.800195730105	108.47299661868	349.570977851338
1657	1657	525.652940987344	672.666894297322	162.166017826776	342.193213121192
1658	1658	545.584976952383	672.404108970448	116.591394390481	346.568533019798
1659	1659	516.537651583805	674.183701972746	127.590150649076	345.547716281874
1660	1660	535.999050474233	682.469235036684	126.83689786313	345.398713833986
1661	1661	505.528393138312	665.554828774661	158.67497203544	343.706665925346
1662	1662	519.191752167123	672.605210921126	123.848785914536	346.145364361551
1663	1663	502.020228832181	671.483418333344	121.497389478857	340.411585146749
1664	1664	524.313377612408	667.912227777433	123.819246058711	346.889021201521
1665	1665	505.963554217893	670.363284680489	105.984422742935	341.126494633659
1666	1666	515.976291965735	668.14832505738	138.222917360598	344.939109298666
1667	1667	526.099599252199	668.935557070829	125.692710343124	343.924958077556
1668	1668	508.427635462275	661.249846444384	109.933194915751	346.489123545778
1669	1669	520.410715451768	676.568512271013	130.289983829065	345.213340096393
1670	1670	540.351209400669	674.119235454353	111.344367255247	343.302606748033
1671	1671	526.458012194992	676.239720530508	126.68404178785	340.942072215172
1672	1672	521.074252789777	671.666469957929	112.359927977011	341.553863628967
1673	1673	503.727772377952	671.947680277871	122.006383154985	341.633942884526
1674	1674	532.760098039384	665.502246690623	146.324193957112	345.662789784337
1675	1675	507.146472294214	677.607317119659	148.6462749902	342.285738940833
1676	1676	573.932524571793	673.011896778544	115.321367155253	346.250218342709
1677	1677	541.7372675917	670.220448875786	134.46311377772	340.914203035722
1678	1678	514.728340908005	666.735008933515	123.685306921088	342.503081646939
1679	1679	529.839137658927	670.621201184516	130.528964448219	343.069663679212
1680	1680	498.759100481799	670.175766579286	101.695903888456	339.005668291087
1681	1681	510.010743080015	673.925841835205	119.036630280085	342.718445329994
1682	1682	541.538126079163	672.2851316799	122.657812588621	347.062540504262
1683	1683	506.447862847141	674.936004896106	126.632918308616	340.933494434619
1684	1684	477.264368350088	667.596350977741	139.231142362587	344.367276337321
1685	1685	473.673827720075	678.253875072257	139.670250648277	340.67288975636
1686	1686	516.66876951796	674.469300494597	149.066248645972	342.604258842125
1687	1687	511.205747353799	673.791051391935	136.811811587817	341.904792135473
1688	1688	537.069692970867	669.600531247101	146.142763425092	340.943448066785
1689	1689	515.315289666985	669.579630592705	122.639850194742	342.451429131878
1690	1690	535.531041483451	669.852354124711	133.105155550948	340.166248867804
1691	1691	537.917773688349	668.249531578787	133.86327039022	341.295936735571
1692	1692	501.637455815707	672.034539094445	141.178997295332	342.683509504425
1693	1693	511.719468457856	665.226256304078	135.396497324953	341.702369029275
1694	1694	509.237229734318	673.172752177679	127.452194667037	344.20239576772
1695	1695	522.458229121863	668.340335266156	135.357343706645	343.533189640971
1696	1696	537.002632934946	675.893328610224	104.950525734429	343.31072732313
1697	1697	512.015742325788	669.768189422306	100.030393514486	337.197503143063
1698	1698	531.726174103434	673.991756735218	123.925874561966	337.593056735867
1699	1699	523.801594206616	673.083276037723	135.314661590171	346.98035471778
1700	1700	515.248907130243	670.44136231193	121.981083070176	343.763043626046
1701	1701	536.790697439162	671.947689897629	123.068882492051	346.232950862018
1702	1702	520.406769306788	674.32218065412	110.001082033359	345.058379131928
1703	1703	548.635440191284	675.228832794947	107.87233504248	342.255370536502
1704	1704	526.493090333596	670.016185291623	135.191486533597	339.902056540334
1705	1705	557.538292492397	678.228056304743	126.861376113484	346.26115989441
1706	1706	545.755937094606	676.015337205273	131.465154386095	342.19908964407
1707	1707	534.034630686266	668.067077130114	145.818669904551	341.074772058601
1708	1708	507.839270265454	672.929389367812	133.165555377503	341.230684057087
1709	1709	522.834568219854	669.507034060657	142.503618998322	342.264791139849
1710	1710	517.855905361968	675.998026106708	168.864004817897	340.488800832019
1711	1711	539.709663387148	673.663508607239	140.294625250507	342.765811039303
1712	1712	540.200276816822	670.851936670281	134.998280871061	343.754052005139
1713	1713	504.382398166698	673.944166068819	153.282067734125	345.536427646247
1714	1714	515.211915210842	671.871389894976	111.386717967303	344.313588699822
1715	1715	543.521631791052	671.557835696421	125.424969841007	344.18385210762
1716	1716	532.302183293652	671.796347847019	136.232772185396	339.137386876884
1717	1717	512.169762882846	674.076338219455	121.389715623745	342.328970021219
1718	1718	537.477673868248	669.902622334424	107.225937150848	348.150292753959
1719	1719	521.907773161951	672.549131660275	137.649231186565	346.807306322003
1720	1720	555.423158717161	670.232397170747	119.042751282739	343.896524356045
1721	1721	512.061997962163	673.295282385017	111.43775806293	341.790853354394
1722	1722	531.395233444342	669.318374129465	131.777750965603	344.425157968894
1723	1723	505.625371588869	668.016028807917	149.939604382955	341.836903894314
1724	1724	501.603194168087	668.573773809174	133.393611016341	339.734209489466
1725	1725	508.726792210505	672.439379070689	120.350923266925	345.729285009228
1726	1726	510.576774388526	669.532093826635	128.205900154962	341.795942004673
1727	1727	510.435352023916	677.754551615312	115.531947965637	344.940465533641
1728	1728	543.724095478125	672.79548745788	124.112942062745	347.298793155821
1729	1729	517.234901464697	666.745303932955	95.5859398313989	343.692968181172
1730	1730	524.983690853847	669.49870731061	149.965539583754	345.782096260615
1731	1731	550.234748377849	669.839495312849	115.551877355409	342.889309532703
1732	1732	539.733351823758	670.169974639952	186.275258323357	347.486305507164
1733	1733	543.155855438453	668.890611314474	140.568514278504	345.701457110166
1734	1734	514.351222055762	668.675703716425	127.969293351083	345.553063952433
1735	1735	523.259920025605	670.380109005539	144.336867055268	340.584040757637
1736	1736	512.216602454517	669.335374648303	155.567832841355	344.025097392145
1737	1737	527.943395619359	676.316682841934	139.577781462518	344.688872541567
1738	1738	505.63868783197	678.046226492332	122.897020286288	346.64727697835
1739	1739	526.197263461704	670.262866806166	117.711812286797	338.171726075714
1740	1740	533.680961732337	667.14751509238	138.30033946069	343.192584596039
1741	1741	535.231783306061	673.450581033995	128.054503181706	341.724039133575
1742	1742	524.383749818471	673.875471892445	135.753588944536	337.737577581301
1743	1743	498.227968634205	667.29989960992	149.307652957482	341.422846434394
1744	1744	509.837751549434	671.700185906342	134.815680248869	346.688398238166
1745	1745	561.927646109045	678.767000293617	128.311575210494	340.945083406181
1746	1746	497.327255983958	671.80691778567	113.987738539596	342.814108036847
1747	1747	536.534873181329	670.642953336642	137.046404234627	343.789728403942
1748	1748	519.630711925349	675.171928784656	170.83595735414	340.194888660447
1749	1749	529.541764927203	676.508093765578	133.878629204253	342.210237821017
1750	1750	525.184528638097	674.515198011712	114.315911920243	344.555256921856
1751	1751	509.947608407348	672.892064556372	159.539532215632	341.31891381191
1752	1752	531.899424784295	675.775331346243	136.796828409716	340.264312945007
1753	1753	517.404224326176	671.999442717517	142.677950269153	344.85681296556
1754	1754	521.151652133494	671.494248092393	167.003353099772	346.907474926523
1755	1755	507.736632540971	672.653069854959	107.670343509669	341.491155219563
1756	1756	522.943716839482	675.001159576341	108.363720050656	342.950658058781
1757	1757	526.182967990914	666.149474209996	119.762008276941	345.001211624923
1758	1758	536.091506497714	665.992694146294	120.451274952962	348.971441073748
1759	1759	521.261087173711	671.626424702085	126.916507249763	342.281263129547
1760	1760	542.714989936657	671.324036889249	116.864885192739	346.160148313066
1761	1761	501.337149517431	668.997430377331	127.347419316098	349.798288053157
1762	1762	524.818627789919	671.888788188421	139.240989760871	344.715507367085
1763	1763	516.103576688024	677.370155668108	138.689191099252	342.927102879076
1764	1764	520.56592373058	675.048969493394	130.597489574568	344.220672836497
1765	1765	499.068769894465	670.087359796782	130.404488800977	342.599884412443
1766	1766	535.047905757809	672.451454740724	130.42235275343	341.792945464035
1767	1767	525.00471691941	671.722130518205	122.864701560109	346.336415685633
1768	1768	514.051932791494	678.735823184335	121.347753717632	343.142340535198
1769	1769	538.939460700675	670.696302319288	140.119873098421	344.527135804078
1770	1770	498.800599549255	670.521581866904	144.872524769591	340.479026611315
1771	1771	520.324915162108	673.824589969418	126.438554506271	344.627349724748
1772	1772	532.808972537548	675.723625435176	143.78643952486	345.271636708535
1773	1773	536.022885974784	676.593204606847	137.800223909834	348.506035307098
1774	1774	532.187413965531	671.418807141196	104.832826768859	337.991030694947
1775	1775	473.469917038789	667.576432872037	147.891254696008	341.481155625716
1776	1776	506.860270377206	666.754335981353	119.446189161352	339.461507235046
1777	1777	523.256580050466	672.573239538812	113.597268259901	347.533204904619
1778	1778	536.790385124837	668.514840882725	121.999734294724	350.464886681504
1779	1779	545.928296894123	672.585741328172	149.960655856549	344.849983736089
1780	1780	525.103531339922	674.165269635111	111.318449017365	343.453886584964
1781	1781	503.921350818609	675.078328112257	121.167936908441	346.454435949574
1782	1782	554.020644922414	674.582677773282	124.498582746724	338.324861181975
1783	1783	532.132875846782	674.251132309241	120.363296217993	340.504383209658
1784	1784	512.297739892001	675.634556572749	124.355679499993	340.10743772257
1785	1785	506.128074366289	668.924063082995	143.004910049353	340.986792408219
1786	1786	518.742582810236	673.831414625165	115.492182697912	341.173904073229
1787	1787	520.958945919194	670.542933636834	155.577046257736	345.458246509727
1788	1788	520.410426130372	671.769040572235	155.333365479679	344.434753023223
1789	1789	524.300967247851	677.754596134278	127.454427576016	349.094628995335
1790	1790	514.131320602735	673.978433077381	115.620818401604	339.584571271728
1791	1791	504.779207011813	667.629153392282	142.147335585328	342.304719416626
1792	1792	510.768531988284	670.309483731516	122.92288306318	342.891555610834
1793	1793	501.478608552816	671.228665486818	133.657611167022	342.588316605345
1794	1794	529.252010134585	670.003069630646	102.898308703113	341.503842762894
1795	1795	543.439636932462	677.124491080856	139.047064390725	341.208838314398
1796	1796	519.450595246071	670.993587784388	125.257303965762	346.452027867483
1797	1797	508.15887267783	671.891285611226	122.521330685238	340.289263510407
1798	1798	517.177252963078	668.426332280589	137.539516758413	340.013701149723
1799	1799	499.027290053333	671.770322292022	146.521343411632	346.606271265121
1800	1800	520.840661819081	670.725468049137	119.762043822746	348.012266460869
1801	1801	503.984356719498	672.218163234346	91.0345667555956	343.023759886743
1802	1802	529.424766084045	672.082695434774	170.567156562199	346.892284053039
1803	1803	550.555092295027	677.180286373984	152.685045004692	342.455759367986
1804	1804	509.312795352342	669.623979643995	133.603937947659	339.990289911465
1805	1805	542.36822036898	671.311944781677	151.642972405505	344.229811055775
1806	1806	520.104764473174	677.236384574725	111.406868670463	344.774971489893
1807	1807	542.107740838317	671.086205246924	134.262387035555	345.492762238739
1808	1808	494.450451057063	673.797822998951	143.797546441861	338.803814405029
1809	1809	536.102920973113	672.916071415705	141.816624575645	340.881038256576
1810	1810	509.631795518404	672.908469980448	137.71784008594	347.442867214508
1811	1811	542.00564935714	676.813783325525	134.004615163516	346.360322186263
1812	1812	514.703492800326	671.513723248274	122.308477129093	341.653887307347
1813	1813	547.925092622601	674.571918344854	122.976508350969	342.383254440301
1814	1814	543.82936025618	673.834497785326	137.871751532103	336.474170649429
1815	1815	496.169683469691	674.25927574641	128.366529164849	347.33822581467
1816	1816	529.754679329544	678.894679976881	143.156185714726	343.627375295222
1817	1817	512.977720338592	670.438598070468	140.738119319758	343.859887293574
1818	1818	537.346323626199	671.24167150852	149.686767298546	343.541922689537
1819	1819	511.595951400553	670.654754160114	118.486086492962	345.771319161123
1820	1820	505.964149946471	671.695915950345	148.668875678585	344.601695411251
1821	1821	523.256782835459	672.655421990444	127.258524751485	339.469206841199
1822	1822	559.546850127462	669.31625809335	104.479203885813	348.059457491048
1823	1823	501.655902054145	668.200841196426	160.12596330574	341.879938118409
1824	1824	488.042253327113	674.104618147672	129.04248463924	343.729410851119
1825	1825	504.380153505511	676.146985601847	146.039812682747	342.996155606695
1826	1826	498.641113052489	668.153781084684	115.7963625812	340.390522793287
1827	1827	513.845543658551	664.405148370362	120.136592101236	341.236754904407
1828	1828	530.897938277871	679.338041685097	89.692227058145	344.947102578359
1829	1829	505.087025150044	674.069011983859	137.719108624871	342.908941263931
1830	1830	468.366433349797	670.298232653954	116.848208875	343.985562228163
1831	1831	514.84649518781	673.320874047457	140.726034988366	348.430187278004
1832	1832	534.106854726028	671.419947139258	112.877147632137	348.290184935575
1833	1833	531.587860367323	665.549043405923	119.962028369656	347.57074273622
1834	1834	518.572844409813	670.597243432702	132.493525537516	341.14617304772
1835	1835	529.246218452715	667.823919193079	134.586768604107	345.868423591963
1836	1836	521.447981196612	672.000990696762	141.999561883603	343.510552019485
1837	1837	513.865152853399	675.315460434426	123.891342339558	345.538051771307
1838	1838	529.760865818911	665.332311054188	106.781300557606	346.930276176681
1839	1839	489.734438484081	672.439332841414	169.335468672764	345.067737028848
1840	1840	564.536499531379	670.988518984722	119.532330764675	344.67766536081
1841	1841	524.18953522374	673.522583632682	158.847344051987	344.165372670939
1842	1842	540.739074251621	668.865538109187	128.126367033957	344.520734614302
1843	1843	529.441168370205	671.905029715634	152.046725213077	347.554818451039
1844	1844	520.875544381203	669.765459865117	144.108606677843	345.73713863894
1845	1845	532.037909478468	670.090717502922	120.875811617143	338.871381968784
1846	1846	515.423191911624	670.085784143503	99.4145901037668	346.460828183342
1847	1847	510.193862422165	671.330653519663	142.882407985135	344.877483559929
1848	1848	514.069383012581	674.548981718534	148.625056011211	345.044447876373
1849	1849	498.081973833363	665.417231868933	130.333004133547	344.393716134197
1850	1850	523.134211396101	673.17848351614	105.38889198723	345.468163866811
1851	1851	523.879139743272	674.91809628432	115.645991380624	343.784261991905
1852	1852	526.696929976438	674.608561087003	119.663513396039	342.232281675168
1853	1853	554.901858544316	670.999909884672	122.677286178023	344.950447688004
1854	1854	548.589320128499	673.665287063709	150.268820521195	344.783176270891
1855	1855	517.348486149255	670.170679713418	135.985319881125	347.900641015969
1856	1856	513.662308543955	668.403298654178	125.596681357361	344.513133211794
1857	1857	520.716685533131	669.360751842304	109.046111979884	348.043799818631
1858	1858	541.458604603225	677.559339919644	125.281590258748	348.04102697796
1859	1859	517.060077218189	670.68266757861	117.618545866747	347.672041953594
1860	1860	508.638933746317	670.625566906038	125.716093760216	340.505870750824
1861	1861	516.298150032953	671.448840774053	130.551195165146	338.597457400497
1862	1862	523.489548479275	671.787668354654	137.811100236629	348.866048270583
1863	1863	535.54195053775	665.705877728834	132.219050480177	342.745570195434
1864	1864	531.998971177867	673.354105467818	143.287922840869	347.896924127353
1865	1865	506.039432993424	672.772528480697	135.038318290472	344.739405649468
1866	1866	515.789091331009	673.692748443433	154.358169857375	345.604483351612
1867	1867	502.849838758817	671.744281086076	147.290487673568	345.893519803824
1868	1868	488.798006331818	667.934912966253	116.38123969549	332.854248407476
1869	1869	529.032120602227	673.959636529727	119.436704230371	344.962330284118
1870	1870	532.596007714528	672.871715799385	131.313804169959	350.27077453917
1871	1871	532.045509536489	676.407770228637	116.849252459155	343.007673381046
1872	1872	530.367179388167	672.38688731257	141.037700338847	340.127336556399
1873	1873	534.841343103574	670.762416229566	117.564102079108	339.768722616177
1874	1874	518.803728860563	675.005337878676	123.446710942917	343.512688856914
1875	1875	490.08246085508	671.507579304217	132.785652406236	346.173991748687
1876	1876	528.593288442028	672.208704306904	125.759124543015	346.127482169151
1877	1877	519.405778791644	672.033468165303	132.929597414892	342.011563483367
1878	1878	512.217651241752	676.604654636149	147.169649272463	340.271766525817
1879	1879	491.537897338178	671.447567714542	131.841967189319	337.178121370735
1880	1880	486.515945461925	673.639074182629	124.42475643084	340.214896638624
1881	1881	508.537342341697	669.69794265107	130.752805065175	341.287357786624
1882	1882	492.258011307558	672.716303288148	120.430341606214	340.750989511442
1883	1883	524.774977448868	670.748583573611	122.286920634552	339.716990303969
1884	1884	476.733914964354	675.397004324105	143.507121523403	346.378678827468
1885	1885	524.634875108591	672.778617192616	98.7557936527387	343.549566281783
1886	1886	519.556763991395	671.89614594144	127.055640805258	340.67624343572
1887	1887	506.642184684033	677.175378770275	114.025471389259	342.196828736259
1888	1888	529.778459416549	668.853197454087	120.955192322848	343.001277113739
1889	1889	521.287038416032	674.016227040384	130.331882864946	344.070431253216
1890	1890	549.805967391775	669.091468783761	95.0710324421416	341.882096295129
1891	1891	496.643447089771	672.209526242841	139.475855798816	341.292845471174
1892	1892	549.176520538146	674.304927098234	153.856783906872	341.237656451158
1893	1893	515.799509153553	669.386981980714	126.934322260713	338.689846520427
1894	1894	513.706497339062	670.658341925882	126.392496126224	339.521376716501
1895	1895	523.001197969076	675.236115520755	111.18762867509	343.213370423916
1896	1896	507.307164559245	668.86895141219	143.395382365712	341.310136220139
1897	1897	513.283137879379	669.535071920947	121.60724182432	342.82226392579
1898	1898	531.176111019478	670.456346077422	127.204954164365	345.483292737861
1899	1899	529.645245974838	671.040710218898	116.317366950372	344.145802951225
1900	1900	511.750153424694	673.063437100227	123.108863610288	351.045041189981
1901	1901	534.942016602907	669.935997165265	127.842048836398	346.255714934702
1902	1902	541.926021015104	668.018174872858	158.763456936537	340.80996123683
1903	1903	534.200574261172	670.92366533398	136.935384350851	347.60271323771
1904	1904	524.27306955734	671.148548457681	115.948069678913	347.149966084856
1905	1905	525.614804548308	669.929389526208	157.950412858109	348.086325127373
1906	1906	512.182906154496	669.114672553941	101.682067993027	340.871970260099
1907	1907	505.072316559066	673.674843180364	155.709333778867	347.650087907499
1908	1908	535.549719848135	672.586752163218	152.232463881002	343.973694029813
1909	1909	522.418678832553	671.405241682223	139.989588009578	343.865966230366
1910	1910	516.178882604471	671.784475557149	114.969619818408	346.178374112866
1911	1911	516.202784278279	669.275410698093	140.591201293139	343.641037279805
1912	1912	540.539215350194	675.189905959458	134.928402816854	342.607746052617
1913	1913	514.017245423704	670.353566678066	79.5359177498093	343.676522781597
1914	1914	552.207760387726	673.961430259918	133.432272000187	342.396402035365
1915	1915	541.784804831132	671.422337086034	93.4480336675801	340.877412667625
1916	1916	503.612891178224	674.764362166593	123.293100705734	342.229080062371
1917	1917	522.778425688095	671.897592573335	158.178354485862	344.357549179124
1918	1918	525.761164229921	671.02571834395	154.363465792091	338.266270836106
1919	1919	543.609509843202	672.562470567054	147.816990407299	338.324172945437
1920	1920	541.283875084745	669.187089835725	146.802433068488	337.394150694628
1921	1921	512.116346398537	669.522868135238	152.533947611665	344.645347539612
1922	1922	527.648220625748	673.293598452365	127.904686112499	348.528530503193
1923	1923	504.737443641615	673.600934211991	118.992472711561	348.33092083561
1924	1924	549.973479638571	668.851402192206	135.822036669918	343.058814139628
1925	1925	526.858279067947	669.304687825083	141.168198637879	342.291961265061
1926	1926	542.046798051675	673.882661416526	124.195660077464	343.42841617024
1927	1927	491.015987591966	675.102703220039	144.220699682445	341.452193428385
1928	1928	532.414642711993	667.679099794814	107.425673182366	345.362860439423
1929	1929	540.42524017789	674.026741290435	108.620960380902	349.592237192967
1930	1930	553.583912954445	669.903105758597	117.810199526141	347.190457523549
1931	1931	538.615675828808	667.330378109244	123.012216560365	345.043224289129
1932	1932	529.127729146223	669.390191187012	145.301243440999	341.408774943268
1933	1933	538.212627420674	667.915997771358	132.731858625305	344.986463338225
1934	1934	498.241957002731	671.109577824424	132.670471499809	347.008325692986
1935	1935	513.476044171192	672.021737591963	141.741709786225	342.227022123629
1936	1936	536.763635835388	672.113007725538	109.072535048394	344.565239657012
1937	1937	490.339021264741	672.756224131294	156.922657583297	342.755388663382
1938	1938	535.530419781243	670.174291489523	155.972981657481	341.292753817793
1939	1939	529.1819550539	671.016053663758	113.115982652707	347.160015342771
1940	1940	528.013332736012	670.405948329144	137.66275579763	341.30356708569
1941	1941	527.924585654022	674.391956158136	130.107014848323	343.16514069551
1942	1942	507.957934894586	668.084116566539	95.8002410671794	340.933568694918
1943	1943	532.990679442604	671.647440429799	127.644584528729	342.299260400871
1944	1944	525.053064697195	674.510152742701	136.809667272388	347.083597464411
1945	1945	510.3143766349	665.23452173444	137.399154857851	343.70636881064
1946	1946	522.932564157851	673.202890321253	132.570090689085	347.904391475762
1947	1947	521.690002236682	672.744520500173	104.068318723671	343.86873474825
1948	1948	555.909611464565	672.617439654522	138.408372953414	343.589083151874
1949	1949	531.028139036245	669.422073932057	157.63726195913	346.802542493775
1950	1950	542.405053995342	671.612880827706	123.618096721384	340.790930977397
1951	1951	527.546584636649	672.290664224926	147.12647352994	346.122489926631
1952	1952	541.284711568375	668.00221037821	124.737450265299	347.225760011481
1953	1953	526.733884306908	667.030409683703	131.876277229492	345.208910744991
1954	1954	514.117676772856	673.12721737329	122.036565221298	347.553827495555
1955	1955	515.598683499392	668.846808667875	149.22969773268	346.843155315337
1956	1956	547.722661477566	671.605327237939	130.163345040906	343.645093541717
1957	1957	518.681029269606	667.63960856322	135.318578436855	344.770817731416
1958	1958	539.48920486719	670.353565539444	135.804637228911	345.090504963245
1959	1959	564.418197418617	677.537684927711	151.548081870117	341.628869990539
1960	1960	501.352099985178	672.473520543975	132.385042689432	351.497305237287
1961	1961	532.972862494629	667.413688602839	102.887451851832	346.182530744216
1962	1962	548.738279008959	673.609577768496	168.404380055914	342.39042849433
1963	1963	496.492050993543	670.906320225661	145.094402528108	346.518339754851
1964	1964	546.879313840622	669.43253186742	123.844242555241	345.764966066382
1965	1965	538.28902798905	668.470192183538	127.246188777396	333.96666122591
1966	1966	516.263885399693	673.177538496206	115.813192508665	346.257248364822
1967	1967	543.184195751502	675.514195435835	135.086014700499	345.337798012673
1968	1968	511.155950318326	670.839492293531	113.265758826495	351.973253983476
1969	1969	541.946413090105	673.432480571387	116.449332567247	340.992820889026
1970	1970	527.238186331593	673.417896512151	156.806795459985	348.524895414637
1971	1971	512.627144876541	666.948647870607	118.226332892169	343.29738543622
1972	1972	542.865750254157	666.41414008876	148.508768924301	348.480265913153
1973	1973	506.690376811998	675.07211518152	143.699952479689	338.383318287912
1974	1974	508.868199614956	673.50351888209	114.011305447698	342.636448084514
1975	1975	541.091920939329	670.892390397423	118.137889890634	341.569351588567
1976	1976	496.044596900545	671.960307629572	140.728303077399	347.799652681843
1977	1977	524.695848613652	668.165701256865	152.160741948399	345.386266004913
1978	1978	525.0087785031	672.778165395442	117.393785453667	341.967616145115
1979	1979	494.665484967743	670.256153961154	125.753761989269	347.621305820441
1980	1980	527.601204697395	675.804428694712	111.579499317701	348.514671697684
1981	1981	558.542513361381	668.733162052529	134.578559729721	334.289334716255
1982	1982	539.633349913413	670.180040245365	122.255625965726	344.363937321109
1983	1983	499.879313990382	667.062795431698	109.621144654132	346.920925484195
1984	1984	506.106445505171	670.676729794155	123.55007757237	346.191448433106
1985	1985	511.075465493661	674.740468501979	127.948868763264	342.823490582581
1986	1986	528.425860317016	668.129844469008	108.961797725763	341.928110517273
1987	1987	492.900015094723	670.293723363785	107.929504939399	346.055888316665
1988	1988	533.840778182412	671.80416976048	141.809820167994	340.70742837891
1989	1989	533.27266283051	673.77363407279	107.13776944011	337.421084590255
1990	1990	548.102340218043	663.742644276162	133.655732131592	345.801429848848
1991	1991	521.277993489977	667.581643279938	129.682850676071	343.929156344036
1992	1992	541.319198490818	669.690184774911	148.556986573059	344.904026062345
1993	1993	520.698041303581	677.095947935902	135.829422042375	347.474053132963
1994	1994	518.094923579149	674.448652179107	117.516230619955	341.428631654641
1995	1995	546.598269773093	669.907874209222	92.7351534956576	339.361980224099
1996	1996	533.867027147353	671.694250483725	146.349812337997	341.244523539803
1997	1997	550.458593664562	671.317551960138	133.133979075684	341.965260938256
1998	1998	522.142178388882	671.124329516188	128.263033921867	338.215784202766
1999	1999	524.646582639712	669.585058165967	139.738308200111	341.633667972064
[truncated: 3,001 more rows]
