# Supplementary material for: Hypothetical Outcome Plots Outperform Error Bars and Violin Plots for Inferences about Reliability of Variable Ordering
Source: PLoS One. 2015 Nov 16;10(11):e0142444. doi: 10.1371/journal.pone.0142444 (PMC4646698; doi:10.1371/journal.pone.0142444)
Supplement: S4 File — All experiment interface and visualization stimuli code is available as a zipped file. (ZIP) [file pone.0142444.s004.zip › experiment_code/data/one/68.js]

var results = [[538.674443715851, 519.168107842177, 488.944959044722, 558.051558981206, 523.940524041901, 507.080791094966, 504.455726847378, 519.665724661709, 549.268447666174, 520.781527499749, 508.385158686185, 499.677091894601, 517.887682302772, 513.836908501446, 501.299566546046, 496.283033989446, 507.781763577695, 529.633884741899, 549.164558246149, 511.459663470644, 529.216664714249, 512.131641978507, 518.771517489519, 514.241710675052, 548.24450974586, 546.246226047208, 542.319457107057, 542.295065985884, 501.981947032649, 506.533449296105, 527.366372400907, 538.527219155043, 503.578588185702, 529.810962365363, 526.941462053947, 516.006645750354, 520.562803154423, 532.46877022296, 512.008968328177, 488.222313153885, 548.079733823611, 522.688627693571, 500.66707390994, 526.029670168992, 531.179793622925, 540.019475822912, 534.217574074542, 537.093210146842, 507.237092656645, 542.669660946663, 534.185974001147, 494.490877678188, 511.214992867479, 506.105682490391, 516.475305836929, 546.395585501805, 530.890775653514, 509.454418611288, 523.430272412134, 525.848975152822, 508.687206076629, 521.839192317749, 525.914790421966, 544.408522474141, 532.40301864359, 530.189291381358, 513.81530422025, 558.475755420904, 505.180566519761, 491.029336435057, 515.099786895247, 510.001642920402, 513.339666504837, 529.683906481421, 528.738311396497, 571.63573355767, 515.761743576752, 524.848545385881, 515.353980342041, 557.4562240203, 536.54324612479, 522.177964897716, 524.962784937404, 539.087670340706, 505.747005139114, 513.9362046344, 527.666237014785, 533.749760693446, 514.981482756432, 553.508290321566, 507.118980726718, 527.267888854843, 529.522792843956, 517.742813243902, 531.603202590614, 504.338161190236, 531.021263046997, 507.232780178646, 492.495655544094, 512.745339485393, 528.789982088045, 529.71114897892, 546.111865461446, 499.912932796965, 539.043366066969, 490.096063291745, 501.288897153739, 511.206991616522, 550.822982696422, 523.963371540446, 532.377608186561, 539.001794018159, 532.704170170481, 502.552693251841, 545.563052057398, 493.431385053003, 525.044245046853, 530.834480792353, 517.631075413629, 523.129029003939, 541.606959484005, 492.247077280643, 513.007320480762, 548.902418137348, 520.532026348714, 539.548672248604, 550.125964563754, 513.0176576328, 523.195696393622, 497.377645670121, 536.232648787119, 516.629881262116, 518.828036060424, 514.761399966472, 530.073116733765, 480.580832447891, 528.620207429006, 507.479510064027, 559.708009252981, 513.29260604608, 538.191397987087, 498.842851937547, 557.231132452883, 544.795514938243, 486.889893075719, 496.834896623207, 500.865156712066, 546.591651062477, 547.691580300391, 510.211659048751, 522.965894140611, 525.608928154188, 555.467052609079, 490.096882205734, 512.903962707771, 529.671698170152, 489.472047274155, 517.621976723804, 513.141143296856, 549.247780108742, 516.582453530271, 514.137645544785, 549.209147835116, 527.668810672898, 500.098716326311, 532.737512306828, 515.725400615053, 541.220364481252, 528.373379406335, 523.745413147358, 469.14556959591, 511.592787818787, 532.243974123517, 553.556324658796, 532.325968627643, 540.37264639003, 535.704870327171, 488.114573204366, 492.865553251397, 523.254736282086, 516.455398272877, 536.676754934873, 517.496258336103, 525.104045913506, 519.056138451255, 528.253256794835, 495.241555312564, 524.94323375612, 505.816016079286, 524.569585444505, 507.612351669686, 513.236809405057, 567.113651375815, 523.394138310746, 536.777998623146, 536.975015384406, 528.698898464145, 506.426868476958, 523.751413325242, 538.397781750785, 559.161495236519, 531.316498894196, 525.412242855662, 514.070014388378, 507.143288569728, 513.898184254693, 536.367658370841, 563.53232596104, 525.778492042094, 503.523478864879, 523.901193551652, 492.83078932873, 514.83857307408, 532.193045922838, 542.247759616273, 534.875128787403, 544.240997710253, 565.491765429608, 521.125351581932, 524.622109970385, 546.536165407396, 522.237550059162, 496.116601860672, 514.180719465466, 560.724756089564, 532.834257686594, 527.947531696643, 515.709465097457, 531.355554291446, 539.508803990089, 512.317778871654, 544.749501373075, 512.870171081434, 500.750468432435, 527.768626561065, 535.86428634694, 526.927368748869, 528.053250343268, 519.876216626817, 526.217177511845, 524.262672635299, 515.809060990248, 529.325441736955, 505.957072137691, 523.439575597239, 520.796407143465, 502.326734533797, 521.19873534738, 501.750668031019, 533.669715815483, 509.032333026885, 475.582063239205, 531.926449960762, 524.85094878327, 518.96753741722, 523.971816988443, 526.617934636887, 509.263300408365, 529.483672889399, 530.74550443821, 535.093447065068, 509.340069345655, 544.145145770598, 517.772235196646, 494.227922612213, 524.052687621337, 527.939399278197, 547.462123568007, 520.844096133901, 518.81669377033, 542.468374917496, 511.58905133558, 498.166041166243, 549.028735595853, 511.794083720205, 507.984512106605, 533.772572952495, 505.745676336973, 526.478749066146, 501.299145090696, 532.606862393523, 517.817638170639, 532.811317144827, 547.033925294123, 521.544585666887, 519.449897034671, 522.223135647522, 494.848351633904, 520.439692455307, 524.549365091627, 506.789685096722, 536.668125567628, 541.114007654428, 513.78331441521, 525.67835127885, 507.080676827036, 523.350722774463, 540.388313276071, 512.89680216287, 489.507274886092, 527.888179040111, 524.78059733383, 505.323865454386, 511.59548569838, 490.524288836549, 533.208718587509, 559.417584087827, 514.109451815712, 524.308903931269, 508.857313689979, 485.494341422398, 509.659028510209, 511.262595686956, 539.070136570162, 514.407275227874, 534.200020052562, 508.773833193691, 508.29402361276, 532.68025626266, 512.402477847677, 523.946813505433, 500.035400390789, 549.978279548645, 507.113617137436, 538.409076175192, 507.802082352923, 530.197474817803, 516.603024715832, 541.617144609543, 521.405535459747, 534.767386614359, 518.821258380181, 516.866445163341, 516.061819887451, 536.071458296356, 535.89554350732, 510.912826786551, 525.151994478951, 518.346421247263, 531.884025122351, 539.307567663714, 521.006703185399, 510.555224532737, 516.962843992835, 558.417361919015, 506.673189511931, 521.59858349789, 516.378629267369, 520.705036610896, 528.942527293924, 504.143461996306, 500.502279413646, 514.206426080595, 491.438865424375, 532.216061256845, 530.464126129148, 535.451348056421, 521.93045930829, 545.74883918115, 489.264831850179, 531.682544084438, 510.737302906384, 527.983052843674, 525.959548720433, 526.042484805954, 536.085586840255, 532.136960898215, 527.463351244058, 513.443702023094, 494.271921526598, 516.117589625594, 544.376091508284, 516.437956057171, 516.176119003556, 507.591493801947, 536.126099119181, 504.495136234485, 491.104565411244, 525.05935900884, 528.513910212415, 539.781123583391, 528.952014952622, 524.477442507774, 548.026131758459, 514.634410553728, 496.872170468811, 504.383802709843, 525.380425367129, 516.747220629857, 510.795494410673, 541.703723402898, 506.218759289772, 516.28455065751, 535.772763038259, 517.183667886149, 516.346496565028, 508.786389523825, 520.191950299826, 544.29331604151, 493.837230738876, 538.326346723424, 523.171257149889, 527.001456718768, 519.310544008888, 537.571543195874, 529.162978386676, 488.905996090509, 488.15769480595, 538.313947470874, 540.680235426298, 547.8666711411, 528.107999075365, 511.59463401944, 519.842155901128, 522.28067531592, 511.82591023582, 515.792228369394, 535.357225017308, 563.932657636779, 509.614137831906, 500.000443713632, 508.355523692012, 504.61924433502, 529.465769703736, 505.840283865828, 482.722629122293, 524.733279027591, 509.42560223989, 503.485715880104, 496.012033747724, 503.406778372222, 525.440885532571, 487.520161732257, 517.534424556854, 519.036186400662, 527.316923647415, 539.432981275069, 507.303518661108, 515.834608491085, 511.698400268624, 510.913755927346, 513.80535644187, 524.336602397212, 557.347155760994, 551.110364626089, 538.612466086171, 510.238302526318, 527.821130732806, 532.686935638824, 531.272343165361, 532.805853478557, 530.261481598187, 533.365651836144, 535.191805463291, 548.919320546674, 519.209104213958, 526.60040900457, 542.292104594921, 517.027580918004, 517.900202824781, 532.877122226393, 532.584053226811, 522.692079311779, 528.297288701707, 543.768370863406, 503.018864456406, 529.0836969039, 533.927754739074, 512.628812843927, 533.593856245161, 511.487060945784, 523.377707760107, 529.839749554894, 535.249542507687, 525.095806600168, 514.648424816828, 546.448837581924, 536.415699534329, 496.744795741154, 502.911711779815, 527.811224826653, 500.112685865791, 521.809185598648, 511.273727672545, 518.768246601054, 517.529858582437, 537.772376137364, 533.064342053199, 537.227214805907, 526.142634792303, 581.549229484538, 518.387145634378, 510.327650038502, 524.240667203384, 555.981620604916, 538.063216113061, 515.310274799501, 526.278711142325, 527.566867976514, 537.894282577459, 549.069970959683, 523.155830580617, 495.681920734455, 522.385833622269, 523.779623835993, 544.296974493296, 524.855364152914, 537.911245121559, 531.022322630373, 525.828462674912, 522.876169145189, 499.350591247721, 489.62453598503, 516.901456893567, 523.355623801577, 544.107469170635, 534.769759228907, 545.714895251491, 536.834707017133, 533.178855192309, 508.123983328841, 517.627670621431, 521.687464210077, 509.514233346272, 528.810533978308, 538.342665997438, 536.646108246592, 516.330100769219, 548.784490861376, 513.570977641998, 499.758608002256, 523.272192903409, 527.112110813675, 494.272594757415, 519.023311502338, 542.527712176509, 519.693786586125, 501.491494619838, 536.960549889125, 537.272187516001, 533.239227182365, 512.074652298454, 520.65591992736, 511.265237325986, 514.654312881488, 515.733072151316, 527.427844324271, 547.058062708688, 551.548403428448, 528.624110379239, 474.405379820845, 473.38479915013, 518.61865987058, 560.505503320593, 542.100130270981, 536.471413428685, 510.911697850861, 521.633586751328, 528.881888434906, 509.264530488141, 516.874346419709, 548.820236834093, 512.673271814927, 567.917197508605, 515.497749217234, 520.400738425918, 567.270963564495, 523.564371148834, 530.631506778645, 521.870454902255, 521.460651953671, 516.497806120118, 493.325989258965, 488.902485336407, 565.040025664906, 541.249831045122, 546.011476008697, 521.847321998073, 518.827797648617, 553.481124507989, 482.460457088947, 529.528354856791, 539.172097092712, 503.158274376514, 506.739344869145, 531.544386588902, 524.762530226026, 514.208533617877, 553.268000757596, 507.334285344112, 501.967481565849, 526.40655905138, 565.108713479163, 543.44684468588, 511.739804626253, 511.688186224961, 483.702762687516, 510.973451106683, 530.130436999486, 523.973281300659, 513.217729843298, 509.812641940441, 529.335531406712, 521.757191644897, 494.634677723917, 532.865635690471, 553.607709168571, 472.851352762562, 510.233810484618, 526.452902330475, 509.431246723114, 522.688943169443, 563.848540680384, 484.50994002992, 524.569068122994, 518.466974337113, 520.099438414174, 530.512905447497, 550.59362612511, 513.665826439596, 505.589738716964, 516.834757360218, 514.965675829871, 526.071215717376, 521.328033557216, 520.039689314566, 528.427315185208, 514.012646101081, 513.501939763964, 496.845405896943, 534.684285911349, 504.65988557073, 518.305733838521, 529.774928119861, 529.484678236057, 509.538536164433, 525.100746134256, 508.375304815563, 502.338003946588, 531.488649178903, 521.420461982468, 514.519230590859, 499.819113067254, 551.879166351891, 531.741116419306, 526.702659039841, 547.433763091102, 517.545227922506, 531.424333453275, 508.049617461734, 539.909814529617, 512.698966703035, 512.925691700108, 567.847891364496, 517.033484587625, 525.284013443438, 535.898084006338, 517.329773231421, 542.424988981194, 490.47979109172, 483.856504766382, 501.462094209228, 540.642695314694, 516.634639545161, 510.682130156345, 512.506066765546, 541.457472669361, 571.413514997658, 532.097245513561, 484.746826245147, 545.848523237075, 509.600688218307, 520.417213769617, 514.246547647278, 516.934862577612, 485.591219843223, 527.828114967473, 486.683321950298, 542.535215978915, 516.975109572963, 534.088544326796, 511.698581254534, 516.231692529238, 516.221511477399, 510.35581948184, 528.726262017738, 526.59063942203, 559.144303082612, 540.784998612989, 491.588114927503, 501.929073086377, 526.974112213286, 523.438118451956, 537.322058691008, 523.861918186522, 515.432430651693, 551.606296744033, 510.834087890868, 483.540876384368, 548.129038500176, 535.822880358515, 506.316443658608, 507.660339569666, 502.869670812908, 526.3282515483, 523.03204437375, 535.23569376241, 512.162917739632, 528.417975758568, 514.403753203487, 537.772917490471, 540.459902978203, 503.33777896251, 518.164554140492, 528.863788215508, 525.901048677711, 528.179600198672, 521.509852510971, 496.631646519748, 532.085142923153, 491.397094227768, 523.80492378002, 506.525543650745, 520.539346202326, 524.909428953257, 529.500393052533, 522.539388018844, 535.709175660722, 536.038210691956, 517.400661613229, 505.741852399544, 558.881156721731, 511.069327751548, 524.488632789928, 504.891240050182, 540.21145659736, 529.307257101591, 535.764535021765, 520.394904090643, 506.689152272449, 520.956479259738, 526.023610602638, 533.741757553454, 548.314415222992, 510.819870298827, 539.275734296753, 529.376495491209, 522.848652852668, 518.978624704026, 508.719117103694, 496.315399480909, 522.086388115868, 512.308602560828, 528.905632662331, 505.466142151771, 505.216804585438, 524.177475816076, 529.986896765304, 499.524367821803, 489.64887203671, 515.000418107256, 550.211670227899, 541.358103587479, 525.707911196792, 513.582870222027, 524.342231479484, 524.280278667814, 536.008864783934, 526.30645982316, 508.78327647928, 554.081396760697, 517.186348460481, 568.359094460341, 514.903216378228, 520.925016515297, 519.707313364384, 520.583113082458, 530.289452602421, 549.924990251624, 507.859562478086, 530.181285865424, 539.97254293226, 547.164343076818, 511.456963548048, 539.963392106466, 513.694012059048, 511.448913512252, 547.67062371076, 564.472975750311, 528.892205245147, 544.22270400074, 513.986532253341, 519.779980945654, 522.269756997165, 524.807542617683, 518.210619433311, 523.995468834851, 497.504889750624, 500.055023967288, 539.73590298734, 523.805262547348, 486.317288206736, 518.638521942479, 554.588609386672, 528.34388087907, 552.659796861769, 515.551885471172, 522.539752644144, 498.672797748637, 518.346684525878, 527.366492258007, 520.866703534452, 516.84356978855, 495.738902752443, 520.523921005046, 545.975588984361, 515.313901108068, 527.985145156844, 492.997274188803, 509.064320419016, 517.210935074589, 518.05960129783, 533.194864542038, 528.825935491713, 518.615753580793, 525.645955569766, 531.368681031537, 510.091635088971, 497.947345183703, 548.246385990999, 477.38159653147, 529.930020847569, 520.285865515342, 518.020324655769, 530.336649011784, 539.526821061425, 497.149304239948, 514.345397206001, 525.3414692502, 566.674028015565, 511.222293539441, 512.179879630571, 512.09562484484, 509.002406220918, 546.793781962193, 543.539998016669, 522.22174553234, 534.482154443764, 538.786429737018, 531.201174454543, 527.05885252038, 538.307637083234, 501.795545042355, 500.056057886231, 525.211308322542, 538.858069088712, 509.784483692953, 525.974897369712, 496.946468645635, 521.68038813785, 524.025615002684, 515.082023770077, 540.535410231319, 492.805540913837, 524.239984123085, 529.91202321232, 507.921957067667, 545.272708054275, 489.186335303127, 510.776631634771, 528.740386495415, 514.192752401273, 547.426674967748, 501.151029027306, 499.857394335721, 540.231113475804, 525.165040390068, 528.694573597828, 524.312112437653, 533.501059539053, 542.84189598051, 526.461046094067, 528.12580105415, 499.35245595364, 516.488881256969, 519.22822202996, 509.137903680794, 490.564099221596, 530.75992173897, 540.130603411053, 539.44048878441, 506.512773494392, 511.082416948282, 527.480931113617, 497.80736525619, 532.165317092071, 532.449223617135, 484.276972781087, 508.168322279805, 525.926117025666, 542.455686829074, 521.548806663406, 526.166383609167, 537.124835568335, 515.122983462916, 531.61587546138, 499.019666666211, 531.600267945498, 537.357089367515, 492.497861508803, 496.354780194996, 516.070134800465, 560.456417469826, 535.254416379739, 526.033178182537, 531.889677331446, 509.10306941787, 532.060826073978, 513.630407774267, 486.428784003903, 506.803150034004, 544.234622506782, 533.598802890409, 515.283476508092, 508.114964764356, 540.234637935177, 520.019311376423, 482.920773187985, 502.079464818303, 498.529509851803, 547.411966159433, 517.791558880418, 512.69167185522, 501.934230420144, 524.531133631979, 539.050272181567, 524.617898621012, 527.732081619406, 540.910640784834, 534.635126218772, 534.789030828361, 505.75241521194, 553.84125777701, 509.218692404003, 483.734965282733, 517.456568296097, 511.290930250787, 511.925716749863, 493.415794935056, 519.644170185624, 540.470816338377, 521.187192806305, 507.349424780847, 492.301914866451, 499.173875365355, 500.161157501363, 520.966237950922, 536.785635649378, 519.776976772798, 514.096183032097, 517.995292574214, 513.609750715887, 509.912544192858, 494.583629318541, 523.740030758453, 523.388688237652, 508.219932072389, 529.049327416658, 516.204456503914, 540.601196134099, 539.618800600904, 524.827636720726, 540.330608640177, 522.252329215996, 482.780162783215, 509.747804578139, 531.169015321911, 529.972721482458, 532.288091212397, 505.961239878246, 525.491173099011, 530.167639695517, 510.637627728676, 548.662689231888, 490.660773799936, 528.643152203709, 532.232963267149, 526.866657521251, 520.843870257564, 545.859057539477, 483.811412540376, 523.820926133629, 526.236974422997, 527.223439407669, 526.191845903942, 528.138172354435, 507.943308590862, 526.055435663557, 497.074992288529, 516.918407630223, 524.478346141051, 507.806331366266, 522.026046369346, 558.615833559694, 524.586455378547, 523.092202842588, 514.90783892283, 515.035274765711, 510.649867068663, 554.136664321291, 525.383092941799, 532.270569012506, 541.083473374349, 537.143376560989, 528.674560757487, 517.918529681267, 530.30077955652, 501.125360534836, 499.603701195435, 559.150066678253, 536.343217048847, 497.631317211582, 517.929787959426, 505.177804329892, 523.783200578537, 526.954586468092, 517.041343788028, 515.924664848219, 544.789333985202, 537.50473993521, 523.423215076978, 526.656914027392, 526.818985315112, 521.980469826336, 502.304591660495, 519.935504699836, 523.936432883869, 473.741711141935, 524.505004541678, 513.155511391232, 518.702700336829, 553.107433747468, 541.165386829155, 566.452727989625, 517.488472413525, 514.997514736729, 512.581804550976, 519.898444479055, 531.752045712079, 522.128052899901, 531.339479543928, 547.325291265517, 534.202882885997, 517.995397158611, 504.967945586338, 525.988014298243, 532.043272432582, 524.843937681366, 529.782545573912, 511.686280815372, 520.597395942233, 514.20911424897, 502.348911903119, 523.099172498132, 536.209338176491, 528.60640581821, 532.321410012557, 504.948756116384, 520.839504520565, 548.162367051163, 500.547637838116, 539.006062005496, 516.467521909267, 541.479339871441, 518.911111015345, 508.868378654835, 551.88161848869, 514.28340549148, 542.793420446257, 545.194226292017, 543.828827896475, 507.595556301208, 529.874768809872, 527.268436310328, 498.358644914878, 506.41539126276, 526.272934484613, 534.440659489536, 547.228653429262, 518.954701358393, 498.047089763016, 492.652132547272, 492.626559906966, 511.226044960418, 501.497855818289, 520.650379752615, 506.916322205562, 553.115443867217, 548.730838342043, 514.224876305445, 523.769941782792, 523.994146711177, 539.591136213041, 507.54446481945, 522.271586975114, 549.713291799667, 547.478146376351, 519.226454199401, 515.915824224619, 519.363834505308, 497.04555192049, 504.120287946093, 540.887860520099, 505.016847125077, 536.477391869804, 520.259406272747, 537.39194418186, 527.214130343093, 524.607024350386, 526.677600354087, 507.382171872296, 509.975529696092, 534.411499609091, 493.040688554897, 508.467142914836, 507.098586724606, 531.570227060602, 518.330258520782, 501.382063206209, 498.790773499616, 540.952242835218, 503.430597595852, 541.374785641714, 530.475880255276, 532.073339594008, 519.44747563597, 538.012330807241, 513.713848556644, 525.780535635347, 524.957960525265, 542.312872987595, 516.712342274246, 539.563389683879, 507.56963423779, 495.969433512421, 543.662709863705, 543.381762288903, 521.39255441539, 533.23912355797, 530.095759711856, 516.517855152207, 503.372749757775, 516.295722852643, 493.567006164504, 518.535233648986, 520.351333271287, 508.375113419167, 487.95040189697, 535.364188676438, 535.775827626171, 508.843499344445, 496.954596291901, 529.673496563693, 484.946270550087, 535.922432853677, 519.567995460503, 511.406450739111, 492.932408891394, 526.640339556179, 538.827502959563, 504.722187604262, 522.318077363365, 517.46322017757, 510.432816647259, 543.775627156553, 530.047277520331, 522.815597940088, 539.097433868871, 516.314772080172, 522.656439549256, 541.134987065018, 532.385459883905, 526.428368651299, 505.059866804752, 515.675366928871, 543.381665038474, 517.306251352141, 541.03969472515, 522.502319843105, 518.38721206148, 518.689950729775, 515.671455091248, 548.477485769076, 511.984038138958, 542.245737721917, 488.331769394818, 507.099600849169, 530.658079973608, 508.50261663058, 563.058178941073, 549.360842271465, 500.073745740465, 518.379553244279, 531.03498867338, 517.791696865473, 532.685314902942, 510.290525380205, 520.13294436006, 543.584809517124, 536.742396566298, 536.088313693003, 504.696283167349, 534.135879126855, 542.165880672749, 515.06864446378, 547.320126482691, 522.043056852888, 510.036882299688, 523.270767623317, 505.608418192783, 511.356972725666, 517.579168531012, 503.981092010417, 515.970832817161, 500.473305725211, 525.590113986071, 524.45869187529, 546.199674930426, 513.874084323031, 552.107889664392, 513.686149180943, 516.292440241424, 507.924511478303, 530.705668743104, 499.956831426427, 514.175664776059, 531.357085292027, 508.119391977261, 530.549769162335, 525.658279248998, 526.222777916843, 559.821508486805, 512.457647407253, 503.698818710358, 536.613654154844, 515.585874355843, 497.321660646412, 527.214850266461, 520.600018877904, 511.641640856674, 521.710753001596, 495.810246191765, 520.006793047303, 502.275501178008, 514.498195778087, 519.994435396001, 516.427159727539, 480.964823883647, 510.804162417286, 545.541611501617, 519.941373539679, 534.309676111807, 537.390036412375, 510.432633596739, 517.475261785951, 523.240969098366, 504.509134701566, 477.202553630377, 515.239361552537, 509.304711932787, 497.481071097578, 534.296239503091, 504.96731006009, 527.835637813081, 520.918784451623, 532.900979595613, 512.208356812437, 518.864391099545, 524.769331255864, 553.92861333014, 533.222735256326, 534.795868561009, 531.398104996177, 495.200184209276, 500.481667588916, 530.13683893126, 519.335663824945, 494.74014199391, 546.971330613283, 499.933190597975, 499.35169193385, 490.993354656762, 532.671915901627, 487.648518073337, 526.10717116336, 537.273342314642, 504.352705413544, 531.234272794589, 517.112121427523, 521.701662366605, 535.360199424601, 538.713097180893, 528.242420958293, 542.652691474053, 491.406848519555, 538.927271447247, 548.901486364841, 530.922423926748, 464.632946421296, 526.677240351056, 516.78063328873, 515.432493877846, 544.711198807842, 514.857954040307, 526.968081543782, 533.402294897007, 508.472247839248, 504.589677593019, 514.012753218173, 557.478646867279, 525.804179443654, 524.579483299898, 536.638708348239, 525.924288879295, 517.315961005023, 518.473314630271, 518.213841395368, 518.59762118287, 535.040877738602, 533.28929315684, 514.263533220834, 534.045559581971, 552.869979585286, 526.526488000936, 530.143647716492, 537.945833823636, 532.851563233581, 510.948553426688, 498.809134928504, 485.651747675622, 517.347490556946, 514.634118532592, 545.429874806082, 564.680866003034, 531.347893418735, 554.572355580684, 506.151282334724, 538.078799530004, 513.395003176583, 520.264721664487, 548.531201958559, 505.49093413653, 528.927224472392, 555.695401052419, 501.554271354305, 545.126743997676, 503.65151035907, 513.708919064234, 530.602310758603, 526.152178974466, 519.889734344685, 513.154760964958, 518.328604027163, 513.384628129096, 506.360609430159, 541.940836712121, 536.894393972395, 501.478940209212, 518.48281020038, 543.63119854289, 557.924005963127, 518.191516535567, 484.702330273398, 514.225152481109, 525.870216577926, 540.230497477934, 520.898904985012, 534.936689917194, 545.071151650063, 493.877322556742, 535.680401334923, 509.42814067358, 519.577616710396, 508.060794110723, 513.049137063043, 545.480319912931, 518.838618044417, 524.179857879195, 482.494755382148, 526.856631694441, 511.067170115419, 552.325555200535, 545.542124796775, 501.116735336505, 542.683226332514, 526.930323984507, 499.755897445318, 536.868218100705, 521.728409472874, 533.906411591524, 511.483140638617, 523.203616628461, 538.691490151807, 525.547783065395, 521.335630484936, 517.927373987041, 524.68804444714, 548.11365013671, 539.03393584899, 522.353145826664, 501.03516498353, 511.721942340874, 533.182170958078, 518.116628582125, 520.761357198873, 518.131573693019, 531.320453739326, 551.770889533708, 541.44126416402, 510.349535417081, 539.036362420255, 521.554089669718, 511.806058466999, 523.996728437228, 550.374924377989, 507.100111067865, 513.01280999033, 524.393782657444, 552.994257777581, 547.287706473986, 540.233916806361, 541.290725569247, 513.158527410932, 518.950191179077, 536.63502890735, 523.601743905654, 524.570266877575, 519.657094528351, 547.932067610522, 516.307630946567, 511.11777482257, 541.122367056112, 542.907310965879, 525.570539955054, 512.102576979974, 519.741716722346, 539.839032524348, 518.654795132611, 557.858342982572, 512.205918543232, 536.680109208525, 543.243414289358, 520.943283138784, 517.011955290643, 564.920625295713, 487.512607383109, 519.634369552741, 491.611233673775, 531.791598715404, 506.062002883638, 522.734059144444, 526.907818421141, 543.401916910951, 554.536510118926, 524.260799676787, 493.652147183075, 520.216222838526, 515.251929277987, 525.027081066179, 516.411593784653, 544.561550083509, 521.571003185367, 522.268791635232, 513.251656684562, 563.229209782568, 484.812582791062, 534.689039795507, 547.885474633848, 525.368313818822, 499.228777999482, 533.095512614208, 528.59490111021, 520.773609627581, 542.965951964004, 541.475046820326, 521.92012287645, 526.355010559101, 525.331621283327, 513.329620945722, 530.471151371485, 545.570255737641, 538.982433243563, 520.861178401731, 502.535581124145, 532.069074696563, 516.983143954922, 545.09798868172, 509.277143465302, 503.988563580135, 512.22420435917, 537.105808616277, 538.691545646903, 512.713387392592, 522.750799855197, 544.548830775621, 533.461105969965, 515.918163968624, 525.258243663473, 506.935713004707, 512.918195092763, 555.035847805597, 521.379195480575, 544.899960059563, 556.133877536759, 533.424834424695, 500.137182817355, 485.266950981058, 546.761194711305, 515.563462016544, 515.047752925667, 520.707366162598, 530.373369631277, 527.081449208727, 556.472949254057, 520.441961353669, 537.283051101399, 518.020091794862, 537.959589228298, 531.591347867555, 500.946912477896, 507.712414354264, 520.152392097519, 528.609835846937, 523.745759688188, 536.233229378091, 561.967612731446, 528.190585563239, 540.517988319697, 544.59222463803, 518.581746842735, 525.130810170973, 537.816234125307, 531.485891284408, 536.379690672206, 523.481326142242, 528.911195521374, 524.689442518333, 521.32963813834, 524.13418454093, 550.865762906751, 547.578179817217, 528.30200388044, 544.528061497201, 506.603996240383, 560.967953860098, 544.540682283744, 516.148336435089, 529.882797822636, 513.63801156265, 507.660538138644, 522.039227346688, 545.055060324056, 544.65086383576, 533.829668869358, 515.902245070225, 501.561158022892, 541.274680774989, 537.448474588818, 509.145350475986, 526.991007726316, 526.027491837438, 538.771647777994, 549.016641074344, 552.366569321578, 535.86237346037, 522.593030623294, 495.503478626064, 552.753965167131, 503.64798018608, 551.36922735435, 524.94254049812, 550.527546544519, 558.19056039394, 538.822632197051, 531.504688711631, 544.038620662521, 560.098134269885, 536.743394264229, 547.51113024522, 521.100380876706, 533.037779249042, 538.555567317421, 533.303406563561, 516.21183844034, 563.401115974557, 548.155780681863, 557.238449435038, 549.458202757743, 492.608937339552, 558.793421696758, 509.205796097892, 506.29013624013, 550.577054425152, 515.777649452306, 497.142160884143, 512.900184747726, 474.853579526534, 518.956851339884, 527.214704178422, 526.074592981558, 531.371678346228, 513.010222226521, 500.452900742106, 531.151079599468, 516.20786567651, 526.388370203883, 537.598718484645, 500.326578373042, 513.340407982648, 531.445910817091, 533.590954792889, 508.14628285508, 509.352926929411, 532.765295229879, 508.688467252122, 480.535429545943, 546.796813378644, 534.853690421806, 525.749191534599, 509.233985123649, 541.805647362849, 534.753356652883, 543.749473094387, 517.67314936859, 502.37922443763, 518.609870930766, 515.440058934322, 518.827866969091, 513.572313960912, 528.718998383282, 511.346977262138, 495.043725725576, 528.478507646867, 517.554375109233, 520.176891663184, 531.206815363375, 501.508189659894, 514.590745327975, 539.812940691547, 506.527897155404, 532.973545073672, 531.731177483986, 532.018009482604, 535.905179445719, 522.42907621003, 483.356119172756, 525.652940987344, 545.584976952383, 516.537651583805, 535.999050474233, 505.528393138312, 519.191752167123, 502.020228832181, 524.313377612408, 505.963554217893, 515.976291965735, 526.099599252199, 508.427635462275, 520.410715451768, 540.351209400669, 526.458012194992, 521.074252789777, 503.727772377952, 532.760098039384, 507.146472294214, 573.932524571793, 541.7372675917, 514.728340908005, 529.839137658927, 498.759100481799, 510.010743080015, 541.538126079163, 506.447862847141, 477.264368350088, 473.673827720075, 516.66876951796, 511.205747353799, 537.069692970867, 515.315289666985, 535.531041483451, 537.917773688349, 501.637455815707, 511.719468457856, 509.237229734318, 522.458229121863, 537.002632934946, 512.015742325788, 531.726174103434, 523.801594206616, 515.248907130243, 536.790697439162, 520.406769306788, 548.635440191284, 526.493090333596, 557.538292492397, 545.755937094606, 534.034630686266, 507.839270265454, 522.834568219854, 517.855905361968, 539.709663387148, 540.200276816822, 504.382398166698, 515.211915210842, 543.521631791052, 532.302183293652, 512.169762882846, 537.477673868248, 521.907773161951, 555.423158717161, 512.061997962163, 531.395233444342, 505.625371588869, 501.603194168087, 508.726792210505, 510.576774388526, 510.435352023916, 543.724095478125, 517.234901464697, 524.983690853847, 550.234748377849, 539.733351823758, 543.155855438453, 514.351222055762, 523.259920025605, 512.216602454517, 527.943395619359, 505.63868783197, 526.197263461704, 533.680961732337, 535.231783306061, 524.383749818471, 498.227968634205, 509.837751549434, 561.927646109045, 497.327255983958, 536.534873181329, 519.630711925349, 529.541764927203, 525.184528638097, 509.947608407348, 531.899424784295, 517.404224326176, 521.151652133494, 507.736632540971, 522.943716839482, 526.182967990914, 536.091506497714, 521.261087173711, 542.714989936657, 501.337149517431, 524.818627789919, 516.103576688024, 520.56592373058, 499.068769894465, 535.047905757809, 525.00471691941, 514.051932791494, 538.939460700675, 498.800599549255, 520.324915162108, 532.808972537548, 536.022885974784, 532.187413965531, 473.469917038789, 506.860270377206, 523.256580050466, 536.790385124837, 545.928296894123, 525.103531339922, 503.921350818609, 554.020644922414, 532.132875846782, 512.297739892001, 506.128074366289, 518.742582810236, 520.958945919194, 520.410426130372, 524.300967247851, 514.131320602735, 504.779207011813, 510.768531988284, 501.478608552816, 529.252010134585, 543.439636932462, 519.450595246071, 508.15887267783, 517.177252963078, 499.027290053333, 520.840661819081, 503.984356719498, 529.424766084045, 550.555092295027, 509.312795352342, 542.36822036898, 520.104764473174, 542.107740838317, 494.450451057063, 536.102920973113, 509.631795518404, 542.00564935714, 514.703492800326, 547.925092622601, 543.82936025618, 496.169683469691, 529.754679329544, 512.977720338592, 537.346323626199, 511.595951400553, 505.964149946471, 523.256782835459, 559.546850127462, 501.655902054145, 488.042253327113, 504.380153505511, 498.641113052489, 513.845543658551, 530.897938277871, 505.087025150044, 468.366433349797, 514.84649518781, 534.106854726028, 531.587860367323, 518.572844409813, 529.246218452715, 521.447981196612, 513.865152853399, 529.760865818911, 489.734438484081, 564.536499531379, 524.18953522374, 540.739074251621, 529.441168370205, 520.875544381203, 532.037909478468, 515.423191911624, 510.193862422165, 514.069383012581, 498.081973833363, 523.134211396101, 523.879139743272, 526.696929976438, 554.901858544316, 548.589320128499, 517.348486149255, 513.662308543955, 520.716685533131, 541.458604603225, 517.060077218189, 508.638933746317, 516.298150032953, 523.489548479275, 535.54195053775, 531.998971177867, 506.039432993424, 515.789091331009, 502.849838758817, 488.798006331818, 529.032120602227, 532.596007714528, 532.045509536489, 530.367179388167, 534.841343103574, 518.803728860563, 490.08246085508, 528.593288442028, 519.405778791644, 512.217651241752, 491.537897338178, 486.515945461925, 508.537342341697, 492.258011307558, 524.774977448868, 476.733914964354, 524.634875108591, 519.556763991395, 506.642184684033, 529.778459416549, 521.287038416032, 549.805967391775, 496.643447089771, 549.176520538146, 515.799509153553, 513.706497339062, 523.001197969076, 507.307164559245, 513.283137879379, 531.176111019478, 529.645245974838, 511.750153424694, 534.942016602907, 541.926021015104, 534.200574261172, 524.27306955734, 525.614804548308, 512.182906154496, 505.072316559066, 535.549719848135, 522.418678832553, 516.178882604471, 516.202784278279, 540.539215350194, 514.017245423704, 552.207760387726, 541.784804831132, 503.612891178224, 522.778425688095, 525.761164229921, 543.609509843202, 541.283875084745, 512.116346398537, 527.648220625748, 504.737443641615, 549.973479638571, 526.858279067947, 542.046798051675, 491.015987591966, 532.414642711993, 540.42524017789, 553.583912954445, 538.615675828808, 529.127729146223, 538.212627420674, 498.241957002731, 513.476044171192, 536.763635835388, 490.339021264741, 535.530419781243, 529.1819550539, 528.013332736012, 527.924585654022, 507.957934894586, 532.990679442604, 525.053064697195, 510.3143766349, 522.932564157851, 521.690002236682, 555.909611464565, 531.028139036245, 542.405053995342, 527.546584636649, 541.284711568375, 526.733884306908, 514.117676772856, 515.598683499392, 547.722661477566, 518.681029269606, 539.48920486719, 564.418197418617, 501.352099985178, 532.972862494629, 548.738279008959, 496.492050993543, 546.879313840622, 538.28902798905, 516.263885399693, 543.184195751502, 511.155950318326, 541.946413090105, 527.238186331593, 512.627144876541, 542.865750254157, 506.690376811998, 508.868199614956, 541.091920939329, 496.044596900545, 524.695848613652, 525.0087785031, 494.665484967743, 527.601204697395, 558.542513361381, 539.633349913413, 499.879313990382, 506.106445505171, 511.075465493661, 528.425860317016, 492.900015094723, 533.840778182412, 533.27266283051, 548.102340218043, 521.277993489977, 541.319198490818, 520.698041303581, 518.094923579149, 546.598269773093, 533.867027147353, 550.458593664562, 522.142178388882, 524.646582639712, 525.844618453928, 520.551974089242, 519.3509542123, 523.44105931053, 534.256933785104, 501.9167919041, 488.318867626821, 498.937091289076, 503.439767046835, 526.386827334892, 543.219578235498, 512.069452353853, 532.780533500123, 506.518614309021, 535.470381930944, 534.690178621052, 528.090364248038, 556.539379355305, 521.76762166304, 522.926260787272, 523.097309104635, 532.690787107716, 541.703848211091, 521.834516854523, 518.9080169406, 529.992464855608, 528.535974113993, 543.309292060646, 508.353465749927, 505.898185817571, 551.579627980615, 515.688851025905, 535.581112775698, 504.970050256193, 492.184767760906, 521.448494247401, 528.408287665742, 541.325520916023, 516.099194004114, 519.581982871209, 541.370144807119, 517.012005421242, 530.074916800963, 519.273495648933, 542.014429014333, 495.733247861603, 509.184530241149, 519.965136291536, 494.179116942629, 510.503031708503, 520.973292269744, 507.711158079326, 511.801007601835, 511.050352125157, 543.407830197991, 523.511865812725, 514.593025613607, 537.661394884906, 529.095262272966, 555.560794876335, 524.968132245483, 555.395133827122, 510.153836285393, 492.870899725015, 520.518926024902, 523.435429084977, 526.102617257262, 501.416688038394, 507.759229375386, 530.927359536534, 524.04546498757, 526.135233293323, 536.998581870556, 532.160789003264, 527.250974674768, 517.15114680963, 520.227987794914, 523.675800666499, 528.27267901518, 514.302148216563, 516.454346871228, 507.094376214171, 521.237929966648, 513.143244369486, 522.187984462891, 524.128052202896, 548.413798635968, 511.152013441389, 540.090647723738, 541.403890562748, 529.517430174496, 509.991655818673, 549.120393318978, 519.373762149722, 525.734432832113, 544.392908735631, 538.080473353638, 527.483586534838, 534.059807903671, 516.482330666468, 511.339817876549, 529.312668274412, 505.594792968648, 520.852069679959, 514.432751333475, 523.530149145939, 544.124347878738, 505.555212681236, 517.93944238236, 551.948576603087, 537.880875763736, 521.988353065422, 507.069984655815, 514.443232747941, 532.667062291755, 511.924440503727, 505.343216771871, 501.574639885991, 511.456269317339, 493.895186461831, 514.41419839526, 548.362201365616, 519.058393529576, 527.27054639928, 521.966289284358, 559.041276850931, 479.815159790705, 543.983813113455, 522.882052089215, 525.420566160512, 527.696036311573, 502.171895680532, 549.524846319608, 529.509728498054, 515.871440837705, 531.570031694122, 525.308357593189, 526.408987144184, 533.804000305415, 523.567296264433, 573.071567160647, 526.129683188305, 536.803014725414, 532.383006805246, 526.931979729983, 505.609182447604, 522.643409350144, 538.438193329513, 534.230291982621, 512.841722450269, 507.705300487826, 521.553267917236, 487.804213750814, 483.253564402, 506.155744272, 521.472657198822, 498.265035941787, 528.796846140429, 514.402808637617, 552.367784093316, 562.602467808737, 517.7503224307, 506.364285714231, 531.722409724504, 506.705974915383, 545.051817332921, 503.614835659691, 531.34585587999, 508.004886631318, 529.540895121682, 513.364745269124, 521.700986077761, 524.776150656216, 533.878249412787, 489.093583213641, 486.01743542579, 509.866801886586, 537.173109756457, 531.919415322612, 501.481657844867, 498.787182804831, 497.378762053367, 524.892801287151, 509.654394101524, 535.928616671537, 506.637398244416, 512.04156618988, 514.363778067771, 502.104017373622, 507.964660074167, 530.65133882473, 527.705855559959, 525.52291991966, 536.415916714585, 523.589165687267, 526.500092047989, 545.520598597704, 515.878917913293, 509.885632577562, 524.256299577159, 558.099647075305, 524.21372511461, 539.419452092813, 533.644609479399, 533.826065496378, 513.855208826795, 529.649897303631, 538.637607659457, 506.183978457998, 515.129611269954, 566.845698962305, 514.504522328065, 473.239398117248, 518.686586109594, 553.26785669078, 545.649412074092, 537.801693148322, 541.22873534088, 529.698791185928, 539.798118780418, 531.695686653178, 502.49412605162, 526.225977059499, 535.935775582451, 535.657573785512, 542.908261612581, 539.594587233541, 520.523267488442, 489.205765476038, 520.395709474797, 515.324427619649, 521.117643389021, 515.220488954937, 548.272101905663, 520.28183209575, 549.73854574895, 520.760394054793, 508.545189487881, 536.923995870795, 522.494808258097, 524.093198928064, 524.311090986146, 532.737033339359, 536.393027899166, 522.041395776806, 539.714793598346, 509.526130590858, 536.999577696754, 503.398361738967, 533.247429189225, 517.421993024343, 526.734410488285, 519.091879456183, 540.77059850779, 521.82596184371, 510.833702500872, 511.146734090149, 514.913060433306, 533.786152613587, 520.689620712672, 508.157923454875, 497.57078882254, 513.228887815239, 499.390621718271, 512.051312716164, 510.617682248073, 524.305796891688, 505.153453328869, 544.503252246037, 525.977807619814, 549.685452427873, 537.037542607256, 539.99088106965, 499.163368284073, 522.83987968526, 510.891884357983, 518.331920999488, 553.302425977081, 554.966687315639, 513.517294351852, 526.148844199093, 514.639465648844, 515.38600126548, 555.381649123696, 552.379240870604, 507.442008882668, 548.373251865965, 509.187851300773, 496.817559581426, 529.145841591085, 533.371915869392, 498.781296417211, 553.783612948905, 538.659049146252, 530.921738977605, 484.633571735601, 510.585342919813, 547.698741297849, 534.728990221927, 510.669630683989, 518.667020712376, 559.657472424413, 514.906810418793, 535.258508288839, 520.954740078112, 509.022262334686, 514.87578263455, 483.543607802648, 548.67623326551, 533.135470221787, 510.024372106363, 527.195742094841, 560.967825310772, 547.27138011941, 491.2344346337, 510.496465687355, 523.831140552627, 504.832666699685, 522.983064715036, 495.41981368823, 521.053138672722, 502.266944392712, 524.780228437206, 519.094632341369, 499.001225423555, 524.477755772523, 514.116169056943, 530.579130424566, 497.599546779433, 516.704107921568, 504.376769206962, 515.922987310633, 525.772113334051, 527.846523590373, 522.163153223953, 527.542755670197, 542.839595030262, 504.926184222327, 523.341502354701, 573.202772609883, 522.860500151498, 537.30649095759, 496.593328935776, 517.128034569377, 504.165860818725, 523.127272218469, 539.588400783594, 502.998531521254, 525.14854121637, 533.206832385384, 505.348453064287, 511.545556054291, 515.972331023473, 483.657433354721, 534.846731976767, 524.507591607892, 512.17339230431, 519.09197739127, 532.882955631737, 516.122868781466, 537.583932933403, 535.962789722597, 503.689750957011, 500.535314505956, 519.188491577507, 538.098357729214, 539.368875915512, 533.748390080753, 527.066984821834, 562.429001811177, 509.359833332916, 522.527697868253, 502.435288533672, 503.965197532696, 526.00152698805, 540.208088524903, 486.691988285265, 502.516525922221, 482.742825863017, 523.872488301961, 524.159416269814, 504.855894637443, 518.94777931517, 531.218901310268, 531.409611208002, 532.023979288987, 539.914497153626, 532.032872338666, 508.693041974632, 533.770484343012, 540.602886713559, 540.518751060473, 515.036827800378, 524.092483715349, 504.726074355709, 552.963064358368, 510.657711955212, 540.770869186762, 496.757354643635, 534.051093980111, 520.847944655196, 535.923251457881, 536.693830142066, 499.158476837575, 559.418637960056, 543.343093138395, 507.454835341859, 551.589531140825, 503.27951617327, 505.690638654187, 539.975017247344, 496.738741465543, 505.312734254709, 490.837850393396, 512.692187697705, 518.737402406531, 512.036451808249, 530.275535997025, 530.579540528176, 540.163728634378, 506.78409598074, 532.285981878897, 519.834631135119, 543.106790681933, 520.523260463629, 514.63623388369, 498.542374413702, 525.579808146088, 519.494650585137, 533.43793381298, 550.73871332653, 501.562544038396, 523.315248403725, 512.936998075657, 519.909351808161, 509.306468845809, 529.172649005902, 500.993648161925, 498.165446800749, 522.661777769979, 510.822249905302, 518.306613218153, 541.845353136439, 526.045630371851, 530.418154755031, 526.994763898149, 537.055710390766, 510.918027857596, 513.39504344977, 532.706830874699, 507.774919325849, 520.859597066296, 524.5187781376, 513.448331995139, 508.921436166045, 531.118536878467, 507.71061632921, 527.211260481132, 518.221028273185, 555.614280374614, 528.441268775854, 544.214534524059, 518.431155427311, 527.394664000809, 524.564057960801, 504.366393687991, 525.775236647519, 502.268198394545, 521.812848062459, 514.62883447865, 493.383933960131, 505.601260504814, 522.817413194795, 530.236980300529, 520.045155249751, 502.347028390851, 543.838405865629, 514.551894151061, 530.765703172552, 498.029614655146, 507.843375473854, 522.805181043228, 519.279957278497, 500.349383713008, 509.946876453416, 484.862032626122, 519.091643317347, 484.552369339674, 530.44213302056, 529.471501346203, 540.130198983438, 528.90325709355, 504.262774641503, 530.88223371611, 530.509883867125, 516.000652694654, 549.879523303744, 539.800629297258, 538.601711044751, 522.324331513011, 520.557745663048, 509.922780268372, 547.097707030442, 518.932076629526, 534.170588471704, 537.018187204943, 502.311230944985, 496.989152030971, 490.364469114297, 512.620502959543, 511.060652722741, 542.698239374307, 552.078606542852, 518.982559314717, 543.466773439503, 543.834220165581, 522.809606625009, 505.292902569841, 517.864418787902, 543.085121866991, 539.373981461657, 519.192860601803, 484.223793005052, 534.58602980278, 518.208591780666, 515.511289283517, 505.851635212525, 542.831216019974, 520.059589349218, 530.379733811421, 522.039136875478, 514.852609112002, 537.955624708871, 547.713567484045, 530.294727378271, 522.624256837859, 553.68896173257, 519.403978521355, 520.874190246416, 517.568588625361, 527.730953515917, 546.527623822334, 509.379386242805, 518.961859590973, 516.250060829912, 517.625606260993, 519.563145051312, 513.617850722083, 489.129538350731, 509.864227636739, 527.393391481101, 473.16381350203, 522.032086329666, 517.033659922602, 528.929802719031, 516.161581531454, 527.83287867921, 523.097564149184, 539.198870060272, 483.82863936743, 496.504338716145, 542.392907015265, 530.735119770811, 536.725002525733, 529.951380041419, 529.045261276424, 547.697195254426, 513.575883398491, 513.954208665343, 535.760597736979, 538.650427891171, 506.379484828414, 542.533648989425, 556.827087517002, 516.864177991152, 512.191127304513, 535.292852914433, 538.429905345731, 510.59384750428, 501.127798804765, 523.228386620024, 515.212055869672, 525.417163394012, 560.33638899143, 522.546153915207, 567.594242086036, 515.624010451088, 546.17313479955, 510.025129824486, 523.173258528289, 544.094010319155, 498.315831757765, 526.094649714906, 523.611329402275, 535.878714819373, 496.184570775896, 550.318696710613, 512.398715059063, 532.713511065469, 518.591914612298, 516.956592268274, 529.244506456885, 547.286473585424, 495.31123628237, 512.882799813698, 517.35852178986, 521.386227861997, 506.129191478479, 548.037549154896, 524.969404685964, 516.185014484982, 501.614872330703, 524.711605491617, 521.174390344331, 543.926993757004, 521.391973270907, 529.359810482107, 509.554978390191, 487.883697520428, 520.900206115612, 542.412228989363, 517.642675349155, 534.095838693361, 532.323518105962, 554.472794564245, 538.855867271121, 528.061045092029, 503.605431923008, 531.666806371702, 528.963458583597, 518.75223555343, 524.342226657269, 526.397905404479, 533.710133493902, 513.414651259612, 527.48491652129, 493.130595908341, 531.550611024649, 490.578905952714, 513.042400828985, 510.815169384375, 525.535827109542, 523.533553588425, 523.417486035313, 540.685678437972, 543.395254579383, 512.494469658865, 518.567729847728, 507.142559317811, 503.405823295906, 508.721048991133, 547.8687783104, 524.116417085594, 527.558896756801, 521.887397670052, 517.810861992854, 538.29430065928, 519.053825019739, 535.298105567353, 529.220529886781, 539.366182577599, 538.287794232018, 537.762609131001, 505.205747073267, 507.775084404712, 529.46546552312, 504.067972846763, 529.009267235055, 537.026086249254, 520.287475081086, 540.984441099957, 513.065179473672, 531.056079319471, 507.00440954441, 540.957484426883, 525.272860397065, 540.351052787359, 515.986287309266, 556.433704529703, 515.026043406932, 521.042040395724, 499.758625650722, 508.224126994656, 535.312318698982, 513.113223342844, 524.550391341021, 547.377090978148, 518.506381248541, 529.862258838196, 531.650315668462, 530.1068125742, 549.103958677056, 521.65355515742, 523.306075719425, 539.237252986067, 521.273027433057, 546.754152361922, 525.557832287806, 494.24909170897, 530.840192163432, 540.948572865492, 535.133141345645, 520.007241618726, 534.197723617146, 505.59820902566, 522.611796971184, 499.36470255852, 521.596254097323, 508.086462126537, 517.706589633226, 521.92042982339, 522.504185462252, 535.738295161692, 510.303328358016, 529.11177658329, 529.978085045254, 503.819805354306, 552.182400041354, 528.052431661006, 529.404447375703, 532.698815297345, 557.965485284847, 521.752495309103, 530.097271590935, 513.262685089604, 494.967975719446, 531.294995609062, 520.302414798578, 486.775719580299, 529.031948469986, 549.194677515032, 532.304326281702, 553.85259368766, 513.440760053276, 540.569896310471, 516.257520437442, 545.114832344171, 541.923097311475, 501.233426218805, 538.339985435168, 560.269030013461, 528.284097968267, 519.448911521005, 514.288548033847, 528.326511404735, 545.604640602213, 522.405473015756, 513.289428786009, 513.105005921169, 510.453907992227, 509.753172786386, 524.971108898551, 499.846995134516, 520.626553219521, 527.725332767268, 526.018231502914, 553.235993519019, 527.993439078647, 538.902209268477, 501.987820821702, 530.738403130103, 502.267615449602, 519.024679731172, 534.003802787275, 523.207499856899, 498.016835212311, 538.747343288692, 507.338028020503, 515.238462336982, 509.250951297741, 531.487887823726, 508.608362633342, 498.597117088546, 520.285068254811, 537.54015069594, 516.467309518345, 525.0720309057, 512.821097547332, 513.148411961162, 519.851739100211, 521.846008268623, 530.790714927122, 526.58802480048, 506.340829491959, 534.548284685969, 519.186440059402, 527.494461960196, 518.636009803726, 516.595168034993, 540.680461363462, 536.275121822089, 522.990835055047, 530.582530909063, 547.403903565239, 517.119866272832, 522.166822761714, 537.540781184531, 536.553983506259, 525.257517614568, 505.168245541403, 507.841032226365, 512.443756824158, 518.453685833929, 511.779892793516, 543.746064301994, 518.073085974807, 519.762171240804, 530.829896767947, 518.752824072594, 549.150354849287, 495.166168749807, 529.999101318934, 521.955498600028, 549.748506080046, 495.016134938495, 535.609732907258, 525.167815668377, 526.331654808064, 484.516383953691, 531.484324390956, 514.633120151123, 501.950830630814, 519.721582973047, 493.540075042199, 503.669383301786, 550.048539408365, 504.145924228198, 535.037243776069, 521.49463010781, 544.75128277789, 526.033227468328, 548.158842721255, 522.199920743472, 522.437162419593, 544.875436556103, 520.688960720034, 516.874853222058, 542.264852682042, 517.419663797289, 533.143983714743, 520.880972753621, 538.166833199611, 519.630041051449, 492.742925396149, 539.704935321373, 522.031903109401, 514.586887570925, 515.705939583678, 532.604006605921, 531.231742492044, 531.433696262858, 536.621761934979, 533.808833660594, 529.898689817744, 501.926476365194, 517.005948199927, 496.682985189541, 512.165019728709, 532.676706564893, 513.187953264375, 527.084156070728, 550.010486635883, 520.085207002208, 499.145000342256, 525.761069068322, 505.774066922241, 487.059111077566, 531.493421333473, 525.264082173837, 483.650865541763, 534.55374384443, 519.851975568689, 491.488297675641, 501.439084128588, 514.500371057461, 529.037031262417, 526.170645803318, 522.221663820677, 528.755280464449, 544.979317017673, 491.983065008106, 513.649015208407, 509.340663097177, 516.519196505859, 531.00736135195, 541.31575666766, 511.876598072787, 518.460809959021, 519.539796123071, 509.297738010167, 561.294907490158, 549.805834690883, 495.757254794081, 538.39335247119, 501.385923134453, 527.049345719114, 534.011275304243, 510.226966663638, 522.050195777683, 514.234589989331, 501.810755607103, 515.508515379064, 529.636349522746, 497.570016138516, 531.209677705213, 510.246161555053, 485.699467170698, 528.267919630505, 526.714213937173, 494.917720815201, 535.848493076737, 508.49975510498, 524.849844409759, 524.551414016312, 524.081030707757, 537.234885640523, 543.361587680053, 506.881593599491, 533.715428734145, 521.290626020586, 524.978622806134, 550.088969643, 519.309464478185, 494.881183401602, 534.650101209331, 523.837342081158, 551.492155124559, 508.898237250753, 540.564471508405, 520.792606501178, 518.67630226756, 515.493525413992, 502.079541385534, 524.711958338403, 542.480570443764, 488.212077514124, 541.122376353268, 512.220796314001, 502.688814275368, 513.570107371018, 508.915630311426, 531.809090447523, 524.965187418871, 516.047683976717, 533.347969582886, 538.673082440603, 501.265375053032, 506.158851737447, 517.010929873163, 513.648112309484, 529.576874618415, 515.908417664763, 523.300860096828, 524.640377041302, 559.753617191415, 530.249327115908, 521.813082478424, 494.14056875519, 491.285979634982, 528.212222684027, 529.045278095844, 501.733404969942, 523.13453103679, 540.667090052292, 510.215152858437, 551.891909901837, 553.91244794476, 503.863401767996, 519.704305270195, 547.260951775207, 527.139124472609, 514.881168238649, 530.27201028094, 558.425225452698, 517.192717555891, 539.047603898187, 519.350372966598, 533.33233126245, 519.811694756665, 538.146055037682, 508.724051375248, 538.362645594532, 522.184549748985, 533.518054789018, 559.825102782522, 544.341640006719, 499.67413215724, 542.195353557611, 531.361003986678, 514.163778835529, 526.591468885487, 521.390950567318, 518.855502604286, 524.440703448219, 526.50802336859, 506.746492813542, 533.391187200498, 525.689417899749, 521.772260430753, 491.923291153718, 540.707946412298, 522.509625353579, 513.753262230073, 536.284774586132, 524.475856630512, 545.113832460368, 536.522823675461, 507.207186711559, 550.133510146058, 520.649157800772, 511.038324153204, 507.621946986295, 499.841978659203, 529.75140650848, 534.013230796461, 526.413912031459, 497.601706628213, 518.572202389584, 486.363345827431, 506.750772692661, 514.667656551506, 492.916491951362, 539.9536531509, 500.417684840455, 528.512336171486, 488.191433420219, 517.508250191714, 519.855550528638, 533.353233226707, 526.39162960482, 504.060656542884, 497.538997260441, 520.737280177758, 536.204371794426, 535.935755417523, 544.989481533232, 535.436378202891, 533.975316268546, 522.309953018509, 516.44480902307, 542.557039283146, 537.863340826127, 541.924550887398, 529.951222786586, 485.664798164236, 539.608988265799, 533.596451347506, 543.556710372918, 538.618870266441, 532.57535501059, 541.899612097721, 540.271314973293, 535.084575917136, 540.081229679128, 539.15173332332, 545.608175315789, 520.940568455817, 527.248193855766, 526.538120186144, 534.617165331733, 497.267799594492, 574.898920026917, 514.915589739807, 516.38884629966, 533.983954037254, 543.833464478685, 519.183218800205, 518.580487870895, 505.640766092966, 494.769566446996, 538.446783215333, 521.911391662978, 518.649422231865, 538.414863340606, 506.769318840335, 577.633569001862, 533.034876597718, 517.500357724633, 542.596312756704, 528.398368942571, 507.511427028974, 520.050676633758, 519.078962875088, 534.512992219664, 507.328525563538, 519.80102690816, 527.96916256774, 507.210438623071, 527.769094384565, 532.866392041446, 508.882863142019, 499.710040602951, 529.511356262309, 535.844950957942, 520.645329888868, 554.456178046403, 486.712696161906, 518.874725751501, 513.584304349547, 525.43839922509, 527.088055504998, 518.148643362593, 528.062456011398, 527.927649123325, 546.603202244974, 535.197916673156, 511.850206050963, 514.773997600934, 537.191951137674, 543.621966846298, 531.258493268721, 559.966250820865, 500.18773187552, 533.560233177333, 516.413852155387, 491.186095161201, 543.376886898117, 536.117496314719, 506.364885952132, 514.277192461986, 496.286208755352, 500.277181677907, 518.992792417903, 525.060654911077, 534.67938536887, 536.970201956241, 537.600660363767, 526.773707185277, 493.033177861899, 527.011675472852, 515.452335056689, 527.310725128848, 503.658844059016, 526.128020659078, 508.140158737709, 553.330284589524, 518.182708569028, 536.210958598604, 536.109008873012, 522.67581999901, 540.797997353507, 509.576310242777, 528.404375614555, 509.057706402266, 547.781403575133, 539.968695585733, 554.798541265119, 525.749161861146, 512.493755176431, 523.66985096429, 530.105722027415, 511.303358586254, 541.104635528112, 543.631928571838, 518.466086803982, 498.367955003533, 478.416070716898, 557.00565394303, 528.6856712534, 516.415152490023, 483.64327834453, 514.592976488295, 497.307762266781, 536.884401374762, 504.458945177514, 502.15315623915, 525.514802170359, 503.304357274836, 508.095488719109, 557.405217581825, 506.686097941661, 510.521253729962, 526.034554306143, 534.872137611687, 553.492435252725, 495.002539929974, 518.809857001258, 517.668208341955, 572.205845408408, 520.685346953397, 529.351137264505, 501.311848723041, 522.169370320072, 512.646439218318, 501.533421973072, 535.302279861864, 542.497570615222, 558.742059320231, 521.339576459955, 544.572614454728, 498.539933784345, 533.761038084544, 519.318364186939, 550.457563531331, 514.665145713684, 518.538350105327, 502.714299013639, 496.137201362361, 534.226144530012, 546.40973469283, 524.492399255806, 505.859591077012, 522.563184108041, 533.285031524938, 522.263488583936, 544.421907434678, 535.695995755719, 520.688216404522, 529.250873692671, 540.296942333507, 528.840510234603, 523.847697738098, 531.49538383055, 547.332797264465, 503.544126448749, 519.473320960839, 494.492883300559, 527.608530557299, 512.420465238756, 544.891399703665, 516.545874342009, 517.688334531788, 538.561689355403, 537.521928568869, 511.136139009555, 506.088418028802, 520.696459142639, 534.08852517109, 547.471211755479, 508.186840671725, 530.076370035241, 476.840867591716, 530.076986441306, 542.044868777007, 554.513013440776, 515.031107891678, 522.984546455429, 504.652102844496, 526.226429039267, 527.7217159475, 524.439420715893, 538.963395868222, 521.194871818805, 532.362236180542, 532.436599093534, 534.580558669035, 513.228296380056, 517.383598650629, 503.304920335017, 528.288486241109, 500.491619814052, 526.455209311551, 517.680412882426, 527.556081108423, 542.456744587896, 531.24734967779, 510.400173618156, 533.67032020481, 526.529994793203, 561.85589637844, 527.586356818088, 513.073362683241, 556.488241909026, 518.083214497905, 501.707066771862, 543.096596019859, 560.644191427624, 510.897745884293, 537.152262164298, 516.882371618856, 518.984629433517, 501.672347223692, 528.437272804044, 492.543701059684, 530.610543916767, 543.702576393039, 524.483648716546, 527.90524371327, 521.861526360094, 530.420036812744, 512.683088657486, 526.644000301734, 526.393776415541, 531.9098558479, 520.741317804572, 504.146572061055, 508.20892357682, 554.291950680724, 538.60028115472, 530.996884750335, 513.835505299876, 537.275825261135, 522.855556231344, 548.557889245844, 513.888694016527, 519.008247935351, 510.734724635544, 530.344887109253, 538.455726252763, 501.532749770482, 545.871121332887, 535.422701293192, 530.725733223603, 521.752675074463, 508.390961435105, 544.320666695403, 520.553541648515, 524.724523321997, 527.819444235491, 518.801752356274, 524.258665967072, 545.531033195456, 552.509399131553, 496.219575445124, 540.23042275662, 532.363820495293, 494.142770900976, 530.631593364448, 555.629419830925, 511.334026134821, 532.582017493247, 519.173382096089, 484.889259305447, 500.425516722954, 532.978421310296, 514.227721750358, 536.856534354285, 514.852247416739, 502.474187788729, 503.846374535506, 516.067092897422, 541.90800471238, 508.889141389796, 509.054399061244, 531.501317748376, 508.344141997985, 522.396697002632, 527.636198066015, 522.171214419279, 527.581708150645, 521.90230463614, 515.040037305936, 514.356454485016, 500.77085332098, 506.617040080081, 545.404412051614, 522.014948202852, 542.805100988641, 524.290636441873, 518.498736680795, 529.975616109913, 528.039080889397, 523.123442645853, 516.89910677962, 527.151710104398, 543.761753234824, 498.792443733238, 501.274516425901, 523.025117195708, 522.651336695195, 501.361686991332, 543.067487723746, 506.62425266214, 511.804553876292, 479.57379266799, 491.562122985708, 500.52269939051, 524.76453667506, 541.928741579887, 547.322765283652, 541.005860670846, 514.616940981557, 536.483786725728, 494.570716419119, 531.077364046357, 499.945400753598, 542.616659596122, 529.591893683761, 532.136242661319, 519.479234207563, 490.32442735884, 507.709903404074, 549.119997376989, 561.726855227161, 478.821395964429, 525.902557538437, 503.07006327986, 532.983702178739, 535.566462959356, 536.986236188587, 529.31983013019, 525.378000660372, 502.347569048125, 517.82845271954, 508.481401198373, 491.94825036091, 524.71377328768, 502.965716855745, 514.598524520311, 548.787017480205, 498.22275516177, 503.701415425249, 545.417390929451, 515.115434545479, 538.212312167283, 523.200814389242, 533.023904965799, 550.453814562474, 522.445052368463, 497.098678737271, 538.018010892084, 504.394919550205, 503.279664948915, 536.281291071359, 524.824093751693, 540.535530110342, 528.50910515074, 515.039551384162, 537.452444905359, 522.709561678273, 498.84546136578, 513.272568127979, 510.60735947084, 535.380484833623, 537.137074223166, 501.800067394487, 519.802865684289, 558.677269797194, 520.766548273596, 543.606073387655, 536.54762909777, 545.969120159507, 527.036925068788, 526.343992610452, 512.52147159477, 479.182974848386, 512.500744204428, 509.004383639085, 528.200614125982, 529.978959713338, 526.325880507612, 500.041241150594, 531.221725098745, 507.917017626747, 527.691757757349, 530.977079018998, 521.481215762575, 519.390589644581, 519.171230053567, 497.815823029601, 508.559890284926, 496.860636366859, 515.773000207216, 511.885174538546, 546.794448733884, 524.762430233804, 553.163375799938, 534.29125882464, 527.109407218809, 541.238178668013, 525.926122429537, 537.514132892469, 500.000341081648, 516.916556829168, 526.548897077853, 498.364081457865, 541.473916523267, 522.821885916622, 525.49673901707, 505.341030297599, 509.128205203627, 553.333720444475, 484.663613588233, 549.902707193631, 517.425905269498, 540.424599930951, 518.818617487025, 506.425134589051, 490.585788431458, 500.36223319416, 543.075772583973, 539.059813541765, 539.779236901379, 490.732465112409, 546.526471424447, 513.352673536201, 517.196946391774, 518.159132387161, 527.435160588652, 510.541098463174, 532.147744178362, 555.820553874406, 485.295117849373, 537.533740903911, 516.722935745848, 492.680084652654, 508.430470590527, 538.366817998496, 514.801716958832, 530.158577049159, 503.260014052007, 498.603717934599, 509.954688063881, 517.391408796095, 514.935926251061, 527.65048184319, 501.390104770943, 537.802526382237, 536.263397673659, 531.972168761644, 507.827909344591, 497.53516735196, 523.859229013113, 517.436207939814, 531.501814326978, 527.967634446899, 507.373464604272, 525.058664253962, 514.153825360981, 538.501823434863, 539.032503253783, 523.070262586982, 534.871887221794, 496.34933609095, 531.532872400056, 517.283691361122, 554.727271286017, 515.64251343825, 539.466210720279, 535.698672326281, 519.231262294339, 521.981985619831, 513.172401862602, 556.400119886945, 522.65280233102, 557.730636406588, 524.727889117166, 550.026043692856, 496.56147095823, 510.414700045046, 550.201079382986, 514.365980026358, 509.421938001569, 526.124284350085, 513.885810827246, 490.011807794672, 508.642318347158, 536.962301287895, 516.273514315307, 496.128603888972, 513.114164904607, 520.074699336676, 513.418042816112, 513.690790929256, 533.32015482166, 505.764919531476, 552.018766403669, 520.487041709831, 515.071686756127, 514.63427026426, 523.596198491717, 530.015781783641, 522.548126659983, 521.86882658092, 524.788681809538, 510.882376293337, 546.04949416826, 521.572214024795, 499.910494384649, 520.347809808629, 511.919030877197, 550.27713514571, 518.269839484794, 528.812128740505, 516.029198168755, 505.651687212932, 523.280301764, 509.781735874357, 491.914589033025, 494.591335051989, 491.853740060007, 490.352646952828, 508.282499291753, 542.366033175942, 524.91998746314, 515.917212744671, 565.114261855958, 504.06598016024, 542.289562818158, 501.397077947554, 533.301032590865, 493.137323797758, 505.325738068176, 526.364839240164, 531.497907693569, 539.563941489251, 518.663359250239, 508.25954627818, 482.763410861377, 525.437410878599, 528.14015778782, 493.323666878015, 525.605587271295, 513.761160711186, 514.745202460656, 495.674559668115, 549.747283125163, 494.062073607769, 505.4901248837, 512.548575125935, 533.736135481986, 496.433105608689, 545.921523849186, 524.682229097941, 532.998429217933, 529.603536505917, 545.627817084321, 518.445116856605, 516.856931251372, 511.766047229672, 508.139388705091, 538.743145653148, 528.207649009449, 519.01690703999, 525.844430360893, 550.411274305021, 496.192546100666, 506.123752339874, 494.165661145662, 497.796179233454, 511.941730764078, 535.824435045651, 522.433856150483, 513.955453680312, 547.939459566174, 502.879509219007, 515.01881918888, 555.058607737292, 544.323630318012, 560.016049118118, 521.050360446113, 505.264619196963, 559.786651486473, 538.809176099862, 526.011837474467, 511.378243188144, 527.488970356041, 546.716869269116, 535.110729212685, 518.893070871388, 542.163011839458, 540.815384010378, 552.902292976902, 524.236726727155, 546.354825704932, 534.333504142413, 519.70856733271, 519.524293932708, 520.432218849375, 538.190925756595, 505.412968984815, 554.752994674709, 540.110860880903, 527.82446769889, 507.597283908503, 527.99090898904, 534.332057803378, 545.106312641909, 556.486544739436, 544.794604896445, 516.325808963212, 511.84953944175, 534.85803697555, 559.823736627633, 545.331183803213, 500.496887955339, 512.575196984071, 527.137484229529, 533.340887896463, 553.915914868476, 513.870002465311, 517.090436511929, 534.96906528033, 520.088354734196, 525.015639713997, 535.958704255358, 496.840765501426, 558.410760755011, 573.499611615244, 528.655203145235, 530.660551331698, 516.395356439774, 532.854198273491, 546.40680017299, 541.022812027562, 516.397799058972, 523.023154446909, 533.679640543187, 512.458742490106, 505.660443997581, 546.783963337129, 535.071681913239, 514.254170696043, 526.282258363467, 551.432072196349, 514.074312708564, 554.853962009612, 500.865945172162, 507.379395416973, 546.080729292043, 531.085108924034, 524.918064191854, 496.568665379093, 515.166729529807, 507.49992391178, 543.02790203381, 487.385761375649, 544.768067066287, 557.877459325881, 532.885100259797, 526.178859011562, 549.920043099403, 500.422080487991, 527.443373511294, 520.346682176944, 527.622990471569, 544.63181164085, 508.743221683677, 521.41355820551, 556.495266071563, 509.16264301952, 528.409088819556, 506.177954721313, 523.076968013789, 528.24527278865, 520.783892255909, 509.019655349513, 530.711492532215, 552.036144197753, 510.528134424863, 495.783778775415, 573.645563591356, 533.046231237945, 528.218321720509, 530.978456513558, 524.972290388848, 510.648136264648, 533.432977416004, 503.394008972555, 499.356777306803, 495.552735046768, 515.283878927352, 492.157797439221, 542.512821231795, 529.103971596429, 559.28614959906, 508.176831219546, 553.817632585209, 530.911308678188, 537.537988801687, 524.199277729143, 510.603030653402, 500.08009117942, 513.039675463701, 523.414437918012, 541.843366073403, 521.12527836376, 552.512469438969, 520.618289813374, 515.98498705407, 512.637929304807, 525.173773839008, 511.682289408986, 538.808327834584, 550.130182593403, 510.790507392665, 528.877456501705, 502.098200882156, 524.773647078236, 532.862341566989, 515.149560780643, 539.096483211856, 522.827542379599, 540.36774855918, 518.278592575721, 540.077282420337, 537.236173378988, 487.056616483688, 476.59657978047, 548.94733830007, 491.857982375818, 525.96142629986, 537.321307550159, 526.917957632074, 526.069071413584, 527.39940853791, 518.116561546709, 546.382367301079, 534.105825697062, 527.561954261996, 503.892746917949, 559.230858933809, 530.032884704947, 526.471317793247, 505.100822740476, 514.330024760211, 518.866083787591, 511.873434615554, 519.769198068341, 518.074272509544, 534.456160236056, 526.741450703354, 497.748142478372, 535.661666817474, 515.375135588384, 526.126230688157, 521.663734269115, 544.767582556944, 527.636242948584, 507.995681783284, 506.741157705103, 499.765376992921, 538.885656635594, 507.072742091904, 522.356469895926, 480.089799144735, 532.374903282227, 521.488192386784, 524.227394299465, 535.302515597242, 530.022756473551, 484.916765790115, 514.591526968072, 522.541331139974, 517.066813853447, 528.584106309837, 523.710443879951, 513.868011954609, 538.504411105883, 501.931103115789, 516.150272798675, 540.556744512932, 506.922615319173, 525.874603747343, 506.267270513379, 508.757236665226, 528.307674112267, 564.67540079925, 538.051773736078, 518.842654599203, 527.281059713185, 511.45534461044, 533.584863090311, 532.696148917878, 523.58535140789, 526.606040732763, 516.722381742187, 519.34376509698, 527.571540755679, 575.815724407432, 511.661929338255, 531.150597325517, 533.522490742912, 504.723754748036, 519.464769912548, 522.068021726326, 513.102977317672, 537.923182062075, 502.800101085087, 505.209398307064, 541.462582764513, 512.630299764478, 538.860256032135, 514.50936911842, 539.623840425111, 521.308131083505, 524.207697184036, 543.849006009279, 509.05994418363, 560.503457650781, 542.162884840069, 534.026726500879, 522.735135740151, 521.150252176678, 507.456374460601, 548.065674233078, 500.307578298582, 512.743221259581, 521.798369770657, 532.850908768584, 536.889547517491, 509.825500610371, 519.740878654596, 540.394385402881, 532.400716582185, 541.363581027429, 521.506305332819, 511.881216487062, 548.911190714096, 516.214252376338, 497.323930138017, 522.67471131785, 531.662435712393, 533.192771722256, 516.606245170827, 556.628414917315, 516.728413996871, 549.639199463775, 500.38221729028, 530.383708041132, 495.560617449851, 527.915284210184, 528.053692801051, 498.442234745695, 523.176533004807, 491.159975059587, 548.740187393001, 529.093051734408, 515.824202350953, 544.514869525114, 538.307324207818, 498.975950535386, 530.362783904905, 521.0944664211, 513.335883788644, 550.734666443493, 541.288711672027, 517.363051203405, 489.540339039992, 514.667159372935, 499.116903980331, 527.905358897321, 542.576752870977, 523.254047304692, 516.84250925391, 498.541795642035, 526.468048042459, 527.943199874971, 551.646556532067, 556.04241097562, 506.078113150584, 529.866629777361, 522.748658554122, 500.128526851816, 525.266544819178, 565.141287969067, 516.334463677979, 538.243496439622, 507.07673836756, 522.863476687887, 508.343147772462, 508.814971779338, 516.76522639577, 495.945429807873, 509.673000168451, 508.537956422506, 525.458732543704, 552.405224913781, 512.242947058629, 522.365360856151, 529.657411224917, 532.407628587736, 515.747305844295, 494.22390764084, 524.730478028293, 519.998986039565, 511.486303180878, 563.261152795287, 512.689488415307, 527.323489832975, 518.449223310705, 510.436592645368, 523.452259032044, 534.754011562834, 528.414935599209, 538.04180319258, 531.739443819429, 496.550730292578, 542.802787538748, 543.538313468352, 507.533631669863, 512.643699643928, 558.760319184266, 544.895188372702, 512.271721976008, 519.948583595604, 533.050061675297, 512.945835320583, 513.426001627153, 517.901843699688, 520.66507420075, 516.88722827471, 497.926706828045, 529.061075641332, 551.605202783565, 536.630170564957, 541.991791202985, 511.280739848441, 532.856087038596, 544.276043230542, 510.656636525387, 515.254529942211, 508.522752783828, 540.496966790892, 490.36009458426, 510.832909077336, 512.012833782467, 546.665903436643, 510.156589734605, 547.730476774327, 482.222329554442, 553.933896134049, 503.392228412614, 535.774788271028, 556.297410950982, 504.657093362919, 501.538450508274, 532.405559240216, 506.577159989318, 516.058589247637, 526.325559588502, 542.962893512445, 504.165022894167, 540.078615456916, 507.968755065416, 541.994800379609, 532.199529996094, 507.480212739462, 531.00599447707, 513.05611491265, 551.931828274849, 526.668530679022, 512.687646345762, 522.554066025022, 502.615667356732, 512.384316079288, 527.162869067843, 523.736216248595, 517.142748563208, 513.413881809434, 520.018307742633, 538.08958125293, 503.325127116662, 510.661250231528, 530.595073902613, 525.931480309541, 510.877292970125, 546.121718370672, 524.46173330308, 521.380817648311, 505.171373453897, 514.264008859173, 547.917569145734, 521.695203152108, 511.784426432026, 531.471089865158, 518.655723616807, 515.176257312361, 532.449174414201, 544.988824180376, 489.040648324486, 522.661861903356, 550.790794366714, 513.665759812822, 487.164106892583, 520.090445409356, 520.169509537677, 550.76094142327, 505.02892206249, 525.21317101582, 503.458426631446, 524.505404460746, 495.344594855034, 530.358479359278, 509.419814513992, 489.640098269996, 533.28817334294, 510.094115999059, 511.460163142204, 503.381097356415, 483.648000315831, 508.320740992747, 531.617854673619, 551.895264078252, 522.740097269134, 540.159348350467, 519.692282801227, 511.25782244846, 554.539469804106, 543.893115633226, 513.817910350825, 517.561860496454, 529.368928906272, 528.615584192582, 490.57022063372, 511.330591176709, 520.530238345141, 540.477381522611, 543.841823654388, 524.313931518774, 522.104080101576, 523.997885249633, 517.350494531282, 556.343625793208, 552.924099514962, 526.677404016225, 494.592961508145, 534.75802590613, 526.451596653735, 536.576538975683, 480.109077118054, 533.247257518955, 534.246016794868, 496.964257658869, 508.283857549258, 544.630810486946, 509.835577968171, 514.247786898276, 523.275957962089, 570.41314843038, 515.773233554584, 528.137288276297, 515.919605092119, 525.475319669782, 548.650677791572, 504.570897316, 524.061017301085, 520.622145958427, 521.534176076349, 532.158587411081, 532.9201865416, 511.400477575905, 551.294615312683, 537.712754267821, 526.144642132753, 522.960489289363, 526.307377271325, 499.197043804405, 517.445928816834, 487.273559624014, 516.913335791353, 517.248008080746, 546.285772018537, 530.079457039198, 511.175828527668, 475.297326910785, 531.972248899746, 506.747312827505, 533.261215434548, 522.518435367611, 551.045839791895, 533.929788672483, 535.908215916362, 530.588817792532, 515.661967757431, 498.082025064719, 510.192866855806, 520.630097024984, 529.655102106964, 521.73628165359, 528.220914691762, 518.03843493382, 533.380897325977, 528.101833820956, 491.951890307538, 524.369998362786, 502.779080505376, 525.0113004044, 518.536286342336, 533.321158042799, 576.776513235875, 554.475503787064, 567.29365100878, 521.545276867302, 535.179062758958, 538.482101258846, 513.548978871459, 493.201941291609, 531.072831834687, 526.065979102092, 526.021495618337, 541.341007005326, 521.10861506161, 511.080044844636, 491.167558838507, 533.34150866204, 528.547669555742, 499.60084302987, 538.021415384299, 491.973756680949, 523.702776691584, 503.590221665112, 523.323278963991, 532.737810129327, 518.916202725668, 524.122063054791, 540.600517998581, 513.261268398934, 524.338696126324, 520.018389352108, 505.776275163904, 535.001219195224, 530.929582103247, 538.660368739644, 521.37926901477, 540.711335510438, 514.802532976096, 535.574858822325, 516.95989381191, 526.533832892273, 512.330570262574, 486.564155829572, 521.368948481355, 498.029848291004, 521.856948761303, 534.582730785864, 541.471273638278, 549.909708416954, 515.81972454709, 513.881612249398, 519.212070605416, 541.350946738866, 481.485380612816, 541.720826326522, 542.745762566447, 501.613221455537, 528.385795656461, 503.783854645333, 529.947199682256, 516.559097588277, 528.672863776996, 503.833758053783, 519.369840769152, 512.817538139749, 514.362138991036, 518.147136385265, 539.334482287064, 521.151391904105, 522.604078002665, 524.010973104179, 522.365569299685, 514.950850946296, 541.922967386385, 529.954969551753, 500.598304670698, 514.554704312947, 545.335612285501, 521.879004009226, 497.128841466871, 531.482455263516, 496.796888778031, 519.887364560621, 509.296022489186, 510.805898265135, 556.056869905689, 513.414901821896, 497.112608536106, 542.286311552892, 530.553676224715, 528.301210366572, 499.496631887824, 508.114925926065, 554.715277917877, 494.742540891234, 505.107358407362, 548.495010487598, 496.474694020437, 491.920051838938, 514.252790829039, 563.071933319095, 539.066413723276, 498.046791307733, 543.685150998609, 510.47582783993, 515.797951194782, 489.42214203071, 511.752359214561, 519.032898202076, 511.140444960442, 533.873503389551, 505.487935537051, 500.145720623611, 531.007451228084, 529.673474899723, 501.728226798567, 536.108570644247, 511.650269983252, 508.474214014122, 517.495062634235, 524.822001147163, 487.306536770936, 508.948518536204, 500.994959118925, 517.985860212234, 523.215403065509, 540.609275327805, 515.204034224778, 524.382660558088, 527.616635354168, 544.021154123261, 537.108053534735, 530.812739160858, 540.611517173468, 532.367862315608, 509.562158755994, 553.747639884374, 540.824955040531, 534.972072029054, 524.068329290979, 521.04965040405, 509.24014067775, 520.72329303873, 530.609183449078, 506.636921008888, 500.292582806117, 515.048097620807, 504.237759181901, 521.433155218537, 517.990592033971, 521.145104974242, 549.759737865769, 547.122089558533, 519.944102111784, 512.908994288284, 531.80593974435, 510.259151507571, 550.078368812081, 528.67282754925, 489.319493642971, 569.493147632497, 505.173328584085, 525.013424499316, 557.489040366105, 503.010279901165, 536.481513147701, 495.949996886459, 503.137830480287, 506.998377876145, 500.549780944244, 544.788202857981, 494.158354631535, 532.244315809651, 520.686893848775, 544.308320692058, 527.564606025046, 519.414784364612, 508.406489376587, 525.392535855619, 527.572032663232, 540.493920565428, 511.628491131736, 521.963497571606, 525.115611978665, 531.788165340368, 544.468353589173, 529.373421955296, 496.113293222852, 515.038121068435, 518.51271706389, 553.992893933394, 521.66834375845, 556.55173307121, 490.343903801749, 511.015264899335, 521.102515396865, 523.19899900353, 510.994699445027, 531.101172176443, 531.064064454645, 535.673880253277, 481.403661368228, 513.229067196916, 534.739699713451, 522.995514715796, 545.305275834247, 553.194670934231, 525.160287484811, 533.107125555817, 493.787802015829, 530.130972688914, 534.193148924962, 560.257286990628, 511.568898639444, 543.335665089607, 514.058070064483, 506.346970807116, 510.252937945136, 504.857786660153, 543.974385382463, 548.007260331691, 512.632546802785, 523.000638189287, 539.373349355099, 519.982131806787, 497.365799939718, 518.534142863556, 554.166780330773, 542.731979131666, 508.273086195083, 523.263185042888, 523.670288591572, 510.794922216682, 517.332840980633, 528.096097233916, 496.485641041286, 489.761885180701, 524.509815758608, 505.750591132467, 528.928461270436, 500.249456257464, 533.279971917677, 517.41020676793, 539.921743420953, 509.886899595302, 517.057055492598, 527.705689257106, 547.625399663839, 510.009516746773, 513.745633762721, 524.044939276986, 557.045867676018, 526.37920686151, 529.141833359137, 518.111169167648, 494.328119198778, 536.448614662532, 528.978193067362, 516.129001250752, 503.819517696487, 524.035675048701, 529.75552866396, 531.511594725143, 542.033581975732, 529.065272588817, 496.618096910605, 493.403773388539, 540.028522534176, 527.443429166854, 496.732870042339, 487.574062359293, 518.399039003525, 497.683481572008, 525.611106241421, 542.352545871256, 530.753996111693, 521.862693889904, 557.004722509159, 536.795013166914, 504.512817346452, 514.381716111633, 519.887809904255, 528.012001782623, 505.331829910776, 508.636547877836, 523.327119978762, 546.861553837297, 550.443051641353, 521.10214481047, 541.915179970289, 514.111919057419, 528.72847671238, 526.384364095852, 518.550432940537, 486.833678373455, 513.875657967573, 503.410075329947, 527.77055923712, 523.830347932255, 509.024595315166, 543.217023040744, 521.823676712133, 545.821260732984, 488.762818675304, 489.002426061806, 494.076117389759, 509.842630293424, 528.894967963757, 515.472939061565, 522.044779138627, 495.370260388555, 511.516734410124, 513.806100287615, 533.649368078172, 529.010923380173, 560.734364711408, 510.320138576623, 493.062169853677, 535.618863403109, 522.626325964743, 506.457830941785, 507.152065287975, 529.766691467779, 531.313536285448, 513.558205060992, 483.191276140413, 547.695870182837, 511.651720600517, 510.729345762158, 515.529735011221, 546.768220800627, 501.951449181787, 545.685921047898, 523.206522962911, 508.176899428325, 498.159685800967, 514.66034195946, 539.098821825052, 530.920260903611, 511.71337916381, 513.101926940819, 532.420289140787, 506.839767081121, 505.061439177178, 522.163539985883, 512.877534132283, 527.027727977027, 517.498819041987, 504.27632785846, 525.6640119133, 510.20719447079, 512.489719830787, 556.844327125529, 529.177510114675, 526.968412338464, 506.828723770157, 528.88787384349, 527.654471852687, 533.743393321141, 524.439899174014, 529.578212522728, 514.735839650945, 525.297291509826, 535.022041614846, 508.912832770967, 498.274127668425, 523.751034824485, 532.487406139662, 515.625003599888, 487.293776961302, 543.680823608683, 511.605680975307, 528.829127409211, 509.799238788828, 533.429615470604, 534.190954347268, 513.168835901191, 539.787733504656, 500.436456168354, 504.535132833025, 525.786567407478, 515.757458871225, 537.741654086922, 531.914777156277, 531.110808724865, 542.12334043624, 517.982402293899, 527.72066150505, 510.289097964668, 547.507136500512, 509.338384270894, 535.906321736748, 541.585176483164, 547.909947547363, 523.002891019194, 498.005928122789, 532.645095516652, 555.910110859175, 511.161646427596, 527.443784038413, 525.273689043089, 533.956379437939, 527.881286327722, 518.790924046592, 503.873336030632, 528.698282682763, 518.054769143129, 524.34136105345, 505.743239410806, 526.14163740577, 496.784634426745, 554.41467788399, 504.270742940384, 513.889018717354, 490.508301928348, 508.170769591532, 527.919690962003, 495.150911375457, 535.885884883231, 517.207699499947, 524.991195263193, 491.740071670892, 514.3679136307, 516.13682722229, 531.27081871075, 516.146527473952, 526.148073719148, 508.627588454459, 528.076290972345, 522.758913018762, 499.982376732918, 551.001895493498, 527.914635190864, 543.993553105547, 519.691856883373, 535.597202480373, 536.158587556653, 522.365037544139, 482.864739412092, 537.041237886642, 507.327460844343, 515.811944366462, 512.246302957722, 510.889948879743, 490.863465134049, 519.190949035667, 508.817621206482, 520.411975546888, 533.565404554054, 536.014724547075, 519.41266612516, 539.848789185231, 517.469258636036, 541.309353879029, 529.327052652176, 531.601355714278, 488.946003186644, 548.126658795998, 512.127814492457, 521.749494469349, 501.943428541715, 517.245934422765, 543.086448507608, 534.839438316799, 545.203828514971, 536.525830025931, 509.634661814852, 511.61284329336, 523.537050803014, 515.627932384725, 529.89362788124, 527.753724439736, 544.990036333562, 505.716067713502, 520.916707024758, 510.016804226295, 522.223892272238, 494.40146366867, 524.181785963737, 521.259244920848, 501.207401967156, 542.134372967166, 525.219563445591, 524.25009806128, 522.182589315678, 508.576498960152, 501.031424020401, 511.854667801623, 541.845313068974, 494.459455382303, 535.953298938592, 537.866402128443, 530.014030651757, 508.014190817455, 539.897624518131, 497.492956024993, 516.567271512105, 511.870114279359, 545.161539731496, 521.496654174317, 531.861196886647, 491.178021716069, 501.778906672442, 523.588557167102, 505.348240578848, 509.874560473661, 533.956588555342, 491.179386272076, 528.828754433743, 492.407741243117, 520.173524473502, 546.343924526258, 538.219658392222, 542.631690358624, 521.122963053246, 523.29929292033, 502.970353130983, 488.608852165077, 520.873776893279, 509.266823669621, 501.630418369599, 548.826923258182, 556.962677278573, 540.498144699634, 536.224010837792, 499.823867806643, 519.246279983679, 523.282457711799, 514.109653587522, 546.226720902476, 540.952644649678, 553.260127291214, 538.063783431102, 533.777489693408, 524.135023664498, 508.350256929426, 537.950012568954, 533.320548896594, 559.145596173475, 513.56471894616, 519.152569564376, 510.8153371391, 550.640328371168, 518.940119215616, 518.421832064957, 511.826670748024, 503.220861606176, 516.101143893452, 523.713216184681, 530.517270786174, 522.550763899157, 539.999004649411, 528.530675734151, 513.723353904498, 522.366895370419, 544.782103514017, 528.882225225372, 503.190313723668, 503.126408757257, 544.504216525891, 509.334501317924, 544.089343316221, 518.322521796183, 507.257351418097, 523.543181042055, 496.408210183229, 528.757204653615, 533.497111537527, 517.678785335616, 538.977174362183, 520.779035809046, 528.464578206501, 546.674188004873, 508.500599227937, 516.816409132937, 554.433924438229, 489.823599289474, 479.76005043213, 521.32317434924, 510.966328220798, 528.772493472957, 508.090369022515, 533.622693930201, 536.167844474658, 533.553759297369, 531.726697258834, 528.947179985695, 518.672524163948, 514.195926970777, 539.966034262095, 524.189123435056, 530.491778094198, 519.241445444816, 521.291186815604, 524.454596755806, 537.087143410622, 505.707294904821, 514.000032047195, 519.516572504073, 481.897611966991, 503.896345309066, 540.566031157982, 527.265955180769, 497.997708338153, 542.153382273311, 497.208670192678, 520.516361317717, 501.968205287168, 521.363539645639, 507.116388981252, 521.976757191259, 525.530893361247, 514.074869407544, 532.180184275006, 518.591237421887, 520.976722497687, 540.049747822756, 508.398429110869, 506.5199741067, 495.500304371046, 525.399991611449, 525.604842180062, 532.650546149338, 511.501288481458, 499.212057956277, 548.011450944655, 548.926231213884, 524.696077289595, 512.395300874544, 472.325467282393, 529.099703692791, 504.675575857384, 502.867011250226, 565.387867534442, 525.047598424032, 529.793503015136, 548.185043238863, 538.683197568296, 525.898309541392, 509.913707086492, 566.361419902063, 453.138241827862, 516.85215981698, 536.293514494002, 507.849825050789, 507.63798516318, 512.593364415352, 550.790818762035, 522.797332331647, 527.255058165515, 534.905466125569, 505.39807969241, 514.902528004803, 533.503170194118, 540.670426393558, 516.106014616628, 528.151618128488, 509.303084523971, 537.389075725239, 532.628582527318, 538.57718807166, 530.209274932085, 527.115793873567, 531.753877606917, 520.096676532288, 522.028089297622, 525.869581691592, 519.735056098019, 512.131080139699, 529.429357713435, 522.729200080373, 551.391833807861, 534.064090465935, 524.982431101349, 529.314185252176, 512.464574722132, 529.30779456267, 533.532922712054, 514.112684168567, 518.156269215419, 537.056272986588, 528.224909562807, 551.818313806209, 493.894439065238, 528.422309965517, 502.269953732131, 519.700056674331, 517.398053601881, 495.126311736047, 523.404064613758, 498.159052102452, 531.093917524444, 525.028611495158, 542.693534916757, 528.181641192341, 517.571278104438, 531.886297300246, 514.541633304883, 547.329679400608, 512.463832437117, 530.264189710192, 535.993962853034, 514.908507888771, 483.866582268074, 505.700139617781, 496.944305594093, 519.208865450157, 504.114277654493, 521.571050347825, 511.756356785665, 521.68587899214, 544.270705330794, 535.130188082812, 530.492878416283, 481.194269685044, 559.051839536799, 534.147466238863, 541.524738921549, 503.008947340847, 527.273666030734, 494.311830208966, 534.120800384846, 504.224576939276, 493.311267449493, 519.826226240614, 537.795710279283, 491.02682372498, 501.189212994341, 523.663423529907, 513.602498342646, 501.90814518619, 545.81211461658, 513.691244948427, 533.74402297294, 499.799782870791, 525.151495939305, 573.761844478475, 505.401329263129, 522.714078468087, 524.042766099052, 512.704177129418, 555.481821561319, 484.260328800521, 536.840665224506, 513.035789370435, 516.52818033019, 519.561623549487, 537.90760861939, 531.422854420862, 533.899326777546, 509.313389653173, 519.74859437785, 542.451388723549, 504.690899754208, 523.701740861143, 519.648642750617, 524.343427278762, 511.182571240405, 523.053040182332, 515.483470251978, 536.747472476717, 519.720221765552, 547.489568836654, 527.298622310401, 517.397229738213, 484.411866684959, 525.926553473612, 547.649004270719, 559.569688583542, 503.754468421978, 535.006216608484, 547.501638493311, 551.386320216031, 557.270257028269, 518.014989353621, 499.32166339055, 498.310936492291, 532.975268440775, 522.252376802373, 553.134330688011, 522.741438650971, 525.655806553722, 534.730277239685, 519.055399094831, 545.628942980519, 530.503483043353, 511.254947922486, 512.629938660937, 528.462243493865, 522.158413624709, 517.224648856489, 509.713282569089, 507.407002366908, 496.661532585095, 551.903493950788, 517.367787364533, 515.478643169238, 515.878229145105, 520.854750332588, 505.389403329379, 528.133978170944, 527.168993559003, 490.522595096058, 523.770989471154, 529.022221727637, 526.993370250583, 520.495280478373, 523.099341387421, 539.009176085987, 504.345909151341, 507.547160825394, 491.921611343009, 507.813316075652, 475.804119158657, 523.098266342103, 535.29860208683, 499.124788874591, 556.853901238455, 528.828068436805, 518.111783224776, 542.051738049735, 509.187823834147, 526.622627812665, 525.667539653414, 512.083511490492, 515.365996129599, 523.498652160969, 545.006833863905, 510.454985931182, 533.578720164342, 533.370150353623, 517.968812763835],[674.014118905101, 672.391301074687, 676.353536334537, 673.70940837089, 674.858606945825, 666.633448383878, 675.901279161252, 673.858228374261, 671.732023657985, 672.715916889831, 673.562400965079, 670.418795929592, 669.865043967009, 669.121773272147, 673.777596151053, 671.713026518946, 672.539324383287, 668.624930827565, 672.343677942147, 673.828809777897, 673.192516225383, 672.514257156911, 670.740420731912, 672.649342717411, 676.536026239388, 676.337658170759, 671.850058840889, 675.060313932844, 668.889087249888, 670.854766926173, 674.682709871911, 674.933170984871, 672.657937451156, 671.846548260962, 667.4965506653, 670.893404627504, 667.8861437535, 674.644057122552, 663.179605242055, 672.993511191817, 672.308910837672, 673.333613837782, 674.913658699279, 670.755366345486, 672.888886500863, 671.505483709906, 672.985924022149, 673.926970580243, 669.399254131532, 674.483246503872, 669.937434347556, 671.434660764316, 676.849161640222, 667.767248408262, 668.939367820663, 666.239688662048, 671.764298306984, 670.433083366109, 666.279055218004, 675.749944240477, 669.730740484529, 673.325381474833, 673.252722595433, 678.244358031685, 671.320123435637, 667.646776590166, 670.163581671047, 674.038672475892, 671.095861683371, 672.58630832417, 667.02118519551, 671.72820376475, 671.506663344879, 669.999565860756, 667.899650990305, 672.996696069208, 671.886350949973, 676.19950212491, 671.733661126175, 674.334722615359, 675.717221844488, 678.810888216127, 662.581106694375, 668.121938069584, 676.869445494374, 674.297072221118, 670.466328557153, 667.61993518468, 671.311021306448, 674.12936635731, 668.563532723561, 670.913543992078, 670.680086613259, 670.480615270351, 667.82596971496, 673.601424412578, 673.539512482115, 667.276686410985, 668.613589594094, 672.275719232994, 673.77761727672, 669.726472318374, 675.236515713619, 675.146784442535, 674.151539978108, 668.812502986362, 676.093692297059, 670.452140822245, 673.882689045102, 671.826391303613, 670.800231298138, 673.134706634208, 668.350658231502, 675.351531071762, 671.470510701825, 679.096344400762, 676.057807932672, 670.189511929414, 673.533617001609, 674.662346836284, 677.27624949794, 675.595775222047, 669.716014059264, 675.684807323777, 673.685101341074, 667.376353418389, 673.238769427229, 669.173516350012, 672.207600699579, 676.545454825104, 676.456466278359, 672.042481811525, 676.162388509379, 668.997670979056, 670.979586576268, 672.011414287431, 669.873611941398, 674.397574177123, 677.041514455472, 668.747553553509, 671.172730184819, 672.840887823374, 669.939520493666, 672.69359838185, 668.06298951972, 667.684400784305, 671.734161594893, 671.614909591474, 671.528943363458, 676.031605153325, 666.825134116329, 670.753401050446, 670.890611359098, 666.114403420335, 667.168359670855, 669.632600709828, 674.776296642303, 671.498253070969, 669.863852009913, 673.233914838701, 672.958506525352, 666.024417998424, 670.450779406545, 671.494590123352, 670.941548314391, 668.731724136183, 667.705683240291, 671.880457471162, 667.034001003867, 673.76024136097, 674.270888986803, 675.436887774539, 674.602415597261, 669.455077823525, 673.521212751134, 668.596672772616, 670.974757678711, 676.951111567886, 668.92381279749, 669.995432029658, 675.380535278226, 674.231654235012, 669.672211794231, 666.657963172543, 672.064295552711, 671.267023804053, 674.743059404586, 667.51307865676, 669.683931351881, 674.830067693773, 670.513248483051, 670.262846568391, 669.87578921002, 670.41096799961, 680.302382398718, 668.702338305831, 671.151951918387, 672.36223149984, 675.07176535454, 673.235239458549, 672.603834533549, 671.467792915024, 668.809578945092, 673.616455126686, 672.697843182597, 674.650644771601, 673.512661536269, 676.372217142183, 670.873771186273, 668.630629985101, 678.345769568487, 669.112641361907, 670.888470585365, 670.749144568584, 667.815906321706, 670.334776074667, 673.919812071182, 668.107610498078, 676.402223712801, 672.622169357401, 666.052172987369, 672.390770555425, 670.376918358717, 668.213627981191, 672.165625499383, 669.416010361847, 669.109499439294, 667.09711983334, 676.057118214498, 679.224509834194, 676.054472970881, 671.177799400546, 677.678951723579, 673.361391088609, 675.552659242657, 669.514515467481, 666.565782733402, 670.012760515875, 673.099905781896, 671.079042112508, 672.49274200275, 672.533021839152, 670.052584440605, 669.752107987099, 669.289651923283, 672.466814574955, 673.607897864204, 675.113950243247, 673.494735306304, 663.252298504101, 671.719238723588, 677.086214488253, 671.276819443391, 675.357743163598, 674.702441703108, 670.207102697306, 671.569211743615, 673.180799143685, 675.649966066044, 668.930988993959, 675.465297039706, 671.087623845894, 670.792834110892, 677.227541554421, 672.34264085021, 670.909487463318, 668.155068034615, 672.795047619916, 672.366357225361, 671.834950734031, 672.70498488619, 672.289727876862, 672.051573669387, 671.956214757833, 669.975950445212, 670.797521938665, 671.990929525656, 674.460038655587, 669.47730784514, 671.273552919947, 668.734588840301, 673.554872783605, 670.495798903511, 672.169355338998, 670.130376881377, 674.147540389729, 675.410732085637, 672.918699488314, 664.755796162692, 673.924126816173, 676.625766279522, 672.540022942648, 673.302449843795, 670.910852753515, 671.251521351422, 668.410155500329, 674.199733914673, 670.460959007217, 673.325670425837, 673.238241836057, 675.429158839197, 675.475752093491, 672.393966554321, 675.050940737024, 672.762140274007, 673.092983219196, 672.287931157025, 670.417640663635, 668.048331978119, 670.757541798682, 671.462786732935, 667.405132576831, 676.195676678298, 667.764184042898, 669.23017342024, 676.913765810653, 672.299196305, 669.549216325666, 673.251122711262, 671.768646572719, 670.291037436022, 674.319711060549, 675.073210598483, 669.528097406259, 667.727739757208, 673.375533513658, 673.705338637501, 669.433846285696, 672.75657728893, 674.838349228011, 669.368038866608, 672.21681720504, 668.059535256595, 674.403784718805, 672.184049080695, 671.233516939381, 677.092899263204, 672.503529754836, 670.280563808162, 672.218747049822, 670.493300973582, 674.414971569619, 671.501313609358, 672.711142570311, 671.826728023322, 668.303163123762, 669.048553921825, 670.723956432716, 669.730375023122, 666.406457670779, 672.864598398597, 671.79252039879, 671.291751597663, 672.231733724766, 672.263167418786, 670.122809329801, 673.883606026775, 671.118387373707, 670.694300804585, 673.267062366488, 669.886992903043, 670.386588965581, 670.447351108424, 669.212541350978, 669.274646401342, 670.21362086726, 673.725298611449, 675.604826652204, 674.187167111344, 678.087524148791, 668.889356715542, 671.193211409373, 671.626248412132, 673.358274304123, 673.740140389381, 672.698565121421, 671.825484623223, 668.498949728617, 670.093770769286, 677.70794690546, 673.173197544566, 674.228392124125, 675.872394290288, 669.877231796355, 674.634411190721, 673.904640891293, 672.651949063551, 672.158193736338, 674.315478361041, 667.193456707924, 675.849596859091, 674.196068615462, 672.126977180987, 671.089189014236, 674.885267351063, 673.260191554272, 670.735983150175, 669.195570408058, 670.780050099457, 674.733859312007, 671.732995248373, 667.598108825341, 673.747028143871, 672.032267061853, 669.942897474556, 669.901964533133, 675.926476018866, 668.399373120894, 669.764032935159, 673.36689922624, 672.407210158573, 673.566428117597, 674.840521108295, 668.964693182531, 674.238140325353, 673.68633404504, 674.205201064065, 671.767522246123, 675.021282572076, 668.082782965437, 676.564071183198, 676.107486270463, 671.413293189688, 673.512128103763, 673.234533146059, 673.555905966077, 676.945830074645, 674.635025897933, 673.238464608801, 675.317893040913, 677.339634449572, 668.720120074313, 668.740257935457, 670.207161402128, 671.804090885707, 676.123545110565, 672.374883258005, 670.051003308236, 674.088234360295, 677.014354447766, 667.162882573374, 673.677594105195, 672.013785419592, 672.024466336892, 676.861553413358, 671.256331795411, 670.504546809047, 666.34444055487, 675.77260140181, 672.412118398455, 673.924898903485, 672.194865235127, 674.283555060785, 673.543454751393, 677.749275552564, 668.991318317041, 674.014934270126, 670.029484928244, 669.951740584251, 671.556547567274, 673.188021301685, 670.366206182857, 668.410088695477, 663.255443932791, 672.163515563983, 667.623798012935, 673.630139758615, 671.937033338572, 675.831094352632, 675.595563737354, 664.872056584607, 670.155500489838, 672.901094878827, 667.25585587509, 675.394221296964, 670.495496742686, 667.633136853673, 669.236692277288, 673.162318237531, 674.292295810521, 673.733719776859, 673.180023835042, 675.242047585647, 667.758763767998, 669.638662068706, 674.502992167248, 668.994718675222, 668.020633313351, 674.377746505946, 668.853973491245, 667.916997010011, 670.946933689598, 673.323788870782, 674.602086939632, 674.765660973773, 667.925427849264, 674.230293184394, 671.408773052635, 671.630055562806, 665.230759652234, 670.779713077345, 668.224596268852, 680.049514243689, 673.704164859844, 668.484226344826, 676.385217580594, 673.915826894501, 674.699313714005, 671.039652865623, 670.490738055571, 669.848748154792, 667.442593704979, 673.432975694796, 670.742540203901, 674.604719095718, 675.906675819296, 672.38457972103, 668.658849691395, 668.703438159265, 667.360008305919, 671.914730438265, 669.305612905907, 669.129002934308, 671.182764021237, 670.680842070159, 669.887750699542, 667.504362973166, 674.072163953439, 671.264787794839, 672.944741550047, 675.587268488184, 670.553433590473, 665.801270052074, 676.434859285775, 670.975175519552, 673.498081263404, 674.373596188011, 672.062606014616, 673.861711475431, 671.098540628365, 675.134770219606, 667.581057920621, 676.098649591498, 669.045113343752, 673.492866298899, 675.247645568329, 668.591864992822, 668.518867850182, 672.765266437805, 667.530487395825, 672.167627884787, 675.73799323059, 667.937416953865, 675.590534039722, 671.670732274235, 674.752148822375, 673.839683524487, 667.678308504735, 666.759696964023, 677.230288300223, 671.241196750967, 671.720770140229, 671.301776814376, 674.692990634872, 672.039229100822, 667.604067282873, 674.451526385655, 675.049237868356, 671.885825577369, 670.646631191521, 676.014833380122, 672.131537742502, 672.036386199133, 677.088330685766, 671.662161836194, 673.120067709981, 669.995644010231, 673.656533458586, 669.69419300167, 672.233971646977, 673.761268315036, 670.895624708189, 669.177810408013, 672.533291868579, 670.761989797791, 675.056519226423, 671.847047036763, 674.674353008545, 673.80683385031, 673.399138936161, 668.236918980811, 676.198219022639, 672.899369973073, 669.388649108297, 672.680003528305, 674.423012202765, 666.449295668147, 671.118898392292, 675.430756441696, 676.84857791321, 665.19887852754, 665.193088896823, 673.389524430149, 675.140384195202, 670.472692055063, 673.747701771542, 676.765592613428, 673.288476570259, 671.7557568069, 671.463391421617, 674.608977171102, 673.001226112939, 672.160570214939, 669.024145205904, 670.665000921673, 672.760576251115, 673.241795043744, 672.031520985976, 676.375884616613, 676.104263209297, 675.312382544806, 667.246021015684, 668.891101023005, 671.354901308054, 671.057730757275, 668.18121266739, 675.815193245891, 673.580845138347, 670.484534320526, 668.147790579199, 674.218396659776, 671.323607957928, 671.900102236275, 668.48052626377, 668.163278402111, 670.51250828576, 669.548062223703, 670.493989289953, 670.06347025181, 669.622758859233, 665.924288957429, 669.197159621974, 675.200585615036, 677.9309799255, 671.940738393751, 666.255024709559, 671.941791421968, 672.042282984093, 676.156791038053, 665.513096614935, 668.981909071972, 668.045835060484, 670.976357620565, 671.151842383582, 670.557600136889, 673.841079529923, 671.773589888465, 674.752054411846, 675.220061523037, 669.455614508896, 672.6859955344, 673.734968750117, 670.917157597486, 668.469297467332, 673.389995660403, 670.186550329777, 670.738886392878, 669.856358766571, 672.269028393841, 670.1709516731, 672.460535403088, 669.353133285259, 674.101723933914, 680.511288134999, 670.816241154209, 672.091799073144, 678.889382406305, 674.712704002898, 670.516893840856, 673.966355766682, 668.60187266495, 670.405111358398, 677.398446850121, 673.568344652432, 669.012420824813, 667.06470513158, 671.991508630979, 671.961435110224, 671.428790756024, 666.646191886556, 673.008995800334, 672.648769970049, 671.122060079201, 671.501956407359, 676.157644854778, 669.457165271778, 672.761387326057, 673.343746878706, 671.512625934083, 672.902337680223, 673.73182379714, 672.014315170117, 673.622236981944, 671.243484568145, 667.714564715451, 665.895776892436, 671.594549341049, 671.756587167785, 669.886271605636, 669.443516761023, 673.687687399493, 670.579809153975, 670.502464065179, 672.516681259772, 672.341156826986, 677.935974477919, 670.921850517426, 665.417811539318, 674.782611647409, 676.395753696717, 675.035670739343, 669.748199961384, 667.973195087694, 673.294719136527, 670.170623881123, 676.648557622658, 673.291065079002, 680.663930662928, 671.921683543901, 677.526463654256, 671.512476222563, 675.969931308802, 673.083810875924, 677.587462961099, 669.571388078848, 668.85241624335, 670.369705353061, 670.601869684031, 675.801903299989, 672.903270344108, 672.698355070529, 669.430471080286, 671.237595000495, 670.697443638752, 671.972465395922, 669.523152050724, 670.581335742717, 674.932163608077, 667.041275491356, 672.512044025722, 676.85629132914, 671.949552149008, 673.794246476096, 675.727283501271, 668.025392312928, 675.203740698056, 676.86184601502, 673.541143494976, 670.874288477324, 667.648959728129, 665.370208036544, 675.073034306187, 673.088434396283, 673.943097623012, 677.734114214164, 669.035718561371, 671.483222804812, 672.245696875744, 670.054652417116, 678.206960201127, 674.338972221509, 673.696472520635, 673.100007054243, 671.027560061147, 668.928229710226, 675.849413231049, 667.136352643691, 671.91699415361, 671.705287766274, 670.672378403534, 674.640116163048, 671.163181305197, 672.883847452232, 676.755177289104, 668.333605780075, 671.878422038019, 666.879225773373, 674.908484108914, 673.63724148743, 670.9068747794, 675.613974449408, 670.498078107054, 675.375731235783, 669.074938636354, 672.424048242241, 674.808830814161, 671.770816204678, 674.571925863809, 674.150716330271, 679.861281842634, 672.299870458819, 674.139079813218, 669.31966728311, 678.004618144726, 668.770298981789, 675.873548910089, 672.871821085554, 675.334797429177, 674.095751036884, 668.924989599617, 670.055382098997, 674.680567615153, 675.610779961906, 673.933996112029, 668.517307610805, 669.775731880514, 674.662541189604, 672.402217508771, 671.208830978905, 669.266093638281, 673.290435129577, 670.258100627456, 677.558509756309, 673.241101432999, 669.25855423982, 668.866982604124, 671.564298876451, 670.183498281731, 675.478199941915, 672.037111742371, 672.380430657783, 674.014382916767, 671.581058069921, 665.9275218509, 672.666499499142, 673.969764828915, 674.076633723085, 671.334480337395, 671.594580507686, 670.368006639816, 675.988406556815, 668.478651975607, 673.60471265067, 667.583015391755, 676.098939147298, 676.313472194236, 669.734397123956, 672.030709357638, 671.073264832639, 675.308882416292, 674.131386220989, 665.338355731863, 674.011466562108, 672.678630322392, 669.988076819909, 670.087129516543, 674.020432489971, 674.872807783887, 667.665868456495, 667.395233814809, 671.343678821546, 674.154437550444, 668.381511173786, 671.105341729926, 670.195497440558, 676.279677118339, 674.139147944643, 668.153054754204, 671.966889077091, 676.764064010128, 669.868696004629, 678.680852928816, 675.925377707891, 673.183732213085, 675.436748824593, 669.876767153508, 672.140071583764, 671.317588618008, 669.682980755571, 670.151581068847, 674.101100562748, 675.126836592965, 674.914138066365, 670.882992934298, 671.712518003098, 672.48285754855, 671.350959151781, 676.353924556023, 672.093482246349, 677.245606115708, 671.107250655464, 670.574819039715, 672.619327930397, 676.418350759402, 677.24491547396, 670.314564708366, 673.134768497213, 678.029849392022, 677.544083863046, 671.318060520071, 671.71221808245, 670.469096513413, 671.111091250654, 672.905973004041, 675.512781676056, 665.582247314152, 675.843092834123, 675.342685471411, 676.864604302222, 673.487670475564, 670.440255645494, 673.03463115025, 670.407916929258, 673.139048394787, 676.558510592056, 674.622578983116, 667.673228978914, 670.698079306994, 671.680050438202, 674.491402309796, 673.90392512267, 672.33016378958, 674.167542995711, 667.020049857557, 668.767913371853, 673.191511571661, 668.608755537798, 673.871132186676, 673.554245739116, 671.881922585335, 672.426598705406, 670.647455239563, 671.002592496518, 676.014472329529, 669.40704211714, 675.067751787511, 675.626857665565, 665.946946798774, 673.688586332875, 672.958861546873, 676.053431749548, 675.981243791801, 665.917596633145, 671.516046440298, 671.557176880884, 673.228655062892, 674.206869620199, 673.371279154649, 676.089578280958, 671.512203268251, 676.308268595574, 666.44555978404, 669.838219166765, 671.57415857681, 672.35045831018, 669.540188932922, 675.068222308683, 672.741160234086, 676.662546622238, 674.107461670088, 671.916229394893, 678.749641247438, 673.465511564908, 671.040153264868, 670.021732274032, 674.406196145153, 670.2274209895, 662.459002884448, 670.503173490953, 668.162020689451, 669.442876238532, 673.603106418427, 677.577861374137, 677.540179463299, 671.536644929094, 674.116584046184, 673.434355491142, 672.672117925893, 674.178023355166, 676.889489236383, 672.697450223546, 676.796916632191, 672.250864832956, 675.499293945411, 673.860964831571, 670.42980185363, 664.496400182555, 671.702253439066, 668.354442739508, 672.255356082986, 670.836295636158, 668.292699837593, 678.539315627577, 669.103805210782, 671.667768756913, 676.851683466861, 672.662301811745, 672.60581545768, 670.648359243759, 670.635551276212, 670.073243523721, 670.166793455028, 675.236607546647, 668.002277363388, 671.368154224105, 679.049554036111, 667.32166950193, 668.381917288559, 674.883784382106, 669.502301272995, 671.588346527425, 670.072682304086, 674.648002626348, 670.974767263937, 678.286667928223, 672.807173815377, 676.466213524139, 673.18825663818, 667.816137106207, 674.097833161889, 671.877529231358, 669.864785371063, 676.777148709355, 666.737607049512, 673.938672630927, 672.482586187362, 670.91254914995, 673.765395949665, 676.248501830539, 674.849812499451, 673.386718079974, 668.778965655498, 670.068746548087, 676.922399107487, 672.925033638581, 677.772120197729, 673.863200716399, 663.77241183521, 673.967147453921, 678.225404523967, 676.038915807217, 672.648519313597, 669.973857251973, 675.333661869959, 671.753966606242, 673.541261085402, 670.975387554539, 671.913156282834, 666.377389571869, 671.754053664385, 674.408671892708, 669.858178577555, 672.463548472525, 675.804675686607, 672.901682952217, 674.655643700558, 670.828468262932, 676.270676065825, 669.816610004569, 667.994258954268, 672.877008203388, 674.772361618304, 680.817581129511, 670.980450797025, 667.699453550894, 672.120631854265, 670.206198829708, 670.792170369048, 670.710448576362, 672.214549660912, 676.983619607953, 675.177371654648, 672.188244496307, 673.223935615905, 674.852493104138, 664.658726062928, 671.489924050072, 674.34633290859, 672.417306770917, 671.110076697452, 670.961468882792, 669.927977158429, 673.773517536097, 673.19983992764, 670.825121997696, 675.654599931066, 680.922882981556, 669.070791064595, 672.486343369207, 676.077446470699, 670.958463005645, 671.422549245202, 673.388362801752, 668.174133801026, 672.980525869306, 672.998751214086, 673.119707891026, 672.729382549547, 668.569140358227, 672.036372888179, 670.209589800461, 670.856690584775, 668.839999727938, 676.019976253196, 667.589544516361, 674.303324316397, 671.025033748215, 678.0111675224, 673.16848022813, 669.351351265284, 671.235582678905, 675.100144771888, 669.521175354766, 673.899446053854, 670.482963734914, 665.954812054933, 667.389581023325, 670.890602938501, 676.117595433741, 667.766904144507, 669.532352986432, 669.641213388526, 676.100953251984, 673.317067223993, 668.711378208099, 669.514303065529, 669.464780091922, 675.944348247255, 668.815827656435, 673.051468812864, 676.178981657566, 667.991008344955, 670.423196666226, 673.426803678006, 671.484360971169, 673.567465378561, 675.107599556766, 671.475636673756, 672.522273183583, 673.403599924979, 667.413196484673, 667.700695856453, 673.903958288421, 672.9274023918, 675.589849878795, 672.076265063877, 668.849318351394, 666.266328248585, 675.551942982903, 674.973595577531, 669.745328696835, 672.243243990446, 673.828779684628, 669.53983070906, 669.735053476884, 672.562077803512, 671.219501101255, 670.564102615964, 670.070032680389, 673.339869667514, 679.225748765132, 672.408043566732, 675.682303389155, 671.67925788215, 669.949574751482, 671.52795002054, 668.004625509916, 672.848188102906, 671.963577977921, 674.606802874402, 672.786626178481, 672.993662171317, 677.61614847468, 673.581465850541, 671.104968354363, 670.849403282677, 670.937018887973, 674.089725916262, 672.636679980126, 669.561280176332, 672.217047865751, 669.346885892322, 673.853525607169, 667.720576956547, 672.846347730387, 676.199287000861, 673.479531470415, 670.630829044105, 674.280459340373, 670.843184135604, 673.453438413222, 670.895028930928, 672.179576434811, 675.676398218854, 675.657938920268, 668.422686158913, 668.048140894703, 673.437992053667, 672.115059012129, 680.032402955293, 671.818439033485, 670.065742719465, 671.557577897823, 675.511892797382, 671.620107209602, 668.18992122915, 664.139836507639, 671.698763134394, 671.48443006083, 675.458182683158, 670.870021601606, 669.887754506098, 678.242943738945, 675.571468225871, 671.216257035856, 671.067337659034, 673.359086370266, 676.184146920644, 668.59907800082, 676.359800891073, 671.753836756644, 672.715616551156, 671.133659042572, 674.497480048654, 670.484665635189, 664.174636874155, 671.078368433612, 672.293912867803, 670.174234266067, 668.234786421184, 668.868646775705, 671.126035960523, 672.355084990218, 671.306534233552, 670.140865396043, 673.697867422107, 671.3895060584, 675.077323505801, 671.903450087575, 675.758212816664, 673.55382132981, 664.054211663322, 671.799906312906, 669.802558078195, 675.606414072484, 674.451272051507, 668.681269227252, 675.157261285019, 674.157236858808, 669.945123542171, 668.83542217125, 670.459453907233, 665.921921167618, 675.68590479412, 672.427162018298, 673.526954866212, 669.358452989957, 669.415643892088, 677.230950122646, 675.899229770961, 672.996857493116, 672.14781225648, 674.34196345828, 675.198715007794, 663.966750347178, 670.100248154636, 668.466758387453, 665.189437551642, 671.441637106223, 676.085643899106, 674.838532442547, 670.569268424798, 670.257567931371, 669.871824053864, 669.522692695098, 671.187680154519, 673.950796784497, 676.578405998573, 669.328679818893, 673.495260249953, 674.464164570905, 668.87989961143, 678.580534308526, 673.187792004407, 676.025291788691, 671.731677555799, 676.543511565159, 676.576718845572, 668.504356983726, 673.864404746056, 672.457081657654, 671.183293353751, 667.17254102044, 672.588055283923, 674.444983833913, 674.222257200734, 671.919315003442, 671.197880429656, 672.1478621738, 668.56893010517, 671.059141019887, 669.632787180311, 669.713214288985, 675.252933570323, 670.302061414254, 672.403797724236, 667.629036167253, 667.07952569389, 670.729408895989, 671.714068369656, 673.983957861543, 667.749206944131, 665.304457286654, 667.919395289653, 666.777314013465, 668.414001870887, 669.594792742902, 672.500197473574, 669.861560360794, 674.508667004633, 675.394053447792, 670.723429887738, 669.366152051148, 670.434191262134, 670.038243459289, 672.348895996681, 675.140653132099, 674.224214111421, 676.712207903641, 680.035071326173, 671.326011472983, 673.395082142508, 675.489258461202, 671.303368688699, 673.120387476721, 675.107722489125, 670.934643146578, 672.385559242568, 673.050336856985, 671.7720503526, 674.089063867946, 672.48715062514, 672.390053058458, 668.543692231232, 673.107712365682, 671.87537336665, 675.885029224735, 668.849118659021, 668.343091794622, 676.743510336186, 670.875475464215, 673.703464495943, 671.275260457874, 673.482956385986, 671.309484162111, 667.544142594576, 672.434382920793, 675.628916732521, 667.950654830296, 676.332381833153, 669.827036947378, 666.996907682331, 669.824453853373, 674.824550292251, 674.619235366444, 673.144296985561, 673.930172298466, 673.381899291936, 670.956122274428, 671.396851934393, 672.210770582572, 669.376350509891, 670.865977887146, 675.636444635831, 676.514223805246, 676.652709900271, 678.529743154794, 672.39820578081, 673.774152190796, 677.654188160542, 672.978525461643, 672.643193403177, 673.930539679156, 669.41726707863, 667.319730947691, 674.571733417996, 676.946113940584, 675.534759632283, 677.40449848383, 671.269294543615, 679.128090536802, 667.005483858951, 670.460638426319, 673.000192029534, 677.147746197642, 673.832790353482, 667.449174440339, 673.190257174371, 672.20661550028, 671.533858735371, 671.373913084617, 669.011165245282, 674.228932288076, 673.952292427664, 676.063489453747, 671.163716045763, 671.759698518142, 673.903627795632, 667.11586618389, 669.619067487365, 669.410576005056, 671.155832498991, 670.575852781828, 670.858408946316, 666.498287995066, 670.330607378209, 668.389029185424, 672.301212574824, 668.796150150381, 678.149633040081, 675.391372968952, 676.511274388401, 672.910435859628, 670.793958325995, 674.322222716315, 676.583717809288, 673.404304980634, 672.068562710372, 677.950782809659, 672.013082057673, 670.041848213468, 669.476119979478, 667.908500223147, 673.314952134857, 674.27625944877, 670.985743471164, 669.681235379002, 672.635875213825, 674.400778240294, 672.255563916998, 672.849893354545, 673.164680794888, 676.660163131428, 669.177387509501, 672.819964703995, 670.020599124971, 669.387452674808, 666.560110614435, 675.365588106004, 674.411240445556, 675.418684976348, 667.58446271318, 670.389491247537, 672.518705181446, 667.776284733531, 672.27029945613, 676.645112367223, 675.573257136116, 677.71913323577, 674.69201088997, 675.207119445552, 667.388352947922, 674.205139502711, 673.791452249201, 668.068949361999, 672.058681320721, 676.591426750342, 668.347988417043, 672.160727154872, 673.182673805632, 675.050311371224, 674.775520194495, 670.585808274211, 669.981472109059, 669.207596602789, 674.131330447067, 665.243591431385, 672.063282205554, 676.329422981613, 674.580469448686, 676.891635358975, 672.704141062612, 673.307149838118, 676.972002765499, 668.579580322169, 670.578272820116, 671.72867411437, 677.443174807661, 673.157972728064, 669.592634434243, 673.349779094157, 672.38617363554, 678.002238133416, 674.884239825105, 669.843947328542, 675.048761693497, 672.042896074685, 673.284338648516, 674.066747195125, 671.147349754405, 674.073894496087, 671.687952435064, 669.960848155167, 673.438848623679, 673.210279430803, 668.797772170059, 666.033888584347, 670.768983917187, 675.447741569207, 671.833999117866, 668.568528958803, 676.92356724784, 666.6846576841, 671.135906483348, 675.676449344861, 665.359085377707, 672.527748213447, 673.257514215648, 676.928939713732, 671.483024609744, 668.561943832093, 672.061056382256, 671.776819944406, 670.665948444157, 672.878461465346, 669.599934252489, 675.832542739364, 672.452594093369, 668.635425331451, 666.302837430447, 676.412823907494, 673.180260415189, 670.656376923265, 666.441479408668, 673.261618548826, 665.784573995041, 674.318147035687, 672.300458709843, 669.204624105828, 670.542729909465, 672.276043115384, 671.311507964847, 675.291699529874, 676.324585679902, 678.336640215742, 673.485090033277, 670.26311256846, 672.189643392966, 674.740351757244, 670.075609511925, 668.909919752885, 674.260025170248, 665.63167506721, 671.736104692664, 675.313565002412, 668.226494719162, 673.525268765456, 674.23539335801, 667.573641103504, 678.169858376154, 670.762704810867, 676.475542385603, 673.834148766264, 664.97730609165, 676.625966718542, 671.440952875112, 670.03070898475, 671.011026766306, 673.969879458802, 667.95127894834, 676.437969796453, 671.508226980564, 673.943844223764, 676.833625900911, 673.141529826076, 672.44868749041, 676.537099004743, 666.640343575907, 672.427745367539, 666.701502048864, 670.922073407522, 671.502126051235, 667.429470786137, 668.432578091161, 672.914807187914, 668.589547407239, 667.817507922437, 673.392708535808, 668.386797451725, 676.374219458816, 669.314836184291, 668.837080435044, 668.642355057978, 670.070690705545, 672.62686236401, 673.236686700526, 670.422135273588, 674.697033977442, 674.13456447644, 673.090153793365, 670.958374069065, 671.352490936921, 668.691822416513, 674.05336168459, 669.135904254619, 669.675882901059, 672.644138472714, 673.918555222071, 680.446617351792, 670.770066547061, 672.004830929553, 674.551901177058, 676.467316191597, 666.563926011103, 667.49783464937, 669.473999782589, 668.992579224461, 671.973039989157, 671.922251085404, 672.665063762741, 672.785678495389, 672.212270526727, 677.825163261682, 673.30653642658, 676.326822566335, 672.682138312247, 672.413449158031, 671.304328348121, 668.842801592914, 673.462957357554, 671.241706811615, 676.296216548354, 667.916986636839, 674.68928239939, 667.675902256154, 670.223797684446, 676.37760423009, 674.737253121791, 669.345862183952, 673.099927819084, 675.145489385064, 672.468550698801, 668.438623529614, 668.761497499547, 672.620802796867, 679.190135150358, 672.988719708438, 666.129004975352, 675.300737530147, 678.0009118758, 672.984207035597, 672.718612968992, 673.742739185651, 671.809377530264, 671.606836048201, 669.800195730105, 672.666894297322, 672.404108970448, 674.183701972746, 682.469235036684, 665.554828774661, 672.605210921126, 671.483418333344, 667.912227777433, 670.363284680489, 668.14832505738, 668.935557070829, 661.249846444384, 676.568512271013, 674.119235454353, 676.239720530508, 671.666469957929, 671.947680277871, 665.502246690623, 677.607317119659, 673.011896778544, 670.220448875786, 666.735008933515, 670.621201184516, 670.175766579286, 673.925841835205, 672.2851316799, 674.936004896106, 667.596350977741, 678.253875072257, 674.469300494597, 673.791051391935, 669.600531247101, 669.579630592705, 669.852354124711, 668.249531578787, 672.034539094445, 665.226256304078, 673.172752177679, 668.340335266156, 675.893328610224, 669.768189422306, 673.991756735218, 673.083276037723, 670.44136231193, 671.947689897629, 674.32218065412, 675.228832794947, 670.016185291623, 678.228056304743, 676.015337205273, 668.067077130114, 672.929389367812, 669.507034060657, 675.998026106708, 673.663508607239, 670.851936670281, 673.944166068819, 671.871389894976, 671.557835696421, 671.796347847019, 674.076338219455, 669.902622334424, 672.549131660275, 670.232397170747, 673.295282385017, 669.318374129465, 668.016028807917, 668.573773809174, 672.439379070689, 669.532093826635, 677.754551615312, 672.79548745788, 666.745303932955, 669.49870731061, 669.839495312849, 670.169974639952, 668.890611314474, 668.675703716425, 670.380109005539, 669.335374648303, 676.316682841934, 678.046226492332, 670.262866806166, 667.14751509238, 673.450581033995, 673.875471892445, 667.29989960992, 671.700185906342, 678.767000293617, 671.80691778567, 670.642953336642, 675.171928784656, 676.508093765578, 674.515198011712, 672.892064556372, 675.775331346243, 671.999442717517, 671.494248092393, 672.653069854959, 675.001159576341, 666.149474209996, 665.992694146294, 671.626424702085, 671.324036889249, 668.997430377331, 671.888788188421, 677.370155668108, 675.048969493394, 670.087359796782, 672.451454740724, 671.722130518205, 678.735823184335, 670.696302319288, 670.521581866904, 673.824589969418, 675.723625435176, 676.593204606847, 671.418807141196, 667.576432872037, 666.754335981353, 672.573239538812, 668.514840882725, 672.585741328172, 674.165269635111, 675.078328112257, 674.582677773282, 674.251132309241, 675.634556572749, 668.924063082995, 673.831414625165, 670.542933636834, 671.769040572235, 677.754596134278, 673.978433077381, 667.629153392282, 670.309483731516, 671.228665486818, 670.003069630646, 677.124491080856, 670.993587784388, 671.891285611226, 668.426332280589, 671.770322292022, 670.725468049137, 672.218163234346, 672.082695434774, 677.180286373984, 669.623979643995, 671.311944781677, 677.236384574725, 671.086205246924, 673.797822998951, 672.916071415705, 672.908469980448, 676.813783325525, 671.513723248274, 674.571918344854, 673.834497785326, 674.25927574641, 678.894679976881, 670.438598070468, 671.24167150852, 670.654754160114, 671.695915950345, 672.655421990444, 669.31625809335, 668.200841196426, 674.104618147672, 676.146985601847, 668.153781084684, 664.405148370362, 679.338041685097, 674.069011983859, 670.298232653954, 673.320874047457, 671.419947139258, 665.549043405923, 670.597243432702, 667.823919193079, 672.000990696762, 675.315460434426, 665.332311054188, 672.439332841414, 670.988518984722, 673.522583632682, 668.865538109187, 671.905029715634, 669.765459865117, 670.090717502922, 670.085784143503, 671.330653519663, 674.548981718534, 665.417231868933, 673.17848351614, 674.91809628432, 674.608561087003, 670.999909884672, 673.665287063709, 670.170679713418, 668.403298654178, 669.360751842304, 677.559339919644, 670.68266757861, 670.625566906038, 671.448840774053, 671.787668354654, 665.705877728834, 673.354105467818, 672.772528480697, 673.692748443433, 671.744281086076, 667.934912966253, 673.959636529727, 672.871715799385, 676.407770228637, 672.38688731257, 670.762416229566, 675.005337878676, 671.507579304217, 672.208704306904, 672.033468165303, 676.604654636149, 671.447567714542, 673.639074182629, 669.69794265107, 672.716303288148, 670.748583573611, 675.397004324105, 672.778617192616, 671.89614594144, 677.175378770275, 668.853197454087, 674.016227040384, 669.091468783761, 672.209526242841, 674.304927098234, 669.386981980714, 670.658341925882, 675.236115520755, 668.86895141219, 669.535071920947, 670.456346077422, 671.040710218898, 673.063437100227, 669.935997165265, 668.018174872858, 670.92366533398, 671.148548457681, 669.929389526208, 669.114672553941, 673.674843180364, 672.586752163218, 671.405241682223, 671.784475557149, 669.275410698093, 675.189905959458, 670.353566678066, 673.961430259918, 671.422337086034, 674.764362166593, 671.897592573335, 671.02571834395, 672.562470567054, 669.187089835725, 669.522868135238, 673.293598452365, 673.600934211991, 668.851402192206, 669.304687825083, 673.882661416526, 675.102703220039, 667.679099794814, 674.026741290435, 669.903105758597, 667.330378109244, 669.390191187012, 667.915997771358, 671.109577824424, 672.021737591963, 672.113007725538, 672.756224131294, 670.174291489523, 671.016053663758, 670.405948329144, 674.391956158136, 668.084116566539, 671.647440429799, 674.510152742701, 665.23452173444, 673.202890321253, 672.744520500173, 672.617439654522, 669.422073932057, 671.612880827706, 672.290664224926, 668.00221037821, 667.030409683703, 673.12721737329, 668.846808667875, 671.605327237939, 667.63960856322, 670.353565539444, 677.537684927711, 672.473520543975, 667.413688602839, 673.609577768496, 670.906320225661, 669.43253186742, 668.470192183538, 673.177538496206, 675.514195435835, 670.839492293531, 673.432480571387, 673.417896512151, 666.948647870607, 666.41414008876, 675.07211518152, 673.50351888209, 670.892390397423, 671.960307629572, 668.165701256865, 672.778165395442, 670.256153961154, 675.804428694712, 668.733162052529, 670.180040245365, 667.062795431698, 670.676729794155, 674.740468501979, 668.129844469008, 670.293723363785, 671.80416976048, 673.77363407279, 663.742644276162, 667.581643279938, 669.690184774911, 677.095947935902, 674.448652179107, 669.907874209222, 671.694250483725, 671.317551960138, 671.124329516188, 669.585058165967, 672.033900770745, 669.621825182307, 676.99034882444, 670.886480189392, 666.93186186733, 670.267073548859, 674.801344799774, 678.899512781366, 674.668151093683, 671.816937563483, 674.274695678113, 671.4120895008, 672.480841064199, 666.151334099605, 671.257679622067, 669.491922643996, 666.4698581825, 672.43429510894, 676.03019886685, 674.614931421058, 672.984734170267, 666.067465965279, 675.755313960658, 677.746540004102, 670.886382861901, 669.895150837187, 674.638602690733, 669.291723467025, 677.085881835988, 678.844450202821, 671.262813241294, 670.373595548481, 671.756133155929, 674.036557383233, 673.144082572121, 676.721878371218, 674.664062368764, 672.614217939463, 672.26218745595, 670.704197017201, 670.697061815541, 668.830882352496, 673.475330581174, 665.733880813254, 676.732841663686, 671.481876304327, 666.180207481687, 672.296768810965, 676.860758304927, 668.166052339835, 669.747236837867, 673.333325068544, 670.453695260852, 675.414476842191, 672.247871995331, 671.859798891171, 675.248347456866, 675.076977564875, 668.842763996631, 674.556240395534, 670.747613067275, 673.444227803066, 677.630682175111, 670.910350461529, 672.193302207056, 667.573434432556, 672.909670418278, 670.1109297048, 674.61390541649, 674.578888776547, 678.005628122254, 666.949040635515, 676.440035176914, 669.870434278265, 672.869322625391, 675.196900086121, 670.908584283756, 673.844809578856, 677.489329157831, 673.244231155884, 674.873751594468, 669.4138526251, 672.639989021805, 673.831512097562, 670.403699321294, 671.820502476592, 674.813007254078, 669.274582276632, 670.790929789926, 675.642964658062, 672.434067173868, 671.161128127108, 671.085371623614, 669.878488233671, 668.211256412813, 672.613360378568, 671.010327488779, 674.81131163998, 674.926953784966, 673.997951987783, 671.39212067861, 674.686975811544, 673.457352995901, 674.410495999401, 671.301106278897, 673.767783303223, 667.930677550854, 675.381364204781, 668.455032688693, 669.779032272127, 672.637765662614, 671.419839207514, 669.142995168231, 669.36935286906, 676.947670955811, 673.278761326241, 674.946728237802, 676.41021444033, 678.900708516981, 671.355363519983, 669.628444508159, 671.304674566737, 674.751610143996, 670.926541618255, 673.634723945182, 679.954485266116, 674.858937359028, 672.2968211781, 669.065643388541, 673.305735089145, 667.120169486165, 670.009235330042, 675.788953059518, 673.077663611491, 676.45270022121, 667.892283864677, 671.946400069882, 674.362778987681, 673.25519349513, 673.799033214434, 669.940824028942, 675.264090198125, 672.564562171622, 668.406931954986, 672.992109500896, 671.405147620128, 674.571433910751, 673.98576250066, 671.623186827715, 675.07585255603, 678.636398787669, 664.492575481588, 671.412535937161, 676.641661444409, 672.481553816294, 671.838785445783, 668.797949951172, 678.918342132124, 673.504921382261, 669.460509494863, 664.86760403819, 669.684127567012, 672.939201336917, 672.707228852442, 672.721691254172, 669.785951898707, 669.404491055917, 674.729952780044, 665.712642381512, 675.473380256255, 671.596558652592, 668.98782789716, 676.611401304712, 672.434436685291, 670.731659403442, 670.711657822976, 673.826759323749, 667.778611182907, 671.447180951573, 672.7016511707, 672.86530939594, 673.236072991294, 674.586040190858, 669.082561671637, 674.630658673124, 668.783140114739, 675.829621669378, 673.926136196789, 664.512574289533, 668.643435673514, 671.281469176795, 671.218334865379, 668.852133440029, 674.653118722013, 674.637293940852, 681.992490628548, 674.61415323979, 671.201848153475, 671.683993439366, 669.368602857285, 673.060215582709, 673.174025661366, 671.383739099773, 670.231334489687, 670.501810072091, 672.5305772331, 669.459369201977, 675.723178522162, 672.937868244517, 669.317970374851, 669.179480724414, 672.224248022127, 667.777374696118, 675.194833971225, 669.181445435227, 670.156162075072, 666.955516250654, 671.714424118202, 670.731022855167, 668.657411282111, 670.288554324306, 668.90371123181, 670.016020447045, 671.677966670589, 674.347397355203, 672.951563132242, 669.258924294892, 673.011965873497, 669.30278055745, 670.724922910966, 672.303571747781, 676.641461514435, 672.278657833614, 673.699669137517, 673.739466202958, 674.638311307787, 673.717889109173, 673.236377963777, 668.851630223238, 667.442895491696, 675.099929915866, 670.879355690983, 672.433250606861, 677.017083522377, 680.920833070663, 669.970172890974, 677.323583723638, 672.750220651881, 672.699297120571, 669.941999970681, 669.939654706591, 672.65109675167, 672.709796835867, 666.785447230806, 668.927060547723, 672.625664635906, 669.797161200257, 673.213819793692, 672.074183632211, 672.451375959641, 674.279959148646, 670.595584498572, 674.013485213946, 673.641912986051, 673.501238083997, 673.860943697305, 670.244330133565, 674.156641863381, 675.499883976043, 667.20348689607, 666.37512508935, 671.989505805225, 675.599427398848, 672.983769600471, 670.940359445811, 676.00556429929, 670.754320218483, 670.825366720219, 671.879026834922, 673.2710576382, 671.947647062313, 675.170851629125, 675.614089107419, 664.613191968656, 666.996161934885, 666.325065080774, 675.539559133584, 670.404373863067, 669.625986081278, 670.088782160003, 667.83266429506, 669.654307506469, 671.62403336961, 668.079337728541, 677.258843578645, 668.229191886544, 672.347561787205, 668.300574839706, 672.643949270483, 671.17058698311, 667.301781474373, 670.485029910582, 668.789618802326, 672.572261963335, 673.889881985206, 671.08830573981, 672.261141662605, 672.028670535401, 668.391248839505, 670.526346427378, 673.313656222312, 673.896686770677, 669.971371220527, 675.984659781086, 668.359141523974, 675.443263584998, 672.251563737345, 673.106869245322, 671.827285524761, 670.507738333538, 674.424805958989, 673.552173004841, 669.754129523073, 669.794183859023, 670.596965755865, 668.740349381599, 672.254489173071, 672.943227276454, 671.441535231128, 672.153023469959, 673.138085255753, 672.230526848751, 670.736700484919, 675.355937518895, 671.874425140015, 672.875900232541, 673.428481644546, 670.263975691895, 671.147286658778, 673.383262314121, 673.929060648485, 667.333836159065, 668.579812996995, 668.088142476133, 669.122614339135, 667.039770754645, 666.692572234036, 672.543427350552, 665.806690887008, 672.711855477946, 674.081899268031, 671.063748418115, 666.58560986514, 675.027352784744, 670.788066000844, 670.803944664129, 677.262437042728, 673.217820334836, 667.633462952548, 675.131614695043, 666.632252074046, 668.838190431784, 675.490164669294, 673.040173239908, 664.090884492788, 670.654137231978, 672.746283256681, 673.309731351088, 671.249616054916, 671.141793269623, 673.921061773145, 674.610838367945, 668.243748066673, 671.26400980282, 672.01204316695, 671.648315264939, 669.034294662079, 670.238204381499, 674.304378454733, 673.185897368985, 674.494831636044, 674.340346205483, 664.841376112147, 667.93902882481, 670.224137572299, 672.223959556157, 669.7296812342, 669.001433730125, 673.926656169447, 672.181156883076, 673.195687106279, 668.836800602522, 673.041953679255, 673.479366966176, 667.907043754835, 674.25186957653, 670.594855614999, 670.846779862865, 669.971305826679, 672.451116257511, 672.821422663036, 674.078846640383, 672.131598724401, 675.13209870031, 670.228677297342, 667.67087979229, 667.914186314697, 677.548964604602, 671.976862338957, 666.930314856101, 676.155011637401, 671.985067289415, 670.960593550042, 673.713698617581, 669.975224334522, 670.873268380053, 668.572877167859, 674.976095296277, 671.595597296142, 668.451333008453, 669.695097717283, 672.341557953483, 670.06055450554, 674.177368150732, 669.877350461139, 670.452994265432, 674.41407190553, 669.996351979556, 671.080308045395, 673.269476172048, 671.628536621204, 666.289571149241, 670.935994776059, 670.923833678171, 669.444907085151, 668.23747151321, 672.605491893718, 672.268015363687, 666.765590395417, 669.950078522957, 672.673686084712, 674.25843637353, 673.743106670617, 672.710913998818, 670.596744675522, 672.332269355302, 673.956053848632, 667.615598662417, 674.330909512935, 671.308669044863, 672.798736750949, 672.799200951735, 669.796546615682, 664.260992996428, 667.159471180988, 668.959064091668, 669.245492623704, 670.591597972471, 671.94433584038, 674.122298505479, 668.871585854891, 671.57474433453, 673.42310227863, 678.24404985283, 676.529622969394, 677.164957724685, 671.896546512926, 669.271853641737, 668.655055255279, 673.449514265491, 669.717399476279, 672.950812735894, 672.008856749792, 671.657412942236, 673.847687736784, 672.119666337365, 668.436292858415, 672.851705722217, 674.297747616113, 670.150691177183, 674.495308819275, 669.866102843759, 672.150960509896, 672.436747775204, 671.908603660596, 672.497586103433, 676.535483833124, 671.802840233437, 670.22409413437, 667.105372499416, 671.617767728864, 669.153896906664, 665.681805658308, 671.814287285117, 675.864402657469, 665.180580414369, 675.656018601132, 669.766697167327, 668.914520145273, 675.533755742602, 675.400106652248, 668.439817751733, 671.275855721443, 671.280226632632, 674.295152887386, 670.896303104045, 674.732339513864, 672.345211029625, 670.142307930077, 674.451205925983, 672.261365494412, 662.513826143062, 677.513206489839, 670.341758458678, 666.866581769195, 674.270379748503, 674.017193058718, 670.088954819422, 669.813025685915, 672.878188678664, 674.647463148437, 671.457012816514, 670.922410557458, 666.526850527542, 670.245125035116, 669.591187680576, 670.72037197051, 667.401251926939, 668.54641642308, 668.990367381441, 669.946913441858, 671.016731823727, 674.942656946627, 677.855642790904, 676.677703909311, 667.503074254039, 668.664971457619, 674.390316671929, 675.193164580222, 668.680984162299, 666.79934562679, 671.83524105332, 668.47395307823, 671.826808758491, 676.070472163592, 674.376286295404, 673.223217092212, 668.24609335664, 668.903549264197, 672.731280916726, 669.116142084868, 670.592465397683, 674.570511102313, 669.463633152362, 672.700340876869, 672.526205845826, 667.955630041167, 671.156424072866, 670.043756521122, 674.783222584781, 675.188284129761, 668.980202977609, 671.659688512595, 674.80304379381, 674.620240179103, 676.083600296165, 669.735335608754, 671.60079222018, 674.722704022256, 674.045319365278, 673.296906202191, 674.895092604136, 667.795362713571, 673.472795061832, 667.70724827017, 671.330202835795, 669.461183837092, 670.625642333755, 672.936927130999, 670.756427874554, 669.273722906399, 676.389927036908, 674.263429911463, 679.561920670501, 674.403300591227, 674.944565338258, 674.798618960857, 669.415438498291, 674.91457750434, 672.365704073055, 669.123520046225, 675.89932052166, 669.972269434621, 675.204100979109, 676.885436171742, 677.243766607055, 671.819198482914, 675.023196993193, 672.554416294529, 670.936658776185, 670.947052463615, 670.326904414171, 672.923794574171, 673.220629061172, 667.417536304254, 668.523340797989, 669.49181750586, 674.982480199205, 669.407451607807, 671.218305397879, 671.126253077739, 672.799299204747, 672.063470219142, 671.02427310762, 675.717300039228, 676.019469532828, 669.706690265466, 672.419861154695, 670.811171521908, 671.693944139286, 665.488830270997, 672.348243781745, 673.83026210397, 671.909377942835, 669.482890236278, 664.229865455782, 674.421226399186, 673.321545732942, 669.37506580834, 664.344200796171, 675.000429485452, 671.290325616108, 671.186006342652, 676.765776869129, 668.619096925219, 675.962470110142, 670.944807746449, 667.302334847551, 669.76491137583, 667.501752797029, 672.974376921742, 671.168996395149, 667.567746144336, 670.146982203003, 671.32221603627, 676.909626752712, 669.663995942097, 672.87817750816, 673.961419062689, 666.812143639122, 671.91900656888, 671.05029598728, 672.868382745022, 665.370791100408, 673.432082592776, 673.353275176614, 674.80122653168, 669.807953198741, 669.690548854443, 667.917201699351, 670.687726142598, 670.900428557904, 673.386458221053, 670.986510244485, 676.224442285387, 668.241937583804, 668.989601324224, 674.275845361123, 674.970662436762, 672.699270513143, 669.432753522223, 670.396448082852, 669.792944931814, 672.592161504307, 674.944728279962, 672.665451806905, 672.826672385962, 671.486745176172, 671.418363310766, 674.86348994614, 676.006523898532, 673.500966728221, 672.078654861939, 667.762926334783, 671.265561660533, 673.658313123773, 673.198934325095, 671.621668179863, 675.73438086186, 672.048362761022, 671.758303894391, 669.835087043912, 672.218675233539, 673.173765355466, 671.335959170116, 668.543232623294, 670.73217426263, 672.046648660866, 671.588446242176, 674.418594464802, 669.52456410348, 676.420266502353, 669.174917964191, 675.475070558831, 671.326559310902, 670.210023707651, 670.27842364979, 674.900306077245, 668.307357048687, 670.019773936631, 672.643345970849, 663.86030665607, 674.384215096026, 674.691526300903, 673.35429107784, 672.504489823233, 673.468048119787, 676.845698517682, 670.377167400207, 669.906441583541, 672.316654692524, 670.110921440402, 666.729934142812, 675.140735578086, 668.465910803224, 672.105871199794, 667.073388582626, 668.008922038353, 674.269507331981, 670.739445965096, 671.153957655469, 671.640962609337, 669.205223689727, 672.108905794009, 668.411562729867, 674.325847885436, 676.21928357917, 669.787861444815, 669.95725487103, 672.07753476546, 674.820138540914, 676.003639779418, 669.460952580868, 675.362876533159, 667.98406112168, 669.454004151886, 666.098496513987, 668.371844347553, 668.740151159916, 673.030319008183, 671.03962956145, 669.13457201344, 675.347181129461, 676.009051700383, 670.394988302894, 669.239460440079, 676.272244697348, 670.631025683418, 672.188835938496, 669.773388667657, 669.67469516547, 667.862802953028, 670.77276724071, 677.361086444142, 672.762500483641, 669.047961035322, 675.621377011123, 669.108750047093, 675.115377093608, 668.760971288774, 674.182767312521, 665.632550399859, 677.066694566141, 670.105401396483, 671.884918842236, 673.51477873791, 666.792971858226, 672.807214435226, 675.557116327668, 674.332113881179, 668.099601163714, 672.8414518238, 678.602531487576, 676.645584082798, 670.679353121297, 670.817685242065, 670.315080190519, 674.273424349311, 674.933096844784, 670.596747612995, 667.380096158825, 672.413900665879, 666.091320401387, 668.445751193377, 669.349919580793, 675.642240611656, 673.874176395321, 669.607672012339, 669.971259262092, 670.086005340116, 675.21456300727, 669.997408453837, 670.16898919233, 666.475393800981, 671.708305211562, 673.307401069102, 666.995799937579, 673.228124905347, 669.596057251489, 675.795960658857, 675.14538575843, 674.548442050362, 671.71849066611, 674.984456898051, 675.537658526293, 671.205066430196, 671.901858590013, 674.468714849019, 668.57992450705, 671.799583364364, 674.416617192014, 670.306281710651, 676.210323962735, 670.549690433671, 667.738587084954, 675.010882475295, 668.848325474853, 671.798970336581, 669.477764258623, 666.576180266378, 667.920846383671, 669.126593379179, 676.302161512174, 674.222601468658, 672.491143576883, 672.593574696802, 674.155285365556, 671.104725584069, 668.359810908512, 672.736285699602, 673.130128212758, 670.110732808556, 672.72875999591, 672.15998818925, 671.854577914319, 675.071833059511, 672.426860887376, 667.576758094937, 674.554133114901, 671.515527025671, 672.027493460004, 673.578929337988, 676.083433598558, 675.889411268348, 672.035328361643, 671.872751041403, 669.814527431317, 671.956712595628, 669.057451167226, 672.379443824082, 672.526592989874, 671.581038757796, 670.546450616066, 666.931134035459, 669.58483740663, 677.214600457727, 673.613670836965, 671.321781920989, 670.287611478901, 673.793041607045, 673.09412760814, 671.341099600398, 672.655424218075, 673.694274705177, 673.635361541914, 673.095184623315, 674.311061207205, 670.003175061789, 670.640013610636, 672.771414442269, 673.913789363104, 672.252319009257, 671.55326525854, 672.85906599083, 672.223096550611, 671.266735569953, 670.189258752707, 673.779377219729, 665.421932115746, 673.136363837452, 669.352701066041, 672.535791330289, 671.780678624061, 673.356313152873, 667.456278349271, 668.944497335074, 668.717177921867, 675.169207342938, 672.510699987592, 669.342929041327, 672.956530810427, 671.258587761373, 672.752902626495, 673.521061286507, 666.877691350949, 672.559524484085, 674.429045953357, 676.024042671772, 669.360846337329, 671.054921453968, 666.973929222629, 669.859589987352, 671.348916848608, 673.729592443994, 674.249379335583, 669.169296943648, 669.430170821556, 670.521335977672, 674.374004319483, 674.570568206791, 668.914038099617, 673.994985169091, 675.441618353535, 674.703784863853, 672.646125788648, 670.430212264389, 678.247136194183, 670.476043573607, 667.872878182099, 674.276519391309, 672.641684584997, 671.639077223721, 671.465187925911, 671.764865177652, 669.455767059835, 671.412673289171, 666.161472617158, 670.067618474498, 674.546025978702, 674.048834307186, 674.779041637754, 674.058939280414, 675.416514162002, 674.70588345439, 672.212340890348, 674.419844500501, 674.125526139047, 667.03350288593, 672.867256019398, 674.982818356094, 671.187720075464, 672.028992332379, 671.806647150372, 673.473470253147, 672.219761278528, 674.4555487703, 670.833710851614, 669.432126910032, 669.18076642361, 671.069833622832, 673.813738787748, 669.966226565887, 668.110640209206, 672.350620481116, 670.403326339559, 667.062245590433, 668.935527940097, 675.694996764414, 670.352323121105, 669.206031698745, 673.825439649066, 668.031618656114, 671.406286417612, 671.482179964622, 674.873119045437, 674.576096954051, 672.242099683107, 672.850987359876, 669.227455632545, 673.453389331084, 672.805631446714, 672.468053994427, 672.12800812513, 670.925916689139, 669.089276373154, 670.995286369188, 671.116686230878, 677.708949494818, 671.613249228977, 672.898562279891, 676.671397127789, 675.419421824131, 670.235424104479, 672.871589767516, 665.48838027099, 667.646945453106, 675.349834863156, 667.453635487434, 672.386326265957, 663.897049844878, 669.678962932026, 666.741120738594, 674.448967358162, 670.236589398214, 668.296389449477, 669.711859373902, 671.790267630763, 672.386804528944, 672.953978448541, 678.054260994041, 672.319110178306, 667.839197315827, 674.665207781077, 670.069199267683, 670.681983333375, 672.674839790724, 672.50088323087, 669.139665163984, 673.826507895119, 675.494204970284, 668.802633411533, 673.598327984977, 672.294825412346, 669.521945353943, 668.1281287708, 675.577320460354, 674.024229895811, 667.066770121052, 671.261334862345, 676.216467755333, 667.827731393101, 673.931525256098, 669.289651628387, 670.719557970252, 672.103746071885, 664.271222289637, 673.211349990779, 670.712475184771, 676.791542097252, 676.227066502596, 666.81580141408, 672.813153647015, 673.453470670977, 670.068429426356, 672.959932052239, 669.340508711399, 669.706213101998, 670.595702533, 671.727760056986, 674.428277281161, 667.796146610053, 668.100036254659, 669.675225094493, 675.22490984565, 674.625272031217, 670.981992673071, 674.608476402614, 670.303585601528, 672.478617313935, 677.73514627159, 669.266126363805, 671.933570726695, 669.204553243452, 670.575538245411, 673.157612283762, 672.018382694379, 675.421502292835, 677.771895428373, 674.375943830568, 665.832243846846, 669.290491866564, 669.17372968289, 675.027627414302, 674.757226777381, 673.768859907282, 670.806255554882, 672.385813956502, 676.004647963974, 668.953883626789, 671.494257862424, 677.947090377646, 673.240736760634, 678.228173249211, 676.253884923416, 676.482465627393, 675.899293292133, 673.204057240707, 667.401270233112, 674.482336403641, 675.138930729306, 671.766671988744, 668.161723323023, 674.352164398605, 667.8802557847, 674.860357112192, 672.839696911227, 670.539906949818, 676.415665773492, 669.519091574559, 673.504753708421, 672.063934426548, 665.620171577681, 667.377718842692, 672.836381330791, 672.121619323652, 675.409409182489, 671.554489920101, 675.20716773948, 669.106934781544, 670.386012255891, 674.15739034041, 674.879128480361, 671.426311084904, 675.840653622954, 673.715555465059, 675.033404394913, 672.568358223879, 671.197439933249, 671.31007032856, 672.308324369945, 674.09450047398, 671.826116273572, 671.992045030874, 668.742040382196, 670.951715160028, 674.039659160778, 677.345613034303, 673.863842437944, 673.127712792544, 673.171463089922, 673.876185479139, 676.183866819409, 671.941557622855, 675.919430397252, 670.158051185743, 672.933968620497, 667.524293880867, 666.155645935382, 675.270960024567, 670.1053243092, 674.69442059421, 675.902181533905, 674.218741232346, 674.103417266658, 671.814549871679, 678.979993047803, 667.917067454339, 669.496840424839, 671.589381146109, 669.839927114718, 671.234041177745, 677.465149630969, 668.070733898804, 667.953463531726, 672.353885688647, 672.024624298954, 672.170850418358, 672.073191670084, 672.582583935147, 668.74152555799, 674.015640676773, 673.498713916159, 676.136265022606, 675.374985131988, 673.525671225025, 666.105863947149, 669.740859645794, 674.346333220738, 669.950071034404, 668.114627327296, 664.838675828726, 674.94169849382, 670.578289565839, 668.563452828591, 672.639221420011, 671.696098147674, 672.802880352249, 670.35193389679, 677.895324695784, 670.502147377993, 676.627124329412, 672.047339679881, 668.034996621848, 670.955503804118, 672.409619767784, 668.201553939643, 674.523136146907, 672.977394191968, 673.056633518232, 671.823075755662, 676.75171613986, 672.629926057389, 675.815308567059, 668.335653054904, 672.141661837413, 673.01919650389, 671.987998714272, 669.202087539935, 670.650519832476, 671.983796401434, 674.311109052153, 671.934396565425, 669.574558096837, 672.197563224389, 667.849959220287, 676.79383030263, 667.330582447039, 671.468409603989, 671.059673125082, 672.665291459246, 670.245107220051, 676.364158508782, 670.744697423786, 672.000857155507, 674.609902301498, 671.493130999577, 673.923533316202, 671.449343654939, 669.438235392956, 677.018541286662, 670.497090545575, 669.098561777131, 666.243585126498, 669.301139719013, 669.160638750531, 675.291778405041, 667.693837350722, 670.158919929123, 672.544124339912, 667.952532295291, 676.818689195272, 676.396729139422, 667.112492231797, 669.406086837673, 676.979718574998, 677.410880644348, 678.671020851842, 668.485532884105, 666.408643017946, 664.617931858827, 675.001450613602, 673.931948615387, 673.409734143286, 671.941413669871, 666.624093743157, 669.728779213827, 674.209945028843, 673.020447908663, 674.334382776333, 679.128773563312, 668.446094433612, 681.33515617845, 668.780970768789, 674.568846500202, 673.81573330193, 672.476122111124, 672.122701500936, 672.526178353939, 671.050945682715, 669.213289557116, 672.758758199789, 673.620981164732, 671.647366131205, 670.416399344459, 670.529046566654, 675.635760518702, 669.784900988378, 667.328151866508, 667.783448903172, 673.581313138867, 678.006425154985, 668.425368592627, 668.038114417545, 670.734673345105, 676.456416992637, 673.653987335436, 669.87216414773, 672.484749085469, 672.988212813807, 671.391857157733, 671.622793263977, 666.775266032664, 669.399020542491, 674.591715666144, 674.731407632739, 676.397786787797, 674.655651535135, 676.044526605045, 673.926573102846, 672.77741970655, 669.915202562216, 671.487988026274, 675.297794359383, 671.805620166599, 670.635294791162, 676.809446786787, 669.916277322917, 670.272240576649, 674.753539966436, 677.917043264974, 673.38081281432, 670.962159245407, 673.369338324729, 671.798863269537, 675.801087713291, 669.057760264188, 667.282923028417, 666.373878443455, 669.507582327381, 668.748886550366, 669.094097566228, 671.637694236402, 669.92288327183, 679.911083329579, 667.006152129446, 669.62365192024, 674.812430212497, 669.001616381558, 676.475413721279, 673.254203599436, 672.082711030182, 672.450765586762, 675.305473512712, 673.228680371811, 674.162778635956, 670.65582884313, 671.589766593752, 669.959236106154, 668.468253174494, 672.788476499444, 672.73770449136, 666.879384732167, 676.228296592291, 668.324087376561, 668.405791413268, 672.821479178674, 675.959003318149, 674.517091428007, 669.49205251011, 675.011527625456, 670.862720010167, 678.861747515366, 669.364400796195, 672.57585740077, 678.780751897562, 671.344730253847, 678.602681820086, 673.309798543909, 672.382715253752, 671.950544050473, 671.12580196834, 673.671276264647, 672.734724351774, 673.664019255108, 675.783679978961, 671.046522794506, 672.927635781037, 671.558699298536, 673.108658062396, 668.865613859247, 676.046021275547, 669.395644753119, 667.58848428473, 676.670651159102, 675.449475537423, 673.005781087736, 673.062022036044, 676.705860442055, 674.962181315233, 674.465080239569, 675.946163043026, 675.294247818433, 671.234755342743, 671.694444721777, 671.87839361619, 674.350819215493, 670.128852806585, 668.266096872102, 676.143429157877, 672.635245769917, 674.196220810965, 674.64216445925, 674.893872720277, 671.04501101629, 668.367938951272, 675.694998112474, 667.117810177368, 672.585859272661, 671.940606946827, 673.530966060018, 671.286464888542, 672.330368529487, 672.674238026648, 671.861371088031, 671.810394700657, 665.269268274833, 673.936294294591, 671.979112969136, 668.673396216181, 676.948271146209, 673.858365378824, 668.626581153331, 673.917039849615, 679.583555218602, 664.470310395506, 670.167396778866, 671.751578147535, 674.763343520578, 669.696131887226, 670.161024373074, 674.462409215512, 668.77729363271, 672.117345624516, 668.223284548919, 672.079827938855, 677.562447930638, 669.766685957551, 672.594376399071, 672.084050768249, 668.137131991846, 676.805910256245, 669.848972001993, 671.69160264543, 675.064676599995, 670.987668037294, 668.758584929495, 670.804278614081, 671.857363252992, 670.665282109852, 672.91066281882, 670.123067606042, 672.18384083151, 667.860580475044, 673.632641850725, 670.721320383738, 670.370432328281, 673.86533032503, 672.418444293235, 671.898474892962, 667.344716334592, 668.407164724741, 671.340638457488, 671.582158392641, 671.395047828599, 673.971617609492, 673.209114837637, 671.66912371129, 668.590313488578, 675.253163667624, 676.709934124136, 674.103471253305, 670.369947059016, 670.957938549268, 670.776270509946, 671.752223118783, 667.713733437115, 671.776237588979, 674.574231609698, 667.059449578918, 674.048680574773, 674.256826107536, 672.523231880214, 673.701507332811, 675.346350084184, 672.940907088151, 673.51013984103, 671.389722032196, 665.04077273382, 671.470879323886, 668.066550106868, 676.218309479916, 670.993678352955, 671.38695755965, 669.172183991745, 669.139783151585, 676.973077499295, 671.874154884402, 672.092332374533, 667.427154298596, 674.608687593062, 674.177438679869, 671.912157101794, 676.218880031951, 672.314711758544, 667.756725263012, 670.459911375527, 673.838845612794, 677.472598175849, 676.426536474974, 676.137806830784, 672.076551314863, 667.348787450444, 674.749635744453, 670.347553693633, 674.532510974227, 675.670470514436, 676.049051457003, 669.921018066382, 673.986320289974, 676.57838547247, 665.778944835469, 672.309625538605, 671.260289216986, 672.383886877353, 671.33726769777, 674.375693737186, 676.97513275619, 674.758601992195, 673.016720535181, 671.171573727942, 668.960361369705, 671.88646240784, 674.731556097503, 666.92890497098, 671.050094161214, 671.783776593185, 672.551892773667, 669.452690504056, 672.154555405502, 672.515135279795, 667.722809490918, 672.031951960369, 674.351311110066, 670.207831979637, 672.664058462883, 673.616083277815, 673.445095332372, 677.331330212249, 673.262210225167, 670.655179682471, 668.052579973229, 668.909739427578, 667.733045284528, 666.984438568411, 677.297305229271, 665.344539648105, 673.701280296996, 667.978222087119, 671.983887860657, 672.979471514341, 669.054843388469, 672.631437012372, 670.485498403984, 670.763664854792, 677.508381651867, 669.834312433713, 672.089824845136, 672.236102885703, 672.354389635805, 668.492511684882, 669.44257586383, 666.404887820968, 673.352097135402, 671.522200360298, 667.357940611726, 669.01305470777, 669.005427410258, 667.641843404054, 673.09811194645, 674.6457482259, 677.001157140829, 673.692857965708, 672.59669193513, 671.515822084756, 674.465539206239, 672.127596612926, 675.710634279179, 673.456320741918, 668.880651881056, 668.321428577264, 669.916645009296, 673.918336624074, 669.886767439019, 672.087795705731, 674.000207619745, 674.890975248781, 673.211935257919, 673.042766080971, 672.527293308877, 670.480338432151, 668.421652455585, 667.490718097545, 672.610138043879, 668.192191306421, 673.497920638869, 669.909902706871, 675.4150360531, 667.564783230017, 666.818510631917, 669.772039864618, 672.943411770145, 672.355795999598, 671.573270499054, 666.255943650134, 667.449910763013, 673.238480260907, 673.880014271382, 670.069227604659, 676.390514720742, 676.07394620821, 677.294957432694, 668.046221024537, 673.03123870119, 673.002067880783, 668.798222215297, 668.640757628133, 667.568034688273, 667.679837718531, 675.513259187872, 668.95707973249, 672.512687631463, 676.106386514828, 676.359198739298, 674.924178680643, 673.150565220036, 669.46194351392, 673.196860215063, 674.353325328907, 674.852294891329, 673.493255988601, 668.77399766308, 671.227197224442, 672.314603919674, 672.761714424601, 673.115190162772, 670.47303589868, 674.243938152306, 675.567516873872, 674.90385680997, 668.018721081941, 664.729965725577, 677.018829649109, 672.38003541723, 669.873452589472, 676.848431704205, 675.254817984195, 672.291948169121, 668.678930319386, 673.194684003724, 668.623336294066, 673.269908982729, 671.688147492656, 673.575315828687, 675.826294199636, 668.80155271187, 672.583504921338, 670.230553842884, 674.6550865353, 670.464987988044, 668.078439841886, 667.210068602265, 674.018363309948, 669.938133320741, 673.470681765504, 667.323659234627, 669.91830638163, 668.97856419687, 673.580455135818, 669.034304749772, 673.537562992198, 668.58888596, 674.614962499089, 674.970435789942, 675.815412521554, 678.189224239967, 672.555186342508, 676.03387309682, 670.525644739093, 669.722046815687, 670.616363740851, 674.38630143141, 674.736397609708, 676.700210361863, 673.941126845359, 669.55253788316, 673.939491410492, 672.996845461572, 671.516033040383, 677.651042400036, 666.511445037101, 676.002567089429, 666.720232735679, 671.23274647019, 672.110777122766, 675.751324288422, 672.973807426723, 666.87444646952, 676.758769682214, 668.289893380098, 674.116398570521, 669.538664025434, 674.064140352132, 670.683700320627, 671.857040989759, 674.585275699888, 670.520857124004, 665.916899570554, 673.831712983965, 673.753919162093, 673.817117832125, 678.119818601535, 668.544190543067, 673.961174214709, 669.177149051601, 680.996877171477, 676.329232611278, 675.615626005109, 673.3945831778, 672.177985781848, 668.597614874625, 665.59153207092, 671.06729923808, 675.478220759523, 674.094021992345, 672.916225303955, 667.181695292059, 669.630178212438, 670.658840689247, 677.753643609989, 672.461602407146, 667.117188266633, 671.705277007448, 673.14876246841, 669.900553394859, 671.792147255178, 673.144293224774, 671.490321521942, 672.919314381185, 673.898207299616, 672.721665412361, 672.515293413961, 675.268804779913, 669.313194427029, 671.800092776546, 669.48153038604, 671.270426425203, 669.375710325389, 674.815865308642, 669.780804788175, 668.249085865602, 672.619302140239, 675.134045071043, 670.43500550699, 675.838198304932, 671.901947526627, 668.574131003741, 667.482827088942, 672.796417013162, 674.719320820417, 673.678648157949, 671.788333329888, 673.838797348773, 671.88157669289, 672.303304752118, 671.321810937915, 670.438992352639, 671.449770556776, 676.136236023958, 673.0198078646, 670.955966493022, 673.977383479612, 670.362360408576, 671.133323592541, 670.349193601476, 669.568585978232, 671.195497014698, 665.809523103331, 675.451089710262, 673.832241976777, 668.914431779105, 668.399879109887, 667.834262843654, 671.225938338623, 672.058458510415, 675.172269660761, 673.684741835226, 671.443038974109, 672.333496338551, 668.874535162853, 672.675915215053, 671.945343123671, 671.426577099219, 672.816623722749, 671.798151231008, 675.852009568492, 674.007527549133, 677.208820152779, 669.663482148777, 669.927261748239, 670.468362486027, 671.151917481147, 675.626537088123, 675.333798303632, 665.276504679792, 675.853308256006, 670.759651307507, 675.582532627802, 673.964982666455, 675.027381239731, 671.091662988159, 671.412808280383, 671.37653856322, 675.027810204605, 663.404302868198, 676.875907731509, 672.157931593975, 671.780898510441, 672.689315967017, 672.740598554965, 671.995098516358, 673.50511006032, 670.96993022862, 672.604425664061, 670.52607748691, 676.976733222946, 668.548568528277, 672.719043317679, 668.928406889553, 673.047981491562, 674.816393366658, 673.691076307323, 668.252485949701, 674.011614545137, 663.689166808519, 664.719560975836, 673.685663028882, 673.381638933016, 672.888359742215, 672.775262099474, 665.969562912473, 667.810131681209, 672.293671290793, 668.293025003858, 677.659628991006, 677.559439828026, 670.699911287315, 668.342162555154, 675.248141306314, 672.416467240365, 670.886731082622, 670.849654226329, 670.105116049389, 669.628661646513, 672.716476956112, 670.212501078221, 667.922332518791, 671.545036597824, 671.753929524287, 674.766088808949, 670.063318128038, 673.426541514326, 672.84597844123, 668.274511543389, 675.053504312335, 665.809269577975, 671.143490158538, 675.133553938324, 669.164913986362, 672.914063899426, 679.923954280486, 672.267996557826, 671.233411113662, 677.130209770361, 672.200990114738, 670.288175362678, 669.586530250939, 671.437086614048, 672.392837769392, 675.39106770287, 674.504546296996, 667.39973984034, 672.528725009729, 670.278080580602, 669.533204127154, 671.941268435901, 672.13386178493, 667.391897471386, 669.067586234123, 670.009427509821, 673.766312171233, 668.474985663048, 672.564345617441, 675.879306563398, 671.982281408525, 665.971374290802, 674.037185816875, 671.282193573813, 667.842668534386, 672.363772369293, 672.105384467499, 671.162763101168, 675.606655518773, 672.803901639244, 673.655226833939, 672.9453365248, 669.726572954302, 673.518200872733, 663.084959726448, 671.684960926817, 676.062085946062, 673.50975318025, 674.20386689712, 673.996091390474, 671.606379898977, 670.377728095024, 673.481505546295, 671.19496818866, 673.706147012765, 673.761450296569, 674.024709952377, 672.998114894891, 668.550076375767, 671.097491498754, 674.03626624532, 670.515844822147, 671.443774669556, 671.250704194451, 672.36905940581, 677.909827939451, 672.655203906416, 671.18159147662, 665.682795750669, 671.356613085862, 675.788237016555, 673.015807374832, 669.443281100031, 671.862463533456, 669.104257831494, 670.778263505259, 672.29124604017, 668.342404905737, 670.456988690121, 671.410760626744, 671.682784589651, 665.82869233962, 674.114484257033, 675.797472618654, 674.842967050153, 669.086386759117, 673.158846331689, 671.686114054725, 669.554668773775, 671.207243590017, 668.114943075806, 676.277791513041, 675.843961033649, 669.447388082748, 677.081075458108, 671.974724305806, 671.829150828869, 673.357197189013, 675.286905728036, 675.387097438649, 680.373473955713, 670.709213633381, 670.100610829591, 673.310527364513, 667.037953711058, 671.693574594792, 672.476615084123, 674.079351357739, 678.307134463786, 668.647823779155, 671.545258481361, 672.938720222809, 668.363349974562, 663.705031007014, 668.23488372328, 673.83525506352, 672.751438042881, 667.89927176387, 671.854485453541, 676.014708166931, 667.794059782143, 674.888982148219, 675.409802614342, 671.454263178107, 672.472207524921, 674.984366168382, 667.357466058665, 671.681102642651, 675.943116098202, 674.542511247641, 670.568816721966, 672.654768046483, 670.898807741189, 671.247672980408, 671.574278169764, 666.350001165839, 670.822990317243, 671.613546447397, 676.325081124644, 671.193853487286, 669.429686040792, 676.213030110754, 667.795357538011, 669.928222434174, 672.836956809864, 673.522836147248, 672.086332490014, 671.814062543358, 674.736701170014, 669.821751604915, 675.884104346787, 674.025544582648, 671.223611345961, 671.951590372078, 667.430290647002, 673.983952633837, 673.480461795502, 669.624598077613, 677.067206529242, 669.516642903894, 668.31438408935, 672.268478436663, 675.267519576495, 677.235900867221, 671.597973757094, 668.311471396563, 664.686868501779, 669.835139403908, 666.590256049067, 674.357887908498, 677.52589986013, 672.484164478791, 674.773370993097, 674.059951629674, 671.341531928835, 676.204653157792, 665.65965594903, 679.922089434741, 675.142929306458, 669.062962359175, 676.854708367177, 670.195067322168, 675.317667116871, 674.448673573282, 670.461990522126, 678.958495416471, 668.039060862546, 673.283415898487, 673.37329189779, 671.134293087533, 672.347044570171, 671.101461571953, 669.656117703218, 671.644978528297, 671.691953251508, 671.839734372055, 674.502384267429, 670.892023199117, 678.257671409554, 681.163257625871, 669.609137132148, 675.402900868447, 670.864036870711, 670.443680734308, 671.453228191013, 674.68027587559, 671.090022430483, 670.924833931367, 669.118490565358, 673.984074027902, 669.968782571473, 670.251058896023, 671.11349862711, 673.454317086505, 676.416444141003, 675.826193705736, 673.539148509571, 673.805973188552, 673.028389972628, 674.93848243781, 668.63732936812, 673.894002818582, 671.601714370209, 676.756619758409, 670.901991584699, 670.654999018469, 673.940498670314, 667.101555700671, 675.624957219092, 669.814439308563, 669.790880154305, 668.498648352633, 673.097172662977, 673.444652313586, 669.016231105457, 677.132831583886, 661.427035963829, 668.266398920483, 670.161452843813, 671.175264107954, 674.816212543543, 672.082095617914, 671.666130196353, 669.769361619985, 670.919897548203, 670.900634502876, 671.170157351852, 671.158824438497, 668.535306627, 673.01151614215, 676.231555047134, 674.442813139748, 671.583023562188, 668.300071617631, 675.344791930354, 669.443500424862, 668.258645542083, 675.224561856615, 667.920233228433, 675.861177161942, 673.571607838983, 667.251765107721, 673.282303948533, 670.731821221795, 675.942851742735, 671.812782798008, 662.809973906274, 672.878960329549, 674.532649364225, 672.412353175372, 670.495297214205, 668.162013437991, 673.404742508601, 679.343563589524, 676.442560882472, 672.606800540617, 675.77197958348, 672.771806365547, 675.892276221074, 666.285927270239, 672.025450169407, 668.809685978285, 667.398310226593, 673.647018365647, 672.370279274797, 672.076564243544, 668.773754156983, 669.805078278666, 669.378506062302, 668.698843162352, 672.964723704077, 670.819076013957, 673.269101423081, 668.140041005142, 670.172852018251, 672.933586160043, 674.707025578244, 673.569121293498, 671.769639114266, 666.251713092268, 672.362922553669, 672.693685809818, 674.958394489104, 670.431180950699, 675.938564227719, 670.694757309492, 671.963524935834, 672.042859059151, 667.166026876002, 667.875648592379, 671.552802650746, 670.31270780434, 676.645840707931, 681.356968108274, 670.515694845188, 674.824374013588, 670.128505061009, 671.872380284078, 674.788220961994, 675.475649778648, 677.523489126632, 671.795016560624, 667.996929718918, 673.660587207036, 673.577811164537, 664.761113304007, 668.32208617533, 672.535784101582, 670.097646822679, 671.516891335325, 676.88265371051, 674.305279120559, 675.374523508017, 670.316044075761, 675.851682103826, 672.470535507736, 670.751535812722, 676.98958234927, 671.116342418154, 672.136439105757, 670.554596064971, 669.461721413518, 671.864053261739, 672.614528638119, 673.073636272964, 672.265722014769, 670.822357293171, 672.955246517707, 672.543006288577, 676.317459643795, 670.040203567667, 673.120190136858, 675.3376602022, 669.169878452243, 669.599533092445, 671.42263936287, 675.407674419574, 668.988744523645, 670.959762400118, 672.450718314669, 675.413067966195, 674.290824417217, 667.870829586575, 671.912720063993, 667.422624522707, 671.191436798399, 676.071710125936, 673.723738166466, 666.056605880191, 671.277488682949, 672.78385190387, 669.761346903675, 678.488397542371, 673.253650926824, 678.031059010844, 670.387053603923, 667.743305606983, 676.45692852059, 670.817452245907, 667.686220658073, 671.1060382279, 677.019753321917, 676.107064724677, 673.48463407413, 670.855840327691, 671.281528445395, 670.313962769374, 672.400400978421, 666.183524961242, 675.012971690318, 675.551007045359, 668.50396541633, 670.294123585952, 671.801113855553, 669.836248448262, 669.654984383382, 679.932613059725, 671.892593173568, 672.506217806427, 675.676540902835, 668.360320347325, 670.7496767739, 671.738575085939, 667.784894787114, 674.329206502552, 669.851458301564, 670.204665091223, 673.88256087687, 675.025448619135, 670.777054604826, 669.031450401303, 670.964202848988, 666.449534648379, 671.901321663001, 673.886803388628, 673.752038494774, 670.616028179232, 677.352649829072, 677.082387750319, 673.891105083499, 670.049514468716, 674.081847087441, 675.120327657892, 671.581054392307, 670.617370160066, 673.963863009493, 674.007316582891, 670.906541733848, 671.079148161749, 675.97287780936, 668.981352435874, 671.486430197373, 674.696518597807, 676.163969863273, 672.492268150494, 671.921102093189, 673.171493782832, 671.91638808707, 669.583070553709, 674.242683960348, 670.467641334006, 674.627971745718, 673.254131228219, 674.072868128772, 668.75209857968, 670.82004332452, 672.329963945141, 672.518064865706, 674.147774507808, 669.809350552037, 670.195859230771, 676.079698828252, 671.493483542185, 672.824596722095, 670.350875041514, 672.88491735786, 673.689184105762, 672.989788460182, 669.552011784315, 661.264884432188, 673.812350031592, 674.242223778696, 671.945097698267, 669.837938150488, 672.27375216443, 666.53506883164, 672.31148151339, 671.43441875244, 674.93199679128, 662.957540063699, 669.021797679481, 674.787839334916, 673.61045554865, 669.087648273993, 670.832898039844, 670.534761014849, 662.471138358611, 672.741929454512, 670.713477783985, 673.077193545363, 669.14081732439, 665.628965302499, 670.119073722925, 676.349734433447, 678.30955721259, 668.587207054406, 669.173695702651, 671.60378697188, 674.40279084637, 674.858659403757, 676.866267182956, 667.79710345145, 672.747537165629, 672.54606351847, 673.17811542048, 674.081866191445, 675.444827276664, 678.490327356353, 670.732302139074, 674.534313682345, 673.914975333524, 677.02275979519, 669.979458009871, 670.302093182827, 668.881916267939, 679.449784158583, 677.466063497529, 671.383723446078, 670.900364787401, 674.102573372012, 669.237524674838, 669.906307300099, 675.348012365544, 676.529322530116, 672.161105476013, 667.761667401296, 669.450655152605, 672.462694401057, 669.136691317074, 674.282962899473, 674.055500831073, 670.385064071561, 668.306847490669, 671.928619233985, 671.14113514524, 667.389957292312, 670.964551700371, 672.068565945419, 673.094189083513, 675.863555529573, 672.04853675885, 675.621056644109, 674.072680083653, 666.807450766625, 673.36685190767, 675.138874622764, 674.033632408938, 677.109908856748, 662.964575243342, 674.965225070646, 677.921452991522, 671.333121701891, 673.817300867133, 672.642825684294, 676.759681144544, 670.915150536431, 667.763426062763, 669.063078456772, 674.552761979254, 669.749341291919, 670.687707356276, 671.044007452032, 670.717328757465, 672.397306977004, 669.373915882154, 677.240976950606, 670.684459283456, 672.700730699355, 681.335954402276, 674.457062905969, 668.531956400129, 669.102245845975, 674.906292958313, 674.401704441426, 674.582291535915, 676.273814369754, 680.31340970063, 674.389564711866, 673.787802193835, 670.614381906648, 677.0205483743, 671.427574278374, 673.929718200708, 673.847426891974, 673.54428852619, 669.73836711344, 669.378273655215, 676.413763299755, 672.955982496129, 667.147058530623, 671.432451797944, 670.822424902075, 671.411565834804, 672.433054760062, 678.414296401952, 676.148574105861, 674.715140467289, 668.680489181554, 672.735617676608, 668.141376043374, 673.176151796625, 669.570740471506, 670.006943306389, 672.90994665493, 667.980487860025, 671.659575009931, 669.954592672426, 669.057207015312, 672.23132578085, 672.107412965765, 671.306115793849, 674.179486310002, 669.258946685251, 666.926332769679, 666.906931185608, 670.248459188203, 671.782132997833, 675.488673491433, 668.915865241388, 673.802060142601, 664.474779992507, 675.370571221973, 671.824774841467, 672.909218322438, 672.352453611783, 669.063021519647, 671.571957549131, 670.17673192705, 672.263869915313, 671.97448741714, 672.788275040551, 670.384164199096, 669.269210193197, 663.596735991651, 669.016959665046, 673.569258977538, 673.327078946377, 669.141170822958, 675.724494320744, 675.460948970141, 674.106913610671, 675.372207445489, 671.580759124286, 676.475613216949, 673.400148214616, 670.795237181531, 672.832353880985, 671.685836863425, 673.291789445429, 675.762675214753, 670.768890558308, 675.887711092077, 672.236402498334, 674.664855047932, 669.960369644194, 666.277944617339, 675.041048471238, 675.940083053866, 667.325845589135, 664.971336841365, 673.976730214967, 673.529433792494, 672.316609619893, 674.727744980999, 675.436246762345, 670.278328457375, 674.422451507066, 668.015009652174, 673.419791842578, 670.895462762099, 670.110986004529, 669.549131788491, 678.459983501722, 674.602641593311, 671.29371855218, 670.575058986049, 675.279506921383, 673.503673551945, 673.078981596651, 678.582246832488, 673.321485613892, 672.009180826397, 668.900566927063, 669.06902829454, 671.804171801429, 671.157217527409, 671.76730246798, 670.616402246758, 674.22595063757, 665.204911542407, 671.689975679871, 673.652636633232, 670.36689140081, 674.389518325086, 673.35327464254, 674.555994127948, 672.687989011996, 673.478313025081, 668.631095155577, 673.174249211712, 666.938615044283, 678.357574162097, 665.959487355476, 673.48188272258, 671.484613852609, 673.789233124425, 668.414312752636, 673.44772839868, 664.407953146822, 672.63731712876, 674.511333725499, 672.850290296785, 679.136192737873, 674.094515864588, 675.355951316928, 674.012886926896, 672.807526230567, 673.398483824901, 677.308862847917, 678.478806828708, 663.811411824122, 672.677569137054, 667.290982215181, 669.624003333332, 672.724709056137, 668.646019827442, 672.120078330368, 668.680875653065, 676.295265127496, 674.409872296837, 672.191523135363, 676.350517000956, 674.073486340174, 672.701874994579, 670.879162140835, 671.453704790802, 671.044464012075, 674.805810834937, 672.721374286205, 675.130657924232, 671.791037607743, 671.651648264671, 675.288823190314, 670.073174639717, 673.59571130422, 672.402920877038, 672.835497891823, 673.824438762236, 675.743856722582, 671.649366689099, 669.191615319986, 665.394835419046, 671.840867595603, 675.907671661201, 675.216725366839, 674.586102180315, 670.528333379937, 670.683204397638, 671.665235495425, 668.756974763504, 672.746709934041, 673.153867402736, 669.256985918029, 673.75402647012, 667.197658569734, 669.972045789537, 671.409680444237, 664.729696200134, 672.389616923953, 666.461895465715, 673.602195343253, 676.283759802162, 670.271226416516, 675.720571184554, 671.502935095053, 672.651171578796, 674.702538088021, 669.264083887738, 672.710004498326, 677.658724900551, 669.259788424086, 679.081154294369, 675.490629839472, 672.156088370366, 674.396098631628, 674.216499827317, 675.571400784529, 671.166373900851, 675.099449974739, 672.30607471821, 670.724483820565, 673.131823668974, 672.986008851701, 666.413983270378, 672.297645509366, 672.469214070892, 673.53377800821, 671.64610574038, 673.25643351446, 674.179218626095, 668.774071288344, 670.647823533217, 673.208511214371, 669.40421305603, 671.764484293875, 672.326390578535, 667.059834374633, 670.4187927313, 664.878801489415, 672.890867872623, 666.492006979426, 671.792065767582, 675.397406013483, 665.361389109657, 675.957387609684, 675.114568530375, 674.178101691048, 670.638510701671, 671.892289448188, 671.430539851202, 673.162058564786, 676.380962695253, 678.737933626737, 675.953301700179, 667.516012413615, 671.171697896777, 670.245775173918, 674.651853467505, 675.16327566887, 674.345483051574, 670.336839050442, 669.928619770582, 670.854501440239, 667.604097353203, 675.783423264234, 673.11440256804, 674.447773608584, 675.97385167173, 672.070557747979, 666.057537609634, 668.556801726534, 676.685561990517, 673.694225834417, 669.167903177482, 668.96587246653, 677.38702535912, 666.552356748962, 674.620251936532, 677.76519113113, 672.027372686331, 671.109051608752, 672.305681998682, 673.328496126126, 674.911287585814, 674.676884495172, 673.523452302595, 674.796344409004, 670.877801973953, 669.455795496459, 672.214254908041, 673.505171552384, 676.45454656669, 669.198643347194, 674.238810383705, 670.617395464817, 673.697215740527, 662.920938856792, 676.79096384435, 676.612536510058, 674.136623320119, 677.230992768471, 671.987194511043, 666.445781518267, 675.997278751482, 674.064417523743, 671.532757889382, 668.977537346654, 671.78094423885, 676.929131658539, 671.863633220223, 673.908666766899, 674.377902608803, 674.91044907212, 667.066637434905, 668.276868673979, 674.713137948829, 669.670073793019, 671.301720007088, 676.63557479348, 678.629230191241, 673.913501781324, 667.749987440468, 665.141628676329, 670.792185455332, 669.938747030755, 674.656891366437, 664.83683489672, 671.65492735032, 675.024921009633, 676.618792783715, 672.81908617419, 671.034053998514, 674.663199665425, 675.822304855931, 667.313920467656, 670.94245776148, 670.929924916751, 668.319872522948, 673.190816141844, 672.565933838585, 668.881582129246, 670.327952584769, 669.570304189887, 672.29725012241, 678.578536277442, 673.427109002247, 674.31850634823, 669.711164275562, 669.478161115023, 669.853719551209, 673.703076634597, 676.253255106347, 676.902339315148, 667.525789085519, 673.88024739997, 673.70378536362, 676.246737606064, 667.688235732137, 674.897923475765, 672.205970033876, 674.009122012095, 674.305654588103, 669.286888764971, 671.337321933687, 675.438232305917, 674.445454421334, 674.773678678363, 672.538433509047, 674.319887508218, 668.102789834874, 670.490388991986, 674.804041048215, 673.940321071485, 674.104604152342, 675.065037995458, 670.102252231763, 671.013095619094, 676.871292193679, 673.955577290237, 674.001717828581, 676.539268164422, 674.513101358562, 673.509191379493, 669.820193429966, 673.429364360031, 667.143527314662, 673.004098649462, 672.05381541897, 672.712184100986, 669.229482105706, 673.814189148018, 677.664187476104, 671.295210748574, 670.680402140822, 674.539247619591, 669.631672026572, 673.072007518381, 675.109714877846, 672.932607242925, 675.124056736165, 672.420350025492, 671.591456335906, 674.775280114731, 672.282731120887, 664.579562248805, 672.27069071038, 668.567999241442, 673.32899108042, 671.647907190448, 668.212021107163, 668.529238471298, 672.385820376956, 677.927200918976, 673.238208680173, 673.966619679493, 669.272476686871, 671.934291398922, 671.020557694674, 674.906174528528, 674.059708753766, 676.121491241428, 674.274395490687, 669.390860030289, 673.009290801738, 675.431136360682, 675.236733881975, 673.833460750202, 671.977665101495, 670.718804708412, 665.799762245105, 670.827665906674, 672.354526779568, 669.221100829444, 667.064547033433, 673.132007547334, 674.590140204852, 664.561917592144, 666.178332736248, 670.362349228675, 675.5356221284, 669.65541189663, 662.107057176343, 667.500202069991, 669.626319608617, 669.878512939115, 674.648275465953, 671.065172296761, 670.818875811284, 667.119134482397, 666.437441120996, 670.460341014208, 668.393898072947, 670.002865348747, 674.336460015094, 668.318571099133, 669.396520231808, 669.659404548895, 672.869358691298, 674.306050569012, 674.438235550383, 669.173510680743, 674.646086368196, 672.477567839879, 674.961548403022, 673.871614187596, 674.450916628501, 677.820128937587, 674.280395276321, 666.483529865546, 676.93648669059, 669.087122125301, 664.484295336517, 677.171880892437, 674.309498971, 675.734072812254, 669.581106525703, 671.391419841838, 670.360894728404, 670.984590355798, 672.928242362427, 672.408266272321, 670.900976999793, 673.078935336072, 667.524512228201, 672.350754116301, 673.706150789135, 673.084480589386, 675.112413025935, 680.042368919629, 669.140635221672, 665.468079380391, 667.816438857566, 667.540463055332, 665.242350366175, 673.606525964778, 674.739556658726, 670.905893826969, 667.949208227667, 669.996218405, 672.342271317791, 671.24692516592, 673.240473886155, 675.125222121559, 671.363753065454, 672.571924208124, 673.872769264486, 672.554518865974, 673.427523119357, 674.335980934296, 673.165742311575, 672.278958798809, 679.154284508668, 667.245078768136, 676.756488759364, 675.614287785551, 675.433351179872, 675.931391059413, 671.844467317497, 668.759534469705, 672.504521685586, 673.007255011062, 670.501174916921, 666.436055119356, 668.763624218347, 669.242835117807, 671.644787339091, 671.059222802096, 669.257663193262, 671.592651343995, 676.56302597438, 672.933193736376, 671.630930465175, 671.552032444956, 672.448302849675, 670.204205831636, 673.025186362846, 671.289074938267, 676.960353372467, 671.481652258614, 668.770009290137, 668.101331254425, 674.659959240513, 674.077499432835, 671.214068573831, 675.058161149241, 668.280110355459, 674.025223362347, 672.760829891029, 672.852286030475, 672.73722386979, 674.297064342974, 671.509161877867, 673.123452059299, 670.963695308526, 674.469200303944, 674.291372812543, 674.573100719388, 666.335115011702, 666.536209942985, 667.790987677957, 674.175265396521, 674.190920845214, 673.774557822642, 671.546028739946, 673.842117027169, 667.674097236776, 671.110425899115, 671.72502096655, 671.859223988125, 666.773430054005, 674.647546240014, 670.344532713755, 673.629738703523, 672.025729019149, 671.991150000692, 671.739303465399, 673.511258845843, 666.334704551532, 673.631778875086, 676.851609155396, 676.529399256833, 672.979862669323, 670.945924066247, 677.591482162357, 675.871710214129, 667.752387479891, 678.168438504803, 674.370642972144],[153.127238017886, 106.224644916202, 146.90746028482, 143.872975252381, 155.540727367569, 110.763738362158, 155.43003837813, 145.404652972404, 155.030333506755, 126.957234624397, 120.024245625096, 116.745039049557, 149.523177837391, 136.283897057087, 112.03628669324, 136.744477296731, 116.749086608109, 90.7129257896698, 172.122976043175, 101.385644571651, 116.551553793988, 133.665994062566, 130.526086799705, 149.258208931677, 131.822057870727, 144.560717536141, 145.722927276858, 132.383576030224, 101.827902440766, 132.674630653621, 117.421368462532, 151.517293392294, 78.2034361078002, 109.109073929627, 142.145721056654, 167.465048014913, 112.860554706457, 134.209725608993, 128.429213223942, 101.928822975116, 132.692756716834, 117.384899553542, 127.06785941709, 134.756510933394, 126.886974316951, 150.196293631749, 136.061676415922, 104.539304450288, 132.011799562435, 133.459417238611, 110.456035996941, 128.491673880135, 160.331962119237, 128.617518842756, 129.950775294538, 128.482770678404, 127.28426810217, 133.132930186914, 125.7137603299, 120.286854027964, 123.87295908471, 97.7703185405382, 143.377302344071, 142.567547125671, 124.056798698896, 144.404655257756, 163.185959739751, 114.170302385575, 161.516421774073, 115.315358596214, 138.519579265006, 99.3214284389183, 147.664026266242, 119.161950543991, 151.704051448904, 142.425051008298, 126.829049542108, 121.658387633616, 167.618971859056, 117.713456190432, 129.537183444931, 169.685213622006, 135.788193145184, 118.223419047332, 109.137110241171, 129.678976181628, 108.659837487867, 109.358590097113, 148.786556057949, 135.24846664203, 147.748340762526, 156.331038627332, 149.439413338792, 121.280076984655, 123.442218986634, 114.908162691093, 113.936422188872, 140.540170408354, 139.687096269748, 154.012814225865, 121.24610150192, 121.778724318829, 102.228402831721, 146.566349642934, 128.774286040585, 111.123457616195, 142.80964611267, 92.7325504127461, 149.65229265787, 136.395785514115, 120.398305046971, 121.318336835061, 143.478666542841, 140.172007906017, 160.352209132366, 120.471100703976, 138.160612885542, 136.484956203843, 133.04104636396, 102.179848127573, 119.122390344214, 103.510612999018, 128.510692086183, 137.343249098827, 112.03690046016, 144.573301951369, 132.043930810212, 115.860065473829, 123.874808119554, 125.915493498168, 115.625869697709, 147.468878596435, 158.198534985772, 106.126485364895, 144.528402677465, 116.557765274411, 138.851001912983, 136.223732273986, 121.847625189848, 140.081500350543, 148.184699807196, 148.427076825566, 114.925572790665, 123.716023367676, 146.171613025048, 141.267574040516, 128.692307821416, 135.38670160625, 124.513289815443, 133.030578936172, 142.228687776325, 119.76424633757, 124.876504337077, 140.869283836367, 113.387251302956, 138.456542994786, 112.81296531971, 105.92783508504, 130.406848705149, 153.828277676933, 117.647858983235, 103.414549976891, 118.11521872405, 128.909906955843, 158.502455262187, 121.65076685086, 123.257808108682, 165.82617343153, 140.033502330435, 155.273492677984, 153.441901696866, 156.671631740175, 109.225603186636, 86.7769302661638, 143.092758278054, 124.790598372536, 139.111881613608, 138.158316258881, 95.7567149455938, 174.996526573866, 131.139215841695, 117.056165081671, 116.843588277209, 135.004326623563, 141.238785891664, 152.001855296102, 119.887709595667, 141.146847947958, 127.294782164011, 133.105526486295, 143.851527637514, 125.418134485172, 110.343269162847, 143.227850828579, 146.427834589342, 143.511763976869, 138.277228378169, 132.093576112264, 118.891522236938, 128.39441194068, 150.94112340314, 131.952166273317, 139.240734394283, 143.158100221789, 142.722099106441, 136.056597200168, 133.06868812052, 145.311922355435, 115.834806247611, 130.580036463542, 110.488251768897, 131.282814507426, 118.334716492602, 130.176653232663, 120.878302889158, 138.863964620142, 111.015183510348, 138.871834379539, 117.824831653732, 136.279303836863, 131.610593649506, 113.918652660288, 110.137975884186, 158.489760941861, 136.842007194243, 142.182278499912, 133.208231097977, 114.786469487063, 139.174740649928, 118.810835666245, 167.032641715533, 127.786160707335, 119.241670154561, 131.501271551948, 139.233150443841, 131.430994034289, 122.809317844082, 138.029413936484, 136.068665113874, 133.603931700466, 145.473651383549, 124.208061539307, 143.537686073985, 111.865196146034, 93.4203231858074, 112.202020649421, 124.489770955822, 107.089728298475, 117.493208828659, 111.13844360399, 132.485176609378, 111.328993113333, 117.561112943927, 140.792387545784, 125.921415978665, 124.32740365035, 144.849105287421, 123.275215092946, 131.109023721115, 127.125745992112, 105.605339473345, 117.164466454776, 134.148420550388, 135.948806102154, 110.811007963799, 127.731224126311, 130.114930239001, 122.740337131137, 129.058122237364, 133.732725446209, 118.705607740677, 110.519017031126, 125.405296183691, 115.280955315586, 132.547201960266, 130.750349102472, 115.369901172268, 133.297898087913, 146.320330928754, 127.264842204652, 126.117246715769, 157.284675662641, 139.018349925827, 132.260379492818, 166.064104676426, 113.411434169925, 135.449547526716, 130.922182405434, 141.363562713806, 148.143532957958, 137.851025860132, 126.331961780305, 117.428845416454, 113.970924978575, 130.102359267255, 137.789639694717, 162.075869081971, 128.627536271555, 110.332190613298, 141.802117291933, 128.400048434861, 107.725321703947, 166.041734044421, 120.826009052852, 135.581836008228, 90.0048839125572, 126.134090001938, 125.069342962854, 119.223880638966, 143.139108771709, 112.98618478798, 144.712266355325, 137.480057604075, 132.252240738315, 121.062619362525, 118.810678995804, 117.622726276555, 104.41117367571, 104.127241098746, 121.153302639646, 150.196263523218, 143.921408909901, 113.439584488791, 120.716008425941, 141.502094101565, 123.844001671699, 119.175250064118, 108.085805276646, 134.972140070454, 123.072925478948, 144.147165871751, 96.7793977263451, 158.636638334452, 148.353000391487, 134.158084026418, 142.852480000155, 129.298320964714, 177.121914936466, 140.231301465195, 108.755828024177, 140.037694756479, 132.352237766083, 165.490503432512, 118.731757371936, 147.681643012863, 138.687490850328, 111.0930660893, 137.406879540922, 161.764354211112, 112.450788812126, 122.085912429707, 122.335690301702, 145.502695673187, 132.484105471868, 146.594675473904, 128.58904940658, 160.119304839571, 139.383962477464, 93.8223509642954, 126.106889001111, 139.605007286253, 147.671461879026, 143.043709651182, 104.324784185092, 140.269032201303, 132.968083437982, 142.425712528433, 125.625926957101, 131.916521151717, 127.85241329535, 134.549276001035, 128.306560619751, 133.85966237909, 110.495655978825, 139.641965175107, 159.647897835286, 144.483519069503, 138.868969330565, 135.057732260718, 146.6762405211, 131.893816959194, 106.276953696378, 98.3732561518307, 153.850840747335, 129.524550991183, 131.215903006049, 137.082870879289, 147.696258002723, 108.704651078918, 115.405512991559, 111.021654558297, 121.685926334502, 126.356243123406, 132.934889962343, 154.060249071913, 132.72723135152, 131.775865091714, 129.834557890129, 131.866310869612, 144.628856260035, 134.320702595751, 132.115535534152, 145.960238568154, 151.270878353901, 139.726734054489, 129.572323859199, 118.003999260057, 128.126986554463, 113.679024730383, 127.607497282263, 110.362867373147, 122.191928956633, 136.025297364237, 123.692186495218, 114.98773215133, 136.756994244115, 120.080947158323, 137.730248746154, 96.3132647739641, 116.817450335735, 120.378845103702, 142.885783579605, 154.426093181355, 103.342873780001, 139.026199862704, 103.256405629546, 132.420302158487, 135.902465528007, 123.032586607336, 119.688027102017, 135.829252046263, 140.916863236699, 134.130478535939, 132.161881716927, 123.026865727095, 138.347160144425, 121.230107715781, 144.781594229321, 128.823876704648, 118.086659268139, 136.632239985861, 103.599400865989, 93.2236502360475, 110.188890942497, 130.759393673222, 161.698398464398, 123.559167834275, 117.590175226338, 107.914968707554, 157.651356111582, 119.475658988724, 141.927715247804, 141.927975103414, 131.547048457839, 152.201472089838, 157.442137713965, 138.863299395996, 126.888728908792, 147.194898336028, 152.843825721931, 126.354695581415, 118.908449071471, 110.560119053522, 151.184327178856, 122.946052446342, 143.01228992399, 166.58377272331, 120.649745405155, 120.805352260426, 134.280453082257, 129.80127963271, 110.415138605019, 106.498124058983, 136.685361347056, 139.239990775366, 123.540161054369, 150.713626763542, 145.695796593354, 151.973776800083, 156.725404183967, 154.407781921021, 137.661725066854, 160.070376146491, 118.93906695326, 139.404128457917, 141.509287923754, 155.00999735516, 140.781487966084, 135.493236521805, 128.943321422204, 128.33625111846, 127.233099593238, 138.520595747337, 121.691284376813, 137.987031865425, 135.712506707886, 139.057842353282, 95.2829493276146, 115.340421005862, 103.015803135691, 153.800227765734, 150.464604783165, 127.613501987761, 135.964296523812, 150.189645078884, 118.266171394062, 125.785931217934, 117.81534544741, 135.99914531682, 133.381040396422, 103.385017481727, 131.304190549982, 129.250151692069, 138.72796843073, 116.062642903539, 153.028298065801, 116.316191604207, 83.9623354288555, 121.486678390401, 134.964888405876, 127.095768383489, 165.425704438018, 118.558340785719, 136.97396906319, 137.832057588352, 112.938794751191, 107.90659423918, 145.015358640396, 130.47726601563, 131.287800251359, 132.780048813174, 135.133787026046, 124.980679070311, 141.484546274912, 142.174173597746, 156.592455037811, 105.762643033941, 131.214546866314, 118.700373581207, 128.812121225277, 108.034377676524, 131.815991933308, 127.083406081889, 141.569043260676, 134.092756675163, 129.614521416613, 104.783413068404, 143.349231018369, 111.633273556329, 142.606994284336, 119.847360205407, 132.811765991222, 130.761425476099, 139.005328679474, 147.121847878023, 104.368837443493, 143.08007167205, 124.74199405349, 139.536615332127, 127.861327325161, 119.975695893759, 132.639318822709, 131.592291331203, 126.895395518352, 148.549092497191, 111.295987241651, 109.982923905229, 112.157503877877, 113.266349847712, 156.795137340427, 131.872948064815, 142.554990342691, 106.162089485497, 141.862707321456, 133.589436911582, 129.310412488176, 118.165461471415, 105.687435975089, 127.032450125886, 129.356117223734, 124.365781902041, 123.763923203593, 103.357241944264, 107.684113159867, 119.130234613385, 121.977120108772, 112.775528947472, 133.335173492641, 140.628732470237, 86.4214671081538, 122.751858458723, 119.668427807336, 169.91694963494, 129.018656083235, 117.311119177074, 126.242510195337, 119.90478469011, 154.568748307859, 131.918660536041, 141.846113535435, 150.664553229778, 127.380442601666, 120.791907541788, 126.246467003139, 149.397324372459, 163.803461513698, 140.845418191311, 136.928363476033, 139.97428784932, 102.926008369823, 116.087817483038, 128.827186225403, 136.771647149117, 130.196387501223, 121.453449208511, 137.899019020732, 144.074829704824, 146.902097703412, 132.730305805079, 120.982625300921, 174.263051100387, 138.682105447723, 150.719164806205, 136.846879827583, 95.1326006512539, 138.027259167272, 138.185341034462, 146.845897853596, 109.96371280502, 140.552712690579, 118.736274896686, 141.962928697104, 117.952001673299, 126.364220864172, 132.567315314227, 133.366672082693, 119.735842007354, 156.6686892973, 126.488269183355, 144.335237627784, 113.804578298695, 155.187790224018, 116.042229034238, 138.939927589912, 132.644712928381, 114.173849136317, 110.541826386074, 136.67395352299, 131.78440201392, 115.791749916049, 110.02080817793, 114.195202758243, 138.029912919535, 115.435994151149, 148.479720378622, 130.546382710774, 148.252997655856, 157.152165802969, 136.47463217806, 151.363523169546, 114.384043568584, 122.489110088349, 108.792606659551, 105.382310251253, 120.569945116076, 108.307045546564, 145.483228685226, 150.613516567975, 108.265359836144, 116.812039611704, 131.852416557019, 155.121863943055, 109.939104142745, 120.158823968379, 159.927603263114, 129.927794793394, 135.986098665302, 148.21363343993, 95.616335509309, 126.219264356446, 133.525121381979, 133.699785123639, 151.833201548842, 136.888543029568, 146.210276206387, 125.89183807144, 146.593913214762, 118.324367790156, 109.70910865193, 106.307379292267, 113.569009766461, 132.40893666145, 123.71089164773, 123.495830625005, 127.718568984871, 122.436502750704, 122.926148409237, 160.047643028771, 141.743200745146, 89.4994598041602, 131.530517614651, 126.374517385478, 129.830017394687, 132.209114779127, 129.726693646452, 108.304524852586, 132.356586089856, 115.04905811112, 159.82494180744, 131.249362226302, 103.151535383434, 146.273758337226, 167.575312829247, 142.164154819807, 126.226323068325, 149.518815988462, 141.665530799677, 153.781920146172, 146.683836086203, 120.930636178275, 131.211576138494, 98.3102237455638, 145.213305406574, 112.79218610636, 138.167790436359, 131.229752683244, 141.350583155445, 111.786163185645, 144.613663168429, 109.652217785341, 150.008183844565, 144.876876507236, 144.08736062716, 155.305777787587, 98.6268919573533, 161.565210540672, 120.340207647733, 115.005403728308, 150.699176096011, 136.832867031408, 138.425106310105, 96.9943074292578, 124.316427177017, 146.765226162137, 132.096290356769, 109.189458475131, 112.840884117334, 134.384867582165, 123.79357144684, 125.416174630481, 112.599335488509, 133.297650360167, 103.287960085493, 107.35659241484, 131.684515805443, 136.515826951059, 138.754088652439, 113.642649680521, 129.079416026479, 108.12675796263, 143.737206912016, 137.615800290509, 125.931079581067, 164.385299101444, 128.171859685601, 132.380495925212, 146.122513212246, 120.428491592455, 148.75016481181, 121.704955375403, 128.116261777346, 148.810649006932, 149.877299824672, 117.017643720805, 130.770289683736, 153.829581591, 121.073511850767, 136.078191479358, 95.9175277806922, 104.744925930733, 141.409220106146, 108.293545565021, 158.386275212703, 144.975811406548, 159.669244692772, 122.784808504524, 123.807958450425, 138.394385513556, 153.262151664979, 110.942235773054, 131.426200917981, 153.387267190316, 120.136083107854, 126.429843752335, 139.683980203393, 157.22075576985, 119.110996369509, 145.723280710619, 122.495941050704, 144.210445813078, 137.476899270114, 134.05420140635, 135.870297652599, 107.666200950703, 115.385270875796, 121.777411803253, 126.62802228432, 124.760276218784, 129.372031071171, 140.326871973873, 132.94555335684, 123.243694437759, 161.367832630424, 122.110748502933, 108.784794613283, 145.589307396655, 129.857397989005, 153.201819746891, 121.016725323695, 126.7829388545, 124.089497900459, 117.176724732653, 108.618482981994, 119.459374348589, 116.572662628414, 144.114894765374, 136.818445346422, 133.342653559061, 112.680376788966, 123.111887148992, 123.160719191307, 108.366960848539, 140.512663891638, 118.717229691916, 129.521205994387, 127.892473054756, 116.078530095519, 117.39034854397, 127.198838907626, 125.679070507718, 148.072263859021, 109.759986727144, 141.768177119447, 123.879484810564, 112.22168923457, 150.208921704704, 154.721584663957, 138.48465356909, 114.069863994136, 145.669700583078, 120.055347048484, 113.693139649174, 149.614442880077, 138.473280107174, 129.779376692731, 123.163606520714, 141.40626303159, 104.746947171696, 160.986115619622, 126.055869425426, 131.755360398425, 129.559637341185, 118.938208925398, 138.475621920131, 148.832735839128, 115.643071980417, 131.493090376918, 150.847299301574, 103.904246664313, 136.770357930423, 112.106015897137, 140.067472502579, 103.633297198102, 126.104651210856, 157.699110782287, 112.584267457809, 115.860236913792, 147.271513693549, 157.363631816411, 133.966650379163, 105.280424861207, 136.340617523561, 141.037255340178, 122.341849004046, 136.916937310877, 137.761017701564, 132.726417768266, 155.768575395266, 105.837700657127, 128.877895235365, 153.879937916015, 126.466525621684, 136.776111905931, 139.019875654393, 157.668062501769, 131.150168243104, 133.681237365352, 96.365625026261, 142.091010363696, 128.103304444714, 115.697665413803, 113.811410909346, 139.368199114138, 139.816505881398, 137.085551677508, 132.921134577033, 114.335036127822, 118.220632233818, 137.65034801344, 119.28817267558, 104.866146438736, 139.486899078827, 160.594474176065, 142.241509270461, 94.5590687973409, 95.940518084362, 126.152658611527, 143.266978497501, 115.834816015982, 120.777952018752, 91.0590476551121, 132.080596626531, 116.50453959183, 136.716188827474, 134.148864890554, 139.946897715546, 118.248282019866, 117.54862436096, 133.759431093494, 129.990151747271, 120.908527163533, 137.092768295321, 145.380640543036, 126.415113748597, 106.825743380179, 150.697019456411, 90.1599384967553, 160.132830328142, 109.42686813198, 120.922352238511, 136.40156286786, 135.967123441821, 131.074909921005, 141.440767166843, 117.653980746928, 140.767785333363, 158.676667948781, 133.660313963608, 127.226569496983, 157.799326410126, 145.594456587214, 144.395366126373, 137.949473161781, 116.988388957096, 137.647090995364, 152.917182916102, 119.271591256023, 147.55516812832, 145.703640533878, 147.792614412955, 118.35992540128, 147.957784983038, 169.516526014963, 156.970314949363, 138.048783690801, 134.717493060934, 153.695678243508, 111.100384550516, 132.251113484303, 151.440791535197, 123.488372899835, 107.984931772636, 142.180595374348, 140.360659434896, 133.838422813538, 135.575371526037, 154.078077142489, 126.55927396352, 146.491085306407, 147.61811017723, 138.386851088007, 126.662175727921, 138.792955047041, 133.12218473037, 141.094711023069, 120.426826672058, 130.942828893628, 130.691195662514, 130.624537636726, 97.5750950227542, 139.046452063389, 133.18712737591, 120.815876589048, 165.507237313623, 132.195625402231, 117.92183751614, 111.152511950621, 146.709965191251, 129.747059169127, 166.013594337255, 125.536451996704, 154.857990927299, 133.616237226933, 110.542467233701, 123.97299467904, 161.221005396235, 127.199949451603, 143.446381988394, 118.779925280886, 136.033740267002, 154.341195622281, 129.746207158989, 111.63509026668, 135.538385162106, 125.97088363128, 133.737146857426, 126.817943062082, 133.426989945721, 135.76900559137, 97.9594829102021, 119.746318907774, 124.434514601591, 111.976171695641, 127.961628738819, 139.423361102616, 152.782531953165, 135.348409890246, 130.831239824746, 121.328244199008, 140.974213351953, 148.440788678443, 123.972860076367, 157.774244174597, 147.635982489062, 128.83314842448, 160.543043340967, 147.451337792987, 146.875253663756, 146.660489269029, 117.007110261678, 123.255387832873, 141.006389361132, 145.330659566005, 119.703958321605, 128.955226285533, 153.51991462888, 108.672704902028, 103.779388825652, 146.584493095997, 145.668842649036, 99.8237722195236, 124.277832308709, 98.4114449229504, 139.119209775029, 129.320284380304, 113.984265085698, 133.742200412004, 109.498964340716, 123.453577063112, 123.713705581739, 157.534781461788, 136.479974712662, 145.231363622062, 116.519155290436, 126.075597580195, 141.586246467025, 108.720554440543, 111.95437754074, 132.054234592101, 107.476369712195, 127.766364024098, 119.580112837872, 129.949830940067, 164.478369516624, 113.664792744283, 111.050815286581, 127.131409631415, 163.811943820421, 169.655597385931, 116.514461936182, 160.424970634684, 126.209536485859, 114.453287188679, 130.127539698252, 117.182023991474, 124.960782112894, 132.279946905956, 106.437184792819, 125.929548896405, 121.683986165971, 120.047260865997, 127.645198931622, 132.465272047978, 129.647883707539, 136.145867013178, 101.866324988781, 125.691653393482, 143.139242812802, 113.583669267724, 142.527155261259, 105.444973758877, 135.911609065053, 151.80860176179, 113.761253965684, 163.965662420799, 144.053966731409, 133.369485752157, 128.052624374402, 129.476733582129, 104.865372238062, 98.725122846065, 144.835000207509, 117.852072596275, 133.6349686952, 167.98238784288, 130.113090502887, 118.751235738314, 110.50995934415, 135.727748562956, 110.71618836326, 148.26039098304, 124.614817653138, 162.342347119616, 120.124942287294, 156.009538191808, 131.661053328982, 117.108576530435, 143.464930045788, 148.931290807206, 128.260243558088, 130.086929742217, 115.287696852611, 149.368318382731, 93.7484846989983, 133.337872655102, 163.531161288879, 128.404493925861, 108.767521576404, 112.460660555871, 123.264847387168, 132.819215974852, 159.888014825803, 115.728905930463, 114.782535924198, 137.15726108903, 118.62102367212, 118.1241259904, 135.384917816049, 134.403563322312, 151.921097209286, 135.894179711429, 107.666784331323, 106.586797345853, 114.174947171553, 102.133841477062, 112.242355954424, 114.698254532917, 106.884091131602, 137.189475721942, 109.316192013571, 143.678855761369, 162.330615326922, 97.6154498614738, 121.053583152472, 135.177617110569, 117.846762564073, 127.945041048441, 124.43172923676, 123.043172975145, 125.541486828171, 133.913064034072, 127.3021664844, 131.036746536618, 144.771270625827, 164.133848021788, 129.086047296447, 137.357530243399, 99.9363161952022, 128.395494885426, 101.144135670363, 110.532814823926, 133.272873687163, 139.688808644645, 112.38168344246, 123.241237961074, 136.066675815927, 149.005105971305, 126.709271977932, 128.472168139384, 147.171270892437, 117.185830914908, 115.279705065497, 145.392507368562, 152.461404686102, 121.971837165445, 146.52350338661, 119.836821865571, 128.34738277631, 129.754949137036, 132.398651625641, 123.987557388913, 114.960719813252, 119.903947983756, 160.169744192639, 111.29114536242, 132.729534467474, 115.1666927996, 113.050876948474, 131.699006904719, 146.63420113704, 99.0156008585669, 127.66981638616, 151.59957279168, 159.649622877333, 125.329040568785, 121.078062202017, 162.392331722413, 108.281928170558, 114.351774254614, 109.72485492609, 113.877266919773, 111.40169657991, 125.678942982235, 119.015516105874, 141.647235198, 109.206914720437, 128.467580609021, 151.492325002951, 139.562440744239, 133.697219486003, 117.270415589567, 104.347323803669, 153.97973268676, 123.844597997781, 160.954231259053, 151.590634952955, 130.304996467874, 97.1575128907723, 120.375068585503, 148.214014435162, 155.264566121282, 131.121345591108, 137.955480783497, 134.748827151924, 134.565160440314, 114.602548444071, 141.148360125251, 106.734664973514, 140.98863084919, 137.738165380188, 122.164066284848, 139.170215402838, 150.715750683789, 135.023645156023, 166.313062490742, 109.485424082821, 122.608673677166, 132.149594838217, 131.345844147405, 115.368889751825, 126.645647290521, 147.408609842278, 134.023164079727, 117.49090995729, 133.380885251335, 125.481785272694, 155.93802424335, 113.162434355349, 118.932351627957, 102.790211433266, 125.486334010164, 126.970665334914, 130.956125794466, 135.81823159272, 121.279816730705, 148.557951076088, 122.613558101713, 122.490243142839, 136.059668868094, 130.905139400132, 112.824211411375, 143.607084418485, 128.901627427842, 139.169597069198, 150.723703729343, 130.547654927403, 120.184803218189, 180.612813808405, 107.866439799614, 135.54365834528, 96.5072284844767, 119.607285299229, 137.31476130723, 123.323154067115, 116.858366534465, 133.095674824296, 141.93828932642, 140.137966444484, 135.282007410814, 143.426650545884, 139.813383020765, 119.640432463704, 119.153732881819, 157.882180773256, 107.912562945246, 84.2229882052645, 119.982046546408, 105.034091652932, 112.802914240208, 140.569568285822, 142.55637407283, 134.057339589041, 134.077275121876, 151.586984492004, 124.423779897826, 137.78795050658, 145.137391688246, 139.087922110361, 131.688203092536, 97.4585924764922, 141.177592124588, 137.868531545601, 143.67724250528, 137.519062195794, 140.759542375052, 144.842969280996, 114.237498055611, 127.940813009382, 166.796791079297, 137.888027272136, 152.403095004902, 127.770056208626, 133.578232024804, 145.176509881119, 130.944341376497, 129.004951027045, 149.638168678274, 115.976671875177, 131.698661823553, 145.360912639802, 163.098301164378, 143.507482277842, 140.517789455504, 115.818086960822, 121.061826099142, 119.815580503153, 105.827414918857, 124.993646647422, 158.95934812662, 121.45113062404, 120.114372380648, 121.572853181746, 126.746752063646, 133.113326405921, 101.023973288091, 165.165128081551, 136.054625336065, 140.252663360222, 121.126217203828, 106.306507554228, 118.667089377645, 125.066383336601, 137.830282558612, 113.925687389103, 101.494374656385, 177.547046604232, 122.462631026632, 104.858726821042, 109.054226837382, 148.560130088492, 141.350777675764, 130.46486783429, 118.615943129043, 128.38144548304, 153.629877955272, 131.670398825894, 105.055421573295, 148.173626766874, 150.840974902944, 128.087629139995, 144.538409050272, 140.947806873706, 119.338969693223, 104.406018272226, 158.324628553033, 118.44113935133, 112.897807490114, 152.860039180363, 100.200717314319, 122.876557517202, 133.815584348288, 132.602350798405, 140.658947651683, 130.632479004166, 134.536325539795, 140.198964042061, 120.318266784194, 141.751243876799, 106.345774756598, 129.738334867295, 125.682375755427, 122.03110024543, 105.000876805117, 115.790615984213, 144.290158022317, 108.072160999145, 105.471253455444, 141.870507203335, 137.50376497697, 142.300693319994, 125.14028980905, 112.116088105773, 138.102761993575, 111.280629078196, 109.496873653011, 124.704679919728, 128.92625285084, 142.958465031124, 124.566400853463, 118.596249184121, 122.888327755147, 151.178576082033, 153.360367817655, 122.431584200644, 110.475794381185, 121.025224402988, 116.602314480215, 152.169578158196, 157.181503861046, 107.92912693674, 134.329242429756, 131.194724630105, 158.987188718803, 161.872248486346, 130.871540054648, 109.818813252733, 140.105789470094, 125.205641475524, 104.3465739658, 131.856682778353, 125.538515409042, 118.139572302227, 140.21994064274, 115.611750577977, 90.7267431337782, 144.570965495897, 153.67570219693, 125.57244010213, 171.650473560601, 130.528552561286, 144.130370132899, 133.521620049419, 145.413819987758, 130.39745014342, 170.28958656872, 136.928007452023, 117.648602200529, 128.530488124059, 138.669490125703, 148.839700416534, 127.386206174736, 119.012816318507, 136.258240377498, 108.110251534277, 142.512363157819, 138.128753240934, 127.97225405961, 116.338845727912, 127.977537180939, 129.749144160552, 143.40137747847, 135.448944225817, 129.300246894812, 92.4269502048492, 128.26712595072, 114.954813224755, 131.882075916702, 165.462631550942, 151.583257223347, 89.9165061134719, 140.402330348516, 150.541485113116, 98.9426135501633, 133.525268940615, 111.716582226445, 162.012237359447, 120.982735598322, 148.451996711981, 148.553574892794, 129.009976446849, 140.397631175059, 132.142468736724, 139.758301590351, 139.357963071141, 131.616855940436, 125.350626621682, 136.731447562751, 132.481342260636, 134.695455591535, 117.429539782479, 122.121750011617, 163.136954910729, 120.115271217435, 145.137229295875, 143.827869670454, 145.210906457457, 117.65072411589, 123.436683567502, 166.180872080619, 116.114400321806, 166.53218236799, 112.547293955926, 133.744541773278, 109.663745525128, 155.552942054433, 158.758942843809, 133.155009819078, 144.110487464258, 109.97902237665, 98.057592287746, 141.997004886397, 110.32506923935, 140.936530261335, 124.390095673515, 140.004794777765, 118.396160519599, 135.167254746482, 163.804316194988, 117.039753241464, 107.218282550109, 130.191190461215, 109.452687895941, 126.940116701395, 149.986552446094, 134.890430823099, 127.400945693412, 120.515970022573, 122.688080220415, 131.874882499908, 120.14621481494, 139.778063058559, 146.471406977667, 128.272495284643, 100.718866759327, 105.658585536075, 129.281994075142, 124.712562103661, 154.51335361385, 123.458842477156, 121.362221262148, 146.459605135175, 138.067433915998, 132.304040207731, 135.569269550455, 131.973832048114, 145.402601954513, 136.910613410032, 119.218260273572, 138.508948822817, 108.605604887931, 123.062083424847, 110.463130540752, 119.768873160335, 130.284003549628, 141.104740806213, 119.584907022084, 125.507008931811, 144.88809926211, 104.669344463387, 142.604243021037, 152.741232671566, 132.780505338662, 118.837485383249, 130.095041309674, 113.220262878344, 114.80665860387, 153.48198893643, 109.430615721406, 152.751680153682, 133.80311360233, 142.266671839327, 117.82070697762, 124.366321859678, 134.419291702306, 111.076846661731, 131.437134220595, 158.602292269681, 125.959013927776, 124.221511653868, 111.109681873731, 103.227123796339, 123.479422878094, 106.941429308317, 108.708068057486, 140.060786706773, 133.718176362742, 86.6180833717775, 128.844693777054, 140.474953024945, 146.959183739819, 98.3944386465444, 114.354965958176, 145.795972062847, 111.477002938359, 140.748191332595, 117.110405143971, 111.571711230784, 131.661736809434, 132.247423003669, 152.024897171917, 146.696413355965, 139.651626445832, 145.037716439684, 126.28182229246, 136.849812025973, 120.261905145872, 139.284817892343, 130.711754580909, 114.580395642589, 157.3066360901, 137.935066589062, 137.950379516992, 96.857149229771, 113.247874829974, 149.536858269656, 124.132073916044, 103.266045431109, 138.385763617802, 160.229364468818, 140.78760941147, 112.584073154881, 111.311205943316, 131.394687218696, 126.403563778171, 120.272536404343, 128.618872431279, 129.293697836541, 134.64716726078, 137.575036508924, 145.877248168755, 131.002334960865, 126.179725540839, 123.859181371336, 99.4942919004025, 149.447438556876, 118.185193210872, 138.051031743214, 156.012635853415, 137.118239430211, 127.324040529502, 104.583795869293, 146.974182910786, 135.739668352789, 109.960076777286, 135.492902900625, 108.47299661868, 162.166017826776, 116.591394390481, 127.590150649076, 126.83689786313, 158.67497203544, 123.848785914536, 121.497389478857, 123.819246058711, 105.984422742935, 138.222917360598, 125.692710343124, 109.933194915751, 130.289983829065, 111.344367255247, 126.68404178785, 112.359927977011, 122.006383154985, 146.324193957112, 148.6462749902, 115.321367155253, 134.46311377772, 123.685306921088, 130.528964448219, 101.695903888456, 119.036630280085, 122.657812588621, 126.632918308616, 139.231142362587, 139.670250648277, 149.066248645972, 136.811811587817, 146.142763425092, 122.639850194742, 133.105155550948, 133.86327039022, 141.178997295332, 135.396497324953, 127.452194667037, 135.357343706645, 104.950525734429, 100.030393514486, 123.925874561966, 135.314661590171, 121.981083070176, 123.068882492051, 110.001082033359, 107.87233504248, 135.191486533597, 126.861376113484, 131.465154386095, 145.818669904551, 133.165555377503, 142.503618998322, 168.864004817897, 140.294625250507, 134.998280871061, 153.282067734125, 111.386717967303, 125.424969841007, 136.232772185396, 121.389715623745, 107.225937150848, 137.649231186565, 119.042751282739, 111.43775806293, 131.777750965603, 149.939604382955, 133.393611016341, 120.350923266925, 128.205900154962, 115.531947965637, 124.112942062745, 95.5859398313989, 149.965539583754, 115.551877355409, 186.275258323357, 140.568514278504, 127.969293351083, 144.336867055268, 155.567832841355, 139.577781462518, 122.897020286288, 117.711812286797, 138.30033946069, 128.054503181706, 135.753588944536, 149.307652957482, 134.815680248869, 128.311575210494, 113.987738539596, 137.046404234627, 170.83595735414, 133.878629204253, 114.315911920243, 159.539532215632, 136.796828409716, 142.677950269153, 167.003353099772, 107.670343509669, 108.363720050656, 119.762008276941, 120.451274952962, 126.916507249763, 116.864885192739, 127.347419316098, 139.240989760871, 138.689191099252, 130.597489574568, 130.404488800977, 130.42235275343, 122.864701560109, 121.347753717632, 140.119873098421, 144.872524769591, 126.438554506271, 143.78643952486, 137.800223909834, 104.832826768859, 147.891254696008, 119.446189161352, 113.597268259901, 121.999734294724, 149.960655856549, 111.318449017365, 121.167936908441, 124.498582746724, 120.363296217993, 124.355679499993, 143.004910049353, 115.492182697912, 155.577046257736, 155.333365479679, 127.454427576016, 115.620818401604, 142.147335585328, 122.92288306318, 133.657611167022, 102.898308703113, 139.047064390725, 125.257303965762, 122.521330685238, 137.539516758413, 146.521343411632, 119.762043822746, 91.0345667555956, 170.567156562199, 152.685045004692, 133.603937947659, 151.642972405505, 111.406868670463, 134.262387035555, 143.797546441861, 141.816624575645, 137.71784008594, 134.004615163516, 122.308477129093, 122.976508350969, 137.871751532103, 128.366529164849, 143.156185714726, 140.738119319758, 149.686767298546, 118.486086492962, 148.668875678585, 127.258524751485, 104.479203885813, 160.12596330574, 129.04248463924, 146.039812682747, 115.7963625812, 120.136592101236, 89.692227058145, 137.719108624871, 116.848208875, 140.726034988366, 112.877147632137, 119.962028369656, 132.493525537516, 134.586768604107, 141.999561883603, 123.891342339558, 106.781300557606, 169.335468672764, 119.532330764675, 158.847344051987, 128.126367033957, 152.046725213077, 144.108606677843, 120.875811617143, 99.4145901037668, 142.882407985135, 148.625056011211, 130.333004133547, 105.38889198723, 115.645991380624, 119.663513396039, 122.677286178023, 150.268820521195, 135.985319881125, 125.596681357361, 109.046111979884, 125.281590258748, 117.618545866747, 125.716093760216, 130.551195165146, 137.811100236629, 132.219050480177, 143.287922840869, 135.038318290472, 154.358169857375, 147.290487673568, 116.38123969549, 119.436704230371, 131.313804169959, 116.849252459155, 141.037700338847, 117.564102079108, 123.446710942917, 132.785652406236, 125.759124543015, 132.929597414892, 147.169649272463, 131.841967189319, 124.42475643084, 130.752805065175, 120.430341606214, 122.286920634552, 143.507121523403, 98.7557936527387, 127.055640805258, 114.025471389259, 120.955192322848, 130.331882864946, 95.0710324421416, 139.475855798816, 153.856783906872, 126.934322260713, 126.392496126224, 111.18762867509, 143.395382365712, 121.60724182432, 127.204954164365, 116.317366950372, 123.108863610288, 127.842048836398, 158.763456936537, 136.935384350851, 115.948069678913, 157.950412858109, 101.682067993027, 155.709333778867, 152.232463881002, 139.989588009578, 114.969619818408, 140.591201293139, 134.928402816854, 79.5359177498093, 133.432272000187, 93.4480336675801, 123.293100705734, 158.178354485862, 154.363465792091, 147.816990407299, 146.802433068488, 152.533947611665, 127.904686112499, 118.992472711561, 135.822036669918, 141.168198637879, 124.195660077464, 144.220699682445, 107.425673182366, 108.620960380902, 117.810199526141, 123.012216560365, 145.301243440999, 132.731858625305, 132.670471499809, 141.741709786225, 109.072535048394, 156.922657583297, 155.972981657481, 113.115982652707, 137.66275579763, 130.107014848323, 95.8002410671794, 127.644584528729, 136.809667272388, 137.399154857851, 132.570090689085, 104.068318723671, 138.408372953414, 157.63726195913, 123.618096721384, 147.12647352994, 124.737450265299, 131.876277229492, 122.036565221298, 149.22969773268, 130.163345040906, 135.318578436855, 135.804637228911, 151.548081870117, 132.385042689432, 102.887451851832, 168.404380055914, 145.094402528108, 123.844242555241, 127.246188777396, 115.813192508665, 135.086014700499, 113.265758826495, 116.449332567247, 156.806795459985, 118.226332892169, 148.508768924301, 143.699952479689, 114.011305447698, 118.137889890634, 140.728303077399, 152.160741948399, 117.393785453667, 125.753761989269, 111.579499317701, 134.578559729721, 122.255625965726, 109.621144654132, 123.55007757237, 127.948868763264, 108.961797725763, 107.929504939399, 141.809820167994, 107.13776944011, 133.655732131592, 129.682850676071, 148.556986573059, 135.829422042375, 117.516230619955, 92.7351534956576, 146.349812337997, 133.133979075684, 128.263033921867, 139.738308200111, 145.027025346549, 124.577930190267, 113.637343436814, 144.491404183492, 156.090787405154, 129.814145490593, 109.337347763399, 116.62433728281, 112.411277527523, 89.338505243651, 144.626843219542, 125.90096589958, 136.952192829694, 147.963133630656, 110.192824687295, 131.410395854897, 153.987155334054, 142.039185659323, 129.357176915377, 157.590408046509, 125.843131440461, 129.285155913238, 130.306023700015, 121.978801822544, 152.255472271052, 134.92040429621, 136.483438130117, 120.054961786766, 109.640260924078, 162.47877830651, 120.05731807444, 122.775372339717, 133.525126913653, 120.689733669618, 143.200727257895, 158.943648735407, 130.614750002503, 126.723624726115, 125.438960789027, 123.458449447032, 133.422624874522, 143.770296700569, 117.887184443921, 150.24108475563, 124.571184899979, 118.226185811701, 109.085688669099, 146.964341189024, 146.909208162311, 109.542495575672, 145.180818899944, 121.526738007295, 150.243311822135, 127.765686519719, 128.254528357689, 124.76594424845, 99.1316469162033, 125.138646713306, 101.362883457067, 123.80899928289, 165.215210056839, 121.242974473461, 133.412638993989, 140.828374377328, 147.659418078579, 107.309091509272, 125.964312531916, 115.940249421047, 110.608168204272, 133.760734194154, 122.062843897744, 122.320553900234, 126.067063842818, 132.080192026904, 122.624196743072, 152.702544568082, 165.489523514964, 137.935692650487, 132.189009874096, 126.261696469221, 169.766020802473, 127.09905416413, 88.8057383866876, 106.946714685672, 161.88390684014, 118.321490448575, 112.606090203141, 137.123667766721, 148.389132042543, 167.392625533464, 136.058139255985, 113.176306599226, 138.493840650062, 123.550796454187, 125.523737233691, 142.360340756804, 133.647975295966, 126.65551741253, 107.736121511172, 95.3517959857405, 131.327364005477, 122.835518768927, 141.724035418677, 106.019115429514, 142.848983532646, 107.51454087183, 130.416577459889, 141.693767187212, 105.273947637061, 117.821829710765, 112.618392690031, 145.342332858583, 109.487271394683, 123.182553317652, 145.119641240455, 153.659474850882, 121.556756893479, 109.56719352765, 147.625248527349, 133.844454525476, 138.731036862713, 136.190802197325, 143.875549022697, 121.173875595145, 135.048304076925, 106.343067169603, 132.003325472327, 132.030913863995, 120.683179320858, 152.268045175367, 142.714971274438, 141.924485687406, 136.119692771259, 107.95890156515, 121.586088034894, 123.722311954317, 135.527755501118, 174.144801246955, 86.491635491207, 141.403552217863, 98.5618119955652, 135.471781965433, 96.4256031403162, 143.334133392158, 97.7864459998292, 124.604776832705, 95.7693517732959, 129.734453450895, 131.609736646393, 122.642370254519, 129.209167185092, 86.3075427148029, 126.775883145731, 133.955577620954, 128.421878354531, 98.6150091399531, 153.238476126849, 141.746405384518, 140.692292166253, 167.992615807579, 126.274431838707, 132.823214892831, 114.061654593494, 139.135123492021, 144.723780435324, 139.38197869817, 153.600220887837, 128.750941721225, 120.092271437638, 152.479859209979, 141.459917038084, 135.756092008388, 121.835136728663, 93.9288703088855, 122.765866355608, 155.559334942636, 163.865542451211, 132.3915180262, 140.501563683984, 151.924764554103, 119.456155133207, 128.043003080304, 131.660997596164, 155.495396207778, 164.786926878511, 94.6377099262416, 127.678410534416, 141.918867729119, 134.709024155869, 148.517886515456, 120.707895678883, 150.364244700532, 122.604603107321, 113.930574183923, 150.881064523532, 153.82941564526, 136.671319083292, 107.59108038816, 125.589603079754, 119.864580305827, 150.839509864975, 139.944458152416, 121.902835166123, 158.703647709359, 150.309539646696, 108.16159770505, 126.721679099553, 108.356725832114, 142.986281381073, 137.548704185858, 121.360189623575, 118.610518937609, 172.181867853679, 140.657269827658, 138.019508125308, 140.512629305436, 132.707036377618, 120.557195938716, 126.21274408082, 108.711433404361, 158.112068544142, 115.851263103948, 123.165061089699, 121.523074605313, 165.116705995282, 110.257331357999, 135.651356663622, 137.652468926875, 114.576508294375, 103.332086526298, 127.977785370594, 122.193779597341, 132.0344248487, 136.415207336881, 129.70099873282, 121.178795426828, 169.261163312673, 134.019137561337, 124.533237694554, 126.35090946587, 121.041263093421, 134.11783655037, 117.351594789947, 108.355386234035, 116.963512738927, 106.992402617109, 115.656114315236, 139.227578448856, 127.014852263224, 164.453726109987, 112.235091763934, 110.223031464938, 128.331371279413, 127.884572855421, 136.11550221968, 93.7589609951179, 126.949034669136, 130.879774834153, 107.054260692562, 136.870435027937, 137.031890510013, 117.800836690787, 152.682540700951, 136.069863138124, 164.406383158824, 127.516903944006, 120.693681376303, 100.790483626532, 108.902612508669, 108.915239746825, 115.281793550458, 122.169933621529, 130.204872174169, 102.574713799857, 133.362325107075, 164.901206823495, 147.473260928264, 125.527394090401, 124.545213707948, 116.002318590921, 109.766439377702, 126.916485539989, 144.664926135829, 105.170484581027, 146.899614668328, 141.27717976288, 151.018031950409, 119.10489782422, 112.986789952686, 163.319843759155, 127.615133455663, 150.90095904606, 106.309794361336, 136.302080808965, 111.349229260032, 96.2563533532325, 126.796963986624, 154.448495750857, 126.211999982885, 157.761790917023, 134.639054159271, 149.369005338277, 113.581236763007, 151.609301799568, 118.430077198087, 143.730198617368, 152.291414370012, 130.777987149604, 141.061267470816, 126.78218429505, 110.046710412762, 131.462451650746, 102.319810185703, 151.241785318488, 142.456924840669, 150.506682246611, 136.106111441267, 123.63185712903, 131.667052775701, 131.918391995333, 120.535970590289, 129.689477335977, 134.102011897971, 133.915723903434, 147.696683050354, 111.806049342649, 128.86792488263, 135.186310199439, 126.877037902187, 132.281139632717, 174.325575290302, 141.527283743899, 110.221009993291, 135.008057380144, 139.726493174397, 121.41712673042, 132.501611278113, 130.656697680826, 139.997243725937, 142.870433021072, 168.713072851761, 163.085247785647, 124.868338635961, 105.526580286062, 147.758296047634, 139.527581307834, 135.347719437424, 109.701568466895, 140.095771265257, 147.878676576682, 144.29473463506, 129.086264276122, 142.068623283942, 101.790932197638, 143.655526827687, 131.980801398864, 148.465187781739, 128.018853228887, 128.990559909927, 118.969746185845, 153.266172354736, 97.9846075065066, 131.863636856154, 140.708196526725, 138.918749498397, 143.875812898577, 107.272481394914, 155.336444858798, 146.461275509484, 141.13911396932, 113.302495946517, 147.808766990155, 143.820552771147, 127.078081454411, 99.8994978145748, 131.037094260602, 142.099439647781, 120.426081222254, 130.819499548471, 128.066793573582, 135.328355310806, 135.078666938731, 147.786830007596, 137.197607630223, 107.021474718987, 139.664165057687, 113.401468572529, 123.115466389907, 119.593604464064, 131.745827834684, 143.10794711341, 140.248456480078, 150.253039231549, 130.844239251756, 127.954709184017, 126.011089258047, 154.64758138929, 110.819941396861, 128.303894956941, 119.608567517296, 134.820333152767, 141.987751984474, 105.38964070503, 130.373996656857, 121.084577700323, 144.828907781692, 142.54522246471, 125.154035010936, 165.571073946981, 129.634778168167, 128.223837661637, 152.738709435671, 108.574643203566, 144.099162646319, 131.10316692603, 117.863248706886, 141.062459492852, 161.525872725209, 116.864501078896, 136.548151396648, 134.933667556043, 101.765730568793, 140.114619881621, 124.568700518219, 123.722943874186, 120.702804178491, 135.243422634884, 121.964088410313, 94.8675278104867, 76.8241518664507, 138.512197661491, 142.040710650415, 166.889938353214, 118.458411761497, 100.411944478818, 118.636411042971, 106.205692984841, 150.188671545885, 132.909921605197, 138.439608123793, 126.702506369656, 103.88445214681, 127.968074891634, 112.98382287234, 110.133291476964, 129.1647911125, 126.349760503291, 127.599311155359, 118.052045227425, 108.937894467339, 147.380595981544, 157.837520740502, 135.376106679857, 110.84481729354, 167.825582265141, 129.069562311937, 125.571177040185, 120.332239980451, 130.870918516474, 149.616889733109, 136.306145076428, 132.147945758834, 105.445242654549, 130.473786590593, 152.162990905662, 116.186456012818, 111.720521877279, 107.799449683897, 110.509984443857, 152.782606995937, 148.503346764347, 142.5386601613, 126.395005778205, 128.692488459409, 86.3971206662505, 114.041609813752, 104.046526681115, 122.26519202128, 121.515284380468, 118.194501674399, 110.233315186003, 111.991594982666, 123.957323447187, 146.101772647089, 132.808476025161, 131.482658565261, 104.373202562441, 124.507559216986, 127.19017893099, 153.855256638874, 128.082248783116, 147.107460499884, 154.612998520693, 127.836589991038, 145.624075592979, 147.06916056908, 150.200601620733, 143.957951592228, 156.42309949801, 137.314686058514, 115.055157726185, 132.442948852134, 137.082712228974, 106.257946070214, 145.554903488218, 124.304618350067, 147.158613052462, 123.182328591295, 123.405080529656, 114.238787482825, 111.499350998832, 114.752923608627, 132.910249423517, 111.538014225308, 103.485013815593, 143.909225404674, 130.93331954974, 132.894408365796, 152.367923327559, 138.530328761897, 116.105143204386, 134.689911081084, 124.578576759989, 135.068167876687, 135.801655239255, 148.237620586787, 123.667495668165, 116.23157228287, 130.766629370029, 149.066177736126, 122.155798265891, 97.6491355720676, 135.881466666563, 129.572441414757, 144.556960640928, 137.901499921226, 146.066685549741, 162.031305911267, 120.794958257459, 142.677737895817, 147.428698628756, 122.196212008232, 124.98683860774, 153.282489781877, 105.41273229154, 96.8531264614737, 105.299756923215, 136.925624004757, 127.873655913054, 107.634545567152, 151.267435117425, 120.029388167503, 126.759225977272, 121.875119010855, 113.119451805984, 126.211322195588, 147.027841623773, 146.005867114324, 143.163136391471, 124.473804166244, 131.173046614579, 118.674062037076, 158.804860037863, 112.271585249991, 114.2793440207, 128.746866776636, 117.623963544392, 96.2166306894649, 131.649856771804, 136.417122537931, 138.514294549914, 114.230123546421, 137.521796432708, 152.148463288512, 128.039893206698, 140.465792429293, 147.311146942715, 134.342907623664, 137.949966127583, 152.670424267565, 107.623978587502, 132.432513509508, 140.06312312969, 120.781226923681, 148.393897178081, 114.957385710623, 146.552465988505, 150.60829075756, 154.068963805186, 120.87086393329, 124.251873982791, 120.741389149961, 146.797356341563, 128.376103707167, 154.591306811185, 131.584039497074, 133.040302134068, 131.617830631244, 134.808569819851, 143.181383418701, 118.512206563872, 139.35068028076, 157.315474992928, 119.306194798355, 154.551975559512, 118.613083095218, 151.661116214894, 158.53445221423, 155.668119043439, 132.632056569261, 142.680132073001, 135.450890925121, 118.949011189681, 116.816546282686, 104.654914015137, 143.438138114082, 164.387398652413, 119.512282214853, 111.907320690197, 109.92146943856, 132.103886029145, 141.084501941356, 128.064855227489, 139.044518605113, 142.07348248073, 123.522989526058, 93.8853468137321, 129.203495752875, 151.416421797614, 144.529730153385, 108.889160661897, 126.594647067957, 108.183541980326, 168.63439537648, 144.733349427009, 120.751662552982, 110.65031016674, 121.726526427316, 113.997126348856, 127.882016762595, 110.111136563064, 134.059230964718, 136.596346169624, 155.349038191513, 149.202640179951, 155.418294233667, 146.731732784531, 119.7354748881, 136.214083967114, 133.782451078835, 123.177072290325, 130.052480838476, 155.331292687891, 116.327074183971, 131.67843541811, 115.542079230657, 124.266443915345, 121.113189614054, 142.645414405146, 149.757570498729, 125.618635058497, 126.741807276974, 148.168464759321, 140.02441752068, 120.482636795774, 143.635281060958, 127.891784495746, 134.030479665976, 127.710064071394, 136.808862005258, 114.472228769281, 136.174495350982, 119.408237481767, 128.276709350205, 132.867015266677, 109.679219411938, 156.867410835137, 136.122633863881, 144.685349045445, 127.058961855665, 145.418958924979, 155.380263435243, 118.076442242603, 157.660141841125, 124.823260550475, 179.763574494718, 148.988920438328, 149.414751966664, 126.454804873883, 108.109922427062, 124.990541410506, 105.310149304479, 107.0623189241, 99.7333189321646, 152.09225974407, 157.135667853606, 164.308355306021, 130.200808530034, 148.202176792534, 116.965539099603, 145.630900056415, 134.371160480077, 134.742831232242, 130.588551367512, 160.62598436547, 135.177247606035, 119.834748975777, 136.32536083171, 129.04704966024, 117.442626505305, 118.37579431618, 110.39675079619, 153.248052764347, 116.220803109601, 128.028956867453, 119.481109197668, 133.332045652139, 127.798209200715, 136.985427831652, 143.770765181493, 149.442775243124, 148.730725110499, 155.86349392611, 142.988929502811, 116.472706390515, 126.235039018571, 150.912479513423, 111.647099696184, 110.286674471915, 130.402187665954, 104.511767175449, 145.079169529901, 115.79021916466, 117.415657377342, 144.62171006501, 117.41936546944, 131.420661702413, 139.167773733997, 166.566095602353, 144.149552064425, 136.536029127245, 128.724379058171, 121.147664434059, 151.368321604036, 130.807845507478, 134.656714039126, 128.249265308762, 169.723928915658, 127.059967794686, 143.079744130878, 119.85459448671, 167.763327454021, 149.589969199315, 81.2226206954576, 131.764829168799, 123.943370296544, 118.477793171871, 156.32850960431, 142.940047848609, 189.658772973884, 158.25646480059, 151.577127155986, 114.078501386698, 154.429979684428, 128.859530125219, 122.561699641142, 101.509324597166, 130.351088213055, 117.47759580168, 132.188804423813, 107.105601099496, 143.102413306367, 96.2168005508788, 121.03576731482, 161.708574673402, 129.671152850561, 150.217454077919, 116.490384587112, 142.994710472962, 126.529803173234, 156.016048835204, 145.821174280937, 134.605731832292, 138.81871470413, 138.33316630607, 137.791323763648, 122.015410673647, 158.391559901795, 147.148336700748, 138.558027818265, 170.70756981811, 111.41365278218, 159.7122041537, 135.538431794926, 131.68493972695, 124.122759512626, 159.273081778609, 122.816440007466, 118.367228888962, 159.680182999711, 128.962596090201, 103.384597808926, 130.005507517449, 132.4341931674, 144.270981306914, 100.298555664104, 144.338858943646, 119.843712798546, 144.594471995135, 131.25514627702, 122.211002853333, 98.2790887226956, 131.36262525142, 118.65226325343, 129.6991002315, 107.979499586682, 112.130590468424, 120.222283364077, 136.046316216268, 149.955134985059, 102.728287974961, 138.16350450993, 92.028491646443, 122.735326878668, 135.158482387895, 126.298729821209, 133.629406931508, 138.448704235056, 132.205531695354, 147.442235006148, 105.921740889112, 132.881958572112, 130.076230228869, 146.620035153072, 110.459839328694, 152.666282586956, 157.244861816251, 122.707321668628, 129.996971869651, 129.569989850495, 118.633029644059, 139.877068661177, 111.497639870968, 141.886591443696, 117.586646853448, 120.782607296232, 137.807606164211, 149.373405713629, 142.603499789676, 127.107994986045, 160.185804733838, 120.63147230905, 109.789249599418, 126.112389838582, 144.664001787366, 126.618176391879, 130.659849075582, 142.71025844548, 122.17697084572, 117.493816316221, 109.6854153528, 98.7363277726711, 160.420922601795, 143.839533816397, 117.84004846232, 105.812965631584, 120.743158354075, 115.050943997615, 144.589473456787, 111.091662178908, 160.513400609647, 116.671222769605, 146.427973711222, 119.950014548351, 108.070822997103, 106.352674341365, 125.973408790372, 132.757167493145, 131.036021964385, 123.426716197435, 167.447436698734, 140.744486951739, 156.557562236376, 130.235477718421, 133.777074112648, 114.891337334294, 132.390377323598, 123.022713836677, 138.915008813384, 143.386779850811, 150.811839502247, 126.713246115453, 160.537832396143, 131.111244964865, 102.005351248567, 151.764963987728, 117.977524470029, 154.273597142903, 120.725422511824, 151.897978617106, 115.246501637026, 147.964036015185, 155.987587012186, 125.133682892646, 92.871815202202, 153.869989725642, 115.166782577709, 143.122963500169, 106.003937251309, 160.847093528937, 140.615031897869, 135.270746946916, 106.406819385579, 103.451938398951, 133.816274241904, 139.001182814144, 138.878389854999, 184.099365362269, 128.209264951904, 128.196556919113, 129.379625742819, 108.696661577425, 131.779423247743, 141.239978204409, 123.876141454063, 143.69572879188, 119.205607690323, 133.930295419774, 101.757164440477, 157.626565079546, 138.009998262098, 102.239160354566, 157.267275258608, 99.382510283087, 131.112542833037, 127.414153007533, 118.367178976706, 112.58945798676, 126.113863720168, 126.226189755552, 116.241522404938, 126.154208416885, 123.507956352897, 118.600368230433, 108.933896764096, 137.423104824976, 128.344800382429, 155.342664793595, 140.762309167693, 130.044259941565, 156.63148094021, 163.796078515386, 127.638077292601, 165.532329747572, 152.077199763678, 122.853742563976, 142.003240532876, 118.489775608586, 111.224660221987, 104.764370896348, 126.011861661225, 154.512548586915, 153.563671098941, 115.2345188454, 126.42403913504, 164.933356842415, 117.575752046776, 123.831574341836, 150.552483043894, 113.031931832106, 147.981370937391, 131.93420137668, 117.931277663964, 118.27602192076, 123.309909487481, 117.216148022058, 121.339300281847, 134.781169278721, 146.280285087953, 155.340296882053, 123.975681866747, 127.581707470448, 126.642109025937, 90.6391342699303, 123.639430797514, 86.9940792019801, 130.136848633518, 128.091058243351, 100.083315864444, 124.285007921178, 154.197185387969, 149.449002982432, 147.844441209779, 135.874180337445, 150.891207329439, 154.397735852859, 158.215468024693, 139.776783222894, 127.857362494362, 132.577674212624, 132.091637091809, 129.322336035745, 161.784084102783, 143.317528361756, 106.876009453364, 152.927635618613, 125.99868714228, 114.919979938497, 134.004936382458, 115.013481213402, 125.677456705653, 139.90994851958, 118.330126004717, 163.959752180632, 151.154992738786, 142.776699405625, 134.192580446766, 143.676044071174, 125.715435832665, 126.720937678426, 124.296177434165, 132.618209941922, 124.318403284139, 124.693699780673, 131.759848278755, 137.937082184831, 106.1200460061, 144.479158313952, 130.663586993982, 128.904787519213, 119.322307894344, 125.544836450775, 119.918658596995, 93.8634553500551, 157.048099044737, 132.048510991204, 154.257107859466, 114.864939083545, 132.191876584261, 136.296379583198, 134.646740348243, 113.64812158871, 129.80823069003, 162.327883806554, 117.893081390128, 114.058845972466, 164.139078134416, 135.089133834242, 131.742718643948, 132.43219124571, 137.224327018377, 154.633972222167, 122.300469111759, 123.288203318976, 121.123030688462, 132.707237153812, 122.065302529036, 134.835362401969, 142.252552381045, 135.159553095086, 114.259369826048, 151.84158407111, 123.894988154912, 154.509865384012, 115.424155689737, 141.377864169407, 98.1772807792965, 119.913907024073, 145.901734127303, 168.317291430481, 177.07027882375, 122.626338602113, 150.67337530123, 133.276375620218, 125.877667314581, 114.37530431932, 128.216660762793, 141.663539629599, 113.423061033468, 146.798508258277, 112.11501035254, 126.279290006004, 154.300073006939, 123.936816250705, 138.474465279985, 109.384800405639, 91.7914484743136, 148.175146545615, 141.750872118117, 144.753894157283, 108.691091663376, 150.671847032684, 143.211674245903, 150.541465290605, 113.951416516387, 126.485286976099, 128.300655840322, 126.302858256568, 113.172251932701, 121.106919329554, 137.014412413808, 138.546093412501, 124.51278148961, 150.582090194347, 138.35625008579, 101.824754227455, 137.475002280221, 139.752623753151, 141.554552576922, 124.611495988931, 140.760206683388, 99.898995512127, 119.198489026065, 111.334612411476, 148.518534600305, 116.628233585686, 127.682286945898, 122.841506855974, 179.811769158417, 132.813794177308, 113.165626191528, 179.469336805176, 110.808170820563, 120.692850785577, 128.566142896754, 121.11154777257, 136.564092685017, 120.032149191094, 98.5064615775219, 111.917374215493, 112.729859014478, 105.08951065958, 125.119985413448, 133.163152747433, 135.481259375301, 114.715109880441, 153.363158701011, 99.7364111735888, 102.105582789262, 161.090775694991, 120.712465875156, 134.436049924167, 153.871376752255, 124.413343972914, 157.770576395289, 103.032316802501, 141.860773949889, 122.831465031262, 138.393877814285, 144.0691029242, 112.92952240805, 181.612446596363, 152.864365821546, 109.90482505894, 149.793148769498, 111.587126428786, 136.239007602881, 108.143305290056, 146.196678319966, 123.386386547117, 136.086824653723, 173.327639004897, 134.402615068255, 122.945772828839, 123.260918318568, 134.673980810581, 124.823340843524, 144.28696598272, 124.674267978003, 106.624798410999, 126.125238104327, 135.851660937675, 138.361640418402, 133.681893111535, 112.331690638637, 112.230756468223, 134.839445479065, 132.555286909573, 164.636480355108, 131.302116460934, 143.183937375235, 145.959563226384, 87.4537796704583, 119.356895777689, 115.588496049492, 156.888290403544, 132.861347362074, 104.141485074912, 118.838478738186, 131.525140673013, 132.609135310996, 155.186520474399, 149.246512118399, 106.894756318303, 139.424998964417, 138.966686467396, 118.370727246899, 139.620904893591, 118.680197544666, 142.661220076052, 130.714311326262, 137.88156347177, 126.449515081751, 125.134739946462, 154.165845440692, 143.603420279696, 109.180503454367, 117.889881983563, 138.872101154948, 122.873944910164, 116.732348222578, 130.103683925678, 148.815821714037, 124.585651663636, 148.266590793004, 92.8169410714703, 135.892978132255, 132.40651903474, 154.546477660729, 111.081345624607, 149.40042551556, 124.693484344526, 139.372982777782, 124.174007620951, 127.088564488152, 142.285359700289, 152.113918377804, 127.887951797744, 111.302372959899, 114.310758876968, 147.223221454691, 142.625999105613, 140.990272911796, 128.104771761189, 121.159106190017, 123.321414945361, 160.568401696954, 140.530128004916, 135.784933555183, 147.497250858172, 112.579193761472, 144.845121210681, 134.750941274941, 147.313570846383, 129.262928888825, 140.184636710499, 113.110751076432, 128.20693280464, 127.195683609758, 119.002913388767, 113.140488055174, 139.187016766153, 130.009257215293, 125.996661111703, 114.448503147758, 127.415230349248, 138.611886248554, 104.68747607177, 129.247500070405, 119.559039144356, 130.814645093399, 153.977447866214, 131.995906181526, 111.393681265846, 133.933897391601, 121.94299212593, 141.530359094908, 112.973072359053, 118.187984983726, 114.631393693434, 124.647490883835, 85.743189927468, 133.758862785526, 133.585844307511, 137.56106636, 121.197883181123, 112.184044732499, 141.472648440247, 134.20205563608, 108.269547346338, 144.57072487005, 108.792421193331, 136.410127497135, 133.095683174124, 116.741198425804, 147.106623782415, 133.343357122608, 157.877762633403, 99.7285386533078, 108.384489969074, 141.045158509257, 126.175828889665, 124.471581181906, 139.935528049279, 151.279388442542, 143.978026443622, 124.312340306562, 100.671612089319, 143.174231387638, 130.263223194457, 111.671442670953, 105.076726738577, 134.24189076676, 157.568826001267, 117.217086492662, 142.394850162475, 100.833151911021, 122.307728268328, 106.18149756766, 105.15640596767, 121.8275040852, 119.462031990591, 143.147831900959, 102.272342600464, 135.786824732686, 105.160462172403, 117.680582903515, 152.524054182055, 118.976865939809, 126.163634394723, 118.196951559612, 113.446871366848, 82.2230995521816, 144.153928289447, 109.856443503952, 126.050318517289, 128.033365420355, 118.416385945018, 144.350286829741, 131.672703411353, 134.858198540953, 137.957187312899, 138.532678763076, 147.767162401521, 116.845872278464, 136.596843212442, 130.851949859822, 85.3919120471889, 112.67588982766, 147.280296626745, 132.82831701266, 145.040899970187, 122.046326321939, 109.86072042464, 109.106748779537, 165.768289647513, 133.655522938546, 153.288717621595, 120.020628038614, 112.865712032717, 97.8659303495685, 136.976313684734, 119.81671564667, 129.199485408686, 114.636046131017, 131.892152091203, 105.150824264792, 134.543774065529, 113.84765881087, 137.898894917214, 132.594045241017, 135.354454481716, 142.671665174833, 144.166963574371, 152.979197236029, 117.675456692225, 145.928959928595, 130.001639768963, 130.138190580684, 122.693368396689, 137.504005130197, 113.027751203166, 134.301506451415, 104.188045445735, 155.061625209642, 97.7271827302837, 136.637717171105, 124.613769340469, 128.676595493543, 129.190216726367, 135.67979304272, 125.695468747587, 121.877415400321, 122.134054495727, 158.412385097876, 140.124796338697, 114.92751095513, 112.033195896934, 118.211279418879, 130.552600582461, 120.088597093975, 117.608098238814, 113.091039217987, 144.92971175039, 135.852248532234, 119.130311809381, 107.01093599552, 141.264398955474, 92.5436482912112, 98.4190895792005, 162.269198982222, 135.170389514509, 140.945646173159, 136.468145603634, 152.83259670512, 106.964010543214, 142.329520098705, 110.141041210187, 113.920237308421, 139.561861756697, 105.846703641415, 126.117596577104, 132.368455914384, 118.914090945281, 116.327609060109, 113.394375854054, 128.190361213772, 124.162268060098, 177.894453084848, 123.486894002365, 144.631235761935, 141.817268529047, 108.983491834902, 131.620570939126, 122.231848504588, 118.226721331744, 126.611476331041, 120.995997016395, 136.663819871889, 135.268998891842, 139.251665603102, 119.565150813156, 152.917274720487, 137.982586113587, 137.289041481368, 134.265192386548, 165.873021389814, 131.479577386595, 112.000369218058, 158.445481030045, 139.813098869542, 133.783318453994, 121.586157662297, 130.469693711898, 138.436440793387, 156.350517363921, 154.883681067559, 109.521101714509, 112.267774892279, 122.914220891539, 135.404122009809, 125.006729768112, 149.362185327225, 115.398828473688, 111.635299155076, 115.840486156368, 128.009312671202, 142.054435512956, 102.629852135092, 123.909812340878, 143.215628789437, 136.637341631793, 118.575751617976, 121.255302698615, 111.55218466055, 135.030498349076, 121.956549232726, 127.829286255309, 143.087774962479, 154.005726714841, 125.479390711617, 137.136954249945, 116.533076993158, 112.237047132051, 129.42814024555, 121.326321138613, 121.692740327964, 119.547315253447, 107.15179612952, 134.207421022422, 125.372721000691, 105.431485526929, 92.0886436819852, 102.420222126306, 122.588045426323, 143.753867164514, 130.029037217035, 145.354786349247, 135.704225147295, 128.125268280276, 173.015790979861, 161.093708683644, 96.3910502905556, 144.289151355943, 167.81812811279, 138.949232683177, 130.08199358511, 115.750563992109, 147.08520815619, 149.107530147463, 113.421059934515, 131.831021271828, 122.523015446483, 139.884120482074, 141.922962500988, 132.991838045258, 112.350628781479, 98.966073517269, 138.376635553393, 136.233384219313, 127.678675083593, 113.716609600178, 136.772444904559, 128.104892829826, 128.115610810122, 111.501117305182, 135.834033444244, 147.64616633051, 123.29437558329, 116.7820662554, 131.428652839698, 130.07070825562, 130.337160370025, 154.611681637219, 133.281339583622, 111.385495175033, 133.54462381493, 136.613333296094, 142.98704274945, 130.242039020711, 151.362039779707, 121.768498543762, 132.957696782746, 143.390991250506, 109.357534958379, 124.367252918708, 149.403424702028, 176.649184529563, 127.373030204924, 123.62672537314, 108.564622885804, 168.672777477732, 132.896247030072, 140.411731328382, 125.834437809342, 162.73883019001, 98.3634121013053, 119.382611487793, 143.976407967398, 164.532482408172, 125.20834524474, 131.799073674857, 132.482665024418, 148.074264619861, 128.530010636993, 147.726944261053, 162.478644901522, 161.346800244584, 133.705422914475, 138.575339138582, 161.871342655996, 131.27291654805, 137.181352568614, 131.137416587484, 106.837247170246, 107.118017804473, 135.957633404667, 118.298461900327, 97.9733923724469, 133.153826446993, 131.538589870319, 135.33658842996, 128.962199938778, 95.4681603323471, 137.920001746101, 175.329489803492, 142.12470186195, 170.368989427959, 120.361449273498, 119.848471775024, 130.869537540311, 118.404327237488, 132.570238983549, 109.74459712675, 129.756472539878, 95.887298583747, 137.784380862506, 99.6580070657171, 141.032231345672, 139.855482961011, 107.9261584492, 157.24740880088, 132.977670380027, 116.762789771145, 121.162956840115, 125.562671287288, 104.168259778033, 142.300415213658, 104.873527850185, 151.157772559716, 115.663243311673, 131.782960296815, 132.660630139861, 131.673972946775, 135.497095911017, 128.279196605838, 137.19032693237, 119.440385024295, 161.362132055504, 122.254246770933, 118.101989840374, 155.704630836643, 117.383763325732, 141.57394643521, 112.926187013254, 156.286830323798, 91.0405077258225, 135.528006996459, 146.254647851754, 119.008124332002, 118.3326601096, 121.705076654533, 129.745389372497, 107.458522620597, 134.942161958547, 153.147224571916, 113.609308264232, 152.581504121621, 112.83682153805, 114.987520475545, 109.325075897594, 125.829458479404, 92.9950504560118, 153.912672440447, 121.112086202834, 121.676053109083, 105.731998822131, 146.891846591981, 137.255515284953, 140.359662231885, 138.172520514089, 126.96831682938, 105.776357713172, 111.443406193718, 138.052544277351, 151.324039881046, 130.658288078513, 125.240705997669, 121.253671658938, 127.411487308578, 141.731447530242, 102.879430047875, 130.183252946583, 122.73196587174, 145.996073713764, 133.810921507863, 118.990819926283, 128.140653945697, 125.337121108912, 143.838276963137, 144.35709183467, 119.715676502669, 150.006526987718, 118.011190296219, 142.533213857386, 134.025647861467, 125.238121771445, 136.201744097744, 154.623636036407, 131.374233806802, 106.451578592615, 126.231944301011, 135.739216779769, 120.687751997415, 136.421928785486, 120.922675552415, 148.247170934695, 141.003634603773, 165.190386438596, 100.49178427713, 143.256623425846, 150.846123285851, 155.112568284788, 163.530912006624, 133.766163749689, 132.078603736799, 115.814520705349, 124.209463752424, 107.388283324288, 115.940174494894, 119.174945110343, 151.119609505625, 107.99331270591, 141.115006205059, 148.748627640721, 123.520006271857, 150.803486383344, 110.124960190912, 114.701062966664, 141.549140103852, 124.48422956992, 150.844908713733, 115.779780189665, 124.787874729575, 144.218989964949, 148.512417861915, 131.924007410318, 122.074561789693, 133.112829581056, 124.283637842801, 138.658356960807, 135.861375896973, 116.912537267963, 139.440707339902, 126.555533608061, 136.701775786539, 107.501927712538, 142.326648689248, 112.297023583741, 169.714003347454, 157.706632396703, 127.083021504905, 123.208862513647, 124.525274317157, 120.673151486107, 149.070420420366, 122.043548258714, 123.952763308497, 118.142183775128, 136.900391441306, 144.26479231997, 136.897522000539, 146.435823006472, 123.354542670373, 148.698097633275, 154.941482529072, 119.848747706021, 117.652617109911, 143.897222050151, 111.876669363248, 150.901818490099, 135.775558523765, 128.543409966584, 97.4132794851181, 116.496391841993, 147.221588028066, 119.141146895315, 144.306289456546, 111.908855019314, 119.496410635166, 152.204476797569, 149.139770471531, 146.822351249106, 95.3485018384634, 121.458480601791, 111.009309709247, 122.113702855808, 123.067303052473, 123.482210749399, 149.030755911175, 131.517034269825, 109.104911411998, 126.412866687094, 152.428885566, 112.495567448893, 144.605871954286, 123.488369656557, 119.25682025923, 105.085816090307, 125.922157219621, 139.365201492743, 143.569998054272, 135.720178431903, 147.644820395312, 148.301347622273, 133.594382833217, 132.340431934297, 119.854259913545, 153.770792397821, 137.423571151867, 125.375840305785, 152.155566174199, 109.533315083592, 127.092271571918, 122.353467328688, 144.510339437468, 135.767256601195, 139.79920794166, 129.276690868937, 143.690259169093, 121.158857421442, 135.399797205172, 123.752986387423, 101.72210718911, 129.188265015022, 97.3372844014434, 151.937113085081, 126.9261938348, 160.676552956634, 136.036725052158, 138.601341311285, 152.430574721346, 125.760164032379, 110.694725871652, 138.864169833398, 116.08085632986, 163.939002069094, 100.239350489089, 107.543053460779, 93.6485193132598, 143.385532351071, 95.4324892660998, 120.050200489873, 141.673175165281, 120.249197694352, 153.601844292559, 88.7861240467965, 127.838048977838, 143.940479103504, 148.423255132526, 91.12599901447, 128.37304042393, 149.668287874881, 123.159185534536, 137.026914097829, 164.782225176615, 135.205019406329, 153.51142393296, 141.317861201623, 131.007244109514, 104.609466538395, 118.98660028824, 110.857451197315, 135.149277572792, 145.047915155618, 152.654059110212, 136.964982169731, 139.481495568036, 117.65628130438, 117.462831719565, 144.370855019593, 123.418444865812, 128.356571175232, 105.47898032442, 115.234334006083, 103.977829473878, 144.915092239028, 118.652153445706, 117.134490577011, 119.336634491102, 133.466907570982, 147.552260503678, 135.365566014704, 134.663227845699, 169.078145502711, 119.737897603775, 147.752767450662, 105.798747568083, 136.708131831587, 119.320285263319, 135.864263735292, 128.370786116009, 128.427663370511, 141.62773996908, 129.53486502257, 97.9097306296314, 121.067126119414, 131.785671252196, 101.394253855363, 141.401102920261, 157.352754724499, 130.847444696654, 141.614035871805, 118.412018855467, 143.621018540448, 103.919821172997, 129.697616294933, 159.591373011187, 127.472439355186, 123.355912556816, 125.880238531665, 124.250777067335, 128.582399424108, 119.497181473266, 141.819552451858, 130.927871385972, 122.724447734824, 161.693821275146, 118.503769728951, 146.083666257307, 121.159620393961, 147.536142356572, 145.854162318357, 131.386790989282, 106.167144053435, 119.46583631614, 127.035316474352, 146.983858122244, 159.914871374896, 124.301876120835, 122.464218753234, 97.4024762824665, 130.239893585513, 114.071493395501, 142.717513372432, 113.895558175636, 160.943286269809, 122.359718561567, 112.349604091626, 161.745038298426, 125.684066414562, 137.621985641627, 149.96358853585, 127.735878431571, 152.596613228373, 157.124490792841, 115.11953976123, 130.741514105057, 139.267507236818, 91.1057521043692, 137.03994094243, 118.176900676063, 125.824279233732, 147.682526937023, 115.874116915999, 143.848298032143, 141.690956455811, 104.92329931598, 104.44243197931, 138.980895049479, 119.644516538075, 135.845342110046, 172.322496734992, 100.419192888784, 128.404696692595, 118.479425923331, 90.9667822625777, 111.734890752708, 116.925937807551, 107.390346806774, 122.377501775418, 108.395022135174, 127.605522230508, 135.515973863913, 106.708565081968, 156.301553958249, 132.194094034551, 166.935210151838, 117.491378867002, 148.676922401694, 137.643166573654, 118.528042259796, 128.801262417756, 118.461362395799, 136.7554919886, 116.108730250456, 117.278633306392, 137.421672009215, 119.745395476052, 150.442355245352, 99.2066306626737, 140.749310797269, 119.120667288098, 119.45088639349, 123.039407185021, 122.497974755039, 143.439151924972, 136.574551637964, 117.249892359136, 134.399832090723, 126.680053056365, 125.287548269097, 127.959331235104, 126.595441627667, 108.695970578678, 124.799749122106, 120.977121697456, 111.308836300161, 131.498779321275, 120.853942419051, 132.542670687313, 116.980745849947, 125.111192773962, 154.14965533176, 122.193978239253, 139.885950442946, 150.48575068371, 116.970169580599, 95.318900028276, 150.768016068974, 131.464385844626, 164.264717512582, 125.042791887321, 146.704908866442, 127.159657608599, 104.351928166435, 119.091822952264, 144.856857402521, 120.53507807034, 151.677773959047, 151.249021736922, 140.69437189982, 160.977494678328, 142.674269283148, 158.141339947316, 127.990794880581, 130.530205224736, 104.749667822665, 155.264563172542, 150.285490035003, 97.0302590053312, 136.379019532086, 142.561211352764, 136.480918372342, 135.522796190516, 143.559440925546, 120.729664611712, 161.007491077703, 123.509986182139, 160.008369386242, 121.905323325048, 116.073251521834, 115.513622492602, 138.884894954103, 141.240920300335, 113.362111368137, 128.575163299432, 157.53579237915, 128.971060660172, 159.808800677983, 126.439393281977, 109.742326445834, 138.873150336482, 130.926570516801, 138.693935468992, 148.733911183892, 136.086227578527, 136.109565531439, 116.905633733582, 131.068545161515, 103.588586923219, 127.129503294218, 131.674393158976, 136.99239897946, 156.978550986296, 150.44326614148, 123.866528331515, 112.80805346712, 122.011355331072, 120.037723800825, 139.43823003033, 129.196258318831, 162.344963637752, 141.966358674449, 123.469369825045, 112.586372751911, 161.525200705765, 136.46538090539, 139.795655657281, 111.52209426354, 125.152926927028, 137.746648397154, 135.746385168989, 130.391328288289, 132.469150218958, 114.279107664698, 135.638438074995, 126.286804259905, 116.930846348206, 128.010064551954, 143.029380273636, 132.499414185224, 179.665256955703, 144.890074904201, 154.157058338995, 126.015102258948, 128.093627691835, 124.052503698074, 126.806747081798, 152.952226862287, 135.587801271158, 154.341640450326, 124.661718927321, 133.470786313621, 169.702921470485, 157.835404014913, 125.560057895499, 136.111365244777, 129.396596390988, 105.807772585866, 154.533738557034, 143.016191004516, 115.123374201769, 124.2708266143, 118.264251593969, 105.623607080524, 124.104854049923, 107.845953937535, 148.257140421967, 114.025010250312, 113.880639064821, 143.815762763028, 131.130233785814, 146.29548445772, 127.833663647414, 129.402517190081, 128.385450353833, 140.593156515377, 136.424262317576, 134.575774426465, 117.086594876794, 124.175147557452, 110.409753878646, 161.042517732635, 159.631824818863, 130.527635968163, 107.837968899291, 121.922368533972, 109.034068003785, 146.607055821636, 157.868945107614, 127.738120708388, 140.019501122525, 129.971680130769, 137.47653169108, 134.981320283116, 119.369728214991, 165.080414749053, 146.999143511898, 144.728717107969, 142.672935729818, 128.132760316332, 128.731676978759, 127.153541331827, 160.615780400038, 141.273062117767, 126.152957350107, 141.565346807299, 134.765724250803, 134.25951180997, 115.642159433429, 120.416427994555, 127.304949969397, 131.000943787473, 113.829916262253, 137.571310633538, 138.959656963126, 140.409590149059, 128.160337259611, 133.52678337369, 110.646275763091, 139.577335600469, 141.906493503413, 153.7153930572, 150.148527624974, 135.639574696946, 123.785713479794, 92.5923094592092, 122.145971737224, 98.7718619985557, 131.491195419685, 112.506552241161, 124.093423791205, 124.000701753789, 126.554738445984, 128.591671928738, 150.457158404385, 118.440298754602, 135.535338218702, 139.952365877361, 122.868090868507, 129.267120865756, 135.538614917001, 96.6501147118258, 179.942960096773, 149.52632988774, 143.358549551429, 149.296639078212, 130.190645368145, 138.857852620847, 131.514983300301, 135.45706029348, 135.576723914332, 148.010723268406, 95.7769929583484, 115.1681970009, 120.42771781563, 154.956325426625, 141.583306973839, 97.7761367777006, 153.579344382857, 106.118734034557, 126.674817313326, 110.139867503703, 123.027795238713, 116.202275812067, 144.420399236606, 134.271918925321, 138.206150245094, 115.012660950171, 136.792402983881, 153.925358946337, 129.984471742945, 137.367975769878, 152.852510995776, 147.758853362053, 130.396644330256, 135.692443401138, 64.2368573245865, 147.323974349082, 137.874174547225, 144.397567297127, 130.358105354703, 123.33546030937, 146.769793188023, 131.017814556137, 144.800622608684, 124.398062479086, 118.111977957544, 117.39339568361, 131.150929152845, 119.188309470451, 105.091931138629, 137.601618851025, 125.735898665732, 141.085128479272, 148.217175142431, 114.979119044163, 127.539471610886, 106.591135807335, 146.08159903609, 113.558124775359, 121.533328949413, 87.7326859507767, 147.13632938885, 109.794006898494, 141.281706456142, 151.184895845533, 142.606894412413, 115.306033527542, 132.814045400571, 114.865344026777, 137.574791122672, 151.792569433555, 127.676206938376, 119.231070770334, 174.526839005789, 116.793783568429, 148.458278753042, 140.869449941299, 134.663902139399, 165.144991999718, 92.8317719076663, 147.519322545832, 128.369464245677, 129.64209118881, 128.712518367872, 114.407838706038, 135.684591929646, 131.164812247827, 133.600055961776, 116.063328903204, 149.154975685149, 101.817899692771, 151.170142399208, 139.72610840167, 132.708152559618, 151.318916667408, 158.663774258592, 143.639816308429, 119.186851616063, 129.838719225809, 156.089685949831, 115.181860546837, 148.949424952125, 104.424921548519, 149.498222533027, 134.076496517625, 125.225253711144, 146.0580694547, 123.05535935863, 146.44885586457, 164.927363476908, 107.655862735169, 162.888724800996, 115.015023971587, 149.805414420896, 118.197834542119, 123.156218662876, 116.421567274157, 146.426301516607, 147.190304504906, 141.028841950737, 112.635091013802, 173.017840100332, 114.87753585762, 130.276006819172, 118.449674546765, 120.103982866696, 137.688371059471, 146.77825575997, 127.148730592672, 121.668645371231, 140.146485047864, 96.5812116038074, 145.960762066151, 148.73293096154, 128.277070257562, 141.473207124333, 116.559659626366, 141.145518131097, 112.361691666312, 120.568440251018, 124.708294750869, 131.874770486595, 160.406144940896, 125.516097071406, 128.767612605731, 143.550607206411, 120.447230649235, 113.624812989046, 142.481817614914, 116.539738235545, 122.39980226899, 151.043357887191, 131.491179759403, 130.250127432624, 106.897182580825, 105.832252008263, 132.188105346317, 133.548883570357, 157.361471851701, 119.754153574766, 137.23358366322, 129.946491940716, 137.428365017744, 161.579641134769, 129.822693728725, 151.425267139379, 131.640930692029, 107.686813478488, 120.461546317845, 123.114999596618, 154.60562013341, 142.670453856989, 138.13530003274, 140.61311015433, 124.142174662985, 145.128275375434, 160.653889101142, 136.485840476955, 112.690883566328, 92.7759550229107, 114.80617217654, 126.125898850966, 140.147412388056, 118.26079400044, 117.19582438871, 138.201472113513, 132.06715267322, 132.161166081837, 135.421236468654, 126.67530464522, 161.504970523122, 118.153453275504, 127.917252587622, 117.888392694693, 157.307021515315, 120.104533553055, 125.927531805206, 119.959471033349, 134.676174860064, 133.383349693494, 159.359024285874, 144.412236976373, 148.857371877369, 113.134676041975, 156.085625529436, 148.403223236314, 150.253695722969, 126.688087567331, 96.1505118571091, 126.489106584894, 118.682834025916, 134.097060546823, 148.639969151604, 125.235826241831, 152.151582292843, 131.255462670779, 137.937023443671, 136.32738209436, 141.373033563515, 123.688575880598, 121.20963015514, 141.275244048552, 122.987589286301, 101.793726617279, 112.37412027431, 146.412120093501, 106.925231482147, 148.378080273954, 150.333249585757, 157.476178609584, 127.78437750615, 152.692264033842, 113.821567709355, 133.493643139774, 109.379739107051, 112.015964628279, 138.61695902755, 123.147094253256, 139.944876522514, 119.456205709406, 147.856885666708, 146.12975709734, 120.212070753068, 126.146034168978, 114.508154619385, 119.547796798151, 143.548332921819, 119.561247003725, 136.048427529874, 124.452635751266, 146.756862197756, 137.517554337102, 153.064000140124, 118.395417615986, 131.809184937258, 165.212781972816, 132.598968879689, 136.621496070756, 139.518516926265, 162.264430808795, 100.259497006266, 129.022919012346, 126.582495775206, 138.190601146899, 120.835356467967, 156.208303114463, 149.974039046426, 137.940794140969, 122.735007739862, 138.030379879841, 150.908184142288, 168.857292359646, 120.706112169222, 125.881334908688, 132.096674308154, 159.120375979102, 102.869613183752, 99.594713922575, 115.352879009476, 108.672408584059, 134.047618102184, 162.111883781471, 135.157901229677, 131.332654407637, 145.235976849491, 154.671456057532, 137.620821645403, 135.721681193123, 115.858894637214, 121.086197651353, 141.606051940711, 115.061456156383, 115.525109061733, 122.803723272774, 126.242489554393, 151.753234469133, 148.910721076813, 112.60445775586, 112.497314750627, 113.419076502092, 162.39628401719, 108.094917109562, 106.824040655334, 163.73364915058, 119.179837549235, 162.075828039773, 111.763437380225, 146.349028198417, 142.419217115968, 136.002222185479, 133.096877972508, 128.463142900626, 120.534865583854, 112.536595607401, 148.977143076813, 125.367360760441, 110.607755119015, 124.834563114248, 164.963575978032, 104.780451113757, 132.710879479424, 142.693003405016, 115.184110470048, 131.736934675534, 121.92359113089, 154.231618193493, 124.775711634051, 99.3205736170193, 146.836143144313, 164.573580433684, 96.89588846913, 124.82815605224, 131.848795529129, 89.6256475274494, 146.655612625426, 75.980797158609, 123.005194684195, 146.91378700113, 160.341037405315, 151.162947906035, 98.2482365755987, 112.408214644675, 140.308729061489, 118.716124618918, 159.166040193606, 138.351702906223, 124.646659717788, 153.625535818122, 136.887899842342, 126.553596056559, 116.639304977133, 131.281635891512, 146.633781743478, 121.206202356687, 114.467789055801, 118.464427967828, 120.660351167659, 127.536825661917, 143.379352747185, 107.882341886039, 141.029380603063, 132.420195204057, 151.077755939919, 143.972776375636, 102.750487237825, 159.298812585947, 110.717684167931, 155.964742079409, 164.676975979123, 90.6525948225439, 100.669984940198, 133.3415776731, 131.840279568509, 144.836088251266, 110.187164795868, 133.238819623508, 187.444704457026, 142.868776378993, 148.087988507672, 150.151626271714, 148.685277274427, 118.472911080944, 132.059538699637, 159.931376669506, 151.068437320785, 142.139314308171, 120.443430189201, 133.593904092621, 107.346329885167, 156.561384519421, 114.471409312358, 98.9629285395378, 154.270297309811, 109.606759284074, 127.668252753957, 156.970451534961, 121.881228420396, 134.436128006182, 107.883069926438, 151.156675252162, 124.871511731596, 134.624315106832, 143.113966781888, 155.56323976685, 114.969939879712, 150.088979516339, 125.924998906534, 123.657052711576, 122.268774077868, 125.051334283293, 89.5127879319364, 128.299000713226, 168.022590831106, 118.007430735419, 128.221685086992, 140.090844008231, 158.866497125511, 128.280321193725, 111.98023451476, 132.677830590521, 105.717074738116, 129.892516877001, 139.899779689572, 118.655218604175, 113.707775532982, 137.729068544809, 143.473679532136, 120.414751462296, 132.706280466479, 140.614903991923, 124.357957552184, 144.570519454324, 127.730778697575, 135.500265946849, 144.139418615289, 156.311086514292, 111.051107383458, 137.716983587831, 127.872610328843, 122.164457474149, 153.00690970249, 107.284488392379, 144.757445408105, 110.887161947707, 124.70281441255, 124.769948995777, 151.844373232017, 135.05410704246, 122.707528192968, 115.930034498065, 128.845347830761, 126.821425299382, 134.058516376844, 137.896049345367, 118.254064133181, 133.292105535566, 132.087001701355, 124.789980542524, 140.277953428357, 110.242311560917, 128.139497875478, 119.731148051903, 139.114483906015, 126.606668428856, 105.505366332494, 151.254789166577, 111.70813594627, 118.050754980189, 126.079806596759, 150.173566422973, 137.22653183747, 123.171266677504, 149.883782251689, 133.209204345436, 150.710110013353, 132.067038823026, 129.66965063203, 113.095108930414, 126.912825790115, 152.620681160932, 159.005241302343, 139.401001451641, 111.748867913176, 167.707629421578, 153.404253461818, 133.755636923058, 130.459612012402, 139.34754551317, 132.120767998503, 126.926110727169, 135.589461712628, 135.795122344702, 117.875174571558, 119.878319169002, 130.630384241884, 105.925697758756, 131.372352518839, 145.085002181687, 150.591752811428, 148.709688548606, 133.808565285113, 129.508194250649, 137.346945163844, 118.698690337239, 143.826600209215, 135.727512648143, 105.180246639347, 149.530532468141, 127.036098451637, 120.599331714511, 138.983325701394, 167.271975435789, 160.248700638239, 128.340170353708, 157.411957077417, 112.847778844141, 167.812568559841, 118.058928937352, 128.269505821635, 112.208604940569, 108.895418909264, 130.02028649335, 128.987955161969, 134.335984601426, 163.523777533368, 101.19668224612, 130.106027689419, 141.296153312877, 120.301285129773, 168.463773697265, 116.296186935251, 121.620476236965, 131.430580598766, 144.939679507284, 100.546404525854, 117.260685125565, 130.474367294996, 117.786179625942, 106.195906895754, 135.761020118688, 133.637132071397, 174.763839921255, 92.0328302869789, 88.1783286705152, 110.656782625974, 136.005741135312, 112.983818153472, 121.789061183613, 127.275112434452, 130.776567088984, 96.1802743605127, 148.300719614908, 123.13086125129, 92.6533278516552, 171.947387762734, 121.008871077046, 134.158070990623, 138.976206610267, 104.611050608357, 99.8421981941007, 152.588523038606, 93.0192095222712, 119.928029317823, 103.205049596598, 112.937624601066, 134.756014034814, 146.204072692407, 123.958227853346, 169.26876728065, 153.404792796157, 134.375354213824, 131.326319496411, 104.609191499207, 133.234932437954, 143.408154813394, 113.553044309353, 130.853535563563, 131.735909311157, 131.058750574371, 91.1821062871885, 139.058065516111, 139.824019942611, 153.714869097455, 135.558682317226, 101.899998147931, 124.189070634008, 116.033289346768, 139.528844205527, 129.642424062436, 125.967744748553, 148.790112174588, 112.579964425596, 132.827997558903, 181.898892448899, 119.843667479731, 114.662583095856, 119.911826078716, 105.653265029892, 132.08572917231, 132.889802426938, 170.487852524139, 167.200187705803, 100.287855860988, 145.342846951713, 154.525557153669, 129.662348251212, 118.753394544176, 145.055849335392, 124.6188958002, 122.242836672429, 150.184012847645, 85.7315660154941, 119.329965960845, 150.383895343198, 157.801330041853, 156.618959133383, 112.893986154254, 128.657941853456, 151.950714378674, 111.517111668046, 115.797825460852, 145.715883051307, 152.211540861534, 134.904365782334, 149.520101368196, 133.418846463748, 167.919650681795, 106.322058988927, 133.951912347347, 155.284303864087, 126.063247865296, 120.549718551459, 129.374442017308, 189.347519675289, 123.126579254252, 79.2004200107087, 129.58629867949, 138.645392848399, 104.530577075911, 126.266473991352, 145.833713497034, 132.015793906823, 133.701843793576, 136.79039648359, 123.065306370264, 133.953586528241, 133.643157392482, 114.825832260405, 161.325967202304, 138.746994873066, 133.091029459905, 157.200541764309, 126.91944428622, 158.465095284636, 155.589530403386, 135.954592520418, 127.430384495298, 144.090939429681, 146.104449221236, 130.058436984002, 158.126259896808, 123.035799152384, 104.705210665106, 113.08261579607, 98.6734333739074, 139.767462955373, 103.320279809057, 128.846012098824, 109.222443690573, 156.696409373061, 93.4066877946743, 117.959975459071, 114.390049801007, 105.706131892476, 140.910141293993, 110.522560960275, 131.837951921212, 150.221283483003, 177.298670123455, 120.080515964222, 121.666901624839, 107.641143061316, 131.462016404407, 139.639947219722, 123.799107697163, 107.535704212831, 116.561930867579, 121.781923356657, 149.623122100739, 138.32348042134, 90.4412903671081, 103.603907830205, 172.009595787492, 128.066264838656, 129.43305323845, 105.647034358466, 138.147725993133, 167.111601476365, 136.115759821495, 137.545914824925, 138.328832276569, 107.399692853077, 132.368484924815, 136.583751248298, 130.841928843248, 139.891166428281, 128.710225505165, 128.848360381471, 126.996761712048, 151.774592736353, 115.557034363129, 135.017995704267, 136.657533635589, 131.832157877843, 112.248333192677, 138.015442217027, 149.457600427688, 121.604304385877, 147.196076724551, 139.576000791593, 104.230282103938, 145.977643337803, 120.86634890628, 98.9847935478076, 138.904539660603, 137.431069417249, 129.469432863883, 107.576650325784, 128.582653199314, 121.56284983811, 126.925472958057, 130.858461380236, 155.272318292622, 138.937875132407, 129.901168060298, 142.916350395668, 132.501025420363, 125.331414819591, 128.804081814129, 130.200946786889, 138.892342608126, 123.199481831533, 132.544662515137, 141.146899723439, 136.239928073244, 125.935468797832, 162.068757435211, 113.354215724229, 119.297282732827, 108.832338163324, 141.61277609555, 148.957254633356, 105.797262180161, 151.620796682822, 158.038109543717, 106.362717403841, 157.803669821751, 148.785905988026, 129.210290987389, 140.167772065886, 138.436197231338, 147.787216654643, 115.719961908269, 152.463618344965, 125.09834709741, 102.862512529207, 112.688494757282, 108.198922502221, 119.110953808876, 153.549993666023, 159.739604299403, 162.578827666425, 82.0172896292089, 125.142736260627, 145.460513637939, 110.631246369501, 142.018679292099, 142.388788105516, 142.523220338777, 121.895054991198, 128.358600756842, 122.845300145348, 134.18905275313, 120.69221876075, 154.718414278477, 133.392775233447, 137.36941213444, 137.860035001355, 142.482160826411, 121.778430830303, 114.518727809197, 128.465059592308, 115.535522759791, 115.371426770425, 128.257920003145, 116.895992479077, 123.900302248008, 120.786619892919, 96.6803809956412, 127.06435988578, 97.4133464525734, 141.443496853145, 143.53592695874, 157.321116412981, 139.473155235536, 148.612762287707, 165.875960472578, 119.181810499034, 131.111302112127, 115.35904901056, 141.706427674263, 91.167676562768, 123.138347660096, 137.260312354078, 158.654355016535, 117.825205171887, 129.088268328113, 101.758059607842, 159.169031096438, 138.226728006167, 121.026270480588, 112.063038107802, 119.312075405043, 191.205529167909, 133.609444785261, 113.349733592489, 132.28299152153, 140.31213152848],[346.553702999678, 342.629859629499, 339.8223704842, 342.702864707054, 347.05377086814, 345.662162974672, 339.932594480249, 345.731865782527, 351.337731326143, 344.280273248992, 348.610567178165, 339.950040360514, 341.446679036699, 346.334382396198, 341.511196372415, 345.632247385537, 346.628694473873, 344.325478599666, 343.31571720605, 347.237328575305, 349.704065158502, 343.010165234608, 344.385799923326, 343.311716846135, 337.328520561225, 343.478606061748, 340.75109392568, 342.552817744389, 340.597018368928, 343.706078293912, 344.559309366099, 339.614242110192, 343.376131710132, 347.525449702263, 344.887306045061, 342.359586997781, 340.994902289455, 338.646479284214, 347.74487516228, 342.720163158278, 348.54525839246, 338.098349858008, 346.074640237133, 338.123807052353, 345.948170856211, 343.577382541313, 337.914714173433, 345.872635042747, 342.872464986077, 349.54368010747, 343.529674548382, 342.029658143255, 349.182088786707, 340.702000136647, 344.15755625547, 344.950828035978, 342.468931921872, 344.732887229209, 343.446661919744, 352.518088090437, 347.650910089277, 342.709532156553, 347.393862714661, 347.29961334585, 344.079288431984, 344.076102961579, 345.194901001562, 340.438165019016, 345.8643847419, 344.914021698716, 346.58264301038, 344.234534395149, 344.067807852497, 337.410725602131, 341.338620783396, 345.478818037659, 345.835889530274, 343.123359084845, 348.068116928172, 347.414695564706, 337.087598816879, 345.227060236349, 348.312252844581, 348.1160866664, 342.505948681172, 341.710785088879, 345.892609780325, 342.961995245659, 337.191317845111, 340.382035056305, 344.141925186349, 349.437837803439, 346.224426792757, 344.570318253146, 345.397211346792, 344.796778862755, 344.844300149815, 350.398728555569, 344.275270434172, 346.005620690557, 346.544263737685, 341.716969073162, 346.03146856258, 343.581886066685, 347.956588619956, 342.027620233835, 344.056367616193, 338.786135835803, 339.323746019319, 337.037918783736, 347.692251787882, 344.273881153057, 343.608225402914, 341.765083613353, 345.367594038909, 341.362095447035, 347.63279348452, 340.751033706377, 345.985942965715, 338.434841714004, 337.79427501081, 345.610280490872, 341.637620832061, 340.934972137125, 347.051959329273, 341.107700169572, 344.877824299454, 344.259322653069, 344.24158303703, 345.753101695423, 344.815258058894, 346.757957373683, 348.158024192721, 348.822344086045, 348.935422071379, 343.412843262067, 342.936872896413, 347.532820714022, 344.183018719418, 340.987996212386, 346.536637397858, 343.142370827316, 346.160488038623, 344.380501049717, 340.541905819957, 344.00887112114, 347.291321992919, 345.03381451968, 348.667366096903, 340.752288133783, 348.555089165966, 343.809425980134, 343.287913423373, 344.687915976357, 345.300103712239, 348.937868870367, 342.655077479644, 345.624492500217, 342.666493261344, 343.548919059297, 342.879344122505, 349.51577320069, 341.67723967244, 343.690680287443, 347.154910559438, 340.059095880569, 340.028780083797, 342.296211650001, 342.20312847558, 349.894851151684, 344.480050139392, 341.109454168951, 347.391806637724, 346.637138638819, 343.941867701906, 342.592146137393, 350.795124031667, 345.741674104185, 341.016927495227, 340.481201103954, 346.912548561479, 340.483723808771, 340.128492784003, 343.412695053551, 343.61627537943, 344.65382964032, 349.834195195268, 347.43655603487, 346.958850400846, 342.974048177788, 345.739851881191, 343.61764950141, 341.139900863035, 344.092075856651, 345.177699204331, 342.515434138286, 341.852858742977, 341.396560794167, 347.023219311609, 344.201773625828, 345.211547509568, 347.307069259524, 346.267839610522, 340.819344971409, 347.920456589562, 344.22796096606, 342.012501014353, 343.435088234391, 339.815759338568, 348.334318265288, 342.450188852985, 347.741451014822, 348.188563768096, 344.540726822611, 343.263008781443, 344.64163391839, 342.361433368036, 347.527654639301, 343.554507266536, 341.892443352941, 342.198458078634, 344.726351510245, 343.988086362783, 340.551541616588, 347.800444784193, 341.589975467997, 345.06140662542, 343.513564796666, 346.615748168893, 341.417983104685, 343.288708395485, 342.1710988909, 342.741475743357, 339.971595973537, 344.845768381018, 347.303809706038, 337.916792154825, 340.589503112227, 346.295933816029, 345.776415609028, 341.068379433821, 344.786028413703, 342.63562458516, 342.584256466594, 351.363291086865, 348.013875280838, 350.13379980816, 338.703737077335, 351.525184365304, 343.905240712766, 348.446375379363, 341.630358059061, 344.61161624724, 346.48481684664, 347.587954492384, 347.838631451069, 341.046752876515, 343.372782705194, 340.089704459879, 342.590925535053, 336.975802712523, 342.693313484369, 344.086933873476, 345.930764305934, 346.770491967332, 339.05506889196, 345.893167140743, 342.210051425487, 342.92573281994, 345.210765124164, 342.343713669817, 344.432059826357, 341.252623705864, 342.92198841224, 348.671337076983, 344.360517822854, 348.014745623569, 338.415227833542, 346.585623016839, 342.440553183897, 341.351969411298, 347.305416014341, 339.899327864548, 344.28094406315, 341.445148990733, 343.931946523241, 346.908050026848, 343.601309996545, 343.426942554609, 343.579940038467, 344.135649786978, 342.496822783962, 346.400129597213, 344.42858764073, 341.895139804669, 343.457026855501, 349.493048618669, 346.794789149594, 341.722977953636, 339.536053811291, 341.523073423535, 347.737238358126, 344.501900423527, 343.576808684466, 344.975127203016, 343.097102685183, 346.640719378928, 339.306303503166, 340.688282090056, 346.460836489212, 344.309403799737, 348.300530495176, 347.129310746646, 340.85970815674, 341.930280248455, 343.731242701789, 346.98914316977, 341.095268196687, 342.258783058422, 350.53237929946, 348.631985904691, 348.282376640774, 349.139238171703, 343.486342465475, 345.445494366021, 344.962876012527, 342.084135765621, 341.358516082327, 343.62424770254, 345.499403099202, 343.597383457543, 339.272246173726, 348.00886350485, 343.569082930915, 342.217115638292, 343.418801559718, 344.611179317858, 346.526286142852, 339.161830842434, 341.828272574509, 346.629598863711, 346.374829892314, 348.210823484414, 338.675089814042, 344.70949151907, 346.43333938856, 340.798589119163, 346.738169905092, 342.851111938403, 347.768921961371, 347.746912937765, 340.737478559448, 342.01374002418, 342.090921398762, 340.538749680993, 344.635443889973, 343.9954699295, 347.226685381659, 345.882325943023, 338.122466597268, 343.298468254099, 342.281626005296, 346.032418973552, 345.076547884961, 338.225764162019, 344.994341011935, 339.319944403569, 345.614174830705, 344.098542490274, 347.63697614581, 342.750435116671, 343.464571416638, 343.453115449341, 337.552750647828, 345.724663071255, 344.095087075087, 343.275020361506, 341.217044596277, 346.804887244064, 342.164892038719, 339.782899513417, 351.442091527296, 347.82048765619, 341.978193145341, 340.958483946087, 345.729854134617, 343.848394276305, 341.83510667909, 346.86114630906, 345.299859482318, 339.685676101749, 342.679015239123, 344.440456738425, 347.593487992059, 346.338124686152, 340.132910146039, 343.895781265263, 346.79078597626, 342.183263527081, 348.79644802608, 339.998045933657, 345.234556752113, 344.221621665605, 337.43583459201, 344.722043710663, 344.846697041951, 347.25588367557, 343.824535818733, 346.257688423945, 342.802361306583, 342.313054071284, 349.34300000861, 342.181040441773, 343.700655095523, 347.703234073431, 346.540757859276, 349.601670372658, 349.888543181153, 343.885184087604, 349.648331944962, 342.56780983972, 347.459748280005, 344.299857302701, 339.836868056588, 345.00381019389, 344.030162262405, 342.833993613608, 345.238629348356, 343.871322545322, 346.08795113844, 348.275900897823, 341.973997512074, 342.320395147155, 341.963626657845, 340.128161319767, 343.535787008541, 351.361561918151, 346.729871376877, 344.93568170102, 345.486918323329, 347.716733029696, 343.970511615157, 339.427853777604, 345.636718256896, 346.104207155999, 346.853705580164, 344.117338689043, 344.608838103422, 348.28750462968, 338.913899754577, 342.888023088248, 348.232433976471, 342.32485466055, 344.555466704913, 341.331202593598, 344.236907410717, 341.476309844913, 346.050204706664, 340.957498798211, 344.808401387386, 341.524143517356, 341.396684320533, 345.441783184985, 342.836988437268, 342.384996414213, 344.514324758803, 347.687622494023, 340.44471670686, 340.187794951339, 346.104534538534, 344.252332962116, 343.438409867659, 344.83226212067, 345.939263334952, 345.839500362665, 346.438849807508, 344.926603694598, 337.731686257938, 342.273449741633, 340.846206790938, 337.717604503148, 348.872292902037, 348.703798543711, 338.491848549468, 343.426663791992, 348.671344935115, 343.979692329894, 347.32513451379, 348.75992612975, 343.406984202036, 345.878128281131, 345.775541976415, 338.008938565516, 343.83115102148, 338.038154840709, 348.090044256889, 346.011152150788, 343.899016503516, 340.93320497959, 349.826655118783, 347.900125853001, 346.488988667781, 338.029211137873, 339.363040109012, 343.172441081323, 344.545431405782, 342.697911503298, 344.879567648937, 345.305515698596, 347.414440276595, 341.729435810149, 342.943877058373, 345.887737706786, 339.929050194172, 340.40064748937, 347.922661545248, 347.19416294935, 346.206407994439, 342.893236728422, 344.019944937964, 343.217373549701, 338.647105790895, 345.798423302118, 346.401209440182, 345.775259737841, 342.418269586708, 343.214790008687, 342.250579710342, 341.692122130581, 342.298158226752, 341.666435751425, 340.566756767338, 343.95332910745, 347.467799725374, 344.898574866349, 344.929288493594, 343.301581739467, 340.691957055814, 343.90616331317, 340.104869039087, 345.543988384407, 344.060262879136, 344.256035844945, 344.54213229521, 348.141938882546, 345.693862667283, 343.222056449036, 342.351907323673, 346.714560572197, 346.009832213157, 343.27358495578, 343.258043956882, 349.161821111677, 344.516883215556, 345.152968521296, 344.957651383937, 341.677456672641, 342.46630729066, 347.183389670067, 345.017930007962, 341.606930930933, 343.654690891492, 345.175584683981, 338.607998417843, 342.853119517772, 347.406407655105, 341.565870718676, 339.521420118355, 345.228043231358, 342.064148895773, 339.456763252045, 343.5073536496, 347.702649639675, 345.122262497512, 342.842152165346, 338.403919698551, 337.141081217714, 344.983623264525, 343.186625229146, 343.338628418103, 340.940568171381, 344.106081252057, 349.43004966622, 344.166514385241, 344.687911035041, 343.683219505774, 346.931919031804, 339.822673000109, 343.941148404503, 342.887057882963, 346.329262153105, 348.762317597951, 346.054161091543, 345.605918575097, 339.853093902959, 344.025154043117, 338.753485695195, 346.745333596439, 346.262983058173, 344.161615480847, 335.946516741148, 341.177768674893, 345.213156251504, 346.232935956052, 343.863013697903, 345.395487396177, 343.252486383115, 342.581585385321, 338.913184539047, 344.903723367624, 341.014816362504, 343.157788843518, 342.139632077996, 343.960412473159, 342.058659885113, 341.624210922108, 343.052779294202, 342.496586154534, 345.479993604733, 348.281430835644, 346.027981973898, 346.610140733925, 340.276888046887, 344.467032103484, 340.42953455475, 343.842816684058, 345.185664948681, 343.200091378508, 352.968469811228, 348.291925024953, 343.756132460791, 343.608030102772, 346.4229538287, 346.677277663297, 344.170935568452, 343.675939779509, 344.018254330151, 346.102110079536, 345.531892680543, 340.488459042253, 349.384735306012, 348.900620423984, 344.888103047487, 336.716979647542, 343.753666603228, 344.18821717651, 339.683425380546, 345.030057138369, 343.334104508886, 339.971817868115, 345.780002810646, 339.352766506714, 342.527269267582, 340.007216365634, 347.621441476125, 343.80656010442, 341.397923249723, 344.468768884412, 342.084074015033, 339.623675369582, 341.044954061422, 343.312631521032, 334.793173691138, 344.90768624683, 351.461667664091, 340.144799153437, 344.699943669971, 344.702740505889, 344.486482113716, 348.762606580039, 348.335120681778, 345.792115596255, 344.803894338408, 341.581095624577, 344.069276747085, 348.281071813996, 344.344449930495, 347.94811273439, 341.336283593747, 344.669771796467, 340.372118832282, 346.753570604497, 343.614960787808, 342.123391715405, 346.771553924227, 343.292300162306, 345.467679719713, 351.100151076005, 341.92092583817, 348.152884360044, 340.067142321021, 342.267235802952, 342.662215184753, 341.760269615363, 340.867111930852, 346.80711327613, 347.620212936064, 345.5153909458, 340.47695035841, 341.280822690229, 337.768116312877, 341.762627952032, 344.640455810128, 342.521520701184, 338.395042885713, 345.743774331932, 341.852333344491, 344.819748255442, 345.150397998024, 347.696250355666, 341.960643765837, 346.429751470986, 341.234310754369, 338.454849366936, 345.951360623829, 340.479437497352, 340.754497372795, 343.10415750561, 342.13165601285, 343.945448458768, 343.362476071855, 349.28840501924, 343.523806621745, 346.523010940258, 342.735756599239, 341.937995159454, 347.848758173712, 339.905875905998, 344.936374816438, 339.036440507499, 346.035078362891, 343.102232595775, 340.686219145839, 343.753513853128, 344.057942317916, 345.087425343109, 340.135116055058, 342.818996438149, 340.517986894131, 345.685667167913, 347.398830532974, 343.685701268424, 343.796583661991, 340.740962779074, 337.42846821325, 343.016422380259, 342.975105104516, 347.183864377733, 340.794381952356, 348.200406836222, 350.133797296025, 346.536093761796, 347.620465367015, 345.434437026194, 348.334257979455, 341.586741884631, 347.070202087658, 340.717960087829, 336.548946111602, 343.839667783741, 343.256729952776, 336.522745203188, 344.05569471038, 344.134128398674, 347.460445622203, 338.992179122358, 342.828179989142, 337.868510843268, 342.75915901819, 342.018134402311, 345.717687094203, 341.440352307126, 344.209751946243, 342.328767269723, 342.15092304811, 340.565901194031, 342.165163967913, 343.522025959831, 345.318111087682, 344.48903289027, 341.471513821412, 339.255820802454, 348.867121120812, 344.377334344559, 349.24847600713, 339.838776041441, 344.882131705752, 345.571916416076, 349.078754051492, 343.519507037206, 343.772564433088, 343.007170874558, 345.280550259637, 351.046587376686, 342.941987633245, 344.37704910883, 346.443573732087, 341.027286244233, 344.749862689675, 349.508211471318, 346.679360353433, 346.825591534717, 345.33600199979, 352.00352758533, 345.203975332876, 340.762702202049, 343.40445691249, 344.676253866594, 344.220061556783, 345.396824531152, 346.392843531647, 352.279892590452, 340.360333975959, 343.5881669886, 342.750036121511, 341.411317348909, 341.862651380992, 344.147014561764, 348.724353477908, 346.305128666935, 344.890861992366, 344.106168336685, 344.542258737566, 342.595621404162, 340.408345158522, 346.850415828099, 350.2379285218, 344.985654525172, 344.449667533156, 345.424591130905, 341.850482258789, 344.240869518344, 349.316360447518, 348.093193335248, 347.930941260928, 342.398716268807, 342.736522824011, 346.50513118556, 343.424618548656, 342.811888108495, 335.929764412291, 346.928902002485, 341.269863403738, 341.966307641365, 339.535622004678, 340.868379380035, 345.910040933216, 342.847574832552, 343.449923737031, 345.78688795542, 346.868099782688, 346.438492242814, 341.38284283498, 343.194716262969, 342.044155320901, 341.618740619032, 348.292103971393, 342.634972216083, 345.490669743657, 347.69193678386, 344.550761943246, 344.023892834745, 345.317353029301, 343.369708741314, 347.43010572466, 339.326180804049, 343.988690053817, 344.888781628482, 341.178246485238, 346.008460284573, 345.591612241029, 341.541634626978, 342.793594941114, 340.814381783885, 345.861710543079, 346.716139829606, 345.343660999191, 340.772198992866, 343.644531631303, 341.831111799962, 344.648349251643, 345.696241201917, 340.616327535073, 341.377067585539, 343.753183814025, 344.153898772765, 342.298182552141, 345.174074760433, 346.149607440859, 342.156716547494, 338.757622925126, 339.707940207367, 351.076309151272, 341.063214073407, 350.328156464637, 339.592723694324, 343.062900988794, 344.48499663249, 338.451094575739, 344.150782436395, 346.175735964714, 342.83057900602, 341.168723552851, 346.318766667248, 341.158666659286, 347.902616767679, 339.878638795408, 338.752310388955, 345.416197337383, 347.591244389769, 344.911272649037, 348.91463968264, 350.209758553408, 345.841526570582, 344.274605619513, 343.879088754621, 347.805546234574, 347.316646437207, 345.70484791485, 345.117938936284, 344.601206345114, 347.974992196362, 341.018436749739, 339.83130035899, 342.730088515279, 341.213683971792, 340.353893163305, 345.966612526866, 347.989900394513, 343.673126270557, 346.903414424757, 342.802019803103, 343.123965868694, 344.025584786477, 340.255899741675, 343.604906482317, 343.86279913435, 344.891926930404, 348.892623382611, 344.867829703882, 343.407011119205, 342.469182314565, 346.021735821625, 348.695857934469, 341.163937424149, 347.138387311604, 345.88600493051, 340.72098225714, 339.793453141721, 339.894790350894, 338.491582037695, 341.64261049806, 345.616467060803, 343.966554560962, 342.172395062816, 345.676417793115, 345.108546085968, 346.277635728205, 346.54071663228, 343.349282843143, 343.957553360739, 344.791471425905, 344.374085914129, 346.467310372829, 342.548788233436, 343.414013770379, 348.323662187385, 346.1888003, 341.323661993829, 348.694037908501, 343.67964669739, 342.023184668196, 343.162241389958, 346.057270835045, 337.803594121731, 345.269671066068, 342.64116531185, 340.501336564295, 339.941522933916, 346.201929603157, 343.730477337428, 340.405093794865, 345.922545727801, 341.64059376066, 342.711567544087, 347.357325662317, 340.379713232354, 342.002172156448, 342.823055504245, 344.263400362386, 348.539222874142, 347.61596626619, 344.030719098875, 341.810732705978, 347.489407240726, 343.253887649545, 345.999521824646, 342.589635806528, 343.319600855557, 341.258399965381, 341.00034794049, 345.036060954093, 344.456917053594, 341.396857176665, 342.906551007201, 340.152056488466, 343.887465905341, 345.775948644997, 345.782572117978, 346.232124975815, 343.766857187464, 344.624014733016, 349.661669769776, 349.451749444219, 345.55836728716, 344.285087702573, 342.647015114604, 342.23895357749, 343.88395682741, 347.091425114435, 344.785778824596, 343.527774276025, 345.014694042561, 343.186701197505, 345.268901742329, 341.609398446742, 342.372626681479, 343.496790019113, 342.004465654512, 337.979303449356, 345.053764878776, 335.186616197646, 346.003275299451, 340.32367824634, 343.444595315658, 339.682412038179, 342.685535371531, 349.590393475862, 339.104842358855, 347.969914574834, 343.146591431045, 342.25772521595, 341.209383647221, 347.986594980609, 342.753117917273, 341.884919684643, 337.124370577765, 345.492334254127, 343.626615378502, 345.642077044984, 352.158582497558, 343.173729213936, 343.376002069683, 347.777084947286, 340.549453589005, 345.746856268783, 346.70831743344, 346.40458748531, 342.310839937113, 345.922007279228, 340.501551141173, 343.083544413046, 344.672517408321, 340.860589950757, 347.75699811682, 343.715318926665, 342.24364859757, 344.441388707063, 343.165017484119, 338.605066050465, 343.152694898773, 342.499903449634, 344.208240402668, 345.462640912673, 345.197227199068, 345.527921469076, 348.785735657758, 342.992550138819, 339.893700243699, 347.131985154528, 346.348492845913, 349.494798203477, 344.350544375009, 338.558035582871, 347.070686387711, 347.127980772495, 341.146412528291, 345.966975177773, 339.093850025901, 341.53929220181, 339.846228771762, 344.612460050596, 343.839995171704, 348.394681433659, 346.32866479363, 345.628505642491, 344.246413149314, 340.681988157826, 339.624593312326, 346.487080583441, 344.705885323755, 342.143193397564, 346.198227588304, 342.121540460587, 344.598973257958, 339.163158078938, 345.53467741312, 342.818913496267, 344.032131431855, 344.728938742267, 340.097261676997, 343.922226575202, 341.117667969444, 339.666487326381, 344.081401830264, 346.455888181469, 344.566284017231, 343.025545966558, 345.091612345905, 346.564051089244, 341.621813821439, 339.42523782626, 344.218748895577, 348.504122376546, 346.586163016668, 348.947038446082, 340.122248032668, 346.979365039485, 343.185397614135, 341.814911708643, 342.256984409982, 344.676040131881, 347.879265167175, 340.475979188542, 345.65447815808, 344.160933320577, 344.704294901402, 342.577452854704, 340.2971921331, 344.440746956064, 343.74350784748, 347.198950176001, 340.957289328955, 343.338122296056, 340.891721912796, 344.361824799909, 341.972145383682, 343.267226084946, 343.585951731076, 339.431290496146, 344.288192636182, 344.120513108743, 342.79393189939, 342.963378445885, 348.305463035738, 349.456633198755, 342.439346807273, 345.044434407821, 346.010809813546, 343.137890407673, 344.76672602315, 343.591709607492, 341.501568787088, 347.057497741969, 343.487955793444, 346.129720422187, 344.768581954926, 349.560389223515, 341.674853430931, 349.659829276812, 342.38310205901, 346.02357788003, 345.784988777515, 344.436393229491, 346.473712735197, 344.07039322531, 339.177747933268, 338.702475993436, 344.627899019422, 345.934717173879, 344.136486031568, 341.015923277854, 346.941775567196, 345.283711923412, 341.255191908727, 350.940182788285, 343.931792817216, 347.650508141043, 344.446671447655, 345.126663801303, 346.630412875608, 342.330545814785, 345.493514168558, 341.56239017212, 343.751993766892, 343.343747044849, 346.184231008689, 346.379475503041, 346.965801142359, 340.432694177536, 347.856781173587, 343.133155226342, 341.102219834218, 346.799145013704, 339.742530717319, 345.987188187233, 341.039450669779, 345.458214661394, 342.086159720415, 340.735221520288, 344.549327962826, 342.064548124264, 342.705690642124, 347.977326459624, 346.952575528814, 340.308734996908, 340.977162068443, 343.355636100445, 346.959771005703, 344.166016790776, 345.172698174881, 343.680121974734, 340.899762707812, 346.918783889104, 348.132465556994, 340.952438810996, 345.405178356754, 345.646109923296, 338.799133146281, 349.336254645394, 345.585659584706, 347.885370067321, 343.097954478517, 339.757749985121, 347.151568212671, 341.691459390338, 340.499016086736, 342.860065415699, 342.296464058552, 349.382251173385, 341.270591402576, 342.771501539352, 351.436252384535, 338.085631000286, 344.421026463237, 341.381577299119, 344.085578632438, 344.301090773379, 345.349429040513, 341.633980253776, 346.886566978541, 342.650887813326, 346.73340600655, 346.477489378026, 338.885156743133, 339.283220552758, 346.681504295131, 348.9173608545, 342.747895101837, 339.167759115007, 344.675180350123, 345.67676580987, 341.558468120557, 350.254846713471, 344.621798125933, 340.476930944791, 341.034915738152, 347.103388895977, 345.336363375856, 342.503679401323, 340.751033435383, 346.042916211808, 342.438200930502, 345.675628703893, 347.270756070426, 344.749969495495, 343.560619717773, 341.441330557251, 346.164477971725, 344.078344902122, 338.18336576161, 344.640718977207, 347.673480023375, 344.877545305173, 340.156713838009, 345.816293386209, 344.744385454292, 346.270411370034, 340.980295213587, 342.071806034009, 347.836547457007, 348.487623955045, 349.139839857494, 344.801338361429, 348.489682569291, 340.315723927601, 345.458920055933, 339.040737593511, 347.412103017253, 342.315040950498, 338.876223898643, 347.436150083213, 344.145237648733, 347.847509969317, 347.451026035436, 347.966971179138, 344.749751350956, 347.385352042437, 342.110989370962, 347.987874427362, 348.405444220037, 339.388944189179, 336.871851883594, 345.176908768942, 340.346574486683, 346.086423563201, 345.990900010086, 344.280761173797, 342.519033554374, 345.802133484269, 343.541432073922, 341.579171257642, 344.349078294123, 343.760170214334, 342.383487328583, 347.691473799422, 342.925076366944, 340.847934735669, 344.351638177576, 339.40664254779, 344.822551824355, 340.072655355342, 337.266915756687, 341.502228429376, 342.65995459839, 344.707844582064, 346.363012895009, 344.164171360006, 345.290308678658, 338.204290845256, 342.735853419312, 344.600613798088, 346.180225179487, 348.36015801261, 344.685806812599, 348.665390032284, 342.804453168341, 346.05641093069, 344.925263951955, 346.778421426451, 342.827570915498, 348.864839628397, 347.637399666515, 342.064408595273, 344.896668029019, 343.804131600037, 346.872665736373, 345.292520835598, 345.775393873691, 345.155676955179, 344.228829384203, 339.441547742664, 343.631957023385, 347.356839223229, 344.384993692778, 346.772160667907, 344.875464770557, 342.494747591101, 344.448272251992, 343.417039798313, 346.821007751968, 344.446165419228, 341.472562936086, 345.597330732496, 340.853936383861, 346.526783107012, 346.114251954895, 342.216099178086, 341.048357918502, 344.321327855616, 339.667402911896, 344.009992814465, 343.420704815891, 344.60046277174, 347.915216206525, 347.611439426429, 343.976985774729, 346.614615123084, 350.776480997213, 340.045142327663, 347.797577694492, 341.10948211943, 348.645129322183, 343.156561248412, 343.247689076741, 343.103379013413, 343.472295400074, 339.596457729654, 345.066814908654, 346.291820808987, 350.52574816873, 340.91809945537, 345.168114131421, 346.274100912675, 345.879017669188, 347.154477924909, 342.925895211969, 347.537565818979, 346.829435171858, 342.867773837757, 341.29976050145, 339.722570149787, 342.24947148641, 344.999335883949, 344.515639484705, 339.425646561053, 340.942185982058, 339.172111285146, 348.599237148377, 349.76804341114, 341.940252011054, 342.648178458483, 340.426381270849, 351.813049242327, 345.173438703266, 342.605704588614, 347.820294150981, 346.47862669553, 337.739026467398, 354.808003208176, 340.208075104755, 341.740049222869, 341.951501107647, 346.390164893309, 340.299493449176, 342.360216066544, 340.863047857677, 345.287021301776, 343.379751382592, 344.594211864707, 347.27851322098, 340.771902762864, 336.462274498312, 338.252969918211, 345.95362202385, 342.001012161124, 341.035675921535, 343.325324647952, 342.433136100685, 347.242577501583, 342.917476936157, 348.91809315003, 346.111293103122, 344.393008915261, 343.831776021739, 346.277607428563, 339.776647818287, 344.828774859568, 341.237270009256, 344.553181481505, 341.974479448454, 340.909939761669, 340.257045941444, 342.088893951943, 344.517530382642, 339.534288194741, 345.742894769004, 347.114540497567, 347.302683994398, 342.232204261479, 343.151007046476, 342.980940574878, 341.965122211886, 339.91496383224, 341.971547079865, 342.059504756274, 346.875985448794, 343.639120929011, 342.077991437343, 343.668264981527, 343.398893063032, 344.386244636797, 340.811904777239, 344.439919762891, 344.22520534675, 345.579229121472, 345.409045852795, 344.437101524214, 344.841858266703, 339.776682272027, 339.338264709716, 341.552861934293, 345.467631426187, 348.951659391052, 342.391790814569, 341.091593299258, 346.54034147993, 342.402748846738, 344.532728279498, 346.66051852779, 341.045911385083, 346.036058871064, 343.0236756435, 341.14936738123, 342.618405603764, 345.095560179768, 345.662469715684, 348.163584373229, 344.90916472817, 341.672028841928, 344.529941178348, 340.292275637625, 343.883758357409, 344.011591066529, 343.232585023789, 345.662921691567, 339.930007840225, 346.345668284516, 346.943564110423, 349.597493439164, 347.723058956509, 345.307844797484, 342.283501934977, 343.260064441318, 340.56457358634, 340.214654236368, 344.932807817877, 341.702541281828, 342.160748115947, 343.904994669453, 340.124692241152, 336.65005640178, 340.635831483085, 350.228912152351, 345.409438691695, 342.428927207239, 338.740543043048, 345.391521049043, 342.666579074013, 342.482703575969, 346.079511653484, 339.429652188375, 347.731393359288, 342.009943023087, 345.37057483624, 343.467405134403, 342.759280067078, 346.716243493592, 343.94393756336, 344.023256375169, 348.753798447955, 343.520584536184, 342.853112861222, 344.028741761924, 344.466691800907, 338.915076478917, 347.196462310473, 347.031589174887, 346.043275839317, 344.164703833553, 342.15513657395, 344.76029380322, 334.419330627644, 343.272170048291, 341.002305444348, 347.506616317611, 341.399690837158, 342.819869187626, 342.399359279225, 340.383565319021, 344.325752021223, 342.486361888471, 341.473080293827, 343.907212414296, 345.208069653148, 343.137816412922, 343.668218889526, 343.751321329944, 348.574610698661, 342.668326874398, 341.141909749562, 348.230487341972, 343.30728618494, 344.318992956323, 343.279017891549, 347.05397445489, 346.222872810481, 343.453005947794, 343.581304443176, 344.148900995748, 347.052493734242, 342.235783868034, 347.135941579002, 341.981637940879, 343.61074152984, 342.354529083701, 343.184162760165, 345.36166074881, 341.437138922769, 342.755264028405, 340.414592325405, 341.117463087594, 344.870933169502, 337.537547968308, 342.487583998934, 348.187040741421, 344.170089590263, 346.783544096241, 342.102506889284, 339.002025435532, 343.644505196851, 344.706248830455, 349.11980744428, 346.793176531239, 348.203759016026, 344.019410803368, 345.698526304421, 342.197326066703, 346.281642571033, 346.734282873732, 341.550821913599, 338.806635202125, 343.568504973091, 345.596004453404, 344.847762535392, 343.17795842785, 345.401125168098, 344.738032789517, 343.682776445322, 339.938156211376, 349.05803108373, 344.023148215749, 347.257372337112, 343.330912502785, 341.558866699485, 338.837563503297, 345.907386342545, 339.32780554756, 345.568875763786, 341.590344207912, 343.129103672541, 341.709829488246, 341.932745000732, 334.154478634351, 340.721455311884, 345.356735232702, 341.601457226844, 344.50683093829, 348.397829557056, 347.335551261273, 347.093105659961, 347.322477400686, 345.181699206415, 342.108026400274, 343.438304569954, 349.570977851338, 342.193213121192, 346.568533019798, 345.547716281874, 345.398713833986, 343.706665925346, 346.145364361551, 340.411585146749, 346.889021201521, 341.126494633659, 344.939109298666, 343.924958077556, 346.489123545778, 345.213340096393, 343.302606748033, 340.942072215172, 341.553863628967, 341.633942884526, 345.662789784337, 342.285738940833, 346.250218342709, 340.914203035722, 342.503081646939, 343.069663679212, 339.005668291087, 342.718445329994, 347.062540504262, 340.933494434619, 344.367276337321, 340.67288975636, 342.604258842125, 341.904792135473, 340.943448066785, 342.451429131878, 340.166248867804, 341.295936735571, 342.683509504425, 341.702369029275, 344.20239576772, 343.533189640971, 343.31072732313, 337.197503143063, 337.593056735867, 346.98035471778, 343.763043626046, 346.232950862018, 345.058379131928, 342.255370536502, 339.902056540334, 346.26115989441, 342.19908964407, 341.074772058601, 341.230684057087, 342.264791139849, 340.488800832019, 342.765811039303, 343.754052005139, 345.536427646247, 344.313588699822, 344.18385210762, 339.137386876884, 342.328970021219, 348.150292753959, 346.807306322003, 343.896524356045, 341.790853354394, 344.425157968894, 341.836903894314, 339.734209489466, 345.729285009228, 341.795942004673, 344.940465533641, 347.298793155821, 343.692968181172, 345.782096260615, 342.889309532703, 347.486305507164, 345.701457110166, 345.553063952433, 340.584040757637, 344.025097392145, 344.688872541567, 346.64727697835, 338.171726075714, 343.192584596039, 341.724039133575, 337.737577581301, 341.422846434394, 346.688398238166, 340.945083406181, 342.814108036847, 343.789728403942, 340.194888660447, 342.210237821017, 344.555256921856, 341.31891381191, 340.264312945007, 344.85681296556, 346.907474926523, 341.491155219563, 342.950658058781, 345.001211624923, 348.971441073748, 342.281263129547, 346.160148313066, 349.798288053157, 344.715507367085, 342.927102879076, 344.220672836497, 342.599884412443, 341.792945464035, 346.336415685633, 343.142340535198, 344.527135804078, 340.479026611315, 344.627349724748, 345.271636708535, 348.506035307098, 337.991030694947, 341.481155625716, 339.461507235046, 347.533204904619, 350.464886681504, 344.849983736089, 343.453886584964, 346.454435949574, 338.324861181975, 340.504383209658, 340.10743772257, 340.986792408219, 341.173904073229, 345.458246509727, 344.434753023223, 349.094628995335, 339.584571271728, 342.304719416626, 342.891555610834, 342.588316605345, 341.503842762894, 341.208838314398, 346.452027867483, 340.289263510407, 340.013701149723, 346.606271265121, 348.012266460869, 343.023759886743, 346.892284053039, 342.455759367986, 339.990289911465, 344.229811055775, 344.774971489893, 345.492762238739, 338.803814405029, 340.881038256576, 347.442867214508, 346.360322186263, 341.653887307347, 342.383254440301, 336.474170649429, 347.33822581467, 343.627375295222, 343.859887293574, 343.541922689537, 345.771319161123, 344.601695411251, 339.469206841199, 348.059457491048, 341.879938118409, 343.729410851119, 342.996155606695, 340.390522793287, 341.236754904407, 344.947102578359, 342.908941263931, 343.985562228163, 348.430187278004, 348.290184935575, 347.57074273622, 341.14617304772, 345.868423591963, 343.510552019485, 345.538051771307, 346.930276176681, 345.067737028848, 344.67766536081, 344.165372670939, 344.520734614302, 347.554818451039, 345.73713863894, 338.871381968784, 346.460828183342, 344.877483559929, 345.044447876373, 344.393716134197, 345.468163866811, 343.784261991905, 342.232281675168, 344.950447688004, 344.783176270891, 347.900641015969, 344.513133211794, 348.043799818631, 348.04102697796, 347.672041953594, 340.505870750824, 338.597457400497, 348.866048270583, 342.745570195434, 347.896924127353, 344.739405649468, 345.604483351612, 345.893519803824, 332.854248407476, 344.962330284118, 350.27077453917, 343.007673381046, 340.127336556399, 339.768722616177, 343.512688856914, 346.173991748687, 346.127482169151, 342.011563483367, 340.271766525817, 337.178121370735, 340.214896638624, 341.287357786624, 340.750989511442, 339.716990303969, 346.378678827468, 343.549566281783, 340.67624343572, 342.196828736259, 343.001277113739, 344.070431253216, 341.882096295129, 341.292845471174, 341.237656451158, 338.689846520427, 339.521376716501, 343.213370423916, 341.310136220139, 342.82226392579, 345.483292737861, 344.145802951225, 351.045041189981, 346.255714934702, 340.80996123683, 347.60271323771, 347.149966084856, 348.086325127373, 340.871970260099, 347.650087907499, 343.973694029813, 343.865966230366, 346.178374112866, 343.641037279805, 342.607746052617, 343.676522781597, 342.396402035365, 340.877412667625, 342.229080062371, 344.357549179124, 338.266270836106, 338.324172945437, 337.394150694628, 344.645347539612, 348.528530503193, 348.33092083561, 343.058814139628, 342.291961265061, 343.42841617024, 341.452193428385, 345.362860439423, 349.592237192967, 347.190457523549, 345.043224289129, 341.408774943268, 344.986463338225, 347.008325692986, 342.227022123629, 344.565239657012, 342.755388663382, 341.292753817793, 347.160015342771, 341.30356708569, 343.16514069551, 340.933568694918, 342.299260400871, 347.083597464411, 343.70636881064, 347.904391475762, 343.86873474825, 343.589083151874, 346.802542493775, 340.790930977397, 346.122489926631, 347.225760011481, 345.208910744991, 347.553827495555, 346.843155315337, 343.645093541717, 344.770817731416, 345.090504963245, 341.628869990539, 351.497305237287, 346.182530744216, 342.39042849433, 346.518339754851, 345.764966066382, 333.96666122591, 346.257248364822, 345.337798012673, 351.973253983476, 340.992820889026, 348.524895414637, 343.29738543622, 348.480265913153, 338.383318287912, 342.636448084514, 341.569351588567, 347.799652681843, 345.386266004913, 341.967616145115, 347.621305820441, 348.514671697684, 334.289334716255, 344.363937321109, 346.920925484195, 346.191448433106, 342.823490582581, 341.928110517273, 346.055888316665, 340.70742837891, 337.421084590255, 345.801429848848, 343.929156344036, 344.904026062345, 347.474053132963, 341.428631654641, 339.361980224099, 341.244523539803, 341.965260938256, 338.215784202766, 341.633667972064, 345.338169204803, 345.780864157116, 340.332574914366, 345.581154618296, 347.928038712953, 348.065612569125, 338.810689183791, 347.529727527773, 346.391411701362, 343.263550688214, 348.952403625944, 336.515615279496, 347.004337425143, 341.889410072919, 340.398961114083, 349.116847964508, 341.465377614264, 340.950135891466, 345.458185922618, 345.884369854458, 344.97339539922, 343.750722161427, 339.744083379878, 342.21303740222, 344.274031124687, 348.075279822549, 338.595067942596, 346.548119669517, 342.95190725808, 343.686985304519, 343.638670514953, 345.124947389526, 338.911814454749, 344.748978665032, 347.215251361309, 345.519774455063, 339.512853802105, 349.989251565844, 344.898418624895, 342.659445188125, 343.733154431921, 344.641701041513, 344.02424244811, 341.182052082254, 348.636602082514, 346.9027572179, 341.62719844426, 345.648796055712, 345.603878939867, 342.449715876509, 342.03739616794, 343.298190382225, 344.813862373672, 338.6746715779, 346.745311632849, 339.487488437458, 341.176146931487, 348.634815154016, 345.54597652102, 341.483743862611, 342.63978169884, 343.776236843573, 344.926280431879, 338.000362819479, 342.525293324455, 342.801496177321, 345.76047173, 345.559003616481, 344.401564750509, 348.106010051289, 349.261864403229, 345.416695806434, 348.227317181346, 339.225640050801, 346.78519244925, 343.800669230759, 342.39116102306, 341.094930200794, 337.121933344229, 346.563893249631, 340.444907912667, 343.699200638588, 346.454447943358, 340.316843935928, 340.546456200242, 340.250987623965, 341.926898003555, 340.670613690614, 343.450097575748, 340.463005470674, 343.097064858609, 338.140150837844, 341.672961682116, 344.640840501587, 346.079328005538, 342.929949521918, 339.913971552769, 344.345274532737, 345.361512926056, 342.008017173311, 343.992194025884, 343.161558184889, 339.931946428851, 344.101249328885, 345.798360001935, 343.524696490797, 345.958063541949, 346.560373273033, 346.988492839468, 343.373074860638, 344.918230182017, 341.571348100267, 341.222669993002, 350.285651415971, 339.997871384155, 346.335469198017, 338.702563800712, 342.975384294635, 340.190132083758, 346.890945982572, 346.014201879894, 342.020238648499, 341.981178380352, 336.18278477806, 345.864262360592, 348.322903750135, 344.623552209262, 340.574303964821, 348.22154019082, 344.942427253996, 337.786394920892, 345.584057212729, 341.383722396459, 344.549339101465, 345.177296632306, 344.633395733221, 349.101633015875, 346.510953562653, 346.73577152269, 344.695736876409, 347.264521172761, 342.497122587571, 340.361749150258, 346.535482161322, 340.19735030206, 338.500128185069, 349.81753656032, 345.489824495477, 339.144051329562, 340.019989908468, 351.3754484097, 349.019960474659, 344.308105291713, 342.144720509111, 343.929762921718, 340.545956952865, 349.604299670854, 348.369558606084, 345.441714293435, 344.419332621037, 342.268405987043, 345.608358386304, 339.12023092268, 342.83254759206, 343.90887985517, 342.028386093647, 344.204059142084, 344.249638522208, 350.659346183943, 341.841977929636, 343.31606155365, 342.851193429084, 342.940835265389, 345.546467822631, 345.572723781935, 351.687619354845, 342.791212332571, 341.264221747512, 337.90393645145, 338.672088491892, 344.466866195272, 338.763272583745, 339.231278087881, 346.909906862136, 342.690403437815, 341.411345846954, 344.17533888775, 346.718848685131, 339.382294539913, 350.330845595373, 346.413594691342, 350.511688695155, 334.70299690681, 345.916779078987, 340.495925560148, 344.640525193534, 342.610373066984, 342.957278378399, 343.049160638631, 343.644489210955, 341.562260840841, 342.362500942906, 341.230984901539, 346.436243358661, 347.484683357234, 341.93729859565, 341.685746140887, 344.929205960189, 346.263371157539, 342.640768760844, 337.744737101718, 343.340439438916, 343.342267869493, 347.497626927908, 343.206583055426, 340.553195063716, 346.693858509098, 345.774736947217, 343.894469801651, 345.025867450931, 353.961686191336, 338.100760157096, 340.220554066428, 345.729041740299, 347.911152770114, 343.134505018462, 342.656028382497, 344.169477748912, 342.950466407742, 341.433343982596, 344.722781017565, 340.680949832825, 349.035857344146, 343.527334970665, 345.832021784017, 351.657632399553, 341.893387853818, 348.935445070219, 346.218610355279, 347.247510489315, 345.694698531652, 344.965399686396, 344.413853693078, 347.815910708654, 342.140518954954, 342.90186909437, 341.796002854782, 344.245441958403, 338.448332339501, 345.456113869413, 346.859948122709, 339.676026171578, 339.658203347526, 345.692180851326, 344.317442315034, 348.167459160517, 344.025133307674, 345.431809892238, 342.489615558758, 345.459466227832, 342.328060380884, 340.141974621381, 343.179845558085, 340.504164331783, 340.261588609254, 346.600652693414, 344.829153764074, 348.283673633008, 342.561552619248, 340.370009218766, 341.972487773591, 342.739444146149, 342.559722603919, 339.865499009146, 343.863675655439, 340.720328323087, 343.123249705975, 341.652805481155, 346.7213549662, 341.272724429335, 343.328187948143, 344.8022289029, 341.047161770334, 344.194274545355, 343.651537576092, 343.77555187721, 342.113587381388, 342.442227321441, 340.734954457178, 345.40619502323, 341.094128503309, 344.679239447857, 346.27674243322, 341.321386277868, 344.335283411736, 341.85913196568, 342.736584046674, 345.278763160794, 340.871032802565, 349.009623391158, 346.02296364915, 344.097303358581, 343.960876043737, 340.475454586261, 342.903333361243, 346.632487555338, 345.039517829765, 346.407842062975, 347.430318361378, 343.77487276079, 346.148472140184, 347.574040746766, 348.00079731072, 347.314228420968, 340.047678481908, 344.761986079902, 348.251668216529, 339.544715784607, 342.806104100225, 343.714356677523, 341.758113159451, 344.741022850069, 343.346960711593, 345.595600194284, 348.088684475478, 346.589573433075, 350.819823502914, 345.191322540676, 341.761305328657, 343.102640735844, 341.498394806574, 345.509960634702, 343.19979082535, 346.723152069961, 343.901558725602, 343.050982945615, 347.083003349719, 343.832465793034, 338.017766049412, 348.869813129113, 339.707300329489, 349.47578108322, 343.61628740823, 347.716891847526, 345.475856915376, 343.838111647079, 343.995594974974, 346.876231639277, 344.897500612526, 345.628371419321, 344.016486783018, 338.507434500796, 342.862019543652, 346.11688481066, 348.165046621083, 339.143527042874, 345.928779684714, 342.094082912308, 343.586109219962, 344.659608198601, 345.865037716221, 343.934221573943, 345.407810769415, 343.30586032687, 343.548965518576, 345.987485095131, 338.090867181345, 350.219005705453, 342.854948165805, 341.844111004893, 344.217240744826, 346.348883658683, 342.294701101015, 340.63871043049, 346.393101593023, 340.912842338035, 336.702745994865, 344.467767599238, 347.327447454958, 345.483316348894, 341.790278637707, 345.473709248253, 346.989326362848, 347.31050311454, 345.37918578645, 345.983258012144, 349.469375859949, 341.69717063607, 341.77374820525, 340.935580333834, 346.113425776578, 346.443206113462, 343.459483936543, 343.338194525253, 342.398689591214, 341.491254361719, 343.401009549244, 343.117200562168, 351.078244205623, 342.955138403951, 348.081692587324, 343.957088344176, 340.824198082029, 342.779801183735, 345.288569413958, 339.331614799387, 340.038669780068, 344.056118218292, 346.234323735603, 345.738900458703, 348.087462981226, 339.110617061186, 349.005386552236, 337.029240352754, 345.17284151285, 343.592776435628, 343.693315620041, 347.799057642334, 340.512383584834, 345.795929446419, 343.251464746759, 345.691754579872, 340.437060777675, 342.381156171639, 346.449937713691, 347.126427246481, 346.70626491434, 348.702552576728, 344.887337294663, 343.064815124061, 344.633378196494, 346.760010739093, 341.569643648486, 346.28927581774, 343.309042749316, 346.156789558303, 345.298036005443, 348.225377089478, 340.794252729805, 342.654472862467, 345.556225405419, 343.897296228619, 344.685861015546, 341.481711085943, 346.713215054705, 339.838131594931, 343.158928543096, 343.248138742009, 346.547610786687, 342.175392899987, 346.053852118015, 341.499404892816, 344.138287903863, 345.683048870462, 341.836495964608, 341.218456122062, 340.552223045721, 341.549550848942, 346.907313442696, 344.081390286566, 348.346933376992, 343.464109473159, 350.424154490766, 346.540292322338, 344.218681255301, 338.174729226869, 339.084695481494, 345.973984786713, 346.840365594779, 337.679628064857, 347.446989732986, 343.268785669497, 338.056928802775, 346.735756905188, 345.623692550188, 346.484109485603, 347.184023823907, 348.484225775575, 346.507392861227, 340.558297257617, 343.023400097118, 344.415121468571, 345.999479649975, 346.162032411222, 344.943234293772, 342.479378245175, 342.877510775035, 334.110855979869, 343.765129895795, 346.235292742749, 342.664602583027, 345.160413995003, 342.590873878845, 344.376435446989, 344.022320051127, 342.940721672681, 343.233224923026, 341.896698628131, 344.46985637283, 342.911743233598, 345.86889749978, 342.762400888618, 342.712142225724, 337.914166997814, 347.626189770694, 344.286724543284, 343.033995888576, 345.711944092202, 343.705491029685, 345.933441006205, 343.57480277214, 341.758803833034, 344.782272419806, 343.686748339942, 350.745944280458, 341.224033217807, 340.413103443496, 349.107797720301, 347.717698827291, 341.888552107291, 342.528547688006, 340.827218253693, 350.536558686198, 346.098435439923, 343.011311182358, 345.008768089556, 339.560099020235, 345.682850945264, 345.47793245174, 340.975871024298, 349.164143586707, 343.108845842305, 341.15586262908, 343.589913416807, 344.03294763848, 344.98644140326, 350.13195684293, 340.341851238122, 345.278570612877, 338.86596675064, 350.442111348052, 342.422296075866, 333.843749385392, 339.675379544396, 345.430172300591, 340.127993911959, 342.630345705837, 342.383762250769, 341.022148698842, 341.455582425057, 347.885728636247, 343.641294794433, 350.631866962235, 338.385516307975, 346.110064518849, 346.344106877632, 349.211885479039, 341.934144588225, 342.715374593945, 342.426909577986, 342.118066346138, 344.897373701686, 345.650558195695, 342.971118889055, 344.448249422651, 347.416693658841, 342.896231223904, 341.299259745238, 343.472789686958, 343.736488738261, 346.313174097621, 347.098549853745, 343.156164714845, 350.268198796741, 340.928202966683, 348.484073699762, 343.603213127714, 344.888398908485, 346.616906867808, 341.292301952572, 345.661168556148, 342.512500632235, 340.939387414868, 346.231948437136, 343.092725646964, 343.861697915777, 343.193817975023, 343.951890178914, 347.131349967971, 340.495524391845, 342.854576863481, 346.672737711499, 346.465480042557, 340.521567986061, 351.027800150223, 342.777135439245, 344.755682611303, 344.147169695591, 349.277088281236, 344.099608794771, 351.293593288764, 349.010832241925, 342.859693796272, 343.416328837319, 341.469330019424, 349.084598093796, 345.123697805724, 344.428799528771, 346.39642265562, 339.71585550749, 346.906416017162, 347.308973474522, 345.906740223644, 346.370825804749, 340.627855124585, 343.447236984183, 341.563955246106, 350.808656742243, 340.947463594147, 346.323272819167, 345.597731007761, 339.747179317576, 344.359936196757, 346.798954406421, 344.759523005876, 340.108712358186, 347.959249511868, 341.967047432393, 344.842662878542, 344.323989851322, 353.784528782646, 345.013272200905, 348.431574437982, 343.741597292059, 341.801094437074, 345.817017489142, 344.00893446157, 344.393001902835, 343.349383915728, 338.989121670582, 346.071018545005, 338.902054077229, 346.793060118413, 347.230940455582, 345.186918067286, 338.697205221996, 342.493336473755, 342.689615313221, 344.598619995243, 341.728744885316, 351.704080680374, 344.104213986505, 342.434751504008, 347.814794572018, 338.852007169516, 345.946006308233, 342.427874052226, 342.215620382884, 343.778585225622, 343.518418390672, 342.189174095402, 344.541536189306, 344.25710577355, 340.678292926267, 341.074987188398, 348.729343302344, 349.840353271282, 350.24219145324, 346.307361220279, 345.914358450874, 341.338538747338, 341.59856221661, 343.305801743407, 344.850092173137, 344.822473348712, 343.278227998949, 342.560347075061, 345.751886402641, 342.571509034782, 345.045419392959, 337.971672813949, 340.820826790528, 342.288368720482, 344.28195743998, 346.9583346982, 345.255057098283, 349.805583236936, 340.234494497307, 344.600166785615, 341.418139084671, 341.321000581583, 344.853618270505, 341.916327078128, 345.243135966366, 345.648848787312, 343.722954183346, 348.402312763115, 346.100524380925, 346.530721839075, 338.884583427835, 344.360060231835, 344.209351348334, 345.70294122961, 344.885890579061, 345.102185670795, 346.167213196532, 349.708656382447, 345.419770431281, 348.49337132701, 347.312609897078, 343.676384166915, 347.1503764903, 343.819814685824, 347.370712283889, 344.667980153345, 345.998881534671, 342.757207748261, 343.342743998276, 346.195020556619, 346.96229814547, 345.283577452905, 342.648446138625, 340.396628667818, 342.708935666266, 347.618567394566, 344.253791325313, 341.606620716341, 346.61447139903, 344.268516976543, 339.025941164904, 345.544322036169, 340.637932380836, 345.826149295664, 342.075229159983, 347.404729871783, 347.324595675955, 342.965150519695, 341.789168961787, 342.420146794487, 340.730120495239, 341.481659553616, 343.107044675211, 341.770593311365, 341.680230161885, 347.78922807194, 343.292234945313, 347.464351683148, 341.407575000843, 342.195130835765, 346.496158939004, 341.443729270699, 346.520082968985, 344.953542201802, 344.591454278142, 337.138794230765, 343.588888407675, 347.879793434911, 338.795393610973, 339.965240452148, 340.518108537992, 343.312716319829, 347.150146050546, 344.207904840044, 342.983171286212, 344.204381852919, 345.62690805313, 348.111026079243, 346.754342540475, 341.369785825867, 345.408411241199, 341.263502299689, 343.287657571407, 341.626584743142, 342.999773040132, 340.447350194553, 333.498993303845, 340.752595920651, 346.932742717794, 342.849917675011, 344.207144388543, 345.265369079962, 344.456775194896, 339.538180659947, 347.247324925889, 345.96853429139, 343.828934565449, 343.300822248064, 348.983406213904, 346.465680444168, 342.907858652743, 340.30405015639, 344.399101082158, 345.216980943333, 343.023653337801, 340.069542627744, 343.047432315083, 348.175876826805, 343.434391526527, 343.881769309601, 347.127354505859, 341.516206285613, 346.332145718493, 343.811508975959, 340.743268915022, 344.123659863346, 341.110620850914, 346.864474602874, 340.253054340526, 338.977727240779, 345.116866785507, 348.086918538165, 343.397646364294, 342.894435056665, 353.817558050829, 345.714563628441, 346.181656252116, 341.735701327012, 341.831344752928, 343.366395448107, 343.179753606439, 342.301883505306, 342.611841077823, 343.217642963628, 343.823691277532, 345.125079906029, 343.851614995331, 347.434422333731, 344.276497262516, 338.543540576564, 339.313046790016, 345.548815305724, 346.184954612286, 346.978584989418, 346.512003252982, 346.995814823494, 345.935380065135, 347.605434661891, 337.28833533855, 344.13645077395, 344.462509405961, 341.510150608681, 346.032445921772, 341.479204558402, 340.902631971605, 342.115650720516, 340.75066593059, 344.995394635263, 345.539621149026, 344.735806497854, 344.249127192445, 345.185266050181, 342.394357011745, 348.386276919145, 342.805029271487, 341.291906297214, 342.943526461389, 345.643614959922, 344.856629002405, 342.532855856693, 347.405800013591, 341.116578380639, 341.914337561608, 340.209522285192, 343.604943720018, 341.294925159421, 342.920457796355, 345.3713840472, 342.902774835755, 341.476419381148, 345.449214669638, 343.277872822014, 338.398992876559, 344.757750218579, 341.167263288565, 344.584039072296, 344.395660572476, 347.493122843673, 345.078262663696, 343.923680098551, 343.062403032396, 346.723273559592, 345.393162742216, 339.569917608018, 343.926285493651, 346.511093088295, 343.36784895116, 342.345355657797, 346.094201629573, 344.410621096434, 341.526020613595, 343.669753445695, 342.771787415621, 345.846348006194, 343.255300545428, 344.521439972686, 347.847175007383, 344.791707635661, 344.00268657579, 343.440710931389, 341.690901340368, 342.228814401109, 348.20529962134, 341.981104322002, 344.020829566766, 347.003745613653, 346.119820531756, 348.715185852745, 348.603765032003, 333.662828201398, 346.332179147832, 343.018941048745, 340.149113716633, 343.389801533242, 346.058407232688, 341.476559996227, 345.512871574469, 345.02213106896, 339.384829872147, 341.057728200064, 341.183479693883, 346.679353883396, 336.213155111516, 344.290517492025, 345.407271141193, 344.683525816797, 343.40679636849, 345.918978405948, 342.525015367355, 346.068069447209, 339.453894682561, 341.225598271883, 344.683582058802, 342.911315019237, 344.565919697956, 347.499094444951, 338.611038348808, 346.754772880352, 344.652528920343, 341.740030040069, 342.912133449816, 345.015896092471, 341.498987349246, 343.675123972287, 345.66862085636, 346.142988991332, 345.151064908514, 340.661023407129, 343.959306366939, 341.676915194293, 342.056337997404, 347.713563072931, 349.932137373742, 340.769041641951, 342.772309578094, 348.006504371213, 348.515666943971, 345.314645119143, 344.290215772435, 347.035153068335, 344.223238564936, 344.63745667308, 338.994001640151, 345.40481474882, 341.552229194224, 342.722203799823, 347.741005953021, 341.455865438424, 342.347186758167, 342.195733030039, 343.599055932828, 349.569645103691, 344.615133038179, 344.520717012024, 348.065193427301, 343.271824760472, 344.33199287184, 342.512504284214, 339.965926520303, 345.372627988155, 344.890431262889, 347.025284807947, 345.31457614691, 345.042983567112, 345.43408232986, 340.33745301835, 342.184636965013, 344.46873556698, 340.642109695854, 342.954436440292, 346.598275033969, 347.532306413691, 342.258037201895, 340.273711110567, 343.977986454331, 341.940784411947, 344.994487329698, 342.610928656794, 344.444058702201, 343.385832316199, 345.36329282573, 342.90773698574, 345.767572158338, 348.937060667655, 343.880750004853, 348.365115541916, 342.708761563803, 341.612490295876, 348.073089125943, 343.089747344313, 339.466315639965, 339.538246676433, 342.499192785745, 343.183829711615, 337.597600247419, 341.06048002879, 340.925524050525, 342.957342533901, 343.646376015735, 341.627665372664, 340.611142656463, 342.247862134938, 342.36645993777, 353.940842322544, 345.806814605693, 344.492962439088, 335.016815611351, 345.187691310859, 340.931752739368, 344.397602175014, 344.067764566198, 344.327228287971, 348.009094153434, 346.530302930183, 345.515913038298, 341.435675085662, 347.738935374532, 341.052700230111, 341.421976024632, 342.86429552755, 347.067071852559, 342.7852528993, 343.854142772311, 343.600231975369, 342.523922916096, 343.614037479231, 338.091405971712, 345.7128752658, 341.311389729069, 346.372762468403, 339.838220138044, 345.382317262816, 340.63400930229, 348.357120501512, 340.66326317199, 338.770630888863, 348.314667624229, 338.577818925784, 342.738112001656, 343.724549900857, 347.217897443218, 348.877777278302, 344.01029298301, 344.038236121485, 347.129893772152, 344.983930898207, 338.489123462387, 344.267392896205, 348.170929736926, 345.372104854615, 346.775018805011, 343.330137960392, 344.899804020754, 339.480347748742, 342.270250545336, 346.121788834588, 348.052462757788, 345.702299273909, 346.4226135776, 339.00543688316, 344.350023898299, 337.374778333335, 343.349523302668, 347.572613969808, 344.757284804179, 344.198800084128, 346.249514562708, 343.618806122337, 344.869894079109, 345.819664789259, 344.279896325523, 345.854203755986, 342.928457865706, 343.97563827032, 344.352157921289, 343.97193009685, 342.740183786356, 345.396119733136, 342.442647604084, 344.260225869792, 347.521319470478, 347.133022639434, 346.823781875415, 338.375990148793, 344.594721355593, 337.902956369356, 344.267779423883, 340.420614194827, 340.573296867613, 341.109185835771, 345.108648221226, 347.737658858248, 347.458006504636, 345.711182379563, 343.638051114964, 343.645879891718, 343.635519450505, 337.818868817986, 344.341487554246, 345.048266940749, 344.379222281557, 348.773663984152, 339.787477985157, 344.068925500528, 348.031683081744, 347.425830774709, 345.854451780426, 343.745358715288, 345.27960133846, 346.919349278711, 346.513292613947, 346.983312573403, 343.75412714947, 345.08966435658, 347.95595448521, 340.882204130732, 340.84379164719, 340.978344765975, 343.541433769241, 338.487694691439, 343.969664712265, 347.145787618987, 349.733150385346, 350.355522799396, 345.949508322055, 343.530044974384, 341.360026368365, 342.793169943788, 344.917285445982, 342.251400408262, 345.517341630871, 349.05460883368, 346.52178680864, 347.592729909675, 337.268033319849, 342.178640162397, 346.14069390652, 348.725349168936, 344.637974800043, 344.151654983126, 342.628024994406, 345.585361735685, 348.394026078547, 344.086922872131, 343.008625295805, 342.79104840667, 340.320162129554, 344.975148187394, 343.571317773976, 342.689571121859, 340.372735157463, 342.965639660718, 341.442308757735, 341.498989040652, 352.505470068197, 345.888284514442, 345.23277269991, 342.859830302765, 348.408274773257, 346.615594027688, 345.360584400606, 346.204284650653, 342.394714075897, 344.292958924045, 345.282559363454, 346.412129985767, 347.327809142614, 349.441869440818, 350.015017070826, 343.604155034212, 340.345158100359, 341.363020030983, 343.708003648594, 345.609449074576, 345.00858185308, 342.127457265909, 344.121482706002, 347.164189645836, 345.709849351078, 343.587080718503, 339.444666207521, 340.738547126228, 346.375704679034, 341.782577667269, 344.815809417726, 339.791131598539, 347.184703934265, 343.464692752256, 347.549696052731, 342.944171410227, 346.774984414719, 346.265744929734, 344.276646309783, 341.857964800889, 342.775985976519, 342.867194080772, 347.196801496048, 344.079300607126, 338.807646095955, 345.638204719482, 342.522782814696, 345.074701427399, 348.384178127482, 342.893681599407, 343.052358780087, 341.652630790123, 341.825917630245, 345.115060291949, 339.008144628761, 335.883311577674, 348.76617890713, 345.49658770536, 348.343877150006, 341.317177377127, 344.370650054806, 345.469585436209, 344.066481453733, 342.752731895253, 339.891603041025, 347.892188071234, 349.067137675746, 344.587852883279, 346.895246334552, 341.233537407225, 348.276356517035, 339.731883675352, 345.192613335079, 343.304352996328, 341.407890942373, 335.651231199113, 350.272719470472, 346.640839577199, 343.954075885119, 346.550033725345, 344.691934406461, 345.367129498268, 344.830044370868, 339.660166658362, 340.159223602351, 343.531877534267, 344.949272521831, 345.214739828551, 347.010617502687, 348.562286908517, 348.384382413761, 339.023189436071, 338.259049755617, 343.776629793633, 345.282118152848, 341.608201539818, 346.216882225149, 338.189570150339, 343.944455723957, 345.288240598413, 339.450791350195, 345.463264690155, 343.589214110106, 344.60176417843, 346.97640488194, 349.134871635708, 344.161285126874, 342.047139867945, 345.415126702329, 348.031462481979, 339.889041711093, 344.490866568078, 345.461296974583, 341.600281286655, 345.833139389957, 345.788417560715, 341.613267889337, 342.420503624757, 342.88356885533, 350.2998985115, 344.541729505398, 344.485362733635, 341.867957572164, 348.455924342036, 344.135437347717, 344.211012585812, 346.296005367995, 337.770655057454, 345.704429793988, 345.873209477654, 341.558411120311, 348.457864512879, 343.931637861378, 343.214528090087, 340.982658757027, 342.283993374529, 344.592114901474, 343.568621092798, 344.441100727494, 344.45315341289, 343.104386503195, 339.23121558646, 343.635504733283, 344.071489301981, 343.764352035399, 346.707218074189, 346.520348948667, 343.175892466944, 341.869342019697, 347.725137626326, 346.650348783515, 345.619959992567, 350.36525471028, 343.788422197328, 348.391006939665, 344.63701933129, 349.355636582933, 343.248146892929, 345.414557902829, 344.87054429222, 348.420045564608, 343.52954779222, 340.755276409757, 342.977241123924, 343.071639547009, 345.501189455413, 347.432327949137, 338.492599106066, 343.435163199723, 343.207360222047, 339.937928918675, 342.972755119158, 343.59816829802, 347.438157865412, 344.173159059881, 341.819319988803, 344.422463046035, 351.178478050393, 338.433716577447, 342.150374009157, 335.803617876948, 344.91308088582, 343.156214727557, 345.822521401497, 344.221634183948, 340.872595916673, 345.131706576358, 346.959063556504, 344.163909486609, 341.544998372422, 346.228125042197, 345.415577173818, 345.849180154723, 347.242365292464, 337.827347083173, 341.590411296497, 345.479808745121, 343.719801004308, 342.13732643798, 344.005740606993, 342.976411224131, 345.277882617718, 345.513153724455, 345.758418009111, 350.558140280678, 342.413158714299, 345.296466474269, 348.164094741628, 343.28361496826, 341.209473250207, 348.524863707223, 350.407338736107, 347.401455153809, 344.053855972191, 348.150818342226, 346.456912272579, 345.238439584105, 342.560085837127, 343.038017103818, 345.837795001332, 347.204971321293, 342.532285461181, 341.852104403577, 346.646294640812, 347.191416144855, 343.47565835567, 342.409350221818, 343.723925153458, 343.59453655024, 347.576397422821, 343.838940831741, 342.419457725919, 341.657675688112, 343.522067668276, 343.638251066652, 341.289936364492, 342.262621192577, 349.159737848723, 343.397314709328, 340.07493428038, 345.250767605069, 345.412292821689, 346.048397236745, 342.451645631769, 339.276788503516, 342.211836528372, 346.452816106307, 342.399551941277, 345.194594331247, 346.600165181297, 340.539227266366, 348.337419739854, 341.74907728455, 340.748158820289, 347.106867813537, 347.862960429636, 343.717660112578, 346.045813207516, 344.775812404896, 351.43601320232, 346.391719124149, 344.368064438881, 347.975808092051, 342.564352373003, 346.486365197567, 347.312806088798, 348.422517912061, 349.236241225909, 342.44362770817, 343.02926236021, 341.25244168561, 346.686918248006, 347.835383374106, 345.238190707083, 343.478773755483, 343.510406694259, 347.941099742415, 344.614351475497, 345.926775021045, 345.584765456483, 346.752246770599, 341.385201315767, 346.10575578923, 349.450541759831, 340.308974509627, 343.776954918105, 348.021468282951, 350.444652188161, 344.623625091692, 345.338644508289, 338.396732548062, 339.488331082613, 344.455506908277, 340.619178570598, 344.850463858354, 347.579378844953, 341.995618035353, 342.607823845759, 347.991522002339, 343.091259751762, 342.70699074725, 341.280724596963, 342.511667503914, 342.946054343909, 343.102463807912, 347.726854892543, 349.338000615219, 339.387754966391, 343.878790216715, 342.660025378224, 343.33276869703, 342.554469855508, 341.442944961399, 341.270085185775, 344.37775490019, 342.885556360832, 344.753327431219, 347.638340861787, 342.717988530691, 343.756654360172, 350.699623570244, 344.137214604213, 348.137764326697, 345.951301506298, 344.09196134749, 343.433331327715, 340.400784326808, 336.52965148669, 343.744158209591, 349.057137822565, 344.131847984773, 346.592474670692, 340.924496473179, 341.53524888643, 346.132850902632, 345.773318211052, 341.971170943257, 344.695765418796, 340.654084745304, 346.855091321426, 348.462002439115, 344.460409418236, 343.135891887835, 348.42722422511, 339.826864008324, 344.754431538373, 346.821213042542, 345.54902603226, 342.291601926691, 345.260244282502, 345.397637055878, 341.152393897082, 346.209470604631, 345.40345110046, 344.021681037821, 347.55511933758, 336.993294338661, 344.525301598082, 347.14345667574, 342.463529762368, 346.681943198602, 349.298867887612, 340.058587100172, 342.819293613366, 342.556068423786, 338.482742108661, 344.153179471007, 347.733311306547, 344.094399637912, 347.789158353756, 343.251853654501, 347.275448722734, 346.917254339416, 344.258835455852, 341.586411408769, 349.256097774006, 344.452014955122, 338.764371587904, 336.308761717496, 337.095654143921, 344.203202156436, 344.383780282116, 346.97820155637, 345.19877584588, 347.992560533369, 344.719874217157, 347.652981084571, 343.512148488474, 341.808718114585, 347.180131370118, 341.677289889944, 344.036662270475, 344.6195013453, 340.031447879837, 345.793136954836, 347.052320843219, 346.510652331625, 349.415210782937, 343.67865726349, 345.421201387548, 343.96614491452, 341.648842846489, 342.358491621947, 346.479084272193, 348.936271523032, 345.63995027949, 344.556473181404, 344.641026675666, 347.606198544343, 347.886166570643, 346.396335900902, 343.24693035848, 338.687561121265, 348.773259433106, 345.63908977909, 347.509129032671, 346.279395085542, 342.933587605753, 346.100146286216, 338.859301551148, 345.977109800572, 343.253593435898, 349.43922313273, 344.123133791638, 338.141750523308, 346.680778075222, 346.410807088771, 340.626406451167, 344.511562855405, 346.047714851784, 344.426796388898, 343.325941215278, 346.722727326566, 338.123496066939, 345.411177046653, 341.523165650354, 344.268280594706, 344.330111580724, 345.698512435211, 339.858723844702, 340.218972605911, 344.241453160047, 341.523035555154, 346.788430435433, 346.764060516732, 338.56394312046, 346.756470833409, 343.322164867049, 345.746644613379, 346.514973361543, 341.609736485528, 343.341853266803, 338.988640881306, 343.926176591812, 347.852346054475, 346.886533969024, 342.518012963551, 339.559804464435, 344.977850041035, 346.934094990416, 343.065778401782, 343.982115134132, 342.77790946308, 346.760549267153, 344.352313288979, 339.377450917652, 347.321489595313, 342.790768115546, 345.095176545561, 342.560666797413, 346.688184049388, 346.561082409277, 344.545290862221, 343.410903772337, 342.997594729437, 345.450541381479, 348.856403450938, 352.031865845788, 345.40107711887, 341.877650231874, 351.161252932594, 348.1168638327, 345.062413855338, 352.342089404105, 343.981364517069, 348.391771996336, 338.9042690872, 339.515296738625, 345.225846441726, 342.514406098254, 349.929199692465, 342.902477834981, 339.748711572986, 340.397334328226, 344.183513777014, 344.347435829979, 347.878273120334, 342.220048039559, 347.749724087152, 348.9885029381, 341.411440266726, 344.871360599664, 343.768383284069, 346.705568780476, 348.232220795412, 346.440960856345, 344.159746944511, 344.337763924912, 339.78985314235, 345.429811655141, 346.273629828243, 340.656603893878, 341.32359240792, 348.014497822172, 348.556737837662, 349.150666095907, 346.267666907425, 342.574754920954, 350.78838600187, 346.536061934314, 340.48537309769, 340.181637687507, 342.337610604679, 345.833348649771, 341.797160719015, 343.987959472124, 348.235112241283, 344.95185309102, 347.382053553096, 346.734543551179, 342.29132053206, 338.885191011696, 337.995185487904, 348.473331644136, 348.029015944297, 346.916147098386, 343.486799584372, 350.033863432412, 340.214861683902, 337.968420786535, 350.508786649029, 347.394388642546, 346.952109381704, 346.335425812577, 342.222124490942, 340.675715469767, 349.060861366502, 340.322652263049, 343.661478714182, 351.805111516923, 343.246512718374, 348.650771721796, 340.040727778318, 342.292413786087, 343.629230556242, 338.262167051384, 345.667671907986, 347.539332078026, 341.015810806148, 345.476509536128, 342.081156340171, 345.812260368188, 345.269140711232, 347.187284145671, 339.98671104174, 339.35219725436, 344.871691070249, 345.647933838004, 339.443699822047, 341.78978445716, 343.327562246277, 345.440576694288, 342.333490065668, 339.154434739521, 346.097832998644, 347.906944689377, 339.875942878902, 344.41143182396, 344.531755086652, 342.775139144847, 343.759036959235, 344.188565036101, 345.82607213395, 347.920448862666, 342.483848638212, 346.255517426581, 341.684685634251, 341.651892077006, 335.854631849406, 344.252083568154, 348.020812226391, 344.586224805172, 345.626637931785, 343.145898236762, 338.711944027343, 348.617197538414, 346.650376976713, 341.924127124553, 344.156401395215, 341.439025100518, 343.838016906275, 343.946800761864, 349.279104471461, 342.083433696717, 347.289285755729, 346.0603307165, 342.419114736999, 347.386532170915, 348.865900932624, 340.49657746615, 347.459414250071, 342.512223377457, 338.701210320341, 346.39402823923, 343.43827642123, 345.736221631816, 347.075352728503, 338.492366431976, 346.044501952824, 342.791897823412, 341.35577011324, 341.9083674993, 344.03668252115, 340.931346033402, 338.854876634253, 347.480522548048, 343.168976784482, 344.713152625214, 341.317178507824, 350.937689946064, 346.093614215066, 343.231349770312, 345.298859767878, 344.554634650919, 346.900112854269, 345.854896167816, 338.368377713442, 348.19948946715, 345.463764110286, 344.692133994372, 347.298895565035, 341.343381688743, 340.151026777753, 347.298300628778, 339.178013275772, 339.311853052795, 341.877023461749, 348.102275808955, 341.405365657477, 342.795053287226, 347.079130019104, 342.31789050015, 348.959340005117, 347.601518822487, 343.881509957164, 346.264944137429, 339.742262530778, 347.177139214032, 340.443859551928, 341.571616592882, 343.606849726068, 347.352925444464, 341.632840500089, 343.50863693595, 343.691206678059, 343.926016558826, 345.04609752741, 339.414946019276, 341.802701334627, 346.799704905744, 344.19848565531, 342.832902189829, 348.141686594177, 346.861032037048, 341.745542655413, 348.309978214934, 341.568395745691, 342.093104717033, 347.409538880285, 343.105935549846, 352.116795166229, 342.142161518494, 343.743550610576, 344.720744274652, 345.633250242424, 346.614845420516, 344.779167290281, 344.332833413049, 344.667182868846, 345.215023581606, 348.009894049852, 344.881821449674, 346.116896580276, 346.352043643914, 342.523549289316, 340.965604985009, 342.941649193755, 344.445504035982, 341.730708699137, 346.004867933638, 342.731080005581, 341.384727652464, 345.442507527105, 344.200753604581, 343.539508291876, 340.389722832897, 342.567860747567, 344.820499688464, 343.189038567949, 342.386594496842, 339.730861830889, 348.006531537924, 340.416286985799, 340.106742477961, 346.70236239971, 345.936242967571, 346.444180274351, 345.866438724268, 345.449834434818, 343.750121465541, 344.453735379756, 350.924405730377, 344.847799353708, 343.460892871837, 345.765436235836, 337.547276387007, 347.852177531929, 335.266166882677, 342.503316423142, 342.956870913677, 347.346166635051, 348.476025954681, 342.745551036308, 344.506254562966, 347.787362108221, 348.661296381138, 342.669920088096, 344.595981948125, 344.461801159898, 346.000098839767, 342.914660387716, 345.839113914327, 345.691547527428, 349.310002159291, 340.434527568471, 343.546302908373, 347.587725607891, 342.732362020085, 339.771271489293, 341.285914964724, 344.708913654916, 349.132583663157, 341.818155331048, 341.924479436409, 340.508104222986, 346.062617160629, 340.581219889403, 347.463366839405, 346.466882802752, 341.393923611288, 347.163808930129, 339.834987916078, 342.348375504736, 346.028010453484, 342.40226207696, 350.569423729402, 336.877085840786, 345.164097800281, 342.856326827349, 342.014987710152, 344.675276937038, 346.699987711453, 347.512942262935, 342.210856600781, 344.04700736504, 342.639289160563, 347.287838833611, 340.432416052197, 339.91429590612, 346.45731326419, 343.357594032269, 341.730809512793, 343.125897161116, 344.737403435185, 345.060362998001, 349.967980290817, 348.293334881779, 341.075572174035, 345.284999070402, 343.067959270703, 339.585742892577, 341.778658295729, 348.233129570703, 344.431990609818, 342.588054570464, 342.690594971795, 343.001538985362, 341.86601452935, 345.62806877951, 338.27300536593, 348.03703558753, 345.527152344111, 337.867543314557, 342.04724791691, 341.198044118075, 344.240447364296, 349.192590415966, 342.949966716573, 343.322712839695, 342.471194787747, 353.178992168657, 344.146738653433, 345.732638610964, 345.648416146355, 341.188828963223, 343.822776987022, 348.251808953355, 343.33192933682, 344.524896144188, 339.477960707219, 348.723027771529, 341.214196838741, 341.332480108642, 344.066417764846, 341.682543482921, 343.228845341912, 351.972936725274, 345.284070666126, 342.954479493413, 343.950810379888, 341.832374652493, 345.34045847492, 344.587634319895, 346.371281976317, 350.85944515551, 348.697912640586, 348.407098121263, 339.499120743123, 345.936170002662, 343.255954279212, 345.545920460579, 344.995120582004, 343.747651180007, 338.976330575786, 350.317293730164, 343.324490416519, 346.019467973827, 342.695019470632, 341.153640308467, 348.000796169382, 344.610589386205, 339.796215118895, 338.258422940144, 342.033597274045, 344.582619950361, 342.381693822319, 342.12485938685, 342.893377150694, 345.529659369266, 345.57185211192, 348.856000540889, 344.368299503321, 343.614568348539, 340.392480884877, 346.657332507632, 340.957130880451, 343.846024472951, 341.801363596994, 342.890170734398, 348.995783842978, 345.921127629141, 343.872741543449, 342.16628627327, 343.88170609512, 348.115200986327, 347.388866403789, 341.617079031965, 344.675386982929, 342.358052776575, 349.215726621369, 341.126634640812, 340.635720055304, 342.645222763715, 342.327602246278, 341.413750897016, 345.075343463298, 348.13454234876, 346.659845621503, 340.8965500038, 343.939319491921, 340.271532931136, 344.44491825554, 342.931233918005, 341.295107740793, 340.800359254644, 341.338956192812, 344.83588327672, 341.443562233824, 338.930272068916, 351.191044307049, 347.341279708467, 346.15103235315, 339.23928079448, 343.046380076186, 341.567272386505, 348.319268287244, 343.550045961055, 342.956224027564, 345.793208796686, 342.711351803634, 341.859716763964, 349.583793814558, 350.779256441769, 347.561692741916, 344.40936994956, 343.522594541557, 347.199825307197, 344.981178452787, 345.235909230881, 343.910474721889, 345.788232481793, 342.806455758725, 345.21615256614, 348.725474524663, 344.512482167039, 343.615873709026, 339.838328777945, 346.374514296136, 347.134854668651, 343.866291290495, 343.620078552302, 344.913529215643, 343.00233929155, 345.248444412393, 346.958380941752, 341.202534383002, 347.241465389022, 342.515888112956, 344.913505916916, 347.461471658759, 343.27807898156, 344.570046138515, 348.13788438855, 347.142858617411, 342.854191102773, 344.118157427179, 346.268567398559, 345.00891910047, 342.870362781371, 341.859723150689, 337.911697280555, 345.639930032206, 344.872563872384, 346.785906572953, 350.667489042966, 344.458204644454, 342.74756417534, 347.494975411657, 348.872119581407, 340.913685860274, 343.888238792148, 342.302738040998, 346.642073412807, 338.911684317369, 345.959311789985, 344.484628920914, 343.544846324544, 343.385254191929, 343.505994057524, 347.548751849783, 342.075753283196, 343.993944937799, 341.862790615994, 341.404049485202, 341.815745254891, 341.873899440286, 343.841271125757, 342.937547824059, 343.086891999519, 343.630615879627, 340.757576847448, 347.681639694385, 342.073876418762, 348.100776283991, 343.168435963278, 343.780376458877, 341.652902955193, 343.260693805129, 346.346661076231, 341.887955828583, 342.312427215536, 340.71644048117, 341.125286035888, 345.130428702935, 338.326818066695, 342.778429826483, 346.661697016118, 345.02460957422, 340.672312371717, 339.17457989822, 350.158263075109, 340.596121737848, 344.71627056523, 343.920843868571, 347.377704532721, 342.397746908145, 348.554285536898, 347.296323837225, 344.269770491833, 345.535827884567, 347.864402142464, 347.480206428742, 344.465811736833, 344.090048198936, 343.456423663472, 349.203960869318, 343.318312829694, 337.465841895317, 343.349804150597, 345.55895752476, 344.159087924168, 341.618671319672, 346.005956133983, 343.273285948568, 343.384898182658, 341.584934600312, 343.495227409809, 341.337328247696, 347.938517918909, 342.888871649148, 340.762682789928, 348.809728858053, 342.742437443665, 343.331240898093, 338.751242542268, 339.7717926166, 338.005155329463, 346.7480316039, 342.058955804668, 343.788418404057, 345.805936492733, 344.58573688095, 342.009799692114, 342.582128183493, 340.69835293401, 348.995106019975, 341.019161448195, 345.794614924375, 348.211363604935, 346.218349178404, 347.57934203499, 347.228650541453, 343.620854181062, 342.475139834352, 345.258034162841, 351.160764656993, 348.345370870144, 340.834536092424, 342.255412232523, 341.976129566656, 348.043640126703, 346.537981948346, 343.591034079581, 341.493351457249, 345.284125802646, 341.549444370436, 348.519427251976, 347.828992870201, 343.16466224442, 339.624931232341, 338.925683764134, 342.865216214099, 342.981642223033, 339.529431296565, 345.875554259275, 342.042677998386, 346.522707137972, 345.040838732883, 343.59118015617, 345.813441049158, 344.277706335633, 342.024452579586, 344.224246595366, 346.357489532665, 345.631602267214, 343.636053489105, 346.080881450104, 345.178471210556, 343.835926934332, 352.365033805492, 339.178637848655, 342.258701383077, 346.322719659456, 339.353069505545, 340.557623649713, 345.843013653447, 348.223469249024, 345.657447200453, 346.959178269209, 348.66206780147, 338.369380397822, 339.432738950385, 338.77755633291, 346.460916055649, 342.240778617963, 346.841637843408, 341.975608813311, 348.7176182338, 344.086962313324, 348.097188642744, 344.197178711244, 345.92291281342, 341.639492492514, 341.963618453193, 344.888651505492, 343.781512417794, 340.942528793076, 344.280334042345, 344.08817687115, 346.339437064443, 340.364653589564, 347.123803528134, 343.085301098066, 347.471652526115, 343.078059861478, 343.804375505223, 343.342670966393, 341.27803456369, 342.95753282943, 343.552301049864, 344.990017151474, 342.759257653147, 341.850070843358, 343.605574730759, 350.042969830459, 339.289804937906, 342.479345475669, 343.379390173081, 345.551668635661, 344.817017107996, 339.412781054849, 342.915362890077, 343.301954578777, 343.251830051746, 346.69895179648, 341.585158325164, 342.272499564342, 348.288500769201, 349.734396429243, 345.516872357266, 342.758000118355, 343.271818840169, 342.484921220761, 345.734514506002, 339.510552971081, 337.788638277695, 345.746614005351, 344.214795032736, 343.701581120628, 343.422257532318, 342.135973807679, 340.039545717785, 340.309947321501, 342.444897203523, 347.006801285839, 343.232752600921, 344.150629205881, 343.218068162716, 344.635096138579, 343.124873180047, 345.789849502507, 339.977057936464, 346.011662323759, 339.126859484471, 344.085010890246, 340.507049105666, 347.472902293599, 344.123476151557, 347.959923262013, 346.112586480675, 346.764166382905, 342.945179228119, 343.750123161636, 344.7286031937, 341.252634755746, 341.778812728669, 346.20206179912, 341.742692898316, 343.887637890626, 351.402315933433, 342.815977807805, 347.283011113406, 342.856822772873, 346.280566296051, 344.310251658432, 344.579755889478, 343.755443614536, 345.169971272764, 340.897421248821, 342.593295253964, 340.929203748572, 338.121217737304, 339.270714585948, 345.974608236173, 343.208855055057, 344.711511052366, 341.901850732437, 350.004089468843, 343.873146184274, 341.449546359391, 343.320473146541, 337.055501443264, 347.927186510858, 344.505274603313, 344.410320538654, 348.448587289584, 350.865882448542, 345.427350592904, 344.139002398213, 339.303267592675, 345.711704342901, 345.461842873231, 343.775945062255, 343.191712857805, 341.896509740701, 341.724937135729, 341.780028132613, 342.592397356775, 345.303794313131, 346.331528489141, 348.227941943136, 346.366110132749, 343.232276175611, 350.019847492625, 340.254379391762, 343.345640735862, 346.426210472343, 346.057240674082, 343.985755656158, 335.979748796131, 342.97448253159, 341.383248882295, 342.921607208502, 347.469560162125, 338.769866899692, 345.738124559747, 349.402518252122, 340.307777422187, 346.942502756488, 344.971895350413, 342.112762005794, 343.564670626744, 341.362813392951, 344.223027704592, 344.606115496303, 341.884985211645, 340.101658797164, 346.113562530903, 341.782688509555, 341.688751409444, 341.666046743003, 347.722757059313, 342.802914029664, 344.948587737548, 339.657592662729, 340.833653310499, 346.360425519066, 340.662336951278, 341.954724046262, 345.006026325083, 344.652847861437, 344.27550102854, 343.394651592036, 343.690178064657, 343.212541725238, 344.742349470011, 344.104983582023, 345.802009593128, 342.294620797322, 342.297074251687, 341.627763891434, 346.73944775952, 344.201424081895, 343.648793734808, 342.286949173882, 345.923917415657, 343.066723582907, 340.833851815778, 346.991803785585, 342.5200216281, 346.605723437149, 345.815492903225, 343.476961138132, 345.031172468764, 343.072494202343, 348.121449215606, 337.389754055802, 341.273982043046, 347.216772014242, 343.755975025841, 346.638211823708, 336.852572805275, 345.430506898874, 346.43641947935, 347.313930975384, 340.470078290945, 341.396559716574, 344.860594402586, 343.646972084818, 343.565225968985, 347.467260691519, 344.831262503001, 345.295983789303, 344.787475114205, 341.58378906487, 344.420365364886, 341.747004875554, 345.058236266658, 342.421508690523, 344.867805068504, 342.239151752287, 346.931576168031, 342.690954621311, 346.434462954247, 339.050880837553, 342.354810108467, 344.006936467208, 347.497018942555, 345.591271760612, 347.380143392908, 345.356295034102, 341.762436728724, 340.729049928012, 339.942924404154, 342.480374662436, 347.664282657956, 345.62619457833, 345.536055085948, 345.320244064525, 343.663643137537, 341.825056754646, 344.327647978132, 346.95603141544, 343.280733184655, 346.740386111314, 340.827083759273, 346.358550705071, 340.973726769368, 342.476709512022, 343.629890832336, 346.708610920379, 343.912439199099, 346.463159116062, 343.203507878158, 342.244567923865, 345.669274763996, 343.414042317567, 344.775708257517, 343.173347627293, 343.524197926146, 342.44696335181, 346.149799966795, 344.816929393079, 349.413477761047, 339.013835451141, 343.308038588614, 346.248349155162, 349.642796303539, 344.69868015493, 343.525234537559, 340.902681810591, 336.860371126705, 347.428187658082, 346.201063481843, 346.790480868266, 339.20066618429, 347.062284413259, 342.914604931566, 344.91095995579, 342.642144757426, 342.26795821457, 347.801462586397, 341.614024654105, 346.045418377903, 340.780653006428, 342.222726714462, 342.701197774056, 346.413028371676, 345.795883194675, 348.088628677192, 342.239035720413, 343.807553983458, 345.403727369996, 343.66672046076, 343.163919129982, 344.271978898285, 343.97024784168, 349.127865156497, 346.170763488675, 343.394292729892, 344.455656264934, 347.467190596609, 341.588207279446, 342.350247453486, 344.484749131507, 339.489043404992, 346.090044933926, 341.130192805794, 344.141531352167, 344.230681206011, 344.932071326459, 342.504251740544, 343.061347368527, 344.997512599034, 337.558248772704, 346.893988025413, 345.539723504854, 340.423122320366, 343.175231531042, 342.553956756803, 343.630678289687, 342.605249357086, 345.514673357416, 345.878407504188, 346.818223235912, 352.39270593426, 347.459581126448, 347.741191097344, 345.767062074058, 345.083968077654, 339.211603026479, 345.604271133707, 342.720021049883, 345.590720289649, 343.64816059422, 342.254507749673, 344.030669014263, 346.748858187659, 344.413352040292, 345.43958668552, 350.094157677124, 345.454583913719, 343.849248931546, 341.058239095089, 345.848908384323, 338.674596529206, 339.277643487199, 341.669925488717, 341.818894257096, 341.572337650975, 339.150990220847, 345.669345249517, 341.715944558828, 348.492440560904, 346.206873078981, 348.16523446114, 344.647474314101, 343.529437436223, 344.979480578722, 343.349640331908, 345.240224053265, 350.555635434735, 345.08159129826, 341.082609744701, 346.239828896362, 341.738208044753, 342.897972010116, 343.148969337871, 343.108594166853, 341.122038460744, 344.827150095746, 345.647620479201, 345.648728476194, 349.260920455284, 339.55167835728, 342.886761728437, 343.665274401562, 341.087373657773, 346.494050118389, 344.300682791747, 344.754399060339, 345.828353189158, 346.320252363274, 346.685696939284, 342.380922536612, 338.766438378612, 345.617598977528, 344.286794364869, 348.208406503159, 344.214063171552, 343.599496768394, 345.461510652345, 343.078073723744, 345.613808035126, 347.07510737826, 346.303825413884, 342.821006456022, 340.567261313188, 347.210311587421, 344.611241456584, 344.716969659109, 344.11994042834, 345.168334089491, 343.103148970297, 340.108463397258, 340.499374171896, 345.186903989733, 343.552457945489, 344.420627926035, 348.397526821177, 347.984174645368, 346.962555046962, 344.318971926412, 344.489829422276, 338.86053716606, 344.349867080122, 340.476857471732, 340.733270488556, 342.349680391336, 344.575351670997, 347.111237023022, 342.338843286006, 345.31831443012, 348.114574401002, 345.649810030897, 342.104687290512, 349.37925291495, 346.440270388576, 345.868821635199, 341.782905203839, 346.153682259959, 340.801428240203, 344.215717143392, 343.358664351136, 345.225153341875, 348.933557999699, 348.296491990447, 339.757598604746, 339.664222368856, 346.371432742706, 349.375803978022, 336.756736777496, 340.053304239151, 342.955371389807, 349.392471887432, 344.65281849535, 349.780122607098, 342.744052136293, 343.854953198093, 345.730597313339, 348.070257274525, 341.650400552154, 342.445346797069, 342.005352918404, 338.658732183187, 342.581679811966, 347.055124874688, 338.882835803295, 349.421614224099, 343.389292983923, 344.737386569932, 344.394873767801, 345.241713646153, 341.716803942671, 345.303027235662, 347.682326980709, 344.888374621327, 348.539648298522, 344.394221742175, 346.059074149633, 343.821838256515, 342.475088417747, 336.972305776627, 342.702185236953, 339.265995663273, 340.792861807069, 345.792752856448, 343.453001039879, 348.306105801217, 340.432327330411, 341.288067544302, 344.037482208861, 341.875754395289, 343.570705887847, 345.399170374119, 338.575477858512, 347.481672048806, 344.073826242451, 345.20966639384, 343.856830308525, 348.139878234844, 345.166580157428, 343.263214090629, 343.898634624701, 346.435359294978, 341.73254908687, 340.172314846266, 345.709670551555, 351.31378565992, 345.786429626835, 346.341253166636, 345.713825614564, 344.129324059643, 337.586522508443, 341.865715942696, 343.04023152621, 343.342266239881, 343.299426443558, 348.31083047359, 346.286558764615, 343.244550096502, 344.517856414946, 345.690179954797, 338.377878941092, 344.719620968358, 343.643056402905, 344.276085884078, 346.803714417853, 343.757463020335, 346.008550006388, 343.344959188498, 345.218927781194, 350.310465232118, 346.045530415226, 346.924024724198, 341.244052853073, 347.101703574371, 341.790804955641, 345.226234607572, 337.167972102915, 344.785405425732, 343.793446544824, 344.709150011415, 343.89491964953, 346.283397833451, 341.604875938527, 342.905850072561, 347.507894384697, 344.619855373934, 344.039007480885, 343.272913253993, 344.13322616331, 340.349710037508, 342.013112943367, 342.263656359927, 347.41856993397, 344.693987356482, 345.465514301865, 341.162172760351, 345.886692229744, 344.874283096761, 341.574143322501, 346.076780331647, 336.781057584898, 344.315375068918, 339.515019229771, 346.590928748097, 339.541496197364, 349.63437249156, 346.863184464966, 343.379791685197, 339.747774551258, 347.865089959165, 342.147289771007, 341.348364125218, 342.514702375185, 344.255515889086, 347.725936742927, 344.971966284554, 347.015514025147, 346.618855689634, 343.431015426481, 343.478936816036, 340.621991523042, 344.143179013799, 342.155008775316, 342.535300443487, 347.848877105787, 339.338033783699, 348.74165708316, 347.64923029594, 343.653382305845, 348.003661242723, 347.810132090044, 350.872569846269, 338.3847209075, 345.168466011204, 346.607285107695, 343.381889702888, 340.587887745477, 343.716200169352, 339.708891438708, 342.899831456549, 341.149856505029, 340.910244497485, 342.016551633299, 342.155372107653, 346.193922390518, 345.145206111052, 352.361374107744, 342.220367102115, 342.618144501624, 340.091979886765, 346.789094829215, 348.990057690246, 342.366826598891, 342.81185199724, 346.403460369376, 346.77612791196, 342.078104684847, 347.181101154492, 347.28090205575, 342.339978319406, 341.28833237043, 342.637755222584, 344.493303248649, 342.949238914488, 345.794924950452, 344.965596610945, 342.491130556221, 344.069151865468, 345.58548858771, 342.402512167338, 345.91409933684, 344.068806827687, 346.680049596139, 343.501910332052, 342.530372146224, 340.046100488982, 346.114701687453, 347.04434161275, 340.335318859579, 345.435606622182, 342.313263657214, 345.733355620256, 349.207883178717, 345.493355456457, 344.116412566975, 347.057905574304, 351.353506745696, 343.116238210014, 347.651807742269, 345.454075601605, 347.632909544946, 344.842584210676, 344.591995150952, 345.849748544002, 343.830777055431, 341.720731332393, 341.119571424908, 343.579955083241, 340.779345678299, 341.658447308475, 340.209533935401, 347.704610531585, 341.931320166776, 344.387472272245, 343.918748179532, 344.975505664876, 335.010770627696, 347.935986098299, 342.456482566685, 345.612308952587, 344.354596415274, 340.21411024825, 346.315580376342, 344.018529466433, 345.20979220089, 339.69444693681, 348.655305655245, 346.924413073268, 343.308098154426, 341.369963182676, 342.250233698813, 348.373175241206, 343.144061830186, 344.800375931894, 340.429433557063, 344.128395151708, 344.134142229241, 342.079030087948, 346.98596527836, 345.33837907646, 340.719830588012, 346.264508472268, 344.702798208697, 337.384764318498, 341.895493271138, 344.174433123067, 347.363905224741, 341.107335050573, 342.872820306522, 343.601607879933, 344.881508523024, 349.13768310545, 341.693677236886, 340.3754286093, 343.968884763612, 342.180082435429, 343.053431347302, 346.266696580015, 341.520984671264, 342.501581134423, 352.877379469425, 344.040403145691, 345.86386880131, 345.147603868335, 347.213378710436, 344.597609111369, 342.943642052849, 345.8833378802, 343.261824315546, 342.46984594134, 347.538310024628, 345.921589021227, 343.977547598262, 343.960143900721, 348.475720051048, 344.08010196739, 340.487720127883, 339.882840699288, 342.612851638122, 341.675559847418, 338.108398344251, 343.242484534032, 342.072822973408, 344.764181688119, 346.870395007909]];
