# Supplementary material for: Hypothetical Outcome Plots Outperform Error Bars and Violin Plots for Inferences about Reliability of Variable Ordering
Source: PLoS One. 2015 Nov 16;10(11):e0142444. doi: 10.1371/journal.pone.0142444 (PMC4646698; doi:10.1371/journal.pone.0142444)
Supplement: S4 File — All experiment interface and visualization stimuli code is available as a zipped file. (ZIP) [file pone.0142444.s004.zip › experiment_code/data/one/69.csv]

	sample_num	task1	task2	task3	task4
1	1	510.579966671358	671.262301242958	132.098016213548	342.237598562456
2	2	527.901138596238	668.896014134565	131.962756777918	370.000502798477
3	3	530.549408116462	678.079911854208	129.340340106325	361.504691308401
4	4	540.904770531629	672.613273379398	132.237662821523	327.783814252108
5	5	496.826341411923	673.860487072776	123.275155861291	362.785246264663
6	6	531.310724759217	670.37484616398	130.715953189667	322.48834779141
7	7	494.894115802938	670.919886160908	132.517791093349	330.019210051065
8	8	519.10476095673	666.90595258002	130.503724624808	342.461020531728
9	9	515.465991788721	668.171745086368	130.740116797887	347.565842197958
10	10	483.728133014714	674.355462331298	129.004416490143	328.392992022239
11	11	500.137828208391	673.853075256362	130.837969590657	345.90564030617
12	12	528.962454184965	674.14925418883	135.838084270455	319.993061257628
13	13	550.901597495979	675.798965885788	128.502330541594	376.397950383975
14	14	513.184507629741	671.135397475721	134.688458834646	322.39353386271
15	15	523.312820845888	668.82046319366	129.710571451044	305.02753725915
16	16	509.35532344614	670.668728365925	128.970084837171	351.30254471467
17	17	523.859235650435	673.631777057509	123.710053820706	346.458449285379
18	18	493.658492098109	675.36678695133	136.438167557121	318.905561666456
19	19	520.611201542595	674.28327783689	130.335852189899	326.638281129011
20	20	543.479655043783	672.02352420819	133.50042671971	355.020274760105
21	21	520.474460101897	669.971052556503	130.850731162882	336.245771227421
22	22	533.622259370246	671.005013936772	130.091651716219	342.191603036053
23	23	492.968049796379	677.002412762628	122.546435216974	329.2608966671
24	24	511.677047949144	667.889623998444	129.734551324415	329.012137710417
25	25	538.036515646609	675.895114804101	132.864200839911	352.841241993187
26	26	515.999200926553	675.121341190279	129.709182712478	354.953697606968
27	27	540.695618851724	668.22696819216	127.869096005622	357.91616575489
28	28	530.806186906191	677.645059363651	129.305054170884	347.209756114165
29	29	536.350029795727	676.362072640621	134.736550438892	367.762604822244
30	30	505.949234168325	672.649594983552	135.613938302507	346.850466264155
31	31	560.84506290838	669.309241913526	131.889962898076	342.749330029374
32	32	503.276484306706	673.26310726603	130.789753823298	331.103250862988
33	33	516.323657658888	674.572053767413	135.515523400647	361.69832548843
34	34	502.974477754756	671.497494825426	133.591479576111	319.787083055162
35	35	530.730991564116	676.222318125993	127.771577134906	361.297360270688
36	36	532.741177816611	669.905299408523	132.937845005299	334.762788354869
37	37	540.481928118315	670.629528679	136.25860055772	360.943846768778
38	38	538.862261199505	671.994149934475	131.191213065417	337.92624213593
39	39	512.610232956174	672.908483410108	127.783269350435	364.487431280042
40	40	512.350217650501	670.48312722298	137.318051374709	344.330395847568
41	41	511.226093903809	674.236079703387	128.389872512689	352.242996955289
42	42	515.094513886532	667.300502998077	134.05890390851	350.251326027773
43	43	508.933268749002	667.070900023413	133.000915457964	330.922682661097
44	44	514.075791923078	672.409637838148	127.482180330293	340.104160822346
45	45	520.304078480022	669.540992256014	133.86480784775	331.74065111044
46	46	532.024583069284	667.388367437371	132.249505881039	319.089337819296
47	47	526.915413677136	668.846920379418	124.52960571007	360.428200982307
48	48	509.553386654136	673.568551171245	129.701494506665	330.207527279008
49	49	538.676962052335	671.666534651404	138.162573884434	358.884165432339
50	50	553.788344958068	674.421928091918	137.723962136423	314.020469867118
51	51	494.904654387427	671.969319604502	130.524442820399	354.100779567994
52	52	551.097510123069	668.834120860198	128.557662775919	340.96779435158
53	53	508.12853757361	671.444213160534	129.479097949038	357.718381576642
54	54	504.925832423646	674.133862950889	131.751746819526	354.945709564723
55	55	517.457904891225	669.394290017762	127.75469552952	347.099766561491
56	56	529.767271565281	666.868366902471	132.248591204691	348.388355415271
57	57	528.754858015248	671.109443060372	135.519915333707	337.51050568439
58	58	480.616609148799	675.837050019909	134.664388476529	352.041671898031
59	59	518.83760877068	669.755196004715	135.537140002106	315.505059870149
60	60	536.353414848566	672.541204800193	125.37274383585	332.973195236606
61	61	544.035151811455	667.975710084988	132.048546203139	346.700096904477
62	62	505.288220510658	673.679883284463	134.724045511303	336.437450301545
63	63	536.014043884389	673.135578456052	124.741664886633	357.518869807127
64	64	521.936591405877	671.845667735119	128.995171744551	331.76363570068
65	65	525.761719217453	671.439321510921	134.912051971719	337.884271122027
66	66	524.743203698332	670.848437540591	132.655613373035	362.777973520906
67	67	508.158609410945	679.368237792855	124.929364571471	329.643219245077
68	68	503.949056401953	671.565878524635	132.793278918038	337.320933835309
69	69	496.417732001675	671.266520433337	127.158290450746	331.601406340809
70	70	560.249545619913	667.996454849362	129.679702377341	326.767563725479
71	71	516.218886201127	671.685985080042	132.471372319148	359.346026520648
72	72	505.800752886271	671.200098490341	128.050962099839	330.010906755481
73	73	524.906176780677	669.368011667524	135.869766688515	351.972699638676
74	74	518.118724280728	674.144543636023	133.774938868564	351.415013659849
75	75	602.493971261926	675.307032935592	130.876888666799	370.835445786874
76	76	525.407061820453	674.629146389771	123.069376939029	314.751362924194
77	77	507.430084743611	674.510218350587	128.793476614628	304.739037078269
78	78	535.258884792166	668.348456244794	131.505888330642	358.025378890939
79	79	544.304325250748	669.376516860708	132.660641005525	335.215937813454
80	80	505.881895765488	667.128710031393	130.147928060166	377.117659706157
81	81	515.944740725781	671.836853828318	128.751290381296	338.115351368851
82	82	520.118092417084	675.718833895743	134.023693507463	342.889171316152
83	83	519.079237035442	675.105153572546	130.787881431508	365.058457121925
84	84	505.339259338976	670.954939242466	132.353186522695	336.682454371887
85	85	543.296059878951	673.831502504924	124.250563923792	342.981047558905
86	86	520.901272470685	666.45849662901	126.401986953692	358.595214509566
87	87	513.05207631484	672.925710650154	130.389192674584	326.277805334222
88	88	522.341291106578	672.727536586368	126.644941083476	344.682022833167
89	89	497.125963822841	672.040101366698	135.710695125901	349.558639994516
90	90	541.299616894802	670.105637502207	128.771508260681	355.917734295129
91	91	556.98203355324	674.923363738887	131.801289304372	347.56676772947
92	92	524.166438984543	670.207290135557	137.487595258845	338.155490847436
93	93	538.787818836766	671.735016315742	133.824737625838	350.136570542927
94	94	538.366717952935	672.942852683165	123.30140764656	326.066731027985
95	95	537.975308791912	668.787240974096	130.004362883397	336.816108560996
96	96	526.666063358308	674.43301880488	133.129892977385	333.521844549718
97	97	534.120039250456	673.076400216046	130.029021292985	332.862875737941
98	98	539.182616978015	675.128213674829	130.667882533037	353.237397735466
99	99	541.088084613158	670.992219870281	128.741253402648	353.033790189304
100	100	536.966313963398	672.139743847395	133.669175434318	354.731768645857
101	101	517.125745624624	675.672886105363	131.114616551618	367.863301583081
102	102	518.201716636324	667.54858923819	128.198490350437	342.642034116603
103	103	536.82351179598	672.38188994151	127.469161528246	341.592953490161
104	104	567.574853545701	673.318040535146	126.124873135843	339.115954324041
105	105	512.869930917369	670.764699538816	133.718943792831	349.202788047507
106	106	517.970535599901	667.29397306382	127.911017816486	343.473227965902
107	107	523.697123328517	669.685410505987	133.966081060831	333.626513612951
108	108	529.949617944696	673.110644889234	131.416610401738	335.643926067414
109	109	504.578704473652	680.022936308412	135.700622296698	348.703293598647
110	110	546.752324214133	665.73684899789	130.739076662046	320.766153485887
111	111	513.49823806452	671.877002043219	129.548122833912	336.944003678178
112	112	524.651489397367	676.133676445583	127.677513627053	314.609828395223
113	113	544.534136988042	673.66887988239	130.209930505004	351.77951466403
114	114	537.376091361037	673.191312488761	134.249125225197	314.874813311091
115	115	508.847121103	678.349468322463	130.51325804787	297.44103600856
116	116	526.677117059788	675.105222134216	125.531754210347	350.145876275928
117	117	530.279572729784	675.450760986112	128.225496748864	355.416893055968
118	118	534.860661603346	670.330775343413	128.472457596396	340.450389913739
119	119	507.668015672297	670.306629792776	132.026344212883	325.552906931151
120	120	493.069213581997	671.829061757098	133.832783947208	342.325571152698
121	121	529.494803283731	665.921420560287	126.177238158237	335.728246973634
122	122	538.681725042181	675.097727328724	126.658033526264	351.71788938006
123	123	503.791949434011	670.893656476994	136.839574951733	321.353754962775
124	124	532.654418120412	674.35019689075	132.610080561261	347.990682268195
125	125	508.536274984065	671.795263580787	128.467815125815	384.424064427618
126	126	539.45634389209	665.887338167103	129.115498824692	328.44374504978
127	127	515.095085352138	669.632654763504	131.339694021398	356.941147777278
128	128	549.583100591006	673.380929581548	135.262565376773	362.27246145074
129	129	496.600760334061	667.974608649009	134.598197521429	364.752351719579
130	130	506.723720141126	672.719924266925	131.704139011297	346.570511550173
131	131	503.306615409687	676.662847303762	128.878937559538	342.861163236038
132	132	509.887542581134	674.412730184303	136.376964193045	334.308847914223
133	133	511.760564613491	671.530288744504	134.127295222967	310.539147428177
134	134	513.942800589241	671.208251428782	131.752320536911	341.622310343383
135	135	538.572199767553	669.754788500436	134.043266027227	339.326393839458
136	136	517.782359444666	677.100634486892	128.926350580158	354.163208887327
137	137	494.944693233239	674.32131616925	130.257644913843	315.195114027246
138	138	528.570722424798	673.475522757475	129.275770639725	339.806274324976
139	139	532.024989022048	671.563844005496	123.356599170256	338.331195840734
140	140	523.655856457996	673.616619828942	129.707936997309	339.936342355672
141	141	501.374787754212	669.573351493976	129.584394300072	321.151464285818
142	142	568.252516016524	668.198351186286	133.452763400103	383.347065600836
143	143	536.812667223717	666.462028518018	137.346923546451	352.195440891418
144	144	521.621592612096	667.664887520306	129.49475733585	367.335830716804
145	145	548.364259654322	676.178845898026	131.341762718263	314.815114367831
146	146	542.854738397909	672.519309055771	131.810000605323	361.437000011087
147	147	512.454165903727	672.521905722318	131.571013261811	349.897500566171
148	148	530.623066472535	672.370428602646	127.514635045419	323.689845468053
149	149	522.867390939946	674.663260113251	133.085983174639	337.704555867738
150	150	531.104835802493	673.331255665271	131.57912806635	368.21841612315
151	151	528.685953020987	670.746543621981	134.432889609352	334.823388343905
152	152	530.32647361147	672.88021155566	129.924457944716	336.250169129687
153	153	499.095518411539	673.044907327595	130.437337366352	342.029773098989
154	154	524.766880804771	667.623238407299	130.045932549014	351.304955500767
155	155	527.671161648348	671.338370977144	129.649945055122	352.365198860894
156	156	525.029040403822	672.045024230074	130.883017488281	362.084258662607
157	157	544.750895440841	670.177640936156	127.719421547177	371.347628768841
158	158	543.222883456872	675.329803033043	131.505395226624	347.320166156618
159	159	523.983004449417	673.382762165663	134.208725396602	344.422280472481
160	160	544.994779589649	677.293238316522	131.652547815204	338.762037540178
161	161	521.174244357293	671.520789568648	128.963182373316	341.132712272276
162	162	506.591508715698	674.525040501254	129.33550179493	325.609262667974
163	163	493.422580962499	676.049017489244	134.622871852935	321.561451522194
164	164	513.106228904372	666.750173498289	134.702003202808	357.772187438892
165	165	503.747914949554	668.614585086958	133.179780559015	300.100180339856
166	166	536.743245512407	675.000338104065	132.388155039048	358.399670378592
167	167	522.120513843599	669.122016544713	129.938364079625	339.327084096812
168	168	509.274444984157	675.658688100858	132.027273334107	350.408603234384
169	169	531.693186756515	672.951436420322	131.116152024621	356.707505697547
170	170	534.864230365837	664.970811747752	132.858177978097	332.080151211286
171	171	514.435029701394	673.279041249527	134.338372245595	329.046752504286
172	172	541.184411571362	669.948597742748	128.272458922545	352.547826436585
173	173	516.117122153028	675.199067093998	133.545759404983	373.699312198909
174	174	487.011238465304	674.554842375427	132.156631995419	348.468372100381
175	175	515.480156693132	671.548296676276	130.068114151965	356.90018877489
176	176	517.148891478459	668.399390270758	133.709324207875	341.872903331846
177	177	492.772157087298	671.334930082936	130.827321494968	351.159531854364
178	178	545.439815364369	668.99341654685	136.380769401894	352.307182800587
179	179	519.972712675252	668.351617201995	131.50937551843	366.325724822187
180	180	499.967347757493	672.372899020735	134.646840523856	337.541720021262
181	181	544.670356484636	674.636096853567	136.050009921332	348.897103272883
182	182	523.129631785765	669.643928224697	129.010783795357	316.867159676284
183	183	523.99840316952	669.875004284262	126.625338375651	355.822441206178
184	184	523.521526529918	674.535868319364	129.565036481822	383.266435331454
185	185	530.750847570121	670.238151529297	132.026081950873	350.254649493559
186	186	543.698170089048	668.172506935622	132.143322462128	320.587690447512
187	187	532.997969461233	676.410851386089	129.46402166682	312.370177455178
188	188	536.130945946679	672.223641307539	130.25765363622	332.269359843848
189	189	509.897648284282	669.377754521702	128.723572049838	371.229165531221
190	190	521.520268228495	669.183942799963	129.461488032665	342.262769176899
191	191	497.629178353786	669.220621125017	129.350277011457	337.240151288714
192	192	532.608162201181	673.564253135671	133.616818594678	359.666216995012
193	193	499.266668530452	667.435238671323	130.580176769142	348.247706833171
194	194	524.742798026032	671.152706738144	131.750277361217	321.24980468496
195	195	531.322602407912	672.712948475235	128.871990819958	322.298370153657
196	196	524.562967912038	672.373102702637	129.447592390015	325.040989789199
197	197	531.702163299367	664.560088969211	133.021898931754	349.065589062353
198	198	523.700377019294	669.690371417506	129.861437415238	370.323133977073
199	199	525.164899453232	676.659039001881	131.949923763618	333.918626143025
200	200	506.897043596909	671.489335239616	131.434645683044	356.654189171124
201	201	545.1245305341	671.620348294329	130.953753518327	309.114129608011
202	202	521.946044648495	671.011678212884	127.886742991963	363.7679434312
203	203	510.257911906342	672.902865182004	136.246151107772	338.798308506242
204	204	524.193295623282	675.013757336899	129.607703285092	357.313586663172
205	205	528.282591142019	670.719648503276	127.830368926051	376.114485610023
206	206	553.683967279633	668.100374049168	130.039306679855	352.703652963402
207	207	543.331610197249	674.669637331418	130.322936308767	351.30606380297
208	208	525.391535564067	674.322673187606	123.032211371327	380.037767975314
209	209	501.117740094901	667.685575112226	131.840694911888	316.55518405897
210	210	531.515388960945	665.240301489297	136.582468683228	327.553915041288
211	211	515.176806419519	670.005305742923	130.065894130097	352.164878178698
212	212	530.363159718839	669.506000226333	137.655681145266	341.540601902377
213	213	509.663531664015	671.406454674945	133.266222093993	342.450238175383
214	214	547.883609850825	671.51743874921	131.502287170622	353.241003529274
215	215	519.687281394563	672.381369136404	132.258813374435	330.591880733431
216	216	517.308930781947	668.045765626641	131.509032564545	345.003937950707
217	217	499.605352338265	675.006295083568	133.407418590157	343.867202955702
218	218	556.628653544425	671.268783341294	131.211113966816	331.912063676841
219	219	535.087391740252	675.78837223828	133.483206067018	323.923409200112
220	220	552.705534572925	674.000792480099	128.818779134563	339.637306245888
221	221	511.351813198356	671.448372089765	132.984039680341	343.562287752101
222	222	548.711368122505	669.331597092953	133.718054801792	356.444766387
223	223	520.958941793625	669.210511100574	132.992995355729	310.732856005982
224	224	527.782601141257	667.067718916523	131.704519196239	355.02002770938
225	225	546.452815768251	671.812212104097	128.865214494772	343.577363680381
226	226	504.081163277213	664.687259018464	135.310367637177	344.408979735724
227	227	514.870133901339	669.21686317516	131.071039832842	347.924983816212
228	228	545.965582356622	678.675401257774	129.063432229081	346.870823423239
229	229	503.271355134885	672.425337682389	130.688188263621	354.052878764259
230	230	493.775793408068	670.825895628385	131.084407771889	327.591474490273
231	231	535.837300000735	671.006858954758	132.18625929168	349.83185836553
232	232	536.12340210309	675.467609801308	129.961799637746	347.475962064441
233	233	527.111269156691	672.856511278843	132.21840164387	380.298351594248
234	234	537.169723123785	669.916758644399	136.539684895699	364.421313697206
235	235	523.652994093888	668.391068341256	123.232463027619	344.501103485905
236	236	524.205700055837	674.14827625951	134.495050679529	370.120210223646
237	237	527.128599878957	679.027429611367	134.439671568392	356.475933111932
238	238	516.197522969671	670.426885214401	129.143525157614	347.241660938822
239	239	533.915240021381	674.567854618209	130.283616842875	353.70839324602
240	240	518.178759161914	671.455894536368	131.582914001036	339.952133103062
241	241	531.819904486095	669.21329766376	135.996077829618	342.999192903027
242	242	524.061893650984	676.964221549772	133.407705500723	347.76985520716
243	243	501.888176765044	673.078579985864	135.787670831633	357.253951992528
244	244	517.620481252543	670.902791508656	130.853219441037	353.457927242831
245	245	519.194868087483	668.609565863753	129.636668498513	345.746429834701
246	246	512.405821353209	669.652966040896	131.236452941346	351.123027128299
247	247	523.707200078254	673.448819601722	129.919384338873	360.83826315763
248	248	513.356130241141	674.701007469969	132.11482307597	312.629041812484
249	249	521.439441978115	669.858598796147	132.129904302406	335.052327691832
250	250	483.886065025037	669.658383050045	130.848091414301	345.58650409415
251	251	537.586927412891	671.01445539072	133.255618691686	351.479519497298
252	252	519.746176000582	672.925014954966	126.975835059663	344.834220841678
253	253	510.23642898864	678.760162675543	131.206180115069	311.636364743322
254	254	528.22930305024	671.927173422554	128.120154475638	344.65830893495
255	255	553.671201533161	676.150606095767	132.782378989657	334.551543520895
256	256	559.583138568067	674.25167316865	135.11291998495	347.459466717992
257	257	493.212855021774	670.879900307397	131.590946019974	342.600851698377
258	258	551.751961593708	673.693493327983	135.758249328812	326.315676297
259	259	499.102386470385	669.323827627188	128.855440772694	338.286134672953
260	260	525.94638926914	671.956902117252	131.862914519336	356.840080864648
261	261	517.478458323902	673.918235052694	135.128759266029	336.154355023161
262	262	523.767295864486	674.793727032864	126.365177179176	322.959180744066
263	263	535.003539453977	670.180264875695	129.256992544274	356.772850974572
264	264	501.049489424374	677.157530274634	128.409463058866	339.86989833515
265	265	518.176630591044	671.015437548675	123.908926778184	339.214507503379
266	266	536.850105096924	675.003070064603	132.870340828195	347.771472922637
267	267	510.894906091698	664.939368850264	131.73413325337	341.210870779345
268	268	509.326547260812	669.536103721135	130.986289561212	341.277642716711
269	269	531.585327027014	675.691365640429	132.85581240993	382.751870046202
270	270	522.213746918189	675.265832801413	130.288030498367	340.888805368714
271	271	504.343913721833	669.707595363743	130.95980419285	320.975680942307
272	272	504.492057825392	669.046103809071	126.495648140733	348.624159865336
273	273	524.424343545753	674.563864202912	134.105638536091	343.322137680582
274	274	508.761774248272	668.350430238965	128.688691925991	350.904916321677
275	275	534.89353545811	669.821972400943	130.019868918965	376.21259049915
276	276	530.746951764151	669.379589240686	130.854198440943	347.240022904204
277	277	514.8663159638	675.272106826862	129.044838555717	356.594888032997
278	278	544.980646530723	674.769582060987	129.589513410679	351.973124379761
279	279	494.832843348931	670.879414830688	129.976095366716	309.297745827076
280	280	508.087782593379	670.508371429503	130.412533653048	344.465610776912
281	281	549.389060645918	672.746160502993	133.185110721887	333.393766495324
282	282	530.789356997822	671.841386886009	133.96554487235	372.216586027782
283	283	527.252662447432	673.087555800695	128.315505806232	363.64141062182
284	284	523.888158444399	665.745634434908	123.591762512077	335.626157459934
285	285	516.812206003244	666.793837458025	136.577657018202	354.215657022551
286	286	520.734554006091	667.983999513073	130.836818406492	323.08934961678
287	287	506.395189359479	678.002959568658	129.707429642399	325.121220367891
288	288	528.422466674505	675.178606087933	134.14274358789	377.413003063557
289	289	482.990978063306	671.970019987935	126.584179057721	339.826757431928
290	290	495.829224115761	668.694452737373	129.733092044431	337.935482909375
291	291	535.573164839688	669.894622323636	132.482825263805	350.329262072979
292	292	536.153275987839	668.60390299727	127.342918152171	364.85609767584
293	293	535.092046332523	667.878782902225	134.646497972905	336.814238501629
294	294	522.385082067907	675.640940120667	130.377113956318	327.303387749032
295	295	527.039101485088	670.528142515284	133.322931344018	348.922453592346
296	296	524.237155751572	677.136186887307	127.19519883239	354.54417703768
297	297	566.720948375832	672.144431780374	134.004459625825	309.715073052795
298	298	523.832118332786	667.199927051068	125.974564512914	319.208446602977
299	299	491.737052611028	668.377700193589	131.350225559798	371.269483137248
300	300	515.971661301775	674.717410316487	127.464753843931	348.199451276239
301	301	547.40325485947	673.861525790419	129.955898910198	337.211109175463
302	302	545.477952988752	672.129848552721	129.584012426705	339.122211595656
303	303	514.791191992319	675.746469726951	128.101439469647	320.473615205799
304	304	544.119638534399	674.074762973966	133.041895792858	352.246146114229
305	305	530.865176527596	671.667724930501	128.370930470464	343.330327220948
306	306	563.28420328012	668.109593456218	132.935318815835	363.865576423589
307	307	507.684579487	673.707843121126	127.015176518884	352.998790716443
308	308	517.892183197485	671.481743600421	129.588229753304	355.675290116838
309	309	498.06753894395	673.211724128603	133.672795627231	377.414359165567
310	310	506.844322454078	674.812818389306	126.927837267507	342.672792766935
311	311	507.564217097245	674.679785693439	131.878717308433	351.157901574152
312	312	517.25862753231	672.659406955555	132.6301132397	362.110953181509
313	313	523.470387495264	668.516030451142	137.453204904458	381.53927860172
314	314	507.178940559002	671.472758379013	132.532008035384	366.50919336163
315	315	500.805968428434	678.243512319304	133.228817019603	343.114902654821
316	316	498.376857531782	673.854585217074	129.749574281544	350.353008766694
317	317	514.568299343589	667.247337721456	129.151827636845	359.642137508544
318	318	502.480835906144	672.249667181612	129.358118864854	337.980735787884
319	319	519.931302932086	671.257534948178	125.831435794231	333.275539714503
320	320	547.106700816923	674.047270657641	125.988984250247	337.136045513754
321	321	542.682013669847	671.767361899343	134.203216395522	344.333227993467
322	322	540.571841745513	675.21519332404	131.677918244263	351.892693901414
323	323	526.241090259726	672.656306606698	123.512032402955	346.597774546664
324	324	502.840603219943	668.996485195618	126.05997559546	364.915884628091
325	325	497.457325329552	669.232279305088	128.947633503477	310.72179070903
326	326	525.441376937747	668.619519036298	129.812485205271	360.532723573187
327	327	541.710152048915	679.365137075066	126.806677687958	326.034897216477
328	328	545.151253204485	671.811768655328	125.475088281733	358.199248996372
329	329	488.25136853567	673.471347047534	132.948706131804	360.615693976222
330	330	541.707208334523	672.784592925404	132.785756422047	349.526916329415
331	331	519.57835226211	671.057228415483	127.921248830939	323.276859921347
332	332	552.070085044534	674.698030644801	131.010333058299	361.368652053622
333	333	525.905241924137	671.154317026089	127.648964818628	343.60789460825
334	334	491.991876204176	673.1325508426	135.942832594193	360.049183856554
335	335	496.361192364574	671.057618628251	135.334350171828	326.381803652819
336	336	529.892590040449	673.735339315644	131.520178527819	339.942541769394
337	337	532.960204855503	675.455202850814	133.564179343431	351.318381572044
338	338	507.710569484418	670.589072792303	128.723526414256	377.709820327157
339	339	518.918540235174	676.846479957283	134.130392626556	334.118282453598
340	340	523.88460325555	668.819207810587	127.082635289386	384.322983244246
341	341	520.498004303298	667.153666144023	136.604595621639	342.371785173661
342	342	513.835378347392	674.68528976842	138.045114643293	378.732073360722
343	343	517.737271642811	670.952424950412	131.507490351537	353.421218277348
344	344	500.874510749398	667.624318784755	127.755664786239	346.737722988852
345	345	523.462623887163	676.182193748777	130.156041696709	348.723831250143
346	346	539.177810043015	671.010604987833	134.320162634309	337.823598170207
347	347	521.381858090713	670.649336094462	127.524393563312	370.503874604432
348	348	509.046722666543	671.696819845039	127.489438738058	350.222825659401
349	349	524.831413243214	670.298010483996	128.404972669498	326.069817613589
350	350	515.36305258067	672.472533995205	133.197468031238	366.971353032546
351	351	519.94358687482	672.739481748943	128.212817926275	345.843723479552
352	352	546.419572365363	672.891081255185	128.731133423458	361.233874667105
353	353	507.620946555341	677.540043124033	130.662864668583	341.578110632641
354	354	528.498376889654	674.610757893036	127.493968457244	341.424427319532
355	355	531.800495235965	673.257754323991	138.264341176042	323.898939119943
356	356	525.446371344222	673.392384650823	128.956565441482	335.575340192911
357	357	511.07105607009	672.77267866093	126.550440025336	353.662030241702
358	358	510.443108006855	667.524881461919	137.13787842624	320.194035854836
359	359	517.405084411185	671.823594265479	131.564288362015	343.234785802612
360	360	530.71768985664	673.559049565431	124.992299426838	340.232313974968
361	361	494.834972993855	679.392162793718	134.02616102008	364.071361347888
362	362	531.870142726451	672.71646798806	136.763930674393	342.171465251046
363	363	530.75472003847	673.385732439464	135.459996184859	365.823769821254
364	364	543.285278945738	675.799533740337	134.086600919441	341.726001539436
365	365	504.511275094363	673.731736204479	133.163632415146	364.488544405713
366	366	526.198313899351	667.985448183117	131.139757042158	331.903731410261
367	367	504.378383668926	674.425630017059	131.481373224246	347.338577819366
368	368	550.493085315146	676.669307014067	129.159612419975	326.704846725671
369	369	497.288011354249	675.015754113849	126.851364509165	316.211118375221
370	370	525.46249790591	673.063442152784	133.287815596732	339.698900654169
371	371	511.053301613987	674.315753667235	130.105442726294	315.886479822942
372	372	520.921501681806	668.490884563875	131.810902237705	347.311719322766
373	373	517.90663044922	674.034428089289	134.256260922749	334.561754446771
374	374	521.338942164425	671.830430909463	129.521935870513	341.091942686046
375	375	528.501955165916	676.618279208126	127.701868616211	335.049364597935
376	376	514.250994205845	672.288923979969	126.864951307084	351.225842740257
377	377	515.079922288929	672.161501916998	129.972825379624	368.423873508463
378	378	509.255380051096	672.873118200663	127.353115711279	362.350018477211
379	379	531.677437422863	672.041687324252	130.671399364955	333.55255632139
380	380	508.528092802481	677.050830053449	137.377231236895	341.001030249559
381	381	508.656274356794	681.015214929206	126.592522350328	358.249664816422
382	382	534.672818665859	675.163916164381	134.21969730926	358.924636007615
383	383	510.605002593778	678.513962077403	133.668323961329	327.841662630722
384	384	522.024105392759	669.923634326468	125.447971505638	387.87051173121
385	385	537.154386060791	671.254042853377	130.075286852496	344.570738286749
386	386	522.459150085308	677.360832844951	129.238604038268	368.781132331068
387	387	552.200923988167	674.465848843751	137.679715769379	361.418463442142
388	388	520.760212874385	673.917873199423	137.645580391582	342.896170583051
389	389	523.821526487436	670.864767453702	128.690048723691	357.221587823963
390	390	530.42275139676	667.346390161982	132.595584396638	345.811153618328
391	391	535.696366144915	671.745291555928	128.107347625692	384.225167054237
392	392	511.16751604215	680.83241023687	127.515173502811	350.812046713269
393	393	548.331099122847	672.233757930447	130.489554530805	333.681449766128
394	394	525.797373979125	670.970751134499	126.944633490244	363.282251565084
395	395	507.093217311629	671.983521323541	132.111704951815	329.173931698527
396	396	503.273399726318	682.748759745537	129.478435623503	321.37331026541
397	397	508.335427282289	670.27315420453	133.696209821703	344.057787475017
398	398	520.25004020514	670.07845184945	130.828495706671	374.591383288985
399	399	525.238395045772	675.20974927477	132.329030817994	339.478903926324
400	400	519.738577058089	667.845613089024	126.683967160305	313.838992471259
401	401	530.144709544528	673.733730027954	129.253151102479	349.605614304952
402	402	516.724554346839	675.791247815133	126.200779072129	357.886712705334
403	403	512.893234287086	670.653840569175	134.950509099059	323.599862209863
404	404	532.333570237409	670.530433696524	134.554232456986	340.194840654469
405	405	522.811181688577	675.063893183498	130.024059290785	366.089974979094
406	406	544.893455653774	672.514168796654	127.461382549516	364.276905308458
407	407	548.757890418975	674.860313984591	130.990729289164	374.423896593617
408	408	583.622465279493	671.100548405609	133.091472789987	347.731601298222
409	409	545.449832963052	669.940148835351	128.728252442145	310.248819160507
410	410	531.125929365321	675.489449913415	135.693024655326	332.688279399092
411	411	552.729478163629	666.716130371099	127.640531026755	338.040509104336
412	412	537.59035193236	673.726919358326	125.274076060441	328.680107793147
413	413	515.803650731866	671.482379572344	125.356312766606	334.659582066123
414	414	501.491190819658	671.791173874627	130.42342021896	354.827159078423
415	415	541.613975468239	668.167083413553	130.104120691058	347.888518330243
416	416	526.268762177645	670.495714000981	129.993675807447	366.523324774319
417	417	494.576043955696	673.886821718135	134.638987830998	351.148813835562
418	418	493.617691716624	672.260192790226	132.961544775397	353.403208251408
419	419	488.784875922449	675.43097179181	129.643930628718	335.236628536893
420	420	539.058989057368	665.923792019772	133.834861034994	326.724605432637
421	421	527.398537844191	670.362619502698	137.139243926823	344.924802912091
422	422	500.023884906128	666.726169977058	133.087546151493	327.902173879379
423	423	533.429748280998	666.144206963273	127.644949607162	329.935303544519
424	424	509.530910620058	669.79932112284	131.195014328106	337.836234588168
425	425	531.295956606943	669.394457906326	133.689918732743	388.451463796095
426	426	507.088686764261	674.039752720869	132.700202877451	376.941468387806
427	427	523.913211745806	671.155120535008	135.259606961271	346.327132635504
428	428	525.204264999126	669.905338890828	129.620681515415	334.310075382896
429	429	516.032207088553	671.027928250951	130.1853190285	350.260434575238
430	430	498.369432088513	673.159626720155	125.602079374853	343.732604835592
431	431	563.083207977978	672.644333832558	129.64222457081	324.046977816369
432	432	505.624955899593	673.820691048784	133.731007042842	339.922817044298
433	433	518.486001684924	674.785961394825	130.729687703289	375.451501930401
434	434	521.350055982698	674.679890867291	130.439082993799	356.522928282561
435	435	510.540786163208	675.590119155652	132.326556887355	364.540246894813
436	436	526.980089638801	670.742569750275	130.071836249344	326.695717742157
437	437	523.97031324882	673.188238544494	130.558737016452	336.958471673121
438	438	545.983879272563	669.973925663837	132.378969453591	354.277747261162
439	439	537.274833668747	673.493006151838	126.332989502435	334.660403964381
440	440	520.649280070244	671.089864200749	128.265091154602	373.722573746613
441	441	498.36094684425	671.909855316429	131.177750715131	362.047302255606
442	442	541.606559437703	671.329497023932	131.108465565594	344.410772534311
443	443	518.833700080812	671.165879491506	125.251577851876	318.857883703868
444	444	513.493277256874	670.762541534043	130.527827381462	302.411738878791
445	445	521.512640678709	673.750577421148	131.632210168091	345.993651402993
446	446	505.636118691925	671.367240125525	125.227285288203	348.731031567671
447	447	513.3268528849	672.512188778288	130.132151303368	310.982787681247
448	448	528.560417474383	672.064032996833	128.725347077388	327.228196426233
449	449	499.226403665428	673.658342105556	127.827568490999	356.692597370616
450	450	505.799977859728	672.555116375461	135.854565596235	298.994375592643
451	451	512.517953148016	671.391298941103	136.776787402299	337.900490583694
452	452	516.769363393683	667.847063268799	131.804430885286	350.071637130937
453	453	542.718228601191	675.859161046316	131.1393762304	317.01642442692
454	454	502.807278133939	669.776545857226	133.869536177031	340.161504367018
455	455	496.739123304993	675.43188852347	126.992640690266	321.127876683887
456	456	537.698715466394	672.26637592011	129.733034157418	379.253402448674
457	457	513.583791215487	674.481114015168	131.436448581455	330.62637762695
458	458	511.14019599185	676.529599814811	134.76710067201	355.034940254562
459	459	510.04814597731	669.233111682662	134.738711201648	331.441520681893
460	460	521.140628224117	669.117810670514	124.189938864632	342.751434719483
461	461	533.138494434526	673.383733557199	134.303893944106	337.246714493206
462	462	533.783347397255	669.13874760045	136.144492012655	362.205620443868
463	463	506.060798181776	668.032709688148	134.915145350278	344.078682085583
464	464	545.17087780273	673.613943504065	132.82203160051	352.009075109921
465	465	523.66852709381	674.606081036882	133.927648575847	368.23204890704
466	466	545.233465344042	671.159473074391	129.802328093743	325.587457453395
467	467	537.606123262398	674.153964340928	131.068606440004	365.889823420064
468	468	499.633807821985	672.814510006245	132.42579579755	311.586064444833
469	469	514.731022356429	668.619155705005	131.90898763866	368.95486405919
470	470	530.021990687643	669.199297429527	132.928918733741	337.496945282963
471	471	532.234417050368	669.24953852342	132.892013181013	345.337573857658
472	472	481.257274214525	674.248731469723	130.65118418662	330.665337373264
473	473	495.603478402968	671.534796173944	131.073507779813	338.043625973382
474	474	540.084020854516	672.038175177059	130.310225420948	345.929051450948
475	475	513.612050409734	669.779452540706	126.718460213301	348.117153940694
476	476	512.996286836915	674.707304319715	128.910956385445	345.038084696933
477	477	521.004747611857	673.059074333023	135.390144865121	298.467495063595
478	478	525.733208187217	670.888277503334	133.071114170817	341.212565978271
479	479	544.336526275404	670.380808376779	135.527526221143	367.179865221348
480	480	536.408879341448	669.534362785095	130.547324443016	340.798294450244
481	481	536.113188075366	669.303356395868	128.375403980472	348.107798101396
482	482	545.191856347547	674.693115318704	131.163319925895	348.274851804445
483	483	490.35236503312	674.840316764462	134.98460369528	338.894515963771
484	484	528.24892541054	675.329374085142	130.645863464233	358.954079120176
485	485	502.718119118399	676.013097028828	127.65007885269	350.517859102167
486	486	472.919189928358	668.152740191934	129.058018827475	352.717501476803
487	487	512.706325139593	676.007695727811	125.209212213335	315.211023641379
488	488	522.300572655138	670.325573283157	133.615101405145	324.8617907516
489	489	547.89692790229	670.853862487672	132.830669722893	342.926605251383
490	490	533.629859988142	674.424568192935	136.28475716529	319.743326160895
491	491	523.685733805637	675.447837110446	127.947092338042	343.50084184947
492	492	528.124648972641	668.480733600246	131.089133780764	333.097653387835
493	493	536.817378944829	672.687115591622	129.009539093077	338.594323161522
494	494	519.149198735577	673.408359659356	133.783918765227	335.295802889731
495	495	529.746916576216	672.711600116444	130.875658855226	352.70366176569
496	496	502.457012065654	673.680827446487	131.473582120423	344.056348796041
497	497	539.678330273594	673.810429366307	132.703931083704	343.895256712697
498	498	490.404910259544	676.513812652009	130.856842424777	331.82513712117
499	499	534.03403287833	669.1083308876	130.704682312478	349.411074245568
500	500	529.219986574885	669.595423906133	124.319434275995	357.742086024607
501	501	505.603997328103	672.483572592103	128.929072214938	346.01779470183
502	502	491.673356999719	671.101374682317	132.54721786304	333.426908690631
503	503	547.74162265776	674.18237266995	132.158583855698	329.858602591306
504	504	493.291135332555	670.584843450799	132.051727290751	344.576394834966
505	505	512.157186274907	664.878888487886	132.722603290254	335.518491057778
506	506	488.134757694529	676.854073554622	133.447440002513	333.128461246011
507	507	522.302465858647	667.634487890887	127.868030043098	336.041368453922
508	508	547.178238644648	673.379645999996	130.138191322943	324.043748797267
509	509	504.478858062294	672.067786637622	131.574398507574	328.594600823988
510	510	504.566809687467	667.848956368352	128.252694896893	366.549886985123
511	511	507.235077633439	674.95176943512	133.941858801349	357.466003785408
512	512	529.232293478151	676.8413334384	129.334542151206	354.867995424443
513	513	540.931720379072	673.741542827379	124.879081860427	355.540243260238
514	514	507.968112720222	673.822903818778	135.624766107918	338.007788284144
515	515	515.598500103376	669.609178238977	127.197514392202	348.135013853266
516	516	517.450951532327	675.513185817759	128.574954388796	318.861525958588
517	517	524.90665188292	669.924966623553	133.762201040245	352.748285811971
518	518	519.495030183983	671.977114312254	133.883164588818	338.739379566734
519	519	527.359082292919	671.357558007312	130.541662520888	314.530733953377
520	520	531.769526562883	673.38342346151	128.010466507579	352.499898980533
521	521	537.911238685157	672.654816496443	133.405784863978	327.376448240583
522	522	500.864064711183	671.439993686184	127.335922687039	353.354703978781
523	523	518.799456022771	671.19767735355	131.490819126009	345.349593244877
524	524	539.527859941471	665.449406505785	132.599754451334	353.679541155289
525	525	527.171531402177	672.384202328582	130.736482153841	336.686753911551
526	526	525.260846807981	673.08599166532	133.208964697405	361.634221968319
527	527	523.429556613863	673.835194859588	128.600448993602	346.666867158165
528	528	553.778548026561	669.022304971846	131.317499356092	336.192238875541
529	529	492.984186727065	671.151413878898	130.17337659921	333.613667134291
530	530	523.843595481318	670.363875963208	131.709933477219	344.715330943004
531	531	515.372841486931	673.513862699932	127.88749639548	347.548246759793
532	532	516.704819538001	674.78479158547	134.458651520838	337.584152968161
533	533	510.754294667042	672.588027554044	133.370801910977	344.440447120396
534	534	523.761702120185	667.540140306573	132.772217070713	358.581950534559
535	535	481.437081961923	672.218288114096	134.913197981551	353.026321374878
536	536	539.437545858463	670.676209505407	133.147706327536	364.942827053214
537	537	535.024907041636	672.125526824236	135.890200672501	348.850324504596
538	538	515.656740451847	673.647235058739	127.854600251625	329.617025274908
539	539	533.763128795682	673.132969459308	133.327724234077	365.105594191913
540	540	524.859685181942	671.620019889049	134.248373915513	348.790847890958
541	541	528.78133397704	674.490124742882	135.613205875813	329.904872066646
542	542	519.031182307254	674.17852348904	129.73671804098	338.104301769543
543	543	526.644924886497	673.521857233401	135.121559052647	368.792702839028
544	544	497.798576651253	673.506068144957	122.556682294281	362.877441655442
545	545	508.462889819342	669.967406336986	133.495712994509	333.859286583712
546	546	515.27985600966	671.714465385958	135.621782232837	347.755355154287
547	547	529.711897188678	675.104978646992	133.954885344207	356.83600978993
548	548	509.589561307084	672.547516227393	126.800504730556	311.617951319602
549	549	533.122965174204	674.087034391797	133.210272542888	361.01123964877
550	550	499.075031671968	673.755311945246	132.854684268392	324.087655794058
551	551	498.207132701064	668.871862044744	132.065263562267	379.41103074845
552	552	516.117563843704	672.482408040053	134.084690787828	346.834419103649
553	553	493.847062172608	671.906173522668	127.711156786135	315.934324879856
554	554	504.808023548955	667.665917904041	129.377328114328	355.009364118675
555	555	534.720101103219	674.833781011009	133.383158910941	343.387538507519
556	556	531.236960189616	669.657894641721	136.836834340817	346.415487192243
557	557	526.918773976246	672.320687183665	128.412895907828	366.228531372164
558	558	523.017650492357	676.418795470243	131.148731826766	344.480953350857
559	559	497.359249945439	671.169696225698	134.517027234015	344.190023960207
560	560	524.798470018477	670.504469007478	132.727330445505	349.278370338704
561	561	524.237785331511	669.171371930468	133.567806296754	323.317669949503
562	562	505.51642600796	674.954469220716	127.565973271274	335.761593822281
563	563	540.938037554793	669.430635602054	127.876244042687	369.745732525392
564	564	529.994027571256	670.60001190743	130.74837595913	365.592944064531
565	565	508.621680096813	672.488797259904	129.237806653493	368.9847253081
566	566	509.141761673254	675.839682024756	133.240797996264	355.612557813334
567	567	501.931344512403	675.187745693287	129.588695952148	324.556481613351
568	568	572.656408758797	667.298255905952	133.414630272419	343.506690427957
569	569	509.437207032575	674.522937506965	134.796126472836	378.579839172856
570	570	533.226342413834	677.771197493208	128.6528568848	345.907419179205
571	571	539.920991346143	666.916902056498	133.935153845439	352.694381978308
572	572	488.497129731465	673.767916653559	130.654728257011	357.625517646286
573	573	516.727339893564	671.574621283331	134.741545291559	334.368273159153
574	574	540.332992658265	669.518613899026	129.298231487616	325.429616259549
575	575	486.541710465245	669.581585803526	130.319630277187	373.869655841591
576	576	535.452625815714	673.095198710812	130.989072711445	347.308773435366
577	577	534.984810115914	673.974403685219	139.707173629893	375.300102415923
578	578	557.3128220143	668.352691247332	130.533733540841	354.315644184416
579	579	538.169991427729	667.729540251973	131.227501542989	349.165387484524
580	580	504.633533648804	670.584266771839	124.460217009308	352.961190868142
581	581	503.630317306523	672.427403935105	137.701644999732	350.74815747431
582	582	557.273119181275	671.295728825564	133.270073462411	342.730625234606
583	583	537.313811146989	672.020016728725	136.521423152811	350.603229738784
584	584	516.775544183771	675.197680810739	132.588430079052	355.133611377874
585	585	481.749465811949	671.373030948803	132.264029435772	361.953988445828
586	586	507.640361068177	673.976926067872	133.797357333065	333.285026494802
587	587	538.653614885944	672.012643170561	128.517887433132	360.889638513657
588	588	520.807487127305	672.05310720433	127.460421243757	352.386608955383
589	589	540.456912126693	665.909911995009	124.186780951527	330.543276162472
590	590	534.765833468495	671.031969185201	128.093628150774	342.8602002184
591	591	534.625676973244	681.190480079177	132.725060388623	384.176815012912
592	592	529.857877450213	670.702099150164	129.00594845411	350.481594196408
593	593	533.106164857303	671.625646109408	124.605872965985	361.132066414631
594	594	538.002682608794	676.007778599322	126.832243836846	352.191636494829
595	595	543.61361778282	672.365668587936	135.193313542101	349.116366275191
596	596	524.379049146122	676.234299057312	132.556362536981	344.648931634717
597	597	513.983414642925	675.820045006285	125.963201872006	351.910508269731
598	598	537.467291059097	671.166959218073	127.251026398287	386.625359370627
599	599	520.866888127052	673.044511129997	129.924980427961	371.293227415708
600	600	541.284557501574	673.778176386173	135.167866535722	338.491890652997
601	601	565.90368969216	673.334807577079	126.848747588855	328.883611052724
602	602	537.950793914999	677.417643854407	132.012244378698	346.062766466223
603	603	512.806077799768	668.617544613393	136.398042023941	336.584782054875
604	604	531.171257474345	670.748284413505	133.15496588856	324.228849815199
605	605	499.337542000007	672.093602044502	127.165737879698	352.371323775654
606	606	550.860376547586	671.626450370206	122.604578135457	342.447039062164
607	607	531.054329288972	675.063527683159	133.764730300507	352.592996934724
608	608	518.761793241407	666.244290085619	138.668497603146	353.541277401279
609	609	532.823555263757	669.009740269805	126.970855363487	353.266534976883
610	610	475.577176634545	669.999531433025	131.610030689151	367.797433777147
611	611	534.82128387741	669.70395546442	127.841463436556	307.318692900148
612	612	521.338396490846	668.28244185368	135.920367369642	349.327362024636
613	613	502.261321576224	672.953481355311	132.570248596189	339.379820663887
614	614	515.487688036271	668.950974061268	122.81176582459	332.528406327774
615	615	546.121409317925	673.918138302804	129.220261111571	340.329472082866
616	616	525.001112546746	675.757147567815	128.529849819958	325.00362025428
617	617	519.407202634339	676.492313338094	131.508482236979	327.852403239171
618	618	511.311743813758	672.483058421489	125.057248842575	337.847626019594
619	619	523.287067059036	671.928444578122	127.319428514232	339.200656644933
620	620	538.136257897082	668.511023404091	133.269824484051	369.847229490668
621	621	536.436671598001	667.192444680524	138.124594726105	338.841893154218
622	622	546.365124659971	672.348283467266	135.148791179388	362.375357072899
623	623	530.260046025143	669.636494888462	134.371289675519	345.995412723104
624	624	510.070997361364	673.22604398587	134.061817196584	336.853017724568
625	625	507.175427363555	675.875236360765	132.725316888076	354.054489639331
626	626	511.339267497019	670.301977154774	132.42933478669	346.332157433821
627	627	529.603597242607	675.000556521382	131.158093818404	367.136073648588
628	628	555.733034434361	676.307357092898	129.133662298962	336.833937721913
629	629	545.125428605068	668.759525105784	129.946095431	388.712256183175
630	630	539.570128008469	673.151645684529	127.717208517372	348.122847430257
631	631	519.551746007355	666.533840095192	132.498468127292	362.853636140043
632	632	520.494470611125	676.085439785652	129.23050493888	346.590530931114
633	633	517.076827542126	673.733656821638	131.334568312814	336.864998421109
634	634	504.071253304107	669.808454731013	131.359316783463	330.259598526868
635	635	525.50755552353	672.915110595584	136.759441611744	346.486442763343
636	636	535.251720232854	670.535329418222	131.204883549481	356.696234744851
637	637	522.338070527037	667.900550795253	129.691367561041	362.886964799879
638	638	510.741421603539	673.832805135144	137.604692078712	313.464860519826
639	639	512.879519102865	676.773835339384	139.602564117065	334.0075832923
640	640	535.960896637828	676.724592486937	129.490699791689	310.553384573418
641	641	513.130522573606	675.954062997302	134.627478165888	352.14956260054
642	642	526.854122573474	669.66930092012	127.927501158057	345.33299091244
643	643	527.838131351734	671.118564824474	133.364068174026	354.241482292344
644	644	544.534120634393	669.60925965925	134.417142223112	344.566627406693
645	645	500.809538474133	667.969495975589	130.463595107464	330.68957637677
646	646	538.243839901309	667.700398121615	132.31237168993	336.37899453829
647	647	522.004101147264	676.422106092167	131.968677923074	350.129313413463
648	648	527.879879982209	676.27191909952	133.042549206074	358.719512414727
649	649	507.014550075563	675.330093621673	136.295635569211	352.674658203583
650	650	543.791889317724	663.780861361447	131.334331773749	336.767487992696
651	651	519.996185720203	671.275089149659	131.603330649716	375.159465817291
652	652	536.664639452513	672.738152754415	131.475328161146	323.235978237809
653	653	535.116295551117	669.871487779786	138.269070962627	349.892601907168
654	654	509.034594311922	675.473528739882	132.076497106176	336.940623647429
655	655	528.558456777965	669.588066761962	139.540042374943	349.732066029603
656	656	501.450919789797	672.140114964108	133.48109461662	368.032456347412
657	657	519.52411761975	672.067992762256	130.441844190774	343.445268712752
658	658	528.879108779653	668.685194891916	133.32932661868	360.093422170919
659	659	539.789837046812	675.179512646215	131.114278602518	313.484742129592
660	660	534.93280147402	669.830608000759	129.642577099254	332.871171059861
661	661	528.941296484662	677.0988080552	132.38524970721	357.295589232308
662	662	533.106965119572	672.455978328381	128.025294265239	332.236105429859
663	663	548.817279780331	676.060032741138	126.452843177996	353.486934683595
664	664	507.090184437151	670.641063303693	131.789062722792	354.623930452114
665	665	509.422768885956	671.900957557086	131.448667218293	343.266044950406
666	666	539.23815378391	667.942045955408	130.005519766656	395.30116750243
667	667	548.741463845813	672.627800898046	126.436819604813	321.789126092295
668	668	540.110438571242	671.814473051035	133.146275130508	342.670368602381
669	669	524.423924637404	675.853343824013	131.529263564189	345.438659873207
670	670	500.383890636462	672.008492770041	129.043121398034	329.525823767151
671	671	505.071331802421	674.508295198763	128.693233272321	340.392264805794
672	672	487.346933515534	673.326613006262	132.104911758074	333.982938252357
673	673	520.344322210087	669.163481765331	131.91232582587	324.215330254795
674	674	491.27790916322	671.959545852763	131.555715318575	319.303466077042
675	675	519.027775301477	668.274571178251	128.204192362481	344.389735080852
676	676	534.246315462769	669.581381376336	131.081943226767	334.886097185742
677	677	538.292091136187	669.942750306952	130.365109737949	326.068630058886
678	678	538.407897443384	679.536193198272	133.671082205981	348.250452049366
679	679	549.081716121601	667.247874231366	128.409494101935	337.329292805179
680	680	532.229771709688	672.714383245628	128.26105002635	327.186871256926
681	681	524.657927282982	669.79357539255	128.871559240439	370.059533383839
682	682	534.226042890245	672.76042284892	130.80145572134	343.281281549829
683	683	519.378395423752	669.039030687079	131.406189259126	349.110350822423
684	684	526.64361321144	670.06796869329	128.367633895263	359.417045870319
685	685	524.009100555843	670.067761571742	134.041482158452	364.031341585519
686	686	534.375734095425	667.432317161769	125.392576697914	367.728999134946
687	687	515.481168645695	674.607839683928	131.974455075362	310.935713522657
688	688	510.103233101906	673.714561670215	133.032236159499	340.958682356735
689	689	529.857294282558	670.353338472119	129.119269176679	348.863636703032
690	690	518.971639948245	668.231621316752	131.176081156446	368.540161079806
691	691	553.025928111796	667.554831185864	130.067294878721	374.407014482791
692	692	502.041060036514	672.913809363163	133.468234203943	340.703946439168
693	693	543.939618793973	669.592649877109	130.030008721945	338.452742027087
694	694	510.934742699741	674.599702532555	131.823916088933	370.936731882922
695	695	507.10035034949	678.153756632915	131.148223560818	325.431871249255
696	696	533.705495891895	673.399635621106	127.513306858714	348.218666388299
697	697	512.840960001257	672.851646020279	133.102133847718	330.25118116922
698	698	492.702982886617	671.159525446079	133.906252401194	344.751657265613
699	699	515.301348334131	670.341740438094	130.544129677916	329.82511171234
700	700	497.244113515598	675.934784049262	122.463979774108	331.136615083377
701	701	508.36153190253	673.694862278832	135.08641828287	348.374160285926
702	702	518.077746156565	670.528064210455	130.786858735824	326.460263996706
703	703	529.043789469339	671.00073411021	128.64400467082	355.843629026107
704	704	500.623728422654	670.981108023623	138.050229000131	370.20754839617
705	705	539.135314494401	670.055271899418	129.554886344043	340.399014067549
706	706	502.43000891157	670.179520802679	128.990282569114	338.782503079606
707	707	497.536616887126	665.988667063138	130.668554664336	310.914228143484
708	708	529.973014602455	672.104776402108	127.218044000847	340.313810988585
709	709	531.33947488423	667.48693878483	132.44040243913	353.522346790609
710	710	553.192268601876	674.41036650622	131.008328657179	329.542921790713
711	711	507.062944115105	677.105894209558	134.932301807393	347.883712793434
712	712	485.186092275799	674.750446859696	133.724899114884	327.091108502999
713	713	548.85078077219	673.477939584084	130.974252287246	344.48801418805
714	714	515.44324648325	672.624764910659	129.56463107316	308.413411538822
715	715	523.614964439656	673.378220791332	133.025727443648	352.606553285336
716	716	522.141158105993	670.047387295245	127.12421757567	350.398183554869
717	717	525.300898072898	668.974871983264	133.508703344396	303.12076251849
718	718	525.256944559158	673.710628555179	133.227937849793	367.444803769417
719	719	506.594581277726	677.430819621895	130.309378028096	335.506759309377
720	720	512.020064768241	670.278918508126	127.91490795501	335.202743383726
721	721	535.939834225028	668.841521298839	134.648810677875	359.271742126878
722	722	522.673121557275	677.613513033156	136.961660105372	361.969266897553
723	723	537.130908464699	670.9160528962	133.552792308566	377.193984934736
724	724	548.836384905974	669.418956119417	127.641539336327	347.517868147131
725	725	520.392214116976	671.953045438376	131.901718839807	352.285220358454
726	726	531.423269579871	674.736760214292	129.480795558751	311.594524453386
727	727	512.426470915774	670.005051137172	124.608075939265	371.083451740945
728	728	538.42075219762	668.122852810979	125.845355179995	352.434853196768
729	729	513.129342539432	667.176375482864	131.78502621517	321.920112906832
730	730	530.748023117467	669.192011298287	121.588756407652	369.914537527582
731	731	517.72023075802	671.579670236945	130.587439212104	329.552743391933
732	732	545.671230887305	674.379623249373	129.616678555557	314.101994557779
733	733	499.336541043326	674.781901077782	133.525879306368	359.12124713933
734	734	553.34913134306	670.735688262455	125.49474251914	331.042488196594
735	735	530.160840512051	670.987259805619	126.176447038772	319.656222836883
736	736	525.72099722353	671.062410875738	125.299696871966	338.83493716941
737	737	484.166190287139	675.069724700927	130.838785033183	353.702040171263
738	738	484.513633647669	669.922966587578	131.373407840074	326.035870317166
739	739	502.789885604484	671.026076574286	129.113608096458	314.939126657392
740	740	506.897326731921	669.198190709963	128.532479903784	314.852666909141
741	741	494.189125094293	675.159400668674	128.498136582205	324.946708065018
742	742	534.182827777736	667.762048182135	128.38538753917	317.816985717343
743	743	503.894506290437	671.117397798618	130.645652725534	321.294471932384
744	744	522.974420570996	672.037453041992	129.322247275894	361.916421042567
745	745	497.647470131468	666.073791397746	130.739307374232	336.69733025148
746	746	543.481808790239	670.253002035738	130.751671436686	360.378515897318
747	747	541.49166094812	670.706275292958	132.137425254538	350.1549299124
748	748	531.313272470196	667.323148542982	134.366827505763	338.63776715156
749	749	513.315729264022	671.136328313708	130.078690631286	335.814034082887
750	750	515.205104289147	669.211783262845	132.934659630712	332.69433176133
751	751	535.039414590482	672.15949597388	130.52842326617	348.094179017817
752	752	535.444015760381	672.46092686286	130.802746060877	350.693729918888
753	753	515.900888859511	677.755117224864	130.224497518421	368.992187566559
754	754	513.029830351995	673.196588768933	133.976195697257	329.691722034646
755	755	486.304561194622	675.461649922711	133.2812972036	324.378767215122
756	756	540.028556910779	675.338044995241	136.246376231644	346.545284499776
757	757	545.867467424795	674.166945404516	126.723560267843	334.649951926458
758	758	527.995928523762	672.280051085858	129.156613577349	342.081335466494
759	759	530.934381621307	667.908194475431	129.656150601735	350.999581079539
760	760	511.597990957961	665.780541000489	129.771169700236	334.687828192651
761	761	542.695086996431	671.653037061221	128.336315446705	318.503152687881
762	762	538.456717055627	673.606807715617	135.590331678345	346.703966792306
763	763	527.672183951518	675.178035484988	128.841046300244	329.998791213537
764	764	501.801626606887	670.079544038654	127.32450321662	348.844893488492
765	765	529.942130711169	673.984942673827	128.733769856258	338.682969703238
766	766	539.00718624792	674.132067102884	130.071839305015	362.896830752522
767	767	527.539855960451	674.544883257694	132.177530172765	352.314981676222
768	768	538.979689144771	675.882717081999	138.483848689408	344.596672941672
769	769	517.993078171731	670.031851901717	135.327730525706	337.062162697354
770	770	512.245159411645	668.776391261375	131.320545357807	336.447921032867
771	771	525.80343391627	671.521954387449	127.532660546185	345.132272190314
772	772	500.503320791291	672.512316909615	132.297314248336	310.652163305138
773	773	521.821706622023	671.423913248102	125.055093333973	348.401822310749
774	774	534.747722093059	677.63653531952	129.048085071689	341.184595062605
775	775	513.495756887526	673.395618635435	131.55090231571	346.889373918291
776	776	553.299146715914	668.808386080908	122.607993541993	333.526302975458
777	777	496.061305193862	670.622016674449	131.31649583796	319.918508280693
778	778	502.173012326401	668.041874310803	133.449244196946	307.126796023579
779	779	499.148564779369	670.526212006256	130.696811988215	333.599879496226
780	780	539.463931274141	669.285705074788	127.051987702733	329.390708276014
781	781	530.39173768959	677.268719892142	138.526188532832	337.998839514544
782	782	521.351303616424	673.026282050693	124.854035826941	347.782897329326
783	783	500.995881619878	671.513195817687	134.571867016778	367.777537161485
784	784	535.247236334464	674.621821024235	132.476043205395	339.663067514632
785	785	538.121623933309	672.122063825274	133.342939761828	359.547354418444
786	786	529.830218933229	677.826585024289	129.672289405095	330.386721328287
787	787	531.686390272679	673.476325809681	136.778348637063	358.616358825329
788	788	526.49190514647	672.100423768767	133.516157197228	353.252150049186
789	789	542.512352458366	675.960607404388	128.42291046937	307.438672065887
790	790	512.672446779545	672.553783227986	130.898563723888	345.401461471999
791	791	502.285166611017	668.713342068728	130.229634677883	345.631108185667
792	792	521.616434622901	668.955685198267	132.237463536077	363.231328547621
793	793	488.899823979851	676.091691753698	130.577084127983	332.421140456981
794	794	509.483822115779	668.524456181115	136.429859634301	328.786486293626
795	795	498.290007005075	670.739473127004	128.680334678119	337.564542243922
796	796	548.533588119348	677.998051215319	126.424898758505	347.655607453489
797	797	536.832198815	669.443198309598	130.473899383388	355.518387414538
798	798	530.206091821286	670.162307658514	133.446844432755	367.104226298071
799	799	532.79805196137	673.032584747278	133.310206513481	369.989745133877
800	800	509.658536176451	667.969892271459	128.436109531263	330.808346649611
801	801	524.648999004933	676.332360856039	123.839510569374	315.604017612013
802	802	504.721852701201	670.028985886578	135.814624303621	339.313328012948
803	803	545.163111976862	664.57589390759	129.013932039152	335.926248117273
804	804	505.966698040869	675.757525451853	126.646568738565	335.984161143619
805	805	526.258349086414	671.87128634028	126.340091036458	368.363486739829
806	806	520.891152998465	673.514390697694	133.350888313589	335.347439034884
807	807	511.630112224943	668.815858117876	130.132395660172	342.459966761551
808	808	531.903010848908	671.549564491248	134.295345315505	351.963585466731
809	809	522.124178617647	676.88484744215	129.90294989312	347.191755476516
810	810	538.129547313653	666.72075424391	129.061407430695	365.659646911648
811	811	544.476981761468	675.064546594122	127.920639748978	329.055560928855
812	812	520.836944530193	674.684005539265	131.088190527593	339.672339001083
813	813	544.87402080187	673.590261218678	126.967842210069	327.143545374893
814	814	537.799739594428	674.904136023593	129.553394519967	345.137167784521
815	815	520.856300481691	669.76887044397	127.401718609601	364.912530860769
816	816	521.450794048337	666.196385311727	132.468007568053	365.728284699998
817	817	520.643021963149	677.209898515676	130.570228129114	339.657508821195
818	818	525.796036449615	674.543464684282	132.020409749094	352.822680767123
819	819	494.479752028667	671.977852147101	131.88547737625	334.529084540745
820	820	509.566583771756	678.339755976631	131.940226199648	337.105519584408
821	821	507.047965343268	671.847770973071	134.855787369291	345.095819623495
822	822	550.14393157249	668.228161435345	129.78310566798	358.008006953809
823	823	552.409127092169	674.013719340032	132.106897404814	335.715984231639
824	824	533.537055997284	679.201752307783	133.588921151029	334.906185524854
825	825	552.822933168538	670.414773474623	135.898343091644	355.034098017131
826	826	515.374797952368	669.229295891518	130.992367778679	317.168107047943
827	827	525.811469012601	674.481939164438	129.936633156363	341.197116977852
828	828	506.786651678374	668.539216626429	122.83918853986	319.068307079356
829	829	519.446031827302	669.718862549866	135.523538654147	331.279946671857
830	830	526.292823147706	672.894902218685	138.009041842135	341.169056416875
831	831	527.791681464809	670.606003495233	133.079745824499	337.529378534025
832	832	512.432147692087	677.533442056668	131.95281757554	310.740231190144
833	833	476.065980389412	677.465057109956	136.912297841441	364.59047304083
834	834	542.861662343266	671.555981880556	134.546630257944	351.430525716966
835	835	525.710659947838	672.800206885011	127.119391453511	364.270968021282
836	836	536.950507826652	674.278588363148	128.52737302752	355.13695776481
837	837	520.48560731703	672.777474025132	134.263808472954	328.560237272654
838	838	502.668983831118	672.023100447173	133.349871963397	312.241568901799
839	839	503.386062928462	676.255120361096	133.340935099223	346.436143350116
840	840	543.140606546528	672.685067616972	129.943094634865	335.616366721663
841	841	535.097570126121	672.656444143348	129.495392624163	327.624249179619
842	842	521.774865588644	669.148428761266	134.871430548752	364.819318401581
843	843	482.122736597855	675.244849756095	130.349481065048	359.385910126481
844	844	507.82704459781	671.201594754097	132.537254543286	356.755131618549
845	845	503.403767620393	666.675832141818	131.63208496721	348.714748294351
846	846	511.161954275635	674.772023343755	133.531955297199	356.900979728882
847	847	518.746554331315	667.471108180149	134.209398084633	354.36976152884
848	848	524.37116421946	670.826656076624	129.465896962621	345.703508236197
849	849	533.243425122081	674.517480480483	127.744069958611	340.771163110551
850	850	521.57230103548	673.020623853008	128.783152820364	365.041615121438
851	851	535.531530810892	674.327461894928	128.464781515661	363.260937699372
852	852	527.397690067096	666.058867788026	128.343409372558	339.862669526603
853	853	498.223011127433	670.749075163132	127.27319418879	331.23114203926
854	854	504.741264174456	678.286153947773	132.3073759308	332.718515398964
855	855	530.904502437855	672.775560220408	131.85983543714	342.016032441272
856	856	533.542594512474	675.162093291044	133.42498434947	360.658745007991
857	857	506.53554791043	667.956476945537	128.559566527747	343.596045155072
858	858	524.323298335116	668.561433918595	131.899824128845	361.153622402506
859	859	527.21575898599	677.111612465611	128.778350619638	334.272571280306
860	860	518.948727291058	670.695499368363	129.863855460289	362.695911341649
861	861	559.641219896377	667.535329096154	129.292197018114	343.571568122379
862	862	530.520158346013	671.412685509628	133.805476736582	350.219864098985
863	863	542.775411484481	670.187924900775	129.442582082989	330.299559633091
864	864	515.114366954732	670.608568429829	132.975880417596	341.62390656385
865	865	522.987271209755	670.912528764994	133.526300720553	340.125554424456
866	866	536.193134139841	672.238673889064	129.947322371525	342.126735848225
867	867	526.319393311708	670.590803478838	130.80247032901	329.729778681444
868	868	548.973444251749	670.660910325645	134.234488175545	375.703902099058
869	869	542.959491867772	671.659274737678	129.403537127807	334.714932356581
870	870	507.870643020075	679.51749508378	129.800017653003	342.790402823577
871	871	519.14597744129	665.88833427476	124.000059160087	354.816480824979
872	872	520.664800835642	670.35001843041	131.691203253803	368.986351356818
873	873	492.624365658875	668.961642934594	131.337940216498	345.158704008733
874	874	537.126131434854	675.749057533813	131.994825674717	314.273505593903
875	875	520.750912943605	669.92011263624	124.814212642077	346.09367185006
876	876	515.305597345271	668.477986465717	131.653711429483	336.97809397625
877	877	541.616663700604	668.249593835179	134.631932005956	353.32394914219
878	878	512.882874181936	669.702250264878	129.107433843089	336.729604790281
879	879	509.850492624929	676.570161620468	128.661132472017	347.979060065541
880	880	518.398775323497	676.934257764603	125.651630054795	353.001459325959
881	881	534.363029111812	669.456096204457	131.368499077411	357.629305187001
882	882	512.0330573476	670.014713665775	134.480537149924	314.950418795872
883	883	528.285409211823	673.458789278589	131.603504095787	340.881427299452
884	884	524.207603236446	673.576632181581	135.723431339745	351.75650278918
885	885	505.381267098632	667.732874329147	130.17019323593	372.885692597967
886	886	535.531700818087	667.646143362621	128.824501438095	364.001570065478
887	887	521.009600549596	670.463402666515	136.647639001273	347.577291365546
888	888	519.384373653992	673.982376860419	134.980712394072	312.887944835438
889	889	537.374943100172	676.617287145134	130.680930597778	361.647181072436
890	890	508.530867388011	670.348100393944	133.730366268614	383.178911487009
891	891	530.002374906875	672.730576983672	130.629809148317	340.961209849542
892	892	504.470284024049	678.013836970403	131.438812868283	339.5520343281
893	893	517.286692345256	669.749228310126	128.134105547193	334.317770480705
894	894	512.97608330906	672.908146630352	129.5744268259	367.692510821993
895	895	527.005087235057	668.777421373731	128.656378798104	339.233487808106
896	896	530.776707532235	672.341458409447	128.833936354275	378.825687155386
897	897	508.021496074995	672.713854122988	129.300118724498	345.590116161511
898	898	541.505710374731	676.132070417659	130.873893580767	328.900551596847
899	899	523.023381090907	674.058844298241	133.078348215413	341.735442524822
900	900	541.0233447592	669.942213621868	125.586631735484	343.836755082439
901	901	519.710467186944	669.441761713947	128.829219796013	360.769514491194
902	902	511.953127440557	672.350201509466	129.980466994278	355.693257171879
903	903	531.801458302542	672.940060799266	131.776858154698	337.237293046379
904	904	507.6035636513	667.698383882009	131.226666090116	337.790784546661
905	905	497.317002070025	677.053690788047	133.406076010167	337.119955462732
906	906	528.5351356469	673.181849345244	127.589015146539	331.479845917915
907	907	492.684700901143	672.397314892293	131.540587716147	350.469510278612
908	908	546.057079669102	673.649692592636	132.41926853659	336.28450176525
909	909	499.278303192742	671.717700450269	135.891877442734	326.187461967517
910	910	509.066718268369	673.128969325743	129.413163633123	345.444788729323
911	911	546.698590398813	671.836837391504	132.750393005279	328.854993257922
912	912	540.824468905298	671.676358367934	129.868083310015	351.930826122475
913	913	504.655503857291	675.429497735054	132.213871938722	342.058338696635
914	914	529.641257308821	665.876216594291	128.947087624657	341.136515416397
915	915	507.020966791783	674.857901232819	130.652583440606	347.732228981183
916	916	528.302668931331	673.960620368454	136.787809415948	375.976402668836
917	917	536.183940291481	675.257924992238	133.039048531478	376.329869971537
918	918	521.239907977755	670.089560125247	126.756952398751	354.546386256754
919	919	549.058835201604	675.530549605669	132.303482477566	326.033421171885
920	920	517.441238527154	672.096443144467	131.035381815776	350.887068772818
921	921	526.623420320676	676.449394078743	127.29313142113	311.468116643967
922	922	547.953042744936	669.226397507045	133.953778712524	351.732030032516
923	923	519.207128130167	673.116732442462	130.401459283474	350.990642667672
924	924	540.182539070224	669.207396897219	134.917375218319	360.048704852514
925	925	537.068958284208	668.76206128883	134.584575052469	351.434451534588
926	926	548.408457812665	668.620110030213	130.09020100707	336.920530298728
927	927	533.058622911928	670.196325036098	130.801740016129	345.932191341921
928	928	549.576878134369	669.32363617873	132.227309118678	348.747738493956
929	929	517.780434347254	668.757187061144	128.70407348082	357.581651512757
930	930	525.006182295217	668.595270301309	129.442838645316	317.095446956766
931	931	499.17633754491	667.45110084571	128.338801003639	349.163791175425
932	932	527.283129279489	674.507727956801	129.508654176919	327.059402017743
933	933	538.770392166367	669.215768361839	130.708103767872	346.428105739254
934	934	516.67805946818	672.581207497945	132.052400964689	310.66124002573
935	935	505.694945942089	672.236430358597	129.596606932802	361.244410213568
936	936	525.438378626499	673.056231122355	133.641545482089	336.090484616101
937	937	531.868602172294	674.590615257669	132.582664971718	328.953345761455
938	938	530.841225712539	671.912052615478	135.205558190801	352.216995887335
939	939	514.249893167793	676.544811712598	131.649507723359	325.671388895179
940	940	542.764664673656	674.020070343551	133.241445849119	346.306529869134
941	941	512.89104955016	676.120884265214	128.330232610187	352.719025517041
942	942	533.309591827847	672.269397864383	128.901755666547	324.754137269851
943	943	554.63701785377	675.628444826109	132.345358377502	391.506147293616
944	944	508.885350137681	676.659034655391	131.98508655765	342.285013957022
945	945	523.015990091151	669.568567813372	130.551212633044	337.240874371052
946	946	524.686269599055	672.414594522203	129.543500503429	328.584391882375
947	947	526.087942311499	676.257566593643	134.243211840444	354.007906487621
948	948	524.101254451019	671.412471768576	130.068432333573	325.698093770178
949	949	536.664055478638	672.449146359572	127.571347015926	360.066115123807
950	950	509.866270226257	672.117616771978	134.494767287427	359.534142005287
951	951	551.770502013974	672.39662762759	132.784558907835	333.648956488354
952	952	539.7311423659	673.899358074194	125.280377520522	345.806055887727
953	953	525.17863553038	665.863834355144	135.974528856876	337.03083994586
954	954	521.888225963254	673.818098456382	129.919192957623	334.485622414248
955	955	534.325352269687	674.262734210096	126.89585394865	363.30088025915
956	956	529.520801036124	673.192343228282	125.173943220004	325.484220896624
957	957	522.720802671644	674.116613491783	132.027597045472	343.865172636471
958	958	528.350504926465	674.486230485507	133.510209666966	336.258447099964
959	959	483.625800459647	672.666588936567	130.328020615109	345.988750970185
960	960	548.232015873363	671.320533719439	131.487520898811	349.603915539476
961	961	495.226418283835	670.541221092859	127.676599828435	353.378459158303
962	962	536.699671776698	672.835252225755	129.058105300104	350.44969811654
963	963	523.297206254825	672.100815470144	127.863758468795	363.10179150277
964	964	550.470048439704	676.841016672062	137.73805027099	339.014971167786
965	965	511.027254123246	674.380201267093	133.262557758275	368.90073863096
966	966	536.852891090542	669.634945240684	128.185670489116	366.653985381624
967	967	535.432464022288	671.994869944735	136.551674908259	366.540515380113
968	968	508.99329665402	670.680201163901	131.579521206688	343.314528534132
969	969	529.624983553144	668.49348730795	130.021606783969	340.806466329199
970	970	518.683702008572	675.930080734384	132.646876893397	347.988921989447
971	971	523.4899943518	665.970597141987	131.337623801427	342.000190590938
972	972	532.261043992471	670.954505074665	129.196665672454	346.097143095975
973	973	512.615448362013	672.207909669518	130.807981261119	383.599734027412
974	974	525.730188211599	671.725804988146	132.136832418832	362.639416000843
975	975	502.39955149326	670.898419903528	131.789153290048	357.640094198724
976	976	511.682482365408	675.284138980784	126.127040609978	315.456217767075
977	977	512.100689993637	675.497743365929	131.085081135505	331.935930885035
978	978	514.619334138134	667.773259097253	129.577780305687	329.287848751739
979	979	503.381907743562	669.294030534579	127.709462568016	356.861027207277
980	980	528.458530953378	668.178057378092	121.900985182361	318.666878300365
981	981	517.469760073137	673.096970906332	132.67673648027	331.633897943687
982	982	528.158708730987	675.492836932146	131.554104796949	357.883465245752
983	983	513.58243533233	667.105495441023	127.184625959488	336.813222688455
984	984	503.298064085375	671.900602355449	131.261174474838	352.342147740725
985	985	528.934235542343	669.438402525996	138.472793096356	338.531618648531
986	986	526.604751437921	672.517822065704	136.494397412971	360.566188621314
987	987	526.540455066103	671.394557455917	135.886115929674	337.50173563856
988	988	553.544626772622	672.220511477551	132.576068057287	337.177039637782
989	989	539.17332797341	675.068216287672	128.561437750556	333.675740525108
990	990	560.869570134864	669.810421212976	132.769932799619	323.508095557116
991	991	521.739751688171	669.838399322408	126.690603473327	324.55400520697
992	992	519.215457287366	666.794644702816	133.659667634032	325.175433797952
993	993	520.419779623291	675.036763392141	131.947921093016	367.474666513526
994	994	552.643845918939	673.349275642688	126.312294792906	372.768815291239
995	995	507.295574360563	669.930977888871	130.608768769916	343.692324398828
996	996	527.539035588735	675.600731196409	133.891861948285	330.220030757622
997	997	539.911385286898	674.502922885897	129.253223284534	343.160391911054
998	998	499.540434257484	670.317145577047	135.010450522796	339.805432122343
999	999	536.143460700694	674.708604404864	131.602695317714	360.124752153835
1000	1000	504.364295716506	673.9474159233	134.183474506176	369.339064400008
1001	1001	536.04075994227	670.128893445489	128.793008655169	341.529891215915
1002	1002	520.360032881236	673.432167974591	131.283896670471	367.799686805849
1003	1003	526.824255181716	666.253753501832	131.619867840871	321.790637711399
1004	1004	552.912690882706	665.305931009473	130.337667165619	337.558812379693
1005	1005	536.909549331493	667.831293093517	132.351235295495	327.583594833254
1006	1006	515.194594771059	675.217903660811	130.138592824934	350.734202412875
1007	1007	491.070426339881	669.267010342571	127.170146655922	356.01515702324
1008	1008	508.634502501559	670.367031135437	136.35242241998	330.114789328612
1009	1009	524.173923242331	672.8190413041	129.403117292833	350.766184157568
1010	1010	539.730384974364	674.354757051027	126.987875996397	336.269029753649
1011	1011	537.395912721229	672.321176164349	127.464877469431	355.86744505933
1012	1012	535.738305262113	667.506235452421	135.711348142292	343.922434831674
1013	1013	516.057546587207	674.971939807626	130.121059839353	322.118236274426
1014	1014	510.608322984261	665.732836758034	127.544039802711	322.652756714538
1015	1015	530.517978574171	674.71572885702	132.516729636213	351.652739993073
1016	1016	519.293053501427	671.317709697626	130.221060155112	323.354588663401
1017	1017	544.11163819835	665.951932616944	127.969237509214	345.228218791169
1018	1018	506.157416012896	673.123785468979	133.550493841376	342.300249256422
1019	1019	537.369282700121	669.197101731498	131.911647370378	328.150675431754
1020	1020	493.679635087074	673.679942993436	134.122530401217	349.843874358553
1021	1021	546.816549277414	672.786878994397	132.960247451398	386.043746592709
1022	1022	512.478667842175	670.611743980464	129.802452090081	338.130117319628
1023	1023	507.769449454384	666.97522652244	132.104625343416	316.700262952379
1024	1024	552.576465516991	669.508794536557	131.049897692375	332.927394427975
1025	1025	533.001339893541	681.035994630464	127.767416562243	332.534741952395
1026	1026	544.786665262808	670.447862832021	130.645214273825	359.591656251064
1027	1027	504.006482588404	670.246271926628	129.759477667297	356.238011513546
1028	1028	531.002605879718	669.835804671107	129.314322575967	309.276049814814
1029	1029	529.65332773813	675.242846241683	131.406731355742	333.237762625139
1030	1030	523.574063053234	670.582101434157	127.193004683409	308.337773059271
1031	1031	519.743085325429	666.314051062761	131.092153020858	305.609477610141
1032	1032	498.457866034124	666.852223874259	131.441070493789	334.704119757279
1033	1033	551.257100980845	668.800438042655	126.706909436531	322.136145506841
1034	1034	513.388886492639	673.712960701006	136.783095350348	354.209467958742
1035	1035	535.677148256935	672.947215855277	135.760045257926	350.23992680178
1036	1036	532.291615548363	671.289789304314	131.422353261626	371.79693520567
1037	1037	499.707242708986	673.708602218903	131.103987196512	344.217019629915
1038	1038	518.47201478832	671.947816514845	130.183444848716	328.564009558176
1039	1039	550.776156628715	674.480354384595	138.452590971352	352.775088919911
1040	1040	514.381815080777	677.376577221958	123.917603493719	359.945103646052
1041	1041	517.088644225274	667.609378635403	126.816784480989	332.470836144167
1042	1042	494.900552634094	669.659843732319	128.394426663646	331.428586351653
1043	1043	511.790635998857	671.654281241474	134.229350849688	345.661486745646
1044	1044	518.868365805427	671.481199370386	130.249231634155	351.708256076739
1045	1045	542.215986950993	674.1175129137	132.324969444697	325.041945198379
1046	1046	518.571665041752	670.934745710455	135.414969474031	350.437150865834
1047	1047	550.225135748135	673.446355387897	130.355181687793	352.4946311267
1048	1048	507.131248252989	668.110331158224	125.271675285113	358.40125751976
1049	1049	536.454117587655	670.051492998403	130.760877866514	335.35451009254
1050	1050	533.139073857136	672.131905011947	129.949210463203	341.936082244187
1051	1051	524.574311922422	670.330129906132	131.24104564052	319.025375585136
1052	1052	517.949290904195	674.661214945755	131.711843918097	365.636654881134
1053	1053	502.932663909141	668.095199776129	135.597930953331	343.304148502659
1054	1054	535.705024863885	664.418110143688	131.859963379352	334.584072536158
1055	1055	552.582322212904	673.206827624475	125.208283560188	330.464598156135
1056	1056	542.468136676207	670.605219256424	133.485241804482	357.967789655962
1057	1057	520.269320154273	675.15073744494	131.531987439215	328.601518932039
1058	1058	541.612181304757	671.808656204721	134.950924917854	309.445413965167
1059	1059	514.292679428673	670.758914353241	127.795910573082	334.392482068578
1060	1060	516.279944197718	673.292956369823	132.163950950732	346.791335460008
1061	1061	531.640740107824	672.700304842013	128.246427722318	337.53249102277
1062	1062	539.67784743932	671.339435301794	135.844477439514	311.65021732688
1063	1063	544.364068500729	672.019952801835	129.240947338151	369.810909465673
1064	1064	522.607529340522	674.795130592813	137.063834842514	323.152831118832
1065	1065	536.548084416719	679.072735126645	136.618674135881	355.838151855762
1066	1066	523.477476709493	674.094200159934	138.414059913225	339.783952531494
1067	1067	523.773140606019	672.578587546073	133.35385934998	369.037129944647
1068	1068	486.187591328647	671.176518863841	130.635969411638	359.472943187676
1069	1069	518.179053044437	671.282472426339	134.971303347222	339.497441045891
1070	1070	514.204546014347	666.798699370876	130.386042062946	329.309734668981
1071	1071	518.547098915941	676.114354228615	131.661040101204	353.61434531374
1072	1072	531.287052897417	672.123496603102	130.251648311871	365.240804153875
1073	1073	555.860614033326	667.918372338718	136.177965618655	399.631310257226
1074	1074	518.230213031298	667.850623723347	134.949591874894	336.632424705209
1075	1075	510.212688447564	670.192011303025	131.472291265559	299.177939470132
1076	1076	505.307973276704	676.072551963126	131.520596486896	323.947124402175
1077	1077	519.687531646054	667.230954031611	134.330575843276	334.020446775583
1078	1078	536.890991270776	672.23594278435	128.852479956251	346.186140110123
1079	1079	534.822150216399	672.605572788146	126.71530580461	363.753710662128
1080	1080	500.680933083495	673.443054948272	133.405192539639	335.999106213599
1081	1081	527.481960014863	670.833019330837	137.23803866217	340.50740197864
1082	1082	502.443676740759	670.75317166106	126.413470201121	331.64634305739
1083	1083	519.636920741922	671.691143409401	129.692313247356	331.576010315386
1084	1084	513.2052989025	674.218110664484	133.676266193945	361.84106493829
1085	1085	525.680942360574	667.806875580833	135.817601342898	334.025975920724
1086	1086	521.562556293766	669.016322536646	132.380958934224	330.933256466655
1087	1087	504.190507015923	667.043732180179	129.203934726139	331.912719436001
1088	1088	539.247523737856	670.703579130062	133.970762027183	337.310665845765
1089	1089	499.050471556139	673.754025623341	137.860883729603	361.022396568778
1090	1090	536.582249611146	670.048512468749	130.342614473441	341.61277453268
1091	1091	521.894186565336	675.406298662841	131.833637083521	337.94072407861
1092	1092	514.653102360624	668.96510700862	136.800817265868	343.018962131998
1093	1093	523.749383218976	669.563679556519	128.165234511659	337.049941426207
1094	1094	523.898701925644	667.913600785562	130.24752850916	313.045874604942
1095	1095	485.635657763386	672.851002550815	135.741864566984	335.209041392684
1096	1096	524.67288520958	669.353166770416	131.245910754035	317.820154112746
1097	1097	539.479821141346	672.201536464905	129.062873625599	338.72459534818
1098	1098	506.577085707328	673.039174896698	129.100356096627	356.428122901822
1099	1099	526.358068382544	679.0319196231	133.404364734059	367.862186146463
1100	1100	494.952361218531	678.210673087536	132.311471585111	302.47196846362
1101	1101	507.671313738639	672.18279734536	127.973190608502	368.49120392561
1102	1102	545.45982903947	666.199495899316	132.146380488303	361.373340823689
1103	1103	500.624521285545	671.613556529562	131.859756926457	366.947509544212
1104	1104	513.632343570744	674.996156059806	132.550160306753	386.557321244579
1105	1105	518.553479975489	670.881360929652	134.705190006275	349.672628706473
1106	1106	537.501642642456	667.157758010087	132.027887507418	325.980677761819
1107	1107	539.455853671917	670.610088238274	132.466636825	343.787922555769
1108	1108	521.903073075337	673.931812589596	134.122814748939	322.538165544457
1109	1109	534.334311069436	675.846220091651	133.616203922008	367.443147548802
1110	1110	541.67515179683	671.789805499487	128.987439427207	354.918883459599
1111	1111	521.551662592482	674.146892538602	134.022668417844	335.687786007639
1112	1112	503.627222278927	675.226043983129	136.448867005402	326.804511740569
1113	1113	533.486863219832	672.466596589117	127.645999293578	352.724024384917
1114	1114	534.722442248399	675.925021540004	131.761703868317	316.552984279379
1115	1115	510.840290580149	676.853476865146	135.111793403466	338.090094798171
1116	1116	537.805150105439	675.886973460333	134.108956615752	317.665868386132
1117	1117	508.575123809634	670.261396364868	127.92492838634	372.918540360391
1118	1118	505.272148096066	672.079465500662	132.544378347828	345.989250882563
1119	1119	503.776416792829	675.874514928489	129.268954286474	371.111213101416
1120	1120	522.771723788163	676.053293464985	132.138269494746	365.577913642511
1121	1121	546.728894446212	675.663556824515	133.654374899211	353.429614791824
1122	1122	525.651389180491	677.90822179871	128.04272879177	356.997782765833
1123	1123	515.556323387573	672.309088067924	130.885493914672	332.398696167486
1124	1124	543.330525464085	672.832877118653	132.324344446302	344.970177638259
1125	1125	530.435938092892	674.063046286892	130.261368618347	364.725691385643
1126	1126	518.364917854891	673.86989524144	132.387274973489	350.932436196102
1127	1127	516.063155051628	669.620921534724	129.6397178235	327.9734384028
1128	1128	517.702072609916	673.077501920746	128.972744116357	330.097140787119
1129	1129	529.795321905705	674.062381069659	126.873747302385	325.786511995333
1130	1130	547.093502861795	669.541261456505	128.101153643354	348.9617871233
1131	1131	519.778601398322	672.772891660166	129.100528187272	344.616184149574
1132	1132	530.539050898401	668.868379390796	127.937824997622	322.14466675196
1133	1133	526.625545688364	671.642606980465	133.038852955316	330.952911297989
1134	1134	540.143759900636	671.603513609597	132.93496521895	320.154283032619
1135	1135	526.155089957692	673.541419437836	129.373867825751	354.768514573593
1136	1136	511.036237671471	672.164526440325	131.961836413107	334.574398759684
1137	1137	514.270605583868	670.817727493004	131.667400971684	349.962036359408
1138	1138	521.503769128111	670.540182380117	130.17559424381	325.497238985578
1139	1139	542.472776847546	675.220030110277	129.320693227737	336.003794004277
1140	1140	514.421425460344	671.359963277956	134.862315753187	327.568518897921
1141	1141	532.718023993928	675.149267871423	131.195692729543	358.114870504264
1142	1142	514.37878508823	679.149539079922	127.246989599681	342.665043363035
1143	1143	526.405006175065	671.751829896665	132.801385096661	382.105669687471
1144	1144	523.480961628976	674.510637345995	133.300888591646	351.512782005021
1145	1145	517.106176127564	674.2091709002	122.355694317696	329.882259384487
1146	1146	484.381708819588	674.42052308385	133.974083982359	344.868417161192
1147	1147	535.399766832917	678.729911524078	126.347272361239	348.457919022379
1148	1148	534.833350371572	670.06392548357	133.210880936448	352.935665875066
1149	1149	540.743265691431	668.047845397	133.569766008003	348.468934231424
1150	1150	531.490909954756	673.76914529747	132.925864489852	342.274480194245
1151	1151	500.828795708935	670.800386743832	132.924099383395	356.282918391931
1152	1152	537.42881263172	673.987663093015	133.74726924398	339.87277304234
1153	1153	490.095416480393	673.015274193364	133.323759880225	328.220672215149
1154	1154	522.601316939108	671.171210419009	128.934481929878	367.165773834466
1155	1155	538.096683855242	672.350253538626	131.3409228106	365.53930268366
1156	1156	527.620514300189	670.010829395629	131.801655191582	345.225496338861
1157	1157	521.738985798621	670.837611798645	134.721564063158	335.344547172974
1158	1158	523.289091545941	671.633943064929	130.08461744721	312.644472679896
1159	1159	510.487800907981	665.025738953428	128.181128678657	364.803580243185
1160	1160	494.927774856773	667.614672431782	131.562332191196	325.024787108165
1161	1161	537.247382390072	669.980848899308	132.40021880776	347.941567978228
1162	1162	518.099281355949	678.30341193983	134.6461591888	337.42578656002
1163	1163	530.83485182224	674.402900950853	131.624041362317	348.868488652289
1164	1164	514.024451919282	671.924752519421	132.45354304815	360.116332460942
1165	1165	537.302520142153	670.412745935536	127.382034534103	369.754097087303
1166	1166	518.233137369388	672.040535846541	127.633990011649	318.526242827997
1167	1167	554.03087707338	668.948081205257	130.265925025615	346.312092086643
1168	1168	558.318777238033	674.066691520352	129.170544911878	347.438954618367
1169	1169	536.931763453846	673.452656098599	132.83843557458	329.342755129138
1170	1170	508.745694762083	674.723010121205	135.235958820669	359.249123078208
1171	1171	519.504405162711	668.273102105632	133.98528823341	340.481364016945
1172	1172	524.231783991539	673.21109910567	126.436285782689	335.663055122375
1173	1173	537.107529015675	671.763922702833	135.733609431268	338.323888977161
1174	1174	527.105228493203	675.095411826799	132.157703287895	364.669894670615
1175	1175	529.908777557348	673.279590821999	128.468558331953	363.503224874601
1176	1176	526.922675824874	669.512447297971	128.073638730469	342.379694752249
1177	1177	520.5668434218	672.396428011397	130.78974790125	335.856150430538
1178	1178	531.257986980129	663.611250503558	132.65322568094	317.834149831952
1179	1179	504.851134440797	675.965291659477	135.955699823515	370.053094118252
1180	1180	513.146593093325	670.557379797512	135.466165612838	336.173071470638
1181	1181	508.172555410612	675.844948932426	129.05138093363	364.919975849263
1182	1182	533.064672930337	673.323441510504	132.368574788628	330.993566680192
1183	1183	508.660279782631	670.352545757938	131.057417875941	373.638149758718
1184	1184	493.59332041891	673.682492138835	136.908305424452	299.549666237694
1185	1185	543.841693063883	667.676454206412	128.660327788136	351.535880550631
1186	1186	518.625784220095	672.010617251122	130.520883981881	333.438323275526
1187	1187	551.914096330599	677.28959497239	133.933288593669	346.4785149692
1188	1188	538.266250925366	668.602264713071	127.497981545198	311.892702670948
1189	1189	527.505615912813	669.7881607528	129.024982639616	325.060592116292
1190	1190	536.005123300923	672.096186262308	135.09991192474	345.772423355367
1191	1191	531.009186809025	671.715462352795	127.059772087893	328.085781863052
1192	1192	525.598734635015	674.805853873967	132.557714099843	323.836341686831
1193	1193	524.628917440148	673.551639580735	129.354407005196	362.058238504768
1194	1194	503.491438525741	675.931583101475	131.733735190094	321.085135150281
1195	1195	513.457709150699	673.623065153136	139.618577888165	354.45269846598
1196	1196	524.459042141422	677.95019014718	133.429516521839	368.280692778196
1197	1197	550.750895113956	668.185368621376	130.069803976195	332.922805032235
1198	1198	562.466423244031	672.22917494125	133.321989718921	357.493032766901
1199	1199	515.456992574648	669.30194635243	129.441664698049	339.455874382386
1200	1200	499.904889890781	671.841319177825	129.327845337411	341.975896136797
1201	1201	529.168234706244	676.209601667344	125.184723919157	341.967148809543
1202	1202	491.451068393961	679.369809103137	133.380923663774	334.515714821026
1203	1203	542.500569246661	667.382338419554	128.674654070943	334.832200083211
1204	1204	524.767745104073	673.40515282364	124.770026287511	327.466461790419
1205	1205	532.563650931453	674.691366882847	132.679565070262	342.864078809216
1206	1206	527.902705930303	668.716371573458	135.533685736213	339.128595521018
1207	1207	490.290571815204	671.558967049954	131.541081809023	364.720770613833
1208	1208	508.439210824622	670.11537241857	127.734574457754	325.02204665911
1209	1209	521.274333055274	672.092685816545	130.259426766207	341.987183480158
1210	1210	515.34301583214	673.47809380034	134.126592833226	371.513498620883
1211	1211	529.880242867722	671.695302310711	132.040509483539	339.274519121715
1212	1212	515.128846091388	669.347572838976	133.853101773199	333.043318695344
1213	1213	506.61092559291	672.725975544194	134.522407218266	339.880189585812
1214	1214	509.653450036323	671.213983010205	129.749152798652	358.235102749757
1215	1215	484.054474638401	679.041989328456	131.546698205702	359.576519021881
1216	1216	514.06155288523	671.855982997894	130.88902429143	355.939239593815
1217	1217	519.544139676604	673.996864077846	134.222711048439	363.203677343459
1218	1218	524.353635469463	674.515494983042	131.787600573283	340.565844099513
1219	1219	518.981061047575	669.711697489829	130.353803656276	324.342775217258
1220	1220	518.777599667622	674.443054327357	130.016359143497	321.473377804809
1221	1221	539.779424732749	673.183876558114	130.724284186721	343.045536575308
1222	1222	514.772475103847	669.531033474741	131.981408726495	338.512464388729
1223	1223	534.196078719215	669.794986750737	132.998555706551	347.791959217675
1224	1224	509.201891865996	672.441077038695	130.579883455252	373.077820578225
1225	1225	523.324590896004	672.025679646547	131.588632845214	320.899799743923
1226	1226	542.498460603348	667.711174197311	137.723150908342	363.781287047991
1227	1227	523.543284449634	670.646887446063	126.463773741925	319.402170044272
1228	1228	533.815119593538	672.475225086719	133.918998123957	337.218324186694
1229	1229	512.537231148609	673.764867103697	131.545985910485	330.804577811779
1230	1230	505.847054628689	670.772887221121	126.71449330158	381.344040756243
1231	1231	554.591874926648	670.804172856825	129.507790006897	345.583948722691
1232	1232	552.706681623924	669.101095626989	130.366309723194	358.523609209399
1233	1233	513.406149623724	674.948097452002	130.227306051776	319.307663591977
1234	1234	502.840926056481	671.63482312077	130.0214747708	336.380796473604
1235	1235	553.365587008369	673.138048316268	129.729521140838	401.593361374038
1236	1236	526.971301809883	674.71422756488	127.875405306229	354.583647739249
1237	1237	500.921624660112	674.145429498218	131.843929655251	329.011243728616
1238	1238	499.892572146864	672.303603770694	129.901441689594	348.531609583085
1239	1239	524.387524598135	672.201757760551	133.321204974365	335.761402334785
1240	1240	523.6791926289	674.714351547529	133.448028988391	361.128232733613
1241	1241	524.091571430194	675.98479980896	130.230523194774	332.017563485767
1242	1242	546.536002752603	677.237046925991	132.274504562385	375.661458823926
1243	1243	510.005895882151	672.741793854767	131.107626592711	340.677553918186
1244	1244	543.640844584802	672.409678223539	132.242481967358	344.024292247242
1245	1245	496.791228509221	674.103130149666	124.207673032627	351.032244610103
1246	1246	525.667061875479	674.375237966993	127.170821700494	353.805558217414
1247	1247	549.487311566182	672.794587555309	130.598635861023	376.242937445123
1248	1248	539.41613502671	668.830126058136	129.348447989257	354.431111413634
1249	1249	500.835833824149	666.823327802488	133.266407712368	346.444361165873
1250	1250	517.163611434477	673.629798174004	132.082220078359	341.36457508807
1251	1251	521.122247534248	676.075055427443	127.562562411575	324.313330531473
1252	1252	529.106271095207	672.073547038263	129.112502700519	356.852063078723
1253	1253	525.845621298391	673.314380592009	131.693040257308	352.924577831128
1254	1254	525.27888492092	673.262273428719	133.291325733599	362.716264689521
1255	1255	519.036909776685	667.683885802582	130.740618505293	346.73921558473
1256	1256	510.120452239383	669.119951055552	133.805579170975	341.775804882631
1257	1257	517.180397603125	669.85828727368	129.865420333479	282.768491572637
1258	1258	489.192599117837	670.498521565724	137.707372759732	347.025741670757
1259	1259	548.534262330058	669.126466830933	125.941209952697	339.734981838668
1260	1260	525.81342696236	673.809983174642	133.116700182653	321.318927298736
1261	1261	520.145415847908	669.019582927846	132.887633555893	283.855793874195
1262	1262	523.395961634791	667.006430237847	131.210101146142	354.461757540249
1263	1263	527.517165889626	676.585926112494	134.243971350769	328.54612763476
1264	1264	549.466783323663	676.336257895704	131.921633118708	348.877662857639
1265	1265	507.274461061544	668.258042497908	122.024389860024	339.26735623503
1266	1266	524.449628189429	670.570556824747	128.586237530154	345.875719764456
1267	1267	530.756898133747	672.9110204638	134.656203230602	351.492611686875
1268	1268	539.460028823842	672.902283457571	123.915665260798	364.547137451335
1269	1269	502.421312462372	674.01940873278	129.798799376459	369.52124891526
1270	1270	542.066129326505	668.256659048079	131.299352613919	340.973108523005
1271	1271	507.499864358716	669.316459581747	132.489948184172	343.563090651155
1272	1272	529.264164613403	667.985829348597	133.427637755213	318.483067358297
1273	1273	532.99115916229	675.853852633326	132.291849701722	339.693244848591
1274	1274	528.869462360858	673.027488543808	129.827134966914	337.431076265377
1275	1275	483.662450415958	674.555716146432	132.413476395837	310.710116231258
1276	1276	543.120487641352	674.676059412067	132.465808921802	315.855520853332
1277	1277	509.308716100938	669.494052386544	129.663725536811	363.187755380192
1278	1278	522.732964905788	670.822260206398	130.611892000407	343.544295309643
1279	1279	531.289979920367	664.884013087274	122.877678678823	361.750590499879
1280	1280	528.915470618692	669.136454452363	132.79031198466	340.317366425253
1281	1281	517.973193065468	670.899571224326	131.823054999027	360.69958819728
1282	1282	534.456275728793	673.373112080257	133.821952090451	343.559124382205
1283	1283	529.948460184289	673.645337881633	130.441829393008	342.6084329259
1284	1284	527.308077253734	671.558323621369	130.499943184781	356.373867661448
1285	1285	534.311039340774	668.580326492243	134.770671068899	369.383787646119
1286	1286	528.682998885133	671.097094980433	134.30321847258	331.281627862605
1287	1287	522.351502074711	671.463244747015	129.424651724666	303.738278565414
1288	1288	509.651818621458	672.830481083688	134.973582227726	338.279273288338
1289	1289	522.068942285384	672.304369093623	129.903894184165	359.136930195542
1290	1290	539.454672156072	674.831168338966	125.190140931764	343.993206722162
1291	1291	536.798069418651	671.070069417232	131.228011341608	335.40567734665
1292	1292	510.277286432652	669.580752708713	129.962656801452	335.047619588923
1293	1293	527.964901090338	672.610680972487	135.671126362358	332.276543497197
1294	1294	519.913835525493	669.812362899511	127.711612483898	350.522839834532
1295	1295	551.933423180502	673.610004897273	128.280578324749	325.860070671924
1296	1296	553.610414976753	671.65963601795	133.779052728382	337.096385051781
1297	1297	510.661006453354	672.841692136397	131.752055121974	321.69746679517
1298	1298	531.418012120075	672.325776248535	134.661232353175	366.138243754213
1299	1299	518.258282757749	672.162685498149	133.495457518565	312.267547036179
1300	1300	508.728140991107	665.256852962296	126.864246581606	354.75022211851
1301	1301	530.202741276086	671.658170206074	123.942660493447	349.889876895075
1302	1302	526.62056897947	670.075021990148	131.570938354863	353.572206973791
1303	1303	530.007522885585	667.441319737154	130.241505435676	346.663133916525
1304	1304	523.253716390339	679.202678975248	131.803268871975	331.947363818893
1305	1305	520.023701065939	671.476145895664	130.755162993184	329.669212919522
1306	1306	548.791395581608	670.258948502048	132.166993315175	326.25085568373
1307	1307	522.977532260537	673.871427140244	132.23044038975	318.82740417889
1308	1308	503.034615488529	675.736421221388	125.874737583603	358.144342853389
1309	1309	536.625098810188	677.633840917977	133.506262951878	346.881447022466
1310	1310	528.430735369258	673.935021573093	130.125327533827	342.77889769139
1311	1311	506.734696151425	676.723497436328	127.771739069599	333.981140334844
1312	1312	540.118283239744	672.224344745609	137.152632285751	358.363027445213
1313	1313	519.712233537563	672.440518869099	132.422023137535	367.681630064333
1314	1314	543.354612210207	672.999957594142	130.493208518704	338.415748196657
1315	1315	549.891043997479	671.634980543223	128.666587775983	350.135026806937
1316	1316	526.142658601721	672.025414997002	130.013286259572	367.832604621968
1317	1317	509.398725030628	677.165974594414	132.474098327957	319.622827695494
1318	1318	519.8837641765	667.998983031142	130.246134809499	322.705808271291
1319	1319	502.351843535509	679.914636111052	131.510413367044	354.920959092912
1320	1320	533.107813511811	670.561970272581	132.954305239409	346.196383490438
1321	1321	510.268921848014	669.997586475719	130.448146416182	331.305734774535
1322	1322	503.71853056732	669.905252841691	130.398829331286	344.243679659681
1323	1323	521.883719004457	675.084500255455	128.552235330175	358.786907671409
1324	1324	516.006144293226	669.174342112066	130.85179997452	348.069922234802
1325	1325	502.853102461505	674.484678856261	133.124211502695	343.172271049515
1326	1326	525.401093929249	672.101073710031	131.61590226018	366.454124711983
1327	1327	517.733316435949	671.277693077469	132.84201649148	343.26507176678
1328	1328	505.479113447203	671.484351735213	130.496851197594	360.618523176076
1329	1329	512.270953227387	671.566605331903	136.969268405313	341.428445079745
1330	1330	541.167494759022	671.933303984597	139.31600915314	336.486867718606
1331	1331	543.408028691603	672.950636050742	132.141005400194	342.91339635732
1332	1332	555.491949943285	670.668324885345	127.717089286395	318.845504444533
1333	1333	511.764789948902	666.138882709114	131.872915414919	358.685327339362
1334	1334	537.892483966712	671.240620709118	130.858305852241	337.69330016547
1335	1335	508.761570627637	673.253856897293	128.621799621596	343.089381828858
1336	1336	499.374871855537	673.94582087009	131.057874377568	331.220405707456
1337	1337	515.097202939003	675.046958211927	132.435658845388	372.692859492924
1338	1338	519.880081292395	670.066248180121	126.158434582228	349.787761387478
1339	1339	557.881862719932	673.916258958406	135.941859773759	337.391117289846
1340	1340	512.255811411471	671.402663627617	132.15839466765	332.986983724399
1341	1341	524.78135067526	674.536803376876	128.778593443965	361.920510573243
1342	1342	519.020741769055	671.016935337129	126.504403829734	330.174263742213
1343	1343	519.707897817553	678.096680322968	130.711797207025	369.946293364454
1344	1344	534.878118343174	667.027073829122	130.547278193781	361.735766800712
1345	1345	531.102696093847	671.977390953497	136.979472830377	344.075802109458
1346	1346	511.134363816133	675.199955941361	126.498910628167	333.216696794749
1347	1347	500.732066821293	674.407024177602	133.616358804052	340.73619686708
1348	1348	533.486793357176	668.153603640707	133.750988979657	336.389251589701
1349	1349	528.850102300204	672.85591358773	132.095844272661	332.939332975811
1350	1350	508.648641172551	671.00305485968	130.321495617514	341.366341777287
1351	1351	512.878531503106	668.059271930954	133.913236051975	354.784503797688
1352	1352	506.585258390335	668.82567374823	124.834633225878	336.337528505149
1353	1353	521.275438036262	676.0392401869	129.024347427228	383.601115027504
1354	1354	505.196330550452	667.887432215891	130.337277429092	334.510235856427
1355	1355	506.685660927907	669.960609414174	135.522501514355	347.632043677926
1356	1356	541.313899324268	672.327050420267	133.0745377242	344.140049508372
1357	1357	520.929722678554	672.634139904107	131.89308486865	358.927889972705
1358	1358	519.490956655261	670.038617064502	129.529506858781	334.890549510077
1359	1359	525.224486954612	670.153225448972	131.560835712375	338.228404453487
1360	1360	505.085825347596	674.416959365378	130.880474451157	312.789073768716
1361	1361	506.956789395979	678.193551596238	131.495760015991	341.725478266236
1362	1362	503.078219189024	673.108428110632	132.183347432865	362.68821431071
1363	1363	512.437361348333	673.128939338384	133.173651163718	345.246061952778
1364	1364	539.42401855444	669.284329992901	136.557771417137	311.622526931075
1365	1365	559.938184663659	668.412119594995	131.240681258436	347.869501295444
1366	1366	527.854157706965	667.098310074041	135.753708953307	354.035180500812
1367	1367	548.011191905437	671.73492254194	134.60784493876	330.99164974124
1368	1368	551.740902088851	676.879073044136	128.564827996513	346.351117833983
1369	1369	531.417160051919	669.068695790738	130.066792800135	328.888924869745
1370	1370	485.663396802058	670.325893508106	128.17141301278	323.513956446905
1371	1371	526.450833576007	672.917150950473	137.645490793097	331.22541103815
1372	1372	556.130962764632	670.573573246657	125.738733247006	353.554224546878
1373	1373	519.292354362145	671.512885608749	130.008175466434	347.22313135712
1374	1374	530.335819303957	669.415644824836	131.98584932375	392.498385387556
1375	1375	518.51295495201	672.333545147349	129.31396518409	376.052624666592
1376	1376	515.519916498571	672.737037050743	132.029470054693	353.555949398669
1377	1377	554.677405509899	673.218686839618	129.867620091547	348.168659764757
1378	1378	506.953505432959	677.163452948461	133.15816580302	345.530031143728
1379	1379	528.565612880244	674.294604779227	129.316865352816	355.54344788526
1380	1380	524.32985576596	671.774555744289	131.216023428171	342.259354954052
1381	1381	518.224469242243	671.072071495703	132.566476747083	364.043114256935
1382	1382	493.089948252308	671.261448485202	129.43165170368	339.567365513457
1383	1383	538.921703287348	673.863823118068	128.278018658384	336.379440064964
1384	1384	503.450201612298	672.821513767756	131.869022971993	349.292756135219
1385	1385	526.009733856633	673.589186898256	130.21667503648	368.551422631044
1386	1386	505.019679869142	670.195850338071	132.244279222052	331.788623318057
1387	1387	538.890941105722	671.523957490456	131.494604992626	354.620894822512
1388	1388	521.607937924677	674.469206291962	130.620236261974	337.00737032981
1389	1389	515.400940033468	670.816919892953	130.518246036886	363.155074024602
1390	1390	497.916883660095	665.717703275739	128.661185770392	378.41945503571
1391	1391	507.751449539558	664.334005622413	138.426994637659	335.673032960853
1392	1392	531.229969459043	665.534179564904	128.259290342869	328.367969468909
1393	1393	536.719639771404	668.157232331372	130.797115486706	341.414489813285
1394	1394	504.979632269256	666.255292205771	130.804795469996	336.965316852966
1395	1395	514.803655250208	670.270996996107	128.377451614514	392.617479100162
1396	1396	519.82819671472	668.830357546311	131.508778493372	322.959117926144
1397	1397	532.171221957358	669.162086630955	131.533465858341	342.454035127485
1398	1398	539.125489877141	673.605465661185	132.573331955202	322.270548550307
1399	1399	525.00536529071	668.78224493612	127.620677958174	344.65410099107
1400	1400	521.291050095088	672.438649572916	129.438640924177	353.082568765609
1401	1401	497.052535438	671.866175001313	132.778024064695	362.282688092333
1402	1402	568.513501337634	672.989035487196	131.222511052078	345.04556485789
1403	1403	552.351091137661	672.630290775701	129.094819231474	339.572802405797
1404	1404	521.735376207577	676.721214616858	131.945961905188	350.265282657079
1405	1405	517.350496999334	676.156631699989	131.626321144987	337.555216339207
1406	1406	535.476267445848	670.291555001081	133.974579548101	323.631937010701
1407	1407	556.698385927492	671.913138445781	128.738203444174	326.099756755372
1408	1408	528.321409785864	673.899115802079	131.299929812155	357.339030251606
1409	1409	505.832664742099	670.149477196181	132.308910933732	344.207342091199
1410	1410	496.342866930356	677.391148214086	127.059619988124	312.618709634654
1411	1411	529.874762492044	674.384139149762	127.446991242554	381.291326992983
1412	1412	546.879170943466	670.174595718863	133.91598490068	363.93435324437
1413	1413	563.296410955063	671.01364458979	133.690919040708	341.684697622429
1414	1414	522.046684922115	676.278576646963	130.400948085278	361.901353000516
1415	1415	547.898925890749	672.959963782587	129.703697219718	380.175075503153
1416	1416	510.636893442277	674.971234827535	129.153696484242	327.397790333335
1417	1417	511.844098573558	673.881763583205	129.122691373058	335.954556168123
1418	1418	503.506146522181	671.330650196409	129.146600184237	360.259616368936
1419	1419	509.574702813995	673.809737217972	126.253655943877	361.856262701625
1420	1420	525.537257139318	671.13543772185	127.338060297943	376.886664515457
1421	1421	521.030745861111	676.418138844925	132.108599800563	331.671828884222
1422	1422	540.447507427973	676.063746987399	128.910199599689	351.327060234717
1423	1423	520.398886561519	671.167723861251	135.223849294616	347.586680280597
1424	1424	508.10083173959	666.199127212863	132.323434205755	342.909343583499
1425	1425	483.68895582093	670.446064542186	130.297985301427	326.697443024644
1426	1426	505.748594058633	674.650769822329	125.87303679651	342.935145459145
1427	1427	536.752955944881	673.705042634291	130.564981982202	315.715427864025
1428	1428	528.528928457413	677.653870238094	131.481652683581	354.792401815567
1429	1429	521.0289166468	671.37166236289	133.652203049488	356.408909443272
1430	1430	543.791312669499	673.244570134654	135.86566614844	357.600003531924
1431	1431	531.4191885007	668.769861199396	127.10929282479	330.598502354095
1432	1432	547.484290982345	674.014834582	130.372684355798	356.314571003073
1433	1433	494.456221685117	675.868774805656	131.750617430218	343.926275654466
1434	1434	503.695568837388	669.266055562571	128.38832367733	329.807679352333
1435	1435	530.389152277542	678.001746189634	134.931106066418	374.810372010804
1436	1436	520.535947782342	674.715332348505	128.027801729222	353.304161133708
1437	1437	509.407817267899	672.958575090819	138.00192975674	328.999799795181
1438	1438	503.093838766574	666.514281121632	133.105583653132	342.126367883946
1439	1439	502.264046433492	671.575680527323	133.385508945417	358.557310601085
1440	1440	520.815357367051	675.361022849336	132.601059601892	343.166008359222
1441	1441	530.226354023816	672.874298184266	131.347837934394	353.492754357026
1442	1442	516.35341290406	671.380501045035	130.449562734061	361.961585066291
1443	1443	547.098390194638	671.254265295977	131.775657151171	349.249893157674
1444	1444	517.095779563547	668.789166697114	133.448381222457	349.357559591691
1445	1445	497.751547071411	671.012896733498	134.935326026628	326.474651379901
1446	1446	521.709004834269	674.126751307185	133.712825538288	337.040609395442
1447	1447	544.75702184711	666.253606139011	128.683883136303	349.516135663273
1448	1448	538.871890293509	668.687783560363	134.174376505319	328.87985609521
1449	1449	517.937936907695	677.070495258344	131.61776548427	336.601774472445
1450	1450	512.180822690789	674.415830912003	128.493641727912	327.697174201189
1451	1451	541.346102281575	674.408764323061	133.147531957379	348.678219525239
1452	1452	480.262168747966	675.179056564067	127.2893039955	320.857187146767
1453	1453	520.299064394808	671.206005816475	129.236836107896	347.522377370268
1454	1454	531.309639050204	672.424944774047	129.1571538035	348.734511117311
1455	1455	528.748077646116	673.783893943388	128.532864554884	317.432577385612
1456	1456	530.1249137094	672.763899878316	132.069111661653	325.199683002812
1457	1457	539.434288880717	667.052768175967	125.697395368867	350.77513201077
1458	1458	507.994990555751	671.838335755075	125.65402243228	309.176271189934
1459	1459	528.291942460071	675.93002252579	129.062314570166	351.257229386186
1460	1460	536.588852864411	674.222549913684	134.847279816522	340.731280943344
1461	1461	529.653779559183	670.417410193894	138.901153268699	365.427405705648
1462	1462	529.461024872269	671.669513459715	132.904834732721	347.303826971702
1463	1463	514.711179021627	670.829948173214	139.760025543525	335.910170329709
1464	1464	504.541701262624	672.472457861595	132.285679989201	344.100393278391
1465	1465	543.38166944791	671.927605477136	127.612389363217	342.483709199597
1466	1466	525.891411051567	674.059246003006	129.728352406963	334.106200722467
1467	1467	529.708943364232	668.757247010171	133.915164678362	311.593843948191
1468	1468	497.318962761094	667.754660447216	128.548839662525	362.559110477561
1469	1469	514.037376188876	669.776501874102	134.697607231808	359.056422797119
1470	1470	525.118683141911	673.384047566424	135.439162380438	334.469449402642
1471	1471	527.083638940346	670.687970542302	132.801115091063	346.890230338958
1472	1472	538.43310466815	669.42588299786	130.627891004543	359.382616182876
1473	1473	516.576269934552	670.973478548821	126.212716495928	351.188404611808
1474	1474	514.10519641397	671.880984964097	132.491084224294	337.514069582872
1475	1475	507.432520810333	673.920196888179	135.620356110776	355.10622566325
1476	1476	524.300856216751	670.947961089218	132.128074723545	298.299121228128
1477	1477	530.271921230343	675.600357881309	127.75313188025	325.489668453859
1478	1478	516.01241189687	669.406204263413	132.373368012084	336.707560691034
1479	1479	507.671442185958	672.547267114675	126.908282548058	335.650269999759
1480	1480	517.232341127484	670.962323075783	129.979151960114	392.02124202101
1481	1481	498.427278339896	675.226260427256	133.569572983727	340.915477639223
1482	1482	518.42530991261	669.942516959533	130.879891944638	365.930253977308
1483	1483	536.968747777685	669.184922778517	130.157744802919	340.284035177793
1484	1484	534.311134401806	674.069967691688	129.85843460398	342.923892804816
1485	1485	513.111769781512	673.803572704096	128.001975103942	337.266099235301
1486	1486	498.64542729171	666.627513025723	130.966572787312	339.751966311695
1487	1487	561.592810337882	666.530709154791	130.46977620826	316.376761049299
1488	1488	506.697646949134	669.984644874619	128.574926061658	328.301334874547
1489	1489	537.281573504514	673.59892485277	131.371570010001	351.45447770099
1490	1490	500.300762480073	672.367416294468	129.182256431627	325.730836767509
1491	1491	541.644675751317	669.313387174471	129.636023435244	373.484418560604
1492	1492	519.984500871829	671.963181691528	130.341806487316	382.166581720147
1493	1493	509.793511050051	671.445354366748	131.144522754372	388.653676654944
1494	1494	502.256238114715	671.469232377912	132.573314115646	351.413785405763
1495	1495	525.380478156621	672.171328511298	135.662665808074	334.196192329192
1496	1496	506.899771197963	677.730479112582	134.736537232735	360.697487524768
1497	1497	512.238372464874	672.39604436193	129.713926508814	350.050596575627
1498	1498	555.325132265013	665.183426769883	131.234856496336	378.111683220277
1499	1499	502.764296988295	673.453536125183	132.019032596483	343.003028539938
1500	1500	519.921384268153	670.412322318065	131.385626749813	341.384353014003
1501	1501	548.88697749609	677.65499909726	137.568615831434	341.839034381684
1502	1502	548.779495491713	668.339383655008	127.502956930209	337.69848862185
1503	1503	534.275550986208	669.611740021818	132.022604016834	366.127138165055
1504	1504	505.055877205336	673.352833529051	133.896313957956	329.504600187537
1505	1505	535.143703149404	669.49766116544	130.400941901653	355.446301579897
1506	1506	527.277442448151	667.890642858598	131.657445400276	319.218921264036
1507	1507	533.469983008893	671.026142378232	128.762983230677	378.718172662147
1508	1508	508.288400717535	675.465351922538	132.941097806008	344.911968162323
1509	1509	518.867356801517	668.215720431139	129.701617124809	348.098100048326
1510	1510	495.495133036975	668.091009864883	136.770943095639	332.650087599577
1511	1511	559.273096029091	669.119885852852	133.216784115132	357.592972971457
1512	1512	492.869613590663	673.598865776285	129.497793047387	363.201208497788
1513	1513	506.047030689822	671.518523634701	133.029884637692	370.734930964128
1514	1514	507.295658658658	671.825939617253	134.15598189744	351.804258628139
1515	1515	523.210909592501	673.806333825871	131.952574079392	367.581488214466
1516	1516	525.235897668239	671.297293078259	128.085324787457	344.384983799668
1517	1517	525.576299773406	670.194461654781	129.950821841754	321.846049096629
1518	1518	512.775801278663	667.950573393714	129.323337771389	330.21882678943
1519	1519	540.298033212016	672.668044938541	131.681908884861	320.283426576474
1520	1520	512.131030408592	674.061930361713	129.498157741851	325.999397194439
1521	1521	527.7936622232	673.617220092377	128.041262004428	352.86054356492
1522	1522	514.349662966655	673.841294915701	133.3500347445	343.517376339108
1523	1523	498.833969632863	672.238501260666	138.737679128408	320.599145925863
1524	1524	515.479596209675	672.180174940096	131.075741514201	342.603303399551
1525	1525	543.157647383309	672.382628390278	130.497179670505	342.599710860518
1526	1526	512.04534263276	667.17955487744	130.220742330255	332.723360012354
1527	1527	498.214626806111	672.008077044092	128.636808444169	318.025923590013
1528	1528	499.928469678537	675.499241496179	131.418974270705	363.019107899836
1529	1529	514.679381634201	668.877490055283	134.939710500911	346.850433702339
1530	1530	551.81024060863	674.005662997022	129.260839367527	352.760751167874
1531	1531	512.175459527536	669.974942941545	129.246816149516	355.409089417358
1532	1532	507.320898061478	676.105126771855	134.523097955061	338.605534364889
1533	1533	509.024943703425	682.27251786553	130.764263771446	327.750537834526
1534	1534	539.881807400221	672.322345170535	127.321163435103	351.436313537974
1535	1535	514.474141104498	673.783282169498	126.960360703365	355.337755819016
1536	1536	558.125722044593	673.303667135398	129.590339682577	332.021147991051
1537	1537	515.901402336424	670.180444508685	127.908107979555	342.550345670237
1538	1538	543.242567815634	668.962393586398	135.778611867889	355.934630337966
1539	1539	520.122630379234	675.009018503368	129.061873570953	326.128818510012
1540	1540	517.514725886637	670.554453919597	134.808944679607	337.719399977124
1541	1541	502.113993491663	669.118919345033	133.871401075074	359.24159807612
1542	1542	530.46665516698	672.133788678768	134.924115101283	363.647595823313
1543	1543	535.589630656548	665.836420741813	135.423619879849	328.257910725637
1544	1544	533.978896697879	672.939277812062	134.266523658163	355.840805893424
1545	1545	501.254023532574	673.460906818651	131.868207146302	325.794416000426
1546	1546	528.876432439637	673.810917982438	128.916968838503	345.486686556559
1547	1547	515.327652409336	672.085908889175	128.793567848497	345.118746692256
1548	1548	525.952906802181	668.474269844057	130.781252311224	324.320881077413
1549	1549	526.269046270521	670.182897264389	127.593832595681	374.002653293814
1550	1550	499.944362029719	668.587011587514	132.905488786316	346.06996992727
1551	1551	535.063097308454	669.968199257005	133.571941699556	355.599727898869
1552	1552	562.235028858306	666.459137244351	132.379415080596	354.958892511366
1553	1553	524.717739664807	678.484160340196	132.675785466244	349.305755683961
1554	1554	522.904872677816	670.369747676497	128.213523301814	370.303117942018
1555	1555	507.679645723605	672.380129002112	129.41667571538	357.728677676018
1556	1556	550.197862184301	676.235343904022	127.860197184611	322.844512234008
1557	1557	516.399463470127	675.399046683295	133.947634392633	331.344649370504
1558	1558	494.660939001654	674.024140882486	131.607130584077	375.032418249511
1559	1559	517.958404985807	670.996456478415	131.245693070918	349.325943685138
1560	1560	515.118248402307	679.584333242296	124.4745929436	356.024562007102
1561	1561	552.616533118068	672.28014280937	129.361466601797	355.909643335117
1562	1562	505.872032086713	671.701328188076	127.776039345372	324.897453712257
1563	1563	506.636179202819	673.945217577206	133.487537896937	357.018927507673
1564	1564	517.380521036074	672.715477451699	132.860910485376	370.327637432732
1565	1565	522.112423115757	671.561293885865	129.997055748901	339.042673149735
1566	1566	506.176010786355	670.131292705252	131.131629290336	346.704655337853
1567	1567	538.230268383586	672.381296113395	130.662368845227	334.062435958971
1568	1568	534.184187070493	674.747267325811	134.691829151502	340.354726620068
1569	1569	496.317642567165	669.266981757583	127.306715834615	344.288760329825
1570	1570	508.227026449313	669.341468218676	131.738803233585	362.153703831017
1571	1571	539.411939051962	675.916985299551	129.17768393615	352.299073325007
1572	1572	519.07514394488	669.531694601937	134.348748074845	353.620651639
1573	1573	516.113811065677	674.735936896348	133.408204889939	339.956855993702
1574	1574	505.292785674534	672.859056447652	132.219736949651	331.281345649205
1575	1575	547.610623914668	671.150763162635	133.941448880258	377.195399668832
1576	1576	538.958308107526	667.426419610557	127.213512596905	348.127443941866
1577	1577	552.364239362308	676.057953977818	130.321892273121	331.901276014848
1578	1578	519.07338844646	671.431132848157	132.761030412849	353.147482270754
1579	1579	516.014622765997	666.641933831688	126.742296781587	313.297797783758
1580	1580	512.707039551487	672.84329836873	132.628326867642	333.023712213662
1581	1581	507.378932799463	671.993920679466	129.690140117847	334.368640124274
1582	1582	538.771933510127	679.317639410552	130.512165018974	339.063261029413
1583	1583	535.746119354247	669.89794610575	133.505390993582	348.221187885
1584	1584	521.885427169794	670.022974196646	132.416942333989	315.861810868772
1585	1585	499.828087297008	673.853178782879	132.460175516918	368.038406602279
1586	1586	524.956687819622	675.076285577382	128.047224140288	354.310758434284
1587	1587	519.25732753725	669.046764269586	131.267336862123	384.377293446218
1588	1588	516.328689422321	669.930331881015	134.217343639362	340.211375480055
1589	1589	503.914089418663	672.906954312885	131.486267458083	334.551166382456
1590	1590	553.467093162813	671.507141368382	128.972500067801	347.651197405102
1591	1591	517.470873790444	669.262745053963	127.223866510569	325.139528116554
1592	1592	526.099104472995	672.712977211544	135.802145520029	334.484486626119
1593	1593	536.931256677311	670.763914032958	127.297494124592	326.317915727609
1594	1594	508.363124103409	672.405746872753	130.847685980442	349.935933891439
1595	1595	526.39945847167	670.569674786243	124.569319138972	340.068842137109
1596	1596	537.999997323978	668.264626242478	125.305592846965	361.83316852416
1597	1597	548.51036694796	668.645997672444	136.184804923754	325.120272029374
1598	1598	543.458733878615	674.702488429327	132.686926148769	332.652413366162
1599	1599	522.675780603375	670.110712766309	128.454902575132	328.123816983548
1600	1600	515.056292206083	667.82055783649	129.091271020423	341.296654015523
1601	1601	524.021741168328	671.057063593626	132.028892095973	359.669463558018
1602	1602	526.388439005131	671.405423309882	137.298598295226	370.131863327167
1603	1603	561.23608954108	674.532390320087	134.409476961805	326.896676073274
1604	1604	530.132698348424	675.728831920756	129.660037719376	344.985708536112
1605	1605	511.07493872577	674.910585212895	131.523616326791	351.269619439681
1606	1606	525.557136532247	669.945737228115	127.908449851995	383.801510418377
1607	1607	529.760428252303	671.311077868096	125.476346980812	352.849790489122
1608	1608	540.843849248508	674.680823134652	130.316246765285	368.523653091625
1609	1609	504.252249149417	673.079283085238	130.787698641256	356.382191297343
1610	1610	530.50299629054	676.23712529321	129.788471645267	323.574268859544
1611	1611	506.10546277684	670.010930503482	130.797031413898	317.026097444822
1612	1612	517.902703640132	672.077441048901	132.243127209735	353.916626154565
1613	1613	525.088171848188	675.392785427989	133.606761906658	353.681500991333
1614	1614	552.691481392087	670.336045212148	130.347723375409	361.335000573136
1615	1615	525.600459540308	679.035833048125	129.354988785105	342.903971046867
1616	1616	513.422249153475	675.085389291622	132.715077553418	331.606797571727
1617	1617	505.613643914173	671.2493426724	128.667545485809	328.91621037039
1618	1618	534.033923330266	673.766708208237	131.472366829271	322.022752450243
1619	1619	493.133100554408	670.95010494266	129.690406004681	305.786869555832
1620	1620	510.037471170475	670.115432053705	129.073829079272	334.629764157769
1621	1621	527.797707836255	670.505724255813	134.627039984637	383.746997206468
1622	1622	553.322560170345	671.732854679545	132.0661825037	346.559779447981
1623	1623	541.277148583307	674.169266959809	132.595420370415	348.937152907589
1624	1624	535.510134539219	676.41423354636	131.913511793784	358.228775957092
1625	1625	521.108071610349	676.243935752122	130.435009607542	361.377944889346
1626	1626	546.086288042617	670.24551011383	131.26790219495	324.198151311888
1627	1627	517.52732698898	670.594538770719	134.442997916857	343.50471951246
1628	1628	522.302602400202	670.668822301057	136.848072882071	359.551338922511
1629	1629	555.436433665748	671.541874069338	132.635873856388	332.038086804997
1630	1630	500.653144775271	669.240685964812	130.531731560681	323.9122903729
1631	1631	544.241330250411	674.948838297654	129.976322874952	342.32567741906
1632	1632	510.926770072367	675.633728402341	136.341309193823	345.239224781225
1633	1633	537.03870859573	671.826295380709	133.609228418325	336.771992750545
1634	1634	546.444442297091	670.627226052688	129.412169300461	355.098374209969
1635	1635	508.590743592608	672.548176166999	127.395604640677	340.849167602264
1636	1636	505.474621562045	671.466684793307	132.546501428457	334.943455014906
1637	1637	512.596518984295	672.083841874425	133.705658778492	337.617031113676
1638	1638	549.137829446588	675.985003140002	124.569996516121	340.469506218782
1639	1639	525.702365351426	669.621916541465	128.402488787713	356.348369658102
1640	1640	526.77155660827	669.428734046512	129.026138681914	353.757757076743
1641	1641	508.530029551888	670.674365539381	126.504595986762	348.375779441036
1642	1642	531.529564503238	670.051955729139	129.791695432246	312.716444267192
1643	1643	525.861620254439	671.672403557351	126.591557047195	335.313916254061
1644	1644	528.419406752309	670.790698922682	134.792377282663	342.579812726232
1645	1645	509.541640125692	671.765086893532	131.688687247739	369.549801737256
1646	1646	539.723932931225	681.113017936663	129.225134496766	329.095425076627
1647	1647	519.98416463203	673.297825063147	133.501463110988	368.432397791004
1648	1648	532.044556717399	665.483352359169	129.510458288501	331.131378018189
1649	1649	517.307124661414	675.092753450669	130.29616633191	320.517690155228
1650	1650	525.276136865224	672.636925168891	136.586257849963	364.744469964402
1651	1651	514.043851408211	668.560440339568	130.997073055929	325.038734365262
1652	1652	538.445078934667	665.261956448134	136.377580676257	350.682775341208
1653	1653	498.77242646569	669.274648690976	125.448280000641	366.952366815022
1654	1654	521.728356879391	677.197524640952	136.816030270992	355.697793829139
1655	1655	521.726858199565	672.193910876119	127.230985795636	363.065316291675
1656	1656	508.786060103646	674.865325849536	130.575335746833	335.187175038645
1657	1657	551.683566303976	664.149505665594	133.761233471752	326.528099912974
1658	1658	503.822843602301	669.457912593077	133.444860212352	350.898667679047
1659	1659	525.571921084066	674.989806231794	135.784126397637	358.884313054279
1660	1660	536.40642864349	677.498218074615	124.14704174606	321.322852142627
1661	1661	495.485857095038	674.427209280054	130.850999737831	326.814287773859
1662	1662	522.991415971756	670.822993590162	129.752659973254	323.358920501219
1663	1663	533.577349403354	670.24125667193	128.580516664806	342.819539993666
1664	1664	500.302336967338	672.042721023269	131.345102976617	340.004710605237
1665	1665	517.564313362574	678.345634682883	129.836795337019	339.444841920385
1666	1666	503.278573951929	671.687906407949	131.601881564424	350.624213036586
1667	1667	493.645853862513	677.599922079686	127.94383682464	341.407676309435
1668	1668	514.946571275989	671.415440724852	128.547798517375	357.013051669109
1669	1669	524.463932366384	673.21625992173	133.129833483389	302.565341570099
1670	1670	550.262860877576	671.674284498855	129.218470888491	382.780312069188
1671	1671	523.310415579766	672.363567219079	136.528808953553	329.995400928557
1672	1672	535.311842989684	673.089272119679	124.589899339831	354.881043603538
1673	1673	514.927863695911	670.766780398703	135.117177328026	343.666452774189
1674	1674	517.368606617158	668.455734093176	136.605392836872	343.440531619267
1675	1675	496.723745439132	669.801538608424	135.381302883647	338.800079025912
1676	1676	501.125626820265	673.838885696153	132.887874733388	324.599205033836
1677	1677	559.522086028462	671.530514545304	134.70804292604	346.498432270864
1678	1678	516.216316676613	672.179425321321	127.506502759856	324.03218006304
1679	1679	531.926226886711	670.46269703669	138.490844587794	335.36795364656
1680	1680	490.15756132775	669.331764383754	125.689905607392	353.565343524336
1681	1681	558.557092957222	666.791275383935	127.459427493193	309.764288145222
1682	1682	546.870944565406	673.670050015944	128.147338737393	352.579246033045
1683	1683	527.396540281487	673.598414730264	134.814132326796	348.502230866025
1684	1684	532.944329148059	678.093040946222	133.730714809708	311.999877351691
1685	1685	555.386983536741	669.131524991615	129.841139215819	339.435528252963
1686	1686	504.916372471507	671.318439481075	127.699443530585	354.893786982696
1687	1687	520.721519982867	667.099804379951	129.091122533913	337.960985205488
1688	1688	554.306792957398	669.698033444073	131.49059724148	368.813063196967
1689	1689	522.079325331866	671.509182746137	130.326645369773	349.128088724841
1690	1690	533.120511203396	668.449841384588	129.156367335901	340.693378664465
1691	1691	524.700773605049	666.993285543748	131.95874109979	323.457428604821
1692	1692	516.122663361973	672.870574893403	127.2228575643	319.105040589276
1693	1693	498.500592492748	673.07874845111	132.237330987967	346.423795179329
1694	1694	520.90946283199	674.839858378046	126.79567756624	339.418293843255
1695	1695	509.163476901164	672.894628388825	134.07767500253	320.136528436328
1696	1696	535.458261069368	676.566781708972	128.803112738077	333.11242409769
1697	1697	520.338989591393	677.222100967069	128.228586553336	346.394281780958
1698	1698	493.209931189629	672.766027649243	134.459827178461	303.747214648334
1699	1699	511.251381971496	666.701458997312	134.327539013557	320.334215825533
1700	1700	524.191071970518	669.983309608215	127.576056270896	349.678783562709
1701	1701	510.091284252949	666.425936042226	130.519703834053	324.526360536753
1702	1702	515.501574444442	670.598737431223	131.680858270381	326.629886686699
1703	1703	530.630719172478	674.29589365612	130.415176609257	360.430782902043
1704	1704	534.747328949338	673.597675720363	128.525846083382	324.228615134416
1705	1705	509.41434208637	667.023602226938	129.711317074493	338.872439577613
1706	1706	534.249066442929	674.943506394914	129.217110440786	367.15477063394
1707	1707	543.676795592482	670.113436682618	128.916687047133	307.586224326176
1708	1708	550.359915228994	673.743301373095	134.749367668189	334.446232583174
1709	1709	485.505931934163	668.812520727516	131.592931422046	340.653969588418
1710	1710	515.796689234676	675.586248200768	131.461005596824	371.739052514097
1711	1711	544.403287443424	674.527861321352	130.12836379749	336.337197173843
1712	1712	542.545513696427	673.958803222219	129.135910470091	336.689982589468
1713	1713	541.891361090376	674.688136618278	133.396041355165	345.514973260435
1714	1714	524.212669638347	673.435581829963	135.07366278598	349.48372170856
1715	1715	521.300728893782	675.531759840875	135.898741745863	379.755347636067
1716	1716	516.405758382959	672.327052826023	136.769057554914	347.73053629205
1717	1717	531.882638313905	670.611869281857	130.14518316248	345.449236402954
1718	1718	540.367403469135	674.856957659462	132.664302331276	357.300234892072
1719	1719	529.777841609249	668.529745049321	127.150547071806	359.042672758166
1720	1720	521.281006015897	671.87488439949	130.044735993639	346.739426881726
1721	1721	511.629937430266	674.265973485284	130.265239433608	310.184920622728
1722	1722	519.418715725291	662.788336739597	130.64139976783	346.091894707979
1723	1723	520.127873924113	673.447505339022	129.242250808831	340.915261399888
1724	1724	523.180796559556	672.195004243201	131.205738571072	338.315024456381
1725	1725	517.736315013566	671.185402447139	130.955849475413	386.89316249569
1726	1726	537.472132808619	673.526851395644	132.721457249685	315.063771210624
1727	1727	531.280925814322	669.146722928307	128.869764276143	310.809495084092
1728	1728	543.137695100487	676.499934773195	130.005635499395	329.335012777557
1729	1729	505.004528510942	665.717552851902	132.680040979669	347.646213666696
1730	1730	507.566635009638	669.299932574973	129.204411400207	348.768307943741
1731	1731	526.471326799818	668.269238531947	128.727082843878	295.164365681982
1732	1732	493.499454789056	670.902905913753	134.54064416037	348.346990825142
1733	1733	520.178190084664	673.038419775238	130.81281762346	308.870875644304
1734	1734	538.614299067817	665.836348519268	127.278911296431	315.656488440285
1735	1735	541.104436555135	672.957473686595	128.32975144627	338.957408542481
1736	1736	506.842094378388	672.60214482724	132.637266713237	337.341076340432
1737	1737	534.982369919528	671.095412871752	129.337375714558	317.193188856515
1738	1738	555.657939622876	668.756337477738	132.193244497516	359.273095784236
1739	1739	527.749560049546	670.393852757201	131.844807415934	347.536820174663
1740	1740	530.446070581389	677.084743762339	134.423663001877	333.278758540409
1741	1741	523.361931920196	672.373942924667	134.072615654969	366.414315909151
1742	1742	548.447065809789	675.916545950445	135.119988343754	341.202726721087
1743	1743	534.124149455107	678.454072370089	135.143007927094	362.90570902169
1744	1744	540.538570615584	671.139867584385	132.846508878391	347.040025846486
1745	1745	539.35426545363	675.633229784155	131.640843756704	339.467717643952
1746	1746	530.013309365305	665.819354050332	133.299183678342	349.150484232559
1747	1747	514.229469680001	673.007128648102	131.626248190142	324.758423268365
1748	1748	527.927344760844	672.640085813389	128.218960368243	329.748855965519
1749	1749	530.414912183136	674.646351596151	130.774027733156	324.634793006142
1750	1750	512.064307724755	673.778433179063	136.431193323174	346.702072988475
1751	1751	535.235176995371	670.277630088955	130.043426680749	342.655127569808
1752	1752	526.480234082842	676.988242374492	136.620105193041	367.156844459849
1753	1753	511.953900275756	674.827881258076	130.33757832264	380.802669950792
1754	1754	536.894643879173	672.364128557535	136.987061293981	332.246936668384
1755	1755	503.965678524299	669.140348700751	132.514558523571	332.756640769742
1756	1756	511.263511994494	671.73887943296	128.203314249373	308.677370334958
1757	1757	542.056283964358	672.067460172616	121.230499673046	339.350895884114
1758	1758	520.654831967748	671.745642381987	131.521692858181	306.678244729312
1759	1759	516.320939895895	670.609104673076	131.844351697146	348.523905493438
1760	1760	496.529330101696	672.876068964658	128.822515846861	338.092580041619
1761	1761	529.579272339682	671.547717859104	132.053479547625	322.152593738859
1762	1762	515.395841408447	671.640037373381	136.305421239062	324.50932572332
1763	1763	530.553456016961	669.895436603031	129.952905728531	330.503849720341
1764	1764	515.121999987302	667.815781963799	129.501688586856	354.759950315687
1765	1765	556.971388542612	676.665175745623	132.478844003245	348.931681527109
1766	1766	514.60495094242	670.583719047879	125.426494370074	356.940081165195
1767	1767	527.625925671573	671.867364381236	134.657076521827	335.442231276944
1768	1768	542.289095290188	669.683872406182	130.587906442022	311.188824495638
1769	1769	501.631297139783	669.221151205023	129.940147479172	351.10908826308
1770	1770	528.411666552427	672.389734186495	129.703784737568	330.415680275114
1771	1771	526.24034436319	675.863584917209	126.378281917771	369.318852105345
1772	1772	521.893754363382	667.256482711803	127.458140329368	346.462646298436
1773	1773	496.898152835967	675.477080315078	123.359667261002	314.763918449762
1774	1774	553.187222128754	669.186260277009	128.923243112267	361.808534752624
1775	1775	499.683316168428	670.791444541773	130.50983004099	337.968761598099
1776	1776	511.291807459422	671.0681300504	130.914773330559	313.807650996713
1777	1777	539.224432485133	669.501380371057	129.342536439754	352.888010552306
1778	1778	511.175483283934	673.051171381246	129.286272426782	335.434405444034
1779	1779	547.016663020105	673.938624523208	132.542573255994	346.1981556381
1780	1780	518.328873807508	673.346937924478	128.719595208827	335.041022828615
1781	1781	517.563639230026	671.835068730625	128.016648752476	339.538999588513
1782	1782	534.78566603647	670.303361522234	129.067694790902	331.256343736368
1783	1783	534.399735231693	671.416396819409	127.331183713938	345.659695121035
1784	1784	548.530824786245	671.83043817713	133.68161469518	343.93486956172
1785	1785	516.364362576758	673.743146100998	130.3501282844	347.039353221017
1786	1786	511.254320246773	670.326105356344	128.626442376083	334.091664343092
1787	1787	503.016345910295	669.622978880686	129.691455562814	344.19705335299
1788	1788	525.275692804379	666.253902399668	130.695308277317	337.922106756858
1789	1789	506.772758522369	672.41265088004	132.182024244271	327.834953100264
1790	1790	528.250265686189	671.868899094803	129.539557755531	313.028491883634
1791	1791	522.676767556612	672.39200619773	127.357189003076	322.613460097
1792	1792	539.083754861693	672.992391399497	128.102489640207	342.855616613445
1793	1793	521.765165169399	673.651494699613	128.059063600403	349.261599460377
1794	1794	521.27511009659	669.283413152205	132.780433294444	335.606492140918
1795	1795	519.782419054961	676.888022959111	132.074396010936	303.221983120124
1796	1796	541.974303126281	670.931494431339	130.435021150822	346.964102370878
1797	1797	531.161660712094	677.0389724197	133.260608857409	325.643072948087
1798	1798	517.829762597975	671.378687325907	127.69038363808	356.247646085957
1799	1799	523.427487791025	673.393391090529	126.606147694986	350.397733703261
1800	1800	532.478899367114	668.383310207488	128.875622629996	332.667127876042
1801	1801	527.261583857671	681.624114535087	126.057576603466	364.205325965397
1802	1802	501.331591967312	673.497299402978	129.480264836927	332.458908041666
1803	1803	523.346219784334	676.507859582458	131.700054802904	329.08875044389
1804	1804	529.456814105929	670.139298076493	129.609121158633	331.562461465019
1805	1805	519.18675852749	671.839889746073	131.718548008125	330.448441198725
1806	1806	524.444229651428	671.121588976143	131.575796705051	345.380121711622
1807	1807	519.737471683631	672.695022006981	133.185409720817	353.181776775535
1808	1808	531.170905076352	672.0622368284	131.519333350688	343.363284535837
1809	1809	541.640282203907	671.25171664211	129.367216701981	343.698518271461
1810	1810	508.207501058048	668.822398312732	132.366185869887	339.951312453016
1811	1811	503.376434524381	664.732023916623	134.741462575912	333.098682151217
1812	1812	541.454085441118	661.085466482763	128.561983378567	325.638704405773
1813	1813	516.221002422988	671.348416149135	129.439580841756	357.469356877025
1814	1814	543.720327179611	672.465684566743	133.702399976233	355.600187104547
1815	1815	507.452254448648	674.020400321028	133.380232154079	332.884945554099
1816	1816	510.19954604328	670.925632981037	130.189587601282	319.292683086897
1817	1817	540.454025849948	670.072850389067	129.201144724934	368.664816496766
1818	1818	517.628163326157	675.289577824841	132.717505447548	374.396559366661
1819	1819	510.183222125617	671.385397807616	129.252524063856	359.145604869263
1820	1820	508.57641533649	670.290408334042	129.796948331764	330.099302170917
1821	1821	521.384645395137	675.62643199854	133.090803789257	298.756720134374
1822	1822	524.13050893746	672.333799606256	131.205705275521	342.158071575796
1823	1823	528.940654532939	664.949827888658	132.132708555274	342.861230934425
1824	1824	513.810027079658	666.935324697552	129.542185375655	377.114307317611
1825	1825	531.751653422019	668.529496044794	125.90544990865	339.276803553598
1826	1826	542.826815666404	677.725747664485	127.503764976115	375.132823401696
1827	1827	533.22383830461	672.927923484111	131.241906452255	341.969063556317
1828	1828	522.627131380188	669.996517027213	128.221598418027	352.713251946747
1829	1829	530.142210708222	672.520324770607	128.78185167333	334.950136217649
1830	1830	505.672584917148	674.83439299016	131.895447457195	342.21989445457
1831	1831	514.214852660075	667.387659444952	124.299097223902	343.50870611306
1832	1832	535.33548227894	676.584697721432	126.561869954941	383.588803576
1833	1833	537.483776001409	670.580949236747	128.265577010745	326.628562535943
1834	1834	516.697818201832	669.525430421386	130.419549303024	365.989602383913
1835	1835	498.178866732747	679.849528277679	130.879102716675	333.430927953421
1836	1836	500.962573799615	669.330034370604	129.292828409762	351.431573204235
1837	1837	552.406633609779	670.359825299131	129.849860270804	339.298435043108
1838	1838	527.578836839322	672.819162823535	131.83164650281	352.941830972532
1839	1839	503.878820986364	674.182634193791	128.94680793717	336.555734185361
1840	1840	514.286774981245	667.927301175683	131.874005105368	327.859957686068
1841	1841	526.226163130763	669.149185672287	127.213901441552	338.390479590958
1842	1842	501.995985949815	671.10893307163	127.607367392572	324.754494709891
1843	1843	517.083381663365	674.339075401887	131.53120168783	345.381224177345
1844	1844	505.011480998455	673.61377088904	130.534808980428	307.298813812003
1845	1845	544.218113683067	673.075964777801	131.272984779102	346.497811684524
1846	1846	543.257778509678	676.595403430631	131.973698509978	324.650376722409
1847	1847	542.221631409823	670.143891658986	130.352983758784	326.772829266866
1848	1848	528.018160124498	673.146375833737	127.419572429099	305.929843081237
1849	1849	523.370380373945	675.895876219272	130.01887443362	363.821294026258
1850	1850	533.614576293444	675.654005250315	129.573557052426	347.866837650571
1851	1851	518.035423705677	674.820694462949	130.126131557871	365.518545284914
1852	1852	527.826557279879	670.44463968805	131.06528762671	347.681040281748
1853	1853	539.010158046564	672.452065606335	131.217819971555	335.507054876757
1854	1854	541.639980805507	668.740817521301	132.141204668329	362.776636963882
1855	1855	518.281278147289	669.813715482388	132.451574628706	359.970763110216
1856	1856	515.08527802156	670.316476779726	126.442666853144	336.409934412141
1857	1857	519.885206153077	670.958102974254	135.236080835178	338.082672548872
1858	1858	505.325814943966	669.088910738239	136.556165393113	358.438319683102
1859	1859	501.92779910214	673.901431719074	132.308509784833	355.818977905644
1860	1860	512.431204475878	673.699555368692	129.943848273849	325.652352065852
1861	1861	516.632962799509	666.869323373354	128.597861941983	352.110863924608
1862	1862	525.678849200956	670.246994566341	130.492242141263	341.385808893106
1863	1863	482.509110154963	671.206414392607	133.368713985846	345.290378870661
1864	1864	541.659713204152	669.616028265107	130.784989379135	335.098951371326
1865	1865	521.761787788745	679.673047603086	131.125398422033	345.053606892206
1866	1866	522.359574543155	673.512663458912	127.882532246962	364.496540487606
1867	1867	523.965782257167	668.664055588978	136.852705678771	329.795255598514
1868	1868	528.729523987491	672.476463185334	127.776828189678	351.72547779657
1869	1869	525.700824586864	672.884429854087	133.001220909851	354.840362978251
1870	1870	496.910505724418	669.428942279069	129.84667885842	337.219056749898
1871	1871	518.561682683368	675.82461416087	135.05592805688	336.392627081835
1872	1872	541.50696517519	675.670474950931	128.890166737473	337.296321944477
1873	1873	534.005713103071	674.245521643743	137.714720479972	349.636930842017
1874	1874	520.593447352487	677.589535100767	128.795064054692	362.414909226644
1875	1875	496.743272254023	674.732740289436	133.880701590103	328.215151594878
1876	1876	507.77277507348	672.304758011746	133.731840862976	353.107868691255
1877	1877	510.527261927444	672.673221905212	129.379084363307	338.681379241212
1878	1878	519.139806964736	665.025861198916	134.089731737967	353.657786208688
1879	1879	507.913779649324	669.513588764225	130.362058551187	336.474973270757
1880	1880	505.835309878589	673.819084182432	131.838974008645	347.998913013323
1881	1881	501.200213747583	670.488519317973	131.633203345509	352.200689162974
1882	1882	529.981337203986	676.970226852438	123.568171749595	397.814932045394
1883	1883	532.041768751589	669.233632813209	126.713603972659	345.559420279834
1884	1884	479.474380404875	676.008345141249	131.410039491048	337.143834073635
1885	1885	537.120973519219	669.581781284884	135.438299555599	334.151539655974
1886	1886	543.506760191427	668.575874008123	132.585713727096	355.753507060814
1887	1887	554.46233059069	672.300237676056	134.64874494941	346.840276346122
1888	1888	506.328856735714	668.057225959148	132.519344175499	314.140955969825
1889	1889	534.524389426238	665.025097155452	134.779287617364	376.79700010566
1890	1890	521.604473476023	671.681392341865	129.82172391604	342.006758071965
1891	1891	513.613820277129	670.848860510999	130.344706185058	341.662024275372
1892	1892	507.272388002777	672.365563250716	136.14012090831	352.211626103609
1893	1893	528.863951133863	669.796203909035	124.856368341412	364.579309339366
1894	1894	538.047593820324	670.225874692101	131.821623128841	330.119839051769
1895	1895	519.257602912193	671.644156310266	128.964163448952	347.396595476865
1896	1896	511.847720123165	667.710694214775	131.797085062576	363.95614323899
1897	1897	530.67829111012	667.242420076712	130.74910868342	352.143840262121
1898	1898	522.817190911487	672.557887765443	136.333768143197	317.527660931178
1899	1899	552.513212492498	671.228897561418	129.044407275139	338.033575268487
1900	1900	524.549404294694	668.242982566442	131.382251475001	352.003457809584
1901	1901	529.64316967795	666.497904520553	133.365464411471	343.187184662191
1902	1902	503.700032691819	671.302996291648	132.548615788368	345.115894317254
1903	1903	535.445085250959	675.272011861041	134.351921450081	311.981332855348
1904	1904	516.951814795493	670.430166878704	130.658399822867	332.645819755266
1905	1905	522.000534169047	676.7420101332	131.915112434059	348.600932045733
1906	1906	546.783084018377	671.342596166467	136.979561089439	325.437946804726
1907	1907	521.640313627686	673.988319262427	137.507525199117	327.721498368519
1908	1908	526.280620365418	668.686280187603	135.94857705348	348.703326588699
1909	1909	510.360108821243	676.296456972646	134.332163000728	382.031578367335
1910	1910	530.899349663921	668.88569227633	130.188163725913	342.588114207054
1911	1911	537.410781858346	672.172920375045	133.928230681241	305.867186477556
1912	1912	523.915667413906	670.837517282308	130.605325789314	344.904473587986
1913	1913	557.020231267515	669.378811454218	131.654410199089	350.138869245803
1914	1914	507.461316144848	676.811692033854	130.486597863878	364.96826427008
1915	1915	480.811234565718	673.405033539088	131.979529060855	333.947389635077
1916	1916	512.416388751641	667.114421587535	137.07073601846	326.440148354263
1917	1917	540.865203181013	672.121655470921	129.730859175471	362.193495738732
1918	1918	486.71387371489	669.158818111855	125.394689769193	352.020117740454
1919	1919	519.840757054813	673.892409272471	130.127438827971	313.478642622145
1920	1920	518.509584361278	672.609590318306	133.53186352354	344.307902740448
1921	1921	537.861615891032	671.405522209517	130.985175174853	330.595645917982
1922	1922	515.000560059416	670.679817153481	127.003527241472	308.20936422055
1923	1923	501.788814627299	667.192885131044	136.281080928223	366.812327599162
1924	1924	521.405802256678	671.927311748258	129.88435668101	352.683799816557
1925	1925	553.091383615511	675.528665510525	130.201603386371	335.395582324124
1926	1926	519.773366222328	667.475685718094	132.37910353535	355.216937223361
1927	1927	524.451931914868	672.841535336599	127.034849906545	308.075946429136
1928	1928	521.023467805985	672.196910612084	127.96935165696	324.955286836267
1929	1929	548.992802386258	670.302415460869	132.882292183492	348.491755690488
1930	1930	551.826541262686	674.421419635702	131.6269284492	342.682595586137
1931	1931	512.177238630738	672.953633067958	127.675008346026	348.803152589427
1932	1932	505.993543764736	667.761462245111	135.93497966297	388.237779374579
1933	1933	539.319534566042	669.389818773706	130.170933862021	327.449352602933
1934	1934	531.852884316519	671.69431712498	129.069075117709	327.95027909869
1935	1935	535.469503650513	669.050493034104	131.393870703134	351.154719712482
1936	1936	548.500026097989	669.879210994487	131.171052234255	367.164148199257
1937	1937	491.8525474673	671.15336656494	136.735900719548	342.498905596891
1938	1938	521.405259836169	669.090359354935	134.78069414184	362.530151616658
1939	1939	527.846965126876	667.569463013623	133.634002733901	355.718474097835
1940	1940	495.839399193149	672.943465180832	127.497914443549	343.285197706783
1941	1941	557.61745564209	673.30986638546	133.532774400383	356.267561143596
1942	1942	541.276328899573	674.804083619845	133.672474723623	348.641661039099
1943	1943	527.580198503827	673.423347523959	134.345162957453	327.04105925712
1944	1944	524.778371961563	669.561691718041	132.87973666402	349.92207389415
1945	1945	513.259706926224	670.737865890993	136.056307736677	338.275704964835
1946	1946	526.937437226845	669.884942192797	130.624712013649	348.712036150578
1947	1947	551.228898361481	669.912883681828	125.458467879139	347.718727498459
1948	1948	522.95883954814	672.01850179159	130.905479522323	350.819955805378
1949	1949	557.970844626059	672.520420527899	129.553937028035	356.381912648311
1950	1950	523.698825445006	674.337139011506	129.191665970618	352.708299455751
1951	1951	547.48026683328	672.620902952953	131.237650282323	360.911700469596
1952	1952	489.829354835732	669.85738575936	133.890409465259	341.126688563669
1953	1953	511.42307735487	673.805331962197	129.514500152609	357.729334679383
1954	1954	519.170547781718	673.246459086904	130.562542524185	338.327374035044
1955	1955	499.06269266946	671.617021236175	132.465123687949	336.973113654661
1956	1956	507.583722681194	669.535154536204	129.392603339698	341.224452996302
1957	1957	526.101090112985	669.969441465133	135.588191095079	371.652771733679
1958	1958	514.863357787033	668.487120446902	130.474619124755	350.046917310414
1959	1959	505.416960872813	670.261922077948	131.022206859312	313.360081859758
1960	1960	528.071213855796	674.246451450538	129.745771297026	305.316392483579
1961	1961	532.325805143741	664.713259760264	128.597764161113	349.396829141422
1962	1962	519.448871319048	671.227598605869	129.367955225652	340.215966447632
1963	1963	497.424280672445	678.420726937963	126.680110064128	325.421183129649
1964	1964	525.36303768602	675.682207907806	128.226926627307	366.435385632168
1965	1965	491.296137987581	670.524093068023	133.800353089819	355.052595295104
1966	1966	506.663895133029	672.496545539615	129.805048665379	347.828851817035
1967	1967	525.455498690129	674.374589514655	134.345436220944	330.743308715191
1968	1968	530.753591631636	673.522763814275	138.477656770406	359.699128455069
1969	1969	525.264303197987	676.307570688641	128.061925232084	329.008311793109
1970	1970	515.321889963524	671.789120328375	122.082529549315	357.234164697124
1971	1971	489.929247477797	669.138735996388	130.918990544245	316.757151369859
1972	1972	529.330567663131	673.880157939972	135.567591801251	347.916877988801
1973	1973	532.809121509773	672.152315728266	128.657971179326	318.308447740293
1974	1974	529.098903913044	667.153616567286	131.861808996231	355.899550512491
1975	1975	553.982265941721	675.572771833657	127.658976651144	338.351119816977
1976	1976	498.683918128576	668.332759568959	132.69965311223	350.309658506143
1977	1977	531.840032897834	673.490482165429	133.233758977697	334.298657523919
1978	1978	522.250540163134	674.26251902336	127.528695573534	354.658188523012
1979	1979	511.723011439425	669.087056907912	127.45318163317	365.507156574485
1980	1980	482.552397380359	673.084190101519	134.342695643465	326.591295711274
1981	1981	523.905075173821	668.714581307641	131.708488765874	340.592176171719
1982	1982	530.171965429264	675.297910670078	128.567660187499	343.584969159749
1983	1983	517.502127157144	671.312399490104	133.134659593465	341.312371992394
1984	1984	531.410356701355	664.847910651765	130.306979691042	326.835383623358
1985	1985	502.317673959091	674.071867814799	130.014068840275	354.64436504471
1986	1986	517.821575288932	678.663749143631	127.059349081608	329.771637890367
1987	1987	525.488356357893	671.714299260508	130.958132563811	324.771563294044
1988	1988	516.170761141047	668.688544757542	138.240124497081	364.884091574137
1989	1989	550.32519557705	671.240685245422	133.613002570305	339.843004502767
1990	1990	528.578651558042	671.763647274236	133.550299812779	327.987357037579
1991	1991	555.791546493592	669.711793965593	128.607336456071	366.330428958607
1992	1992	513.75906607352	672.438817478946	126.943589525334	334.790520164447
1993	1993	529.811790355862	672.866407279967	125.719090210368	342.623587053416
1994	1994	533.356197594812	671.039177626371	128.767305806843	336.941283312246
1995	1995	497.703139905643	670.220112078697	130.515518501752	310.366756421473
1996	1996	549.350603265029	667.566706819086	130.930913960383	342.154821148057
1997	1997	542.796085842419	673.489589707197	127.795546794809	350.908508451795
1998	1998	499.367967682771	671.076342547383	132.625243191237	336.990163750553
1999	1999	527.496833227568	669.688725399537	130.174862451736	327.555656772877
[truncated: 3,001 more rows]
