# Supplementary material for: Hypothetical Outcome Plots Outperform Error Bars and Violin Plots for Inferences about Reliability of Variable Ordering
Source: PLoS One. 2015 Nov 16;10(11):e0142444. doi: 10.1371/journal.pone.0142444 (PMC4646698; doi:10.1371/journal.pone.0142444)
Supplement: S4 File — All experiment interface and visualization stimuli code is available as a zipped file. (ZIP) [file pone.0142444.s004.zip › experiment_code/data/one/69.js]

var results = [[510.579966671358, 527.901138596238, 530.549408116462, 540.904770531629, 496.826341411923, 531.310724759217, 494.894115802938, 519.10476095673, 515.465991788721, 483.728133014714, 500.137828208391, 528.962454184965, 550.901597495979, 513.184507629741, 523.312820845888, 509.35532344614, 523.859235650435, 493.658492098109, 520.611201542595, 543.479655043783, 520.474460101897, 533.622259370246, 492.968049796379, 511.677047949144, 538.036515646609, 515.999200926553, 540.695618851724, 530.806186906191, 536.350029795727, 505.949234168325, 560.84506290838, 503.276484306706, 516.323657658888, 502.974477754756, 530.730991564116, 532.741177816611, 540.481928118315, 538.862261199505, 512.610232956174, 512.350217650501, 511.226093903809, 515.094513886532, 508.933268749002, 514.075791923078, 520.304078480022, 532.024583069284, 526.915413677136, 509.553386654136, 538.676962052335, 553.788344958068, 494.904654387427, 551.097510123069, 508.12853757361, 504.925832423646, 517.457904891225, 529.767271565281, 528.754858015248, 480.616609148799, 518.83760877068, 536.353414848566, 544.035151811455, 505.288220510658, 536.014043884389, 521.936591405877, 525.761719217453, 524.743203698332, 508.158609410945, 503.949056401953, 496.417732001675, 560.249545619913, 516.218886201127, 505.800752886271, 524.906176780677, 518.118724280728, 602.493971261926, 525.407061820453, 507.430084743611, 535.258884792166, 544.304325250748, 505.881895765488, 515.944740725781, 520.118092417084, 519.079237035442, 505.339259338976, 543.296059878951, 520.901272470685, 513.05207631484, 522.341291106578, 497.125963822841, 541.299616894802, 556.98203355324, 524.166438984543, 538.787818836766, 538.366717952935, 537.975308791912, 526.666063358308, 534.120039250456, 539.182616978015, 541.088084613158, 536.966313963398, 517.125745624624, 518.201716636324, 536.82351179598, 567.574853545701, 512.869930917369, 517.970535599901, 523.697123328517, 529.949617944696, 504.578704473652, 546.752324214133, 513.49823806452, 524.651489397367, 544.534136988042, 537.376091361037, 508.847121103, 526.677117059788, 530.279572729784, 534.860661603346, 507.668015672297, 493.069213581997, 529.494803283731, 538.681725042181, 503.791949434011, 532.654418120412, 508.536274984065, 539.45634389209, 515.095085352138, 549.583100591006, 496.600760334061, 506.723720141126, 503.306615409687, 509.887542581134, 511.760564613491, 513.942800589241, 538.572199767553, 517.782359444666, 494.944693233239, 528.570722424798, 532.024989022048, 523.655856457996, 501.374787754212, 568.252516016524, 536.812667223717, 521.621592612096, 548.364259654322, 542.854738397909, 512.454165903727, 530.623066472535, 522.867390939946, 531.104835802493, 528.685953020987, 530.32647361147, 499.095518411539, 524.766880804771, 527.671161648348, 525.029040403822, 544.750895440841, 543.222883456872, 523.983004449417, 544.994779589649, 521.174244357293, 506.591508715698, 493.422580962499, 513.106228904372, 503.747914949554, 536.743245512407, 522.120513843599, 509.274444984157, 531.693186756515, 534.864230365837, 514.435029701394, 541.184411571362, 516.117122153028, 487.011238465304, 515.480156693132, 517.148891478459, 492.772157087298, 545.439815364369, 519.972712675252, 499.967347757493, 544.670356484636, 523.129631785765, 523.99840316952, 523.521526529918, 530.750847570121, 543.698170089048, 532.997969461233, 536.130945946679, 509.897648284282, 521.520268228495, 497.629178353786, 532.608162201181, 499.266668530452, 524.742798026032, 531.322602407912, 524.562967912038, 531.702163299367, 523.700377019294, 525.164899453232, 506.897043596909, 545.1245305341, 521.946044648495, 510.257911906342, 524.193295623282, 528.282591142019, 553.683967279633, 543.331610197249, 525.391535564067, 501.117740094901, 531.515388960945, 515.176806419519, 530.363159718839, 509.663531664015, 547.883609850825, 519.687281394563, 517.308930781947, 499.605352338265, 556.628653544425, 535.087391740252, 552.705534572925, 511.351813198356, 548.711368122505, 520.958941793625, 527.782601141257, 546.452815768251, 504.081163277213, 514.870133901339, 545.965582356622, 503.271355134885, 493.775793408068, 535.837300000735, 536.12340210309, 527.111269156691, 537.169723123785, 523.652994093888, 524.205700055837, 527.128599878957, 516.197522969671, 533.915240021381, 518.178759161914, 531.819904486095, 524.061893650984, 501.888176765044, 517.620481252543, 519.194868087483, 512.405821353209, 523.707200078254, 513.356130241141, 521.439441978115, 483.886065025037, 537.586927412891, 519.746176000582, 510.23642898864, 528.22930305024, 553.671201533161, 559.583138568067, 493.212855021774, 551.751961593708, 499.102386470385, 525.94638926914, 517.478458323902, 523.767295864486, 535.003539453977, 501.049489424374, 518.176630591044, 536.850105096924, 510.894906091698, 509.326547260812, 531.585327027014, 522.213746918189, 504.343913721833, 504.492057825392, 524.424343545753, 508.761774248272, 534.89353545811, 530.746951764151, 514.8663159638, 544.980646530723, 494.832843348931, 508.087782593379, 549.389060645918, 530.789356997822, 527.252662447432, 523.888158444399, 516.812206003244, 520.734554006091, 506.395189359479, 528.422466674505, 482.990978063306, 495.829224115761, 535.573164839688, 536.153275987839, 535.092046332523, 522.385082067907, 527.039101485088, 524.237155751572, 566.720948375832, 523.832118332786, 491.737052611028, 515.971661301775, 547.40325485947, 545.477952988752, 514.791191992319, 544.119638534399, 530.865176527596, 563.28420328012, 507.684579487, 517.892183197485, 498.06753894395, 506.844322454078, 507.564217097245, 517.25862753231, 523.470387495264, 507.178940559002, 500.805968428434, 498.376857531782, 514.568299343589, 502.480835906144, 519.931302932086, 547.106700816923, 542.682013669847, 540.571841745513, 526.241090259726, 502.840603219943, 497.457325329552, 525.441376937747, 541.710152048915, 545.151253204485, 488.25136853567, 541.707208334523, 519.57835226211, 552.070085044534, 525.905241924137, 491.991876204176, 496.361192364574, 529.892590040449, 532.960204855503, 507.710569484418, 518.918540235174, 523.88460325555, 520.498004303298, 513.835378347392, 517.737271642811, 500.874510749398, 523.462623887163, 539.177810043015, 521.381858090713, 509.046722666543, 524.831413243214, 515.36305258067, 519.94358687482, 546.419572365363, 507.620946555341, 528.498376889654, 531.800495235965, 525.446371344222, 511.07105607009, 510.443108006855, 517.405084411185, 530.71768985664, 494.834972993855, 531.870142726451, 530.75472003847, 543.285278945738, 504.511275094363, 526.198313899351, 504.378383668926, 550.493085315146, 497.288011354249, 525.46249790591, 511.053301613987, 520.921501681806, 517.90663044922, 521.338942164425, 528.501955165916, 514.250994205845, 515.079922288929, 509.255380051096, 531.677437422863, 508.528092802481, 508.656274356794, 534.672818665859, 510.605002593778, 522.024105392759, 537.154386060791, 522.459150085308, 552.200923988167, 520.760212874385, 523.821526487436, 530.42275139676, 535.696366144915, 511.16751604215, 548.331099122847, 525.797373979125, 507.093217311629, 503.273399726318, 508.335427282289, 520.25004020514, 525.238395045772, 519.738577058089, 530.144709544528, 516.724554346839, 512.893234287086, 532.333570237409, 522.811181688577, 544.893455653774, 548.757890418975, 583.622465279493, 545.449832963052, 531.125929365321, 552.729478163629, 537.59035193236, 515.803650731866, 501.491190819658, 541.613975468239, 526.268762177645, 494.576043955696, 493.617691716624, 488.784875922449, 539.058989057368, 527.398537844191, 500.023884906128, 533.429748280998, 509.530910620058, 531.295956606943, 507.088686764261, 523.913211745806, 525.204264999126, 516.032207088553, 498.369432088513, 563.083207977978, 505.624955899593, 518.486001684924, 521.350055982698, 510.540786163208, 526.980089638801, 523.97031324882, 545.983879272563, 537.274833668747, 520.649280070244, 498.36094684425, 541.606559437703, 518.833700080812, 513.493277256874, 521.512640678709, 505.636118691925, 513.3268528849, 528.560417474383, 499.226403665428, 505.799977859728, 512.517953148016, 516.769363393683, 542.718228601191, 502.807278133939, 496.739123304993, 537.698715466394, 513.583791215487, 511.14019599185, 510.04814597731, 521.140628224117, 533.138494434526, 533.783347397255, 506.060798181776, 545.17087780273, 523.66852709381, 545.233465344042, 537.606123262398, 499.633807821985, 514.731022356429, 530.021990687643, 532.234417050368, 481.257274214525, 495.603478402968, 540.084020854516, 513.612050409734, 512.996286836915, 521.004747611857, 525.733208187217, 544.336526275404, 536.408879341448, 536.113188075366, 545.191856347547, 490.35236503312, 528.24892541054, 502.718119118399, 472.919189928358, 512.706325139593, 522.300572655138, 547.89692790229, 533.629859988142, 523.685733805637, 528.124648972641, 536.817378944829, 519.149198735577, 529.746916576216, 502.457012065654, 539.678330273594, 490.404910259544, 534.03403287833, 529.219986574885, 505.603997328103, 491.673356999719, 547.74162265776, 493.291135332555, 512.157186274907, 488.134757694529, 522.302465858647, 547.178238644648, 504.478858062294, 504.566809687467, 507.235077633439, 529.232293478151, 540.931720379072, 507.968112720222, 515.598500103376, 517.450951532327, 524.90665188292, 519.495030183983, 527.359082292919, 531.769526562883, 537.911238685157, 500.864064711183, 518.799456022771, 539.527859941471, 527.171531402177, 525.260846807981, 523.429556613863, 553.778548026561, 492.984186727065, 523.843595481318, 515.372841486931, 516.704819538001, 510.754294667042, 523.761702120185, 481.437081961923, 539.437545858463, 535.024907041636, 515.656740451847, 533.763128795682, 524.859685181942, 528.78133397704, 519.031182307254, 526.644924886497, 497.798576651253, 508.462889819342, 515.27985600966, 529.711897188678, 509.589561307084, 533.122965174204, 499.075031671968, 498.207132701064, 516.117563843704, 493.847062172608, 504.808023548955, 534.720101103219, 531.236960189616, 526.918773976246, 523.017650492357, 497.359249945439, 524.798470018477, 524.237785331511, 505.51642600796, 540.938037554793, 529.994027571256, 508.621680096813, 509.141761673254, 501.931344512403, 572.656408758797, 509.437207032575, 533.226342413834, 539.920991346143, 488.497129731465, 516.727339893564, 540.332992658265, 486.541710465245, 535.452625815714, 534.984810115914, 557.3128220143, 538.169991427729, 504.633533648804, 503.630317306523, 557.273119181275, 537.313811146989, 516.775544183771, 481.749465811949, 507.640361068177, 538.653614885944, 520.807487127305, 540.456912126693, 534.765833468495, 534.625676973244, 529.857877450213, 533.106164857303, 538.002682608794, 543.61361778282, 524.379049146122, 513.983414642925, 537.467291059097, 520.866888127052, 541.284557501574, 565.90368969216, 537.950793914999, 512.806077799768, 531.171257474345, 499.337542000007, 550.860376547586, 531.054329288972, 518.761793241407, 532.823555263757, 475.577176634545, 534.82128387741, 521.338396490846, 502.261321576224, 515.487688036271, 546.121409317925, 525.001112546746, 519.407202634339, 511.311743813758, 523.287067059036, 538.136257897082, 536.436671598001, 546.365124659971, 530.260046025143, 510.070997361364, 507.175427363555, 511.339267497019, 529.603597242607, 555.733034434361, 545.125428605068, 539.570128008469, 519.551746007355, 520.494470611125, 517.076827542126, 504.071253304107, 525.50755552353, 535.251720232854, 522.338070527037, 510.741421603539, 512.879519102865, 535.960896637828, 513.130522573606, 526.854122573474, 527.838131351734, 544.534120634393, 500.809538474133, 538.243839901309, 522.004101147264, 527.879879982209, 507.014550075563, 543.791889317724, 519.996185720203, 536.664639452513, 535.116295551117, 509.034594311922, 528.558456777965, 501.450919789797, 519.52411761975, 528.879108779653, 539.789837046812, 534.93280147402, 528.941296484662, 533.106965119572, 548.817279780331, 507.090184437151, 509.422768885956, 539.23815378391, 548.741463845813, 540.110438571242, 524.423924637404, 500.383890636462, 505.071331802421, 487.346933515534, 520.344322210087, 491.27790916322, 519.027775301477, 534.246315462769, 538.292091136187, 538.407897443384, 549.081716121601, 532.229771709688, 524.657927282982, 534.226042890245, 519.378395423752, 526.64361321144, 524.009100555843, 534.375734095425, 515.481168645695, 510.103233101906, 529.857294282558, 518.971639948245, 553.025928111796, 502.041060036514, 543.939618793973, 510.934742699741, 507.10035034949, 533.705495891895, 512.840960001257, 492.702982886617, 515.301348334131, 497.244113515598, 508.36153190253, 518.077746156565, 529.043789469339, 500.623728422654, 539.135314494401, 502.43000891157, 497.536616887126, 529.973014602455, 531.33947488423, 553.192268601876, 507.062944115105, 485.186092275799, 548.85078077219, 515.44324648325, 523.614964439656, 522.141158105993, 525.300898072898, 525.256944559158, 506.594581277726, 512.020064768241, 535.939834225028, 522.673121557275, 537.130908464699, 548.836384905974, 520.392214116976, 531.423269579871, 512.426470915774, 538.42075219762, 513.129342539432, 530.748023117467, 517.72023075802, 545.671230887305, 499.336541043326, 553.34913134306, 530.160840512051, 525.72099722353, 484.166190287139, 484.513633647669, 502.789885604484, 506.897326731921, 494.189125094293, 534.182827777736, 503.894506290437, 522.974420570996, 497.647470131468, 543.481808790239, 541.49166094812, 531.313272470196, 513.315729264022, 515.205104289147, 535.039414590482, 535.444015760381, 515.900888859511, 513.029830351995, 486.304561194622, 540.028556910779, 545.867467424795, 527.995928523762, 530.934381621307, 511.597990957961, 542.695086996431, 538.456717055627, 527.672183951518, 501.801626606887, 529.942130711169, 539.00718624792, 527.539855960451, 538.979689144771, 517.993078171731, 512.245159411645, 525.80343391627, 500.503320791291, 521.821706622023, 534.747722093059, 513.495756887526, 553.299146715914, 496.061305193862, 502.173012326401, 499.148564779369, 539.463931274141, 530.39173768959, 521.351303616424, 500.995881619878, 535.247236334464, 538.121623933309, 529.830218933229, 531.686390272679, 526.49190514647, 542.512352458366, 512.672446779545, 502.285166611017, 521.616434622901, 488.899823979851, 509.483822115779, 498.290007005075, 548.533588119348, 536.832198815, 530.206091821286, 532.79805196137, 509.658536176451, 524.648999004933, 504.721852701201, 545.163111976862, 505.966698040869, 526.258349086414, 520.891152998465, 511.630112224943, 531.903010848908, 522.124178617647, 538.129547313653, 544.476981761468, 520.836944530193, 544.87402080187, 537.799739594428, 520.856300481691, 521.450794048337, 520.643021963149, 525.796036449615, 494.479752028667, 509.566583771756, 507.047965343268, 550.14393157249, 552.409127092169, 533.537055997284, 552.822933168538, 515.374797952368, 525.811469012601, 506.786651678374, 519.446031827302, 526.292823147706, 527.791681464809, 512.432147692087, 476.065980389412, 542.861662343266, 525.710659947838, 536.950507826652, 520.48560731703, 502.668983831118, 503.386062928462, 543.140606546528, 535.097570126121, 521.774865588644, 482.122736597855, 507.82704459781, 503.403767620393, 511.161954275635, 518.746554331315, 524.37116421946, 533.243425122081, 521.57230103548, 535.531530810892, 527.397690067096, 498.223011127433, 504.741264174456, 530.904502437855, 533.542594512474, 506.53554791043, 524.323298335116, 527.21575898599, 518.948727291058, 559.641219896377, 530.520158346013, 542.775411484481, 515.114366954732, 522.987271209755, 536.193134139841, 526.319393311708, 548.973444251749, 542.959491867772, 507.870643020075, 519.14597744129, 520.664800835642, 492.624365658875, 537.126131434854, 520.750912943605, 515.305597345271, 541.616663700604, 512.882874181936, 509.850492624929, 518.398775323497, 534.363029111812, 512.0330573476, 528.285409211823, 524.207603236446, 505.381267098632, 535.531700818087, 521.009600549596, 519.384373653992, 537.374943100172, 508.530867388011, 530.002374906875, 504.470284024049, 517.286692345256, 512.97608330906, 527.005087235057, 530.776707532235, 508.021496074995, 541.505710374731, 523.023381090907, 541.0233447592, 519.710467186944, 511.953127440557, 531.801458302542, 507.6035636513, 497.317002070025, 528.5351356469, 492.684700901143, 546.057079669102, 499.278303192742, 509.066718268369, 546.698590398813, 540.824468905298, 504.655503857291, 529.641257308821, 507.020966791783, 528.302668931331, 536.183940291481, 521.239907977755, 549.058835201604, 517.441238527154, 526.623420320676, 547.953042744936, 519.207128130167, 540.182539070224, 537.068958284208, 548.408457812665, 533.058622911928, 549.576878134369, 517.780434347254, 525.006182295217, 499.17633754491, 527.283129279489, 538.770392166367, 516.67805946818, 505.694945942089, 525.438378626499, 531.868602172294, 530.841225712539, 514.249893167793, 542.764664673656, 512.89104955016, 533.309591827847, 554.63701785377, 508.885350137681, 523.015990091151, 524.686269599055, 526.087942311499, 524.101254451019, 536.664055478638, 509.866270226257, 551.770502013974, 539.7311423659, 525.17863553038, 521.888225963254, 534.325352269687, 529.520801036124, 522.720802671644, 528.350504926465, 483.625800459647, 548.232015873363, 495.226418283835, 536.699671776698, 523.297206254825, 550.470048439704, 511.027254123246, 536.852891090542, 535.432464022288, 508.99329665402, 529.624983553144, 518.683702008572, 523.4899943518, 532.261043992471, 512.615448362013, 525.730188211599, 502.39955149326, 511.682482365408, 512.100689993637, 514.619334138134, 503.381907743562, 528.458530953378, 517.469760073137, 528.158708730987, 513.58243533233, 503.298064085375, 528.934235542343, 526.604751437921, 526.540455066103, 553.544626772622, 539.17332797341, 560.869570134864, 521.739751688171, 519.215457287366, 520.419779623291, 552.643845918939, 507.295574360563, 527.539035588735, 539.911385286898, 499.540434257484, 536.143460700694, 504.364295716506, 536.04075994227, 520.360032881236, 526.824255181716, 552.912690882706, 536.909549331493, 515.194594771059, 491.070426339881, 508.634502501559, 524.173923242331, 539.730384974364, 537.395912721229, 535.738305262113, 516.057546587207, 510.608322984261, 530.517978574171, 519.293053501427, 544.11163819835, 506.157416012896, 537.369282700121, 493.679635087074, 546.816549277414, 512.478667842175, 507.769449454384, 552.576465516991, 533.001339893541, 544.786665262808, 504.006482588404, 531.002605879718, 529.65332773813, 523.574063053234, 519.743085325429, 498.457866034124, 551.257100980845, 513.388886492639, 535.677148256935, 532.291615548363, 499.707242708986, 518.47201478832, 550.776156628715, 514.381815080777, 517.088644225274, 494.900552634094, 511.790635998857, 518.868365805427, 542.215986950993, 518.571665041752, 550.225135748135, 507.131248252989, 536.454117587655, 533.139073857136, 524.574311922422, 517.949290904195, 502.932663909141, 535.705024863885, 552.582322212904, 542.468136676207, 520.269320154273, 541.612181304757, 514.292679428673, 516.279944197718, 531.640740107824, 539.67784743932, 544.364068500729, 522.607529340522, 536.548084416719, 523.477476709493, 523.773140606019, 486.187591328647, 518.179053044437, 514.204546014347, 518.547098915941, 531.287052897417, 555.860614033326, 518.230213031298, 510.212688447564, 505.307973276704, 519.687531646054, 536.890991270776, 534.822150216399, 500.680933083495, 527.481960014863, 502.443676740759, 519.636920741922, 513.2052989025, 525.680942360574, 521.562556293766, 504.190507015923, 539.247523737856, 499.050471556139, 536.582249611146, 521.894186565336, 514.653102360624, 523.749383218976, 523.898701925644, 485.635657763386, 524.67288520958, 539.479821141346, 506.577085707328, 526.358068382544, 494.952361218531, 507.671313738639, 545.45982903947, 500.624521285545, 513.632343570744, 518.553479975489, 537.501642642456, 539.455853671917, 521.903073075337, 534.334311069436, 541.67515179683, 521.551662592482, 503.627222278927, 533.486863219832, 534.722442248399, 510.840290580149, 537.805150105439, 508.575123809634, 505.272148096066, 503.776416792829, 522.771723788163, 546.728894446212, 525.651389180491, 515.556323387573, 543.330525464085, 530.435938092892, 518.364917854891, 516.063155051628, 517.702072609916, 529.795321905705, 547.093502861795, 519.778601398322, 530.539050898401, 526.625545688364, 540.143759900636, 526.155089957692, 511.036237671471, 514.270605583868, 521.503769128111, 542.472776847546, 514.421425460344, 532.718023993928, 514.37878508823, 526.405006175065, 523.480961628976, 517.106176127564, 484.381708819588, 535.399766832917, 534.833350371572, 540.743265691431, 531.490909954756, 500.828795708935, 537.42881263172, 490.095416480393, 522.601316939108, 538.096683855242, 527.620514300189, 521.738985798621, 523.289091545941, 510.487800907981, 494.927774856773, 537.247382390072, 518.099281355949, 530.83485182224, 514.024451919282, 537.302520142153, 518.233137369388, 554.03087707338, 558.318777238033, 536.931763453846, 508.745694762083, 519.504405162711, 524.231783991539, 537.107529015675, 527.105228493203, 529.908777557348, 526.922675824874, 520.5668434218, 531.257986980129, 504.851134440797, 513.146593093325, 508.172555410612, 533.064672930337, 508.660279782631, 493.59332041891, 543.841693063883, 518.625784220095, 551.914096330599, 538.266250925366, 527.505615912813, 536.005123300923, 531.009186809025, 525.598734635015, 524.628917440148, 503.491438525741, 513.457709150699, 524.459042141422, 550.750895113956, 562.466423244031, 515.456992574648, 499.904889890781, 529.168234706244, 491.451068393961, 542.500569246661, 524.767745104073, 532.563650931453, 527.902705930303, 490.290571815204, 508.439210824622, 521.274333055274, 515.34301583214, 529.880242867722, 515.128846091388, 506.61092559291, 509.653450036323, 484.054474638401, 514.06155288523, 519.544139676604, 524.353635469463, 518.981061047575, 518.777599667622, 539.779424732749, 514.772475103847, 534.196078719215, 509.201891865996, 523.324590896004, 542.498460603348, 523.543284449634, 533.815119593538, 512.537231148609, 505.847054628689, 554.591874926648, 552.706681623924, 513.406149623724, 502.840926056481, 553.365587008369, 526.971301809883, 500.921624660112, 499.892572146864, 524.387524598135, 523.6791926289, 524.091571430194, 546.536002752603, 510.005895882151, 543.640844584802, 496.791228509221, 525.667061875479, 549.487311566182, 539.41613502671, 500.835833824149, 517.163611434477, 521.122247534248, 529.106271095207, 525.845621298391, 525.27888492092, 519.036909776685, 510.120452239383, 517.180397603125, 489.192599117837, 548.534262330058, 525.81342696236, 520.145415847908, 523.395961634791, 527.517165889626, 549.466783323663, 507.274461061544, 524.449628189429, 530.756898133747, 539.460028823842, 502.421312462372, 542.066129326505, 507.499864358716, 529.264164613403, 532.99115916229, 528.869462360858, 483.662450415958, 543.120487641352, 509.308716100938, 522.732964905788, 531.289979920367, 528.915470618692, 517.973193065468, 534.456275728793, 529.948460184289, 527.308077253734, 534.311039340774, 528.682998885133, 522.351502074711, 509.651818621458, 522.068942285384, 539.454672156072, 536.798069418651, 510.277286432652, 527.964901090338, 519.913835525493, 551.933423180502, 553.610414976753, 510.661006453354, 531.418012120075, 518.258282757749, 508.728140991107, 530.202741276086, 526.62056897947, 530.007522885585, 523.253716390339, 520.023701065939, 548.791395581608, 522.977532260537, 503.034615488529, 536.625098810188, 528.430735369258, 506.734696151425, 540.118283239744, 519.712233537563, 543.354612210207, 549.891043997479, 526.142658601721, 509.398725030628, 519.8837641765, 502.351843535509, 533.107813511811, 510.268921848014, 503.71853056732, 521.883719004457, 516.006144293226, 502.853102461505, 525.401093929249, 517.733316435949, 505.479113447203, 512.270953227387, 541.167494759022, 543.408028691603, 555.491949943285, 511.764789948902, 537.892483966712, 508.761570627637, 499.374871855537, 515.097202939003, 519.880081292395, 557.881862719932, 512.255811411471, 524.78135067526, 519.020741769055, 519.707897817553, 534.878118343174, 531.102696093847, 511.134363816133, 500.732066821293, 533.486793357176, 528.850102300204, 508.648641172551, 512.878531503106, 506.585258390335, 521.275438036262, 505.196330550452, 506.685660927907, 541.313899324268, 520.929722678554, 519.490956655261, 525.224486954612, 505.085825347596, 506.956789395979, 503.078219189024, 512.437361348333, 539.42401855444, 559.938184663659, 527.854157706965, 548.011191905437, 551.740902088851, 531.417160051919, 485.663396802058, 526.450833576007, 556.130962764632, 519.292354362145, 530.335819303957, 518.51295495201, 515.519916498571, 554.677405509899, 506.953505432959, 528.565612880244, 524.32985576596, 518.224469242243, 493.089948252308, 538.921703287348, 503.450201612298, 526.009733856633, 505.019679869142, 538.890941105722, 521.607937924677, 515.400940033468, 497.916883660095, 507.751449539558, 531.229969459043, 536.719639771404, 504.979632269256, 514.803655250208, 519.82819671472, 532.171221957358, 539.125489877141, 525.00536529071, 521.291050095088, 497.052535438, 568.513501337634, 552.351091137661, 521.735376207577, 517.350496999334, 535.476267445848, 556.698385927492, 528.321409785864, 505.832664742099, 496.342866930356, 529.874762492044, 546.879170943466, 563.296410955063, 522.046684922115, 547.898925890749, 510.636893442277, 511.844098573558, 503.506146522181, 509.574702813995, 525.537257139318, 521.030745861111, 540.447507427973, 520.398886561519, 508.10083173959, 483.68895582093, 505.748594058633, 536.752955944881, 528.528928457413, 521.0289166468, 543.791312669499, 531.4191885007, 547.484290982345, 494.456221685117, 503.695568837388, 530.389152277542, 520.535947782342, 509.407817267899, 503.093838766574, 502.264046433492, 520.815357367051, 530.226354023816, 516.35341290406, 547.098390194638, 517.095779563547, 497.751547071411, 521.709004834269, 544.75702184711, 538.871890293509, 517.937936907695, 512.180822690789, 541.346102281575, 480.262168747966, 520.299064394808, 531.309639050204, 528.748077646116, 530.1249137094, 539.434288880717, 507.994990555751, 528.291942460071, 536.588852864411, 529.653779559183, 529.461024872269, 514.711179021627, 504.541701262624, 543.38166944791, 525.891411051567, 529.708943364232, 497.318962761094, 514.037376188876, 525.118683141911, 527.083638940346, 538.43310466815, 516.576269934552, 514.10519641397, 507.432520810333, 524.300856216751, 530.271921230343, 516.01241189687, 507.671442185958, 517.232341127484, 498.427278339896, 518.42530991261, 536.968747777685, 534.311134401806, 513.111769781512, 498.64542729171, 561.592810337882, 506.697646949134, 537.281573504514, 500.300762480073, 541.644675751317, 519.984500871829, 509.793511050051, 502.256238114715, 525.380478156621, 506.899771197963, 512.238372464874, 555.325132265013, 502.764296988295, 519.921384268153, 548.88697749609, 548.779495491713, 534.275550986208, 505.055877205336, 535.143703149404, 527.277442448151, 533.469983008893, 508.288400717535, 518.867356801517, 495.495133036975, 559.273096029091, 492.869613590663, 506.047030689822, 507.295658658658, 523.210909592501, 525.235897668239, 525.576299773406, 512.775801278663, 540.298033212016, 512.131030408592, 527.7936622232, 514.349662966655, 498.833969632863, 515.479596209675, 543.157647383309, 512.04534263276, 498.214626806111, 499.928469678537, 514.679381634201, 551.81024060863, 512.175459527536, 507.320898061478, 509.024943703425, 539.881807400221, 514.474141104498, 558.125722044593, 515.901402336424, 543.242567815634, 520.122630379234, 517.514725886637, 502.113993491663, 530.46665516698, 535.589630656548, 533.978896697879, 501.254023532574, 528.876432439637, 515.327652409336, 525.952906802181, 526.269046270521, 499.944362029719, 535.063097308454, 562.235028858306, 524.717739664807, 522.904872677816, 507.679645723605, 550.197862184301, 516.399463470127, 494.660939001654, 517.958404985807, 515.118248402307, 552.616533118068, 505.872032086713, 506.636179202819, 517.380521036074, 522.112423115757, 506.176010786355, 538.230268383586, 534.184187070493, 496.317642567165, 508.227026449313, 539.411939051962, 519.07514394488, 516.113811065677, 505.292785674534, 547.610623914668, 538.958308107526, 552.364239362308, 519.07338844646, 516.014622765997, 512.707039551487, 507.378932799463, 538.771933510127, 535.746119354247, 521.885427169794, 499.828087297008, 524.956687819622, 519.25732753725, 516.328689422321, 503.914089418663, 553.467093162813, 517.470873790444, 526.099104472995, 536.931256677311, 508.363124103409, 526.39945847167, 537.999997323978, 548.51036694796, 543.458733878615, 522.675780603375, 515.056292206083, 524.021741168328, 526.388439005131, 561.23608954108, 530.132698348424, 511.07493872577, 525.557136532247, 529.760428252303, 540.843849248508, 504.252249149417, 530.50299629054, 506.10546277684, 517.902703640132, 525.088171848188, 552.691481392087, 525.600459540308, 513.422249153475, 505.613643914173, 534.033923330266, 493.133100554408, 510.037471170475, 527.797707836255, 553.322560170345, 541.277148583307, 535.510134539219, 521.108071610349, 546.086288042617, 517.52732698898, 522.302602400202, 555.436433665748, 500.653144775271, 544.241330250411, 510.926770072367, 537.03870859573, 546.444442297091, 508.590743592608, 505.474621562045, 512.596518984295, 549.137829446588, 525.702365351426, 526.77155660827, 508.530029551888, 531.529564503238, 525.861620254439, 528.419406752309, 509.541640125692, 539.723932931225, 519.98416463203, 532.044556717399, 517.307124661414, 525.276136865224, 514.043851408211, 538.445078934667, 498.77242646569, 521.728356879391, 521.726858199565, 508.786060103646, 551.683566303976, 503.822843602301, 525.571921084066, 536.40642864349, 495.485857095038, 522.991415971756, 533.577349403354, 500.302336967338, 517.564313362574, 503.278573951929, 493.645853862513, 514.946571275989, 524.463932366384, 550.262860877576, 523.310415579766, 535.311842989684, 514.927863695911, 517.368606617158, 496.723745439132, 501.125626820265, 559.522086028462, 516.216316676613, 531.926226886711, 490.15756132775, 558.557092957222, 546.870944565406, 527.396540281487, 532.944329148059, 555.386983536741, 504.916372471507, 520.721519982867, 554.306792957398, 522.079325331866, 533.120511203396, 524.700773605049, 516.122663361973, 498.500592492748, 520.90946283199, 509.163476901164, 535.458261069368, 520.338989591393, 493.209931189629, 511.251381971496, 524.191071970518, 510.091284252949, 515.501574444442, 530.630719172478, 534.747328949338, 509.41434208637, 534.249066442929, 543.676795592482, 550.359915228994, 485.505931934163, 515.796689234676, 544.403287443424, 542.545513696427, 541.891361090376, 524.212669638347, 521.300728893782, 516.405758382959, 531.882638313905, 540.367403469135, 529.777841609249, 521.281006015897, 511.629937430266, 519.418715725291, 520.127873924113, 523.180796559556, 517.736315013566, 537.472132808619, 531.280925814322, 543.137695100487, 505.004528510942, 507.566635009638, 526.471326799818, 493.499454789056, 520.178190084664, 538.614299067817, 541.104436555135, 506.842094378388, 534.982369919528, 555.657939622876, 527.749560049546, 530.446070581389, 523.361931920196, 548.447065809789, 534.124149455107, 540.538570615584, 539.35426545363, 530.013309365305, 514.229469680001, 527.927344760844, 530.414912183136, 512.064307724755, 535.235176995371, 526.480234082842, 511.953900275756, 536.894643879173, 503.965678524299, 511.263511994494, 542.056283964358, 520.654831967748, 516.320939895895, 496.529330101696, 529.579272339682, 515.395841408447, 530.553456016961, 515.121999987302, 556.971388542612, 514.60495094242, 527.625925671573, 542.289095290188, 501.631297139783, 528.411666552427, 526.24034436319, 521.893754363382, 496.898152835967, 553.187222128754, 499.683316168428, 511.291807459422, 539.224432485133, 511.175483283934, 547.016663020105, 518.328873807508, 517.563639230026, 534.78566603647, 534.399735231693, 548.530824786245, 516.364362576758, 511.254320246773, 503.016345910295, 525.275692804379, 506.772758522369, 528.250265686189, 522.676767556612, 539.083754861693, 521.765165169399, 521.27511009659, 519.782419054961, 541.974303126281, 531.161660712094, 517.829762597975, 523.427487791025, 532.478899367114, 527.261583857671, 501.331591967312, 523.346219784334, 529.456814105929, 519.18675852749, 524.444229651428, 519.737471683631, 531.170905076352, 541.640282203907, 508.207501058048, 503.376434524381, 541.454085441118, 516.221002422988, 543.720327179611, 507.452254448648, 510.19954604328, 540.454025849948, 517.628163326157, 510.183222125617, 508.57641533649, 521.384645395137, 524.13050893746, 528.940654532939, 513.810027079658, 531.751653422019, 542.826815666404, 533.22383830461, 522.627131380188, 530.142210708222, 505.672584917148, 514.214852660075, 535.33548227894, 537.483776001409, 516.697818201832, 498.178866732747, 500.962573799615, 552.406633609779, 527.578836839322, 503.878820986364, 514.286774981245, 526.226163130763, 501.995985949815, 517.083381663365, 505.011480998455, 544.218113683067, 543.257778509678, 542.221631409823, 528.018160124498, 523.370380373945, 533.614576293444, 518.035423705677, 527.826557279879, 539.010158046564, 541.639980805507, 518.281278147289, 515.08527802156, 519.885206153077, 505.325814943966, 501.92779910214, 512.431204475878, 516.632962799509, 525.678849200956, 482.509110154963, 541.659713204152, 521.761787788745, 522.359574543155, 523.965782257167, 528.729523987491, 525.700824586864, 496.910505724418, 518.561682683368, 541.50696517519, 534.005713103071, 520.593447352487, 496.743272254023, 507.77277507348, 510.527261927444, 519.139806964736, 507.913779649324, 505.835309878589, 501.200213747583, 529.981337203986, 532.041768751589, 479.474380404875, 537.120973519219, 543.506760191427, 554.46233059069, 506.328856735714, 534.524389426238, 521.604473476023, 513.613820277129, 507.272388002777, 528.863951133863, 538.047593820324, 519.257602912193, 511.847720123165, 530.67829111012, 522.817190911487, 552.513212492498, 524.549404294694, 529.64316967795, 503.700032691819, 535.445085250959, 516.951814795493, 522.000534169047, 546.783084018377, 521.640313627686, 526.280620365418, 510.360108821243, 530.899349663921, 537.410781858346, 523.915667413906, 557.020231267515, 507.461316144848, 480.811234565718, 512.416388751641, 540.865203181013, 486.71387371489, 519.840757054813, 518.509584361278, 537.861615891032, 515.000560059416, 501.788814627299, 521.405802256678, 553.091383615511, 519.773366222328, 524.451931914868, 521.023467805985, 548.992802386258, 551.826541262686, 512.177238630738, 505.993543764736, 539.319534566042, 531.852884316519, 535.469503650513, 548.500026097989, 491.8525474673, 521.405259836169, 527.846965126876, 495.839399193149, 557.61745564209, 541.276328899573, 527.580198503827, 524.778371961563, 513.259706926224, 526.937437226845, 551.228898361481, 522.95883954814, 557.970844626059, 523.698825445006, 547.48026683328, 489.829354835732, 511.42307735487, 519.170547781718, 499.06269266946, 507.583722681194, 526.101090112985, 514.863357787033, 505.416960872813, 528.071213855796, 532.325805143741, 519.448871319048, 497.424280672445, 525.36303768602, 491.296137987581, 506.663895133029, 525.455498690129, 530.753591631636, 525.264303197987, 515.321889963524, 489.929247477797, 529.330567663131, 532.809121509773, 529.098903913044, 553.982265941721, 498.683918128576, 531.840032897834, 522.250540163134, 511.723011439425, 482.552397380359, 523.905075173821, 530.171965429264, 517.502127157144, 531.410356701355, 502.317673959091, 517.821575288932, 525.488356357893, 516.170761141047, 550.32519557705, 528.578651558042, 555.791546493592, 513.75906607352, 529.811790355862, 533.356197594812, 497.703139905643, 549.350603265029, 542.796085842419, 499.367967682771, 527.496833227568, 549.670125086771, 530.463063718853, 534.543168625716, 527.625036293847, 535.600683211247, 507.895268069237, 540.963039897542, 511.112494340005, 529.223436450348, 485.656430408862, 520.737566313083, 526.683675609553, 516.185844278829, 522.273112861324, 530.843404919913, 499.669045926969, 528.865433069994, 512.990478676392, 500.08665897215, 528.188990677022, 532.114888938785, 536.671736537072, 546.62493648511, 492.109742758404, 479.742713753483, 481.720365855308, 535.131888043169, 522.335813338689, 487.980178206875, 511.510684458057, 536.855953033921, 533.032159567742, 538.300252896819, 551.709519177218, 538.21885225472, 523.272928928567, 536.11021803943, 500.484026519453, 538.808421981546, 516.909983232274, 518.863631503158, 514.427907617119, 514.816839414897, 525.38987318485, 502.525454177645, 564.479129757481, 557.252836807275, 521.761122874781, 530.953294619162, 514.173252407984, 520.79905430057, 494.688685085742, 529.621636639995, 507.474992060513, 509.156228037812, 498.38568710189, 509.132905190576, 504.816310033723, 538.447867000688, 530.605658431048, 524.706924290697, 529.12630043031, 541.857892147665, 516.909596568848, 524.396656608247, 486.127921596077, 482.444633319382, 512.384731116138, 535.213631840145, 535.308729254396, 493.702204760408, 508.239907933868, 537.91753099157, 539.786988469129, 486.022256016066, 525.537616903157, 537.054040435769, 522.879328719406, 536.384739271807, 538.797431421897, 526.871976272194, 542.578691854311, 517.896512489286, 531.819726183762, 525.145957222174, 533.764516874211, 503.589855491183, 525.33248657655, 511.591170367064, 532.334209656435, 538.686374065811, 510.908954949701, 536.180700406213, 519.800915247036, 497.539168619514, 530.795382628168, 523.237634714651, 520.480793056659, 511.868821561754, 525.193514557048, 541.837112597859, 514.984672593687, 515.443571238368, 522.301957365859, 528.856278205421, 519.493918120881, 529.817045928161, 518.584054341532, 524.436984369155, 488.898864029317, 523.812367523057, 516.408552886222, 539.954199146707, 510.147536364988, 545.375911191815, 547.103102405463, 492.46099774459, 546.585983953118, 484.003135144951, 531.521452412506, 549.508457695654, 519.990516289641, 509.752621915508, 518.083371596671, 499.914298020408, 543.39363734874, 530.778986542846, 499.629839149132, 534.952493754602, 519.328201966884, 544.152325851845, 546.062505135792, 531.462972204915, 497.941559710769, 515.457056963772, 510.719362286134, 502.932606418917, 500.143525465534, 510.079503705744, 528.228511553539, 498.09594308348, 514.511226441755, 512.534313563214, 531.813501416985, 504.765290947994, 521.905753256407, 534.887516121674, 543.455155162271, 547.000707162254, 519.646177019662, 523.990895351519, 507.692366890282, 531.410093409138, 506.317037968118, 527.907601773415, 524.121156910832, 534.210393712008, 524.589844866943, 506.810116102579, 534.61754980239, 518.662368993541, 526.839104663104, 560.735258894602, 532.104262968845, 539.861131217195, 549.687508205457, 493.126564299059, 541.593627392593, 513.079450193769, 532.492205115845, 530.544305176802, 535.692066685344, 499.270987070221, 507.38994627894, 510.989960946161, 506.791449429774, 524.460050965059, 525.956647499832, 552.811927761484, 548.575670892903, 518.90507616887, 488.720682691228, 520.923903290993, 564.919971454928, 510.032742026236, 545.457966492638, 526.852560173808, 539.02527646198, 532.752511398454, 510.173972071504, 502.100599313317, 510.620723480161, 523.010488047662, 500.084339318259, 502.440426794122, 502.77445453571, 528.254714373297, 545.347808863537, 528.598781413794, 529.082354555083, 504.987933514416, 508.921682359546, 508.612730892511, 515.528267488312, 525.074519537395, 535.376422650148, 515.091372011861, 502.890483935463, 527.410823036615, 510.399949067073, 516.102578256996, 500.922298602752, 472.80555387706, 550.707461393095, 534.98337521128, 505.50648678063, 554.358659864508, 524.336630951567, 539.194328030429, 529.484760179362, 546.629662765022, 497.571206600029, 549.846437639662, 517.689233028342, 511.430352696417, 500.642845312033, 517.364455521967, 513.218392708696, 532.724787480713, 514.27254454224, 522.376173114195, 500.885770049293, 536.354613890369, 492.421217204283, 536.961288371551, 554.207887176054, 511.409005516113, 503.067836061882, 527.789851048135, 542.749818112618, 529.880437599619, 511.702758070024, 524.024833799857, 508.637037634943, 520.98555138832, 541.082372009519, 514.093279301683, 527.643208363812, 524.838368811077, 511.076817053733, 526.567461095425, 540.531878074784, 578.264299047601, 513.340106943558, 531.074902578455, 521.242403297791, 538.221602399253, 530.160053995086, 539.485551872445, 493.473004000378, 528.12027256939, 527.813901438798, 531.935189748319, 543.118019714638, 560.750256147738, 527.749156661787, 512.549345277214, 490.919118770096, 545.399214829171, 526.443905402752, 527.195452430309, 534.21478141492, 544.06128144129, 539.994227389395, 535.428761763481, 509.470047788083, 525.298343668551, 493.805633424939, 550.321741638429, 530.78388708415, 517.013677467827, 505.002207720223, 529.258897879437, 511.358798523759, 543.933079972558, 518.741345613245, 505.684682118592, 513.828377075805, 540.586703108593, 526.772534264474, 562.225856584658, 498.659082617778, 562.441764535664, 565.447976468167, 511.365349839715, 540.548503329734, 531.683366268909, 496.990398479867, 514.316904331515, 538.970687092379, 526.567450631609, 531.834297248973, 515.409840400077, 514.088273101524, 564.785882551282, 545.237957388386, 541.14412436922, 529.468640526161, 525.228155082788, 514.969026163679, 535.479838340622, 542.442348089149, 552.441913332411, 545.536214519838, 506.737738671352, 505.7769571113, 542.810360255505, 542.200460351296, 516.492405180406, 505.174146799809, 523.655379270625, 516.333644081993, 521.625115438275, 525.463740331806, 548.173680554462, 515.72078681006, 533.859892820622, 552.209222823276, 540.364460549545, 530.155744285058, 520.771360257323, 536.247643408512, 521.04903914927, 542.565880452061, 510.031264974591, 534.974006364045, 527.168862503279, 517.956123899352, 509.627548228015, 533.898089178832, 548.481008997711, 560.687573796796, 529.4361826356, 515.366695919345, 543.788511430965, 508.660138420834, 522.714937236789, 501.640571265476, 528.104160472429, 516.83202308988, 514.119497399828, 530.509987502036, 500.489904029541, 533.364475819219, 512.619724015419, 533.160525011725, 508.463569561587, 512.263533996514, 511.346973000196, 510.864494329224, 525.59960984878, 518.63639584683, 523.826098955677, 514.84880235779, 524.274346659089, 519.182788180426, 501.678126783917, 503.267040468806, 531.198392059006, 524.307160227737, 532.460228285019, 506.989213328341, 508.024579541514, 512.801550859424, 515.979379940624, 555.592791809201, 518.905179220142, 498.767083715927, 556.561237552422, 516.437341147178, 556.241649804801, 514.9476048838, 534.165138193043, 535.22765759845, 534.467103068234, 505.115146743676, 521.59229437751, 537.417426976705, 548.356807213786, 532.503396391955, 532.25463327611, 524.959903426095, 534.58606911572, 516.987862783699, 522.95881208624, 538.520855927563, 531.677918583524, 530.555767537156, 513.793630581665, 536.877280881448, 522.635820743963, 544.606118520626, 553.300761406706, 536.010909644584, 545.270015631296, 506.683405699217, 541.078184007815, 517.043862803977, 512.852393646456, 509.50443587303, 530.546141142431, 529.027318428301, 527.330471301697, 499.815861324295, 528.198381980421, 558.932216477422, 526.5487648579, 515.851161790649, 565.128191606409, 512.796788680879, 503.607893700063, 515.171658760013, 502.727430648903, 541.43662920038, 522.924117997418, 501.209022042557, 545.834877059496, 527.357361691816, 545.299143151125, 527.597628800972, 537.487058670259, 513.874647105684, 558.253821757478, 500.91080255203, 519.599187825655, 524.597137621342, 539.471571486091, 509.161080503699, 526.003368652059, 485.851863998816, 487.609255169323, 524.624052342734, 525.33503610225, 532.568775218312, 533.843051586546, 531.737394618133, 521.368250693552, 508.622024126171, 532.383737154441, 520.621675815652, 525.187126252806, 554.749728126979, 488.41367066095, 542.221195613839, 483.453394325418, 513.633733875512, 514.323744967327, 519.99512105585, 519.449774083549, 524.064718197524, 515.455552854057, 501.90255718562, 509.049323679102, 517.016698636445, 554.478694880456, 542.322158466538, 501.741695687008, 522.259935073192, 539.518485062657, 553.002571286866, 520.166003849475, 514.721408789716, 518.376258167136, 483.240958120533, 529.084799061641, 537.808833478902, 528.97248892519, 546.873077601182, 521.846978156335, 511.564656394257, 555.693421538287, 534.235699203444, 528.199174197979, 524.463941577012, 548.839065335129, 542.137652740122, 506.524979831531, 516.372807817531, 522.039245662436, 521.371772328967, 528.252749633088, 513.578974617778, 508.132848897338, 507.609331274207, 488.447881040462, 529.612538852592, 513.104757601942, 490.832696681092, 526.915808385934, 544.905091443161, 510.214460756841, 517.703490329318, 516.753107289947, 538.91157992958, 507.570395585866, 508.303460951845, 553.492545780083, 503.333207940552, 544.944644202864, 532.736808459811, 523.56766212081, 538.711772119052, 503.531085255576, 509.267594709025, 517.693503605348, 507.89530570073, 532.990614461906, 503.877911795802, 532.335515887765, 525.300464382786, 508.529842266227, 528.870098103156, 498.754616948247, 512.091340610223, 502.884959122091, 504.984395265533, 519.089389675693, 517.288696996191, 499.65444815897, 509.067499027073, 520.841980396451, 505.964277972581, 524.238238895948, 516.626146242703, 541.075466848436, 497.534396528729, 532.824164372425, 511.151978457091, 519.184085576022, 536.237218529859, 504.322234365703, 512.206441242557, 521.072798566576, 520.099039470399, 514.199190442233, 530.147883090198, 551.350536339767, 523.263862781442, 523.874095233447, 523.131160841658, 516.497962585273, 508.287245186134, 557.693809279048, 525.382739229582, 544.191917418615, 499.233603400483, 512.227023402929, 496.154104038271, 506.987397238523, 517.367486339106, 530.35744828443, 540.69262562307, 525.169447846167, 504.934624710741, 541.371718939717, 528.545523309599, 529.090995902601, 518.569700901982, 537.682385271773, 526.078592888908, 511.069892331978, 528.292564045173, 540.327630028099, 540.161402622537, 520.146354798801, 531.28214406714, 497.92788021384, 508.930049116692, 524.95621151385, 501.952507114224, 540.197524788897, 522.372432901295, 507.734393271089, 499.095293573194, 536.978153175244, 520.759008443501, 557.057017845245, 523.01217503681, 513.581373508353, 503.536184607308, 554.540179842013, 489.446500570659, 501.187603634559, 517.654420428277, 525.371523088929, 522.038158722036, 524.539484197896, 522.75448137416, 502.657937040799, 482.745689769776, 501.768652721413, 515.984263626835, 508.430141363366, 517.383413718988, 527.059315652605, 545.706246411282, 518.918438224535, 578.282626875182, 519.187510756801, 488.314662018094, 524.304603629185, 509.213655054311, 530.769746737764, 514.315367600971, 518.756652283534, 532.725511572573, 514.679070076775, 527.754519197429, 546.014620464841, 496.576170570856, 511.032418452871, 538.633806320813, 502.555023135567, 538.883356074483, 532.211419005004, 565.857630372449, 508.13703051168, 522.820863843623, 523.929241529622, 518.997898797462, 550.262790797232, 545.339332417829, 556.563026140396, 514.584501903032, 512.773795587064, 547.931546994346, 487.621404396304, 498.85298698532, 546.189297407695, 537.119427696905, 520.698337045664, 523.544933469433, 532.606775122136, 537.42858005738, 526.274835315877, 539.044321437334, 549.037594016791, 523.068739461342, 519.339578562723, 541.095846014868, 551.508208342937, 511.66256442018, 519.038817116731, 555.730087803343, 536.78809654122, 563.77449306549, 503.266800464547, 516.776278862642, 503.098109334628, 501.86460904647, 521.516477695798, 504.577413533612, 520.108799957769, 507.305241539232, 494.436422697975, 565.913105061877, 505.541138404953, 511.31092824361, 521.33238854572, 524.63539041178, 534.01546826341, 515.884868522633, 523.215345742512, 525.077999942421, 540.729435189599, 545.426349506491, 540.893972231192, 535.690534840087, 506.258999876924, 531.761739424572, 534.75484739064, 510.013698547157, 495.888289319957, 510.443862630458, 541.119577398562, 534.126811168938, 519.074412945915, 492.176839703531, 501.316192261452, 523.102001457223, 535.691733182288, 531.254271748973, 529.891810015843, 514.536107792492, 548.458195074383, 523.579637777703, 522.007999100122, 540.130749778284, 520.048906828588, 516.033542153962, 495.745869635727, 542.596411927741, 497.550520586446, 523.301227305544, 517.043121752083, 529.247243710825, 532.759955343256, 524.692617539985, 516.957877968664, 513.318369232875, 545.202690132591, 524.143789255619, 532.240603434248, 544.218084933814, 517.404324528406, 517.808093773042, 522.220005595902, 493.99827923522, 509.673464348203, 513.206370435345, 507.407828424014, 530.008167659073, 529.449884797244, 521.602397773763, 538.291090055491, 525.383177766671, 503.694406256918, 551.714825074644, 543.656024082156, 528.900761579494, 488.227096379011, 501.852844943681, 503.122677210759, 522.601216109384, 534.260373993322, 539.123497964635, 503.450002799781, 521.263603393938, 513.509266071391, 489.57847782017, 551.230654339764, 519.620050094099, 520.666713976732, 519.161063907035, 512.769232087196, 518.963599039701, 515.918289995766, 542.771754782251, 477.089697158527, 496.699363259543, 532.352719645705, 532.040155483759, 530.188046616365, 501.97215089708, 533.974872301263, 549.241143815054, 484.532940726865, 529.183029984033, 499.208645816883, 539.328337748643, 519.554266806575, 516.939640936371, 488.810367638319, 513.926490996752, 523.180375915631, 508.665656142016, 524.682652243828, 526.130986926935, 535.770835786617, 503.419483990866, 544.562856808875, 495.152547698195, 529.427853937775, 521.170613655976, 503.621104176862, 528.303256122661, 546.563025683764, 518.02265165848, 510.245738867774, 500.387116646902, 535.068652733771, 511.835608073341, 550.906589767927, 514.699857900442, 516.790033695518, 534.28532334761, 521.507291476239, 521.230941948627, 497.984032761582, 546.156307744708, 521.618382275085, 516.688291817525, 521.950835321969, 516.913794966816, 567.957600792056, 521.249945292848, 520.681326768502, 536.326900374141, 528.280283218029, 533.633373819012, 516.688385877759, 493.040457152259, 527.903511624907, 556.758862506202, 498.54385092742, 515.082930923364, 518.601033354565, 523.349251297999, 502.615546532285, 529.223258561965, 522.628246220653, 523.254225104603, 502.772528959755, 533.307683789725, 522.555096872006, 516.926391020759, 534.073087813811, 524.034503527482, 527.990493441114, 514.561573783667, 513.652127833187, 520.808590750724, 495.485672322735, 518.405316156116, 532.909205313902, 542.429903337682, 511.215301010641, 504.683546899813, 534.409874237176, 519.489100057757, 532.286548182023, 539.286808869786, 488.737286904746, 493.636717882156, 505.27939367136, 487.894889057174, 530.738382254184, 511.12479773531, 527.599030031798, 533.699262644139, 530.939627208009, 502.03038019798, 534.806438542114, 518.742059219421, 523.816560806778, 541.51277521425, 507.965066604893, 545.585059103115, 543.624691219472, 490.073516842838, 542.384457194793, 530.512607302653, 544.494001895119, 543.198148793608, 547.052078717435, 521.163827540755, 536.655026269658, 515.933886592133, 554.891345458113, 527.931523081179, 527.190993125682, 550.058241997914, 527.9720562753, 546.293942914339, 539.331802295692, 529.361670258633, 529.621176925882, 538.373401231009, 519.007803887974, 481.099743015904, 538.382200589051, 509.32675995737, 524.719064152517, 493.910571107958, 513.709459651779, 538.272355531387, 505.123628837553, 523.372144561737, 539.940315685008, 545.289335805785, 507.523597638055, 543.620932839028, 529.584530022081, 524.493722776881, 531.609683922191, 528.851316463223, 493.352575452376, 540.003477400432, 503.615737433932, 498.850970633932, 510.494071338322, 528.366385483733, 544.899206912134, 541.862653285059, 502.231947875783, 523.338203602577, 505.584868847665, 475.593136904671, 495.46460591713, 536.766288425512, 567.532452182429, 535.636257934537, 522.366743041463, 507.165612328285, 512.030661863579, 532.870850428433, 506.073184483434, 501.065755240303, 500.492819489747, 545.438504535025, 511.43572730681, 542.155737754355, 549.646774402848, 535.100421767961, 538.452923048352, 523.702982034984, 534.942871883223, 513.562694378429, 527.302383895101, 510.542845942093, 510.117771829637, 534.354194093536, 552.16251616749, 522.04841922612, 522.601136579004, 514.211613827666, 535.355012115011, 530.96578147297, 512.321694360537, 515.818756928913, 482.096065403266, 534.991756688713, 530.318642277375, 528.315208410704, 521.55762031674, 557.324354807472, 540.422318596034, 524.492565201079, 501.823504480192, 535.802582659649, 524.280876960745, 535.490123830061, 518.273775589866, 479.126061668113, 529.446713053163, 547.01200300966, 529.568171699036, 529.843426360541, 530.193597562036, 544.286714260056, 537.407955256645, 530.682372209169, 546.063020416857, 502.362991739985, 495.641270126524, 534.59144395803, 560.107082694357, 517.289737343055, 552.976917076504, 541.543854388533, 529.721809590146, 529.638003533179, 511.648155044789, 534.664077776483, 527.827118211754, 516.245631513803, 524.473205507447, 533.186603526609, 548.838844915091, 508.813707766212, 566.384803478534, 557.400459909373, 498.117020828895, 529.969730901404, 534.191968662831, 502.390558913054, 529.074426937089, 514.98369013663, 512.76380903478, 507.161025662369, 537.151352821914, 509.320427972145, 516.000612984627, 518.150103970953, 532.384168532923, 561.318639896128, 542.065264326576, 552.581294236415, 516.025727632355, 537.438121110169, 539.929736590261, 497.468149069259, 529.56480786041, 493.172583536612, 523.549305654347, 535.518536610458, 553.735372986424, 513.593026949638, 528.076659379503, 527.043564304633, 515.210866228155, 504.343152838898, 538.463061890606, 505.418804204894, 508.705900616302, 520.115008702618, 539.354758133607, 511.836739593709, 494.732317699167, 508.443647293108, 530.467106665015, 511.315616157546, 535.623370380326, 541.624050590516, 502.859914930802, 500.492203663181, 511.571848016645, 529.122644935092, 548.132974796469, 530.644723377187, 536.829846498342, 498.497098309626, 523.274688228945, 509.319462638115, 545.388052534818, 502.590155190041, 544.642939906879, 533.6083824923, 527.356931912712, 525.812010405301, 494.919716738553, 524.055672080485, 529.623988987236, 528.323013945766, 523.419626684695, 514.370138469583, 526.492345387986, 515.53853011752, 507.70707497057, 527.070795129054, 523.191565357404, 523.826196784487, 496.391858282312, 495.029292953212, 514.580217739996, 529.914718231031, 496.228469310983, 535.216765744233, 536.811826749997, 504.992014158869, 546.558483895909, 499.498832984957, 490.767425246987, 533.998341820205, 491.401823077455, 531.582197161334, 519.615849287159, 516.792898304374, 508.521908514819, 531.891541429562, 540.143407956878, 517.069058336385, 529.744262972235, 517.459382291857, 537.749929238635, 554.965651221057, 513.437814258687, 510.537714140543, 540.642168264743, 543.486453636244, 533.747246697776, 502.400538360798, 502.987134091488, 495.576725772738, 535.835900352507, 537.24958514156, 516.250805401677, 525.669950210407, 516.555390005507, 511.224416116664, 507.407647459058, 534.231103361464, 530.075567686844, 536.185440103892, 519.571945479718, 497.488629395606, 474.379988319713, 530.238610257058, 531.345093671725, 534.434151470742, 513.896708616456, 528.530125666105, 503.622361734251, 494.370494382216, 527.973439198018, 539.156651683455, 498.682252422689, 472.991033059249, 538.25185777808, 513.037259345732, 522.223336812646, 527.63570393625, 509.24491212235, 512.722250832064, 523.399281451784, 533.886704484371, 480.623090630489, 517.31168025829, 536.356811546949, 559.810920385197, 537.549476766662, 500.554190044676, 538.365835116779, 520.758999537768, 543.867753862258, 510.369590492175, 525.031835533688, 512.804874298077, 540.208145807027, 539.744988813645, 545.515058975561, 498.054654985608, 532.795966656231, 526.084843898875, 514.98321253961, 502.937430703748, 503.141775174528, 497.176055652741, 551.348741813937, 523.387198921581, 517.219242139892, 528.27378892093, 517.976433374077, 509.624315266115, 539.707551710198, 548.740703461281, 498.239710293375, 520.130550182906, 522.133275329941, 537.937076278387, 542.507712723187, 562.940817978995, 518.183866000086, 525.660566307887, 530.939630757245, 494.719787100436, 528.215908641458, 500.478294684274, 514.819961652224, 508.864547819267, 532.203454256996, 539.964152067879, 538.891373746175, 542.757707668118, 548.468251573498, 500.277562272137, 508.612104228784, 540.638477380223, 505.440773333059, 529.15346344361, 508.409757788225, 518.041428096603, 515.357299970703, 523.379672824166, 497.003878434293, 503.242065542049, 499.905897005372, 549.528235687484, 521.671093488712, 528.259736566901, 502.52645553545, 536.168341591406, 519.121232765398, 490.275824834412, 490.651105630581, 544.663088976733, 528.659956096306, 525.711100155926, 504.034535633018, 529.928331787863, 505.216743345518, 530.887680702548, 522.467879587366, 539.236362252735, 523.19224912827, 500.86625567472, 527.156981745367, 546.385797864303, 505.615876042471, 573.972321059684, 487.214416918453, 569.692911557045, 502.650387973435, 539.617865315947, 526.862456278922, 505.407435961318, 504.784613300544, 530.909161819482, 521.03034096641, 532.877458248611, 517.755322128699, 506.786754723269, 546.585895853387, 519.68101447775, 518.799316463351, 530.921268824969, 541.230200920746, 524.79585087399, 527.644155635942, 495.517992073532, 528.68149803982, 558.930748288644, 512.536316022748, 474.875902213876, 531.027198883885, 531.51921494812, 513.05460816574, 541.675563586106, 473.714711338291, 545.816314463576, 508.655322399538, 543.318360408858, 536.39249947085, 502.624542213701, 523.938398491887, 552.126735196535, 489.404461496046, 540.752271137413, 539.367603693187, 512.12346345768, 540.746224556754, 546.031542153954, 531.942220479695, 482.094251564057, 530.78941319985, 525.620009675038, 530.170905311654, 510.00434072739, 537.625360059801, 527.841794242324, 504.029253657015, 549.334897624804, 493.171483170851, 535.721157773797, 528.903026384807, 515.478850078187, 546.889555368687, 513.365972091397, 534.56172622654, 522.465157119178, 506.314326580856, 548.382678325815, 509.817169242122, 514.083979973778, 531.658763225234, 519.328031346216, 508.251233988532, 553.697955895697, 527.454831769454, 530.489564124109, 483.437110873006, 527.139917859826, 551.054563296763, 520.257809869246, 532.299796341959, 521.847083861912, 516.518167296823, 528.105584523049, 544.025531431719, 530.449832793422, 521.519960252443, 523.591989338951, 491.067204881167, 507.162389122518, 507.090117101275, 481.13202992795, 492.985205878236, 507.775962132497, 505.694726988245, 515.350920060139, 526.699354977042, 513.519449402797, 514.528905826341, 518.54618280219, 545.589362428692, 489.260751196747, 526.232720970269, 544.051662900397, 531.994089199797, 526.253324388373, 525.851835040355, 508.713853681583, 536.974218435847, 540.175135219869, 522.434648624095, 499.102197840665, 522.850198771182, 550.256257511913, 489.994365208408, 551.700421570624, 524.69621812984, 527.888089801057, 514.957727088419, 504.991422430152, 544.073354960071, 532.503941456859, 503.46069919267, 517.589314377897, 538.169472945779, 543.176969313395, 555.670030710079, 535.038261561599, 490.017235557163, 528.97342331934, 535.641828583818, 511.187201266508, 528.347895095666, 522.795537495446, 524.37159155005, 488.581975363959, 509.814211720977, 515.720787622017, 523.053470848633, 525.682062538315, 506.545482929962, 513.566706289185, 521.024932951069, 524.625020282985, 490.237834017847, 531.677739601655, 511.630651858894, 518.284049564308, 513.994533281965, 503.898239156809, 528.592928950541, 535.100982488725, 548.90086785725, 547.137450539617, 508.521798607177, 514.393765739181, 539.020534708032, 531.727283278011, 512.923514891096, 543.053201576522, 538.338054179241, 507.757185923027, 527.389157225537, 539.927289846337, 524.583750043749, 497.85767129668, 521.578713008436, 522.951567277701, 541.694634140312, 505.418819869767, 490.416536096562, 517.580206243243, 520.705420792334, 501.722120544574, 505.104586740584, 506.584422131256, 522.305657186905, 492.408717639957, 498.075319063633, 545.958273725889, 509.918425325885, 523.837673295225, 530.191014067539, 532.797474219721, 541.43727582905, 541.144370261876, 516.9608844489, 533.228080080736, 480.667749706098, 512.898402655833, 552.795422726981, 545.446098972562, 536.78736813493, 491.245174524856, 517.539942561194, 514.801888961758, 491.127886417818, 552.898970049729, 548.371792004081, 503.018099639291, 541.888172865814, 514.992838583964, 536.097576727852, 534.196958263336, 502.972541058393, 538.928017668222, 535.086342507373, 511.93105571805, 555.990423938374, 506.183437794786, 554.959787092346, 503.897988490061, 528.960156982463, 531.467612297547, 510.909910775117, 520.005639920921, 524.450453121309, 524.858650397068, 527.428967368621, 543.996818961878, 527.838258380684, 504.049820360417, 514.854955734133, 557.636075276042, 540.919104402543, 517.444140457945, 519.781424098638, 514.138357154131, 490.188481971532, 509.629544007832, 545.304751039201, 518.396127315511, 551.049623979561, 550.492505044412, 510.613886412342, 551.649364860722, 540.352008198157, 503.109821412837, 505.527967035435, 507.716514979901, 529.104823309287, 502.45848901289, 522.159242119646, 513.093466707065, 543.046029602276, 518.512749662931, 542.616756628437, 524.431142234962, 539.096032206161, 527.5930821141, 538.452993515161, 536.775495420414, 535.631472489031, 528.635664494622, 547.661874882987, 535.974278800119, 521.327859009089, 503.571330314191, 516.21465483802, 483.275260633201, 476.848432377192, 522.965627979791, 539.525521248151, 509.450730931996, 524.657246369837, 539.152767863029, 536.274139502659, 507.771209668549, 528.380626175975, 492.231959014009, 512.111298183707, 525.289308190265, 501.550795296437, 530.831828921912, 513.918714545439, 533.762073139774, 526.42205642454, 500.411066489864, 500.306866807395, 518.529803585742, 540.485652127318, 517.99394003524, 518.623143580742, 508.191254780337, 515.339485050051, 557.091292049031, 516.784724755355, 511.277757660701, 527.985659689603, 550.061403648215, 523.20384460533, 502.687671770437, 531.257799331289, 502.472433168748, 553.250721259247, 535.56440092986, 539.352315780806, 547.805047042443, 515.530196604338, 494.612038149735, 511.459629122462, 515.465131747055, 544.628670965468, 499.080142829599, 518.289362749983, 510.650121711461, 511.448037658188, 496.566512667343, 539.794005335224, 517.315026699073, 524.013868327145, 555.586220675225, 520.559023875118, 507.3038203528, 527.067067697287, 525.737584251734, 497.911448003628, 535.786462618971, 502.143893512822, 532.436375794333, 536.559207339337, 511.303619767174, 536.61728172095, 518.657224626459, 542.406551178453, 507.013474289757, 527.200397055779, 527.002724786277, 525.335012587707, 528.247569832536, 534.686377286438, 530.218962644426, 525.058359573599, 509.985800956649, 519.283795295963, 507.688601653853, 512.376573411304, 500.344084539314, 529.765975077897, 526.265317228118, 533.077783705397, 534.425958268802, 530.529156756224, 537.155171388417, 500.586341205404, 544.337920699799, 490.357445304942, 524.264983482185, 527.256946615598, 545.002322186108, 518.999659306089, 515.329332072398, 514.242048160584, 513.482550236031, 520.011313169284, 528.010034039854, 544.361255196079, 546.840281398196, 520.05740980331, 522.210170665346, 527.245084017163, 497.50861040202, 526.335040689871, 525.376110655157, 523.662256091221, 515.518007368282, 519.164712530928, 530.760322349146, 525.017189093288, 523.418245607141, 506.307392527572, 511.944283970191, 528.741007434343, 543.964031499168, 522.925928358761, 480.248077865477, 531.341060447316, 543.701387615168, 525.46611989768, 550.737131140555, 526.147939867533, 519.322627240605, 540.631838926658, 497.850613735524, 513.540745769618, 513.666580105024, 528.696132548523, 525.158844795251, 514.711267679961, 531.644754849769, 522.43055570276, 513.63272514748, 506.790530713157, 490.444482751384, 502.252744501525, 514.06554731992, 532.505941071825, 535.735027469291, 530.925784475888, 516.487111446899, 516.016848483589, 530.797262152037, 521.012948717907, 542.431428844164, 518.608838352012, 519.261810562188, 492.02248835351, 512.919609227103, 528.050113859323, 526.960896875267, 502.835749449193, 521.990098282757, 501.43449262681, 567.145077649036, 538.166241303927, 491.38568711903, 542.332852873995, 538.31315138295, 521.94204234692, 537.08297264628, 547.288880960635, 513.816976411282, 519.541847529271, 506.253052741922, 542.132413973988, 522.879466648957, 499.708371133668, 538.825346181297, 515.0069944307, 514.233029843907, 496.827215943803, 562.258781996317, 496.175405852784, 525.909657652935, 543.182266006027, 568.030224510876, 507.522334726435, 518.914468201576, 524.594106358487, 552.616546947623, 500.210124101433, 530.00524089205, 540.987807647099, 516.042141147071, 486.17587714235, 482.952589260938, 509.876549439014, 536.947688967052, 482.183591036157, 522.106397393398, 512.861073233375, 506.748971753112, 512.157288971081, 525.316843646423, 525.546972669826, 546.568210952595, 497.138954939992, 484.530807352451, 535.769234893159, 532.161613009103, 519.077581915454, 509.599143131179, 507.480211171902, 520.21538119269, 529.617916084552, 528.070278567188, 507.92771432989, 522.452136667324, 510.818148138167, 541.723322171779, 534.160139002859, 538.752853136096, 559.083449243844, 502.70862930704, 484.27279188696, 495.840311045941, 527.535416242741, 510.536051575584, 530.574243671269, 498.99577613784, 502.879500680467, 531.769308844714, 538.476319909382, 524.924414849816, 494.689952732356, 528.629673323062, 516.599419230569, 499.64829155175, 546.754663790579, 509.081912546278, 503.413446788279, 520.545607313994, 504.549333863122, 530.035945688214, 525.800938208093, 535.111364207575, 510.714914965231, 544.491181634148, 549.900910210924, 517.042910714605, 552.023397135155, 518.826016414766, 534.408124410506, 521.995055390844, 541.446554555745, 498.681918954433, 517.311148258384, 501.928077454512, 518.761163277098, 539.404347839703, 515.742930510684, 506.520787568893, 530.841035414098, 533.896480303435, 521.037526763006, 527.836032435224, 491.453146267038, 525.050282555721, 539.023663643834, 546.356555144207, 534.163621498567, 514.51245936206, 525.762662179412, 526.417503344396, 540.910303677406, 520.893271776051, 544.921605203495, 547.84752340647, 518.1273360679, 533.875165615141, 514.035491725573, 523.728057146156, 515.392955268102, 524.104809808888, 514.47237177462, 503.182805232048, 515.207558433564, 512.021032179111, 555.796610556123, 530.159612287181, 518.642237145165, 526.024911212963, 545.89362529963, 519.471431992083, 511.254230122673, 554.265568183417, 548.418279022144, 531.551553838027, 524.193987374137, 515.318348963914, 513.671917743963, 522.65283769335, 518.561890847926, 516.686371633049, 520.896544041243, 528.042672256483, 495.657227493237, 527.352505283137, 519.156486003676, 515.033801643664, 534.017030667024, 531.473355481553, 497.714036706963, 530.946402376089, 515.281455717347, 547.232503269531, 542.999999497852, 516.58319052396, 507.967085526116, 549.899705563824, 543.58627543475, 560.902687310279, 517.935877068691, 505.857699746557, 537.171588617615, 529.070593810564, 534.898347484741, 530.324764759751, 542.307045824738, 537.399717150311, 519.901903666987, 532.965974811209, 534.31178075272, 523.390212033924, 494.344889531605, 515.658516786779, 509.108638202856, 530.268285847614, 527.087709576641, 576.144290601727, 531.045543657612, 569.053959529291, 508.558962564106, 520.030286058395, 534.535481649637, 498.129916174756, 525.745458880672, 503.93990024781, 536.255400470469, 516.184095595855, 516.394084106547, 507.33505714845, 514.478474505511, 509.065868874034, 522.365283920771, 535.74229780796, 530.191436238351, 482.56638597336, 532.772053993797, 505.467528998447, 528.5311338378, 511.490382637338, 537.894453631662, 523.802029945897, 521.679590939983, 538.375007599612, 500.519017819337, 517.417723146918, 520.720492792301, 545.659641430477, 511.344266815307, 507.074251305117, 522.05437786348, 517.472819923861, 497.346220864052, 520.878969519504, 501.868005374584, 549.921869921768, 513.777372754875, 532.54955068284, 572.681038555183, 493.604199131116, 536.446285189848, 519.68060087125, 527.085607742805, 547.787672856577, 515.804274677084, 530.927780726331, 516.249277357684, 529.935798408056, 518.094456200671, 527.758121922598, 550.681340631842, 528.998220697256, 516.463245139943, 516.063988564734, 517.208320175767, 520.469340995543, 532.394588624327, 501.781939578367, 507.343715877112, 524.694882501183, 547.647885410123, 547.797590969156, 540.223692963994, 488.860268151896, 518.173064715086, 499.884565772808, 523.11950911996, 509.554830218199, 526.48954952123, 543.921991898318, 537.323492044259, 535.502905863434, 496.478543289495, 519.086833011295, 495.091077692465, 526.060209830822, 503.63832896762, 505.910342282381, 555.235299050036, 530.162711484213, 532.735812042288, 535.919635881616, 516.018697398868, 521.934691120073, 519.024829435345, 500.407202797402, 549.620721290803, 534.87789925429, 520.065379099763, 524.478059205584, 533.847252980892, 520.098073584904, 530.306419328538, 519.108847325381, 527.852050731861, 543.256388683072, 519.307492297883, 545.913847465203, 528.056352482738, 508.720645085665, 537.098204673512, 538.955198148555, 504.096368322439, 534.52248952636, 520.401914609104, 537.245100352431, 520.205998039114, 544.216860732435, 522.67372267653, 534.258256300416, 534.907824472913, 500.733905164403, 500.855611509001, 535.77840475034, 519.104154140685, 523.751413033908, 514.079089109277, 525.785181441143, 540.565212407761, 504.363362729018, 506.057821901209, 507.54249917095, 511.75777227799, 496.771791293221, 517.742283299119, 495.454348932389, 519.858091640058, 510.978277149529, 512.001579340714, 534.051270010735, 539.155316877199, 529.06106793438, 544.901419121901, 539.823948018494, 524.256230530861, 533.454314635361, 533.006501066584, 564.053965246725, 510.469706015855, 525.901949795777, 534.476001457301, 540.022392902489, 522.073186354408, 536.662472491055, 522.257922858991, 534.488847291048, 526.75556067666, 531.668727699412, 503.155062788822, 520.145947907116, 550.535869706608, 498.516174031357, 534.142859226044, 501.759082777163, 524.452951046267, 554.633227713513, 503.072847407876, 538.192448406729, 523.606795539113, 536.535218991609, 540.313241513736, 518.410172456271, 512.319159502869, 501.386976464145, 553.914163963362, 536.946181550867, 507.67551762122, 539.155637544561, 510.569174891148, 570.661424576972, 532.459294721483, 536.78014148347, 544.61455669727, 538.912484035834, 538.454014773206, 554.404123587433, 525.2861561162, 551.791515680104, 523.017457309257, 499.906694196727, 500.872476081175, 519.062216508012, 540.984275242678, 537.574356964169, 530.87450320756, 525.231906938344, 562.168571116417, 499.091128082617, 537.500773517479, 553.297084012434, 529.974987039372, 512.016407120637, 534.775891740442, 495.528090513725, 518.557696593491, 507.718789236287, 505.373356396093, 530.528746905646, 504.835002217806, 515.190516389121, 577.213993004734, 547.104009957714, 523.627714399036, 509.550026674672, 526.97926035094, 546.215752955177, 511.36199364028, 528.456011895976, 531.903549118751, 502.775302811504, 550.534280680997, 511.966127291736, 539.115790869799, 519.163036647082, 525.451610332096, 528.621797896261, 519.860542078812, 526.80932939238, 518.821312194844, 526.151439049854, 532.42833133902, 557.075073507743, 508.002261374206, 487.274808098858, 514.205135381524, 506.03583189251, 521.5734565636, 528.924753020973, 549.395797895126, 568.1225940004, 514.22878064085, 530.626463130565, 529.609391976962, 509.785291749554, 528.736131643457, 518.704947515333, 520.699965528294, 514.863858826648, 532.072417756866, 499.395645914669, 522.725137217361, 506.943073400932, 546.905885780433, 497.09319717219, 519.196659601955, 528.074767732769, 520.728829391518, 505.702517146584, 510.962343139045, 541.163975688541, 553.334752563541, 529.986344425106, 533.896822072968, 530.852697949997, 523.631088369363, 512.634247512594, 511.66362098036, 505.617850677773, 519.852075610392, 531.305636114728, 522.197025744315, 522.799894389417, 529.791723378715, 550.565902650218, 531.531986939249, 531.792877012994, 507.96785382368, 550.317415199248, 518.549008264713, 533.162193531123, 529.469527846984, 489.488602891773, 522.450599437367, 533.829535508017, 521.731420761802, 537.897838422117, 528.270399540515, 521.01124626247, 499.840400045226, 534.773477754397, 515.522694303777, 502.98605684944, 502.9710199655, 522.489298760387, 541.721840928724, 554.719275235625, 522.39699091437, 544.008885147039, 529.073739502431, 513.442169721455, 531.80161353377, 482.0889501622, 541.694232486877, 528.24865041522, 520.386006642053, 526.877428126855, 535.931750457005, 496.418923211759, 535.589026410739, 545.749640570076, 530.150509698937, 511.993382771846, 524.59990633625, 532.575181823315, 543.564912946587, 517.225134033055, 535.102355787451, 528.455420289603, 531.939704075134, 541.220102801698, 505.604928675327, 532.731986360158, 518.364939620454, 534.815439464808, 533.060974082977, 508.653778632165, 498.051343921254, 497.28857040464, 525.272732710036, 538.183226256569, 526.15970744903, 498.589201273769, 528.944708028396, 517.990246196026, 517.682437883772, 545.366767543592, 532.712032102577, 523.057722307724, 534.068434945509, 526.327433215658, 509.665586591395, 488.812000288868, 515.879623273501, 506.934351690811, 508.838177974267, 524.729081056122, 540.511337837671, 509.500701576231, 498.502671283825, 515.568792074088, 485.148983736818, 526.552640231636, 529.026430991186, 518.67314527115, 519.356591103792, 524.673076585747, 517.242406275237, 516.581745224212, 523.299779374733, 513.353349745837, 522.52789584575, 514.301854431068, 526.405076278186, 521.543539739969, 508.723111996195, 543.22717846623, 536.167044187523, 517.502553898664, 497.327535815509, 525.793217337228, 524.589404603462, 518.370747690286, 524.825009318374, 524.494252551008, 523.509891306287, 533.606938065099, 525.993763049503, 553.153757800769, 553.0322599208, 492.533094942602, 540.129850770528, 519.243799286924, 540.835950217342, 491.801140782718, 502.071680114842, 528.390265929919, 519.256083351653, 510.459234891212, 542.567732846374, 536.968217774858, 522.875845492908, 540.249194206635, 516.341897199385, 527.091506098309, 516.681215422, 514.80162636359, 509.12204919209, 491.535716766746, 493.91954106279, 534.274502802227, 518.195320746637, 509.856561583417, 503.256770514175, 495.591957241513, 528.978602014847, 524.992270303437, 499.943027039551, 535.012315409787, 542.558402855785, 526.49429534558, 513.084506214168, 516.338342665422, 510.800584950724, 540.603339104299, 526.257586004619, 512.029956231561, 532.249452928528, 484.184779982298, 502.466935046181, 534.63330250465, 524.740859348141, 531.216799177998, 548.766361966766, 507.863682219768, 514.863645751384, 548.537904919908, 536.153332786957, 537.741298117063, 534.390974707, 532.256912944786, 523.326160800834, 534.835035832492, 508.740512900396, 507.873240824259, 551.547228829167, 517.674945743389, 536.007238181187, 503.840731808687, 535.087958179228, 509.864397857745, 531.884764676446, 490.582591177293, 522.421148462808, 509.901341141474, 530.593793056764, 531.330061283728, 531.662357229184, 522.47634081728, 529.651799076129, 531.940189212998, 546.247773988137, 486.10343375129, 524.037757882499, 539.827404285362, 537.976751442456, 491.628039002181, 542.294184918727, 534.009872966334, 533.262614517164, 519.667858379461, 517.407666823981, 518.370807539135, 520.335743310294, 538.268166268518, 556.408286624669, 524.2644378519, 536.48888159267, 548.561049311871, 541.95816838554, 559.454463656183, 525.646556323402, 517.214980929661, 549.312884292835, 504.296232163875, 524.766175804319, 506.478709349156, 514.697411407828, 531.604953345323, 485.322262185119, 489.393555680031, 530.286271515389, 526.935644682172, 532.758872879496, 522.853999106254, 513.778546676774, 508.063948530888, 528.32413382946, 520.10794599846, 510.376904796677, 557.530047494385, 532.535830378814, 495.062080860204, 503.124446792935, 518.92464343898, 551.373976071043, 510.510386985564, 522.508279582123, 549.814609970063, 517.617323306291, 493.44873247137, 536.967160630852, 508.274975236314, 525.708364299532, 502.981305931953, 546.940689937792, 540.410634077485, 539.328747683925, 542.723647458604, 491.545493279622, 529.975451162024, 486.365604808286, 545.436623726815, 528.428241926112, 552.497593346062, 531.542502478243, 503.193128632301, 535.667982737038, 519.056331903895, 523.743329088255, 540.586501723051, 504.141136376246, 511.597962161807, 509.092985881848, 550.56698110825, 504.0405873732, 519.570292623631, 562.521847465953, 518.471205957768, 501.077901833836, 514.210330747585, 518.368203518557, 526.238249031213, 548.028527606179, 515.653877988141, 542.920562062091, 503.703050152559, 510.239613038116, 509.308712428759, 530.330085557332, 531.441161393626, 529.791666547507, 518.856646407431, 541.972396542295, 537.248557242265, 536.87282744732, 534.642262080658, 516.169479731542, 529.697549137486, 522.686444481701, 523.840638849142, 543.529753506725, 532.650759221144, 531.083966481422, 530.487463485544, 532.657839368749, 545.053850359844, 504.99451978002, 513.619461665864, 524.920052156076, 492.881506078131, 481.246172154576, 533.262161186843, 488.660481100839, 538.261927112211, 533.699647840239, 537.236130129286, 517.270831982119, 502.543610463101, 513.964701045831, 553.671918421441, 507.68451126289, 522.126217995847, 502.741765915213, 539.970247974162, 481.549092722192, 512.002434314714, 546.565964464362, 539.858070247355, 512.948606406197, 523.926056843424, 525.090899899941, 498.559813758642, 530.877170317433, 524.050641707486, 516.635291277569, 518.299761698489, 539.804520952315, 517.760353483578, 523.8226473447, 510.251296793523, 537.471235991498, 523.200271594971, 535.941609339861, 536.368329933924, 509.101257200963, 537.062741926173, 525.896281688512, 502.360083649786, 543.133403121724, 503.096837952943, 534.635346837513, 522.164830350874, 501.700878233884, 544.51150896976, 538.836268713248, 555.065098824787, 516.484298184348, 520.524639529885, 507.314254291172, 545.517809763369, 515.987735442985, 510.331739570478, 513.23209905303, 549.468941676872, 547.879571952981, 530.307579504609, 506.252765261325, 532.042006900213, 549.162699992643, 521.199420115677, 514.978625981894, 536.218152299738, 514.618066971753, 535.795241314157, 543.234725433888, 530.159220530182, 525.181390830303, 514.317482263458, 504.859146029392, 510.03809139267, 535.138106318642, 503.888154287294, 503.590595275117, 529.162304517577, 490.855277428275, 520.56111766849, 515.294467179773, 539.940413187823, 507.334779907232, 497.626475612023, 520.531856939187, 540.056226371108, 505.720524195515, 510.276708823839, 532.555285324652, 522.314553297531, 505.802531003058, 554.521413092622, 514.222279935245, 504.157618794225, 552.019455864639, 515.765956859323, 536.239470866133, 519.214435534307, 526.353827375972, 509.937878105543, 520.57208381556, 536.131760665071, 521.437486438283, 528.245741639474, 531.326616642016, 534.247300235096, 546.949223557392, 532.33140741397, 494.521368940836, 484.416624390993, 543.310110285508, 541.953616623631, 520.942695355559, 530.823670436285, 526.452040950072, 512.845475714639, 550.753182063917, 481.743866461306, 528.460473784485, 498.662895479053, 515.595376574688, 518.961411087711, 537.410456453896, 528.869716346146, 532.374598722895, 530.155594122827, 535.698602922969, 526.356330737771, 538.812313170979, 542.377334703788, 502.306696361264, 538.11464653386, 550.346699630334, 497.09756213329, 515.763425468558, 517.80677357727, 510.060056315379, 514.358007947427, 522.059604324326, 526.058347481336, 537.211423622064, 532.448710696606, 555.037856386449, 525.042064678522, 501.403496529478, 504.285212410335, 525.627431257749, 548.742124436967, 543.465411493993, 499.073139422381, 535.180304527283, 532.213736346919, 525.293857492016, 539.653683106113, 528.478871349845, 510.820883428925, 506.893693166185, 542.283148807801, 506.53771591589, 548.479101898168, 506.155056686432, 522.551904633576, 533.042292384515, 530.330197638246, 520.54834731554, 513.514113216336, 520.212125710762, 550.154624889162, 523.818403745648, 526.266087798633, 505.58619216002, 530.834202643325, 521.312308850111, 520.393916412169, 506.411915333942, 525.176091458572, 533.301320173128, 534.872640904127, 517.984630694438, 523.434422277826, 510.908601624357, 521.445982090196, 519.856225165844, 531.181612900685, 495.360926799467, 507.90691694468, 524.523044288332, 523.158196611651, 524.800903964885, 505.79313445882, 527.783538358095, 525.183865885193, 540.187333309631, 514.764318802483, 526.159544895542, 520.814663960523, 547.555966096475, 531.28284388778, 498.972365602034, 546.424498402827, 538.470893999684, 528.273736185238, 532.370720561974, 506.003644409915, 503.320200402597, 525.3847428299, 494.515217701381, 571.73943497787, 511.726848009626, 504.446624060619, 515.406422907155, 508.848804854893, 496.614570153774, 549.727568848729, 516.037440912884, 528.027130019885, 499.499805960487, 503.625437654681, 544.446192686477, 537.934582517763, 560.696956872436, 529.273655548093, 513.954843371254, 541.58738841403, 529.693307432771, 524.068148099913, 503.016004599655, 556.375960762346, 541.102647370018, 556.466209501491, 532.588766383946, 543.346816655273, 540.285540158314, 536.993839104996, 505.14667286875, 524.919221641633, 534.656644713354, 489.686401178038, 533.889634145527, 545.404188567993, 544.361378925154, 537.529357408931, 541.662770863803, 531.705646769046, 552.984004405549, 555.067345671946, 533.448728076667, 538.525977030515, 539.880919986114, 513.927164945424, 541.22918414208, 513.884461230512, 499.972458989015, 507.135223886562, 531.629168453693, 523.430986478308, 493.367100606117, 502.859149211464, 529.090108139724, 505.288305822829, 509.805644854016, 542.592781546056, 535.047448862767, 504.683560537641, 529.240182005049, 527.643153985394, 537.532165830178, 513.299546361853, 499.645220333758, 524.084955002254, 523.781444486668, 518.900863363141, 532.474106263409, 543.392363582827, 500.435368274007, 507.625744873963, 533.669954081497, 517.630944343988, 519.545723712959, 529.192198039378, 521.545044239163, 547.863789431578, 544.749943955136, 532.457071724863, 519.174266395019, 503.179613493092, 527.952554852124, 533.663477014999, 538.266300511699, 488.972093278674, 521.719327601126, 528.489485537643, 535.281447316888, 534.748934803645, 522.9675835266, 521.178730307059, 487.898820190961, 545.627453836482, 501.077450910831, 501.209187603504, 532.042553193024, 544.464665497991, 537.180761816729, 516.698081035444, 523.444394482869, 543.243939507455, 526.277576508317, 514.460029166401, 531.124993204939, 530.150555529447, 488.770586343045, 493.671089562229, 521.723104416554, 505.742067466421, 515.17343301838, 524.508287919041, 524.141653286055, 522.272608790813, 526.399850792131, 513.492863451939, 505.809584123965, 532.950958483663, 525.362632052418, 511.955774982602, 517.972663652577, 544.776546042063, 526.121688400027, 516.536855680993, 533.816898233167, 518.881571646738, 510.996643622443, 530.203502283836, 543.17700798288, 533.593897811179, 542.149073839917, 544.360680419363, 523.878397857898, 514.961305091098, 524.982722241249, 512.04544466961, 500.21023333933, 544.089348138829, 531.173743002488, 513.778020912097, 547.48582167568, 497.647329392076, 519.008345601925, 498.228915363194, 510.718222305213, 518.100587324569, 523.692702036236, 499.693673314432, 511.88684440802, 534.970743548009, 543.336691695001, 493.240786247899, 535.05781532086, 520.461649818999, 528.724782675311, 501.740835119165, 531.250907301767, 529.355406484495, 537.091095299613, 502.131144767129, 524.483745541174, 531.894353151065, 519.023729053154, 522.056029707836, 540.737024122718, 517.232265349003, 505.171147652232, 531.651738620134, 542.29924423231, 525.117660201878, 529.170263368478, 550.197084794852, 535.471247082991, 518.177686595063, 535.67570702441, 512.758504297731, 502.512901383577, 516.468646835894, 526.221586729309, 509.854160278932, 514.302580969785, 506.712926511308, 536.914055122608, 526.75532119002, 517.942066322233, 517.370785904606, 486.016575778219, 481.128216510532, 517.524624342467, 514.862256358266, 490.740346521449, 529.59327953067, 538.14939213558, 513.018482726668, 542.067149629954, 535.145943797021, 511.73705991236, 500.817932589026, 554.006969438495, 536.308416829156, 522.99992361968, 542.587826883541, 513.941462293113, 516.720725463732, 487.42607848554, 536.501889718023, 504.032682785447, 516.675974285761, 527.867821291762, 535.47618190081, 524.888042584676, 553.043242450278, 518.315842133591, 513.274689933722, 503.110224592138, 508.749153029641, 532.901807400928, 507.128653732743, 515.922174790797, 488.956309437594, 520.646896755575, 502.679131859703, 539.067061912922, 532.92021938008, 521.325501160667, 538.253284577153, 495.748182514989, 514.921948995609, 540.980878813512, 503.625685693764, 509.696489792834, 536.680735832566, 549.847069419578, 524.05564180283, 520.112915986232, 517.634385832918, 549.868532345424, 524.665296210626, 531.833494047885, 549.986903714828, 537.04551466609, 513.509954405727, 525.240964636571, 525.976355032935, 543.27706911209, 502.46695656462, 525.57579833495, 516.433831008357, 481.227303428597, 519.673970839685, 496.886582040759, 515.599884191748, 534.334381655742, 508.629224668259, 535.569317007763, 466.119191773993, 512.204776796312, 521.61585298172, 531.896687519799, 538.195219399583, 523.485007781259, 545.961151925634, 496.062583392313, 528.983529671447, 495.401652865697, 514.227406930663, 536.380000259737, 501.879215122732, 505.513442463065, 527.357228346629, 545.121055318985, 522.973823149442, 509.040727277593, 542.642171798676, 530.683840548677, 530.632624342559, 515.149002285509, 537.877421384006, 532.906050896319, 509.32259988722, 513.685960768, 532.091322489366, 516.796239565728, 528.206680874489, 505.854157137819, 510.069234736467, 503.603095611465, 516.626935630164, 532.748707125629, 507.636061838385, 530.556314601624, 487.751775855845, 511.780674288913, 524.965469931249, 542.400163234187, 539.273358157969, 492.782057690412, 538.529659341739, 499.11052518777, 524.076700092672, 532.66727652767, 515.362044611617, 519.933881124895, 525.023402033088, 517.637139647447, 531.216667657789, 534.642175619325, 525.63963943341, 505.538846175999, 520.526251398457, 524.835173713367, 552.378960414041, 521.734423394425, 523.124442334334, 530.930440059428, 522.65343632142, 510.845882266249, 503.166974908951, 507.419034735635, 535.579071027619, 503.265029576951, 534.078481993996, 513.385824013655, 514.557436029284, 518.017398428763, 523.396697918216, 507.918771990276, 540.119880479373, 516.464963027825, 512.20123473398, 523.38314618399, 530.479531989525, 518.055826828029, 517.921375038884, 510.18448814906, 526.981880466266, 531.937440157096, 537.302457322943, 517.117841578059, 538.221015223632, 523.483335108927, 537.431913474345, 500.042487590119, 535.521369940899, 539.928160529486, 497.202500008916, 544.904256084481, 530.691928417767, 558.397357467523, 502.178478315928, 554.795906077989, 533.730347204252, 552.588433156852, 499.430723274096, 479.035841192091, 515.741687149997, 506.136355878855, 532.402574726264, 490.970375769842, 556.5617513437, 498.328765193233, 504.132902081783, 555.982315114646, 510.461112518175, 541.785158528521, 523.832560909716, 522.785523099354, 560.109066309172, 497.830008909648, 504.209825612017, 536.171628818195, 507.51576044288, 494.485662630685, 552.774447596302, 517.480911340332, 544.877309180207, 526.047906476397, 523.546998294459, 503.487468481002, 543.137630351537, 528.963770439706, 499.946552719115, 538.993592520229, 510.108771623646, 528.866335874907, 527.373747390179, 527.001565205459, 536.03119255084, 512.520212038335, 525.300393551506, 534.644956768107, 537.366799588684, 546.093089513634, 502.579218741446, 498.233224396465, 531.154448434991, 533.764321499738, 566.594093963353, 545.531008660476, 498.403301021513, 525.452813116852, 522.917875687522, 507.858905103054, 522.944640681925, 542.872351418485, 524.656629261815, 563.985354647692, 500.834267865476, 540.388650496234, 541.755201266279, 535.576531031355, 531.328720964331, 533.092639812797, 509.714913261525, 521.476713847018, 518.582219988877, 522.920273244897, 533.783171184474, 523.558758594219, 513.720298379947, 549.387543903466, 514.044801025009, 519.013243877953, 531.26694381719, 501.797423400624, 548.732823652262, 519.745080245203, 527.376836445475, 504.401514445331, 525.198351526185, 505.272659674783, 510.233784854395, 546.138604935188, 525.525222766169, 549.974905832912, 532.607310708698, 519.785568619904, 539.504180758722, 499.704540923275, 487.79590025381, 529.193158728325, 511.423002101182, 531.943710621099, 551.536249399146, 517.155988401915, 487.715651941847, 536.90657707682, 493.42416942277, 544.587233336468, 540.337816603993, 528.75221562625, 546.029918953235, 500.099186872111, 513.266288243823, 511.387719396429, 512.005214912453, 533.821934865708, 520.949594528987, 541.999003914105, 522.652223536324, 521.920244891365, 504.601677202718, 541.155871076508, 496.486798243437, 557.910115823796, 498.456778115396, 538.583971897351, 501.401552797919, 553.004204014081, 501.651014522996, 516.105902677885, 528.504250067749, 546.021307367366, 538.516153036683, 539.638983175666],[671.262301242958, 668.896014134565, 678.079911854208, 672.613273379398, 673.860487072776, 670.37484616398, 670.919886160908, 666.90595258002, 668.171745086368, 674.355462331298, 673.853075256362, 674.14925418883, 675.798965885788, 671.135397475721, 668.82046319366, 670.668728365925, 673.631777057509, 675.36678695133, 674.28327783689, 672.02352420819, 669.971052556503, 671.005013936772, 677.002412762628, 667.889623998444, 675.895114804101, 675.121341190279, 668.22696819216, 677.645059363651, 676.362072640621, 672.649594983552, 669.309241913526, 673.26310726603, 674.572053767413, 671.497494825426, 676.222318125993, 669.905299408523, 670.629528679, 671.994149934475, 672.908483410108, 670.48312722298, 674.236079703387, 667.300502998077, 667.070900023413, 672.409637838148, 669.540992256014, 667.388367437371, 668.846920379418, 673.568551171245, 671.666534651404, 674.421928091918, 671.969319604502, 668.834120860198, 671.444213160534, 674.133862950889, 669.394290017762, 666.868366902471, 671.109443060372, 675.837050019909, 669.755196004715, 672.541204800193, 667.975710084988, 673.679883284463, 673.135578456052, 671.845667735119, 671.439321510921, 670.848437540591, 679.368237792855, 671.565878524635, 671.266520433337, 667.996454849362, 671.685985080042, 671.200098490341, 669.368011667524, 674.144543636023, 675.307032935592, 674.629146389771, 674.510218350587, 668.348456244794, 669.376516860708, 667.128710031393, 671.836853828318, 675.718833895743, 675.105153572546, 670.954939242466, 673.831502504924, 666.45849662901, 672.925710650154, 672.727536586368, 672.040101366698, 670.105637502207, 674.923363738887, 670.207290135557, 671.735016315742, 672.942852683165, 668.787240974096, 674.43301880488, 673.076400216046, 675.128213674829, 670.992219870281, 672.139743847395, 675.672886105363, 667.54858923819, 672.38188994151, 673.318040535146, 670.764699538816, 667.29397306382, 669.685410505987, 673.110644889234, 680.022936308412, 665.73684899789, 671.877002043219, 676.133676445583, 673.66887988239, 673.191312488761, 678.349468322463, 675.105222134216, 675.450760986112, 670.330775343413, 670.306629792776, 671.829061757098, 665.921420560287, 675.097727328724, 670.893656476994, 674.35019689075, 671.795263580787, 665.887338167103, 669.632654763504, 673.380929581548, 667.974608649009, 672.719924266925, 676.662847303762, 674.412730184303, 671.530288744504, 671.208251428782, 669.754788500436, 677.100634486892, 674.32131616925, 673.475522757475, 671.563844005496, 673.616619828942, 669.573351493976, 668.198351186286, 666.462028518018, 667.664887520306, 676.178845898026, 672.519309055771, 672.521905722318, 672.370428602646, 674.663260113251, 673.331255665271, 670.746543621981, 672.88021155566, 673.044907327595, 667.623238407299, 671.338370977144, 672.045024230074, 670.177640936156, 675.329803033043, 673.382762165663, 677.293238316522, 671.520789568648, 674.525040501254, 676.049017489244, 666.750173498289, 668.614585086958, 675.000338104065, 669.122016544713, 675.658688100858, 672.951436420322, 664.970811747752, 673.279041249527, 669.948597742748, 675.199067093998, 674.554842375427, 671.548296676276, 668.399390270758, 671.334930082936, 668.99341654685, 668.351617201995, 672.372899020735, 674.636096853567, 669.643928224697, 669.875004284262, 674.535868319364, 670.238151529297, 668.172506935622, 676.410851386089, 672.223641307539, 669.377754521702, 669.183942799963, 669.220621125017, 673.564253135671, 667.435238671323, 671.152706738144, 672.712948475235, 672.373102702637, 664.560088969211, 669.690371417506, 676.659039001881, 671.489335239616, 671.620348294329, 671.011678212884, 672.902865182004, 675.013757336899, 670.719648503276, 668.100374049168, 674.669637331418, 674.322673187606, 667.685575112226, 665.240301489297, 670.005305742923, 669.506000226333, 671.406454674945, 671.51743874921, 672.381369136404, 668.045765626641, 675.006295083568, 671.268783341294, 675.78837223828, 674.000792480099, 671.448372089765, 669.331597092953, 669.210511100574, 667.067718916523, 671.812212104097, 664.687259018464, 669.21686317516, 678.675401257774, 672.425337682389, 670.825895628385, 671.006858954758, 675.467609801308, 672.856511278843, 669.916758644399, 668.391068341256, 674.14827625951, 679.027429611367, 670.426885214401, 674.567854618209, 671.455894536368, 669.21329766376, 676.964221549772, 673.078579985864, 670.902791508656, 668.609565863753, 669.652966040896, 673.448819601722, 674.701007469969, 669.858598796147, 669.658383050045, 671.01445539072, 672.925014954966, 678.760162675543, 671.927173422554, 676.150606095767, 674.25167316865, 670.879900307397, 673.693493327983, 669.323827627188, 671.956902117252, 673.918235052694, 674.793727032864, 670.180264875695, 677.157530274634, 671.015437548675, 675.003070064603, 664.939368850264, 669.536103721135, 675.691365640429, 675.265832801413, 669.707595363743, 669.046103809071, 674.563864202912, 668.350430238965, 669.821972400943, 669.379589240686, 675.272106826862, 674.769582060987, 670.879414830688, 670.508371429503, 672.746160502993, 671.841386886009, 673.087555800695, 665.745634434908, 666.793837458025, 667.983999513073, 678.002959568658, 675.178606087933, 671.970019987935, 668.694452737373, 669.894622323636, 668.60390299727, 667.878782902225, 675.640940120667, 670.528142515284, 677.136186887307, 672.144431780374, 667.199927051068, 668.377700193589, 674.717410316487, 673.861525790419, 672.129848552721, 675.746469726951, 674.074762973966, 671.667724930501, 668.109593456218, 673.707843121126, 671.481743600421, 673.211724128603, 674.812818389306, 674.679785693439, 672.659406955555, 668.516030451142, 671.472758379013, 678.243512319304, 673.854585217074, 667.247337721456, 672.249667181612, 671.257534948178, 674.047270657641, 671.767361899343, 675.21519332404, 672.656306606698, 668.996485195618, 669.232279305088, 668.619519036298, 679.365137075066, 671.811768655328, 673.471347047534, 672.784592925404, 671.057228415483, 674.698030644801, 671.154317026089, 673.1325508426, 671.057618628251, 673.735339315644, 675.455202850814, 670.589072792303, 676.846479957283, 668.819207810587, 667.153666144023, 674.68528976842, 670.952424950412, 667.624318784755, 676.182193748777, 671.010604987833, 670.649336094462, 671.696819845039, 670.298010483996, 672.472533995205, 672.739481748943, 672.891081255185, 677.540043124033, 674.610757893036, 673.257754323991, 673.392384650823, 672.77267866093, 667.524881461919, 671.823594265479, 673.559049565431, 679.392162793718, 672.71646798806, 673.385732439464, 675.799533740337, 673.731736204479, 667.985448183117, 674.425630017059, 676.669307014067, 675.015754113849, 673.063442152784, 674.315753667235, 668.490884563875, 674.034428089289, 671.830430909463, 676.618279208126, 672.288923979969, 672.161501916998, 672.873118200663, 672.041687324252, 677.050830053449, 681.015214929206, 675.163916164381, 678.513962077403, 669.923634326468, 671.254042853377, 677.360832844951, 674.465848843751, 673.917873199423, 670.864767453702, 667.346390161982, 671.745291555928, 680.83241023687, 672.233757930447, 670.970751134499, 671.983521323541, 682.748759745537, 670.27315420453, 670.07845184945, 675.20974927477, 667.845613089024, 673.733730027954, 675.791247815133, 670.653840569175, 670.530433696524, 675.063893183498, 672.514168796654, 674.860313984591, 671.100548405609, 669.940148835351, 675.489449913415, 666.716130371099, 673.726919358326, 671.482379572344, 671.791173874627, 668.167083413553, 670.495714000981, 673.886821718135, 672.260192790226, 675.43097179181, 665.923792019772, 670.362619502698, 666.726169977058, 666.144206963273, 669.79932112284, 669.394457906326, 674.039752720869, 671.155120535008, 669.905338890828, 671.027928250951, 673.159626720155, 672.644333832558, 673.820691048784, 674.785961394825, 674.679890867291, 675.590119155652, 670.742569750275, 673.188238544494, 669.973925663837, 673.493006151838, 671.089864200749, 671.909855316429, 671.329497023932, 671.165879491506, 670.762541534043, 673.750577421148, 671.367240125525, 672.512188778288, 672.064032996833, 673.658342105556, 672.555116375461, 671.391298941103, 667.847063268799, 675.859161046316, 669.776545857226, 675.43188852347, 672.26637592011, 674.481114015168, 676.529599814811, 669.233111682662, 669.117810670514, 673.383733557199, 669.13874760045, 668.032709688148, 673.613943504065, 674.606081036882, 671.159473074391, 674.153964340928, 672.814510006245, 668.619155705005, 669.199297429527, 669.24953852342, 674.248731469723, 671.534796173944, 672.038175177059, 669.779452540706, 674.707304319715, 673.059074333023, 670.888277503334, 670.380808376779, 669.534362785095, 669.303356395868, 674.693115318704, 674.840316764462, 675.329374085142, 676.013097028828, 668.152740191934, 676.007695727811, 670.325573283157, 670.853862487672, 674.424568192935, 675.447837110446, 668.480733600246, 672.687115591622, 673.408359659356, 672.711600116444, 673.680827446487, 673.810429366307, 676.513812652009, 669.1083308876, 669.595423906133, 672.483572592103, 671.101374682317, 674.18237266995, 670.584843450799, 664.878888487886, 676.854073554622, 667.634487890887, 673.379645999996, 672.067786637622, 667.848956368352, 674.95176943512, 676.8413334384, 673.741542827379, 673.822903818778, 669.609178238977, 675.513185817759, 669.924966623553, 671.977114312254, 671.357558007312, 673.38342346151, 672.654816496443, 671.439993686184, 671.19767735355, 665.449406505785, 672.384202328582, 673.08599166532, 673.835194859588, 669.022304971846, 671.151413878898, 670.363875963208, 673.513862699932, 674.78479158547, 672.588027554044, 667.540140306573, 672.218288114096, 670.676209505407, 672.125526824236, 673.647235058739, 673.132969459308, 671.620019889049, 674.490124742882, 674.17852348904, 673.521857233401, 673.506068144957, 669.967406336986, 671.714465385958, 675.104978646992, 672.547516227393, 674.087034391797, 673.755311945246, 668.871862044744, 672.482408040053, 671.906173522668, 667.665917904041, 674.833781011009, 669.657894641721, 672.320687183665, 676.418795470243, 671.169696225698, 670.504469007478, 669.171371930468, 674.954469220716, 669.430635602054, 670.60001190743, 672.488797259904, 675.839682024756, 675.187745693287, 667.298255905952, 674.522937506965, 677.771197493208, 666.916902056498, 673.767916653559, 671.574621283331, 669.518613899026, 669.581585803526, 673.095198710812, 673.974403685219, 668.352691247332, 667.729540251973, 670.584266771839, 672.427403935105, 671.295728825564, 672.020016728725, 675.197680810739, 671.373030948803, 673.976926067872, 672.012643170561, 672.05310720433, 665.909911995009, 671.031969185201, 681.190480079177, 670.702099150164, 671.625646109408, 676.007778599322, 672.365668587936, 676.234299057312, 675.820045006285, 671.166959218073, 673.044511129997, 673.778176386173, 673.334807577079, 677.417643854407, 668.617544613393, 670.748284413505, 672.093602044502, 671.626450370206, 675.063527683159, 666.244290085619, 669.009740269805, 669.999531433025, 669.70395546442, 668.28244185368, 672.953481355311, 668.950974061268, 673.918138302804, 675.757147567815, 676.492313338094, 672.483058421489, 671.928444578122, 668.511023404091, 667.192444680524, 672.348283467266, 669.636494888462, 673.22604398587, 675.875236360765, 670.301977154774, 675.000556521382, 676.307357092898, 668.759525105784, 673.151645684529, 666.533840095192, 676.085439785652, 673.733656821638, 669.808454731013, 672.915110595584, 670.535329418222, 667.900550795253, 673.832805135144, 676.773835339384, 676.724592486937, 675.954062997302, 669.66930092012, 671.118564824474, 669.60925965925, 667.969495975589, 667.700398121615, 676.422106092167, 676.27191909952, 675.330093621673, 663.780861361447, 671.275089149659, 672.738152754415, 669.871487779786, 675.473528739882, 669.588066761962, 672.140114964108, 672.067992762256, 668.685194891916, 675.179512646215, 669.830608000759, 677.0988080552, 672.455978328381, 676.060032741138, 670.641063303693, 671.900957557086, 667.942045955408, 672.627800898046, 671.814473051035, 675.853343824013, 672.008492770041, 674.508295198763, 673.326613006262, 669.163481765331, 671.959545852763, 668.274571178251, 669.581381376336, 669.942750306952, 679.536193198272, 667.247874231366, 672.714383245628, 669.79357539255, 672.76042284892, 669.039030687079, 670.06796869329, 670.067761571742, 667.432317161769, 674.607839683928, 673.714561670215, 670.353338472119, 668.231621316752, 667.554831185864, 672.913809363163, 669.592649877109, 674.599702532555, 678.153756632915, 673.399635621106, 672.851646020279, 671.159525446079, 670.341740438094, 675.934784049262, 673.694862278832, 670.528064210455, 671.00073411021, 670.981108023623, 670.055271899418, 670.179520802679, 665.988667063138, 672.104776402108, 667.48693878483, 674.41036650622, 677.105894209558, 674.750446859696, 673.477939584084, 672.624764910659, 673.378220791332, 670.047387295245, 668.974871983264, 673.710628555179, 677.430819621895, 670.278918508126, 668.841521298839, 677.613513033156, 670.9160528962, 669.418956119417, 671.953045438376, 674.736760214292, 670.005051137172, 668.122852810979, 667.176375482864, 669.192011298287, 671.579670236945, 674.379623249373, 674.781901077782, 670.735688262455, 670.987259805619, 671.062410875738, 675.069724700927, 669.922966587578, 671.026076574286, 669.198190709963, 675.159400668674, 667.762048182135, 671.117397798618, 672.037453041992, 666.073791397746, 670.253002035738, 670.706275292958, 667.323148542982, 671.136328313708, 669.211783262845, 672.15949597388, 672.46092686286, 677.755117224864, 673.196588768933, 675.461649922711, 675.338044995241, 674.166945404516, 672.280051085858, 667.908194475431, 665.780541000489, 671.653037061221, 673.606807715617, 675.178035484988, 670.079544038654, 673.984942673827, 674.132067102884, 674.544883257694, 675.882717081999, 670.031851901717, 668.776391261375, 671.521954387449, 672.512316909615, 671.423913248102, 677.63653531952, 673.395618635435, 668.808386080908, 670.622016674449, 668.041874310803, 670.526212006256, 669.285705074788, 677.268719892142, 673.026282050693, 671.513195817687, 674.621821024235, 672.122063825274, 677.826585024289, 673.476325809681, 672.100423768767, 675.960607404388, 672.553783227986, 668.713342068728, 668.955685198267, 676.091691753698, 668.524456181115, 670.739473127004, 677.998051215319, 669.443198309598, 670.162307658514, 673.032584747278, 667.969892271459, 676.332360856039, 670.028985886578, 664.57589390759, 675.757525451853, 671.87128634028, 673.514390697694, 668.815858117876, 671.549564491248, 676.88484744215, 666.72075424391, 675.064546594122, 674.684005539265, 673.590261218678, 674.904136023593, 669.76887044397, 666.196385311727, 677.209898515676, 674.543464684282, 671.977852147101, 678.339755976631, 671.847770973071, 668.228161435345, 674.013719340032, 679.201752307783, 670.414773474623, 669.229295891518, 674.481939164438, 668.539216626429, 669.718862549866, 672.894902218685, 670.606003495233, 677.533442056668, 677.465057109956, 671.555981880556, 672.800206885011, 674.278588363148, 672.777474025132, 672.023100447173, 676.255120361096, 672.685067616972, 672.656444143348, 669.148428761266, 675.244849756095, 671.201594754097, 666.675832141818, 674.772023343755, 667.471108180149, 670.826656076624, 674.517480480483, 673.020623853008, 674.327461894928, 666.058867788026, 670.749075163132, 678.286153947773, 672.775560220408, 675.162093291044, 667.956476945537, 668.561433918595, 677.111612465611, 670.695499368363, 667.535329096154, 671.412685509628, 670.187924900775, 670.608568429829, 670.912528764994, 672.238673889064, 670.590803478838, 670.660910325645, 671.659274737678, 679.51749508378, 665.88833427476, 670.35001843041, 668.961642934594, 675.749057533813, 669.92011263624, 668.477986465717, 668.249593835179, 669.702250264878, 676.570161620468, 676.934257764603, 669.456096204457, 670.014713665775, 673.458789278589, 673.576632181581, 667.732874329147, 667.646143362621, 670.463402666515, 673.982376860419, 676.617287145134, 670.348100393944, 672.730576983672, 678.013836970403, 669.749228310126, 672.908146630352, 668.777421373731, 672.341458409447, 672.713854122988, 676.132070417659, 674.058844298241, 669.942213621868, 669.441761713947, 672.350201509466, 672.940060799266, 667.698383882009, 677.053690788047, 673.181849345244, 672.397314892293, 673.649692592636, 671.717700450269, 673.128969325743, 671.836837391504, 671.676358367934, 675.429497735054, 665.876216594291, 674.857901232819, 673.960620368454, 675.257924992238, 670.089560125247, 675.530549605669, 672.096443144467, 676.449394078743, 669.226397507045, 673.116732442462, 669.207396897219, 668.76206128883, 668.620110030213, 670.196325036098, 669.32363617873, 668.757187061144, 668.595270301309, 667.45110084571, 674.507727956801, 669.215768361839, 672.581207497945, 672.236430358597, 673.056231122355, 674.590615257669, 671.912052615478, 676.544811712598, 674.020070343551, 676.120884265214, 672.269397864383, 675.628444826109, 676.659034655391, 669.568567813372, 672.414594522203, 676.257566593643, 671.412471768576, 672.449146359572, 672.117616771978, 672.39662762759, 673.899358074194, 665.863834355144, 673.818098456382, 674.262734210096, 673.192343228282, 674.116613491783, 674.486230485507, 672.666588936567, 671.320533719439, 670.541221092859, 672.835252225755, 672.100815470144, 676.841016672062, 674.380201267093, 669.634945240684, 671.994869944735, 670.680201163901, 668.49348730795, 675.930080734384, 665.970597141987, 670.954505074665, 672.207909669518, 671.725804988146, 670.898419903528, 675.284138980784, 675.497743365929, 667.773259097253, 669.294030534579, 668.178057378092, 673.096970906332, 675.492836932146, 667.105495441023, 671.900602355449, 669.438402525996, 672.517822065704, 671.394557455917, 672.220511477551, 675.068216287672, 669.810421212976, 669.838399322408, 666.794644702816, 675.036763392141, 673.349275642688, 669.930977888871, 675.600731196409, 674.502922885897, 670.317145577047, 674.708604404864, 673.9474159233, 670.128893445489, 673.432167974591, 666.253753501832, 665.305931009473, 667.831293093517, 675.217903660811, 669.267010342571, 670.367031135437, 672.8190413041, 674.354757051027, 672.321176164349, 667.506235452421, 674.971939807626, 665.732836758034, 674.71572885702, 671.317709697626, 665.951932616944, 673.123785468979, 669.197101731498, 673.679942993436, 672.786878994397, 670.611743980464, 666.97522652244, 669.508794536557, 681.035994630464, 670.447862832021, 670.246271926628, 669.835804671107, 675.242846241683, 670.582101434157, 666.314051062761, 666.852223874259, 668.800438042655, 673.712960701006, 672.947215855277, 671.289789304314, 673.708602218903, 671.947816514845, 674.480354384595, 677.376577221958, 667.609378635403, 669.659843732319, 671.654281241474, 671.481199370386, 674.1175129137, 670.934745710455, 673.446355387897, 668.110331158224, 670.051492998403, 672.131905011947, 670.330129906132, 674.661214945755, 668.095199776129, 664.418110143688, 673.206827624475, 670.605219256424, 675.15073744494, 671.808656204721, 670.758914353241, 673.292956369823, 672.700304842013, 671.339435301794, 672.019952801835, 674.795130592813, 679.072735126645, 674.094200159934, 672.578587546073, 671.176518863841, 671.282472426339, 666.798699370876, 676.114354228615, 672.123496603102, 667.918372338718, 667.850623723347, 670.192011303025, 676.072551963126, 667.230954031611, 672.23594278435, 672.605572788146, 673.443054948272, 670.833019330837, 670.75317166106, 671.691143409401, 674.218110664484, 667.806875580833, 669.016322536646, 667.043732180179, 670.703579130062, 673.754025623341, 670.048512468749, 675.406298662841, 668.96510700862, 669.563679556519, 667.913600785562, 672.851002550815, 669.353166770416, 672.201536464905, 673.039174896698, 679.0319196231, 678.210673087536, 672.18279734536, 666.199495899316, 671.613556529562, 674.996156059806, 670.881360929652, 667.157758010087, 670.610088238274, 673.931812589596, 675.846220091651, 671.789805499487, 674.146892538602, 675.226043983129, 672.466596589117, 675.925021540004, 676.853476865146, 675.886973460333, 670.261396364868, 672.079465500662, 675.874514928489, 676.053293464985, 675.663556824515, 677.90822179871, 672.309088067924, 672.832877118653, 674.063046286892, 673.86989524144, 669.620921534724, 673.077501920746, 674.062381069659, 669.541261456505, 672.772891660166, 668.868379390796, 671.642606980465, 671.603513609597, 673.541419437836, 672.164526440325, 670.817727493004, 670.540182380117, 675.220030110277, 671.359963277956, 675.149267871423, 679.149539079922, 671.751829896665, 674.510637345995, 674.2091709002, 674.42052308385, 678.729911524078, 670.06392548357, 668.047845397, 673.76914529747, 670.800386743832, 673.987663093015, 673.015274193364, 671.171210419009, 672.350253538626, 670.010829395629, 670.837611798645, 671.633943064929, 665.025738953428, 667.614672431782, 669.980848899308, 678.30341193983, 674.402900950853, 671.924752519421, 670.412745935536, 672.040535846541, 668.948081205257, 674.066691520352, 673.452656098599, 674.723010121205, 668.273102105632, 673.21109910567, 671.763922702833, 675.095411826799, 673.279590821999, 669.512447297971, 672.396428011397, 663.611250503558, 675.965291659477, 670.557379797512, 675.844948932426, 673.323441510504, 670.352545757938, 673.682492138835, 667.676454206412, 672.010617251122, 677.28959497239, 668.602264713071, 669.7881607528, 672.096186262308, 671.715462352795, 674.805853873967, 673.551639580735, 675.931583101475, 673.623065153136, 677.95019014718, 668.185368621376, 672.22917494125, 669.30194635243, 671.841319177825, 676.209601667344, 679.369809103137, 667.382338419554, 673.40515282364, 674.691366882847, 668.716371573458, 671.558967049954, 670.11537241857, 672.092685816545, 673.47809380034, 671.695302310711, 669.347572838976, 672.725975544194, 671.213983010205, 679.041989328456, 671.855982997894, 673.996864077846, 674.515494983042, 669.711697489829, 674.443054327357, 673.183876558114, 669.531033474741, 669.794986750737, 672.441077038695, 672.025679646547, 667.711174197311, 670.646887446063, 672.475225086719, 673.764867103697, 670.772887221121, 670.804172856825, 669.101095626989, 674.948097452002, 671.63482312077, 673.138048316268, 674.71422756488, 674.145429498218, 672.303603770694, 672.201757760551, 674.714351547529, 675.98479980896, 677.237046925991, 672.741793854767, 672.409678223539, 674.103130149666, 674.375237966993, 672.794587555309, 668.830126058136, 666.823327802488, 673.629798174004, 676.075055427443, 672.073547038263, 673.314380592009, 673.262273428719, 667.683885802582, 669.119951055552, 669.85828727368, 670.498521565724, 669.126466830933, 673.809983174642, 669.019582927846, 667.006430237847, 676.585926112494, 676.336257895704, 668.258042497908, 670.570556824747, 672.9110204638, 672.902283457571, 674.01940873278, 668.256659048079, 669.316459581747, 667.985829348597, 675.853852633326, 673.027488543808, 674.555716146432, 674.676059412067, 669.494052386544, 670.822260206398, 664.884013087274, 669.136454452363, 670.899571224326, 673.373112080257, 673.645337881633, 671.558323621369, 668.580326492243, 671.097094980433, 671.463244747015, 672.830481083688, 672.304369093623, 674.831168338966, 671.070069417232, 669.580752708713, 672.610680972487, 669.812362899511, 673.610004897273, 671.65963601795, 672.841692136397, 672.325776248535, 672.162685498149, 665.256852962296, 671.658170206074, 670.075021990148, 667.441319737154, 679.202678975248, 671.476145895664, 670.258948502048, 673.871427140244, 675.736421221388, 677.633840917977, 673.935021573093, 676.723497436328, 672.224344745609, 672.440518869099, 672.999957594142, 671.634980543223, 672.025414997002, 677.165974594414, 667.998983031142, 679.914636111052, 670.561970272581, 669.997586475719, 669.905252841691, 675.084500255455, 669.174342112066, 674.484678856261, 672.101073710031, 671.277693077469, 671.484351735213, 671.566605331903, 671.933303984597, 672.950636050742, 670.668324885345, 666.138882709114, 671.240620709118, 673.253856897293, 673.94582087009, 675.046958211927, 670.066248180121, 673.916258958406, 671.402663627617, 674.536803376876, 671.016935337129, 678.096680322968, 667.027073829122, 671.977390953497, 675.199955941361, 674.407024177602, 668.153603640707, 672.85591358773, 671.00305485968, 668.059271930954, 668.82567374823, 676.0392401869, 667.887432215891, 669.960609414174, 672.327050420267, 672.634139904107, 670.038617064502, 670.153225448972, 674.416959365378, 678.193551596238, 673.108428110632, 673.128939338384, 669.284329992901, 668.412119594995, 667.098310074041, 671.73492254194, 676.879073044136, 669.068695790738, 670.325893508106, 672.917150950473, 670.573573246657, 671.512885608749, 669.415644824836, 672.333545147349, 672.737037050743, 673.218686839618, 677.163452948461, 674.294604779227, 671.774555744289, 671.072071495703, 671.261448485202, 673.863823118068, 672.821513767756, 673.589186898256, 670.195850338071, 671.523957490456, 674.469206291962, 670.816919892953, 665.717703275739, 664.334005622413, 665.534179564904, 668.157232331372, 666.255292205771, 670.270996996107, 668.830357546311, 669.162086630955, 673.605465661185, 668.78224493612, 672.438649572916, 671.866175001313, 672.989035487196, 672.630290775701, 676.721214616858, 676.156631699989, 670.291555001081, 671.913138445781, 673.899115802079, 670.149477196181, 677.391148214086, 674.384139149762, 670.174595718863, 671.01364458979, 676.278576646963, 672.959963782587, 674.971234827535, 673.881763583205, 671.330650196409, 673.809737217972, 671.13543772185, 676.418138844925, 676.063746987399, 671.167723861251, 666.199127212863, 670.446064542186, 674.650769822329, 673.705042634291, 677.653870238094, 671.37166236289, 673.244570134654, 668.769861199396, 674.014834582, 675.868774805656, 669.266055562571, 678.001746189634, 674.715332348505, 672.958575090819, 666.514281121632, 671.575680527323, 675.361022849336, 672.874298184266, 671.380501045035, 671.254265295977, 668.789166697114, 671.012896733498, 674.126751307185, 666.253606139011, 668.687783560363, 677.070495258344, 674.415830912003, 674.408764323061, 675.179056564067, 671.206005816475, 672.424944774047, 673.783893943388, 672.763899878316, 667.052768175967, 671.838335755075, 675.93002252579, 674.222549913684, 670.417410193894, 671.669513459715, 670.829948173214, 672.472457861595, 671.927605477136, 674.059246003006, 668.757247010171, 667.754660447216, 669.776501874102, 673.384047566424, 670.687970542302, 669.42588299786, 670.973478548821, 671.880984964097, 673.920196888179, 670.947961089218, 675.600357881309, 669.406204263413, 672.547267114675, 670.962323075783, 675.226260427256, 669.942516959533, 669.184922778517, 674.069967691688, 673.803572704096, 666.627513025723, 666.530709154791, 669.984644874619, 673.59892485277, 672.367416294468, 669.313387174471, 671.963181691528, 671.445354366748, 671.469232377912, 672.171328511298, 677.730479112582, 672.39604436193, 665.183426769883, 673.453536125183, 670.412322318065, 677.65499909726, 668.339383655008, 669.611740021818, 673.352833529051, 669.49766116544, 667.890642858598, 671.026142378232, 675.465351922538, 668.215720431139, 668.091009864883, 669.119885852852, 673.598865776285, 671.518523634701, 671.825939617253, 673.806333825871, 671.297293078259, 670.194461654781, 667.950573393714, 672.668044938541, 674.061930361713, 673.617220092377, 673.841294915701, 672.238501260666, 672.180174940096, 672.382628390278, 667.17955487744, 672.008077044092, 675.499241496179, 668.877490055283, 674.005662997022, 669.974942941545, 676.105126771855, 682.27251786553, 672.322345170535, 673.783282169498, 673.303667135398, 670.180444508685, 668.962393586398, 675.009018503368, 670.554453919597, 669.118919345033, 672.133788678768, 665.836420741813, 672.939277812062, 673.460906818651, 673.810917982438, 672.085908889175, 668.474269844057, 670.182897264389, 668.587011587514, 669.968199257005, 666.459137244351, 678.484160340196, 670.369747676497, 672.380129002112, 676.235343904022, 675.399046683295, 674.024140882486, 670.996456478415, 679.584333242296, 672.28014280937, 671.701328188076, 673.945217577206, 672.715477451699, 671.561293885865, 670.131292705252, 672.381296113395, 674.747267325811, 669.266981757583, 669.341468218676, 675.916985299551, 669.531694601937, 674.735936896348, 672.859056447652, 671.150763162635, 667.426419610557, 676.057953977818, 671.431132848157, 666.641933831688, 672.84329836873, 671.993920679466, 679.317639410552, 669.89794610575, 670.022974196646, 673.853178782879, 675.076285577382, 669.046764269586, 669.930331881015, 672.906954312885, 671.507141368382, 669.262745053963, 672.712977211544, 670.763914032958, 672.405746872753, 670.569674786243, 668.264626242478, 668.645997672444, 674.702488429327, 670.110712766309, 667.82055783649, 671.057063593626, 671.405423309882, 674.532390320087, 675.728831920756, 674.910585212895, 669.945737228115, 671.311077868096, 674.680823134652, 673.079283085238, 676.23712529321, 670.010930503482, 672.077441048901, 675.392785427989, 670.336045212148, 679.035833048125, 675.085389291622, 671.2493426724, 673.766708208237, 670.95010494266, 670.115432053705, 670.505724255813, 671.732854679545, 674.169266959809, 676.41423354636, 676.243935752122, 670.24551011383, 670.594538770719, 670.668822301057, 671.541874069338, 669.240685964812, 674.948838297654, 675.633728402341, 671.826295380709, 670.627226052688, 672.548176166999, 671.466684793307, 672.083841874425, 675.985003140002, 669.621916541465, 669.428734046512, 670.674365539381, 670.051955729139, 671.672403557351, 670.790698922682, 671.765086893532, 681.113017936663, 673.297825063147, 665.483352359169, 675.092753450669, 672.636925168891, 668.560440339568, 665.261956448134, 669.274648690976, 677.197524640952, 672.193910876119, 674.865325849536, 664.149505665594, 669.457912593077, 674.989806231794, 677.498218074615, 674.427209280054, 670.822993590162, 670.24125667193, 672.042721023269, 678.345634682883, 671.687906407949, 677.599922079686, 671.415440724852, 673.21625992173, 671.674284498855, 672.363567219079, 673.089272119679, 670.766780398703, 668.455734093176, 669.801538608424, 673.838885696153, 671.530514545304, 672.179425321321, 670.46269703669, 669.331764383754, 666.791275383935, 673.670050015944, 673.598414730264, 678.093040946222, 669.131524991615, 671.318439481075, 667.099804379951, 669.698033444073, 671.509182746137, 668.449841384588, 666.993285543748, 672.870574893403, 673.07874845111, 674.839858378046, 672.894628388825, 676.566781708972, 677.222100967069, 672.766027649243, 666.701458997312, 669.983309608215, 666.425936042226, 670.598737431223, 674.29589365612, 673.597675720363, 667.023602226938, 674.943506394914, 670.113436682618, 673.743301373095, 668.812520727516, 675.586248200768, 674.527861321352, 673.958803222219, 674.688136618278, 673.435581829963, 675.531759840875, 672.327052826023, 670.611869281857, 674.856957659462, 668.529745049321, 671.87488439949, 674.265973485284, 662.788336739597, 673.447505339022, 672.195004243201, 671.185402447139, 673.526851395644, 669.146722928307, 676.499934773195, 665.717552851902, 669.299932574973, 668.269238531947, 670.902905913753, 673.038419775238, 665.836348519268, 672.957473686595, 672.60214482724, 671.095412871752, 668.756337477738, 670.393852757201, 677.084743762339, 672.373942924667, 675.916545950445, 678.454072370089, 671.139867584385, 675.633229784155, 665.819354050332, 673.007128648102, 672.640085813389, 674.646351596151, 673.778433179063, 670.277630088955, 676.988242374492, 674.827881258076, 672.364128557535, 669.140348700751, 671.73887943296, 672.067460172616, 671.745642381987, 670.609104673076, 672.876068964658, 671.547717859104, 671.640037373381, 669.895436603031, 667.815781963799, 676.665175745623, 670.583719047879, 671.867364381236, 669.683872406182, 669.221151205023, 672.389734186495, 675.863584917209, 667.256482711803, 675.477080315078, 669.186260277009, 670.791444541773, 671.0681300504, 669.501380371057, 673.051171381246, 673.938624523208, 673.346937924478, 671.835068730625, 670.303361522234, 671.416396819409, 671.83043817713, 673.743146100998, 670.326105356344, 669.622978880686, 666.253902399668, 672.41265088004, 671.868899094803, 672.39200619773, 672.992391399497, 673.651494699613, 669.283413152205, 676.888022959111, 670.931494431339, 677.0389724197, 671.378687325907, 673.393391090529, 668.383310207488, 681.624114535087, 673.497299402978, 676.507859582458, 670.139298076493, 671.839889746073, 671.121588976143, 672.695022006981, 672.0622368284, 671.25171664211, 668.822398312732, 664.732023916623, 661.085466482763, 671.348416149135, 672.465684566743, 674.020400321028, 670.925632981037, 670.072850389067, 675.289577824841, 671.385397807616, 670.290408334042, 675.62643199854, 672.333799606256, 664.949827888658, 666.935324697552, 668.529496044794, 677.725747664485, 672.927923484111, 669.996517027213, 672.520324770607, 674.83439299016, 667.387659444952, 676.584697721432, 670.580949236747, 669.525430421386, 679.849528277679, 669.330034370604, 670.359825299131, 672.819162823535, 674.182634193791, 667.927301175683, 669.149185672287, 671.10893307163, 674.339075401887, 673.61377088904, 673.075964777801, 676.595403430631, 670.143891658986, 673.146375833737, 675.895876219272, 675.654005250315, 674.820694462949, 670.44463968805, 672.452065606335, 668.740817521301, 669.813715482388, 670.316476779726, 670.958102974254, 669.088910738239, 673.901431719074, 673.699555368692, 666.869323373354, 670.246994566341, 671.206414392607, 669.616028265107, 679.673047603086, 673.512663458912, 668.664055588978, 672.476463185334, 672.884429854087, 669.428942279069, 675.82461416087, 675.670474950931, 674.245521643743, 677.589535100767, 674.732740289436, 672.304758011746, 672.673221905212, 665.025861198916, 669.513588764225, 673.819084182432, 670.488519317973, 676.970226852438, 669.233632813209, 676.008345141249, 669.581781284884, 668.575874008123, 672.300237676056, 668.057225959148, 665.025097155452, 671.681392341865, 670.848860510999, 672.365563250716, 669.796203909035, 670.225874692101, 671.644156310266, 667.710694214775, 667.242420076712, 672.557887765443, 671.228897561418, 668.242982566442, 666.497904520553, 671.302996291648, 675.272011861041, 670.430166878704, 676.7420101332, 671.342596166467, 673.988319262427, 668.686280187603, 676.296456972646, 668.88569227633, 672.172920375045, 670.837517282308, 669.378811454218, 676.811692033854, 673.405033539088, 667.114421587535, 672.121655470921, 669.158818111855, 673.892409272471, 672.609590318306, 671.405522209517, 670.679817153481, 667.192885131044, 671.927311748258, 675.528665510525, 667.475685718094, 672.841535336599, 672.196910612084, 670.302415460869, 674.421419635702, 672.953633067958, 667.761462245111, 669.389818773706, 671.69431712498, 669.050493034104, 669.879210994487, 671.15336656494, 669.090359354935, 667.569463013623, 672.943465180832, 673.30986638546, 674.804083619845, 673.423347523959, 669.561691718041, 670.737865890993, 669.884942192797, 669.912883681828, 672.01850179159, 672.520420527899, 674.337139011506, 672.620902952953, 669.85738575936, 673.805331962197, 673.246459086904, 671.617021236175, 669.535154536204, 669.969441465133, 668.487120446902, 670.261922077948, 674.246451450538, 664.713259760264, 671.227598605869, 678.420726937963, 675.682207907806, 670.524093068023, 672.496545539615, 674.374589514655, 673.522763814275, 676.307570688641, 671.789120328375, 669.138735996388, 673.880157939972, 672.152315728266, 667.153616567286, 675.572771833657, 668.332759568959, 673.490482165429, 674.26251902336, 669.087056907912, 673.084190101519, 668.714581307641, 675.297910670078, 671.312399490104, 664.847910651765, 674.071867814799, 678.663749143631, 671.714299260508, 668.688544757542, 671.240685245422, 671.763647274236, 669.711793965593, 672.438817478946, 672.866407279967, 671.039177626371, 670.220112078697, 667.566706819086, 673.489589707197, 671.076342547383, 669.688725399537, 673.563148819003, 670.826258159414, 674.567283148058, 674.477027725511, 672.939534766086, 671.88881490822, 674.663301922016, 669.85439653647, 670.543505883256, 668.850750952929, 671.650605844991, 677.258471848827, 677.083198956169, 674.667065851537, 674.439390890198, 673.029049890985, 673.236142927594, 668.182080188089, 672.511225361135, 671.293780760812, 671.560235359864, 670.26773813129, 672.636274489202, 674.293256693466, 673.049662414318, 672.45044021565, 670.513151539818, 668.07134084181, 674.998354049555, 671.651337476907, 671.449835367773, 672.651333141417, 673.49787555219, 674.771149354625, 673.507714676782, 674.913340564887, 667.796793052546, 672.253687492689, 669.939125028309, 671.639817693547, 676.638241148689, 669.877746040553, 671.19819501764, 677.723888182639, 671.111570233678, 673.174116997921, 672.845234889621, 673.316803568369, 674.078302849311, 668.782579481923, 673.772403102899, 669.579347030113, 670.727190422596, 670.832618162538, 676.570129777899, 677.246540306152, 677.815435106118, 671.929412471467, 674.366903721728, 671.885504186266, 673.07893958245, 672.3330582175, 671.510957885236, 676.11048559522, 665.958372904378, 671.773996099707, 668.06934766923, 672.367402072316, 669.625579532091, 676.684609550484, 670.616114420775, 669.605157126972, 673.666170805188, 671.498573353053, 669.639745861828, 672.012964687632, 670.553913668975, 675.060504318113, 676.741538795493, 677.577106354036, 674.789849532404, 676.26147501184, 671.747904377223, 672.997087840816, 672.267692122243, 674.787009206356, 675.01033246089, 666.725118774173, 667.311328132117, 676.702433151169, 672.468888130948, 666.565866966344, 670.113466535704, 672.582780935776, 670.473077455892, 669.832357671005, 669.841187416206, 673.895247023383, 664.69998408421, 666.974893894445, 675.317260155613, 669.844248386644, 667.724690750721, 670.848009817096, 668.049692359569, 670.361276104597, 665.662238759226, 670.816054677237, 667.433102939397, 671.016227851281, 673.738745058662, 673.532491879537, 674.38666772192, 673.795704892707, 676.536753777134, 663.395685590951, 672.315212424106, 671.788216931987, 676.951902023163, 668.782261682297, 673.625843429708, 665.333378242285, 667.653586582178, 664.93983476875, 670.453216604181, 672.037147534974, 678.773859726756, 674.964902706339, 669.232590190702, 669.076625648623, 672.689960425146, 669.906604730235, 677.473118227176, 677.699294280435, 672.115429136678, 669.684399763973, 665.684445628699, 673.503420798688, 669.828462889628, 672.755169921377, 676.517180785903, 673.134582642145, 673.284677109852, 667.053066993971, 673.906925128796, 672.705948026005, 675.21572938369, 672.742241898386, 675.610233255144, 675.927044699855, 675.754212191944, 668.556596379766, 668.781698402752, 672.828812215343, 670.738167320193, 671.755436580241, 672.517364825523, 675.989375432547, 673.661745313623, 674.828378348035, 669.266397869092, 674.668917734554, 668.93846724125, 669.380914822627, 670.7116669137, 671.256436654721, 676.258605651681, 672.018534030401, 671.057593818909, 671.976778401785, 671.243636598531, 672.951749954636, 667.426226390584, 667.399730335296, 672.371037733212, 671.171696750748, 671.319622362248, 674.899186974521, 668.034661403339, 674.158113593783, 674.911968288471, 670.925492224494, 672.072768276665, 670.752623739334, 669.155819372765, 669.425324544443, 672.143692646737, 670.479444938243, 669.075622063688, 670.49704144896, 672.946386027904, 669.93818505521, 672.635820088807, 673.225434186345, 674.00369526077, 677.716837741821, 674.200010202419, 670.090447900246, 669.821396936851, 671.657418424829, 673.266940212699, 674.288702502939, 673.769391445992, 671.310967352137, 670.824118105955, 670.560823527372, 672.139133424343, 671.345768332188, 677.787710666396, 671.607825221582, 673.89073677037, 668.094701564448, 670.866562765677, 672.808613676362, 668.33512039692, 676.271216028176, 670.50738218676, 672.182082270697, 676.524901947968, 668.569189381709, 675.833293747471, 674.762827054958, 672.644109836559, 669.916557748964, 672.632799683927, 674.334647021498, 676.629000360238, 672.856176924306, 674.245441300522, 671.343235751619, 673.168436230206, 672.011737395476, 670.26861065398, 673.730991284184, 671.426657053636, 666.490154307755, 669.079481448518, 672.565417593701, 675.876321510986, 671.316575018968, 673.174439265524, 665.914462850957, 678.472573290443, 672.819665830283, 673.047766291107, 673.357933950583, 671.339188010225, 675.191391000242, 669.834461775254, 671.957331162666, 673.982754347822, 676.049788532723, 676.094995727247, 675.590836469596, 671.373233485513, 673.278521992462, 674.666726069997, 674.283049268185, 677.53459072492, 669.383339528159, 670.948547053469, 671.943093412514, 675.159766534494, 672.021488981739, 671.57580844748, 674.622086235503, 670.817674138607, 676.559352135693, 673.950346489741, 672.006914239076, 671.710766726681, 669.628930888992, 674.144070772016, 678.47449710018, 668.169943022514, 671.45370929477, 674.914298059012, 669.11099962005, 674.019446885708, 673.147535060549, 670.974123231895, 667.479960632352, 671.567650491895, 673.794078792312, 673.815453991819, 672.62550211321, 678.980226817659, 672.884525453954, 667.907975204294, 672.959910059178, 667.80803746982, 671.520717407273, 669.120067971499, 673.418532503286, 672.796879751978, 668.619264115556, 667.906232237652, 665.622509317038, 669.652479915421, 671.23034067766, 667.169524103094, 675.536226336384, 667.684659676641, 671.486264204784, 672.595508869068, 675.03725616604, 676.336108819732, 664.932382046655, 669.16208171204, 672.84130425554, 671.349455961345, 671.824030753058, 672.052546170073, 672.906530540912, 669.557153791283, 669.503775430272, 669.850457131258, 667.04946487873, 667.081218192408, 668.282259538632, 675.052378397627, 676.579432849166, 668.618644992858, 671.737696032926, 665.883179283821, 669.254216037654, 672.695364303969, 672.661690992542, 671.516471739515, 671.348748551113, 670.11374336874, 667.321605293928, 674.487456690023, 670.874235134732, 671.023750434753, 668.855221152944, 667.780534990703, 676.960858403211, 672.573375237185, 669.998992820294, 669.764686471846, 676.837354551255, 669.995852668967, 671.092249299903, 668.777566016296, 670.598361297145, 672.276128028026, 671.418890536741, 674.905452834848, 676.419520889263, 671.477244072204, 671.010141182437, 675.15375816333, 667.738203824307, 674.532499631233, 681.274291068683, 671.908710931351, 671.819928591862, 674.879243790507, 672.565181761227, 671.836825138658, 671.047241652423, 676.84406081763, 663.474780838877, 667.946485747274, 672.026961462182, 676.194071282753, 668.907278583953, 668.709481151888, 673.862422380109, 669.44432146515, 668.109310536641, 673.2596986423, 674.043302997578, 672.669335738718, 670.56789777479, 670.664500430996, 674.414315701419, 666.157987978916, 671.69064221216, 669.265889781935, 675.286728765421, 670.804636939671, 666.636316849689, 674.526200395745, 672.702247948055, 676.125915791995, 674.338003436602, 671.923923732055, 669.594722461331, 676.398760154754, 679.706504599582, 672.274949500823, 668.832511054661, 669.222669031493, 674.623758820312, 675.124586855791, 665.487102885014, 669.378397813712, 672.933480082698, 677.461517295045, 669.137055532097, 672.746541004276, 674.037915972603, 676.853631044904, 671.924661551604, 669.478273138532, 673.722748492823, 670.822228486531, 671.455022994088, 677.189254498594, 675.655526424975, 671.662464140764, 671.879372090714, 668.370979410816, 667.018222870995, 670.973824335154, 673.036875902033, 672.973900581549, 669.219286690376, 676.838635278369, 677.86179417205, 670.057021712464, 671.700367872543, 674.863281216976, 676.25717633149, 677.204506570681, 671.967748885922, 672.125597447499, 669.786847780734, 676.918838714133, 668.904533365924, 670.496292877278, 671.034542071425, 669.554113566478, 670.970420351392, 669.264073881339, 671.437368665485, 670.966783320828, 673.203164047417, 668.161744438719, 672.575274666876, 668.148947370036, 673.233372915771, 673.643445168596, 668.328229582315, 672.387989971468, 675.925860801549, 674.585843313551, 670.601579127833, 673.992232797209, 670.782825477372, 676.747908859239, 670.301211842836, 670.873408653734, 671.136368072938, 669.621980784281, 676.296614268834, 672.923130617527, 671.092149376477, 670.521824207103, 674.97724492976, 672.455816118289, 674.318919713742, 667.756326473103, 669.3496972529, 673.50251119054, 673.221845739165, 678.413608966398, 668.548763021215, 671.218671984238, 675.786502569211, 671.974458539326, 673.002574275692, 668.037531161998, 675.316957818025, 671.893678369557, 672.745193674544, 681.322062513352, 677.398172340283, 673.626151385402, 676.207556705759, 671.487591865271, 665.72725720625, 671.937877658627, 673.187763170504, 670.684683637449, 673.676971018819, 667.909507653897, 672.653769170671, 672.566079230342, 677.92309953211, 667.308264282237, 676.154300392935, 677.927096350242, 670.945793676457, 674.172101054848, 673.052715092643, 673.418594024717, 675.36124098383, 667.226103191774, 666.729238602229, 670.365506040168, 668.895983571771, 666.906440939623, 670.334979799904, 672.497545475213, 668.326672578028, 669.455927470034, 674.398620183408, 669.052448467879, 667.209422756429, 672.119335215816, 671.546303335042, 671.553251157, 670.916405726553, 672.025144111366, 668.087915990419, 672.900739003253, 667.158922923497, 670.830834948925, 670.211589710985, 676.187435386685, 673.599382665649, 669.571807882552, 672.446806587604, 674.849684697355, 676.99984668612, 669.488871541778, 671.431099162427, 669.823823514225, 673.586598526143, 674.009121354237, 672.385972752502, 676.254706661181, 676.624749055127, 673.222104618479, 671.072703220264, 675.121534513009, 675.393587344632, 666.418001523922, 674.699002555136, 671.931341644757, 674.904069581445, 666.117074662135, 669.63130796317, 670.30294303084, 675.767616972304, 669.2334065929, 669.32854978095, 670.22130240828, 669.690042417432, 672.2416645579, 675.208101013138, 677.336831845292, 667.471467902008, 668.550258120358, 677.747998254787, 668.937050267585, 671.389221704513, 676.439351977687, 674.035243733357, 674.991414223694, 670.995687799232, 668.704536177261, 671.911427431282, 673.622662301343, 669.346523657745, 669.167967600306, 679.875322464668, 670.984265861748, 669.132319173739, 672.914503691597, 672.357666103721, 668.675176829301, 670.802019105962, 669.245885122745, 675.164768424909, 671.610363883957, 674.026790290925, 674.162362448872, 672.855054975253, 668.370481273499, 672.606073718989, 673.931916938075, 670.412234262338, 674.34439631196, 674.176737561079, 669.057106956997, 674.617263125084, 677.330795566044, 678.942828384007, 675.923636861583, 670.330930159615, 668.794532358996, 673.937685897715, 668.893974004946, 673.791164971633, 671.673960650208, 676.487140485351, 676.965807040525, 675.601244882223, 668.843248344539, 675.716725763482, 671.597888198608, 676.636045404817, 676.07075028163, 675.509220491398, 673.565082527206, 672.959628293782, 672.490356147245, 670.353669443758, 670.677615614178, 673.055150504937, 679.900500902772, 671.574856298582, 669.491103179731, 673.52557974751, 669.088274397531, 671.42652449326, 666.388131426677, 668.578666358349, 670.482740629492, 671.053379798693, 671.375992262661, 672.501697918141, 676.19606530969, 672.264857789082, 672.938552915706, 670.928300161277, 672.466342011182, 670.788979224811, 674.643802841834, 671.638893699791, 672.689853012093, 670.205999256262, 671.875566536035, 671.316937836182, 673.534684729928, 672.36811681974, 673.361091797532, 672.056213590311, 675.441014987467, 671.694383232084, 678.637922473014, 671.050060189791, 672.917951610796, 669.147973329746, 680.177897559401, 671.99081095657, 671.459136309159, 673.449845113288, 670.508110450767, 676.893682297759, 669.301137826522, 672.600844814398, 671.906885271938, 664.671688573801, 678.929211209567, 674.372278311493, 673.818947197994, 670.411043080099, 670.629354324703, 674.276235680087, 669.769313557433, 672.05639319482, 675.233290304227, 670.805612853757, 669.853711226754, 671.745647901922, 669.861590802099, 672.919516592971, 669.27685314052, 671.643745322224, 670.5198563128, 667.320239647067, 675.273228721126, 670.22781006857, 673.485752594251, 669.281729989745, 672.963168089409, 671.701506341762, 672.642856220146, 676.45382753023, 673.29598549985, 677.137339007845, 672.185888171643, 675.806197051458, 677.502676405596, 671.774170585294, 669.691612613679, 669.626074643697, 671.435389817961, 676.356548383799, 668.093436161411, 673.060794446338, 667.754185760003, 669.561403920462, 673.695674707469, 676.611091060684, 664.631387957399, 670.798577541001, 669.091043223405, 673.070706134568, 670.123953644367, 678.750668811935, 676.810396202987, 673.97998911196, 674.533991383777, 672.977455278145, 673.419297283432, 667.620518620764, 677.086928757831, 674.215174625716, 668.992287333882, 671.503450074684, 677.336763874017, 671.224091811706, 670.934338657333, 670.015740937222, 670.143094801635, 673.846592612182, 669.303964303728, 672.688893784815, 670.966435253781, 673.474317471814, 672.394518174134, 671.20014560039, 670.658593176287, 669.136572278076, 671.651740785789, 671.965224662727, 672.29404990638, 673.695253030199, 673.070107268213, 669.973881387226, 668.646395513183, 673.96043184261, 674.122145232948, 675.523300864743, 675.681895787771, 670.412441085595, 671.306031597752, 673.415161160844, 677.599011708268, 677.577748611587, 670.493162646989, 670.410207825515, 677.906216558411, 672.524962469567, 673.482149366695, 665.600651659195, 673.281303593771, 669.173907371643, 674.704428777425, 670.751794891438, 674.794540100829, 679.593102937787, 674.32637317246, 670.69907641806, 669.444698910942, 673.949948814161, 675.632214214566, 674.346490187514, 669.033262549896, 672.26264086772, 677.14174503093, 672.150626324466, 677.085270349526, 674.234397850306, 672.505181041602, 673.882784122628, 672.451469339549, 673.39436541001, 666.064574862595, 668.791322262003, 674.862755596891, 665.607682035468, 674.498437021957, 671.907370864321, 669.483019485811, 672.025844438621, 672.503083807089, 670.72728737592, 670.888927656926, 671.889407794847, 682.205036398298, 673.358795765533, 671.867738118929, 675.256600060135, 668.640524382665, 671.381402662643, 672.696060688353, 671.975397889468, 671.168625607927, 670.912174406386, 671.626978883192, 676.124701911611, 673.444306727623, 670.721786727843, 666.135729579548, 670.305208792584, 671.257910022953, 669.543301072283, 671.581672030625, 676.40952619308, 674.682431241444, 678.938319826195, 674.06344646848, 676.040562018094, 673.548309424213, 667.473883074865, 668.57129201822, 676.016413579822, 676.396530327554, 672.940642502657, 666.749736340906, 673.031519907087, 671.432016068363, 672.386885110506, 671.543824187199, 675.104343003069, 673.504748976806, 671.899519326911, 671.505927996507, 675.061490884282, 667.087830254858, 665.374660904224, 668.201224372036, 674.049734488737, 678.354270278005, 672.082325131924, 667.229839833467, 678.9599662409, 670.082680752293, 671.002171237138, 673.426767744797, 666.773032421786, 673.734208253122, 671.47964447957, 671.003318015386, 671.388246142773, 672.289993552732, 677.105236579584, 670.665503531162, 669.771401586632, 675.981550347508, 672.907420805426, 675.096141251807, 674.41636531339, 668.229829076595, 672.153131550397, 673.260161296187, 673.784069818036, 672.261805294398, 670.670121403862, 670.365091035561, 672.411319196252, 670.231461956588, 669.751312308789, 674.872999202696, 669.736908180712, 667.842518617373, 665.749079589249, 676.577994472205, 672.231400938557, 669.624233876076, 668.181119764998, 673.857173534182, 675.207857205821, 670.383655095038, 673.394518944693, 672.114674866261, 669.308520867303, 668.726119827146, 671.248012049206, 667.529327379955, 670.616559568775, 671.056291561224, 670.781437622479, 673.531885512298, 666.971824206228, 672.692926405397, 674.600319401184, 672.956418053251, 671.53563288032, 669.622095944226, 672.062420349859, 669.510585026074, 671.198281918066, 674.435398690085, 672.514665678983, 672.000401182028, 671.441994942747, 674.290667838266, 672.092586605642, 671.020827030027, 675.415894498297, 679.261748745941, 671.220861722142, 667.316332046254, 672.120738907258, 678.226979147601, 671.032538353833, 675.668268847906, 674.888298449825, 669.869341551337, 671.919124508414, 667.278536535505, 676.527857362429, 670.995179930297, 670.200151306014, 675.500230719855, 667.918374202836, 669.905917913307, 670.258755239279, 670.472506601382, 676.080325633516, 672.55282965437, 669.386044780739, 671.492473646784, 671.456802487876, 671.190026654538, 667.887983459092, 672.490145173323, 673.244950900434, 672.851943839634, 671.212831047134, 672.346197598836, 674.553162491588, 674.235583098858, 669.095250252105, 671.563057576987, 669.887892651748, 670.829030352889, 674.356058999265, 671.876841186749, 673.688373496813, 674.616677734833, 679.389948070314, 666.823194250616, 673.854135821002, 670.729197631208, 673.822425641175, 673.528158376994, 670.067776629393, 674.404284955277, 673.905441966391, 666.495792327029, 677.641551933024, 671.413031583155, 674.798610686214, 670.855563270008, 671.180384398005, 666.387085010669, 671.566604913638, 668.72887727119, 673.745159140317, 667.065249806041, 668.558323529085, 669.061737770799, 668.333634929574, 666.917527359718, 668.069149101832, 671.973656015252, 672.874178575757, 675.023604316835, 669.533080591311, 668.262916564812, 671.826181993711, 669.449710094319, 670.087632490828, 676.296862152619, 672.932494391935, 671.817696298199, 674.357089526299, 673.004189009238, 673.048611421397, 673.112560735773, 671.234393622528, 669.451844674063, 677.505394180958, 674.753376894492, 673.213726471171, 673.753813440387, 674.096942941177, 671.793867023028, 671.27234176633, 675.555671556062, 676.450886063607, 667.718596533409, 667.970293700355, 673.35127725289, 669.334487964298, 673.729774217141, 677.200840326867, 667.712592080518, 672.137758320662, 672.681192834773, 676.784943351314, 674.667163793166, 670.552083347073, 669.373001263321, 672.540559150644, 671.905786199123, 674.798790529226, 672.760549800524, 673.457119436976, 669.041432620701, 670.791977597406, 671.773669449034, 675.902149398162, 675.030533634908, 671.430517789517, 672.602125092022, 668.833422273579, 670.409559470692, 668.651404581155, 671.537302271933, 678.326678206143, 673.498419890527, 679.412829170155, 673.228463380033, 671.034539584142, 673.472894932493, 673.640461735695, 670.466480787636, 676.439683015354, 670.715838048845, 671.159505052571, 669.858584853278, 669.112108856621, 670.663116795668, 671.317584874255, 672.861339625602, 670.836745626691, 668.829729915817, 669.37017045557, 671.869518607177, 674.150448972126, 674.812944026994, 672.384638737089, 672.877568491063, 675.284861365945, 673.755973512988, 672.182861329589, 674.061684003734, 673.378576289045, 677.306307636517, 674.903365510603, 670.598514391133, 672.635133213687, 670.441731387915, 672.643776348634, 676.362139873589, 675.354364748829, 668.521445396519, 673.6561477558, 672.947459556824, 676.084470557561, 674.038537418575, 671.90648187303, 671.936466769694, 675.021337127134, 670.205076663192, 670.628516643814, 674.844827667016, 670.68676140969, 669.059504822445, 672.063165138335, 670.523017658793, 672.49919740774, 672.35204936829, 671.992448251609, 671.345901247204, 671.070418060057, 674.640720236319, 671.358409070202, 676.429559378513, 677.029108449602, 671.510906544042, 672.665521994763, 669.120203534687, 671.373297139704, 671.38496312428, 667.575078447114, 663.258033524819, 675.361907884869, 675.033794864498, 676.765763306665, 670.103261441612, 670.615377159727, 674.669849542092, 670.081355523488, 674.176065440329, 666.391153869738, 670.981921351253, 669.590421452496, 669.124529112972, 671.185515991197, 670.592630853313, 669.389397491727, 675.12538692599, 676.399374555893, 671.427949148513, 670.017154996918, 670.773561748455, 676.269339710984, 672.465990320001, 674.740898953755, 676.477688151078, 670.968802371667, 672.393080614756, 676.04059717745, 677.432534948179, 674.075217776292, 669.247147325928, 669.782476423715, 673.617408446956, 672.456737087251, 674.201205458861, 671.469688312309, 673.144226066722, 665.990972216981, 674.386155683851, 670.732594203674, 675.514747750576, 671.08170169795, 669.940377212149, 667.531774579388, 670.780649853448, 673.586312022853, 671.647766004417, 667.857756924441, 673.441028713553, 676.750120625701, 668.989083561924, 668.011940827356, 674.299065772164, 670.380190975812, 674.834009677902, 667.319644669702, 671.156190902114, 664.201700184145, 676.809814463288, 665.788977304147, 670.796492241294, 668.089099831913, 670.644489500167, 674.402937199371, 669.5464770191, 674.599919681035, 671.898008497604, 671.550174553518, 671.768543369935, 670.961754911069, 674.713027014745, 674.984076686196, 673.742332548561, 673.348205423473, 669.85648483408, 673.982721035157, 668.988866596433, 674.583253858384, 671.279835089666, 671.694516660394, 670.941530773424, 667.702336707129, 671.686563546221, 672.398509664147, 670.641754839337, 674.762249396114, 676.573608142736, 673.244894932615, 669.456608293403, 666.270721236822, 670.816638241444, 671.140583125853, 674.771002310203, 671.964233891625, 668.353501080943, 671.954250460845, 674.657375866607, 671.886608491979, 671.11479101565, 674.487243007183, 670.29182249842, 669.929422667287, 674.115102944668, 669.807170961611, 669.506653847713, 668.000220858934, 676.66256349633, 678.518362502577, 672.542950588153, 672.984871894811, 675.453521384195, 672.095938396845, 668.835408200498, 667.731240509305, 668.330351230129, 667.422789601846, 673.739756352045, 669.886674545571, 669.664500172263, 674.752420933118, 673.478722891447, 671.203628098952, 674.105584319937, 670.752310033748, 674.958226503078, 667.023731003411, 672.837655232892, 676.774131228427, 668.635685908658, 671.40959959493, 670.942945151542, 668.381918710384, 669.75992519296, 673.53705844667, 672.940377074486, 665.405126520806, 668.38357780033, 671.298116042632, 672.521592143646, 669.382615094935, 669.771829580606, 666.294638217831, 670.400757823638, 672.875412223668, 672.295818321103, 672.271446462134, 671.592862278981, 668.716940871697, 673.757896285446, 671.305442572228, 678.008709057604, 674.276693603123, 667.813134009142, 672.544528483492, 670.061613230372, 674.941636069123, 676.444822944178, 666.499098168053, 673.660570043652, 665.907976734889, 675.666617292848, 667.191729825657, 674.020004223912, 671.770748948801, 671.433477922733, 674.693277914319, 673.038538700627, 672.224211039156, 675.607900849981, 668.046947567999, 671.567815567734, 671.468350634639, 673.427688904354, 673.832546384181, 669.109758240307, 668.898263406613, 666.332045879438, 671.585041202583, 668.554340374091, 672.46908091729, 675.086071937076, 669.734741348515, 668.846977535466, 671.015497818771, 673.927720725192, 669.621230882571, 672.396185074931, 668.083713283401, 674.682509714669, 671.539863427383, 668.384378611634, 669.937546523309, 667.935674359717, 671.326679416787, 672.190801655421, 677.638819127131, 671.656524928086, 667.40293281987, 672.132320397332, 665.516240745308, 671.781301387809, 673.16664913668, 672.125906733205, 674.628191388039, 674.708899599886, 675.236873053573, 673.481419172432, 671.840658842112, 672.543444185586, 673.591304822316, 673.459354150422, 666.988878818689, 673.390834166605, 673.613365715615, 670.629574609169, 674.136541143942, 672.640837381999, 669.63793903755, 673.494101203323, 670.440944367357, 670.692978033292, 675.007956864514, 671.98739794391, 673.718383401443, 673.197691341554, 669.127251580696, 669.947010800163, 665.580360993057, 669.505237719328, 672.135765593081, 669.278210776861, 671.880519153735, 672.104299711095, 670.574333206734, 674.688176473103, 664.545750189617, 674.665153776582, 669.330860321219, 675.485429226822, 666.077922102594, 666.311039703785, 672.008671466887, 672.919055409532, 670.198095357, 669.45255921316, 670.502479792078, 667.472608804267, 671.813374389842, 667.247341843914, 669.850018314054, 668.078196279376, 672.896498033569, 676.681366213165, 673.633696741228, 673.275715779768, 676.122684085412, 669.388170271847, 670.850651930679, 671.181093554142, 668.844092303976, 675.495211865477, 669.347109316871, 665.549094182216, 670.945055434691, 672.745821747003, 666.960041355105, 667.246767155582, 672.611298887268, 669.065860062661, 667.917286419981, 666.935685251894, 678.122765023852, 668.689418238109, 669.893576515414, 675.892519855935, 673.665015611516, 677.492351588755, 674.397712766034, 668.940871440408, 668.163282205066, 670.380991045402, 676.353833128728, 674.629931466414, 674.773648786556, 668.441247023562, 669.400364099115, 670.265691573807, 677.462553742148, 677.457903290127, 673.154905376886, 669.433151343789, 670.725543411214, 667.535852736926, 673.514546881732, 669.656815852821, 663.232489159586, 670.922605341294, 667.337479564538, 676.235177014303, 674.166266094341, 673.818351284543, 674.146591451999, 672.799059356238, 667.94213453528, 669.250564921973, 674.778445461985, 671.238388573555, 673.199824953698, 664.775343991866, 674.822439066108, 672.456983613376, 668.722110460967, 674.431377323882, 676.888082762314, 668.898431228392, 679.613440942277, 674.702024668979, 672.176134583627, 676.715378739853, 677.371594693164, 674.6988872651, 668.308193288877, 668.109251070649, 676.259065194309, 676.126047963025, 671.038198073933, 664.806317432279, 670.618579866071, 668.646487380632, 667.543587851189, 669.032943669875, 670.46948917393, 668.725928702016, 674.785902156625, 666.940230181709, 674.147593163629, 667.067990901419, 670.313141106965, 670.348111301674, 674.534903050192, 674.990534214329, 671.279549752422, 673.996474518807, 673.209112745278, 666.323220623442, 669.196456064815, 675.726189522732, 674.075520934114, 663.877444786514, 668.552107359283, 668.889959240568, 672.97755811722, 672.097446932945, 672.702199625577, 671.89694570434, 675.671551499676, 670.17327024743, 670.271575559006, 670.048698106474, 671.385116456608, 670.198005352329, 673.705272595828, 672.493362918391, 669.659610424037, 670.766614280886, 675.987085444925, 670.572350480184, 676.158528791752, 671.314986301386, 675.999694417726, 674.605654470508, 671.165168166596, 675.835058015069, 672.035665654502, 673.466816394335, 670.029612046911, 675.789542312199, 670.669920157677, 673.577230765729, 664.875400593267, 669.654574381838, 672.431875152446, 672.717185540174, 674.018091513054, 670.556692869204, 676.261765269571, 673.444356918878, 671.684636026499, 674.188057719444, 671.079104476461, 671.531179983993, 666.640888302297, 665.862536286043, 670.35621518508, 672.03102929607, 671.400879941831, 674.606737322703, 674.059034394723, 667.144180574675, 674.065167254733, 669.281265822567, 670.16210336603, 674.251095860638, 675.100490607304, 664.614383136437, 671.209135245573, 675.521690058752, 667.242691254463, 667.741229670789, 671.929076094428, 670.253245816825, 673.711488653013, 672.087539117936, 673.007699051645, 664.309754557276, 671.306808058073, 676.495758242129, 672.891167482002, 678.528853965695, 673.098514609188, 668.328614609816, 674.628507462896, 678.525251363639, 665.16323994377, 675.645649462444, 669.201082938874, 673.813584892819, 671.089222012355, 672.688413405226, 673.661507603487, 676.775893128735, 669.756393774204, 673.845103573466, 671.178253041683, 674.165121705425, 673.138296837644, 669.50543791968, 670.227089061578, 671.94940201382, 665.88665551037, 676.078486143483, 666.958993104373, 678.124937898142, 670.340845778879, 669.438034746188, 670.901226049501, 675.300040886407, 673.215479017211, 672.468124644899, 670.333329499211, 668.09014139489, 675.458972914631, 668.073151460634, 673.387815178842, 674.957455020037, 671.979887258942, 675.122783493539, 672.577713451692, 667.000163560755, 671.799548621204, 672.921302963205, 671.130747726595, 669.793626768342, 672.826456225032, 677.227150182235, 674.359165093527, 675.143388750658, 674.803039530535, 672.589427533731, 674.654447796351, 665.228272697935, 676.485968160885, 674.345548487302, 674.725365472823, 669.65828316179, 667.053715894392, 669.138482534777, 669.546882661399, 669.165661003105, 674.307584181849, 669.534310484885, 672.214439008316, 671.665921505164, 670.445453333065, 671.921801911899, 674.437072081851, 671.178562303778, 675.42372541754, 677.942329590993, 671.053658367329, 677.656384542505, 674.50762074602, 672.980031674095, 676.160120818105, 671.132371660525, 669.763094053846, 668.866958730338, 671.127374225846, 679.000932504979, 668.800888348058, 669.491021828261, 669.744017427759, 679.168484874906, 674.876026828447, 669.922068083204, 669.987611550382, 671.03723572785, 676.175944515793, 673.330276579037, 671.907147576407, 669.825529923447, 675.897280002296, 674.667471436656, 670.088176044793, 671.629264895623, 671.20043058755, 669.377437188336, 675.343160154838, 669.422771448488, 666.241744637742, 668.89059027424, 669.155084153042, 671.535317389401, 671.25004473218, 677.124447571498, 672.847479870096, 672.331964962241, 670.10244107023, 680.256670122165, 670.953359840977, 662.03066909727, 671.118778705933, 673.388859291253, 669.423535349032, 674.745536473829, 670.47887496573, 674.038780439468, 673.916591072425, 668.599500991233, 672.377806696319, 671.569148545938, 673.983561391945, 675.377402846396, 669.309771621855, 672.449242048078, 670.87822896656, 672.651079142201, 670.592134106005, 669.427518731191, 673.966183868414, 668.158134100757, 675.151804453002, 673.200130045003, 673.892787364453, 669.970585312568, 668.379750102153, 665.908579362964, 666.491779824506, 670.552947620004, 674.481070744407, 677.556404029806, 676.129290409652, 673.191561446953, 673.200020174897, 674.786352176144, 672.074785151157, 672.931613962811, 670.596245731832, 670.783045947621, 668.343743326013, 678.553636002059, 670.260516613811, 674.115324224424, 670.584479267087, 669.814339891553, 673.109744231021, 667.505022674265, 673.192412413159, 668.473097555913, 670.76750732667, 673.111112598049, 674.83339731862, 673.623630862031, 674.646606434057, 669.409962824902, 679.613291573488, 673.444411614327, 668.220449732285, 672.209443694989, 671.938772307035, 669.114482461939, 670.648265839802, 674.203846187663, 670.232754474558, 671.92122902946, 675.117257120885, 666.222183061407, 674.231357701798, 671.622517388522, 673.002241996174, 674.564921976993, 671.126418669593, 670.708393901042, 669.381079143484, 673.783540070973, 669.933994574234, 674.962355150706, 676.610848772936, 674.269158063443, 677.096828075515, 673.70950631936, 671.900408511155, 669.10936549426, 666.507486729009, 672.910019165241, 673.385000603733, 675.719887748406, 673.845215031087, 673.854810225694, 670.188507787365, 673.446809877502, 667.671964295117, 667.886546769831, 666.894215492403, 672.789060563573, 675.571382429693, 678.914575233731, 673.934646344104, 677.27234321178, 677.975766264174, 671.022574465869, 671.209463836215, 679.162472356322, 671.283866890513, 670.903043175842, 678.855296659889, 668.823498075223, 679.138513976873, 672.357820312536, 673.760178246537, 672.075398645025, 673.237355643289, 670.361206079133, 679.373140047385, 671.848858444381, 671.77830758991, 668.79970881278, 673.431710536437, 667.358813726448, 671.683985227439, 670.978239400641, 669.907989933531, 670.959060077504, 679.817680252526, 668.59342172314, 676.251170547106, 672.249221594224, 667.599761476293, 674.443758282361, 674.026016269767, 671.722672009561, 670.922954157371, 673.320836806344, 672.108402001486, 672.433807499967, 676.003290651314, 671.367475301022, 672.118395558305, 667.655485838042, 665.226963805015, 673.284606068332, 667.710963176897, 673.322084857253, 672.928282915219, 674.571416889839, 677.224402729822, 674.350427609102, 673.211238035065, 673.065549447025, 671.444303938909, 676.703508225354, 669.196902822349, 668.808834108463, 678.57251903923, 670.365298489225, 674.784180032004, 672.190946815565, 675.488340323852, 674.460566089859, 671.121065828685, 671.526494396454, 669.153459650302, 676.166878845007, 664.986931240014, 667.612629334333, 675.191487914135, 672.079169840372, 674.438556869861, 674.577777545455, 668.077745936655, 673.683865985014, 669.774046808278, 676.866740058415, 673.231299512531, 670.750630148965, 674.267003644638, 669.481926954939, 671.874436118787, 673.806067163887, 675.542823752768, 666.884339509468, 675.447132141202, 675.522253369743, 679.396473552883, 673.885020890359, 669.883635429252, 671.037956111193, 674.101637452657, 673.230126978508, 674.121422652915, 672.980297197384, 678.240831480822, 670.220635500761, 670.304805388278, 669.551825485545, 671.736615096243, 675.02991868679, 676.687898798511, 665.070429090646, 667.428951202381, 671.553071163384, 675.105165511154, 670.92093768584, 668.579749214351, 670.32475099131, 666.988725514516, 676.575860923318, 678.446013975676, 672.245242138365, 670.290145754822, 673.492178865198, 672.679692200906, 675.43936755196, 669.401968809563, 675.744427033991, 673.336940119409, 678.648756069974, 670.579185087923, 678.174557530544, 668.943679179474, 671.577425215997, 671.790621981914, 673.781425001636, 669.11404262487, 671.131718890158, 675.884402109077, 672.420146671613, 672.42467968355, 672.108204308249, 671.967670105025, 674.470580057428, 671.691256190471, 670.142437205137, 672.007203125306, 670.453491090047, 669.693751358865, 671.0455306643, 675.047447664645, 674.191581198896, 670.518837386747, 671.8643098663, 671.154497932121, 671.893482127615, 671.96277528109, 672.90011049235, 672.194336115075, 669.88846936837, 670.409586755087, 674.132815391154, 666.104208631065, 664.430630111824, 672.776281264046, 673.597612004693, 676.723017280929, 667.072882123125, 671.437209206902, 671.469247459765, 672.005690348119, 674.182037494021, 676.158092241836, 669.298831421952, 672.445473524076, 674.802546235667, 675.069236911095, 675.850406680232, 669.428410343208, 670.781361834533, 672.233080927027, 674.585269171012, 672.915213400175, 665.975330781603, 671.302839565422, 672.323698191326, 674.525551181106, 665.329967549925, 669.947533540067, 675.433245947947, 670.902679951666, 673.054075119083, 667.305229112533, 671.711373296214, 670.402370436834, 670.739523160594, 674.654979933555, 670.826928265694, 671.608210507313, 673.439652351213, 668.554553457219, 675.236198373404, 672.799281476365, 675.238305267482, 678.661046691347, 675.658006784574, 672.635988051625, 672.442985202337, 669.393312481116, 677.333862059649, 671.330001098155, 672.540605206094, 677.127539475064, 669.555696185055, 669.105005863423, 670.611717184091, 676.47357171513, 671.261784087536, 670.890469992872, 672.147024799322, 671.272374364758, 666.125169911527, 669.278197212838, 675.60186920899, 674.282393501467, 671.097085823981, 676.053787604411, 672.682840278586, 672.454839565953, 677.215493647892, 673.976792663536, 670.069088747816, 672.26497454358, 670.9934766089, 672.634019868146, 667.390086349909, 674.97041876537, 672.281209631808, 671.54821546418, 668.325691478574, 676.413722283832, 671.903732310398, 672.721622946063, 671.736302458233, 669.379256887232, 671.538805998038, 672.631607927033, 672.002068374556, 674.067859541715, 667.390748841832, 668.993836840236, 672.770428323144, 668.77528469666, 675.679204459582, 679.530033200368, 666.383248654634, 670.446905957284, 670.872182255005, 677.50121776548, 671.017556058187, 678.119086123744, 663.634024147309, 671.012622916793, 672.473288330549, 672.097976298762, 671.150207281367, 671.142600245968, 670.528712791071, 674.184859073904, 670.791360550725, 669.43964018298, 671.815062781482, 674.133205146161, 674.312227243853, 671.030228055203, 674.774800085726, 675.326355055347, 672.11337601476, 667.552557782891, 673.350302539932, 675.870026609488, 673.5702140503, 670.733079059282, 677.783753805836, 675.386233213816, 672.241630788839, 675.649938475862, 676.049630245848, 672.367048029575, 672.599535853847, 671.792445372061, 670.371278602726, 668.670034883163, 671.041874958045, 666.86897050341, 674.855414577049, 666.314200166432, 672.122619266278, 673.133663640641, 666.361615082814, 670.940026505726, 674.774136723874, 675.016348393505, 673.59125325156, 670.683966417883, 672.422891077901, 673.26599193757, 676.060202083407, 668.388596252959, 676.460830700307, 675.533855200301, 669.789692160713, 668.061476318396, 670.202661010586, 678.303719086255, 671.098700124064, 666.836897782366, 676.277309305298, 676.515725059998, 669.430930256236, 677.341075573215, 672.90828870359, 673.154783505513, 670.796493932488, 668.271234105739, 673.841890115558, 670.703486038962, 669.050832675149, 675.252294383817, 668.484972998703, 669.154267322725, 673.823847561893, 673.062046782868, 670.515643317488, 675.169309746405, 671.758015142847, 668.105399830328, 672.01871468089, 671.405459625267, 674.126032797285, 672.283430251381, 673.060451648744, 673.77769266563, 673.033650848735, 673.393389088685, 674.124188296954, 670.516150868324, 680.32219819736, 670.218966972264, 671.147854863048, 674.048303799407, 670.628983099082, 673.788568953035, 672.842095526998, 670.311148797436, 671.59570224845, 672.227333133124, 671.997483214209, 675.242011985283, 674.90995998302, 673.426633337578, 671.998890445544, 670.570250978773, 671.226064782007, 672.940908458568, 670.502872992359, 668.874168989119, 673.546763418858, 671.485441153194, 670.83959803832, 679.7180492822, 673.519226379971, 673.348304685089, 670.255444174561, 677.652803913735, 666.280910490023, 678.443603841903, 670.967692060162, 670.194253049021, 671.02866160833, 670.942062457931, 672.795966644094, 668.073633208456, 669.270544922374, 677.245787826178, 675.464309900914, 668.11282452073, 670.748417431429, 677.734475544376, 674.696902513902, 672.684700299919, 671.536732330597, 676.824693481376, 675.922023536177, 673.753398824293, 665.134592971755, 670.895429746638, 671.589849425439, 671.982166015993, 668.287521171966, 671.774093948462, 672.826158811412, 669.432342227121, 673.414349401658, 671.865257215877, 670.838718585896, 667.944709520949, 673.156239375286, 673.943969294425, 665.86595667835, 677.403641859888, 673.118943585076, 672.937326037927, 667.231503510656, 672.257575409344, 674.359874050798, 674.162775093466, 672.814050477271, 673.818755010386, 670.365389432975, 673.590899816085, 671.288596859343, 679.24041747746, 673.449224974097, 672.019751553459, 674.142620681588, 674.246818887288, 667.880773232937, 666.005537866443, 672.634717962872, 673.131348672966, 672.288462356001, 674.127493985683, 668.495966355249, 675.80149391571, 674.138351683442, 674.824819275426, 676.600935746852, 674.011579438715, 670.268346542652, 674.5214283881, 673.693320048939, 675.244850341876, 669.499769107922, 669.905959458475, 676.542198914177, 667.784449436982, 669.161300389608, 674.950144555702, 675.314380749565, 668.757543896323, 670.282988279621, 678.103286014377, 667.838541105129, 671.247858777884, 669.85056524231, 673.290987487494, 670.19623293189, 669.057885071014, 671.325022715259, 668.22091126466, 674.629082933891, 670.016708194526, 668.964429156374, 675.8654311653, 674.903339678823, 672.0009401139, 673.674106814903, 670.196852601346, 676.793405242392, 672.272510740716, 676.523210621042, 669.375383726046, 677.704427100561, 671.040970730705, 667.660303203381, 671.405059311637, 674.856602467435, 670.327031950628, 666.792762264425, 669.430219849457, 667.920879729346, 667.472451497493, 678.010731543455, 672.867986593328, 665.361271458443, 665.513778660418, 672.430106260294, 678.193220835043, 674.377182589786, 675.557458507659, 667.0203992532, 675.465634505939, 672.413828630628, 670.636049572246, 671.70158606963, 672.214215593995, 669.263212760269, 671.660987231177, 670.119440293316, 671.210394094184, 672.12290491824, 670.388223944757, 670.274023240962, 674.443152340644, 671.392164908908, 671.331441134255, 671.151145575641, 672.679055730468, 669.199674596681, 672.098407574657, 674.417194090972, 674.429621147835, 671.38487370883, 669.686500489616, 672.170943715179, 675.174170723298, 668.875303168984, 670.577763356604, 670.228712951462, 670.778139034666, 669.575714387195, 678.01580023346, 668.291415005105, 675.909915506555, 672.41714550569, 673.337419811203, 673.100478425622, 672.346908118296, 672.823675306637, 677.345391091917, 669.76094807202, 672.786779850697, 665.000247712016, 671.620744387799, 672.349703899368, 676.641369322794, 669.573295264834, 676.503997832245, 673.07536444677, 668.196435161549, 674.88304657736, 672.389534892986, 668.728794956219, 671.494355644789, 672.436952511051, 676.276756209121, 673.170932114433, 670.386104519997, 671.640936720487, 672.756302295955, 678.025972078405, 673.63849428575, 669.880662228858, 673.666209624114, 672.526536002011, 672.394273307912, 666.080655339939, 674.005715013004, 675.149497544271, 675.03826028513, 672.403234980728, 673.200606794593, 668.853255023051, 674.860037045374, 674.36639271723, 673.88606515761, 673.240792964404, 678.564318152796, 672.081964578698, 673.92748908, 666.108245347537, 672.899338039523, 668.293002035998, 672.754377128903, 670.217363306211, 673.667721764295, 675.379337516536, 668.138111211883, 671.4000107779, 673.618684160356, 670.654121358515, 675.007217326757, 672.199394679824, 671.832609497182, 672.057698251199, 671.810790341929, 677.675968621885, 668.574492734265, 667.754364856168, 671.527389762467, 671.3179439653, 672.764658562188, 670.809969156217, 670.462712267502, 674.244768589739, 680.50651366289, 671.754886711787, 666.414676325605, 671.424476493289, 674.997994620962, 664.425753653538, 670.120170846548, 665.43469779166, 671.84398770343, 674.498544267806, 668.925427663861, 669.183015598395, 674.054983454041, 670.669647909877, 670.994324468678, 675.127942416796, 677.844931502677, 671.040265101289, 676.559777908984, 669.34343573966, 669.695617638169, 670.790791425769, 673.397079288098, 668.169251342908, 671.286208359467, 673.158389340995, 668.353076725038, 671.308656513988, 676.742549862995, 671.323090570577, 670.883456969781, 672.397184230398, 673.477626270144, 669.083175807244, 670.553541117276, 669.180818691549, 672.315079330632, 668.459971046889, 670.759854463892, 669.127801709188, 671.322400789614, 671.392693446674, 675.517927133802, 674.578642942896, 675.427210364903, 668.030038812144, 675.636345817617, 671.252246686264, 670.817738533645, 673.974996696071, 673.618784520218, 669.174583877723, 670.912747529632, 671.838957358008, 671.52454260494, 674.149310913936, 673.81346824032, 672.235023820955, 673.027935485779, 668.400597011984, 670.968117572372, 670.01846575489, 668.390296338447, 672.148967076374, 670.066502841814, 671.635611307749, 672.609775463483, 673.581100025049, 672.912880571048, 671.432617710168, 676.170334837187, 671.815361486628, 665.50417745607, 673.152290356253, 668.750731803996, 671.549385539184, 669.397014462495, 671.037337392989, 676.47574590375, 674.64538883325, 671.519006617535, 672.928793057194, 674.624829508057, 673.150112343669, 670.437027294056, 665.367547021618, 672.108708391564, 673.191704449607, 678.566496453992, 671.964185121548, 671.498409350066, 677.01154610066, 670.21937031037, 670.054913111648, 671.558213588956, 673.458360785314, 672.496780781359, 673.455672967955, 673.353852294646, 665.055167687499, 680.719524848584, 672.198480818488, 672.099769614698, 672.372223166192, 677.228038622417, 673.212205655373, 669.038816575693, 677.772696627414, 672.727584272741, 670.259916432624, 665.980183821323, 671.586624161702, 669.604699388157, 672.384122295394, 669.829929517127, 673.460039210388, 674.393959810028, 670.384044495742, 672.388427184877, 669.581735190106, 669.795849794301, 671.72706403624, 671.914204337387, 674.903901034568, 670.122069936273, 673.682436621763, 668.657397040099, 669.16945153794, 674.013452523382, 673.384915332719, 673.557962864518, 677.132163996328, 670.077328327779, 671.085654186768, 674.682027084761, 669.735127186876, 673.090087467626, 672.42259503488, 672.76852038563, 672.850395802662, 672.8388097765, 673.649471300623, 668.45300098849, 669.312393920224, 668.947599723711, 672.784949004467, 674.409272391585, 670.722400506916, 665.322174927396, 677.729506446401, 667.143942712767, 675.802227663557, 670.579722705619, 671.48086460094, 675.718667658071, 677.091846058384, 668.959710857775, 671.137269522324, 670.281981564012, 679.229946894189, 671.591146106847, 666.973755595972, 673.210633763123, 671.590307195941, 675.037834940697, 669.009903887217, 673.642222011525, 678.736165952097, 676.625308863314, 671.635075581698, 675.057519572247, 671.897351133953, 670.533420727384, 670.122374141929, 666.744408931109, 667.599844274921, 673.397421596557, 671.134640885712, 672.201819445449, 669.442763550268, 675.292276704205, 669.880891776964, 677.288156123234, 672.294676930727, 674.890550336905, 668.164203940234, 676.461901105755, 668.700544540166, 675.333181387725, 669.813790947983, 666.787105587263, 671.745949981339, 669.551474105099, 665.180026796767, 669.258877076791, 664.211030083902, 670.483173187883, 678.283445282465, 664.839210235615, 678.25950478194, 673.126592931585, 668.423051270062, 673.87940260166, 669.731908939148, 669.876157480716, 674.34315012167, 676.47746837039, 673.238715503769, 671.307261693038, 673.873257071027, 672.531807582468, 672.489489364817, 668.633578269927, 671.042487995545, 669.377379131915, 673.4670083981, 670.303160600174, 669.499965526471, 672.169242028893, 671.849566518451, 669.44292778845, 673.927392867038, 663.390522369783, 672.366182011427, 672.653338934863, 670.285005012313, 671.459219950925, 672.396676672836, 672.893245814273, 671.716120607469, 669.433353887522, 672.259910532739, 673.788403319701, 668.967181318804, 675.714430739595, 675.954279059651, 668.416084353577, 670.099712956495, 674.45660916954, 667.657626078883, 670.814026340723, 674.388038962943, 673.155837774297, 674.746429969734, 672.078030717743, 670.601782131476, 671.3270171246, 669.510196341539, 670.511659835682, 668.676789154207, 669.398853749202, 675.133376136682, 670.584693894388, 671.421647156888, 668.0983485755, 674.34207430655, 666.842442165853, 671.883192247425, 674.712444487776, 671.978413559308, 669.064194678263, 672.112067859928, 672.859755619651, 675.25744507628, 671.43716015143, 673.627146866982, 668.984550914952, 673.858465836173, 674.134987442386, 667.529079585713, 670.50225548302, 672.313707464898, 673.615168014848, 671.198536414071, 676.394273081307, 675.200734176392, 669.312695437213, 676.446075710034, 666.508437762935, 666.9980141455, 671.273417871311, 667.809758744846, 670.801825458131, 676.226400317189, 671.002428558108, 672.675223648097, 672.475817992308, 678.151696948897, 671.648101683927, 671.154905493119, 674.273060883091, 673.060435494667, 674.656467911024, 675.115621161894, 672.449322720389, 678.122531513471, 673.102367566531, 670.376238958519, 669.037245967719, 672.285445451706, 668.737078650553, 669.474604595703, 675.003082213679, 667.588248617261, 675.957365427015, 667.200237918221, 674.325348080235, 668.943313549901, 674.18210845931, 673.915822079994, 668.138333758262, 678.090177920406, 671.897532191441, 667.923439674018, 672.017175550585, 677.646930854883, 673.201852207927, 667.370569029677, 674.513162427581, 672.076355031644, 670.158281233513, 677.074344077046, 668.905916504958, 672.815888342504, 676.736339222463, 672.003607785009, 670.86294822804, 673.256094689293, 669.81680305476, 668.540951019676, 675.152676284281, 674.468055502463, 670.794112353718, 673.179130382296, 673.290066780056, 663.870558535215, 669.119850885499, 668.615530635129, 672.166932821191, 670.924937694962, 671.037176002417, 672.46842853402, 668.460229999735, 669.833936978239, 668.973932720625, 670.770332842779, 677.148446173737, 672.406268827306, 674.593455405122, 673.33972480628, 672.281027407543, 671.873288649534, 668.926614335927, 672.219243682177, 669.542072625008, 670.004600800964, 674.091279263354, 674.222968078436, 671.961992602511, 667.018590854106, 668.174595115273, 673.142354576976, 669.083336178645, 673.093680460147, 676.460158649283, 673.534008154515, 674.905385120985, 672.843524301926, 665.355514910401, 673.531935591767, 675.788243985416, 665.187379606519, 674.283208826986, 671.569953580664, 676.686029962845, 672.273902635908, 676.53161468719, 674.736877411051, 672.88932280131, 670.405618746897, 677.726149520921, 672.834830757137, 672.339226454033, 673.415389201063, 667.250222685377, 668.848461885453, 669.023175017134, 671.848884205402, 670.049728173827, 676.291512410419, 667.571637567607, 670.664373201933, 676.043148529422, 677.52784215886, 673.941295995812, 669.095352200504, 668.725069560278, 667.751332441066, 669.282138165575, 677.871235368229, 670.068195554226, 674.919979032986, 670.27995987245, 668.744157872682, 676.436153548522, 672.910440060224, 671.422835265552, 666.592286647786, 669.474751818154, 672.606501462525, 673.913986777065, 674.089060688996, 670.097689269237, 671.128771683534, 673.228406950794, 665.268281717, 670.635053582109, 670.510469070521, 669.713718256258, 668.492146993805, 673.763417333639, 676.63468397153, 675.431956098818, 672.264065462766, 668.996613447923, 671.10147558964, 675.418766087642, 672.192708923836, 667.470420965897, 676.383696692302, 677.900895734003, 675.556144049727, 667.583698909119, 671.473858448001, 668.220686098966, 674.374248257733, 666.65653718571, 671.41426181711, 670.674419174398, 670.51579886527, 676.7524109458, 676.303511667559, 666.845556961359, 670.583079565445, 670.232712267251, 672.328059074599, 671.623134643414, 674.450758941144, 675.808915256316, 668.746574767701, 676.426791751384, 665.31980117083, 666.575524391955, 669.425271918412, 672.58825166413, 671.228930886248, 669.448392975001, 670.032024386786, 665.970027059674, 664.076882094415, 673.263376874923, 669.769719074107, 681.409047890244, 671.167696151118, 673.709373925878, 673.484845382946, 669.590840398101, 668.258980153499, 671.897871916975, 673.930629045142, 668.811921454345, 672.66844881202, 671.968999632236, 669.726240622108, 673.53614968799, 672.956617358989, 671.059923248147, 669.842258057792, 674.20797452822, 669.564100314636, 673.005386891604, 665.843014088312, 666.897433999626, 664.42211579127, 667.643599417416, 675.567216162295, 671.918091748407, 670.006097440656, 670.675458774236, 677.241504633677, 671.212079054001, 671.026604401044, 676.79096329157, 665.180148288212, 672.557005398707, 674.274307659731, 665.82980047004, 677.971362205266, 667.845489246383, 672.490636935885, 676.510749254266, 670.499911576926, 670.739565253629, 671.812168133856, 676.623255446662, 672.517043871117, 671.629326764659, 670.3247068817, 669.709393231775, 669.375395442978, 670.970210255424, 672.164981257808, 670.18888130923, 670.894266769579, 666.169095870315, 677.941457053342, 676.329283741225, 674.270491885099, 667.47629655373, 670.532221337373, 667.634459007431, 670.220218092729, 672.485955057579, 671.978053532738, 667.876319663332, 670.564255614027, 672.246244226194, 672.18215744896, 672.337876074442, 670.195742977248, 674.64073602724, 675.890042944622, 672.463041510131, 669.838127749637, 671.566972001826, 668.457059679061, 668.195976456953, 672.562858113734, 669.928066319602, 673.607003094973, 670.955673720798, 669.260776787884, 670.621074734224, 672.938323322161, 665.898378571479, 670.585754152751, 670.492598466015, 675.139833807836, 670.916948651458, 672.136081875456, 672.276685332192, 668.965865717528, 675.327678045323, 673.41277714787, 671.75402850455, 676.52894722455, 670.279006218336, 666.107900552971, 670.737319021824, 674.609885770181, 673.832145915011, 673.907103038541, 670.82916747662, 677.110092592517, 670.045082334233, 673.960439327405, 670.207894569044, 670.085260596422, 672.860694780523, 665.436177722088, 671.887016549738, 669.097382658917, 670.171405996871, 670.162932768955, 670.645031015071, 668.698115569482, 670.543208840736, 673.920827266549, 668.010212445637, 670.670186627227, 668.443851190546, 674.553899868493, 672.449097700122, 672.561001676237, 667.817395716079, 672.112850933746, 670.44370585855, 667.26245543487, 671.046368264438, 671.659879216427, 667.971212153808, 665.296410064514, 666.191999016805, 673.296240509539, 671.52557136721, 671.076913954965, 675.742199196087, 665.832653772901, 666.822124109793, 673.0395283632, 672.900095900629, 675.112500035073, 670.872979492937, 669.511476390316, 669.437914451677, 670.398907256623, 672.213942276333, 672.992189862665, 673.490176362241, 674.172362843836, 677.358567462987, 675.598278740274, 677.329926043559, 663.070312990972, 671.587093359696, 669.412140134799, 670.159500465272, 673.498888420613, 676.974313115696, 665.908909462844, 674.419122161446, 673.39367216668, 671.565293338607, 673.784688244758, 673.227795822995, 665.068566073753, 675.145622728901, 671.739627692132, 673.827129238736, 673.041146525901, 670.291301766867, 675.763187042852, 675.209623645347, 675.789951587427, 671.117511405145, 666.434985543274, 674.574339306432, 671.88901405023, 669.713891277625, 667.994007210635, 670.770915924692, 672.889038951097, 668.646280607153, 668.406391386714, 672.933172063118, 671.920383665527, 672.985316395031, 674.078894673141, 675.567851098032, 670.41254117798, 672.57147257439, 674.028516716353, 669.474210473089, 669.755928473118, 671.614805996314, 672.612401144084, 670.284918168955, 672.26394712764, 671.507492623638, 669.197759900749, 674.581610930432, 672.972954255836, 670.97258292006, 674.13973312766, 673.306201347297, 669.222814214, 668.409808957307, 669.43229698919, 672.626451313163, 671.843176156752, 669.728571073652, 669.519754162138, 672.180223142988, 673.579862076705, 669.977685566211, 672.240155350384, 670.296721922518, 665.889680723823, 673.013462609772, 669.727976788174, 671.064796683373, 670.138649498071, 671.022980260975, 674.020862581542, 673.605838999123, 676.702621977377, 671.771193345559, 674.665372261917, 670.132521965327, 666.899438629967, 673.141851015759, 673.291191651076, 669.267312016598, 672.310516584893, 674.685420947655, 667.95387348565, 676.735980186542, 675.290727179426, 677.234077262383, 672.23518592412, 675.098656371267, 666.374136516544],[132.098016213548, 131.962756777918, 129.340340106325, 132.237662821523, 123.275155861291, 130.715953189667, 132.517791093349, 130.503724624808, 130.740116797887, 129.004416490143, 130.837969590657, 135.838084270455, 128.502330541594, 134.688458834646, 129.710571451044, 128.970084837171, 123.710053820706, 136.438167557121, 130.335852189899, 133.50042671971, 130.850731162882, 130.091651716219, 122.546435216974, 129.734551324415, 132.864200839911, 129.709182712478, 127.869096005622, 129.305054170884, 134.736550438892, 135.613938302507, 131.889962898076, 130.789753823298, 135.515523400647, 133.591479576111, 127.771577134906, 132.937845005299, 136.25860055772, 131.191213065417, 127.783269350435, 137.318051374709, 128.389872512689, 134.05890390851, 133.000915457964, 127.482180330293, 133.86480784775, 132.249505881039, 124.52960571007, 129.701494506665, 138.162573884434, 137.723962136423, 130.524442820399, 128.557662775919, 129.479097949038, 131.751746819526, 127.75469552952, 132.248591204691, 135.519915333707, 134.664388476529, 135.537140002106, 125.37274383585, 132.048546203139, 134.724045511303, 124.741664886633, 128.995171744551, 134.912051971719, 132.655613373035, 124.929364571471, 132.793278918038, 127.158290450746, 129.679702377341, 132.471372319148, 128.050962099839, 135.869766688515, 133.774938868564, 130.876888666799, 123.069376939029, 128.793476614628, 131.505888330642, 132.660641005525, 130.147928060166, 128.751290381296, 134.023693507463, 130.787881431508, 132.353186522695, 124.250563923792, 126.401986953692, 130.389192674584, 126.644941083476, 135.710695125901, 128.771508260681, 131.801289304372, 137.487595258845, 133.824737625838, 123.30140764656, 130.004362883397, 133.129892977385, 130.029021292985, 130.667882533037, 128.741253402648, 133.669175434318, 131.114616551618, 128.198490350437, 127.469161528246, 126.124873135843, 133.718943792831, 127.911017816486, 133.966081060831, 131.416610401738, 135.700622296698, 130.739076662046, 129.548122833912, 127.677513627053, 130.209930505004, 134.249125225197, 130.51325804787, 125.531754210347, 128.225496748864, 128.472457596396, 132.026344212883, 133.832783947208, 126.177238158237, 126.658033526264, 136.839574951733, 132.610080561261, 128.467815125815, 129.115498824692, 131.339694021398, 135.262565376773, 134.598197521429, 131.704139011297, 128.878937559538, 136.376964193045, 134.127295222967, 131.752320536911, 134.043266027227, 128.926350580158, 130.257644913843, 129.275770639725, 123.356599170256, 129.707936997309, 129.584394300072, 133.452763400103, 137.346923546451, 129.49475733585, 131.341762718263, 131.810000605323, 131.571013261811, 127.514635045419, 133.085983174639, 131.57912806635, 134.432889609352, 129.924457944716, 130.437337366352, 130.045932549014, 129.649945055122, 130.883017488281, 127.719421547177, 131.505395226624, 134.208725396602, 131.652547815204, 128.963182373316, 129.33550179493, 134.622871852935, 134.702003202808, 133.179780559015, 132.388155039048, 129.938364079625, 132.027273334107, 131.116152024621, 132.858177978097, 134.338372245595, 128.272458922545, 133.545759404983, 132.156631995419, 130.068114151965, 133.709324207875, 130.827321494968, 136.380769401894, 131.50937551843, 134.646840523856, 136.050009921332, 129.010783795357, 126.625338375651, 129.565036481822, 132.026081950873, 132.143322462128, 129.46402166682, 130.25765363622, 128.723572049838, 129.461488032665, 129.350277011457, 133.616818594678, 130.580176769142, 131.750277361217, 128.871990819958, 129.447592390015, 133.021898931754, 129.861437415238, 131.949923763618, 131.434645683044, 130.953753518327, 127.886742991963, 136.246151107772, 129.607703285092, 127.830368926051, 130.039306679855, 130.322936308767, 123.032211371327, 131.840694911888, 136.582468683228, 130.065894130097, 137.655681145266, 133.266222093993, 131.502287170622, 132.258813374435, 131.509032564545, 133.407418590157, 131.211113966816, 133.483206067018, 128.818779134563, 132.984039680341, 133.718054801792, 132.992995355729, 131.704519196239, 128.865214494772, 135.310367637177, 131.071039832842, 129.063432229081, 130.688188263621, 131.084407771889, 132.18625929168, 129.961799637746, 132.21840164387, 136.539684895699, 123.232463027619, 134.495050679529, 134.439671568392, 129.143525157614, 130.283616842875, 131.582914001036, 135.996077829618, 133.407705500723, 135.787670831633, 130.853219441037, 129.636668498513, 131.236452941346, 129.919384338873, 132.11482307597, 132.129904302406, 130.848091414301, 133.255618691686, 126.975835059663, 131.206180115069, 128.120154475638, 132.782378989657, 135.11291998495, 131.590946019974, 135.758249328812, 128.855440772694, 131.862914519336, 135.128759266029, 126.365177179176, 129.256992544274, 128.409463058866, 123.908926778184, 132.870340828195, 131.73413325337, 130.986289561212, 132.85581240993, 130.288030498367, 130.95980419285, 126.495648140733, 134.105638536091, 128.688691925991, 130.019868918965, 130.854198440943, 129.044838555717, 129.589513410679, 129.976095366716, 130.412533653048, 133.185110721887, 133.96554487235, 128.315505806232, 123.591762512077, 136.577657018202, 130.836818406492, 129.707429642399, 134.14274358789, 126.584179057721, 129.733092044431, 132.482825263805, 127.342918152171, 134.646497972905, 130.377113956318, 133.322931344018, 127.19519883239, 134.004459625825, 125.974564512914, 131.350225559798, 127.464753843931, 129.955898910198, 129.584012426705, 128.101439469647, 133.041895792858, 128.370930470464, 132.935318815835, 127.015176518884, 129.588229753304, 133.672795627231, 126.927837267507, 131.878717308433, 132.6301132397, 137.453204904458, 132.532008035384, 133.228817019603, 129.749574281544, 129.151827636845, 129.358118864854, 125.831435794231, 125.988984250247, 134.203216395522, 131.677918244263, 123.512032402955, 126.05997559546, 128.947633503477, 129.812485205271, 126.806677687958, 125.475088281733, 132.948706131804, 132.785756422047, 127.921248830939, 131.010333058299, 127.648964818628, 135.942832594193, 135.334350171828, 131.520178527819, 133.564179343431, 128.723526414256, 134.130392626556, 127.082635289386, 136.604595621639, 138.045114643293, 131.507490351537, 127.755664786239, 130.156041696709, 134.320162634309, 127.524393563312, 127.489438738058, 128.404972669498, 133.197468031238, 128.212817926275, 128.731133423458, 130.662864668583, 127.493968457244, 138.264341176042, 128.956565441482, 126.550440025336, 137.13787842624, 131.564288362015, 124.992299426838, 134.02616102008, 136.763930674393, 135.459996184859, 134.086600919441, 133.163632415146, 131.139757042158, 131.481373224246, 129.159612419975, 126.851364509165, 133.287815596732, 130.105442726294, 131.810902237705, 134.256260922749, 129.521935870513, 127.701868616211, 126.864951307084, 129.972825379624, 127.353115711279, 130.671399364955, 137.377231236895, 126.592522350328, 134.21969730926, 133.668323961329, 125.447971505638, 130.075286852496, 129.238604038268, 137.679715769379, 137.645580391582, 128.690048723691, 132.595584396638, 128.107347625692, 127.515173502811, 130.489554530805, 126.944633490244, 132.111704951815, 129.478435623503, 133.696209821703, 130.828495706671, 132.329030817994, 126.683967160305, 129.253151102479, 126.200779072129, 134.950509099059, 134.554232456986, 130.024059290785, 127.461382549516, 130.990729289164, 133.091472789987, 128.728252442145, 135.693024655326, 127.640531026755, 125.274076060441, 125.356312766606, 130.42342021896, 130.104120691058, 129.993675807447, 134.638987830998, 132.961544775397, 129.643930628718, 133.834861034994, 137.139243926823, 133.087546151493, 127.644949607162, 131.195014328106, 133.689918732743, 132.700202877451, 135.259606961271, 129.620681515415, 130.1853190285, 125.602079374853, 129.64222457081, 133.731007042842, 130.729687703289, 130.439082993799, 132.326556887355, 130.071836249344, 130.558737016452, 132.378969453591, 126.332989502435, 128.265091154602, 131.177750715131, 131.108465565594, 125.251577851876, 130.527827381462, 131.632210168091, 125.227285288203, 130.132151303368, 128.725347077388, 127.827568490999, 135.854565596235, 136.776787402299, 131.804430885286, 131.1393762304, 133.869536177031, 126.992640690266, 129.733034157418, 131.436448581455, 134.76710067201, 134.738711201648, 124.189938864632, 134.303893944106, 136.144492012655, 134.915145350278, 132.82203160051, 133.927648575847, 129.802328093743, 131.068606440004, 132.42579579755, 131.90898763866, 132.928918733741, 132.892013181013, 130.65118418662, 131.073507779813, 130.310225420948, 126.718460213301, 128.910956385445, 135.390144865121, 133.071114170817, 135.527526221143, 130.547324443016, 128.375403980472, 131.163319925895, 134.98460369528, 130.645863464233, 127.65007885269, 129.058018827475, 125.209212213335, 133.615101405145, 132.830669722893, 136.28475716529, 127.947092338042, 131.089133780764, 129.009539093077, 133.783918765227, 130.875658855226, 131.473582120423, 132.703931083704, 130.856842424777, 130.704682312478, 124.319434275995, 128.929072214938, 132.54721786304, 132.158583855698, 132.051727290751, 132.722603290254, 133.447440002513, 127.868030043098, 130.138191322943, 131.574398507574, 128.252694896893, 133.941858801349, 129.334542151206, 124.879081860427, 135.624766107918, 127.197514392202, 128.574954388796, 133.762201040245, 133.883164588818, 130.541662520888, 128.010466507579, 133.405784863978, 127.335922687039, 131.490819126009, 132.599754451334, 130.736482153841, 133.208964697405, 128.600448993602, 131.317499356092, 130.17337659921, 131.709933477219, 127.88749639548, 134.458651520838, 133.370801910977, 132.772217070713, 134.913197981551, 133.147706327536, 135.890200672501, 127.854600251625, 133.327724234077, 134.248373915513, 135.613205875813, 129.73671804098, 135.121559052647, 122.556682294281, 133.495712994509, 135.621782232837, 133.954885344207, 126.800504730556, 133.210272542888, 132.854684268392, 132.065263562267, 134.084690787828, 127.711156786135, 129.377328114328, 133.383158910941, 136.836834340817, 128.412895907828, 131.148731826766, 134.517027234015, 132.727330445505, 133.567806296754, 127.565973271274, 127.876244042687, 130.74837595913, 129.237806653493, 133.240797996264, 129.588695952148, 133.414630272419, 134.796126472836, 128.6528568848, 133.935153845439, 130.654728257011, 134.741545291559, 129.298231487616, 130.319630277187, 130.989072711445, 139.707173629893, 130.533733540841, 131.227501542989, 124.460217009308, 137.701644999732, 133.270073462411, 136.521423152811, 132.588430079052, 132.264029435772, 133.797357333065, 128.517887433132, 127.460421243757, 124.186780951527, 128.093628150774, 132.725060388623, 129.00594845411, 124.605872965985, 126.832243836846, 135.193313542101, 132.556362536981, 125.963201872006, 127.251026398287, 129.924980427961, 135.167866535722, 126.848747588855, 132.012244378698, 136.398042023941, 133.15496588856, 127.165737879698, 122.604578135457, 133.764730300507, 138.668497603146, 126.970855363487, 131.610030689151, 127.841463436556, 135.920367369642, 132.570248596189, 122.81176582459, 129.220261111571, 128.529849819958, 131.508482236979, 125.057248842575, 127.319428514232, 133.269824484051, 138.124594726105, 135.148791179388, 134.371289675519, 134.061817196584, 132.725316888076, 132.42933478669, 131.158093818404, 129.133662298962, 129.946095431, 127.717208517372, 132.498468127292, 129.23050493888, 131.334568312814, 131.359316783463, 136.759441611744, 131.204883549481, 129.691367561041, 137.604692078712, 139.602564117065, 129.490699791689, 134.627478165888, 127.927501158057, 133.364068174026, 134.417142223112, 130.463595107464, 132.31237168993, 131.968677923074, 133.042549206074, 136.295635569211, 131.334331773749, 131.603330649716, 131.475328161146, 138.269070962627, 132.076497106176, 139.540042374943, 133.48109461662, 130.441844190774, 133.32932661868, 131.114278602518, 129.642577099254, 132.38524970721, 128.025294265239, 126.452843177996, 131.789062722792, 131.448667218293, 130.005519766656, 126.436819604813, 133.146275130508, 131.529263564189, 129.043121398034, 128.693233272321, 132.104911758074, 131.91232582587, 131.555715318575, 128.204192362481, 131.081943226767, 130.365109737949, 133.671082205981, 128.409494101935, 128.26105002635, 128.871559240439, 130.80145572134, 131.406189259126, 128.367633895263, 134.041482158452, 125.392576697914, 131.974455075362, 133.032236159499, 129.119269176679, 131.176081156446, 130.067294878721, 133.468234203943, 130.030008721945, 131.823916088933, 131.148223560818, 127.513306858714, 133.102133847718, 133.906252401194, 130.544129677916, 122.463979774108, 135.08641828287, 130.786858735824, 128.64400467082, 138.050229000131, 129.554886344043, 128.990282569114, 130.668554664336, 127.218044000847, 132.44040243913, 131.008328657179, 134.932301807393, 133.724899114884, 130.974252287246, 129.56463107316, 133.025727443648, 127.12421757567, 133.508703344396, 133.227937849793, 130.309378028096, 127.91490795501, 134.648810677875, 136.961660105372, 133.552792308566, 127.641539336327, 131.901718839807, 129.480795558751, 124.608075939265, 125.845355179995, 131.78502621517, 121.588756407652, 130.587439212104, 129.616678555557, 133.525879306368, 125.49474251914, 126.176447038772, 125.299696871966, 130.838785033183, 131.373407840074, 129.113608096458, 128.532479903784, 128.498136582205, 128.38538753917, 130.645652725534, 129.322247275894, 130.739307374232, 130.751671436686, 132.137425254538, 134.366827505763, 130.078690631286, 132.934659630712, 130.52842326617, 130.802746060877, 130.224497518421, 133.976195697257, 133.2812972036, 136.246376231644, 126.723560267843, 129.156613577349, 129.656150601735, 129.771169700236, 128.336315446705, 135.590331678345, 128.841046300244, 127.32450321662, 128.733769856258, 130.071839305015, 132.177530172765, 138.483848689408, 135.327730525706, 131.320545357807, 127.532660546185, 132.297314248336, 125.055093333973, 129.048085071689, 131.55090231571, 122.607993541993, 131.31649583796, 133.449244196946, 130.696811988215, 127.051987702733, 138.526188532832, 124.854035826941, 134.571867016778, 132.476043205395, 133.342939761828, 129.672289405095, 136.778348637063, 133.516157197228, 128.42291046937, 130.898563723888, 130.229634677883, 132.237463536077, 130.577084127983, 136.429859634301, 128.680334678119, 126.424898758505, 130.473899383388, 133.446844432755, 133.310206513481, 128.436109531263, 123.839510569374, 135.814624303621, 129.013932039152, 126.646568738565, 126.340091036458, 133.350888313589, 130.132395660172, 134.295345315505, 129.90294989312, 129.061407430695, 127.920639748978, 131.088190527593, 126.967842210069, 129.553394519967, 127.401718609601, 132.468007568053, 130.570228129114, 132.020409749094, 131.88547737625, 131.940226199648, 134.855787369291, 129.78310566798, 132.106897404814, 133.588921151029, 135.898343091644, 130.992367778679, 129.936633156363, 122.83918853986, 135.523538654147, 138.009041842135, 133.079745824499, 131.95281757554, 136.912297841441, 134.546630257944, 127.119391453511, 128.52737302752, 134.263808472954, 133.349871963397, 133.340935099223, 129.943094634865, 129.495392624163, 134.871430548752, 130.349481065048, 132.537254543286, 131.63208496721, 133.531955297199, 134.209398084633, 129.465896962621, 127.744069958611, 128.783152820364, 128.464781515661, 128.343409372558, 127.27319418879, 132.3073759308, 131.85983543714, 133.42498434947, 128.559566527747, 131.899824128845, 128.778350619638, 129.863855460289, 129.292197018114, 133.805476736582, 129.442582082989, 132.975880417596, 133.526300720553, 129.947322371525, 130.80247032901, 134.234488175545, 129.403537127807, 129.800017653003, 124.000059160087, 131.691203253803, 131.337940216498, 131.994825674717, 124.814212642077, 131.653711429483, 134.631932005956, 129.107433843089, 128.661132472017, 125.651630054795, 131.368499077411, 134.480537149924, 131.603504095787, 135.723431339745, 130.17019323593, 128.824501438095, 136.647639001273, 134.980712394072, 130.680930597778, 133.730366268614, 130.629809148317, 131.438812868283, 128.134105547193, 129.5744268259, 128.656378798104, 128.833936354275, 129.300118724498, 130.873893580767, 133.078348215413, 125.586631735484, 128.829219796013, 129.980466994278, 131.776858154698, 131.226666090116, 133.406076010167, 127.589015146539, 131.540587716147, 132.41926853659, 135.891877442734, 129.413163633123, 132.750393005279, 129.868083310015, 132.213871938722, 128.947087624657, 130.652583440606, 136.787809415948, 133.039048531478, 126.756952398751, 132.303482477566, 131.035381815776, 127.29313142113, 133.953778712524, 130.401459283474, 134.917375218319, 134.584575052469, 130.09020100707, 130.801740016129, 132.227309118678, 128.70407348082, 129.442838645316, 128.338801003639, 129.508654176919, 130.708103767872, 132.052400964689, 129.596606932802, 133.641545482089, 132.582664971718, 135.205558190801, 131.649507723359, 133.241445849119, 128.330232610187, 128.901755666547, 132.345358377502, 131.98508655765, 130.551212633044, 129.543500503429, 134.243211840444, 130.068432333573, 127.571347015926, 134.494767287427, 132.784558907835, 125.280377520522, 135.974528856876, 129.919192957623, 126.89585394865, 125.173943220004, 132.027597045472, 133.510209666966, 130.328020615109, 131.487520898811, 127.676599828435, 129.058105300104, 127.863758468795, 137.73805027099, 133.262557758275, 128.185670489116, 136.551674908259, 131.579521206688, 130.021606783969, 132.646876893397, 131.337623801427, 129.196665672454, 130.807981261119, 132.136832418832, 131.789153290048, 126.127040609978, 131.085081135505, 129.577780305687, 127.709462568016, 121.900985182361, 132.67673648027, 131.554104796949, 127.184625959488, 131.261174474838, 138.472793096356, 136.494397412971, 135.886115929674, 132.576068057287, 128.561437750556, 132.769932799619, 126.690603473327, 133.659667634032, 131.947921093016, 126.312294792906, 130.608768769916, 133.891861948285, 129.253223284534, 135.010450522796, 131.602695317714, 134.183474506176, 128.793008655169, 131.283896670471, 131.619867840871, 130.337667165619, 132.351235295495, 130.138592824934, 127.170146655922, 136.35242241998, 129.403117292833, 126.987875996397, 127.464877469431, 135.711348142292, 130.121059839353, 127.544039802711, 132.516729636213, 130.221060155112, 127.969237509214, 133.550493841376, 131.911647370378, 134.122530401217, 132.960247451398, 129.802452090081, 132.104625343416, 131.049897692375, 127.767416562243, 130.645214273825, 129.759477667297, 129.314322575967, 131.406731355742, 127.193004683409, 131.092153020858, 131.441070493789, 126.706909436531, 136.783095350348, 135.760045257926, 131.422353261626, 131.103987196512, 130.183444848716, 138.452590971352, 123.917603493719, 126.816784480989, 128.394426663646, 134.229350849688, 130.249231634155, 132.324969444697, 135.414969474031, 130.355181687793, 125.271675285113, 130.760877866514, 129.949210463203, 131.24104564052, 131.711843918097, 135.597930953331, 131.859963379352, 125.208283560188, 133.485241804482, 131.531987439215, 134.950924917854, 127.795910573082, 132.163950950732, 128.246427722318, 135.844477439514, 129.240947338151, 137.063834842514, 136.618674135881, 138.414059913225, 133.35385934998, 130.635969411638, 134.971303347222, 130.386042062946, 131.661040101204, 130.251648311871, 136.177965618655, 134.949591874894, 131.472291265559, 131.520596486896, 134.330575843276, 128.852479956251, 126.71530580461, 133.405192539639, 137.23803866217, 126.413470201121, 129.692313247356, 133.676266193945, 135.817601342898, 132.380958934224, 129.203934726139, 133.970762027183, 137.860883729603, 130.342614473441, 131.833637083521, 136.800817265868, 128.165234511659, 130.24752850916, 135.741864566984, 131.245910754035, 129.062873625599, 129.100356096627, 133.404364734059, 132.311471585111, 127.973190608502, 132.146380488303, 131.859756926457, 132.550160306753, 134.705190006275, 132.027887507418, 132.466636825, 134.122814748939, 133.616203922008, 128.987439427207, 134.022668417844, 136.448867005402, 127.645999293578, 131.761703868317, 135.111793403466, 134.108956615752, 127.92492838634, 132.544378347828, 129.268954286474, 132.138269494746, 133.654374899211, 128.04272879177, 130.885493914672, 132.324344446302, 130.261368618347, 132.387274973489, 129.6397178235, 128.972744116357, 126.873747302385, 128.101153643354, 129.100528187272, 127.937824997622, 133.038852955316, 132.93496521895, 129.373867825751, 131.961836413107, 131.667400971684, 130.17559424381, 129.320693227737, 134.862315753187, 131.195692729543, 127.246989599681, 132.801385096661, 133.300888591646, 122.355694317696, 133.974083982359, 126.347272361239, 133.210880936448, 133.569766008003, 132.925864489852, 132.924099383395, 133.74726924398, 133.323759880225, 128.934481929878, 131.3409228106, 131.801655191582, 134.721564063158, 130.08461744721, 128.181128678657, 131.562332191196, 132.40021880776, 134.6461591888, 131.624041362317, 132.45354304815, 127.382034534103, 127.633990011649, 130.265925025615, 129.170544911878, 132.83843557458, 135.235958820669, 133.98528823341, 126.436285782689, 135.733609431268, 132.157703287895, 128.468558331953, 128.073638730469, 130.78974790125, 132.65322568094, 135.955699823515, 135.466165612838, 129.05138093363, 132.368574788628, 131.057417875941, 136.908305424452, 128.660327788136, 130.520883981881, 133.933288593669, 127.497981545198, 129.024982639616, 135.09991192474, 127.059772087893, 132.557714099843, 129.354407005196, 131.733735190094, 139.618577888165, 133.429516521839, 130.069803976195, 133.321989718921, 129.441664698049, 129.327845337411, 125.184723919157, 133.380923663774, 128.674654070943, 124.770026287511, 132.679565070262, 135.533685736213, 131.541081809023, 127.734574457754, 130.259426766207, 134.126592833226, 132.040509483539, 133.853101773199, 134.522407218266, 129.749152798652, 131.546698205702, 130.88902429143, 134.222711048439, 131.787600573283, 130.353803656276, 130.016359143497, 130.724284186721, 131.981408726495, 132.998555706551, 130.579883455252, 131.588632845214, 137.723150908342, 126.463773741925, 133.918998123957, 131.545985910485, 126.71449330158, 129.507790006897, 130.366309723194, 130.227306051776, 130.0214747708, 129.729521140838, 127.875405306229, 131.843929655251, 129.901441689594, 133.321204974365, 133.448028988391, 130.230523194774, 132.274504562385, 131.107626592711, 132.242481967358, 124.207673032627, 127.170821700494, 130.598635861023, 129.348447989257, 133.266407712368, 132.082220078359, 127.562562411575, 129.112502700519, 131.693040257308, 133.291325733599, 130.740618505293, 133.805579170975, 129.865420333479, 137.707372759732, 125.941209952697, 133.116700182653, 132.887633555893, 131.210101146142, 134.243971350769, 131.921633118708, 122.024389860024, 128.586237530154, 134.656203230602, 123.915665260798, 129.798799376459, 131.299352613919, 132.489948184172, 133.427637755213, 132.291849701722, 129.827134966914, 132.413476395837, 132.465808921802, 129.663725536811, 130.611892000407, 122.877678678823, 132.79031198466, 131.823054999027, 133.821952090451, 130.441829393008, 130.499943184781, 134.770671068899, 134.30321847258, 129.424651724666, 134.973582227726, 129.903894184165, 125.190140931764, 131.228011341608, 129.962656801452, 135.671126362358, 127.711612483898, 128.280578324749, 133.779052728382, 131.752055121974, 134.661232353175, 133.495457518565, 126.864246581606, 123.942660493447, 131.570938354863, 130.241505435676, 131.803268871975, 130.755162993184, 132.166993315175, 132.23044038975, 125.874737583603, 133.506262951878, 130.125327533827, 127.771739069599, 137.152632285751, 132.422023137535, 130.493208518704, 128.666587775983, 130.013286259572, 132.474098327957, 130.246134809499, 131.510413367044, 132.954305239409, 130.448146416182, 130.398829331286, 128.552235330175, 130.85179997452, 133.124211502695, 131.61590226018, 132.84201649148, 130.496851197594, 136.969268405313, 139.31600915314, 132.141005400194, 127.717089286395, 131.872915414919, 130.858305852241, 128.621799621596, 131.057874377568, 132.435658845388, 126.158434582228, 135.941859773759, 132.15839466765, 128.778593443965, 126.504403829734, 130.711797207025, 130.547278193781, 136.979472830377, 126.498910628167, 133.616358804052, 133.750988979657, 132.095844272661, 130.321495617514, 133.913236051975, 124.834633225878, 129.024347427228, 130.337277429092, 135.522501514355, 133.0745377242, 131.89308486865, 129.529506858781, 131.560835712375, 130.880474451157, 131.495760015991, 132.183347432865, 133.173651163718, 136.557771417137, 131.240681258436, 135.753708953307, 134.60784493876, 128.564827996513, 130.066792800135, 128.17141301278, 137.645490793097, 125.738733247006, 130.008175466434, 131.98584932375, 129.31396518409, 132.029470054693, 129.867620091547, 133.15816580302, 129.316865352816, 131.216023428171, 132.566476747083, 129.43165170368, 128.278018658384, 131.869022971993, 130.21667503648, 132.244279222052, 131.494604992626, 130.620236261974, 130.518246036886, 128.661185770392, 138.426994637659, 128.259290342869, 130.797115486706, 130.804795469996, 128.377451614514, 131.508778493372, 131.533465858341, 132.573331955202, 127.620677958174, 129.438640924177, 132.778024064695, 131.222511052078, 129.094819231474, 131.945961905188, 131.626321144987, 133.974579548101, 128.738203444174, 131.299929812155, 132.308910933732, 127.059619988124, 127.446991242554, 133.91598490068, 133.690919040708, 130.400948085278, 129.703697219718, 129.153696484242, 129.122691373058, 129.146600184237, 126.253655943877, 127.338060297943, 132.108599800563, 128.910199599689, 135.223849294616, 132.323434205755, 130.297985301427, 125.87303679651, 130.564981982202, 131.481652683581, 133.652203049488, 135.86566614844, 127.10929282479, 130.372684355798, 131.750617430218, 128.38832367733, 134.931106066418, 128.027801729222, 138.00192975674, 133.105583653132, 133.385508945417, 132.601059601892, 131.347837934394, 130.449562734061, 131.775657151171, 133.448381222457, 134.935326026628, 133.712825538288, 128.683883136303, 134.174376505319, 131.61776548427, 128.493641727912, 133.147531957379, 127.2893039955, 129.236836107896, 129.1571538035, 128.532864554884, 132.069111661653, 125.697395368867, 125.65402243228, 129.062314570166, 134.847279816522, 138.901153268699, 132.904834732721, 139.760025543525, 132.285679989201, 127.612389363217, 129.728352406963, 133.915164678362, 128.548839662525, 134.697607231808, 135.439162380438, 132.801115091063, 130.627891004543, 126.212716495928, 132.491084224294, 135.620356110776, 132.128074723545, 127.75313188025, 132.373368012084, 126.908282548058, 129.979151960114, 133.569572983727, 130.879891944638, 130.157744802919, 129.85843460398, 128.001975103942, 130.966572787312, 130.46977620826, 128.574926061658, 131.371570010001, 129.182256431627, 129.636023435244, 130.341806487316, 131.144522754372, 132.573314115646, 135.662665808074, 134.736537232735, 129.713926508814, 131.234856496336, 132.019032596483, 131.385626749813, 137.568615831434, 127.502956930209, 132.022604016834, 133.896313957956, 130.400941901653, 131.657445400276, 128.762983230677, 132.941097806008, 129.701617124809, 136.770943095639, 133.216784115132, 129.497793047387, 133.029884637692, 134.15598189744, 131.952574079392, 128.085324787457, 129.950821841754, 129.323337771389, 131.681908884861, 129.498157741851, 128.041262004428, 133.3500347445, 138.737679128408, 131.075741514201, 130.497179670505, 130.220742330255, 128.636808444169, 131.418974270705, 134.939710500911, 129.260839367527, 129.246816149516, 134.523097955061, 130.764263771446, 127.321163435103, 126.960360703365, 129.590339682577, 127.908107979555, 135.778611867889, 129.061873570953, 134.808944679607, 133.871401075074, 134.924115101283, 135.423619879849, 134.266523658163, 131.868207146302, 128.916968838503, 128.793567848497, 130.781252311224, 127.593832595681, 132.905488786316, 133.571941699556, 132.379415080596, 132.675785466244, 128.213523301814, 129.41667571538, 127.860197184611, 133.947634392633, 131.607130584077, 131.245693070918, 124.4745929436, 129.361466601797, 127.776039345372, 133.487537896937, 132.860910485376, 129.997055748901, 131.131629290336, 130.662368845227, 134.691829151502, 127.306715834615, 131.738803233585, 129.17768393615, 134.348748074845, 133.408204889939, 132.219736949651, 133.941448880258, 127.213512596905, 130.321892273121, 132.761030412849, 126.742296781587, 132.628326867642, 129.690140117847, 130.512165018974, 133.505390993582, 132.416942333989, 132.460175516918, 128.047224140288, 131.267336862123, 134.217343639362, 131.486267458083, 128.972500067801, 127.223866510569, 135.802145520029, 127.297494124592, 130.847685980442, 124.569319138972, 125.305592846965, 136.184804923754, 132.686926148769, 128.454902575132, 129.091271020423, 132.028892095973, 137.298598295226, 134.409476961805, 129.660037719376, 131.523616326791, 127.908449851995, 125.476346980812, 130.316246765285, 130.787698641256, 129.788471645267, 130.797031413898, 132.243127209735, 133.606761906658, 130.347723375409, 129.354988785105, 132.715077553418, 128.667545485809, 131.472366829271, 129.690406004681, 129.073829079272, 134.627039984637, 132.0661825037, 132.595420370415, 131.913511793784, 130.435009607542, 131.26790219495, 134.442997916857, 136.848072882071, 132.635873856388, 130.531731560681, 129.976322874952, 136.341309193823, 133.609228418325, 129.412169300461, 127.395604640677, 132.546501428457, 133.705658778492, 124.569996516121, 128.402488787713, 129.026138681914, 126.504595986762, 129.791695432246, 126.591557047195, 134.792377282663, 131.688687247739, 129.225134496766, 133.501463110988, 129.510458288501, 130.29616633191, 136.586257849963, 130.997073055929, 136.377580676257, 125.448280000641, 136.816030270992, 127.230985795636, 130.575335746833, 133.761233471752, 133.444860212352, 135.784126397637, 124.14704174606, 130.850999737831, 129.752659973254, 128.580516664806, 131.345102976617, 129.836795337019, 131.601881564424, 127.94383682464, 128.547798517375, 133.129833483389, 129.218470888491, 136.528808953553, 124.589899339831, 135.117177328026, 136.605392836872, 135.381302883647, 132.887874733388, 134.70804292604, 127.506502759856, 138.490844587794, 125.689905607392, 127.459427493193, 128.147338737393, 134.814132326796, 133.730714809708, 129.841139215819, 127.699443530585, 129.091122533913, 131.49059724148, 130.326645369773, 129.156367335901, 131.95874109979, 127.2228575643, 132.237330987967, 126.79567756624, 134.07767500253, 128.803112738077, 128.228586553336, 134.459827178461, 134.327539013557, 127.576056270896, 130.519703834053, 131.680858270381, 130.415176609257, 128.525846083382, 129.711317074493, 129.217110440786, 128.916687047133, 134.749367668189, 131.592931422046, 131.461005596824, 130.12836379749, 129.135910470091, 133.396041355165, 135.07366278598, 135.898741745863, 136.769057554914, 130.14518316248, 132.664302331276, 127.150547071806, 130.044735993639, 130.265239433608, 130.64139976783, 129.242250808831, 131.205738571072, 130.955849475413, 132.721457249685, 128.869764276143, 130.005635499395, 132.680040979669, 129.204411400207, 128.727082843878, 134.54064416037, 130.81281762346, 127.278911296431, 128.32975144627, 132.637266713237, 129.337375714558, 132.193244497516, 131.844807415934, 134.423663001877, 134.072615654969, 135.119988343754, 135.143007927094, 132.846508878391, 131.640843756704, 133.299183678342, 131.626248190142, 128.218960368243, 130.774027733156, 136.431193323174, 130.043426680749, 136.620105193041, 130.33757832264, 136.987061293981, 132.514558523571, 128.203314249373, 121.230499673046, 131.521692858181, 131.844351697146, 128.822515846861, 132.053479547625, 136.305421239062, 129.952905728531, 129.501688586856, 132.478844003245, 125.426494370074, 134.657076521827, 130.587906442022, 129.940147479172, 129.703784737568, 126.378281917771, 127.458140329368, 123.359667261002, 128.923243112267, 130.50983004099, 130.914773330559, 129.342536439754, 129.286272426782, 132.542573255994, 128.719595208827, 128.016648752476, 129.067694790902, 127.331183713938, 133.68161469518, 130.3501282844, 128.626442376083, 129.691455562814, 130.695308277317, 132.182024244271, 129.539557755531, 127.357189003076, 128.102489640207, 128.059063600403, 132.780433294444, 132.074396010936, 130.435021150822, 133.260608857409, 127.69038363808, 126.606147694986, 128.875622629996, 126.057576603466, 129.480264836927, 131.700054802904, 129.609121158633, 131.718548008125, 131.575796705051, 133.185409720817, 131.519333350688, 129.367216701981, 132.366185869887, 134.741462575912, 128.561983378567, 129.439580841756, 133.702399976233, 133.380232154079, 130.189587601282, 129.201144724934, 132.717505447548, 129.252524063856, 129.796948331764, 133.090803789257, 131.205705275521, 132.132708555274, 129.542185375655, 125.90544990865, 127.503764976115, 131.241906452255, 128.221598418027, 128.78185167333, 131.895447457195, 124.299097223902, 126.561869954941, 128.265577010745, 130.419549303024, 130.879102716675, 129.292828409762, 129.849860270804, 131.83164650281, 128.94680793717, 131.874005105368, 127.213901441552, 127.607367392572, 131.53120168783, 130.534808980428, 131.272984779102, 131.973698509978, 130.352983758784, 127.419572429099, 130.01887443362, 129.573557052426, 130.126131557871, 131.06528762671, 131.217819971555, 132.141204668329, 132.451574628706, 126.442666853144, 135.236080835178, 136.556165393113, 132.308509784833, 129.943848273849, 128.597861941983, 130.492242141263, 133.368713985846, 130.784989379135, 131.125398422033, 127.882532246962, 136.852705678771, 127.776828189678, 133.001220909851, 129.84667885842, 135.05592805688, 128.890166737473, 137.714720479972, 128.795064054692, 133.880701590103, 133.731840862976, 129.379084363307, 134.089731737967, 130.362058551187, 131.838974008645, 131.633203345509, 123.568171749595, 126.713603972659, 131.410039491048, 135.438299555599, 132.585713727096, 134.64874494941, 132.519344175499, 134.779287617364, 129.82172391604, 130.344706185058, 136.14012090831, 124.856368341412, 131.821623128841, 128.964163448952, 131.797085062576, 130.74910868342, 136.333768143197, 129.044407275139, 131.382251475001, 133.365464411471, 132.548615788368, 134.351921450081, 130.658399822867, 131.915112434059, 136.979561089439, 137.507525199117, 135.94857705348, 134.332163000728, 130.188163725913, 133.928230681241, 130.605325789314, 131.654410199089, 130.486597863878, 131.979529060855, 137.07073601846, 129.730859175471, 125.394689769193, 130.127438827971, 133.53186352354, 130.985175174853, 127.003527241472, 136.281080928223, 129.88435668101, 130.201603386371, 132.37910353535, 127.034849906545, 127.96935165696, 132.882292183492, 131.6269284492, 127.675008346026, 135.93497966297, 130.170933862021, 129.069075117709, 131.393870703134, 131.171052234255, 136.735900719548, 134.78069414184, 133.634002733901, 127.497914443549, 133.532774400383, 133.672474723623, 134.345162957453, 132.87973666402, 136.056307736677, 130.624712013649, 125.458467879139, 130.905479522323, 129.553937028035, 129.191665970618, 131.237650282323, 133.890409465259, 129.514500152609, 130.562542524185, 132.465123687949, 129.392603339698, 135.588191095079, 130.474619124755, 131.022206859312, 129.745771297026, 128.597764161113, 129.367955225652, 126.680110064128, 128.226926627307, 133.800353089819, 129.805048665379, 134.345436220944, 138.477656770406, 128.061925232084, 122.082529549315, 130.918990544245, 135.567591801251, 128.657971179326, 131.861808996231, 127.658976651144, 132.69965311223, 133.233758977697, 127.528695573534, 127.45318163317, 134.342695643465, 131.708488765874, 128.567660187499, 133.134659593465, 130.306979691042, 130.014068840275, 127.059349081608, 130.958132563811, 138.240124497081, 133.613002570305, 133.550299812779, 128.607336456071, 126.943589525334, 125.719090210368, 128.767305806843, 130.515518501752, 130.930913960383, 127.795546794809, 132.625243191237, 130.174862451736, 127.503519869245, 133.62816260377, 128.654590215304, 130.39349233369, 125.481723008566, 130.901296606163, 128.788730441878, 130.056546196187, 125.928774504005, 131.147969052771, 127.839931966986, 131.591741694444, 132.958748669617, 131.922720740734, 135.529455475708, 123.325968806456, 128.857379408249, 137.625128994409, 126.182042169779, 133.748704419838, 131.942436946518, 132.223390233819, 126.649349391, 133.294237248207, 129.510235347457, 132.453569523258, 130.467016970732, 126.546389225748, 126.777829069939, 129.160667769545, 135.363425755509, 129.511321338291, 127.302746464802, 130.697481586942, 129.242550479228, 131.739081520564, 122.014036185342, 134.100110929483, 126.652530723956, 132.128810866083, 134.696075827912, 129.028466099601, 128.681861694159, 128.731722580305, 134.803376883763, 128.756288390704, 135.429851515688, 135.371141218289, 131.364694630999, 130.428060057451, 135.315147329294, 130.937345076539, 132.622347608413, 128.927319995366, 134.278131951314, 127.00877361369, 130.519127497754, 129.108895787983, 131.937351675898, 125.517096835672, 128.032186392736, 130.090634253233, 133.878193986155, 127.279297612064, 128.160108157939, 133.856458662124, 122.733851327711, 127.735982933549, 136.195496951226, 132.163665465433, 132.749783080639, 133.05044022504, 130.63393810524, 125.35431117297, 130.795155121081, 131.112941541794, 129.947427398494, 128.495698725563, 130.42525404984, 130.160955563596, 132.66564073488, 131.442202265489, 129.101791445821, 130.67273400203, 137.457377911756, 133.374383095516, 129.255477608231, 131.191328873075, 130.517642040595, 135.735418656904, 127.951687127528, 124.760282444631, 129.527078575966, 126.36947700595, 125.027173713743, 132.620731735352, 132.577876593253, 133.009593655915, 134.290165355142, 134.575923256422, 133.52061076783, 131.558907533126, 131.152565072776, 127.209553491909, 128.268159011654, 128.53744953224, 136.130787699269, 131.558912600148, 130.169654163615, 132.448072198349, 126.636340344714, 132.019055485367, 128.404540832, 124.188760756592, 124.631405042984, 132.878068448985, 131.266742230052, 131.152089108313, 132.717951060255, 131.871430227722, 130.780270780282, 131.209783086388, 127.539544103079, 127.757208837158, 131.018957125393, 125.007280993203, 134.653704377679, 133.773724533965, 128.099587962383, 132.130558224721, 132.781346782172, 129.336566661784, 133.269595699908, 138.505797122077, 134.193897489483, 133.20006571277, 135.212266886145, 125.942338754499, 132.893988520648, 130.508105949279, 124.866171028065, 132.630512739857, 129.715136431737, 136.342327012295, 128.67300500539, 131.840270273974, 127.416578888237, 128.757591002918, 126.834369352892, 129.002786436069, 131.774934869609, 132.620097465785, 134.492864414424, 132.952852393021, 129.724534948427, 125.73055005404, 130.752372019475, 131.742405642288, 136.451672713038, 137.917923023909, 132.347544962446, 132.929318221071, 133.869492090451, 130.012047078186, 126.070666326647, 134.766361888295, 128.594043405094, 128.951917935999, 128.042399363065, 125.186649993478, 129.106470442255, 128.586747496517, 128.901370621059, 135.724943918687, 126.745733502158, 127.332540683374, 132.674356384441, 129.444912608005, 134.451615556376, 135.069448167355, 134.79333922076, 132.977570552208, 131.796970428413, 126.531459358864, 130.313209833361, 131.182764829507, 143.750036507316, 127.226487571839, 130.717487748317, 133.935172202783, 128.755778310922, 131.016613243987, 126.842462253188, 127.137436225879, 129.757555624678, 130.161675168688, 132.485372335359, 135.571037992788, 137.063257105038, 127.995933547796, 131.073097700624, 133.748623006472, 132.821893866007, 129.986909934003, 135.720130968415, 127.57166438205, 131.518378857882, 124.164322426505, 128.804684086852, 128.48928076011, 127.785119791606, 132.041436765661, 135.26805892089, 126.712726009393, 134.531804610439, 132.924930658536, 133.461269652904, 127.65545183262, 137.183333444674, 130.560498518336, 128.990375637533, 129.168499716948, 130.45028781321, 131.032261554921, 129.472033718721, 129.848373897161, 131.12965217618, 132.570946824049, 127.904567007847, 133.326280636564, 137.374703307927, 133.222382315575, 130.714802104377, 131.552853548013, 129.585994467338, 134.707116095094, 129.2706438724, 124.570028753055, 132.015109065578, 133.803239234443, 129.769470061717, 128.762996286101, 130.253814433532, 130.735791916516, 130.415078364374, 132.68532576461, 137.181755870282, 129.376691288644, 129.078957076043, 131.421349630829, 134.679900513287, 134.684392306751, 129.160139829549, 128.812809499601, 126.598682687418, 127.673881968403, 128.63003450468, 130.747545596586, 131.066698105439, 131.001146289466, 133.954610423344, 130.132888893783, 127.839704874128, 130.406520991179, 131.817992029549, 126.909675307852, 129.469934389852, 126.095357893455, 131.615619810424, 130.051617056734, 136.386524175921, 129.646362593555, 132.546599813814, 132.178769669844, 130.519252772236, 130.015756585407, 127.100127183232, 128.4943993474, 125.424176483529, 133.803925079228, 128.07841869907, 135.341830096875, 136.127127983784, 133.68934534885, 129.262359575006, 131.157202032278, 133.123596768101, 130.960108630878, 133.596108304692, 131.390730684308, 124.505087044953, 134.9865071792, 128.908122871248, 131.819954371922, 125.833007758273, 128.348854663149, 131.746021472076, 126.661058376493, 131.303990459983, 127.828663568224, 132.63343919047, 126.404345420366, 132.14362349897, 132.892055519032, 134.137240131963, 131.245664441428, 134.404792723341, 128.198528443593, 134.160716266468, 130.278472065455, 135.619029752355, 132.850424650343, 128.952327039274, 133.037567482425, 130.394035591275, 131.933188207705, 126.696673060656, 137.312532537586, 132.953385202144, 135.731052373132, 132.950592497595, 131.159051954272, 132.115564329919, 131.463892846776, 132.157224453731, 131.404271936011, 127.074052016211, 123.97593768018, 130.852941816973, 131.973896036546, 135.807153082638, 139.401643084189, 129.783320685592, 121.648220952809, 131.33943909352, 129.958961924151, 127.614998374916, 131.711444883807, 131.865510729664, 124.892229627149, 134.526150878273, 134.385200478009, 130.23276050538, 132.951781036173, 134.88363762058, 131.584646367594, 127.760142679564, 132.923538271775, 131.26215117723, 133.754899561288, 135.921077793013, 126.635023027048, 127.878117441262, 132.309784946543, 134.202737164732, 127.588854727043, 134.706798158705, 134.168677239611, 129.807404416956, 132.10497586506, 130.017378726768, 135.123680547298, 131.844694328385, 131.603595968781, 132.013982728253, 134.073640966589, 132.60383805015, 124.755173049696, 129.773703320512, 135.087726203641, 133.207864283088, 130.958935888104, 132.141918683441, 130.150745498428, 130.740763957763, 128.982715157038, 131.047828377341, 129.410261616156, 132.762808563271, 130.329636789248, 130.625710427444, 132.24005673493, 132.797357929939, 129.113128486029, 133.642886076734, 129.787480638215, 126.008079216748, 130.935686121337, 134.02450983053, 132.989777787165, 136.31543448403, 131.10125497525, 128.427598149604, 136.083839630895, 128.571232090944, 128.962196936539, 132.813387301459, 130.504737361144, 124.604153748103, 127.698194681173, 131.739668852627, 130.509885221244, 133.284152826329, 133.168607160865, 133.278961898278, 132.078193966941, 131.470467659839, 124.460230417008, 130.563530012676, 132.796060707094, 130.668037660449, 134.515458098683, 127.002348852865, 129.406683209521, 129.097323053524, 131.507282765798, 137.134601256072, 131.932752894851, 130.373730089401, 128.180006317849, 134.034334791279, 132.955630604404, 130.802766223142, 127.84106474549, 130.314814453, 138.636619966316, 136.997303704126, 133.518181482486, 133.640611680141, 137.227959520904, 131.406626526437, 128.002141255437, 132.030992360911, 133.902178236567, 134.900979504157, 130.310388047548, 135.577113995122, 133.925949569908, 126.502102667553, 133.876060098312, 137.627425721873, 123.567825889221, 131.009296220582, 130.678806338016, 127.020734547077, 130.559616569523, 129.778593809746, 131.089772728072, 130.835909484132, 134.492730221421, 133.462376826819, 132.696144371345, 131.328759884325, 127.642419858283, 136.576670388139, 128.350566331538, 131.654665265548, 126.542886397395, 126.390167706966, 136.953074096677, 132.781445738704, 132.503022518959, 131.043451783935, 132.092427332802, 133.185605571761, 131.373146167386, 131.537849033152, 130.900917926938, 127.204904278207, 133.08013451519, 136.502840989111, 130.973521846353, 133.861947501884, 129.721922882586, 131.807843127862, 137.65553831901, 128.055614421287, 133.373527454803, 123.577886505603, 132.341317111521, 134.554887493698, 134.089293097125, 135.929672181183, 128.558094486881, 139.476932142356, 130.499747926963, 133.595534680414, 130.552187019727, 129.499112692723, 130.849572583032, 132.076657739182, 132.213412403563, 130.827125281383, 128.995658118839, 130.096425674335, 133.814609626898, 130.547336072591, 128.602838433343, 131.87080131007, 130.85607973968, 129.475756808241, 132.218074825566, 127.804987680142, 128.291963688926, 130.640593411618, 130.385512269911, 134.670202957935, 133.365596595357, 130.11709942604, 131.970136683651, 129.793299008443, 129.79713001921, 130.071867513511, 131.71469670152, 129.251444495596, 133.10206988041, 126.632125942465, 125.62086896134, 131.338837891777, 135.895837914866, 127.536246606965, 126.759183635032, 132.296102988185, 129.797646525103, 128.074540189967, 132.450935248397, 132.306875702913, 133.337121108699, 125.204993426436, 130.350258214312, 127.301233329194, 128.305482925358, 127.43649166777, 131.554977950985, 131.744518244716, 133.681524250126, 129.291223162018, 134.151267030086, 130.353710882831, 133.765144709625, 133.170909418483, 133.703221550206, 132.112738163598, 135.249867963104, 131.376702283138, 135.506085705588, 130.55262945719, 127.10706211081, 138.569481962198, 127.452257607143, 133.309583800229, 132.712729549275, 132.798980698322, 131.75101492622, 130.859402363619, 132.126071788348, 132.246283005853, 130.856583307648, 131.289028492255, 132.838778205055, 136.711717130092, 129.347521288714, 133.82204396775, 132.128036323638, 130.820555369232, 129.139408072816, 130.0937901936, 134.656769541788, 133.016556291005, 133.53995540321, 133.39030949196, 130.0443691494, 138.453273341951, 128.43442108039, 132.138213995518, 130.409757125867, 131.397981869819, 130.310191012155, 132.938316786674, 133.622623699546, 131.841890318106, 131.843116160293, 129.606232385274, 128.56699896065, 128.848121494477, 128.099855518276, 132.31754684871, 133.170931427772, 127.430404493949, 130.188723103394, 132.057375194936, 135.562806526902, 133.24328265819, 130.394136281787, 125.415592144296, 132.166621069253, 131.281186751947, 132.378010782965, 130.104307225688, 131.689798765981, 133.477286547717, 132.538388296333, 133.977420247362, 129.475409856018, 131.64575783108, 130.982671600676, 135.209681920893, 130.879986809613, 136.316102764104, 136.204874475111, 134.348827713791, 131.432618522709, 133.329283030685, 129.124135782748, 131.722764148044, 131.889681773767, 130.366142217568, 128.571919311875, 129.92621556678, 130.325465687383, 131.393255741829, 130.879886466733, 127.434785373441, 126.253758218986, 130.071427595598, 127.518955321805, 130.983848000576, 134.486343904842, 130.770798328815, 134.393952882817, 130.790312704284, 130.245437801947, 129.771194802304, 131.837239660664, 132.153247091982, 135.343685943514, 129.670802298359, 136.419197977674, 131.41774645798, 132.624513468159, 132.731009316579, 130.827389128545, 131.791267559513, 130.120940578245, 130.990278976061, 132.802732709333, 129.105053517417, 133.075687081061, 130.274175180669, 130.39741820907, 131.126703529957, 130.857705771954, 132.456823484219, 136.666482938281, 133.991745043753, 129.426986592144, 133.70656550625, 131.673468660166, 132.03590937447, 130.220733923438, 133.524558002316, 133.820517492294, 131.358178739967, 133.75877352438, 131.098174915609, 131.668891696439, 131.57532531052, 138.949691221649, 134.378383530261, 132.073777975303, 128.753445777325, 133.34411095011, 130.608494383817, 127.420347459287, 136.388727099784, 135.832903137497, 130.863525048163, 129.234655962066, 131.490589421809, 128.529955619904, 131.418528743254, 126.85622023234, 128.616123392221, 129.225014040666, 128.631571845035, 135.810827271923, 127.566664310809, 130.31049998285, 133.139071892859, 133.476490417775, 134.703136884186, 129.95385862249, 128.111601859337, 129.132021714752, 127.868498785781, 130.184794437235, 130.266561762954, 136.303330531012, 130.456003178322, 126.715115231277, 134.817858943759, 136.291399459907, 129.48523316681, 129.747284066227, 130.419828073095, 126.074931270699, 135.16375173046, 128.889791660248, 134.40663391388, 126.331547379945, 125.932342840862, 132.500060613727, 130.676789404971, 129.085555874724, 130.110586724816, 135.899742455275, 134.900661089012, 128.714180679432, 133.948608749201, 129.944067963944, 127.936916864872, 129.940403966295, 135.126273223495, 135.516476938973, 130.114860528278, 130.0953606162, 130.624877969749, 126.001217103734, 134.288595590883, 126.697063954905, 128.274923977453, 131.890760594824, 132.060450637408, 129.146872038433, 131.381307180197, 133.705769884366, 135.948981614652, 126.289988586261, 133.811290406763, 134.761219878095, 130.370537380323, 127.553237874675, 132.585938046504, 135.153677613139, 129.638184518854, 133.719643052956, 131.961694574623, 128.491065445012, 126.997036269621, 131.714442942011, 134.616895298326, 128.362482723831, 128.260190455955, 125.898987442909, 135.052407498158, 131.867735967886, 131.725045939679, 134.192345447052, 135.871901823773, 129.771355578079, 127.245823737532, 127.989535768654, 132.508165670074, 133.701543727081, 127.806780679952, 128.931298375652, 130.651085110671, 132.020751327152, 130.327674173298, 127.138621992791, 132.650333806972, 136.041732672053, 129.617540717657, 128.722428856938, 133.403134837655, 130.984853541468, 134.12961555866, 131.991147825498, 132.554049743921, 124.848241664298, 129.570624547404, 130.61330078916, 126.708452948148, 127.868683905493, 131.679912851867, 127.35461710871, 131.938393944462, 133.242323408221, 131.669584515366, 125.777183094705, 128.96271975983, 133.029295710858, 129.123946063918, 124.238263281741, 130.064472004181, 131.513665313943, 133.212621925867, 129.821663296201, 132.439576294467, 130.685985278533, 125.839606363004, 131.191354864217, 133.32518158861, 131.621410032475, 136.115352140448, 134.445375935572, 131.055998619391, 131.726449685482, 132.993980097896, 134.894801993904, 131.885092030252, 127.216500559593, 132.478806109548, 128.648396346731, 130.325039822568, 130.714781540244, 132.515474382505, 135.631394114324, 130.847118706664, 131.723891796678, 136.512423034086, 134.475883139005, 130.899426737351, 130.085631685885, 135.068953070104, 133.218765134941, 128.829821205827, 128.821551615471, 132.490464004172, 130.163129244861, 133.089583609246, 132.885442759862, 133.383450395285, 128.418744438217, 128.134816552688, 126.070059228592, 124.818416520864, 129.419721294124, 129.64865485771, 131.989935860544, 129.081972134159, 139.014715115401, 132.013701846076, 129.790075359818, 135.898881475103, 127.36744771222, 130.411845702972, 129.050352696958, 128.402464718394, 131.236282399173, 129.470064437447, 129.675914151478, 129.126323600812, 129.260965586157, 131.187313346581, 131.120986372679, 130.174685045064, 131.17338452771, 132.534806522447, 133.589388320676, 133.866718430388, 130.71853879077, 124.203264083681, 135.358239554392, 135.175082960198, 125.727455034436, 129.597262525514, 131.366861690768, 135.589632553568, 125.283420906394, 132.928596782, 133.125374923935, 127.511785928232, 134.415987589161, 129.433583892539, 133.342937290035, 129.08516111208, 133.501869789291, 135.375676072629, 133.880767526484, 131.48632974742, 132.735791692867, 131.587281746165, 130.679983818806, 131.570692233934, 131.629517483077, 129.345204426608, 129.97620669331, 131.811154133848, 130.375484342956, 132.7956951072, 132.947597693364, 125.873628927548, 130.087128122361, 130.695936360821, 134.951033393838, 131.978622926438, 133.178255956472, 131.610247779842, 132.822580117931, 133.933772093234, 130.597349494882, 130.548342517302, 127.835802450495, 124.207412490322, 130.253863683009, 127.18624598311, 132.836377446738, 132.030886819663, 132.07739858014, 127.581484545965, 135.363429842727, 128.691041914349, 130.408218714947, 130.006261147117, 131.029434126035, 131.242834827254, 130.901592102257, 128.6595815846, 134.7724242493, 127.089109763973, 130.564068433118, 128.977262565191, 135.719574069554, 132.175027963569, 130.727361707924, 133.081209613885, 132.303168592221, 138.245566260953, 131.617155063553, 127.166317292595, 131.5656193068, 129.898927814745, 130.645502476155, 133.325394965168, 136.591336081889, 128.093735345657, 132.833229711852, 130.580692775624, 131.763907687457, 132.069774313005, 134.936544018904, 127.90122439773, 134.139998529157, 138.823313748993, 130.248436186975, 131.373231849988, 131.041643486871, 134.595694606904, 130.295916814372, 128.864320333275, 131.728421143049, 133.786755383218, 128.739913734422, 134.123885708558, 132.43799080332, 129.604084503377, 127.115461619373, 134.13787400989, 132.213975730803, 128.391207208431, 132.788001788475, 129.435979933768, 126.324644230485, 131.966703044648, 128.377639583434, 130.601752315688, 129.752769334893, 135.046534268881, 130.170889486176, 132.348000201955, 124.203815577038, 133.262898164133, 129.030406391606, 129.33601041115, 130.196173127715, 129.455539865731, 135.672899327853, 132.376269344482, 133.861021171138, 126.501843097109, 133.935085195009, 131.367393312086, 129.532668339874, 125.156866341946, 133.275661230913, 126.216104325302, 134.983105805358, 133.395348679209, 136.565030091342, 129.113588522465, 130.599329097439, 133.343032861741, 127.376563731112, 122.641456713601, 130.895578686029, 131.838472092889, 132.306935867575, 126.576278549211, 131.983171207949, 134.726520604503, 139.044449581047, 126.004577720553, 127.559498015851, 131.808237539881, 132.134706910196, 134.337619832401, 134.21537229864, 132.236041037416, 137.066186963113, 131.154623229899, 132.959904966668, 128.294944484307, 132.163309541556, 130.024242791893, 126.949213976978, 132.970413118597, 135.180239634342, 130.457641119243, 129.661531140411, 127.954472587338, 126.345060346003, 130.161285789432, 130.643246908247, 129.18548866298, 133.301750786891, 132.629589602835, 129.523029472361, 131.811936658131, 133.484771463406, 132.623310416443, 126.770399849925, 132.483296674582, 138.333541480954, 130.127594233532, 133.372715347569, 135.743032867331, 131.408343034293, 134.965777758588, 127.176993522459, 127.100631123222, 131.240166256044, 125.207634337059, 133.587646914821, 133.226050100012, 137.278398571487, 130.56539546596, 136.369494478515, 134.307835742674, 128.329410076717, 132.666699351659, 133.564637972135, 130.450833446376, 126.344696681456, 132.426754919734, 131.947897465939, 132.639982189105, 129.480035047035, 130.077638223477, 127.440668632764, 130.089157687046, 133.310451197964, 136.686708696795, 130.181017051274, 128.287562639337, 129.821033924245, 138.241612956732, 129.521086050749, 127.094371049373, 131.336127540298, 129.334719726808, 126.813053006158, 130.803721875321, 130.019217190631, 129.798485010386, 135.698596473943, 126.876305195177, 134.32143636799, 127.204790192901, 135.856869065821, 129.031266915582, 131.264986999193, 129.436274817494, 123.735023802037, 133.492480219643, 132.623092613698, 130.970879637781, 131.04679921191, 131.364168359565, 136.897646559261, 131.275487780048, 128.734742039672, 129.519780490761, 126.133200090564, 133.243887261211, 129.130764218926, 128.442829044655, 131.918286330364, 127.64287163544, 132.705031518134, 132.760232079557, 128.552448911135, 127.876485806774, 133.667899832698, 133.0618411394, 134.189244829213, 133.831606658825, 132.144178098431, 130.807311972017, 131.997944220084, 127.279592610364, 137.498056651151, 128.598165039619, 129.359437622641, 128.81150202994, 126.042477909158, 130.146693165571, 132.164302185714, 126.77369745821, 134.469532373519, 134.551838423432, 128.570496286148, 132.734086579214, 130.823737090741, 133.450282552609, 130.051123783701, 134.145382020209, 128.513496902827, 134.614467240575, 135.084424737921, 130.916362073643, 128.558197818989, 132.823065108261, 132.19952453815, 135.540855501929, 131.967367583088, 132.665700584535, 133.798136809722, 126.590513586104, 127.686249604806, 120.256292779668, 128.788688894646, 137.798721637893, 127.798799154861, 129.103357376554, 134.786647042489, 132.500871893826, 131.470030476581, 137.99457959453, 131.320970957243, 129.11721290298, 130.783076273991, 132.656351992893, 130.07209082804, 133.236919789007, 128.515632007199, 129.075126429871, 131.918191179818, 127.408973105992, 130.335899634864, 130.469870601839, 132.263354500951, 128.623670702137, 133.004457868328, 130.095709814162, 128.317609750624, 128.954709184877, 125.166493210207, 133.918437933849, 133.841290960806, 130.688001126429, 129.805942740982, 129.941553267346, 128.726339715975, 133.27479139071, 134.85142095195, 127.656009222647, 134.213197635204, 128.30975616136, 137.249773989335, 125.150053848135, 132.583295360985, 127.999699092039, 130.730019459874, 130.109176088988, 128.002846034785, 127.970793369851, 132.152430348671, 132.268913410818, 135.150304315728, 130.641650464937, 132.45344464953, 132.346483361534, 136.893599382909, 131.152374778316, 137.828565897239, 131.598664730274, 134.538231892819, 130.887403291869, 135.40344892145, 134.893597835682, 130.661740562356, 131.717229452033, 122.324797151339, 137.02328770075, 127.691281826224, 132.41584657202, 130.593000887772, 133.287310779147, 123.110216516289, 129.819268308194, 130.033613830963, 133.951365142602, 126.560297142582, 122.926225516151, 129.057122554902, 129.176827047642, 132.183076681265, 128.884936735262, 132.547481560376, 126.002476511342, 132.714100282997, 128.410277297582, 128.075108370376, 129.192050258838, 133.284224452187, 126.040005856077, 131.519602677951, 134.310048705622, 130.89664215906, 132.616157235342, 133.690284178051, 128.430212774173, 133.222332346568, 128.793513366677, 132.291235351922, 130.526386659243, 129.076856172597, 133.055796354957, 129.363784939464, 131.258647362432, 127.316750919699, 129.450941292211, 128.807493073818, 133.38135119233, 136.968620712486, 131.587679530767, 127.905260015118, 129.637267794569, 131.480161045928, 130.443740644384, 125.478506849965, 129.641204744945, 129.689051370353, 131.870077964014, 136.443887469718, 134.018673112914, 124.13950029612, 130.197401581937, 131.210742037881, 129.494268667769, 137.197598098567, 125.421795177797, 134.068767357035, 132.001478405967, 130.923172779101, 129.519838563475, 129.461912216539, 129.313066668571, 127.007031817193, 127.303469536882, 128.337145880615, 127.568289744614, 132.815133100553, 129.083514270049, 131.988109893167, 129.961209639623, 134.626013381416, 129.17222194218, 132.469252602426, 134.012026951738, 136.306008673081, 125.668716104403, 129.859446448975, 137.137050730982, 131.853546117862, 130.783339136463, 134.718198321362, 133.594281110515, 130.673407974358, 134.643955544682, 129.638131460912, 135.315263307317, 128.256705381467, 129.601178242465, 130.42836150211, 138.878361247229, 133.323090632907, 131.755739531386, 131.376316057261, 128.510196732591, 131.257758575779, 128.684059631993, 131.572888686722, 133.095752885241, 133.781232888106, 130.34776001981, 133.485918725546, 129.1804975788, 128.706276387786, 130.665703085058, 128.37963883932, 131.566835775894, 130.380913335393, 123.853412262957, 135.245646758757, 132.528836855525, 129.344912596993, 136.602937692288, 134.616506539849, 128.05764102899, 128.463237715493, 133.661155232045, 131.699510571442, 131.634218837695, 135.608046075281, 130.620678267019, 132.885931857421, 134.074060782075, 129.775137453296, 130.997695268595, 134.764422700046, 131.010752786274, 134.534126538948, 133.666663222041, 130.465713973387, 131.541462536825, 129.750275570592, 129.485428074895, 132.234485888114, 131.368638309659, 131.191793120847, 132.120813349088, 122.4283607293, 128.859500708763, 129.456924259807, 136.323140849182, 128.753684127301, 135.174964893758, 131.094547617887, 127.561617074132, 132.10071925391, 129.655512140531, 128.875699026401, 125.276697311065, 135.138764172192, 131.361612169705, 137.263805529038, 133.692683705805, 128.428823717913, 131.056545825387, 128.772653978955, 133.43801935741, 126.794618622068, 134.599492480053, 127.141331688226, 133.199550071589, 126.817354318721, 132.284427695406, 131.756857010714, 135.540674068256, 129.699840181435, 128.809802793254, 133.581995159695, 126.580730127009, 130.997414419196, 133.036344900611, 132.770955022506, 125.908548131804, 127.8958264392, 128.576709556517, 131.691163726204, 128.083159792048, 127.266386122193, 127.504306353103, 130.431648863879, 127.293954786318, 130.306206731868, 131.26659780219, 131.751897078008, 135.05467866034, 126.289175838531, 130.088957437572, 136.62804467064, 129.025448026902, 136.09364831163, 127.419117316476, 134.475022052908, 131.08473334996, 130.418185690024, 131.944328052725, 129.38566089617, 131.9685873991, 127.860659080234, 132.837714123683, 131.359970760352, 123.745828862172, 128.03558942397, 132.816685073711, 135.344787660085, 130.443966857396, 129.92788193977, 129.772799776553, 131.441358753236, 133.464863458605, 129.090951676398, 130.99030357874, 131.805986595555, 132.681534727479, 130.522764295255, 131.922165268593, 132.848102731676, 131.713214395401, 134.857851709629, 127.916338571229, 133.119691000261, 132.936995412616, 133.313161244425, 135.575246423626, 130.956914920031, 128.142664787386, 126.601816971487, 130.613612869008, 130.11876934937, 131.484627370474, 130.317360615398, 130.856403475963, 127.937036271259, 128.129801581055, 130.677110370155, 127.45750623328, 126.314684431548, 126.743538931046, 127.286859145422, 135.965006641484, 131.319657465059, 129.932569632671, 133.00863467323, 132.852332421764, 130.825357548232, 134.631216687455, 130.434319833724, 132.116028051691, 129.450029694001, 129.945575086558, 126.192475188208, 130.780141894904, 129.351224622702, 129.715019079607, 131.928410153946, 135.189240907305, 130.720107715532, 135.259020709874, 132.600970135108, 133.322635886934, 128.165301415799, 128.398376680357, 130.845422574815, 133.650211082399, 136.382032620276, 128.765229151288, 128.758730104959, 131.504711320112, 133.128164985175, 134.971934892253, 125.71056565863, 134.026437183488, 136.051061802582, 129.56658606571, 136.317388882751, 134.52424013288, 130.919591652086, 133.046470057873, 130.362945035756, 133.819958159074, 134.150673217361, 136.835622123644, 133.068069124228, 131.825653594516, 129.764845379743, 131.167659264611, 131.001298574558, 130.346130142361, 130.261747667763, 132.355132679451, 130.113837936978, 125.839563191906, 129.085112274715, 128.666677089896, 131.650014051823, 129.487927484864, 134.77479243364, 129.646439690858, 129.682376803747, 128.368149561525, 127.348553378736, 133.605857665081, 129.605444933308, 129.450267198904, 133.492574503815, 133.267389476032, 130.025388866114, 130.171360321992, 134.568851541549, 133.84697189755, 128.405073664067, 130.949547731709, 128.936052608241, 130.082036011863, 131.825038665156, 130.468664099623, 132.070066334473, 133.699780966088, 125.733791543301, 137.094845363294, 128.62451971995, 129.697904506985, 133.444736553123, 130.558784911869, 130.117528884201, 132.068041170335, 126.414345757425, 130.620925132243, 133.925162104561, 129.948616480736, 131.926507657623, 132.378376404088, 128.820190945567, 129.226821831188, 128.415157429214, 132.207360242881, 129.75837919576, 134.80243979237, 123.678933957214, 126.528243279467, 131.037560281396, 131.637186987698, 125.915523656713, 131.431197554872, 129.228901403156, 126.437867005178, 134.973447132455, 131.817650198185, 128.48185228071, 132.792426765205, 126.501482884707, 135.836638396355, 132.786700037114, 132.05153860142, 129.351796957127, 132.098529624527, 131.54064317359, 128.978902542127, 130.034559846173, 129.049394513037, 129.145720898909, 131.663898946089, 128.820299043442, 131.5650128076, 135.716224596081, 131.137235648122, 130.575910712976, 130.931148432319, 130.700488607955, 129.528029718778, 127.058531682722, 129.690074062406, 131.906712261498, 130.241298422619, 130.996391382434, 126.763367180438, 131.948878789934, 132.792592568432, 132.234282705408, 128.824661782865, 133.313006976648, 128.228426066185, 134.397141989204, 131.966258944702, 129.995070602519, 130.587178501479, 130.203839872839, 128.293288882573, 127.081370429933, 132.43169593335, 128.634644657525, 135.340569519875, 130.527037853878, 132.549954173201, 124.217647056158, 135.791028989383, 132.884540429447, 127.149857810795, 132.78580725913, 127.730167485807, 130.600085216428, 130.493043009898, 128.425890008155, 137.971499107727, 132.097895355437, 129.122232611964, 132.18477553945, 135.405323278539, 130.197526729228, 132.914749983325, 121.880475440286, 134.415400084173, 129.923552915645, 131.471663172452, 132.138442547243, 131.887339564113, 132.0605516619, 131.582240000636, 130.015324818936, 135.813890979685, 120.05179367365, 131.120950500821, 129.938133396849, 123.8505988904, 130.298328251392, 128.367149554811, 130.323140921782, 127.335727585589, 128.860586032127, 133.354923866844, 131.737841302504, 127.099105455274, 134.765060706452, 129.464348172341, 131.162944584745, 130.642449224852, 130.667545102353, 130.258325402977, 130.079541427591, 132.895142817878, 133.462552955383, 132.343588597564, 127.816780132331, 131.852787060983, 130.470470241134, 130.604685710053, 127.871603130899, 124.79494236875, 131.100993387745, 130.522262338667, 136.518625278278, 129.799556619989, 132.152904618288, 129.895781757866, 134.208854854736, 125.743562201703, 125.806582068256, 130.57301542472, 132.070469710205, 132.511765111627, 128.521328996529, 127.979307618864, 134.63434726439, 131.759492675302, 128.320485408952, 130.061126790379, 134.800940017655, 136.099752216658, 131.4456468202, 128.718341238189, 131.268088166694, 133.081731081819, 132.783128579606, 135.630743456636, 130.157415820027, 135.00372850006, 135.285300785809, 134.09753365753, 133.830930551543, 133.057510389713, 133.798290456235, 126.55391954426, 125.009517013108, 131.486199771825, 128.278666432755, 124.986285337336, 132.46880075515, 129.596289324899, 130.426392016909, 127.363615386497, 130.780737588953, 131.729838061169, 134.984778178824, 130.579548494413, 130.667761712321, 129.634069332997, 128.283797986588, 131.712844705515, 132.037857364004, 130.172654929656, 130.824320042218, 124.736769224639, 132.936147940888, 134.689752691, 131.06421635854, 132.186932190558, 136.624231503923, 128.738122773168, 131.43577504447, 128.509636715012, 131.910146298139, 137.710583596843, 135.074892757357, 132.877342564931, 129.242304111812, 130.432035132138, 128.979789943507, 134.169274028004, 139.249185116512, 128.46245401697, 131.197004465056, 127.167922518181, 136.476204147376, 131.012939629488, 130.911591318079, 130.726653785675, 134.397282281678, 134.10551422786, 129.334773508561, 129.904957699847, 135.254154245099, 128.958716340443, 129.030469358518, 131.021592024799, 128.774043117494, 128.002916616559, 131.566710852158, 130.379261075367, 135.92983483735, 129.534938232883, 129.145497560886, 129.626285232618, 129.147013304515, 132.523453050193, 129.8910374679, 129.742653238775, 128.317647200486, 133.713537135567, 128.760127616476, 123.223306620504, 128.440359008825, 129.789020608247, 128.13008993029, 126.742831474033, 128.894900186511, 132.623862388344, 124.970567369437, 129.325893507227, 130.83064110683, 132.458743019623, 125.372578044471, 129.716868178184, 128.460506382743, 124.027990992037, 130.521377404039, 130.273388753232, 130.90477370058, 131.555596053184, 130.625878465384, 127.402523236431, 129.808669909375, 137.301409526294, 135.404403850615, 133.008475732578, 134.532824853023, 132.331568458328, 126.550031602966, 133.358670863763, 131.327321549518, 127.050399860942, 134.343079620198, 134.306612715578, 131.863463432698, 135.359324956145, 134.225460847628, 125.725392102608, 129.96731472777, 131.763532205839, 132.291655063163, 127.36333724006, 138.601788279581, 134.022163073018, 129.718906150447, 134.893771539089, 130.573739333544, 135.018991686421, 134.688255647047, 125.170135762593, 129.05613368968, 125.708950906984, 132.952617870945, 126.085291480266, 135.419224086322, 133.136686559539, 133.973645191679, 131.961867501429, 128.850757662701, 128.886530862387, 133.470630590959, 131.726228077936, 130.344414619087, 132.241968013894, 131.416617069891, 134.906357245811, 127.953353382061, 134.721474301033, 131.631958924847, 134.585451864292, 134.587754260705, 133.128896156602, 133.553086790954, 132.290019696261, 134.791344322523, 133.085173529909, 128.739107423865, 129.915424547008, 127.688894827607, 128.421707019136, 127.06837929834, 126.539365785226, 127.838019947238, 135.173130192496, 129.595687332686, 129.583604332816, 129.710777126561, 125.616739676241, 136.121158945312, 130.453565032415, 127.878008019849, 130.072361936239, 131.287609214333, 131.533119461098, 127.124044954263, 129.071022793473, 129.65210752709, 134.13292706063, 127.772463576823, 135.247735225045, 132.695549854697, 131.797738068694, 133.251611074356, 127.580213155377, 135.523255125426, 134.600211715692, 133.013625190689, 133.139458574772, 131.362052695783, 133.376978225691, 129.956696065424, 133.40614860727, 133.786940045693, 133.832497780634, 133.421580557945, 126.221167861822, 131.756816384214, 130.246328005411, 130.720995735339, 133.624202567441, 126.056134474496, 128.538930638891, 131.612938889759, 131.805659571094, 127.250636965206, 127.679873620484, 131.829626968224, 133.256052915184, 131.674222017981, 133.115750166645, 133.638311424693, 130.286719569309, 128.344293162543, 132.05228001666, 132.086702841438, 130.991804843724, 129.961174414308, 134.938410464635, 134.113338081531, 134.978720327572, 129.871445943558, 130.401088691507, 131.280542980754, 130.082239085657, 135.700973554311, 128.458674919131, 132.795008225079, 130.517384580293, 130.587680589285, 135.008676500786, 128.931940356278, 133.042296729841, 132.610491914808, 131.302476059989, 134.696978286712, 130.720459027297, 129.253394192518, 136.297395897419, 132.151452722758, 130.501264314882, 135.123967958466, 128.569009273851, 138.824795788154, 130.637249776139, 129.918323217215, 130.209325443837, 130.376128719605, 132.392188766586, 128.214632315446, 133.814973520795, 130.409525774256, 130.48071344537, 135.213567874532, 131.734568088, 131.72911341107, 127.552837042954, 129.424008914732, 129.027249533501, 132.07632672266, 129.086258725661, 133.089801042259, 130.568200152371, 128.577696467799, 129.865504351134, 133.009526828523, 130.763924058809, 128.138813512153, 129.061237941632, 134.58001333608, 134.653321491115, 133.548127435999, 132.484381768672, 129.758059661889, 131.322449560016, 132.287845381941, 128.810638529694, 132.653067320756, 132.017899303997, 129.334782539807, 132.578545133933, 132.366397326561, 129.826446726681, 129.81075366544, 132.812493004596, 132.048900915146, 132.350756267274, 132.74773530994, 136.532306371829, 131.477858940257, 132.302599398003, 131.586125393037, 125.979365657361, 127.480567427825, 129.147100601742, 128.586288730257, 130.900593263687, 132.285334771536, 131.069574816623, 130.472951644912, 132.660003390692, 131.992107555507, 129.091067923826, 130.223469424644, 130.919244417654, 127.548009447607, 134.27185143632, 127.788621673694, 130.21805597243, 127.516409633828, 129.3823373445, 135.358285103271, 130.211740054477, 131.178455431887, 132.552552263311, 130.07630046168, 132.920629585753, 133.532488066329, 135.289961765873, 128.23771129956, 132.712438834334, 128.419317537483, 128.086919616881, 136.222866175056, 131.561002248217, 133.551749602532, 128.60754168085, 129.158628963709, 131.094506541204, 131.533295259315, 132.983439252455, 130.952061409876, 123.289126899191, 130.092289322642, 130.038778452783, 128.091654787205, 131.076653351437, 131.274967055576, 125.103310361519, 132.926143950856, 130.34002943302, 131.005023300716, 129.835760338187, 122.367348430238, 132.414608303408, 129.118330772357, 130.317683947907, 130.519218375358, 129.996974383982, 134.420355084796, 127.483560672426, 131.7397420981, 129.669476279042, 128.789274248454, 131.879970444714, 133.018098523223, 129.687035220308, 128.293292932949, 131.131891368904, 131.086704929934, 126.742976827531, 130.436025019184, 128.221976911724, 134.27566762799, 130.741702764999, 130.014099251316, 132.454982655059, 130.24631465011, 130.727913755458, 133.657211409409, 129.493320128449, 131.968361175365, 133.151373269414, 131.540543857094, 129.025813263302, 131.361641912885, 131.390878754994, 129.115829949041, 130.395066266039, 136.39617966417, 132.469278062887, 125.850043604471, 128.804265703315, 130.06606697305, 130.71205870237, 133.372432707899, 131.024936028382, 134.335613894881, 128.496639750405, 125.366094845745, 132.989481390213, 132.682044206028, 127.01241825496, 126.93008325638, 129.333978119591, 130.688475014133, 136.509290278026, 129.627063985957, 136.81162779868, 135.891142518435, 128.270170786518, 129.053998870938, 135.070227358506, 131.213228318881, 126.170500355574, 132.217735999513, 127.925246430014, 133.311550131596, 131.238621621864, 130.526894851362, 128.479234761982, 132.632242533233, 130.782832896537, 132.389653458741, 130.565123916143, 128.973706951102, 134.303921326051, 129.301871638666, 130.711121430821, 134.168455683228, 132.36763471363, 128.515687912617, 134.467765402164, 131.683071327112, 129.533233734196, 127.196553428403, 134.598031925799, 132.8936786213, 132.490078097715, 130.56023335593, 128.467519002147, 131.97884807817, 131.466417792699, 131.846275349386, 134.888149280447, 128.446069927344, 132.868483876109, 132.975490205204, 128.617035291163, 132.486873597056, 126.83674180938, 129.709091073084, 126.510379748424, 125.277238845226, 133.185963964521, 130.794654415858, 132.550909803501, 127.832917557627, 135.532087645501, 141.023016204998, 131.365544340796, 127.765113068467, 127.107709203484, 128.524463538075, 134.687687384579, 132.088474360253, 127.898462088877, 135.403911357906, 132.75189794714, 126.525637047078, 132.37842451007, 131.883848335972, 132.275234042672, 132.462118052304, 128.854053962389, 132.778329548661, 131.369064485719, 132.769630375846, 126.565385190537, 130.352383986191, 130.444820002555, 130.013192498285, 128.503256950306, 130.68063094961, 130.998085364411, 130.199443331861, 130.912679210338, 133.7529935939, 128.725184688769, 123.611744860566, 129.057621408735, 133.266471234243, 129.258985450606, 130.067885216696, 129.4663430873, 129.091107982891, 134.335352471471, 130.279978906876, 128.755729149444, 133.709380456393, 134.396257998078, 129.575928254753, 127.237126872921, 130.969620590349, 130.352993861369, 126.587041723836, 124.492764176723, 125.743751555094, 130.732435787633, 133.557881981672, 128.378590907512, 128.703971847012, 128.862952622418, 133.300557942429, 130.825425040988, 126.867448401316, 131.84834052353, 130.479595675313, 128.964543386324, 130.442275454116, 127.752694305206, 132.441003204373, 132.312913785007, 129.876070215136, 129.805766567885, 125.425434722701, 131.098357616199, 133.207188471003, 133.397532421729, 130.43239583613, 124.732412337686, 126.430335996441, 126.132462758841, 133.274774298392, 124.326044869984, 127.302995591999, 136.704343005889, 128.159233169616, 129.902521585523, 132.239348129937, 132.854015359198, 129.707761619058, 131.905779206049, 129.354085828145, 133.425630199432, 130.323401702748, 133.529527778532, 131.279594017641, 131.00249657898, 130.052677921726, 125.442352572459, 127.633166822337, 134.37729757734, 128.978502884512, 131.569132265626, 136.263975677306, 132.506779123895, 133.102089291706, 130.635100098137, 135.067539600859, 133.169929879566, 133.285686886951, 135.633266954535, 136.106962255027, 132.803416177523, 133.977923812318, 130.909277422901, 129.216403769746, 124.452793076062, 125.157656860073, 131.550723990179, 122.136552716507, 129.21589512609, 129.282491463333, 133.350039275934, 133.199016943413, 129.86665534565, 135.1347637454, 129.985697426476, 131.110282070415, 126.5671885064, 131.802809727441, 127.335577034187, 137.343215870718, 134.025142328163, 129.806782872798, 138.248049126632, 131.539470565795, 125.76753541364, 127.474205040674, 129.694385791864, 132.260726718045, 130.383349305366, 129.46420110287, 126.175199660676, 136.259597094196, 131.799354451401, 127.449326220475, 129.085971559268, 129.852167286041, 131.221129954539, 122.381122227951, 130.281688133827, 127.748670593694, 123.902245774584, 124.774138135477, 132.523925932735, 132.249023207786, 134.867522365476, 127.600828804597, 132.15446910335, 127.476084884037, 123.278248227123, 127.049941904839, 129.739945618598, 127.122522984998, 132.012832512004, 129.838156218105, 132.69967326404, 128.879505274887, 125.609385086014, 133.822662017903, 131.905273491495, 135.753369955427, 128.623188056696, 133.118876561658, 131.408560466908, 127.006420944497, 129.370635218596, 135.819513689864, 132.421820748751, 127.685677511812, 134.890526800001, 133.386002355487, 131.021044694434, 132.64907135275, 131.365720965586, 131.173962895224, 136.672597929241, 134.091902788742, 130.948691473645, 127.696005380979, 120.809470079479, 129.288968810705, 131.008855405483, 138.115826406397, 135.20093127843, 130.133513004392, 126.972773245979, 130.497597021326, 128.647788944466, 135.524402059508, 126.491980651687, 131.547641245714, 127.102420705167, 132.004185677067, 131.782532138956, 126.393646599237, 131.925523443919, 130.638020971278, 129.810245117616, 133.623186790739, 134.935015812296, 132.981194430821, 127.429317313949, 134.927958508225, 125.926366011225, 135.311120475867, 126.583295689142, 127.257354304359, 135.026591509276, 133.903134568455, 134.620101280839, 130.041284428891, 137.928671658523, 133.409891754251, 130.979733012958, 126.574465653925, 134.510839409648, 129.855689978145, 136.567208437844, 128.158663316276, 133.000807732742, 128.504997548172, 135.670588287672, 137.959069946718, 133.545359435865, 135.501680141884, 124.314878067548, 130.37555209635, 129.833794003408, 133.122096657755, 136.000783313388, 129.232760643079, 131.461387398412, 133.197058310027, 135.074349397784, 125.667552374859, 127.523496112098, 134.050949057311, 130.727848078291, 129.112309681323, 129.324710689878, 131.824358955974, 127.482250172783, 136.546669796194, 126.245613695944, 131.510786482724, 133.130147732761, 133.638817030833, 135.903383117436, 131.73459128991, 127.483201882668, 136.163160979899, 132.936651612322, 134.362955120605, 127.08279010131, 129.724891471655, 130.143022553926, 134.788450785136, 131.564232427426, 131.306683349352, 130.429799333958, 132.62362214089, 132.436484655964, 134.153547886639, 129.872934475888, 130.582040325338, 130.408766918858, 129.227836726372, 128.322874432239, 131.782857098298, 126.410243399611, 134.075830391205, 127.523570520714, 129.175834693717, 126.951131796655, 128.114180924769, 131.091228578384, 133.891539801584, 136.227261026924, 130.771755387463, 127.683022401767, 132.452192136706, 134.820484473824, 135.596055383754, 137.780734403743, 126.409404943491, 129.580754036091, 133.684547129803, 128.848930663744, 132.772675729579, 129.689828936898, 129.01246964085, 131.766051858035, 127.031749638363, 130.258428227597, 122.649828057476, 131.061764033919, 130.785589837285, 128.205254228515, 128.710158751164, 131.292428011795, 132.115374909445, 134.211182201821, 128.801692992858, 135.30364259555, 132.855692860203, 129.444874905562, 128.22170267844, 129.358651932885, 129.996221008128, 131.648786333634, 132.75012793283, 130.66432400673, 128.673144869603, 127.752194061023, 133.159695848748, 129.686384868588, 134.232088865969, 131.443249324694, 131.024845263255, 136.448667552456, 128.845265435967, 126.987846264985, 127.719571967615, 133.038611596146, 130.235335573801, 128.769218057428, 129.593996347917, 128.487373317184, 130.52196473099, 135.58397889065, 132.398902678587, 128.484023467536, 133.020983450189, 135.956866261981, 129.053088323642, 130.094608374879, 131.20760148496, 130.874882417065, 130.839859324763, 123.798939889094, 128.740235886694, 131.556765882175, 136.229676844426, 133.762374884016, 131.624009913767, 133.470975569618, 135.081084100419, 132.061630305031, 132.863438539556, 131.686752345286, 136.118639100684, 128.537577918927, 126.971678731655, 130.837265159865, 127.036504340833, 131.121014291256, 129.48326614032, 134.820676936863, 130.01355266075, 128.984120594146, 128.241027705842, 135.131404632092, 133.990051495306, 128.612896154884, 133.057474143806, 132.635371072638, 136.755341970615, 125.290896459721, 130.41029190127, 127.979793890228, 131.715641952077, 127.841025531982, 135.504263868703, 133.085057048641, 127.575522954119, 132.395945046416, 130.292562862162, 133.15793750988, 131.660883241367, 131.340425456016, 130.50587958614, 138.009214011488, 132.283765912047, 129.30822400623, 127.821516970277, 133.039184024176, 137.430161040977, 129.599577217031, 135.074748494578, 133.875824522426, 134.884082364126, 128.847823769598, 132.903071662458, 136.665469158175, 135.374027564292, 129.521150117284, 133.333166908054, 130.259022877526, 127.853889388613, 126.006356662941, 134.128624408169, 133.375357372773, 132.780142494006, 130.803960359218, 123.002439890984, 125.651696153686, 135.755143961943, 132.154600281178, 127.706185680582, 132.458191975023, 134.201608018786, 131.876671558951, 133.490707466567, 132.988813949731, 134.100504563879, 129.813436599028, 130.87605812474, 128.888099077217, 126.454370899173, 130.62719929529, 127.802711439146, 132.240136635293, 132.210201508533, 125.828022711856, 134.404249796526, 125.763826042867, 135.041348364337, 129.14553978238, 133.123230915438, 128.247238388658, 130.423640655638, 129.027914444235, 126.223389484127, 128.592513373841, 130.100656021086, 132.346544803941, 134.748283963718, 125.925949098737, 132.081584800663, 128.509159715913, 132.841393936812, 133.087851063626, 131.453764158524, 128.088497350564, 130.246675530233, 131.098182230641, 128.806849040241, 129.668028611069, 134.895615975798, 136.260569848764, 129.989333964819, 130.781389656221, 134.682998671978, 135.41053914686, 130.060553836473, 133.85100689455, 139.925982471216, 125.136662209791, 130.016869153111, 129.581629323976, 134.014530358586, 127.629997471461, 134.099772946908, 131.168973166477, 131.481325143211, 128.708885850349, 125.893773361018, 133.190989243771, 129.482688045694, 133.03902345493, 133.29453541008, 132.429235990522, 129.716732096897, 131.605938691079, 129.472288746595, 128.686228401622, 131.31612255823, 130.980790463367, 126.943990281162, 138.204195888967, 123.876287157258, 136.71039856791, 132.139812152097, 133.265703393186, 129.229059349369, 132.104953751897, 131.362200689764, 133.139623005904, 134.462882014128, 129.704858261994, 129.390263637014, 130.921351206028, 134.160801237805, 131.537697598867, 128.301465403481, 132.043133448475, 127.118342255834, 131.654475314523, 131.269639650227, 126.856109969651, 130.590098410213, 130.44074334302, 128.263903923617, 128.304591376174, 132.255572230269, 135.997007320909, 131.831757100967, 132.829061277801, 129.395467064201, 130.958742179882, 133.088481855244, 132.298985719883, 128.571051004184, 134.669107241632, 136.184048242202, 128.51212175933, 133.814954513709, 138.245501433407, 128.81321189488, 128.545411197876, 132.674703246926, 130.839177892762, 134.285917525323, 129.834238506838, 132.661127595161, 136.591050458222, 129.820431740405, 127.681486760799, 136.111116653043, 134.223261259157, 128.652049834073, 134.72610410903, 135.235407658818, 134.13412707865, 130.063790040572, 123.952538659047, 132.870763770692, 131.193621068859, 129.615907811766, 132.964648086143, 132.086829284449, 129.736568305213, 135.113342759303, 131.24986161656, 129.200153697649, 127.18298829136, 132.87063017168, 133.501076091186, 128.922353885548, 132.057767544663, 130.737963215159, 130.219026296329, 134.330359101448, 133.271093335831, 131.509157481623, 128.749974906778, 136.662327708806, 129.255448263863, 134.952567058004, 132.139005112617, 128.522711189387, 127.94109339929, 130.66657968373, 130.04216373777, 129.653914327154, 129.564618448999, 136.363951796462, 133.47130677485, 133.351745981189, 134.967737450463, 124.201059282009, 128.003457960875, 125.14185899398, 129.7393896155, 133.473967409836, 134.219857769953, 130.522346980093, 129.374399756984, 140.430226253853, 129.470105887059, 126.224864999573, 125.015431347615, 130.98814876285, 130.996855011039, 134.619658221332, 128.928091196182, 126.10246818221, 127.842483166254, 129.109460908247, 124.397723865062, 128.846860021161, 132.658591103072, 132.67483641422, 130.537181195481, 129.583135730496, 130.571841746341, 134.822681986371, 135.344666211429, 130.772599152467, 132.032969692748, 125.419162523003, 128.134449947786, 130.570549247498, 128.610213344516, 134.813681607163, 135.779001120591, 131.712701424953, 131.74791595268, 130.662419872062, 127.443778152174, 130.69844143253, 125.937708338467, 130.060632310029, 128.5065054425, 129.069206585471, 134.511566556173, 132.494756819513, 134.178484602138, 127.769119168833, 130.495284395141, 133.11739140453, 126.12994344385, 130.492768368054, 130.62390375712, 136.942606893165, 125.301623819671, 128.598068014143, 131.328206987759, 134.401509391298, 130.837329207361, 132.812592611632, 135.253528128349, 135.200911302053, 127.784121262024, 129.75512819989, 128.848841255822, 135.138731754212, 130.118385300541, 133.985167100913, 132.409162489202, 131.733268343889, 123.516061179458, 126.901907286478, 127.92328180538, 127.928183017927, 129.258389265621, 135.62962736696, 130.52941835646, 130.317538147459, 130.999477426268, 131.835591307043, 133.519518476381, 126.12379322413, 134.394939226687, 132.366945682133, 131.45635364617, 128.749405859754, 132.082402723848, 124.455944924699, 128.95446553459, 131.378501185525, 137.593178407189, 134.120583791714, 136.410774878161, 126.364849902786, 125.778404665465, 131.600485016411, 121.767070403997, 128.843335443408, 130.682371128928, 131.64751456443, 130.317994183062, 134.212601281068, 129.100613239383, 133.695843243024, 128.602611283944, 130.682255628836, 132.255988386629, 130.440295310997, 127.951089317339, 134.80440111673, 133.719898586945, 133.289884811906, 125.76773040208, 130.070549957544, 132.033942970897, 130.279547306674, 133.728954134784, 129.391458891531, 130.49782734235, 132.421723911584, 127.226124104826, 131.689748122935, 131.839050780151, 131.703317014089, 129.022952530172, 130.620389927406, 132.999653457517, 133.292430594876, 137.986293552852, 131.37102250363, 133.738412465918, 136.674937051434, 134.700831160168, 132.958772821888, 123.769464874874, 134.28649655171, 130.608636095605, 132.589332100213, 129.192466018368, 130.016874622004, 124.529002417246, 133.954392719601, 128.418681748431, 129.745041173266, 133.728463206131, 134.278725325033, 131.415393236148, 131.4356266103, 133.142951490088, 130.553912172651, 129.618702733025, 131.309936826655, 136.252485162193, 133.028949351746, 128.65958649713, 131.635220135819, 131.069013595769, 129.308470868477, 129.927537315928, 128.253733214535, 128.70606010829, 132.351784990897, 128.379038101211, 126.167977957899, 131.367152388342, 132.842265792899, 132.4359246885, 128.39742606187, 133.076799452584, 129.136289409113, 133.272758240268, 128.280205028709, 127.890950098108, 135.587083480945, 131.683618451363, 128.958597785992, 133.009010942525, 138.189994629726, 127.786328927787, 131.189890016658, 133.810594361156, 131.322293019005, 125.981175254683, 125.568305226857, 137.143456355756, 134.762349804663, 133.132365057001, 131.647142038891, 127.101381386998, 134.793923449965, 132.683143376604, 133.350768328805, 134.000883227378, 133.908698156068, 128.782522955898, 129.891565904882, 128.130469673861, 132.758399192691, 132.048329761373, 129.124103598628, 125.866704359129, 134.680326729202, 130.567759443654, 127.170187118471, 130.875936688418, 128.08453434804, 127.126549590832, 131.121856591402, 131.639696611261, 131.184121211867, 136.360507148744, 133.58282965131, 132.704611180235, 126.498578516667, 132.641642868999, 133.249876095593, 128.634018751998, 133.379103830277, 135.770722617485, 128.913254040519, 132.578697213689, 131.021514083807, 131.92384980408, 133.395857582364, 131.616107226153, 132.355112467361, 126.003498758906, 130.42220578253, 133.248113883661, 133.911603935274, 136.89085578123, 129.92071920446, 131.749762828236, 128.562567730152, 128.55574488248, 123.515158340353, 129.258515961969, 136.362401190266, 129.1517304326, 127.928196935423, 127.540195566932, 128.645951273221, 133.24878083853, 133.481232217689, 134.609705263422, 130.921676894766, 130.342817041431, 134.315739863482, 132.28995854471, 131.084864052313, 132.958272961283, 129.411190082022, 126.561404168117, 126.4455731911, 131.517119459384, 133.323422980922, 130.774163419096, 134.904644655197, 133.522219957247, 130.691469740923, 137.643854203208, 133.153148508505, 130.31545213044, 128.136615645562, 129.53220123039, 131.542287003292, 134.690678917099, 132.696709220495, 129.718292578689, 130.626298574896, 128.373822697447, 131.298067144242, 130.632311136117, 133.838613892067, 133.902384884796, 133.530214823426, 130.051709445478, 131.538401719287, 133.167572012434, 129.728596071905, 126.802598354519, 126.193718756056, 131.008650968707, 125.766374295917, 126.243978111, 131.770130872357, 132.478125952184, 134.758036433788, 133.084685277747, 133.989813499706, 126.995439313008, 128.088289826618, 130.080725154377, 129.725654606738, 130.482033595091, 130.824730282551, 124.519116700699, 129.222933685052, 134.545851720957, 129.480656451687, 132.579470334378, 134.761664367235, 131.557303047593, 124.741328423967, 127.674127461889],[342.237598562456, 370.000502798477, 361.504691308401, 327.783814252108, 362.785246264663, 322.48834779141, 330.019210051065, 342.461020531728, 347.565842197958, 328.392992022239, 345.90564030617, 319.993061257628, 376.397950383975, 322.39353386271, 305.02753725915, 351.30254471467, 346.458449285379, 318.905561666456, 326.638281129011, 355.020274760105, 336.245771227421, 342.191603036053, 329.2608966671, 329.012137710417, 352.841241993187, 354.953697606968, 357.91616575489, 347.209756114165, 367.762604822244, 346.850466264155, 342.749330029374, 331.103250862988, 361.69832548843, 319.787083055162, 361.297360270688, 334.762788354869, 360.943846768778, 337.92624213593, 364.487431280042, 344.330395847568, 352.242996955289, 350.251326027773, 330.922682661097, 340.104160822346, 331.74065111044, 319.089337819296, 360.428200982307, 330.207527279008, 358.884165432339, 314.020469867118, 354.100779567994, 340.96779435158, 357.718381576642, 354.945709564723, 347.099766561491, 348.388355415271, 337.51050568439, 352.041671898031, 315.505059870149, 332.973195236606, 346.700096904477, 336.437450301545, 357.518869807127, 331.76363570068, 337.884271122027, 362.777973520906, 329.643219245077, 337.320933835309, 331.601406340809, 326.767563725479, 359.346026520648, 330.010906755481, 351.972699638676, 351.415013659849, 370.835445786874, 314.751362924194, 304.739037078269, 358.025378890939, 335.215937813454, 377.117659706157, 338.115351368851, 342.889171316152, 365.058457121925, 336.682454371887, 342.981047558905, 358.595214509566, 326.277805334222, 344.682022833167, 349.558639994516, 355.917734295129, 347.56676772947, 338.155490847436, 350.136570542927, 326.066731027985, 336.816108560996, 333.521844549718, 332.862875737941, 353.237397735466, 353.033790189304, 354.731768645857, 367.863301583081, 342.642034116603, 341.592953490161, 339.115954324041, 349.202788047507, 343.473227965902, 333.626513612951, 335.643926067414, 348.703293598647, 320.766153485887, 336.944003678178, 314.609828395223, 351.77951466403, 314.874813311091, 297.44103600856, 350.145876275928, 355.416893055968, 340.450389913739, 325.552906931151, 342.325571152698, 335.728246973634, 351.71788938006, 321.353754962775, 347.990682268195, 384.424064427618, 328.44374504978, 356.941147777278, 362.27246145074, 364.752351719579, 346.570511550173, 342.861163236038, 334.308847914223, 310.539147428177, 341.622310343383, 339.326393839458, 354.163208887327, 315.195114027246, 339.806274324976, 338.331195840734, 339.936342355672, 321.151464285818, 383.347065600836, 352.195440891418, 367.335830716804, 314.815114367831, 361.437000011087, 349.897500566171, 323.689845468053, 337.704555867738, 368.21841612315, 334.823388343905, 336.250169129687, 342.029773098989, 351.304955500767, 352.365198860894, 362.084258662607, 371.347628768841, 347.320166156618, 344.422280472481, 338.762037540178, 341.132712272276, 325.609262667974, 321.561451522194, 357.772187438892, 300.100180339856, 358.399670378592, 339.327084096812, 350.408603234384, 356.707505697547, 332.080151211286, 329.046752504286, 352.547826436585, 373.699312198909, 348.468372100381, 356.90018877489, 341.872903331846, 351.159531854364, 352.307182800587, 366.325724822187, 337.541720021262, 348.897103272883, 316.867159676284, 355.822441206178, 383.266435331454, 350.254649493559, 320.587690447512, 312.370177455178, 332.269359843848, 371.229165531221, 342.262769176899, 337.240151288714, 359.666216995012, 348.247706833171, 321.24980468496, 322.298370153657, 325.040989789199, 349.065589062353, 370.323133977073, 333.918626143025, 356.654189171124, 309.114129608011, 363.7679434312, 338.798308506242, 357.313586663172, 376.114485610023, 352.703652963402, 351.30606380297, 380.037767975314, 316.55518405897, 327.553915041288, 352.164878178698, 341.540601902377, 342.450238175383, 353.241003529274, 330.591880733431, 345.003937950707, 343.867202955702, 331.912063676841, 323.923409200112, 339.637306245888, 343.562287752101, 356.444766387, 310.732856005982, 355.02002770938, 343.577363680381, 344.408979735724, 347.924983816212, 346.870823423239, 354.052878764259, 327.591474490273, 349.83185836553, 347.475962064441, 380.298351594248, 364.421313697206, 344.501103485905, 370.120210223646, 356.475933111932, 347.241660938822, 353.70839324602, 339.952133103062, 342.999192903027, 347.76985520716, 357.253951992528, 353.457927242831, 345.746429834701, 351.123027128299, 360.83826315763, 312.629041812484, 335.052327691832, 345.58650409415, 351.479519497298, 344.834220841678, 311.636364743322, 344.65830893495, 334.551543520895, 347.459466717992, 342.600851698377, 326.315676297, 338.286134672953, 356.840080864648, 336.154355023161, 322.959180744066, 356.772850974572, 339.86989833515, 339.214507503379, 347.771472922637, 341.210870779345, 341.277642716711, 382.751870046202, 340.888805368714, 320.975680942307, 348.624159865336, 343.322137680582, 350.904916321677, 376.21259049915, 347.240022904204, 356.594888032997, 351.973124379761, 309.297745827076, 344.465610776912, 333.393766495324, 372.216586027782, 363.64141062182, 335.626157459934, 354.215657022551, 323.08934961678, 325.121220367891, 377.413003063557, 339.826757431928, 337.935482909375, 350.329262072979, 364.85609767584, 336.814238501629, 327.303387749032, 348.922453592346, 354.54417703768, 309.715073052795, 319.208446602977, 371.269483137248, 348.199451276239, 337.211109175463, 339.122211595656, 320.473615205799, 352.246146114229, 343.330327220948, 363.865576423589, 352.998790716443, 355.675290116838, 377.414359165567, 342.672792766935, 351.157901574152, 362.110953181509, 381.53927860172, 366.50919336163, 343.114902654821, 350.353008766694, 359.642137508544, 337.980735787884, 333.275539714503, 337.136045513754, 344.333227993467, 351.892693901414, 346.597774546664, 364.915884628091, 310.72179070903, 360.532723573187, 326.034897216477, 358.199248996372, 360.615693976222, 349.526916329415, 323.276859921347, 361.368652053622, 343.60789460825, 360.049183856554, 326.381803652819, 339.942541769394, 351.318381572044, 377.709820327157, 334.118282453598, 384.322983244246, 342.371785173661, 378.732073360722, 353.421218277348, 346.737722988852, 348.723831250143, 337.823598170207, 370.503874604432, 350.222825659401, 326.069817613589, 366.971353032546, 345.843723479552, 361.233874667105, 341.578110632641, 341.424427319532, 323.898939119943, 335.575340192911, 353.662030241702, 320.194035854836, 343.234785802612, 340.232313974968, 364.071361347888, 342.171465251046, 365.823769821254, 341.726001539436, 364.488544405713, 331.903731410261, 347.338577819366, 326.704846725671, 316.211118375221, 339.698900654169, 315.886479822942, 347.311719322766, 334.561754446771, 341.091942686046, 335.049364597935, 351.225842740257, 368.423873508463, 362.350018477211, 333.55255632139, 341.001030249559, 358.249664816422, 358.924636007615, 327.841662630722, 387.87051173121, 344.570738286749, 368.781132331068, 361.418463442142, 342.896170583051, 357.221587823963, 345.811153618328, 384.225167054237, 350.812046713269, 333.681449766128, 363.282251565084, 329.173931698527, 321.37331026541, 344.057787475017, 374.591383288985, 339.478903926324, 313.838992471259, 349.605614304952, 357.886712705334, 323.599862209863, 340.194840654469, 366.089974979094, 364.276905308458, 374.423896593617, 347.731601298222, 310.248819160507, 332.688279399092, 338.040509104336, 328.680107793147, 334.659582066123, 354.827159078423, 347.888518330243, 366.523324774319, 351.148813835562, 353.403208251408, 335.236628536893, 326.724605432637, 344.924802912091, 327.902173879379, 329.935303544519, 337.836234588168, 388.451463796095, 376.941468387806, 346.327132635504, 334.310075382896, 350.260434575238, 343.732604835592, 324.046977816369, 339.922817044298, 375.451501930401, 356.522928282561, 364.540246894813, 326.695717742157, 336.958471673121, 354.277747261162, 334.660403964381, 373.722573746613, 362.047302255606, 344.410772534311, 318.857883703868, 302.411738878791, 345.993651402993, 348.731031567671, 310.982787681247, 327.228196426233, 356.692597370616, 298.994375592643, 337.900490583694, 350.071637130937, 317.01642442692, 340.161504367018, 321.127876683887, 379.253402448674, 330.62637762695, 355.034940254562, 331.441520681893, 342.751434719483, 337.246714493206, 362.205620443868, 344.078682085583, 352.009075109921, 368.23204890704, 325.587457453395, 365.889823420064, 311.586064444833, 368.95486405919, 337.496945282963, 345.337573857658, 330.665337373264, 338.043625973382, 345.929051450948, 348.117153940694, 345.038084696933, 298.467495063595, 341.212565978271, 367.179865221348, 340.798294450244, 348.107798101396, 348.274851804445, 338.894515963771, 358.954079120176, 350.517859102167, 352.717501476803, 315.211023641379, 324.8617907516, 342.926605251383, 319.743326160895, 343.50084184947, 333.097653387835, 338.594323161522, 335.295802889731, 352.70366176569, 344.056348796041, 343.895256712697, 331.82513712117, 349.411074245568, 357.742086024607, 346.01779470183, 333.426908690631, 329.858602591306, 344.576394834966, 335.518491057778, 333.128461246011, 336.041368453922, 324.043748797267, 328.594600823988, 366.549886985123, 357.466003785408, 354.867995424443, 355.540243260238, 338.007788284144, 348.135013853266, 318.861525958588, 352.748285811971, 338.739379566734, 314.530733953377, 352.499898980533, 327.376448240583, 353.354703978781, 345.349593244877, 353.679541155289, 336.686753911551, 361.634221968319, 346.666867158165, 336.192238875541, 333.613667134291, 344.715330943004, 347.548246759793, 337.584152968161, 344.440447120396, 358.581950534559, 353.026321374878, 364.942827053214, 348.850324504596, 329.617025274908, 365.105594191913, 348.790847890958, 329.904872066646, 338.104301769543, 368.792702839028, 362.877441655442, 333.859286583712, 347.755355154287, 356.83600978993, 311.617951319602, 361.01123964877, 324.087655794058, 379.41103074845, 346.834419103649, 315.934324879856, 355.009364118675, 343.387538507519, 346.415487192243, 366.228531372164, 344.480953350857, 344.190023960207, 349.278370338704, 323.317669949503, 335.761593822281, 369.745732525392, 365.592944064531, 368.9847253081, 355.612557813334, 324.556481613351, 343.506690427957, 378.579839172856, 345.907419179205, 352.694381978308, 357.625517646286, 334.368273159153, 325.429616259549, 373.869655841591, 347.308773435366, 375.300102415923, 354.315644184416, 349.165387484524, 352.961190868142, 350.74815747431, 342.730625234606, 350.603229738784, 355.133611377874, 361.953988445828, 333.285026494802, 360.889638513657, 352.386608955383, 330.543276162472, 342.8602002184, 384.176815012912, 350.481594196408, 361.132066414631, 352.191636494829, 349.116366275191, 344.648931634717, 351.910508269731, 386.625359370627, 371.293227415708, 338.491890652997, 328.883611052724, 346.062766466223, 336.584782054875, 324.228849815199, 352.371323775654, 342.447039062164, 352.592996934724, 353.541277401279, 353.266534976883, 367.797433777147, 307.318692900148, 349.327362024636, 339.379820663887, 332.528406327774, 340.329472082866, 325.00362025428, 327.852403239171, 337.847626019594, 339.200656644933, 369.847229490668, 338.841893154218, 362.375357072899, 345.995412723104, 336.853017724568, 354.054489639331, 346.332157433821, 367.136073648588, 336.833937721913, 388.712256183175, 348.122847430257, 362.853636140043, 346.590530931114, 336.864998421109, 330.259598526868, 346.486442763343, 356.696234744851, 362.886964799879, 313.464860519826, 334.0075832923, 310.553384573418, 352.14956260054, 345.33299091244, 354.241482292344, 344.566627406693, 330.68957637677, 336.37899453829, 350.129313413463, 358.719512414727, 352.674658203583, 336.767487992696, 375.159465817291, 323.235978237809, 349.892601907168, 336.940623647429, 349.732066029603, 368.032456347412, 343.445268712752, 360.093422170919, 313.484742129592, 332.871171059861, 357.295589232308, 332.236105429859, 353.486934683595, 354.623930452114, 343.266044950406, 395.30116750243, 321.789126092295, 342.670368602381, 345.438659873207, 329.525823767151, 340.392264805794, 333.982938252357, 324.215330254795, 319.303466077042, 344.389735080852, 334.886097185742, 326.068630058886, 348.250452049366, 337.329292805179, 327.186871256926, 370.059533383839, 343.281281549829, 349.110350822423, 359.417045870319, 364.031341585519, 367.728999134946, 310.935713522657, 340.958682356735, 348.863636703032, 368.540161079806, 374.407014482791, 340.703946439168, 338.452742027087, 370.936731882922, 325.431871249255, 348.218666388299, 330.25118116922, 344.751657265613, 329.82511171234, 331.136615083377, 348.374160285926, 326.460263996706, 355.843629026107, 370.20754839617, 340.399014067549, 338.782503079606, 310.914228143484, 340.313810988585, 353.522346790609, 329.542921790713, 347.883712793434, 327.091108502999, 344.48801418805, 308.413411538822, 352.606553285336, 350.398183554869, 303.12076251849, 367.444803769417, 335.506759309377, 335.202743383726, 359.271742126878, 361.969266897553, 377.193984934736, 347.517868147131, 352.285220358454, 311.594524453386, 371.083451740945, 352.434853196768, 321.920112906832, 369.914537527582, 329.552743391933, 314.101994557779, 359.12124713933, 331.042488196594, 319.656222836883, 338.83493716941, 353.702040171263, 326.035870317166, 314.939126657392, 314.852666909141, 324.946708065018, 317.816985717343, 321.294471932384, 361.916421042567, 336.69733025148, 360.378515897318, 350.1549299124, 338.63776715156, 335.814034082887, 332.69433176133, 348.094179017817, 350.693729918888, 368.992187566559, 329.691722034646, 324.378767215122, 346.545284499776, 334.649951926458, 342.081335466494, 350.999581079539, 334.687828192651, 318.503152687881, 346.703966792306, 329.998791213537, 348.844893488492, 338.682969703238, 362.896830752522, 352.314981676222, 344.596672941672, 337.062162697354, 336.447921032867, 345.132272190314, 310.652163305138, 348.401822310749, 341.184595062605, 346.889373918291, 333.526302975458, 319.918508280693, 307.126796023579, 333.599879496226, 329.390708276014, 337.998839514544, 347.782897329326, 367.777537161485, 339.663067514632, 359.547354418444, 330.386721328287, 358.616358825329, 353.252150049186, 307.438672065887, 345.401461471999, 345.631108185667, 363.231328547621, 332.421140456981, 328.786486293626, 337.564542243922, 347.655607453489, 355.518387414538, 367.104226298071, 369.989745133877, 330.808346649611, 315.604017612013, 339.313328012948, 335.926248117273, 335.984161143619, 368.363486739829, 335.347439034884, 342.459966761551, 351.963585466731, 347.191755476516, 365.659646911648, 329.055560928855, 339.672339001083, 327.143545374893, 345.137167784521, 364.912530860769, 365.728284699998, 339.657508821195, 352.822680767123, 334.529084540745, 337.105519584408, 345.095819623495, 358.008006953809, 335.715984231639, 334.906185524854, 355.034098017131, 317.168107047943, 341.197116977852, 319.068307079356, 331.279946671857, 341.169056416875, 337.529378534025, 310.740231190144, 364.59047304083, 351.430525716966, 364.270968021282, 355.13695776481, 328.560237272654, 312.241568901799, 346.436143350116, 335.616366721663, 327.624249179619, 364.819318401581, 359.385910126481, 356.755131618549, 348.714748294351, 356.900979728882, 354.36976152884, 345.703508236197, 340.771163110551, 365.041615121438, 363.260937699372, 339.862669526603, 331.23114203926, 332.718515398964, 342.016032441272, 360.658745007991, 343.596045155072, 361.153622402506, 334.272571280306, 362.695911341649, 343.571568122379, 350.219864098985, 330.299559633091, 341.62390656385, 340.125554424456, 342.126735848225, 329.729778681444, 375.703902099058, 334.714932356581, 342.790402823577, 354.816480824979, 368.986351356818, 345.158704008733, 314.273505593903, 346.09367185006, 336.97809397625, 353.32394914219, 336.729604790281, 347.979060065541, 353.001459325959, 357.629305187001, 314.950418795872, 340.881427299452, 351.75650278918, 372.885692597967, 364.001570065478, 347.577291365546, 312.887944835438, 361.647181072436, 383.178911487009, 340.961209849542, 339.5520343281, 334.317770480705, 367.692510821993, 339.233487808106, 378.825687155386, 345.590116161511, 328.900551596847, 341.735442524822, 343.836755082439, 360.769514491194, 355.693257171879, 337.237293046379, 337.790784546661, 337.119955462732, 331.479845917915, 350.469510278612, 336.28450176525, 326.187461967517, 345.444788729323, 328.854993257922, 351.930826122475, 342.058338696635, 341.136515416397, 347.732228981183, 375.976402668836, 376.329869971537, 354.546386256754, 326.033421171885, 350.887068772818, 311.468116643967, 351.732030032516, 350.990642667672, 360.048704852514, 351.434451534588, 336.920530298728, 345.932191341921, 348.747738493956, 357.581651512757, 317.095446956766, 349.163791175425, 327.059402017743, 346.428105739254, 310.66124002573, 361.244410213568, 336.090484616101, 328.953345761455, 352.216995887335, 325.671388895179, 346.306529869134, 352.719025517041, 324.754137269851, 391.506147293616, 342.285013957022, 337.240874371052, 328.584391882375, 354.007906487621, 325.698093770178, 360.066115123807, 359.534142005287, 333.648956488354, 345.806055887727, 337.03083994586, 334.485622414248, 363.30088025915, 325.484220896624, 343.865172636471, 336.258447099964, 345.988750970185, 349.603915539476, 353.378459158303, 350.44969811654, 363.10179150277, 339.014971167786, 368.90073863096, 366.653985381624, 366.540515380113, 343.314528534132, 340.806466329199, 347.988921989447, 342.000190590938, 346.097143095975, 383.599734027412, 362.639416000843, 357.640094198724, 315.456217767075, 331.935930885035, 329.287848751739, 356.861027207277, 318.666878300365, 331.633897943687, 357.883465245752, 336.813222688455, 352.342147740725, 338.531618648531, 360.566188621314, 337.50173563856, 337.177039637782, 333.675740525108, 323.508095557116, 324.55400520697, 325.175433797952, 367.474666513526, 372.768815291239, 343.692324398828, 330.220030757622, 343.160391911054, 339.805432122343, 360.124752153835, 369.339064400008, 341.529891215915, 367.799686805849, 321.790637711399, 337.558812379693, 327.583594833254, 350.734202412875, 356.01515702324, 330.114789328612, 350.766184157568, 336.269029753649, 355.86744505933, 343.922434831674, 322.118236274426, 322.652756714538, 351.652739993073, 323.354588663401, 345.228218791169, 342.300249256422, 328.150675431754, 349.843874358553, 386.043746592709, 338.130117319628, 316.700262952379, 332.927394427975, 332.534741952395, 359.591656251064, 356.238011513546, 309.276049814814, 333.237762625139, 308.337773059271, 305.609477610141, 334.704119757279, 322.136145506841, 354.209467958742, 350.23992680178, 371.79693520567, 344.217019629915, 328.564009558176, 352.775088919911, 359.945103646052, 332.470836144167, 331.428586351653, 345.661486745646, 351.708256076739, 325.041945198379, 350.437150865834, 352.4946311267, 358.40125751976, 335.35451009254, 341.936082244187, 319.025375585136, 365.636654881134, 343.304148502659, 334.584072536158, 330.464598156135, 357.967789655962, 328.601518932039, 309.445413965167, 334.392482068578, 346.791335460008, 337.53249102277, 311.65021732688, 369.810909465673, 323.152831118832, 355.838151855762, 339.783952531494, 369.037129944647, 359.472943187676, 339.497441045891, 329.309734668981, 353.61434531374, 365.240804153875, 399.631310257226, 336.632424705209, 299.177939470132, 323.947124402175, 334.020446775583, 346.186140110123, 363.753710662128, 335.999106213599, 340.50740197864, 331.64634305739, 331.576010315386, 361.84106493829, 334.025975920724, 330.933256466655, 331.912719436001, 337.310665845765, 361.022396568778, 341.61277453268, 337.94072407861, 343.018962131998, 337.049941426207, 313.045874604942, 335.209041392684, 317.820154112746, 338.72459534818, 356.428122901822, 367.862186146463, 302.47196846362, 368.49120392561, 361.373340823689, 366.947509544212, 386.557321244579, 349.672628706473, 325.980677761819, 343.787922555769, 322.538165544457, 367.443147548802, 354.918883459599, 335.687786007639, 326.804511740569, 352.724024384917, 316.552984279379, 338.090094798171, 317.665868386132, 372.918540360391, 345.989250882563, 371.111213101416, 365.577913642511, 353.429614791824, 356.997782765833, 332.398696167486, 344.970177638259, 364.725691385643, 350.932436196102, 327.9734384028, 330.097140787119, 325.786511995333, 348.9617871233, 344.616184149574, 322.14466675196, 330.952911297989, 320.154283032619, 354.768514573593, 334.574398759684, 349.962036359408, 325.497238985578, 336.003794004277, 327.568518897921, 358.114870504264, 342.665043363035, 382.105669687471, 351.512782005021, 329.882259384487, 344.868417161192, 348.457919022379, 352.935665875066, 348.468934231424, 342.274480194245, 356.282918391931, 339.87277304234, 328.220672215149, 367.165773834466, 365.53930268366, 345.225496338861, 335.344547172974, 312.644472679896, 364.803580243185, 325.024787108165, 347.941567978228, 337.42578656002, 348.868488652289, 360.116332460942, 369.754097087303, 318.526242827997, 346.312092086643, 347.438954618367, 329.342755129138, 359.249123078208, 340.481364016945, 335.663055122375, 338.323888977161, 364.669894670615, 363.503224874601, 342.379694752249, 335.856150430538, 317.834149831952, 370.053094118252, 336.173071470638, 364.919975849263, 330.993566680192, 373.638149758718, 299.549666237694, 351.535880550631, 333.438323275526, 346.4785149692, 311.892702670948, 325.060592116292, 345.772423355367, 328.085781863052, 323.836341686831, 362.058238504768, 321.085135150281, 354.45269846598, 368.280692778196, 332.922805032235, 357.493032766901, 339.455874382386, 341.975896136797, 341.967148809543, 334.515714821026, 334.832200083211, 327.466461790419, 342.864078809216, 339.128595521018, 364.720770613833, 325.02204665911, 341.987183480158, 371.513498620883, 339.274519121715, 333.043318695344, 339.880189585812, 358.235102749757, 359.576519021881, 355.939239593815, 363.203677343459, 340.565844099513, 324.342775217258, 321.473377804809, 343.045536575308, 338.512464388729, 347.791959217675, 373.077820578225, 320.899799743923, 363.781287047991, 319.402170044272, 337.218324186694, 330.804577811779, 381.344040756243, 345.583948722691, 358.523609209399, 319.307663591977, 336.380796473604, 401.593361374038, 354.583647739249, 329.011243728616, 348.531609583085, 335.761402334785, 361.128232733613, 332.017563485767, 375.661458823926, 340.677553918186, 344.024292247242, 351.032244610103, 353.805558217414, 376.242937445123, 354.431111413634, 346.444361165873, 341.36457508807, 324.313330531473, 356.852063078723, 352.924577831128, 362.716264689521, 346.73921558473, 341.775804882631, 282.768491572637, 347.025741670757, 339.734981838668, 321.318927298736, 283.855793874195, 354.461757540249, 328.54612763476, 348.877662857639, 339.26735623503, 345.875719764456, 351.492611686875, 364.547137451335, 369.52124891526, 340.973108523005, 343.563090651155, 318.483067358297, 339.693244848591, 337.431076265377, 310.710116231258, 315.855520853332, 363.187755380192, 343.544295309643, 361.750590499879, 340.317366425253, 360.69958819728, 343.559124382205, 342.6084329259, 356.373867661448, 369.383787646119, 331.281627862605, 303.738278565414, 338.279273288338, 359.136930195542, 343.993206722162, 335.40567734665, 335.047619588923, 332.276543497197, 350.522839834532, 325.860070671924, 337.096385051781, 321.69746679517, 366.138243754213, 312.267547036179, 354.75022211851, 349.889876895075, 353.572206973791, 346.663133916525, 331.947363818893, 329.669212919522, 326.25085568373, 318.82740417889, 358.144342853389, 346.881447022466, 342.77889769139, 333.981140334844, 358.363027445213, 367.681630064333, 338.415748196657, 350.135026806937, 367.832604621968, 319.622827695494, 322.705808271291, 354.920959092912, 346.196383490438, 331.305734774535, 344.243679659681, 358.786907671409, 348.069922234802, 343.172271049515, 366.454124711983, 343.26507176678, 360.618523176076, 341.428445079745, 336.486867718606, 342.91339635732, 318.845504444533, 358.685327339362, 337.69330016547, 343.089381828858, 331.220405707456, 372.692859492924, 349.787761387478, 337.391117289846, 332.986983724399, 361.920510573243, 330.174263742213, 369.946293364454, 361.735766800712, 344.075802109458, 333.216696794749, 340.73619686708, 336.389251589701, 332.939332975811, 341.366341777287, 354.784503797688, 336.337528505149, 383.601115027504, 334.510235856427, 347.632043677926, 344.140049508372, 358.927889972705, 334.890549510077, 338.228404453487, 312.789073768716, 341.725478266236, 362.68821431071, 345.246061952778, 311.622526931075, 347.869501295444, 354.035180500812, 330.99164974124, 346.351117833983, 328.888924869745, 323.513956446905, 331.22541103815, 353.554224546878, 347.22313135712, 392.498385387556, 376.052624666592, 353.555949398669, 348.168659764757, 345.530031143728, 355.54344788526, 342.259354954052, 364.043114256935, 339.567365513457, 336.379440064964, 349.292756135219, 368.551422631044, 331.788623318057, 354.620894822512, 337.00737032981, 363.155074024602, 378.41945503571, 335.673032960853, 328.367969468909, 341.414489813285, 336.965316852966, 392.617479100162, 322.959117926144, 342.454035127485, 322.270548550307, 344.65410099107, 353.082568765609, 362.282688092333, 345.04556485789, 339.572802405797, 350.265282657079, 337.555216339207, 323.631937010701, 326.099756755372, 357.339030251606, 344.207342091199, 312.618709634654, 381.291326992983, 363.93435324437, 341.684697622429, 361.901353000516, 380.175075503153, 327.397790333335, 335.954556168123, 360.259616368936, 361.856262701625, 376.886664515457, 331.671828884222, 351.327060234717, 347.586680280597, 342.909343583499, 326.697443024644, 342.935145459145, 315.715427864025, 354.792401815567, 356.408909443272, 357.600003531924, 330.598502354095, 356.314571003073, 343.926275654466, 329.807679352333, 374.810372010804, 353.304161133708, 328.999799795181, 342.126367883946, 358.557310601085, 343.166008359222, 353.492754357026, 361.961585066291, 349.249893157674, 349.357559591691, 326.474651379901, 337.040609395442, 349.516135663273, 328.87985609521, 336.601774472445, 327.697174201189, 348.678219525239, 320.857187146767, 347.522377370268, 348.734511117311, 317.432577385612, 325.199683002812, 350.77513201077, 309.176271189934, 351.257229386186, 340.731280943344, 365.427405705648, 347.303826971702, 335.910170329709, 344.100393278391, 342.483709199597, 334.106200722467, 311.593843948191, 362.559110477561, 359.056422797119, 334.469449402642, 346.890230338958, 359.382616182876, 351.188404611808, 337.514069582872, 355.10622566325, 298.299121228128, 325.489668453859, 336.707560691034, 335.650269999759, 392.02124202101, 340.915477639223, 365.930253977308, 340.284035177793, 342.923892804816, 337.266099235301, 339.751966311695, 316.376761049299, 328.301334874547, 351.45447770099, 325.730836767509, 373.484418560604, 382.166581720147, 388.653676654944, 351.413785405763, 334.196192329192, 360.697487524768, 350.050596575627, 378.111683220277, 343.003028539938, 341.384353014003, 341.839034381684, 337.69848862185, 366.127138165055, 329.504600187537, 355.446301579897, 319.218921264036, 378.718172662147, 344.911968162323, 348.098100048326, 332.650087599577, 357.592972971457, 363.201208497788, 370.734930964128, 351.804258628139, 367.581488214466, 344.384983799668, 321.846049096629, 330.21882678943, 320.283426576474, 325.999397194439, 352.86054356492, 343.517376339108, 320.599145925863, 342.603303399551, 342.599710860518, 332.723360012354, 318.025923590013, 363.019107899836, 346.850433702339, 352.760751167874, 355.409089417358, 338.605534364889, 327.750537834526, 351.436313537974, 355.337755819016, 332.021147991051, 342.550345670237, 355.934630337966, 326.128818510012, 337.719399977124, 359.24159807612, 363.647595823313, 328.257910725637, 355.840805893424, 325.794416000426, 345.486686556559, 345.118746692256, 324.320881077413, 374.002653293814, 346.06996992727, 355.599727898869, 354.958892511366, 349.305755683961, 370.303117942018, 357.728677676018, 322.844512234008, 331.344649370504, 375.032418249511, 349.325943685138, 356.024562007102, 355.909643335117, 324.897453712257, 357.018927507673, 370.327637432732, 339.042673149735, 346.704655337853, 334.062435958971, 340.354726620068, 344.288760329825, 362.153703831017, 352.299073325007, 353.620651639, 339.956855993702, 331.281345649205, 377.195399668832, 348.127443941866, 331.901276014848, 353.147482270754, 313.297797783758, 333.023712213662, 334.368640124274, 339.063261029413, 348.221187885, 315.861810868772, 368.038406602279, 354.310758434284, 384.377293446218, 340.211375480055, 334.551166382456, 347.651197405102, 325.139528116554, 334.484486626119, 326.317915727609, 349.935933891439, 340.068842137109, 361.83316852416, 325.120272029374, 332.652413366162, 328.123816983548, 341.296654015523, 359.669463558018, 370.131863327167, 326.896676073274, 344.985708536112, 351.269619439681, 383.801510418377, 352.849790489122, 368.523653091625, 356.382191297343, 323.574268859544, 317.026097444822, 353.916626154565, 353.681500991333, 361.335000573136, 342.903971046867, 331.606797571727, 328.91621037039, 322.022752450243, 305.786869555832, 334.629764157769, 383.746997206468, 346.559779447981, 348.937152907589, 358.228775957092, 361.377944889346, 324.198151311888, 343.50471951246, 359.551338922511, 332.038086804997, 323.9122903729, 342.32567741906, 345.239224781225, 336.771992750545, 355.098374209969, 340.849167602264, 334.943455014906, 337.617031113676, 340.469506218782, 356.348369658102, 353.757757076743, 348.375779441036, 312.716444267192, 335.313916254061, 342.579812726232, 369.549801737256, 329.095425076627, 368.432397791004, 331.131378018189, 320.517690155228, 364.744469964402, 325.038734365262, 350.682775341208, 366.952366815022, 355.697793829139, 363.065316291675, 335.187175038645, 326.528099912974, 350.898667679047, 358.884313054279, 321.322852142627, 326.814287773859, 323.358920501219, 342.819539993666, 340.004710605237, 339.444841920385, 350.624213036586, 341.407676309435, 357.013051669109, 302.565341570099, 382.780312069188, 329.995400928557, 354.881043603538, 343.666452774189, 343.440531619267, 338.800079025912, 324.599205033836, 346.498432270864, 324.03218006304, 335.36795364656, 353.565343524336, 309.764288145222, 352.579246033045, 348.502230866025, 311.999877351691, 339.435528252963, 354.893786982696, 337.960985205488, 368.813063196967, 349.128088724841, 340.693378664465, 323.457428604821, 319.105040589276, 346.423795179329, 339.418293843255, 320.136528436328, 333.11242409769, 346.394281780958, 303.747214648334, 320.334215825533, 349.678783562709, 324.526360536753, 326.629886686699, 360.430782902043, 324.228615134416, 338.872439577613, 367.15477063394, 307.586224326176, 334.446232583174, 340.653969588418, 371.739052514097, 336.337197173843, 336.689982589468, 345.514973260435, 349.48372170856, 379.755347636067, 347.73053629205, 345.449236402954, 357.300234892072, 359.042672758166, 346.739426881726, 310.184920622728, 346.091894707979, 340.915261399888, 338.315024456381, 386.89316249569, 315.063771210624, 310.809495084092, 329.335012777557, 347.646213666696, 348.768307943741, 295.164365681982, 348.346990825142, 308.870875644304, 315.656488440285, 338.957408542481, 337.341076340432, 317.193188856515, 359.273095784236, 347.536820174663, 333.278758540409, 366.414315909151, 341.202726721087, 362.90570902169, 347.040025846486, 339.467717643952, 349.150484232559, 324.758423268365, 329.748855965519, 324.634793006142, 346.702072988475, 342.655127569808, 367.156844459849, 380.802669950792, 332.246936668384, 332.756640769742, 308.677370334958, 339.350895884114, 306.678244729312, 348.523905493438, 338.092580041619, 322.152593738859, 324.50932572332, 330.503849720341, 354.759950315687, 348.931681527109, 356.940081165195, 335.442231276944, 311.188824495638, 351.10908826308, 330.415680275114, 369.318852105345, 346.462646298436, 314.763918449762, 361.808534752624, 337.968761598099, 313.807650996713, 352.888010552306, 335.434405444034, 346.1981556381, 335.041022828615, 339.538999588513, 331.256343736368, 345.659695121035, 343.93486956172, 347.039353221017, 334.091664343092, 344.19705335299, 337.922106756858, 327.834953100264, 313.028491883634, 322.613460097, 342.855616613445, 349.261599460377, 335.606492140918, 303.221983120124, 346.964102370878, 325.643072948087, 356.247646085957, 350.397733703261, 332.667127876042, 364.205325965397, 332.458908041666, 329.08875044389, 331.562461465019, 330.448441198725, 345.380121711622, 353.181776775535, 343.363284535837, 343.698518271461, 339.951312453016, 333.098682151217, 325.638704405773, 357.469356877025, 355.600187104547, 332.884945554099, 319.292683086897, 368.664816496766, 374.396559366661, 359.145604869263, 330.099302170917, 298.756720134374, 342.158071575796, 342.861230934425, 377.114307317611, 339.276803553598, 375.132823401696, 341.969063556317, 352.713251946747, 334.950136217649, 342.21989445457, 343.50870611306, 383.588803576, 326.628562535943, 365.989602383913, 333.430927953421, 351.431573204235, 339.298435043108, 352.941830972532, 336.555734185361, 327.859957686068, 338.390479590958, 324.754494709891, 345.381224177345, 307.298813812003, 346.497811684524, 324.650376722409, 326.772829266866, 305.929843081237, 363.821294026258, 347.866837650571, 365.518545284914, 347.681040281748, 335.507054876757, 362.776636963882, 359.970763110216, 336.409934412141, 338.082672548872, 358.438319683102, 355.818977905644, 325.652352065852, 352.110863924608, 341.385808893106, 345.290378870661, 335.098951371326, 345.053606892206, 364.496540487606, 329.795255598514, 351.72547779657, 354.840362978251, 337.219056749898, 336.392627081835, 337.296321944477, 349.636930842017, 362.414909226644, 328.215151594878, 353.107868691255, 338.681379241212, 353.657786208688, 336.474973270757, 347.998913013323, 352.200689162974, 397.814932045394, 345.559420279834, 337.143834073635, 334.151539655974, 355.753507060814, 346.840276346122, 314.140955969825, 376.79700010566, 342.006758071965, 341.662024275372, 352.211626103609, 364.579309339366, 330.119839051769, 347.396595476865, 363.95614323899, 352.143840262121, 317.527660931178, 338.033575268487, 352.003457809584, 343.187184662191, 345.115894317254, 311.981332855348, 332.645819755266, 348.600932045733, 325.437946804726, 327.721498368519, 348.703326588699, 382.031578367335, 342.588114207054, 305.867186477556, 344.904473587986, 350.138869245803, 364.96826427008, 333.947389635077, 326.440148354263, 362.193495738732, 352.020117740454, 313.478642622145, 344.307902740448, 330.595645917982, 308.20936422055, 366.812327599162, 352.683799816557, 335.395582324124, 355.216937223361, 308.075946429136, 324.955286836267, 348.491755690488, 342.682595586137, 348.803152589427, 388.237779374579, 327.449352602933, 327.95027909869, 351.154719712482, 367.164148199257, 342.498905596891, 362.530151616658, 355.718474097835, 343.285197706783, 356.267561143596, 348.641661039099, 327.04105925712, 349.92207389415, 338.275704964835, 348.712036150578, 347.718727498459, 350.819955805378, 356.381912648311, 352.708299455751, 360.911700469596, 341.126688563669, 357.729334679383, 338.327374035044, 336.973113654661, 341.224452996302, 371.652771733679, 350.046917310414, 313.360081859758, 305.316392483579, 349.396829141422, 340.215966447632, 325.421183129649, 366.435385632168, 355.052595295104, 347.828851817035, 330.743308715191, 359.699128455069, 329.008311793109, 357.234164697124, 316.757151369859, 347.916877988801, 318.308447740293, 355.899550512491, 338.351119816977, 350.309658506143, 334.298657523919, 354.658188523012, 365.507156574485, 326.591295711274, 340.592176171719, 343.584969159749, 341.312371992394, 326.835383623358, 354.64436504471, 329.771637890367, 324.771563294044, 364.884091574137, 339.843004502767, 327.987357037579, 366.330428958607, 334.790520164447, 342.623587053416, 336.941283312246, 310.366756421473, 342.154821148057, 350.908508451795, 336.990163750553, 327.555656772877, 325.946779653149, 322.464086916357, 336.104114776705, 368.232658963799, 331.985222724695, 347.784425629022, 349.114837104741, 362.087464620365, 338.43502907461, 306.530180268623, 346.36555123039, 329.015887998723, 340.026946191604, 335.923077494783, 332.854915765074, 343.667274757942, 338.409584097259, 327.243379784281, 370.063923593022, 345.074385010883, 355.516629908892, 372.744166540735, 346.027264135716, 335.586609058531, 338.323726384087, 336.410770744696, 346.599344928749, 333.82497808589, 344.178084917617, 325.59110381589, 327.726583107403, 333.368183051545, 373.620616881587, 339.991075876751, 341.663994886698, 360.701035125827, 339.076738889542, 382.952854900095, 337.466534395962, 359.040054439307, 344.380842330615, 355.652464318365, 361.249159116193, 338.808390043345, 356.235013251834, 323.868721228726, 347.75817708339, 336.995106972977, 360.999983888425, 361.862513946465, 314.069550918957, 350.508578860915, 358.781528400892, 312.019155345561, 323.951457352919, 357.364057683394, 358.368452143688, 360.538727412328, 363.93251780243, 311.543596317903, 309.904889611194, 349.811736350182, 329.994651341489, 356.243673777966, 362.845554738103, 345.249250238158, 350.236805747396, 347.909777616478, 344.416546540706, 348.493753013673, 360.731126293963, 341.600456891674, 341.581369392758, 341.619168731342, 319.092976393332, 310.764695175541, 341.740784474158, 352.978330034434, 340.051282594766, 353.343615722668, 323.86590674453, 353.899163987216, 360.112091153259, 350.92285060926, 335.499003810112, 329.977492259009, 327.891491357939, 353.102374165761, 330.972566654906, 305.949478249897, 376.454264742272, 341.793623857817, 336.364243215777, 342.119730582866, 330.180928244241, 364.869101395851, 379.693281453862, 327.294161071648, 350.005461841109, 347.712530887285, 343.044740844018, 377.305845969875, 349.368330793299, 326.556027867579, 381.514783528398, 356.116749875487, 330.639498389783, 339.247948755881, 353.550582623338, 339.21518187812, 391.413179025441, 368.468798283415, 343.288699411436, 363.070275143754, 314.40936250441, 371.752397691867, 345.7621547181, 344.683447606999, 337.046071738284, 354.230754178485, 326.519730974939, 345.859692768871, 334.052665147135, 360.492399029884, 347.754432724217, 331.41227255959, 343.057104466339, 354.932473181194, 327.185025489173, 317.606514700996, 333.08946902456, 305.476835471123, 357.856952807411, 331.672711067148, 345.527117518332, 360.48129239056, 366.449589610978, 356.863777906485, 341.509897079199, 351.54311460568, 350.633993078305, 339.875646615199, 355.770239125844, 318.85150585015, 330.572941737869, 371.20951553124, 349.603322417917, 363.574064488804, 326.022848354434, 350.458353954198, 336.26831728298, 350.048667223489, 340.927536180697, 321.781906620562, 340.252847299669, 370.220433008615, 349.968285795033, 360.685585275501, 331.084593564055, 353.104544516487, 365.506396276102, 369.58443804277, 316.562632584079, 343.94953338333, 351.319650186318, 346.426026705249, 343.283547184426, 352.06898558614, 331.928670564895, 335.897327165056, 346.884403902027, 343.589184805969, 343.625621001681, 300.23642675371, 338.465468607013, 347.286754480734, 292.351665230308, 350.331101959769, 352.83518943017, 342.103628213685, 339.333400679093, 356.980391536365, 345.626143669651, 337.373597849495, 332.609151124813, 386.19765430527, 316.020671340141, 340.48791715514, 353.434475685299, 360.601357107607, 342.090290548458, 349.030786945079, 320.156883781199, 319.579910170645, 366.021891480426, 338.161484986307, 357.447899782702, 324.565546383294, 346.711250678941, 335.798220873139, 311.25095697732, 354.376282700767, 339.20786748041, 341.606647791055, 319.096568431248, 378.141213510777, 342.212115631734, 393.013240406114, 370.105085931376, 357.506552083391, 341.0494638657, 374.927252587327, 345.342955916246, 332.532525155943, 363.963898817011, 322.26168745592, 331.58450753158, 286.645745615633, 312.091345621937, 355.318735207235, 354.038249563391, 331.8430737057, 349.760502430869, 345.336644412551, 316.738444868767, 383.832855375245, 365.097170227252, 360.640206895572, 358.051478545244, 318.854784002419, 373.223285613409, 283.148982393553, 329.07820894709, 328.547508129225, 359.718127552608, 332.238851145523, 339.574521404013, 332.255564325605, 356.608533756651, 315.435866939959, 369.923125807732, 361.866356682071, 339.014782677722, 366.008903958981, 366.501206661319, 313.32999182242, 339.101038049073, 330.303044159085, 319.932697198776, 324.406987667489, 340.210964967109, 360.722794256766, 345.961870892799, 330.109467939062, 359.910673659807, 355.694073393753, 340.188382720688, 331.739000895903, 351.089115121096, 356.494148650933, 344.575291666407, 364.639714506751, 350.395729600764, 342.230696909443, 351.882563882795, 320.775921032374, 312.242135533696, 352.492443172208, 307.789831114945, 360.062826655535, 333.146784955865, 332.074733003755, 334.097839694233, 361.095301533887, 308.646946898541, 336.081701204112, 342.732151201689, 352.539454182171, 337.404973181841, 340.717157736216, 337.366085166802, 339.727858641152, 366.135487974507, 338.943747281521, 339.936881267803, 347.421699801255, 349.25706313539, 366.17775778526, 331.40745181975, 330.661853715216, 347.51029517274, 360.632303929172, 340.486575114989, 353.445458974557, 347.155239968971, 330.135260564665, 318.450674781481, 359.737205323498, 372.072785549052, 364.468380932989, 321.478155598294, 337.557402726397, 360.85395020215, 366.265228004628, 368.725705305573, 356.122191747649, 339.805814748096, 322.585383268047, 326.167234492855, 342.189431579119, 330.750090335425, 358.074305223616, 339.496102800214, 332.199073596107, 353.050519759156, 330.538307872619, 364.247935009325, 343.208968872312, 332.614813229321, 365.802377394484, 358.843726490418, 356.353259152258, 341.756317279471, 339.048276662441, 357.349190892947, 375.455161891018, 367.866769148123, 372.386409906086, 319.057858773605, 347.789959322245, 360.400970105818, 317.881227949985, 311.862982973046, 365.428515379517, 335.079718182543, 346.729314887042, 330.153411733152, 360.581731172125, 341.198970293961, 338.34014039661, 326.30978675392, 349.278942214754, 345.565912865567, 347.437392551009, 357.517370002792, 353.979783186314, 325.6706489892, 321.404080619188, 333.391994178346, 340.522442368579, 315.058216442132, 358.731154510979, 364.115059356172, 304.434307652656, 341.46405369303, 350.071493958335, 329.071051864931, 357.316059258454, 326.640545162229, 358.74797326958, 360.865600098966, 332.633602730577, 378.439318685682, 330.773209659428, 352.256178214732, 354.818990646428, 355.154455588952, 373.998201041359, 346.670674784757, 334.258255090817, 347.831196685828, 357.817903061083, 333.960355259903, 339.147143923197, 316.489672705962, 339.166203197192, 333.727589430903, 317.11984927506, 343.279736635753, 376.93231055429, 361.206325358732, 362.551814271969, 318.51715612524, 323.904555843214, 354.95979870274, 337.892013995626, 335.114951540069, 349.495643814983, 337.43349331289, 318.357702566813, 353.289460905111, 331.253353403971, 321.508563874815, 345.402945079924, 310.612419761878, 371.037482318514, 362.707447827164, 349.336814488193, 363.135104246372, 328.275165887133, 333.015838028613, 322.803225384739, 358.781304262182, 352.183818118651, 338.776914741762, 339.725800966684, 343.805594290557, 352.065258574836, 333.865615084633, 345.163714813723, 346.9229974557, 336.834547695211, 355.213576940369, 353.260294999775, 329.270257644912, 369.363753029623, 343.389907797327, 374.711801902486, 340.97638754225, 343.010528885781, 319.04760127296, 315.126260186454, 371.98549797742, 316.447158049875, 328.298455365389, 330.631568486431, 367.980109902041, 364.249245446906, 330.613424388473, 345.283290808431, 352.754484565555, 300.452936130672, 360.69277843349, 343.818753247285, 328.605334818755, 385.512172781869, 336.168155187177, 329.440789040959, 357.674136282488, 363.363051014557, 348.727109323534, 351.817237614427, 332.742156941193, 345.454998653391, 340.458706315691, 335.720830638477, 336.254528612222, 378.257145404649, 333.507726924843, 369.464282674714, 334.87227751405, 330.238615416611, 351.185042925232, 337.858235894289, 347.597082748146, 355.852985062662, 319.890805441969, 349.242795295369, 334.558267034475, 330.229492879255, 350.442720286769, 337.799291593304, 347.799847524291, 346.606403260787, 361.213439774266, 325.397155552795, 352.876408949983, 330.529950438899, 356.759949157374, 387.294851895696, 329.473635956121, 335.001422463791, 335.84552924061, 325.489493829858, 348.476334963209, 339.812305540385, 362.260786922977, 352.517342322775, 367.2932456756, 345.923541477858, 343.655899587568, 336.487563948687, 328.778381007333, 316.834636276199, 332.676049203154, 324.433830478404, 359.453738009918, 320.05316737178, 376.433231557017, 345.697439262597, 352.802361752162, 354.808568489546, 338.322973172726, 335.911389780736, 333.755720283841, 345.984788760879, 322.750795412264, 353.642271375878, 338.618428968457, 346.979299538121, 362.525839352308, 356.306549887206, 340.340854970447, 349.242365781943, 370.451250978951, 346.423446999452, 340.735073862663, 323.326190165311, 344.948285463088, 341.915824751183, 374.423784644243, 340.488504642496, 327.949370455086, 334.912174516469, 338.77027983256, 335.73511632388, 327.872287879936, 319.028093022789, 338.768231786838, 300.879061890178, 316.462076601627, 384.082344702979, 367.936847588921, 350.476317204737, 353.320399147959, 340.100266973926, 316.958649192519, 377.114751629268, 324.487457300588, 303.98865578476, 326.539979252234, 352.476389908661, 333.76030206516, 343.155791723058, 332.370960684335, 348.976689983423, 354.12767307328, 332.40946068409, 343.917395713199, 366.519415166056, 347.520471273537, 370.611785795414, 314.987752908812, 342.774965342406, 340.12778667179, 329.709942642085, 351.810700940846, 328.403639862696, 344.085094040426, 323.371972185551, 329.265755929149, 322.894660414194, 357.6756389941, 343.83368159844, 380.658182847103, 338.606537927054, 373.105959270494, 371.741171817938, 354.209369037307, 363.052753771296, 312.774971151008, 326.29103118793, 337.544716811925, 347.576458221424, 350.228662775656, 360.636450581078, 345.122510045505, 323.972116358009, 348.840442099809, 350.291442908495, 377.777071046558, 320.476040283671, 340.629926678731, 329.600229487257, 361.038159057446, 320.591460931114, 342.388934119057, 347.189029082454, 365.41267020564, 333.509128053451, 315.340445644518, 325.349748543436, 307.714675716051, 358.83933479427, 373.150676763877, 359.589022412724, 349.618998749944, 321.805345231271, 339.006094817252, 330.423621525475, 343.090189931845, 325.988914278565, 348.552954915774, 356.139652748029, 356.608461864397, 355.381024123079, 316.277485894815, 338.408577028128, 341.877827798846, 332.456596689271, 363.329749134917, 309.108005200306, 326.735423138122, 338.848509584002, 309.392786805708, 337.446610994493, 336.392378045697, 360.004445409897, 386.207794629216, 340.606974679368, 346.600538207685, 351.608133200729, 320.117356343225, 351.644832387418, 347.422290202573, 354.196014190989, 356.980395357795, 331.598459787863, 337.129733908885, 397.809906232121, 355.246316722741, 336.652783207456, 381.647672545909, 326.123103475354, 341.846195987769, 358.510782871308, 350.594596507316, 336.666424274541, 376.647253300782, 334.188516043814, 357.337627550954, 332.784442575168, 347.110071124965, 298.176107432234, 362.6340033487, 354.796431104787, 326.642008371432, 360.086243042383, 340.0642668509, 351.759280495962, 333.917844898917, 337.940064342635, 359.801569679332, 348.41365478645, 349.868994558895, 368.232259468191, 332.061983928342, 333.602900582079, 366.32263241039, 337.116036506266, 311.216082156283, 315.207200852881, 309.733209164705, 336.168547693812, 319.128657568148, 322.60875677472, 338.337119400467, 359.404604365352, 294.476107196975, 327.47818350815, 334.584846126141, 342.403219189717, 360.192837243685, 323.483514899474, 316.979569807796, 328.098183918405, 348.181588878245, 334.334569387975, 349.187825292923, 348.567393022009, 343.075441075814, 348.836045909987, 342.566633817375, 386.145127024698, 344.236345830151, 336.592391293917, 357.797717468392, 337.102584026589, 348.996247236274, 378.299777335667, 344.476112227224, 337.249521885228, 334.769953350081, 335.600981315542, 347.478605518424, 352.170341258087, 333.748475409599, 356.757603051452, 357.353740439208, 346.927238905604, 326.451496659144, 350.862407421258, 329.658305918254, 337.633795705771, 352.822957619829, 354.17557449458, 371.195867444425, 365.735923143037, 356.9875150662, 331.409519482863, 330.546868599721, 349.516444823949, 335.216967023112, 360.277917396007, 320.933563759748, 306.664424668757, 347.184552315346, 340.445631890823, 333.576932125996, 343.910085153212, 352.172227487571, 331.114933048615, 326.234962923414, 348.714865634314, 341.819639685753, 341.652524060546, 358.288504932059, 369.107946246074, 308.388702076964, 335.878931982766, 355.270731406437, 325.731112788718, 350.491704681963, 356.053807074901, 351.009481327995, 325.250548773917, 308.376074135822, 323.80234450369, 342.246537324277, 359.785121294932, 347.886365876767, 319.068141938486, 346.106598388411, 366.44765865106, 339.072556570224, 340.042993632229, 339.151525234405, 350.070282021502, 354.01662232749, 348.875755733844, 355.807718464725, 344.183484193224, 395.911201579172, 356.876933802524, 338.848528018709, 350.986506192052, 349.390078089481, 348.307417505665, 354.235990836816, 318.253640690828, 315.217164791753, 342.12263328125, 334.337020163455, 324.678431509417, 344.059320733947, 342.144799752653, 347.793568527462, 362.18548623773, 348.931361258142, 347.769173172248, 363.526983835348, 355.90317647348, 332.551510400554, 340.362998994044, 342.279381349628, 376.458430764549, 359.192682874832, 357.150681242659, 355.737555842031, 344.918559051523, 330.826851445105, 354.205964941244, 367.290607903451, 345.933808512369, 354.778662500959, 353.588083633845, 341.136862910487, 347.346807841385, 365.357042175848, 326.285254533318, 370.255634342261, 351.448585546823, 356.232500806763, 368.58694254505, 325.64501710996, 333.052916279569, 337.49248432629, 338.996513873028, 326.000875556041, 311.746198337282, 355.794611574154, 335.11209269457, 337.121085244612, 343.925421158778, 356.167389290571, 347.708381231693, 331.716506097976, 359.126911721806, 345.413158927902, 351.50025184784, 369.12971892072, 339.555739468814, 371.383279108752, 353.824718784159, 325.948905827683, 375.027347260111, 363.474982938706, 339.786891133848, 332.194120640048, 360.456428907252, 365.408388214063, 322.257243790446, 361.618359647497, 327.552397956809, 353.99351579869, 330.060056920698, 355.753472904488, 361.481376258222, 331.538489678454, 341.314056467635, 321.034132932323, 348.643335138115, 365.472354081259, 343.921861183452, 350.550979639028, 359.798263743119, 323.981290526821, 374.830797901565, 344.908619244719, 356.914608630167, 306.22421046543, 339.263666163052, 346.809347708908, 373.08108287119, 337.258021056376, 353.587647412222, 314.198845197607, 347.356778709909, 341.959566161065, 357.451198576747, 326.840630687194, 343.618984605266, 322.685756289168, 335.300931278783, 322.966663704911, 317.552430682562, 352.821775961236, 355.92758109177, 327.509079548151, 313.372011491242, 348.65050794498, 339.489265515118, 322.835071048506, 363.533650453968, 329.115840817154, 332.729043947875, 349.169078949062, 330.502162465714, 344.149021701849, 374.364364259681, 352.491314340357, 340.098370994457, 375.290062576587, 339.567643310734, 333.726069515043, 333.120467235648, 313.605235429158, 355.140532794805, 336.397257341238, 360.463621750673, 332.192262554086, 334.549506233936, 325.478839227992, 329.355831134505, 329.490672512167, 352.144734157762, 359.310219408006, 313.333276448996, 337.700227867977, 344.944644266364, 372.844778566555, 356.131012510244, 328.676416189218, 333.784109130945, 360.723996992075, 361.476209165052, 364.386509889613, 350.366747087453, 329.536395062156, 316.408934412441, 363.291469369729, 379.948959733852, 336.204968533687, 298.799774497337, 343.578058039747, 363.842732580157, 346.039425951215, 350.346370522329, 320.42675472719, 369.695807002287, 371.348886018192, 353.829306576966, 339.612506998335, 367.475551093283, 330.598370584977, 338.669033360783, 334.564279496585, 351.192721736609, 347.733647485201, 351.483982318973, 359.520697243513, 345.353964617058, 343.200061357423, 324.723285369013, 367.254673795758, 340.7509987889, 328.377785451735, 329.359515576157, 387.212862654727, 392.579627926574, 354.827732160443, 344.924483807431, 359.073352890905, 330.888509167533, 374.892249158078, 343.245739703168, 347.939579533896, 353.565140615887, 341.144654860484, 352.775186449774, 358.35966266374, 346.343386703151, 357.36530208786, 336.15111149159, 364.336591266461, 333.206090553927, 364.214332988384, 351.31390214873, 357.768995326063, 309.698564787904, 343.30067921068, 347.482197275965, 324.103037376752, 385.75417313557, 325.811489256888, 307.991322675437, 328.074028799031, 335.939673791104, 349.113705189119, 355.460893649015, 361.016977131084, 322.343586950771, 343.237008751386, 342.751942276491, 340.954869064345, 356.4492194625, 334.886710065486, 322.994627575457, 350.81292790927, 333.758312944313, 366.370155060447, 316.165552368922, 334.494531777527, 332.382246824909, 323.282852440251, 340.30862754958, 377.84816441465, 352.82196914719, 320.236238744158, 331.556174362052, 377.863827868015, 277.476749989416, 344.2882232078, 335.721810519543, 324.43420321554, 354.403484171047, 360.630673554266, 356.523053738588, 338.744601841789, 355.83810620782, 317.224509891359, 364.006366204984, 334.87263118356, 357.079754824215, 344.594423213604, 334.815303639454, 347.485897023949, 354.431947952646, 329.563431933096, 335.591659875112, 345.961802898846, 330.329148640492, 285.155220855986, 346.753100463916, 357.143584073381, 350.144514402327, 369.431066242683, 317.686416611824, 368.872898387387, 335.960946486757, 329.136613195061, 312.013364836528, 310.228762081113, 320.268297593303, 358.870684597678, 331.366105360851, 328.671890100861, 356.107820536574, 342.445025584015, 385.172380545735, 351.766011448581, 352.59692493694, 313.606310383965, 365.904717771335, 336.91966622884, 346.320910141414, 323.611639113456, 362.204934102332, 352.124205685683, 349.997797912105, 360.411419307859, 352.33559373096, 345.809635221405, 355.391702448446, 333.784173297579, 335.45220828826, 359.942490195958, 314.790307288518, 327.693014701254, 349.494749764525, 312.200193155773, 338.340609248747, 362.022706456863, 351.350438527864, 350.006239462676, 352.002853663119, 332.958629658157, 361.930952574265, 322.645661407208, 329.132409304293, 322.620466790925, 327.339473981856, 346.10945646138, 356.748502893333, 336.755183675599, 361.100558281876, 350.311685822261, 333.783800455336, 304.112850116852, 397.947064440562, 392.535349794124, 345.90230781499, 359.696273539289, 371.339436670195, 365.301696385477, 334.55618385546, 355.59743806917, 351.218227680795, 338.567705844233, 359.502108322537, 329.537265207681, 349.160950750587, 311.483309033275, 309.751932203729, 324.98837177853, 339.797779626114, 302.106118239579, 338.658239620485, 359.745418514147, 377.571419161796, 343.474561305844, 326.708457118766, 340.419617176926, 354.85894184999, 343.024835767966, 336.789349716324, 353.355567732504, 335.881253605969, 332.493885224445, 361.748388165623, 348.945389645371, 347.696560384363, 323.766365337127, 360.251701542129, 357.498084683173, 352.885801926409, 336.83009820312, 364.172542631841, 320.423569131783, 341.939185759364, 350.934062539758, 347.915097883492, 347.314364172189, 341.472368983398, 323.792852682525, 312.270924206069, 330.162826463198, 325.891916779168, 356.166102730607, 340.09767419075, 360.34308540048, 318.830536914633, 362.717956798917, 329.459161633353, 359.084559291013, 348.759411772507, 316.049622981686, 332.347293996676, 360.795841751859, 369.699754106099, 326.494712135918, 353.732469858411, 357.06738734839, 371.494211785015, 324.463735662076, 326.891075427618, 358.357254340785, 355.162105218005, 338.762823049153, 333.061537464731, 362.149095458567, 342.221366509002, 334.732373728937, 346.147972605031, 352.95272666148, 329.738667072369, 350.584617865867, 339.926794123825, 318.409653057543, 359.536544204123, 345.80834235164, 348.93784164165, 346.289145061144, 342.183308425747, 363.620415112506, 309.849002407548, 344.852985125575, 358.421519050742, 305.362296940404, 352.466408252372, 353.186707364595, 339.484754100269, 353.021317421008, 330.007492201049, 352.724832213369, 379.479713521152, 332.626975168857, 342.110387442873, 359.854104846403, 342.356854604645, 332.455073822888, 367.904350390079, 357.329126193182, 360.235864557707, 301.184859576692, 380.480191314343, 333.639476134251, 350.060995318436, 335.827969304388, 351.70810144787, 354.972765937018, 310.858767305771, 306.949019749424, 321.656741564095, 367.40632480626, 358.294405876695, 325.588108749002, 336.022374322163, 361.052130108095, 346.798747384702, 327.384239679477, 359.742469504214, 333.695988179131, 354.989817904548, 328.145678539438, 347.665706153032, 315.871030335987, 352.692675955081, 328.934359866105, 353.338299072597, 351.606847579119, 333.589877611303, 359.536184194096, 357.578286978231, 339.642780590327, 335.414978693884, 330.838997660124, 343.923159845549, 362.399998978899, 334.217860844123, 355.028044207688, 334.497686468995, 345.363063188178, 340.661446469122, 356.585194405623, 351.338779555688, 363.539668755769, 337.630670969485, 296.275223597113, 360.078943053544, 350.422032137344, 359.099451714773, 347.298244515457, 349.085538529964, 358.029609786377, 371.104356425595, 352.92796043817, 327.836205154446, 355.074592340049, 311.278889330323, 364.985609490929, 331.702540835206, 336.946265297532, 357.85668058025, 347.215025692461, 349.702820922431, 344.167267140525, 366.23771349166, 302.356787284549, 320.226211412705, 341.339104913563, 336.245623382614, 324.090130613442, 345.627167439784, 358.771690574132, 350.661451435547, 322.759623251467, 355.94642008744, 328.762395190607, 338.270151775377, 349.010892778729, 345.346676759313, 361.435428700328, 368.805610092781, 308.120197730484, 333.587040480002, 340.069343963747, 354.384686135465, 334.965900624225, 361.203856630684, 344.028924269078, 343.243047036984, 318.722636390359, 352.109796022744, 340.809948338065, 368.841151911981, 327.617134001083, 363.933488115742, 370.304982631441, 343.379711396773, 341.531878875642, 331.804619516355, 361.468363479523, 310.283614347926, 359.340603049604, 340.044867405252, 349.183788632744, 331.03193261263, 334.915873177508, 357.866793634126, 345.455244714617, 305.76921330374, 354.855844565083, 336.411263770615, 340.272580806596, 370.681210160351, 364.85176201908, 340.059803501409, 328.36285896243, 342.633048485359, 352.128724377779, 344.123041546061, 334.261668516051, 374.310285532594, 334.73428520571, 331.885938747407, 326.576745415075, 331.215253795854, 359.354711552795, 326.213986954613, 327.884133450224, 331.687062890531, 344.111059874423, 334.926795813056, 329.363981868696, 337.797469855908, 317.407907255647, 312.104540341702, 342.068896756796, 331.013311710068, 353.465611285209, 368.955113092792, 366.11416671744, 384.120926473969, 310.381112870652, 353.427135133758, 328.323704346047, 342.359273459652, 367.881838989205, 312.295387791455, 330.071583379184, 340.995352481543, 342.293550224241, 322.365736713151, 372.757954400741, 376.199406604818, 342.905143870609, 332.601022444106, 332.125288443275, 315.13597088507, 304.220450282701, 339.647963782095, 364.796101830482, 360.341340256058, 332.771731950654, 335.319295943566, 325.459028625623, 307.621548755091, 340.681308222951, 337.92282933564, 346.141998262754, 336.100981723903, 353.599349648145, 318.897943918817, 342.562729422587, 370.380559557624, 317.861965828395, 332.839438744321, 341.374211591578, 331.013135649715, 330.903587294357, 319.49795729009, 346.711662289504, 337.346846571001, 348.317949055112, 357.580316665981, 356.909733093087, 334.497803385362, 353.299706475191, 348.197993935893, 345.10750344793, 383.573985320216, 329.881799920159, 376.15022089006, 356.458165424022, 298.734519290354, 352.230258461862, 345.434964323017, 335.660007371911, 347.522998551025, 339.350302410885, 344.073129171735, 352.184970842811, 351.992025214703, 359.530213478831, 339.072036200093, 344.797224897466, 324.506562453748, 341.391941019642, 365.587321121168, 346.30666375268, 305.498647493972, 349.359368874938, 338.387220666016, 323.711927443715, 364.560026830752, 333.757036398128, 329.885697416085, 340.940480061944, 362.957898137513, 321.143307880929, 332.665451673581, 323.057734742427, 342.661667745591, 362.433063082919, 343.566038317867, 351.434508886808, 326.134256773077, 351.880977494746, 331.515325939046, 332.614638230881, 346.560338677903, 331.659420997351, 355.299947730798, 364.656357950134, 353.377642991555, 322.63035178679, 321.218494332934, 349.939874681199, 344.35067464944, 332.605087916266, 353.900500462756, 334.901582773767, 335.650380085553, 326.792929383497, 349.756194742388, 327.609547522778, 354.992775452432, 357.689316731075, 346.27402827529, 349.254533526805, 304.098035234405, 337.290752978553, 321.972982197432, 357.264291459578, 321.234916943071, 373.185167856137, 336.9261910881, 349.52956906762, 363.518622214211, 364.790345508896, 310.395281159283, 338.669189637839, 360.646488739349, 325.45749365775, 382.068203056448, 336.658643071212, 340.743720413755, 356.233312046845, 336.870056218703, 357.971772061209, 334.651301754431, 348.306964953279, 352.351478990592, 343.313503492199, 350.862768654617, 367.883632630525, 372.655334809858, 351.53589340661, 331.556084267544, 333.707667063821, 357.608587212129, 357.727005743924, 348.743216686286, 329.112501701133, 335.001627098914, 331.153456594486, 336.644957676326, 325.109960581228, 325.686022248559, 342.780742995201, 337.694448531259, 367.462651711463, 349.859488610726, 338.663727014055, 377.02469600798, 347.463861539544, 354.534877185113, 349.027929487692, 330.102187873558, 361.502648728341, 348.606186610522, 349.995849482774, 341.516626470312, 344.290349944839, 336.829163233381, 352.490046862393, 371.342360377009, 333.698228425902, 345.235689319701, 340.139549318922, 325.721467856813, 319.518223204638, 363.445521736918, 346.320352687524, 372.484331896546, 360.337695665631, 312.655476962177, 363.680238197546, 360.117863535026, 343.400269758083, 338.5978277375, 349.594537623134, 359.693944871793, 354.804948797827, 324.571474357844, 360.376253458189, 322.586655607707, 310.87941201999, 354.580961334328, 369.905590110858, 338.962126182465, 362.584603733843, 317.990610607776, 349.704167361689, 337.735195224821, 349.235946413363, 340.518278788774, 352.364827273101, 344.70365270716, 313.780550433624, 367.234692035934, 340.976980729941, 360.012669510588, 326.284675971783, 329.595926246226, 350.747502680581, 355.125286095441, 378.901383681015, 357.945956216719, 367.084418167283, 324.648648347783, 320.463688642339, 322.158886783299, 314.510823952382, 369.02132980738, 366.094572004524, 383.114430480466, 326.253451407557, 354.153594662747, 355.416049596343, 363.564060617914, 353.036465665272, 344.566536176275, 325.90148210014, 357.871383316747, 336.598897500669, 338.256451577807, 310.413642657855, 338.005529603956, 352.342592823644, 332.853201701955, 357.475923788418, 331.18061834942, 362.860912056168, 359.714585908133, 338.804572605652, 344.631983310546, 331.572766588362, 339.019816322781, 344.067489217965, 341.609424100369, 335.350330163011, 354.477004450806, 350.62719740954, 308.609512467988, 333.675086436302, 316.298417928247, 358.300640439016, 342.369192939832, 372.696770576434, 367.069927361626, 357.303239047822, 333.227786231391, 345.749922045008, 327.433507204848, 346.376770108437, 364.422293120617, 346.545957778348, 338.731209057191, 318.226494440842, 358.998898000032, 348.769903022776, 355.701333131091, 349.847289439155, 379.379861580945, 334.089500475104, 362.549241391273, 342.229797463128, 338.203690245155, 338.361476745603, 330.24900122566, 345.077332383501, 342.3587682566, 370.044794123011, 355.935675063958, 335.897945487426, 372.90985994571, 347.743637632738, 332.035715972161, 377.632850945884, 336.234228199484, 341.795491911233, 344.216177136131, 340.413004135996, 333.680110953166, 352.331315048495, 336.108937147694, 352.193237231057, 348.266587809656, 337.819650327397, 321.814445000196, 338.339270307599, 345.401574496258, 363.495304557687, 352.882598562619, 362.727080147757, 343.458132578936, 346.777590717196, 366.037113516359, 316.626195811954, 337.391676219442, 337.618171869072, 346.672788383499, 338.331104145185, 301.177240050812, 307.433106908136, 358.19518575278, 349.186589645026, 352.661929227511, 346.361068067191, 347.034859971578, 330.732516712601, 326.934758793419, 368.705072136919, 342.091842182486, 324.932076518769, 345.687139688045, 378.722299498125, 378.581983147428, 366.154987285359, 365.91124470341, 335.705325720722, 349.663621101837, 353.23913965356, 361.493525676667, 360.99011805206, 348.75286883412, 313.21810903955, 343.132066019848, 341.034361492903, 355.650791026597, 363.376759464089, 361.588294283765, 357.364643006217, 316.728930462032, 365.637273658822, 349.283701636462, 371.334781177261, 338.326604335771, 388.311313912585, 361.340761714079, 344.651414825417, 328.034318019908, 336.846546568925, 334.833811241487, 345.931607252857, 370.224010132646, 313.29397117411, 320.855430186873, 321.424868265106, 336.625326593989, 339.480586255521, 345.967970072212, 378.184371619199, 354.445151932662, 307.315363892547, 336.509753664542, 376.051595296606, 342.647426411266, 364.729611668919, 328.564566556897, 365.799357024826, 360.813976674759, 321.708188863272, 340.770221122887, 330.55594199621, 332.453286674689, 354.968889139854, 345.915329265142, 317.746573991215, 328.596786060182, 344.556561521867, 329.017448002785, 341.010450327812, 361.669633303721, 346.974202416543, 358.85086250592, 377.187996448262, 331.323568399793, 322.119750353237, 342.823270625446, 305.07250539519, 368.761679052195, 333.812251813536, 347.643077148473, 358.2304117406, 353.153384524768, 391.508469714474, 319.379307255716, 362.810131720397, 342.664367192286, 359.439443455969, 340.766476822306, 326.712317926458, 331.53088421659, 328.316545653501, 331.942496448115, 350.517014564264, 353.075974823575, 336.645844842804, 341.059424794489, 345.897246120622, 322.741241916312, 317.235491836766, 335.600440773604, 365.923112340773, 314.528495083752, 348.023298109658, 337.022295891976, 359.599672932498, 360.399952067253, 346.101462677664, 340.053522467756, 336.091313221535, 344.597051304372, 343.998582110896, 319.715259707114, 374.511935604263, 363.521186491502, 365.199381243448, 330.696466712668, 359.392303381935, 362.935428357798, 342.625467844297, 298.049196393081, 319.081289522148, 337.157074807153, 360.551564323064, 334.042681816569, 345.079308214734, 345.056177825815, 356.994710190648, 350.655727220548, 358.679764220833, 327.868041655013, 334.321939981788, 369.558084505509, 347.636960260933, 309.661487525582, 322.645468911546, 351.21673304479, 335.650829477501, 336.119653634549, 314.98274379038, 327.290270944214, 327.473261927476, 363.971291342557, 346.429458968158, 346.003317608641, 344.640546353498, 343.680302659039, 352.342105473963, 371.767485564812, 329.568499202319, 360.808806789718, 324.433016326734, 324.523264162477, 342.619345741931, 315.026735933362, 326.190000306321, 357.255707223754, 361.039751375404, 356.783027933122, 319.400343135175, 311.76796770503, 340.589554012472, 365.157559184424, 360.633713569768, 353.627895456093, 327.187856274912, 311.953050356627, 318.052622918955, 309.32026910603, 342.260684772431, 354.791349505099, 357.595164889017, 340.887982818784, 315.304957689647, 333.860694557691, 334.390336243188, 358.319863613409, 350.315424825005, 355.615591504716, 344.672232910692, 334.851380150335, 348.03783173899, 344.288519937293, 340.893060997575, 344.69972326434, 324.429334681857, 330.829042410458, 343.794411441879, 369.555822564769, 344.996667753108, 340.518815093654, 347.889814975194, 342.942581769047, 311.831457232435, 331.787780681907, 354.436115005367, 365.615374270486, 334.719619204051, 365.189871587056, 371.584860872392, 330.907554771492, 357.119358461195, 373.347344075057, 399.655661165453, 359.206866169048, 383.838317350448, 350.426712191433, 315.120521076203, 336.39325885262, 347.406258693711, 357.290531610418, 348.719476001297, 356.759305346901, 340.826391168505, 369.570659191373, 350.126320909484, 346.834316852798, 365.793923979116, 358.183913455437, 354.307052925437, 325.024472860169, 364.328308688425, 357.878285275539, 318.275728711462, 343.440392811828, 360.259481356601, 341.414952800971, 344.341977968692, 336.767909730899, 338.99830980837, 348.899629229003, 346.57257203642, 337.260893032635, 360.717582451462, 331.272897886982, 352.783172262583, 347.501115403981, 360.163225482032, 333.805620005446, 342.219376856169, 313.912848748941, 369.631418776857, 360.980397527343, 333.385752140929, 352.26482086479, 351.089978174648, 359.403947371931, 322.794289429204, 330.294230357639, 365.03365528665, 347.000689203121, 342.0524247734, 352.249743040333, 326.711676634273, 350.818535055429, 324.970566727549, 339.621512869032, 349.009728297218, 333.645754401395, 351.200357111816, 345.986655940584, 331.372616698667, 325.169439515765, 337.803584132668, 334.182930576526, 347.512390958916, 333.357350120314, 349.992208737724, 336.825651402886, 350.68017541819, 356.676425231438, 358.139082686536, 340.579389438933, 365.8621127814, 323.011254796911, 348.693950632777, 329.790929476508, 338.354592441713, 340.469236831868, 343.903580757244, 339.748455076981, 339.475234855689, 351.760361078842, 337.499548664674, 313.539450634803, 346.866273296629, 325.064066031388, 334.900917034087, 345.393081652176, 331.917859457053, 348.355616280567, 349.711161123056, 338.246289708555, 358.477096687376, 343.811979095046, 367.668169475002, 351.259880365711, 344.231000466848, 330.857532204507, 336.719736226742, 337.919892542209, 335.780590238962, 304.075120854088, 308.397358215812, 356.512926361773, 336.020805229834, 347.059630349205, 325.12362419083, 350.074383314725, 358.6845981101, 312.221002638979, 343.867870751414, 349.423929905545, 346.195260564809, 328.183388560686, 347.568814923139, 341.686461536915, 334.176652760029, 356.126961406236, 372.804792240156, 336.397841081151, 350.206391412692, 376.121372802969, 332.542856974906, 326.58080728019, 345.972091664522, 332.109287102955, 337.394214883956, 330.368498907172, 343.961950899964, 356.001108460831, 341.426914753231, 326.805820517574, 336.704246252823, 327.882149327455, 361.162345008036, 331.356367159445, 356.997907808931, 333.76141635256, 323.812456413644, 363.935054279914, 346.283086106854, 332.627044198506, 362.013756056885, 365.458959852366, 337.789620913983, 348.833848563655, 338.680936886756, 361.539436918893, 362.78107214432, 330.266102152486, 334.977230311779, 371.315090742612, 342.719515216895, 354.884163368189, 341.695818814527, 345.652361524168, 338.012192849859, 339.191874537423, 350.956549850795, 343.125260240606, 340.172541442977, 373.729574610308, 343.434141419629, 349.985195611425, 331.870532463375, 344.681979677412, 346.791364232608, 301.189742827178, 338.600587070619, 336.121310658596, 354.764850564145, 359.446377055169, 344.024312406063, 315.096460171119, 332.640855987766, 373.666467622478, 352.089503617251, 360.619594409753, 360.084056626197, 354.441553261144, 342.633064851285, 339.977491648042, 355.994608251426, 360.07476232257, 362.739217992392, 319.872134032808, 328.58269677087, 339.162749641878, 327.10764060029, 341.797145187597, 327.575124868714, 327.317527460823, 356.18262834011, 360.994385706876, 337.137011737501, 370.243470825412, 326.137444567217, 364.651272917387, 318.4318134207, 328.161069254663, 333.044031067692, 342.545759641883, 325.413015522003, 347.841253293929, 334.059519865451, 339.701694573211, 377.271167555655, 349.116235567437, 366.243896535457, 349.356179438448, 324.923071136819, 360.713410789886, 343.033163519292, 365.06505914128, 317.52155790536, 333.469143344074, 323.567060769668, 354.336105868063, 317.7706991291, 374.838985684698, 322.124515472599, 365.217757343184, 331.596970732607, 351.948818240718, 345.567378840124, 329.275357193318, 368.133942380877, 332.153651639935, 362.001154030345, 335.042843500389, 351.93541394093, 324.841260944642, 334.943650445391, 370.77198348729, 308.946356813262, 310.978063564681, 336.615843356256, 360.787708141401, 342.047594779406, 325.008363451958, 344.760339425645, 347.159642689143, 350.215210029318, 315.72140032398, 323.763137430748, 390.59736144391, 335.100162971959, 331.203037402831, 344.633533787131, 367.655981856142, 375.44470754375, 337.525695088022, 346.796852965896, 319.648365489888, 365.364690927432, 376.706494341408, 349.529287343542, 360.186869742593, 355.109379775099, 324.789748180842, 329.805034439902, 352.87285961206, 341.578336525143, 325.442764682965, 329.781066088649, 330.207252699033, 341.614210364964, 301.654960029731, 340.121715932287, 307.282441473087, 383.616516854955, 328.404864127524, 367.033101572728, 331.498359765613, 390.342459608176, 359.736043812937, 353.299291908812, 321.569442318449, 350.470653519095, 363.849229504251, 351.754849270545, 340.666214155799, 361.12671204703, 328.930194920699, 335.147814373726, 341.777225766236, 353.113419918394, 319.23375774766, 362.587693168572, 341.169382525986, 329.671284575288, 338.321626325247, 326.872413986719, 334.85664092636, 337.057153796738, 317.483720396233, 338.557666434242, 367.027986621294, 349.801490906461, 345.960024324233, 335.006798053567, 345.290666091734, 330.180172041771, 336.874559940804, 338.39869569754, 345.83516126714, 334.294042439369, 350.610882256246, 342.973767046963, 343.884375011293, 379.721723548596, 362.673345149016, 338.367389344207, 360.501613329446, 353.837127400323, 352.843651719928, 360.820240962297, 342.972945453788, 333.94569481663, 365.689855555313, 338.29329546072, 321.510564524888, 344.537727585319, 341.976890985306, 365.090959989287, 345.252599692868, 340.944266468286, 342.550522864199, 369.628216834194, 345.024969130565, 352.52487453949, 322.30880922984, 350.657234012227, 318.178244158016, 351.373981173249, 340.190075082913, 355.131175687018, 363.790170790533, 374.864326564553, 344.237451225154, 326.853418247446, 360.519185908954, 347.465696277036, 353.535677812411, 330.593578415651, 365.918995203053, 325.988962230334, 349.390760424418, 372.96545248757, 384.923561394287, 373.759921163319, 348.818901292961, 320.737479653278, 339.020866195782, 362.619343430875, 333.717026079418, 340.611328515579, 339.249275432036, 360.280601107089, 324.209181267364, 321.050034483045, 330.989232158698, 347.598450861203, 346.262408393366, 342.958104114518, 344.108782055182, 329.010116419333, 356.901547504537, 315.214906796513, 346.545513424519, 329.407345557138, 317.978119842107, 345.682174836765, 344.484625345556, 356.551741330332, 331.526761628219, 373.543058048875, 341.315556497693, 361.512274618121, 346.717081982271, 356.533355816926, 342.887783879719, 363.101149838878, 364.755113991856, 330.454533086428, 358.951225874825, 352.142304706557, 323.343288630428, 365.8870012553, 341.352075420213, 319.575102595261, 349.871051863747, 348.46245011733, 355.03288723036, 329.364688436824, 333.063859157648, 342.281288401887, 316.561047984247, 326.900870199122, 329.872469007801, 325.779911094561, 355.286134552844, 343.806759784911, 367.026456073138, 363.25288951753, 345.089949524856, 343.622400023694, 361.046882228729, 343.58540118631, 350.285753139616, 360.979321483611, 322.429662430468, 331.971319527368, 327.217068794549, 399.075285621226, 355.981706863798, 351.182939016151, 320.851370992357, 364.626460133872, 358.683741201979, 345.525420163286, 350.676435408669, 345.769366076681, 368.366804450163, 370.234941030362, 341.909792154711, 355.415901903164, 361.119010458856, 350.757170498553, 404.54136761027, 362.893768284679, 367.233931558093, 367.008926245218, 361.193748005735, 374.945779544996, 338.286894627227, 330.272326004198, 380.492665302152, 323.479587900352, 355.228143442828, 333.055462262299, 320.138472423174, 314.704085154588, 298.807371927187, 340.411571013008, 376.515910532132, 334.521236840137, 348.080242016541, 366.422756691346, 342.522737405111, 370.062304939683, 360.124583241647, 356.991688457425, 352.268773427255, 324.972624430021, 340.179495184849, 340.945110744854, 335.036443950783, 350.938488217261, 337.084131406544, 333.74522626154, 332.721719776758, 373.122693860968, 341.205560715558, 351.512931496935, 362.716977149725, 332.393204007128, 341.267254550777, 350.519778900053, 342.322874964006, 332.057097334592, 348.57050653218, 322.465940340731, 361.118290382574, 355.215340220148, 334.47516676207, 352.537244487565, 347.049336636946, 340.453489142317, 368.911799103656, 319.717164393873, 353.268385946501, 330.66830787005, 350.071425411739, 343.433386636216, 318.008473460518, 362.58728616475, 329.940253265723, 359.393664273688, 336.371387793592, 365.683299999937, 358.139128997148, 336.551696299593, 336.26480532, 322.954697805241, 350.579235473508, 328.906707603723, 341.044799626003, 336.934669363044, 368.763474897462, 334.492378318623, 348.817088463023, 357.400354600313, 342.855614137514, 317.060032725464, 344.737362827605, 343.97376137599, 368.297784842775, 341.11575222849, 326.479421014213, 336.153129518891, 344.231030109019, 363.047459942092, 300.30454503691, 337.013767376388, 324.575161241452, 351.18509831633, 305.68731795125, 332.721914751815, 370.278738220016, 311.13495634736, 376.134294973169, 351.836954511231, 360.344835807905, 342.143308953425, 377.27093894367, 317.844666458764, 361.100037303156, 343.04779276455, 346.765423529729, 320.174281565152, 337.649105740903, 325.925286182105, 343.571903073525, 333.122757342528, 353.714697599105, 376.171335339631, 314.477390265324, 329.292726494334, 336.584308655528, 344.944108723785, 353.314184391529, 347.925300554624, 378.478452761974, 348.223132210613, 337.234758190701, 358.801788366316, 322.406473416982, 342.551274430895, 359.316955111985, 339.348533254194, 329.381034016595, 336.54774665949, 346.56083236478, 374.834288778262, 352.156142653454, 340.873577708476, 338.226285833125, 362.435855096809, 348.321101147687, 346.402332904666, 353.386048439975, 349.509267189785, 345.256830587972, 331.291291219093, 337.597704562631, 373.053412674595, 383.58739910268, 341.417771662106, 335.528189032341, 333.955780398281, 338.806467937516, 326.971718812332, 320.076579963292, 347.836760765834, 328.703196080662, 315.136699424616, 389.448440599384, 344.672454418071, 341.730426621781, 320.517599264136, 370.264824717588, 347.778544173867, 322.770555775069, 339.757310709938, 360.922349671831, 365.317056177151, 353.449884771052, 344.29269125748, 365.801162949748, 323.756866404852, 358.989541077656, 371.896473327975, 353.618072790655, 339.723310863853, 350.191887018703, 347.871568574191, 325.512351431868, 363.518899364548, 343.897999826047, 318.961301296431, 329.881117103958, 346.881623683885, 343.566907317262, 348.568885248121, 326.177235178879, 305.520646578367, 332.045041093761, 345.382827349098, 361.452591654357, 342.791931732825, 317.458630377086, 316.949893985273, 331.760417881742, 356.500953010465, 326.061491925973, 366.614119580689, 335.713372410489, 384.981124008825, 372.126266156016, 303.374483852077, 322.846900280951, 358.437909641514, 320.321807357956, 349.552914430254, 337.956602383226, 326.638665347828, 360.227946259295, 329.044161565199, 341.283459723027, 321.569479160189, 333.776092947107, 337.124707141663, 352.720831494651, 348.195394159777, 344.571659160643, 363.963173297122, 333.953579038112, 341.290691289225, 341.619702809936, 356.122248458583, 340.504722813994, 372.325400648078, 351.602272563065, 350.825571820864, 361.449887217989, 359.80415781941, 332.81646567513, 346.562405830879, 340.043821061656, 330.319770105088, 350.589854998686, 365.202735537157, 351.436523404086, 327.245655943307, 324.456507837529, 354.823909931726, 349.209582286694, 353.645206765208, 338.72110511307, 323.765875389384, 348.45390817252, 333.00734197728, 344.177068589085, 367.504648712539, 322.407827619078, 332.456955838779, 349.315921111369, 370.293137510515, 336.758982017069, 332.844695090798, 352.535602509038, 321.723484570175, 340.415854430808, 354.611160370746, 357.068467582363, 318.555353198407, 343.585902438515, 331.569307264712, 363.478593239673, 323.455193617722, 348.250537725015, 321.636137982963, 364.556939906496, 331.270009653152, 346.792553676592, 368.223705552476, 331.998798473537, 354.365376547212, 327.919078728959, 351.874435757831, 390.195766104586, 362.167952946263, 333.21632150656, 383.328339252669, 329.106845426707, 343.648174834947, 335.265484012258, 344.278000565086, 333.454505475742, 335.94816804667, 366.503253812447, 354.557566983786, 332.084196414741, 362.909775797858, 342.915650054793, 345.53777192233, 315.700202880562, 356.973349556843, 348.180365654256, 331.910739519322, 344.475025530614, 338.719566170354, 365.151460818157, 357.75625650694, 343.227200163009, 346.967014344848, 346.877186867252, 354.218112134749, 336.414581028498, 309.937782718913, 330.729784259781, 373.420131796097, 359.147951897761, 352.168129650792, 365.12457743542, 334.8233837842, 350.038841828376, 350.165331192483, 320.364919076914, 359.093300637728, 360.076863767668, 352.407194947364, 338.386436338553, 349.414018026487, 382.006011899518, 351.380733312593, 326.187286264867, 342.512553315764, 345.444262355493, 354.88933941174, 342.490877726846, 339.134114364642, 341.050742504983, 326.132487486462, 318.768491558578, 339.065094215174, 329.498562886318, 380.221361151847, 311.997261317748, 348.157742990656, 358.376944502897, 347.469924097458, 381.102911430096, 334.78605493695, 351.252113734631, 343.545371008373, 337.082874539914, 342.73653303483, 333.074614195897, 350.067202246344, 326.642178245236, 374.878773975968, 354.70298003177, 389.251830823489, 360.500987408213, 353.538955968235, 352.162189089495, 344.483981687021, 357.534389576417, 351.804610486843, 354.710366870196, 342.503475669689, 343.266379062973, 329.21940674449, 321.847847354335, 390.641718816909, 337.319584631358, 343.951055089488, 351.47974824313, 335.385009571261, 356.376037047279, 335.617324693082, 344.94960146898, 345.794498302681, 333.281332974039, 325.724601958008, 353.218800570373, 356.186713982644, 330.406322227302, 355.809237346902, 330.564251063226, 358.995140708913, 356.422566222914, 346.851799510501, 341.58015066325, 352.486043876775, 322.879045363781, 328.464862379072, 320.934044792749, 354.211930632909, 344.0314984767, 336.664507855932, 356.549952173487, 352.300098465963, 356.79195334278, 376.240933715567, 352.206527951587, 334.694564440702, 342.639420058773, 333.196396062864, 325.287505286729, 375.096396135017, 340.058512480369, 356.849165730212, 348.495359932326, 343.550502383171, 294.83411753106, 339.409775537, 347.076549494681, 339.504770057671, 319.818074410023, 333.750004967005, 342.170710234137, 354.830975820641, 343.935139545828, 339.230430824422, 351.01609652548, 322.627172065376, 321.63511490288, 331.531413911385, 324.085430720687, 323.061532908894, 336.080732425761, 341.141590833968, 347.587994867385, 352.527635320663, 338.580761144575, 381.618327067937, 333.599145954813, 354.678293394756, 353.20806019112, 294.742804693984, 327.448526948422, 353.911405648862, 344.076047436223, 365.699169404788, 319.402230892902, 337.215763637491, 367.074144610684, 357.878649409448, 353.651524110168, 362.570265522331, 324.856891326493, 349.309473540366, 364.622260877807, 329.334381529345, 354.219061654332, 350.720866939513, 347.733895642537, 379.53010821364, 363.203050497122, 378.58845340999, 331.449170353153, 330.733178069388, 338.932428327858, 309.684156606301, 365.806371921964, 355.976308277874, 328.02538102294, 357.206776530826, 320.256541851454, 327.925251322884, 342.131753157767, 353.428867985624, 347.737026836696, 365.017768511514, 333.249015619844, 318.513760092868, 351.611377072522, 349.69433818417, 319.629338571251, 346.752239380067, 353.891653168815, 347.989049069739, 331.701070681991, 358.992569372379, 351.913726182859, 374.823410573272, 328.004294733311, 392.259971695914, 335.353715942873, 352.808699368465, 353.051822967311, 357.647002854001, 335.408371086677, 328.620285688958, 369.33158910543, 315.69710038876, 347.472047139644, 369.689791063893, 355.261496945606, 330.731686020763, 343.621878390591, 371.855675359318, 349.279166362882, 348.25877027224, 313.766239781504, 321.26198508592, 369.57901721843, 358.3904706757, 348.78469055498, 355.844626242606, 361.839720967394, 335.953208450808, 345.760419888918, 348.469415728957, 335.301657955304, 344.268637481703, 319.445167673744, 362.110250551167, 339.850275742579, 358.257893851812, 322.461101351385, 339.368005785848, 381.321044224844, 333.044877024432, 347.550004437412, 341.880283343253, 348.504609983881, 376.052561551882, 296.034465479888, 337.163150795169, 308.109634333614, 348.750050572712, 338.665836616444, 324.69198338681, 335.211161370465, 369.846849253538, 338.356451226226, 321.701656739879, 342.611905321737, 352.220256329855, 350.292326501241, 333.100053133002, 348.682383184207, 339.0574669814, 353.841397370958, 335.770316144385, 350.141068091052, 319.836363242154, 348.960662137192, 346.38924461684, 367.812445204299, 340.263115098711, 362.088324752834, 345.273877424259, 328.454012322524, 351.394349135779, 348.722400568177, 330.872827770711, 319.654857470238, 350.806268236755, 351.408248196901, 352.327334356633, 349.293668316008, 370.776841315328, 332.038198389361, 338.400081508703, 332.512484326149, 346.703965908587, 345.98602978327, 359.358268859756, 327.105470864917, 332.497704049248, 334.936558547252, 325.963733351847, 340.153281280447, 355.174556947645, 354.212068160958, 335.792471934438, 332.983097321329, 350.34081143045, 331.337881903445, 351.603635296568, 354.275026067275, 333.804863852766, 345.762220574862, 348.446435068519, 336.798136675887, 331.69618050923, 362.748574641508, 316.70110323394, 336.655823424626, 347.543702687683, 330.606499685457, 375.989619192311, 393.324801915853, 360.187272127957, 347.096304831974, 363.446428299093, 341.934969701662, 348.208463870279, 388.993222491872, 329.255487159265, 314.977611253218, 382.682393741449, 361.187402740794, 343.38799931512, 318.440029638763, 343.214067210141, 391.481424938329, 336.423184526661, 332.317415307298, 368.475025180141, 335.661740526077, 327.119493005608, 358.459050881846, 348.233809163772, 347.712446338536, 360.522033619233, 334.481165482584, 319.881413272729, 345.579171905941, 372.269704752824, 331.18096932303, 330.866592255758, 350.730578701095, 363.122115574961, 340.418450524445, 351.944359804082, 344.576741782254, 322.871091487192, 288.376732422363, 348.956038067084, 337.763759283168, 336.663983994144, 344.007449181283, 350.253250219153, 358.099524633504, 350.07214211007, 337.569788803387, 327.367181071314, 332.987496846238, 336.366628821731, 370.218970544617, 370.607696140939, 312.380015050392, 341.979005607367, 342.956925153986, 354.364755044298, 351.189602762665, 342.180548682117, 353.2092373784, 335.152062454326, 320.391280214957, 335.44997876473, 315.232542631154, 337.233120192424, 312.626305054693, 333.542441823624, 328.003772532326, 352.449146016901, 354.485788804716, 346.475585077063, 333.089898885692, 351.452404526758, 361.827581247215, 381.647298676962, 376.441421429701, 355.959487649258, 330.048290717922, 334.350357695696, 349.978700701817, 352.458805261305, 363.446608351779, 359.33157157738, 354.804564172303, 336.242674233735, 333.294563402124, 337.29064838294, 365.241063830079, 344.229471039337, 353.541975653264, 323.417081535945, 358.58159033821, 328.19841514197, 366.144819216926, 344.636750672632, 355.152434228581, 349.901469824917, 341.789108207702, 342.939317631676, 340.773541771259, 317.101422499084, 337.602177279332, 366.31714581096, 392.592626350714, 335.359486126263, 342.307760269684, 341.377349879358, 356.482002951918, 336.335996247085, 346.188594649037, 330.007824670133, 340.41896285211, 322.650461420194, 320.744832480845, 337.384366969134, 345.165506498341, 373.192303839006, 321.804723709963, 361.897295120863, 352.211199064994, 366.664377168982, 331.086427405171, 348.533569179166, 319.89393777537, 342.20655672711, 327.622515996805, 332.552792818083, 337.02994278643, 346.433145807324, 327.074048686915, 353.935738762547, 378.644442333329, 362.094434121218, 325.258828595214, 323.273418902911, 358.857042548958, 384.778370231859, 364.412311869558, 361.425867067251, 343.452947810038, 369.049042956713, 306.29872462242, 347.518404579562, 349.333649013171, 321.339080134978, 332.466643908578, 335.477667620454, 361.610477768153, 378.332002276189, 342.862374115871, 369.651183132583, 325.003123703491, 348.759964503469, 310.570728976421, 334.170645078433, 336.021909498696, 357.692755358771, 349.745829823973, 342.87923698729, 346.045170402408, 351.376405873214, 370.552238193027, 327.588704520472, 353.854118154572, 358.67516271456, 319.140891162801, 372.917907455866, 347.699007910251, 312.347790798793, 342.724835597096, 356.826871772584, 354.817802685978, 328.104781455792, 337.574919836505, 349.513103729037, 341.032837187756, 353.762753272619, 331.045287764734, 333.169301598525, 351.695174115848, 332.36470539002, 346.997607562458, 333.827439598172, 340.901103823754, 373.47299504839, 330.433809766885, 331.320576035612, 359.340013179163, 353.659104318448, 346.040891134135, 342.213325090188, 355.519657096926, 366.986686654429, 346.368172651094, 345.772852035569, 344.273057372111, 337.226203444643, 342.530790984342, 341.430938144529, 332.820712316408, 354.866830458465, 354.224352023572, 325.674631185175, 358.531855831796, 341.261103076671, 350.913222157325, 355.953711681229, 339.88595290321, 365.597663886613, 311.009379419189, 328.89531788864]];
