# Supplementary material for: Hypothetical Outcome Plots Outperform Error Bars and Violin Plots for Inferences about Reliability of Variable Ordering
Source: PLoS One. 2015 Nov 16;10(11):e0142444. doi: 10.1371/journal.pone.0142444 (PMC4646698; doi:10.1371/journal.pone.0142444)
Supplement: S4 File — All experiment interface and visualization stimuli code is available as a zipped file. (ZIP) [file pone.0142444.s004.zip › experiment_code/data/one/7.csv]

	sample_num	task1	task2	task3	task4
1	1	130.386625141087	343.861100318855	516.856613153488	671.626935826224
2	2	129.469708046598	364.177628366945	494.526844209304	670.467380650412
3	3	135.612798412579	348.953857158202	534.746340792551	672.472437061822
4	4	136.447240546145	344.574475071713	550.885936187158	670.42256321289
5	5	130.727525186839	337.138997676739	522.794269451015	676.133624695207
6	6	129.241428809021	316.19538902198	514.375702826402	671.089374694531
7	7	131.54624046774	372.254737928407	529.568827603581	672.63962076088
8	8	128.083935877108	346.471851363837	499.722999109086	670.964313816606
9	9	128.04165139734	318.400921301004	517.88746350608	673.897229892476
10	10	129.348290871122	363.087210995153	509.83597478886	668.326212608304
11	11	132.583295149336	334.644769465421	535.589759277732	676.489686113789
12	12	135.869955068532	353.024761880457	550.304933266601	673.46806765411
13	13	130.435484465826	345.173608287949	496.696370367339	672.124460661396
14	14	129.355846066275	344.666576367384	504.275329323933	670.094158663099
15	15	128.227824623539	335.62669340041	522.623959591102	672.250984287951
16	16	128.215035351702	342.782218047713	534.171312498665	668.475897991605
17	17	131.356566441664	355.88825745536	528.794144414604	672.284863056009
18	18	134.124794684305	303.513543662866	540.811742712959	674.477193830538
19	19	133.819995833395	342.053558485729	474.485552755842	674.981551012778
20	20	129.973688076689	335.111767762352	521.729116332405	669.841828925976
21	21	130.676752381671	338.992002893641	529.507303080287	670.524411429229
22	22	136.783069199265	338.449343518227	548.971651229347	680.748385773175
23	23	132.112852538611	350.255836681125	526.70291113434	675.576368829413
24	24	133.191778932629	352.684565467718	507.309237487896	672.412932013964
25	25	131.643197439192	319.258687554651	496.945796057853	675.20013085673
26	26	133.322298096414	346.463231667685	509.020168583492	676.425885067132
27	27	124.014895317452	331.728473919264	535.258556530863	671.728637563722
28	28	129.188115259047	327.701702033734	517.955071389718	676.558958219901
29	29	128.744848834234	349.190937248085	536.213636321494	666.871857752493
30	30	131.429044379319	332.893882239237	534.654858296241	669.313678046179
31	31	131.742941657892	350.382016332181	501.232182991325	672.996418442716
32	32	130.996575307063	346.346490612476	519.990816653911	674.269391730151
33	33	134.687235950524	314.840640431712	513.113571940786	677.645673081513
34	34	126.873459784431	325.406031314736	552.68330395408	672.767731068041
35	35	136.828254266944	329.693879553233	519.99452071519	674.945567474698
36	36	134.834391284176	362.065085518182	527.571193577655	672.283090332883
37	37	133.883450556861	342.868534154419	532.633773057201	667.586449164324
38	38	131.334724030005	353.8471697605	568.363284243054	670.793774083847
39	39	130.769570893267	332.522398980342	521.0205688498	670.511577801576
40	40	134.596695207233	364.740671390926	541.235769288084	670.625022333559
41	41	128.273327584606	334.236119954921	531.621096129074	672.4055980578
42	42	125.894767161827	336.330246912347	511.809846366505	671.258354080256
43	43	134.283440382186	347.701587045019	518.933961409661	672.607401412463
44	44	131.007826750962	353.228376322903	519.378131367666	669.445020055304
45	45	130.611874839003	354.357842148186	537.427475060749	671.229371843781
46	46	127.689279137158	349.688222668432	517.049798915712	670.375030573777
47	47	133.982362038407	345.477158293396	528.153814704563	672.757834790821
48	48	130.706190535745	347.75049888732	526.223691372557	673.114911245863
49	49	132.584004169522	312.56780060259	531.566801684097	666.898896241796
50	50	122.950873770044	366.609781340386	527.930019519873	669.193465902949
51	51	133.336978113567	326.945583728639	495.093733740629	671.214698242758
52	52	126.539803116024	352.111193556214	520.636650797239	673.314582194091
53	53	132.404892009985	315.214335926006	527.506365918926	671.534133982421
54	54	131.534472363982	353.957844884698	516.376779647638	672.894177031907
55	55	130.384863612283	350.542790376494	531.69343440576	668.126641807956
56	56	133.281539471579	325.500570853024	524.379795426541	673.635454016897
57	57	132.806679597716	327.323890009973	516.262366897602	675.259320677183
58	58	131.512102136528	342.409839961312	510.67989861045	671.208084229964
59	59	130.100909712647	372.409159406463	522.126453106548	678.261607186858
60	60	136.066148889012	308.01811300231	523.875817042329	675.017626710967
61	61	132.430406462545	289.220280162119	531.428383492392	669.483504690981
62	62	132.28894600999	345.309559666613	542.137544062981	675.8340184174
63	63	127.233362018059	324.702100101126	524.302739366704	672.019915110427
64	64	128.737995327465	346.167937148723	497.318567209538	674.844590256171
65	65	131.95341941899	325.729466412435	489.613926828737	673.734888196753
66	66	129.839008295823	317.324735089475	498.448434641305	668.503925890787
67	67	140.820452545826	329.773918629176	524.085492966357	673.596682139849
68	68	128.720858555934	373.868462500023	512.354262494785	673.858334395623
69	69	129.484881687941	326.392339359001	526.104992779816	672.5831840891
70	70	126.874338440073	342.912486770169	517.999487484841	672.952884410538
71	71	127.636618109917	350.800296886594	510.623835112756	677.036233348784
72	72	135.952279815171	350.350524345499	513.057161675471	671.686283558016
73	73	126.340535821898	340.573262016385	536.587422436875	667.279769475358
74	74	128.803391131142	309.64895502647	534.830760455797	669.435497896044
75	75	132.650529834755	275.787265742984	555.678249917868	668.431790075817
76	76	130.629657846708	362.430997474919	527.683320701547	667.326599582937
77	77	134.32463058666	335.943184836319	552.725458935582	671.378884117528
78	78	134.018324127721	377.544510896346	519.54803270428	671.313388970083
79	79	131.54418314327	337.366059663616	518.242326541476	667.660425810807
80	80	134.37790825737	346.091225764604	519.888978574626	669.758790125705
81	81	129.864213711746	348.751133632873	510.584009234129	669.995797077478
82	82	138.012269011874	331.910566529043	524.202298585166	674.048018889992
83	83	127.469435458222	334.523416383642	513.394603516185	671.053024193461
84	84	135.392098072906	325.57334115841	511.314744829101	666.569553667308
85	85	128.867267920982	352.685129081608	525.637594390391	670.762186500825
86	86	127.545889190016	319.89635645165	515.231703577629	664.648826264985
87	87	133.282615955932	309.200252954571	508.990928243416	666.447421627538
88	88	128.63293125871	351.721023714522	522.017088597242	673.325198619603
89	89	133.612112330392	362.216468828795	506.624742960575	674.219244279269
90	90	134.513392280837	338.352036038866	526.495496576091	671.26422992719
91	91	130.982649876853	348.88845859384	552.438336053494	673.977482225747
92	92	130.582312928666	358.839345306542	530.940890119675	673.667833938271
93	93	130.725691382859	349.161247035752	555.420648907619	674.99813521608
94	94	132.526753522014	322.498021543292	520.564555890533	672.605093777276
95	95	129.335384389917	333.272290509711	530.217133504321	671.258803858054
96	96	128.761029777742	369.872067037359	524.119036803895	674.094752449481
97	97	126.297688113092	341.439915125488	505.181883121141	676.475718091012
98	98	131.792533841348	339.356027326879	544.486753647041	671.969124874629
99	99	131.967033954681	370.368700667943	523.987658817314	677.527955030271
100	100	131.261103334981	341.162869141183	541.431815784524	672.961365280469
101	101	128.726660789066	321.044117230602	527.755632191722	666.576403149466
102	102	128.321715749273	338.721081036869	527.213585124405	666.217211002837
103	103	130.655097794837	325.318043933474	490.94518059393	670.996067574125
104	104	130.515577837752	349.350766165553	536.7050625264	667.488166056211
105	105	129.418143532451	318.390957161289	527.691364660869	671.068096221452
106	106	133.51735403602	341.335803842995	558.176733049273	675.142088436473
107	107	128.359462962001	343.12255681382	523.362219857931	666.13037535772
108	108	134.612398527879	347.624041749111	538.991083106583	671.262408637037
109	109	129.833566388419	344.43688500677	533.255503614027	671.797449195083
110	110	133.185859158147	326.978878087375	540.41606460143	674.874424526456
111	111	130.330277722659	334.983062901101	524.326770097153	672.595910913983
112	112	131.301257052165	330.121187391234	505.321508970923	670.056400092623
113	113	132.518162004418	359.848920734066	524.318231644241	676.066485976567
114	114	132.26187505183	354.680072527551	506.420183214814	669.240800357735
115	115	129.167400850973	350.06193341499	527.284635814645	667.439559231467
116	116	132.18279982472	337.984286810819	546.141506987605	673.815956890829
117	117	132.619080857604	358.545761317245	564.840808288324	671.112446374834
118	118	129.173915306244	324.890100093509	546.958375817428	672.49176563324
119	119	133.612584671012	338.504919943346	528.026047632052	673.604089627769
120	120	130.15303478126	334.890234154302	546.468350732344	673.788664465773
121	121	127.936934698088	375.106208615372	520.088306220724	669.919052211915
122	122	133.476392817075	344.566279498551	507.17255466966	670.189415094883
123	123	133.656918029168	330.950673440898	513.153153447423	670.949973844512
124	124	132.44533499328	331.828578837707	511.721269025395	672.668111212889
125	125	128.340335643327	357.259908079059	511.583459822785	675.343195776362
126	126	133.034180331286	353.997504123894	498.015340738633	674.533204498253
127	127	131.593354296532	353.106028677075	516.571828585425	674.131795155528
128	128	137.559797161597	331.858407185204	516.682908664622	672.598642903499
129	129	132.045345566397	336.344773697089	484.320147192996	671.502206564413
130	130	126.012406692395	361.36791309167	539.325352197254	667.91919644711
131	131	128.102454817006	359.33401685488	528.586310065694	671.732266232098
132	132	125.113639737709	317.019031293352	489.395910074557	676.11871914489
133	133	134.70604863817	334.902575547971	514.965428919383	671.472839343957
134	134	129.914147613781	348.577133771076	514.038153773414	669.967093706943
135	135	131.050496082847	369.00307291215	528.805027074094	673.76777220444
136	136	136.117400468981	342.551708861954	521.40236679057	677.000832693979
137	137	131.845503392515	369.185459799587	536.678881991783	673.020946855191
138	138	132.434592776741	319.436579714728	531.348133615089	671.618729630279
139	139	133.848586215885	339.481598064931	532.290683763941	670.096341259591
140	140	133.561814276759	351.416587257726	542.16147513759	669.350529614497
141	141	131.773236204888	330.840280229798	533.809211799268	669.496297213118
142	142	131.257556310901	341.64492483734	537.298599633349	666.926693376808
143	143	131.127485513019	335.084053089983	503.153708066324	673.485721583083
144	144	130.645184034306	346.059056283479	531.635147439293	667.45450150107
145	145	131.521993425998	374.619440713075	504.38959047154	669.950961944046
146	146	128.829834452476	324.6748755039	517.747581380082	672.789342450906
147	147	132.004221325525	350.548729414638	530.900709744771	670.18181670612
148	148	137.217376126766	337.467583354384	532.362528088598	673.845765864015
149	149	130.278315846423	343.785436028062	516.207874931509	671.692352872308
150	150	131.958741587012	341.922020625085	556.441666615872	674.600586179999
151	151	136.117603844833	329.246985551325	535.728138547757	672.283743582814
152	152	126.589457225699	316.240474990986	526.186949200794	665.49285891677
153	153	129.867170796004	351.882025829385	530.490110420297	677.808857468116
154	154	125.449012116296	367.60965870884	510.453343287481	669.845980002372
155	155	127.331104490093	325.930457747781	524.65054722291	669.772645366338
156	156	135.775380309071	337.713207576663	507.029142423945	668.033568841193
157	157	131.963825412584	341.872280242358	495.9457515328	672.110660091653
158	158	133.370599998885	356.59384193734	496.670409063116	668.8257375841
159	159	123.764798523822	357.270015566491	519.934366732307	674.452279155169
160	160	133.36891707221	380.866247306721	507.435269422	667.864624199189
161	161	132.735551626675	359.82178642452	538.67299584254	670.350730455915
162	162	127.472159234796	361.399630895945	505.093828092853	673.877710504144
163	163	133.155797880013	386.651086433505	531.506253547824	667.878900780179
164	164	135.476629974706	306.851654831143	506.686717218624	670.329269842681
165	165	127.446852721676	348.606635761213	510.513570365403	674.256021469409
166	166	132.541791590909	339.828356607697	551.683984699072	673.341409951727
167	167	128.93016243937	378.675738562459	530.935444918464	671.266045338959
168	168	132.23184203509	339.529435407066	545.250511697727	670.991112614685
169	169	124.33620683923	352.409924680618	512.577842232951	669.186507880662
170	170	130.577378933396	355.680499875791	545.456044843339	673.93767891085
171	171	136.533630510147	316.844758035244	497.781844361197	677.641980072439
172	172	134.44239434289	356.587737060489	498.088670437684	670.591922067761
173	173	133.978417966453	351.301078791261	534.577236458162	675.06875371209
174	174	133.288717894075	317.444702785948	525.485559074225	667.608979114379
175	175	134.427029044521	342.293492542445	500.271675566435	671.914320567004
176	176	131.740334407654	325.963626996713	493.707071353136	670.944911766923
177	177	128.518077064242	338.720127942973	525.055995469315	669.878921949122
178	178	129.400385822999	363.805702374844	512.030125874695	663.433146400934
179	179	129.140535542001	305.918031682049	527.495846975786	670.314211291503
180	180	134.186151582964	370.799598453698	515.00178364515	677.924167040379
181	181	132.633914241298	335.253300081407	540.32710921722	670.140182913633
182	182	129.189429322524	365.001002568372	541.988890966368	677.030988586291
183	183	133.842404919464	347.857840266555	531.05252005986	670.714266613779
184	184	132.292222848462	363.885446600371	508.353273639272	671.626789691673
185	185	132.639806157713	323.550925663121	517.157220716807	667.704985833612
186	186	127.193399245401	314.57692106755	516.523847306008	675.277902947826
187	187	130.288289413528	363.854025809684	524.460252032889	674.964117743951
188	188	131.212963052786	363.278766944466	518.410343348845	671.199360156512
189	189	135.914952407711	342.03038274592	516.003513704918	677.257324294988
190	190	130.271804187913	335.418954366197	512.523418170474	666.342019603276
191	191	132.95324657888	351.188178304074	524.317587660179	669.80190317592
192	192	130.116975544085	367.711685468767	526.160740888581	667.174611785766
193	193	130.120459651906	342.609436876927	549.9476256323	671.344366305242
194	194	131.621759195794	358.677843853203	494.846924933872	672.057171580752
195	195	131.602342954839	338.153813568552	496.918450352494	673.122461546137
196	196	133.75002306378	367.034241999252	537.833068436539	667.839460927543
197	197	129.652304403834	332.494250875164	514.926094288829	673.22344416478
198	198	126.980031563041	356.531570133034	506.256693052906	670.510995634092
199	199	128.591995190053	358.680927807744	517.965151465042	668.547242998203
200	200	128.768314874212	347.226647697762	503.883924157803	677.399453928996
201	201	133.16835265873	327.156200489995	505.269657718444	673.115000088492
202	202	132.915558389238	329.809879215075	522.532140278839	673.429299408994
203	203	126.560556250838	324.489023671278	516.975836300398	669.099245097222
204	204	131.555868785286	333.732544163473	521.754555638511	670.513893375407
205	205	135.153274985562	326.860567138866	536.117226684464	672.608358110072
206	206	126.901021748811	373.262299414407	546.361611796786	672.853827113246
207	207	131.747459867745	345.325171628714	544.130840588324	674.95345828303
208	208	134.517343421744	355.460586267121	471.026768951955	671.899891229182
209	209	127.707231533912	349.945567005186	532.527488481839	672.629696716257
210	210	131.265881101152	334.976928655029	531.040534694929	673.241559019748
211	211	125.894189740796	341.092857262099	524.825804685766	673.300944603649
212	212	128.758572084558	341.732441001651	547.776995881467	673.770237721608
213	213	130.326846136364	335.635031007733	538.779941268116	669.500672441623
214	214	135.087836167718	339.964361388096	529.026413910142	669.595195459307
215	215	132.513425594681	345.783589385296	532.644714591295	671.677519411099
216	216	130.299286856344	356.677879646132	532.21204356424	672.394631127899
217	217	132.080299744089	325.810420775886	528.376680905313	679.327934967201
218	218	129.696800580987	332.585083428059	529.903947547002	677.752536503949
219	219	127.096774523294	374.192552479205	523.50649029132	676.427758610814
220	220	132.879302507669	362.044931139385	507.741949408158	671.762015939388
221	221	129.832062229102	370.012630638091	516.05989013357	674.530798528044
222	222	124.891429145609	327.604260067379	538.187609687535	676.135259640282
223	223	134.128413153837	313.893790554418	531.409494998513	676.179168805194
224	224	131.822414781529	359.135283252951	527.99490455946	672.357898899789
225	225	125.316766134609	337.732466939969	499.611181800635	667.437304453251
226	226	133.43784988625	344.964952314138	523.393211646863	674.547120455663
227	227	129.961018468131	333.086162213695	495.746349265232	673.119522823449
228	228	130.208372960768	333.259252152302	525.632254088651	671.494568337471
229	229	138.635017129941	339.263697331768	527.789603056244	667.521060282762
230	230	129.826525894654	348.835608322453	541.481408124411	671.976624178965
231	231	134.8859037509	344.769053284508	520.080890366105	671.364602260565
232	232	133.21949546458	347.988417079122	506.628109608444	672.471265647273
233	233	133.983935696117	349.439096330587	520.640673184559	674.663545817458
234	234	129.940733399768	323.826940071488	528.998898481991	666.736294217185
235	235	134.109279387689	345.180457786127	518.981483279371	671.77223237661
236	236	139.010493663694	328.546335119046	527.829184532309	669.946845786258
237	237	124.375431519276	301.455980958966	483.931116781992	670.333507574543
238	238	134.562022989365	319.806736612698	541.183341114201	675.375526340002
239	239	128.099110406573	345.491232282008	519.474647844938	671.0799853162
240	240	131.821355125835	326.483935416472	523.710084693752	676.511814956755
241	241	137.320995220302	337.645904790691	535.057313864872	676.372553997911
242	242	130.805421429054	323.551745434982	532.753399146269	673.248510023837
243	243	127.880741673048	334.813209693816	491.418707140447	674.674452558128
244	244	129.803751829851	355.165668490096	529.952835458	674.210156181356
245	245	124.981179020937	337.481756171716	492.864543294914	671.233143830807
246	246	124.161430866125	343.310406788749	511.111474568568	676.408261822761
247	247	130.713072165889	356.402962109078	509.957523307941	674.619231414039
248	248	124.291990006929	334.827830766796	486.415029006269	673.376030281084
249	249	130.818868626145	337.858276017078	541.92948019427	675.332224932733
250	250	135.257162971343	326.147992831758	515.973900406811	673.1673053191
251	251	131.16497470471	346.067101377161	522.557655750303	672.070306528889
252	252	131.660426835515	328.637399925644	539.582250927893	669.220116696937
253	253	131.435320119958	347.838345249487	535.326648192023	673.619549095424
254	254	137.273678378347	334.53524801788	516.94362064248	673.433318155842
255	255	127.598775714662	347.326020117593	536.308678694502	670.197838890566
256	256	127.85288879291	331.627910743548	524.543158361466	668.053352529093
257	257	132.930424845464	340.015660668131	519.487127372622	667.849919762647
258	258	130.034874370794	335.613282115462	518.639980844394	670.371947548493
259	259	133.230678977103	366.062425035718	547.228547894733	671.106814508791
260	260	133.969725953742	343.256847936144	521.419648767111	675.841204019812
261	261	126.189651186949	312.018499662593	533.753289814863	670.94457488486
262	262	128.44618555371	351.439383864689	517.194235882552	667.782664246875
263	263	125.654636875152	370.749631928199	551.784568877047	676.539371414606
264	264	122.876881246951	342.540240498025	522.693584553101	665.812816929611
265	265	126.126052004405	349.093077792728	519.846389368006	674.207416872729
266	266	131.58002090772	335.267678304621	514.8035264822	664.644192221211
267	267	131.512221757551	350.239610153193	540.117541513449	674.342360113065
268	268	134.066619416205	360.806600946625	520.961786933954	665.105522854771
269	269	129.675258572343	350.426819969378	522.462063304892	670.965365391628
270	270	132.316011048888	328.612548004804	522.199012157555	669.0052080924
271	271	131.752443141515	365.346423381905	527.558425709449	671.205926933149
272	272	130.143381646902	346.981813421933	521.462869955465	664.517206472542
273	273	128.22685610943	304.066571573065	518.270603780828	676.858059890023
274	274	128.85382704785	354.590014554527	546.203493504362	670.457987488511
275	275	127.94636716978	365.181088404678	526.790085872538	675.763849038819
276	276	130.032367550166	329.587432904596	564.670848925932	676.871253244015
277	277	134.339031563068	340.065376913022	524.965521751845	668.354850874711
278	278	130.94980212486	345.992932741523	545.342397830354	673.206428614272
279	279	129.360550928054	340.861417611802	521.117956375692	671.708899951117
280	280	131.748974729004	338.618228703927	523.763975131801	669.913009732958
281	281	132.561827397382	341.896299976895	544.923863528898	671.052196330858
282	282	133.965817060625	366.95572904537	509.021577690634	674.402920197423
283	283	127.124698482998	338.682583138348	531.314700012856	670.557042977615
284	284	127.948583319292	364.741253461484	521.935214035851	663.811808571571
285	285	133.114319931213	339.01433050035	521.831663083211	673.618765229713
286	286	130.009173139705	351.887676921032	529.255683786707	668.931122012715
287	287	129.726265418099	354.845041157833	511.863262214694	671.791099973351
288	288	124.681585600988	350.315083268214	521.404838137446	674.53339562275
289	289	128.548113112212	335.741478814519	535.845923293362	669.006681674864
290	290	129.381571367207	354.645793236838	528.07935423579	673.848299193127
291	291	133.401651809898	349.406370556499	528.417014953286	671.69262505434
292	292	129.340682237936	347.191283766128	514.790148191764	674.987170714805
293	293	134.601251375195	346.918499533556	494.866811537246	669.576052519638
294	294	130.892482886912	341.33935212984	501.662013936199	666.37248494119
295	295	129.71731044261	324.038265793412	524.780847541013	668.030253915574
296	296	129.239019294142	360.392760750131	530.287878668557	665.005061370294
297	297	131.790655989469	335.23775362822	560.169512288791	670.498178267885
298	298	130.167774348564	342.228793457413	527.944826417877	676.496365209356
299	299	133.528392555696	355.186407362491	519.736113028667	677.722176852252
300	300	128.120055514837	333.780093143782	525.338022773323	670.624551111226
301	301	132.412208937402	316.282818034535	507.366219759048	673.114526171003
302	302	130.515011282754	363.896496761709	524.498230946117	674.837888830881
303	303	129.012559122113	309.096379069547	538.518155760627	670.514935039478
304	304	129.738318416058	350.324319240925	507.821304214071	670.518099036448
305	305	123.80456659446	311.737054456693	528.296968028544	673.026509820651
306	306	131.404167194806	344.826812111034	523.813830193099	668.440670092322
307	307	135.594630119139	344.414247352108	499.653335137712	669.926055096581
308	308	129.826278005449	349.148693950872	499.694449490494	672.362846485087
309	309	134.465009854271	332.419569349947	526.165000752858	672.673441563257
310	310	129.981627153236	342.951812321745	507.896340579692	668.197865320916
311	311	128.010397272135	320.070635778538	511.585236467785	672.486578084312
312	312	136.414235814551	343.669050834107	533.500910660472	669.11464351853
313	313	132.555449336155	312.337007692435	525.007679917814	670.557307671781
314	314	131.840778591409	333.703977813034	521.268567000444	673.628690467359
315	315	128.664532147312	350.289676481801	520.252846738356	674.699310319039
316	316	129.213153975284	329.396002851449	532.066946221353	677.460235949967
317	317	132.701262250031	309.285923637881	528.464089496189	671.477602205024
318	318	123.950439252965	338.455427455506	526.979764742518	670.152392540398
319	319	131.756180842155	352.528211618366	522.89954602682	672.270593065274
320	320	130.271238964399	341.16054933777	533.004595690142	672.601789234135
321	321	125.718526699874	392.534234645778	534.288121118442	670.957946591429
322	322	133.612017126757	339.322242467632	511.155749653051	671.542503886257
323	323	128.585586547394	334.811334635874	539.262510482948	666.893225307263
324	324	130.832362545164	342.226694703533	548.012521106013	674.106709267574
325	325	126.369461622694	335.06467890799	514.182947021768	674.737252603485
326	326	135.080947348033	372.409233511323	520.944871024642	671.776779571947
327	327	125.720522037365	371.384590702247	522.820394109596	670.553908540455
328	328	133.172649831351	339.872665399249	510.516054707455	677.678519487614
329	329	128.920626368292	341.362295871828	525.999154429656	670.895439492537
330	330	124.122153727068	366.135815562811	510.896850252814	672.648943421017
331	331	126.131618583765	350.678170162009	515.686268134249	677.662710892195
332	332	132.354735388248	347.283086578654	484.510905825031	673.215725868522
333	333	132.205058799474	321.124554340388	509.874496689962	671.873695750762
334	334	130.769945346577	343.513631521856	533.447230495334	669.119639238597
335	335	131.162829248312	328.278059177982	524.03044477867	674.290483203278
336	336	133.191025305455	326.782833838029	509.713033576558	671.83082337952
337	337	129.462032136379	342.788544746671	521.259054730922	675.849690439939
338	338	129.405607940116	334.024375837682	527.314947966215	671.832994367104
339	339	131.742553881069	359.799925900709	519.44625686423	670.888465633618
340	340	129.206173068746	339.540190514897	524.667308092719	678.023725091585
341	341	131.757423591175	343.037619218054	564.528027497902	672.282350230586
342	342	127.729057632571	330.349953991053	524.646845093976	669.406502427988
343	343	130.04311489676	336.211488536883	507.937983334506	670.156321764442
344	344	134.163691556944	347.623181009388	527.451360574789	675.236375445181
345	345	127.326289556643	343.042519664401	498.813265159247	676.479453620832
346	346	131.306174332138	329.604693300753	510.712046149657	673.416441388007
347	347	125.585715222771	331.604747818305	554.890152514724	671.868910802938
348	348	131.822475438736	353.052935942994	533.187010409692	674.930818536658
349	349	128.390259801422	319.776258480322	528.549715298487	667.575788160781
350	350	129.761110582432	335.877474639024	519.942006908118	672.677958833787
351	351	132.762540381598	339.585341553164	547.418806366877	670.747980015918
352	352	136.375185750862	362.453267788394	506.965614478815	672.73961085731
353	353	129.959577532265	346.017951129128	525.790672785469	668.592483935081
354	354	132.639139030294	329.130604572558	528.778461123035	670.738619048134
355	355	130.815130903514	358.718314439843	511.812259548168	671.752786586473
356	356	127.810039798701	360.168549645988	524.498084428094	677.543044966898
357	357	126.60394958498	345.958571477116	498.501407808369	669.966918471951
358	358	131.819643244729	358.575395951024	521.959704801581	668.447666746618
359	359	137.118155509638	364.167286330998	524.581724348176	672.085017239814
360	360	130.153072942759	339.454470436511	551.73576936406	670.973468957343
361	361	132.131582842789	334.40119529612	539.843826007771	674.728611553722
362	362	132.21572647357	379.531024425743	499.693492069518	670.651316907219
363	363	128.889600299259	369.996466627542	528.639055048106	667.826252198261
364	364	133.74078746806	352.167139911736	516.419962795369	672.305357717275
365	365	136.937010455599	366.481608683915	511.880333685881	668.506064850679
366	366	133.018026880004	361.740096452797	515.049514598669	668.203115159061
367	367	132.659240640004	349.579799998503	510.165088120668	673.39607610348
368	368	130.04168506951	339.568083656079	513.317621237062	672.899941718908
369	369	129.281651707436	334.31759091323	537.529153535901	673.103607187659
370	370	133.170731336204	330.418288116977	507.350744543638	672.367316630824
371	371	133.705773388317	316.734315248958	539.373408214391	669.366013987047
372	372	130.30696561636	343.94280656845	512.294359069793	670.261484410424
373	373	130.592431194807	342.661461857911	540.873235145261	668.210409282237
374	374	130.522016229273	321.759897143532	505.156669264629	673.590689243468
375	375	131.715512925554	378.013718668111	494.419840411915	673.719811362511
376	376	126.258086473601	335.892590211313	510.67002201055	675.493586771328
377	377	132.384285337064	362.832693680362	532.587207029611	677.961493999362
378	378	133.720905189465	305.940179607842	518.766987156286	673.626183131387
379	379	129.653178322586	353.43251048708	535.324923349581	668.074754134218
380	380	133.334854633109	346.566281219606	519.429066392461	672.923973347752
381	381	127.494064638873	346.929327553437	527.465956905967	674.158655088601
382	382	131.799140306627	371.802028986832	553.270472800074	669.662754154645
383	383	129.877341597715	351.604025010385	526.442162509306	673.908106783919
384	384	131.520101390098	333.304492759052	516.575828653191	671.629621631137
385	385	131.823746144901	366.2137974384	522.958908641068	676.290608014603
386	386	129.687493959224	346.315085039841	522.072920598817	667.005853158541
387	387	127.22089387536	364.96098412684	523.146706851917	670.792231050289
388	388	124.770844669943	329.207393169399	545.552813136475	671.804252572278
389	389	136.649391581742	300.099732418819	525.805246886602	665.571887374389
390	390	133.057696753224	352.565133570923	510.52602699149	675.551080649813
391	391	128.234962225864	338.315792858517	497.499662038258	674.127803773486
392	392	123.16471191401	318.321835767474	501.968915894439	673.066055380742
393	393	138.254247560004	384.726198549364	557.881894502926	673.74226877201
394	394	128.420886758822	385.088335964962	485.84603850226	669.33170118682
395	395	130.822021925319	325.345226251421	513.762443072286	668.074046565998
396	396	132.364750726296	351.481737856339	534.005867764727	669.121083654291
397	397	137.930920648987	334.924577446406	509.164045479342	671.736238797319
398	398	133.878887867372	328.457895386717	541.52122186941	667.943032946781
399	399	130.474864464876	347.845782506118	548.862325927441	666.802354288058
400	400	132.456167142524	362.010280239223	532.331312658104	673.867889186488
401	401	134.159983995495	369.30132343229	514.326576064284	670.063100702001
402	402	131.194561566179	340.342019353163	501.83858181042	673.029489148762
403	403	131.39105992935	363.515325663905	547.021025982079	669.214086652747
404	404	132.771560303478	332.517144635977	532.418284848243	673.081085688969
405	405	134.936717920773	331.220778602759	514.703297116556	673.324256079339
406	406	131.244158041451	360.853581841495	520.02294864771	674.254565528867
407	407	129.733554783951	332.161558513588	538.893685559092	672.862704489175
408	408	135.423910786204	314.115169153866	512.65495207117	671.756272369547
409	409	130.46830827388	352.266232754603	505.96894796502	675.885203594867
410	410	134.543411241331	329.279017376938	501.697929207658	676.598009311304
411	411	135.216130132209	335.314239672394	527.563141216486	672.883919360461
412	412	126.107890780599	350.490497558808	518.675684557366	673.953608481605
413	413	128.988760345811	336.710237655304	551.849856823621	671.201098633905
414	414	130.654097734834	361.413931942242	546.775894074199	671.258740492848
415	415	130.462420349091	342.205808655925	516.436058329455	672.656608931847
416	416	131.228843784288	304.273974027438	524.828466004009	673.09952085539
417	417	129.556945370071	366.210734448491	508.90027945098	666.139100918629
418	418	130.428555797205	343.878770615067	544.089707816329	673.461393039368
419	419	132.454679361753	325.951819011004	535.541533363314	666.313274412704
420	420	130.431017393471	308.012620427722	524.157632528969	668.614117744157
421	421	133.364283408098	349.786106336301	526.941006439586	668.814310997262
422	422	132.48946433893	329.715411097913	522.263966367056	672.149155215692
423	423	134.477468165631	345.057513456349	537.984681987116	672.974748927286
424	424	133.669222529411	296.451251097824	498.061950586914	672.05180912961
425	425	127.50287066092	350.883604470102	510.676386194766	668.122221154489
426	426	131.314419413664	338.690198273043	530.329115630454	674.338418155714
427	427	131.977992898031	356.477761075744	503.989036429509	672.331813006799
428	428	128.393614506155	335.14225444268	541.51477630106	672.395305574505
429	429	132.560984089109	330.941847597203	548.83615828667	669.711592860642
430	430	130.332053951623	315.99360493841	532.790981669374	671.157544084324
431	431	132.450113838514	325.334809730945	556.147424022708	670.836862467532
432	432	131.709680605361	337.577249732239	546.906273305279	671.870465368102
433	433	132.780409279433	350.476534492206	549.085908560559	672.106058179745
434	434	130.050346085168	327.444527802016	503.336339534056	669.459613577032
435	435	134.358767669289	363.871524951592	516.675499213418	672.057421143292
436	436	129.078129598956	333.551351010538	544.345260428487	671.066328689597
437	437	130.346868438485	360.10678984352	523.804542363063	679.781576734368
438	438	130.000632105356	366.030003472404	474.267311519047	670.553382151624
439	439	129.814449271739	356.121432810395	507.997490829704	673.247636371845
440	440	133.685177233256	362.228431058215	503.561241084524	677.153838282585
441	441	134.374841885288	320.596017272052	538.330865766406	672.997407286485
442	442	128.597845036699	316.723205993844	531.959436162217	672.526298141566
443	443	137.675582321821	328.115089589423	531.413745119602	670.971363232148
444	444	127.07869481459	339.799022099507	480.292524899736	670.977717370456
445	445	132.220011643422	353.972672267817	507.281835351342	674.305456393638
446	446	134.00878414814	343.076192487564	533.367046734609	669.060184487853
447	447	128.417908436574	345.212726267599	523.124612180429	670.453896167921
448	448	132.902894519076	358.8598143306	522.392234193037	677.79127246571
449	449	129.427750968054	350.659392656802	518.173804611234	671.255478193886
450	450	131.874866417457	312.666268432651	542.147647028174	668.889466769107
451	451	133.16133513781	306.942489771323	528.950472184045	671.027195543968
452	452	129.701243861067	343.569838933517	501.900495455135	672.469330753962
453	453	129.433612816306	350.048811230303	543.414723541658	677.716791967015
454	454	129.564066793458	372.813436568124	517.945195801063	670.591968443728
455	455	135.307313103399	352.110566565129	522.282479261594	670.848728404347
456	456	129.486392804009	332.564862887581	513.92079354016	670.277517600302
457	457	129.129718193446	342.505455781829	525.133939017839	672.830742508612
458	458	129.158783735419	354.481183454966	505.832677205326	674.484724514801
459	459	129.923845904385	347.062199176786	531.387039102987	668.444708578492
460	460	134.223256412501	312.34138213285	537.732965146003	676.371636268045
461	461	129.605221196351	357.975529861357	562.686841093055	676.341593273087
462	462	130.545002730669	364.650308241156	506.574857373476	668.641700857759
463	463	134.412650184659	313.302263872125	511.781461367825	672.800697580366
464	464	129.671840881408	349.51161782782	519.749363875652	673.345772500717
465	465	127.888947185099	364.36854697959	534.228575673778	671.383659279177
466	466	127.327607673314	346.701518686256	516.856836535646	669.441495836708
467	467	133.831761971037	322.247525137929	520.985279454941	673.056432947535
468	468	132.521352207495	319.458012536306	525.28619449301	672.581311568175
469	469	128.515890676521	304.598352817565	552.376715014602	670.393758265715
470	470	129.32663374413	342.517300373185	550.314395972624	673.165900502515
471	471	134.308963702061	374.259050188387	522.121461477063	672.757603947646
472	472	133.847602185819	312.778916859322	537.472666531723	670.963317914216
473	473	131.989152175796	339.816774725259	541.9411927629	669.27833135916
474	474	131.735944502138	357.411680426687	541.47191467339	671.888368464711
475	475	127.495080195238	350.011898827503	530.43103879112	670.955110991105
476	476	133.287839177068	349.45416948543	529.288553502758	675.729947679427
477	477	132.864594371002	350.524103094951	515.967913364112	670.933028786204
478	478	131.13843835503	361.262822210661	533.886787583136	672.784913135133
479	479	134.285614521921	345.527150682701	530.651462354458	669.870311204443
480	480	132.136438305013	348.639468777927	534.67774332964	668.281913032397
481	481	133.299050183295	341.721350209995	535.177147280656	667.474476185636
482	482	130.840973919997	332.289859010846	510.556890871423	669.220489038243
483	483	132.091465281724	323.233436216819	512.87073584968	671.260675110849
484	484	127.499011488748	340.289242582367	541.133039886711	673.671737762994
485	485	133.33262132134	352.460291781966	530.309323690123	671.564867942309
486	486	127.189208464641	349.13652143378	533.75564622446	670.412982602205
487	487	131.248967289003	336.754063037326	539.389752324191	671.766371413699
488	488	128.623113574436	366.812537546495	516.045029637383	674.637558512666
489	489	131.318633897813	345.048325434783	519.317092523276	674.275062159885
490	490	137.325516853396	391.389350188203	533.767282840609	675.444904132405
491	491	132.509030611009	332.115554678026	518.947195564512	676.573775325143
492	492	131.200550778742	356.190620413552	495.106435829258	673.195258914256
493	493	131.096556892355	331.646121654718	544.271137485344	670.136715654948
494	494	130.592065603516	364.772913869537	532.522396188493	677.284625939
495	495	131.150521672031	331.862479328731	532.184766913897	673.919458116581
496	496	125.466357302581	355.75267353247	533.825199766285	678.346986328859
497	497	129.486612697727	341.033710000381	502.115977471935	675.788625898726
498	498	127.854392438513	320.018259236415	499.935737222297	673.00142113212
499	499	135.609257749198	341.454049082959	521.05064369171	669.347040793958
500	500	132.344548653137	342.008600668604	534.326428437711	676.532774054572
501	501	137.933780770232	362.226579707985	545.586414509921	669.027245087248
502	502	128.41318199813	341.77817672293	527.566934226052	675.867769699882
503	503	122.549930422198	349.078651038437	531.586656323244	677.172240797185
504	504	130.326312104487	332.849126166746	502.108930185555	671.068809037494
505	505	133.69155814654	354.20041050099	544.080433458989	666.063018558584
506	506	127.318402601344	384.65387656568	530.119658518918	671.962335991987
507	507	131.965312457823	326.340994728961	513.975915975427	671.930506823672
508	508	131.231556586541	300.737902609442	524.528372407992	675.15245185213
509	509	126.828672075491	353.163995003535	515.087380746141	675.040746819453
510	510	124.9879876547	374.643066517741	519.251729769803	671.972792762324
511	511	128.994169148051	333.103941657412	543.900292994811	674.88906083631
512	512	133.867189979722	343.612976706621	515.320554242914	675.464009123061
513	513	131.224046231291	332.581424896783	520.702385693173	671.395479846199
514	514	132.076501220496	341.927667533837	519.652463656449	671.379394877225
515	515	126.879864943941	356.043300343085	519.857314128826	672.625153834643
516	516	131.047156936194	349.691213080323	567.890083474718	676.859809031824
517	517	133.582055322459	360.153104721737	537.753293242511	675.47274134473
518	518	132.436983707449	362.480027598786	559.012896147091	675.04090814763
519	519	132.821896342239	347.355197412532	510.757922260583	674.780989688002
520	520	134.278456729528	351.861897956395	529.52473263242	678.986790552229
521	521	131.291891135188	369.224137281029	531.740097504574	668.270237460181
522	522	129.789024493788	346.383161857479	542.813947257167	672.230501081697
523	523	135.558778985242	381.53301633083	520.876739271586	673.80125768715
524	524	133.550467402195	325.654274187072	525.980850164799	672.865772758294
525	525	127.358475131521	350.905217374994	549.2289813606	671.202607384491
526	526	131.161293632786	355.786852054884	532.592869648922	670.82143271812
527	527	133.996911142307	354.338645712376	525.876250723394	675.313325772071
528	528	132.459877140764	357.16979348918	512.426959697122	674.883355039566
529	529	138.581609746075	343.361689585227	515.994096250119	670.625749181911
530	530	133.972736218756	383.388083157306	543.762916145728	667.245369294696
531	531	129.966843383144	335.502352244066	540.19430775985	668.270693153685
532	532	132.717795132015	344.143065154629	533.851047975365	670.285336846259
533	533	130.957035792781	332.687975260328	520.88515991264	670.356437489371
534	534	133.829454877982	352.781780658599	507.032728737476	673.442864377191
535	535	129.339735726854	332.833082501518	514.519574814983	671.08490220018
536	536	134.534658711733	330.099703834486	520.191017358423	675.485673469372
537	537	133.592221225998	298.690531305687	520.687784395526	671.967636538582
538	538	128.468363699534	338.21848781231	576.34911705449	673.300505031262
539	539	129.387250599503	346.638271939588	498.897065967363	674.941248809932
540	540	129.972873476115	345.923146522123	518.777515391876	670.63854350075
541	541	130.352600118163	345.622448605574	529.641683323687	670.605184792446
542	542	125.992399100633	333.174228342671	555.305246710237	673.838252071457
543	543	130.798916325976	365.583811009944	498.3084896337	668.864251967399
544	544	129.917447446637	343.51640899835	544.413306009781	670.056269529001
545	545	132.683701003023	329.086216900842	531.560515975077	670.890623522353
546	546	135.624174889711	349.064203048445	547.416580828104	673.437896636969
547	547	129.759715035834	341.217176494813	532.615738155404	668.600140933479
548	548	128.247453097493	344.061150997855	520.484110746483	671.825603832715
549	549	134.847308097202	324.345849496375	506.308508814416	671.053806317374
550	550	132.784004391692	322.912737289224	506.007855450247	671.744174381895
551	551	132.745257214803	337.67674586074	496.227975610126	672.393871853493
552	552	132.791521446725	349.778230628654	530.110252046569	669.119243643526
553	553	129.027916467091	339.943669833295	545.058094861856	673.760224306496
554	554	132.253362624648	360.095245796545	541.906127980858	672.177171613887
555	555	129.076977139715	347.471594280621	553.248855640595	672.333455575541
556	556	132.022771349742	331.267994763763	507.122656099608	674.373787967492
557	557	132.451010365469	312.715027979544	500.561964527616	678.124869967095
558	558	129.961698720013	341.184706588605	556.832287761364	669.888796665081
559	559	123.319043793487	324.125283134881	550.055639712	673.169640131007
560	560	134.146777089199	320.349313950234	484.047215715285	670.438814301626
561	561	133.60959098174	343.365746368044	533.019818311545	671.06870036475
562	562	128.718583718789	331.837859220179	553.389434869135	671.3323888346
563	563	132.038375703767	330.698393903593	551.597938139526	668.809157998632
564	564	134.720630020299	345.083881932244	543.59126839374	668.036569506227
565	565	133.235275645318	343.743179903693	495.37069162657	670.473370350143
566	566	132.800033117878	349.822843558426	507.923743349321	667.483292824094
567	567	132.531112831838	339.65093089641	520.392952830127	673.669506938234
568	568	129.032755507813	335.422674836354	499.337284837728	676.348407155573
569	569	131.455034673209	356.802593474391	503.584666569472	668.918564114042
570	570	130.496743062968	335.439880181126	526.480378058694	676.228915372098
571	571	130.182042426536	345.387415497903	492.403097439243	671.789130408835
572	572	129.776236577824	323.425132157728	526.760439981325	665.868394290031
573	573	136.520028847999	341.685564017978	542.839083340602	674.433484077233
574	574	126.793533730729	339.938919734732	537.428181173839	674.485417887248
575	575	130.214296424201	344.556844719246	555.647839546588	672.044704351815
576	576	129.962413447852	325.505576324019	518.149928890421	676.687668934152
577	577	129.077137558016	337.136204822311	538.024091598796	672.427167743796
578	578	136.344201118783	356.405755085793	529.40424225883	675.353648103666
579	579	130.993898718365	337.405579145756	547.761817359772	671.478547693667
580	580	130.223042065763	352.155620113513	529.913230878852	672.683044699088
581	581	127.590710269451	327.481284541036	519.05850905991	673.164633332728
582	582	130.483760891999	359.354309502343	519.4154021691	670.555149559356
583	583	127.003730797556	380.895491129106	518.206421257192	672.107592813817
584	584	126.148004965736	372.886880896225	524.564952050704	667.978479104734
585	585	128.576405989244	356.954820393366	509.631845606144	671.70404209221
586	586	128.840726682036	313.818588018373	501.606997075007	674.294802705384
587	587	133.62179900527	370.857912964171	536.93170131047	673.290685954951
588	588	131.883289185771	323.196551562458	547.520053526937	675.223495752676
589	589	127.832517892146	349.601859259144	522.874922068189	674.724416537993
590	590	127.888017482202	348.031915174983	506.878247575575	674.724350525618
591	591	129.796896947078	347.865443374546	555.417065317365	670.954631074446
592	592	131.227733598594	346.847404272178	540.449158919419	667.183676627396
593	593	136.515193615586	343.917156056569	506.340971797848	673.918174673858
594	594	136.112020152558	344.753069972008	515.773523892863	675.248862748894
595	595	132.725134535003	357.830443357224	510.032783590888	673.160892544262
596	596	135.910736572866	330.497654923466	536.662530787805	671.661295138015
597	597	134.687177416398	332.069863556928	528.371790500286	671.177802403832
598	598	132.992812834319	341.340479974151	526.016047517574	673.109650413175
599	599	132.560888681056	357.200076193741	540.185476577865	676.70762692744
600	600	131.57772754387	305.089378935423	502.059232248123	670.60728532117
601	601	126.753956676997	335.157901499985	521.053555361848	671.382920237004
602	602	135.953851552792	356.094112022443	512.152646823711	670.602594505687
603	603	134.921132838078	316.88412831702	528.109098210563	668.378086085516
604	604	130.152690432308	340.880067203563	524.01027323986	674.90568341662
605	605	133.586219147027	330.256902780999	496.194038339045	673.265496078732
606	606	129.344167807669	379.44850776379	521.529469194057	665.451143503331
607	607	131.33975863155	348.72714848684	522.521303642104	671.985237902007
608	608	132.475569837358	346.344658880564	540.878151992316	668.990017399688
609	609	134.854073235077	329.859068760823	540.869213210042	671.251399879084
610	610	123.074869405862	329.688864046929	524.425087500057	666.940957485608
611	611	131.338606936382	332.990786781957	537.842042828722	670.055011420868
612	612	128.061877139419	322.865901103153	520.765790691918	671.789239857486
613	613	129.957140452927	301.893309751747	541.470887650034	671.413161889234
614	614	124.426552728543	329.436943410431	505.066898430122	676.154331768253
615	615	120.996988235883	334.293875277695	507.910152440848	669.43638467964
616	616	132.405791553082	314.708707002699	526.661896239688	673.356561430549
617	617	130.229614414086	347.31340763545	529.529600325605	669.928662655752
618	618	132.852428515215	353.260361966542	521.890058542179	671.021884998856
619	619	129.788003583234	357.456716229096	518.432558223735	666.731662359128
620	620	132.930680966458	330.867753608155	532.655845892498	675.275428247509
621	621	133.09432232049	366.553390761597	519.895553853464	672.470322925133
622	622	135.821845309287	373.559686747541	536.463531990952	674.084321110013
623	623	130.262215907013	325.254830167721	541.48390568265	671.868538272148
624	624	135.612634793635	328.808831139574	501.552552042791	675.43314851242
625	625	131.977670239497	356.837294558082	518.427708654902	671.135525983283
626	626	136.08535674833	347.37479884561	531.405519736007	668.751327563352
627	627	135.905693912578	361.876041732608	521.354057977401	676.14421628788
628	628	131.416426216499	322.514398950886	519.719810564538	669.016154535515
629	629	133.235241352975	355.864989354079	500.656067786335	666.941852903274
630	630	126.964972617556	343.30047072219	516.487073280005	667.957436563
631	631	127.596914004758	339.192211103678	557.470298187333	669.977036900695
632	632	126.999714491105	350.740857211788	530.196997430806	677.04595785628
633	633	133.721693531682	337.45743438402	522.902183663679	672.966572407679
634	634	133.334953356446	347.886977168394	485.175291938569	672.405463828768
635	635	130.277520724566	318.885457826863	490.503740688123	670.539835837743
636	636	132.709890591602	328.228874118975	522.981929290562	670.266769901601
637	637	136.675094113331	339.44439811839	555.888740576508	672.881134105538
638	638	126.7776550573	363.049759257159	536.806733529521	667.451443642571
639	639	130.731772152915	348.757973364256	509.787832829657	671.724954676501
640	640	133.095575311875	343.479693007586	509.374745235624	669.469388597318
641	641	132.309168077361	336.759368610883	506.004975856075	666.742975194942
642	642	131.936847158112	327.897029722662	511.54768307435	669.694251435282
643	643	129.608553959684	337.909735630526	519.289401471723	673.512541182868
644	644	127.140098474381	340.425093541076	544.32205684525	666.303737566729
645	645	130.896655438768	320.330044054254	526.429802512283	677.499586100237
646	646	128.045620978722	356.008352822738	527.172936474969	668.11056816278
647	647	132.245455024134	336.545331454244	524.239099862111	674.14634837532
648	648	128.086488089056	335.511255188366	522.251684305137	674.699780043974
649	649	131.340150245198	324.227460294169	520.470902348606	672.312181710521
650	650	128.755641469666	350.486448701211	496.559782287335	670.930650605768
651	651	134.68436400992	333.601207195761	566.835118848477	668.760787543529
652	652	130.832277713599	326.334704458728	520.608249475581	670.616310066805
653	653	130.514684252728	348.838854838453	516.934138334107	669.150636206309
654	654	132.982691641777	346.295400122612	531.746550549494	673.338740285616
655	655	133.235421049386	362.576879927398	524.301673289303	670.773082053822
656	656	131.049119576232	339.423108968584	525.707218768256	676.123719389415
657	657	128.575560770692	356.55322456603	524.890898640278	668.989762904101
658	658	131.198800729355	344.772309864853	530.181976532523	673.049342182256
659	659	128.32940478277	336.003248624744	548.0486341616	667.931666948032
660	660	135.483696799177	342.061504715323	515.54580142312	671.165078168171
661	661	134.709647172871	318.90047384888	536.852526115341	666.629547931016
662	662	134.688360541331	333.734285430689	521.57598191125	672.814147648869
663	663	129.463720501094	350.748555051928	545.055565509331	675.299446766167
664	664	128.823110218191	340.893641184351	510.263993230044	675.773789798423
665	665	135.528665564801	349.975749658525	509.070691176554	669.679566376111
666	666	127.561940835675	347.430832954961	512.312161560266	673.389743439516
667	667	123.393391902953	340.545540588041	509.727436918224	670.071225255164
668	668	131.04499748982	356.754804440312	524.472432222225	672.589240354856
669	669	132.384299046369	336.685398158406	519.323856404493	670.933120474511
670	670	129.414238483077	335.434512675173	541.014284057787	672.761045193808
671	671	131.489017279913	352.600055758721	513.657325870876	670.935478324557
672	672	132.062065382037	312.589372712706	504.486847359767	668.243822213119
673	673	131.695702760378	351.094790459387	530.918108912167	672.55291416404
674	674	130.981725192162	350.984911283671	571.100615206226	667.554082517209
675	675	132.114376592566	350.699383526379	494.164249259044	667.904691836301
676	676	127.455999334931	369.662648526637	485.002972824806	673.388566285883
677	677	129.032174998251	344.199025457657	534.351254733342	671.09815548798
678	678	126.148152331821	352.599991322405	512.72500922968	670.395465965938
679	679	135.692552153164	320.457166209659	548.280187328018	666.60260720693
680	680	125.527439113687	352.213909779817	522.174719653385	671.45952795952
681	681	126.448041192532	338.559025985626	556.344403749588	671.65622876538
682	682	127.332679200226	365.706580044461	495.639711568055	671.131766435877
683	683	126.804394453241	334.203378018331	556.029720501811	669.822805081651
684	684	130.762449099246	339.955865657468	506.197779077929	679.736764162437
685	685	131.60208424705	352.211462736319	541.296505233194	671.009514794364
686	686	131.309960465271	338.564960847998	519.157107702452	676.573454369393
687	687	130.208813560927	349.805491499776	500.67676199967	675.874895693984
688	688	127.663157496226	323.866184704439	563.305351453205	671.939358319673
689	689	131.408901050902	347.564121538581	553.170841252557	674.112708297762
690	690	133.731992915871	347.488737426078	509.309720082063	679.793955672452
691	691	129.130882972413	344.303854041301	510.406208840257	671.058824837165
692	692	128.850505908021	361.610458131525	542.226058013188	674.781323841416
693	693	131.646166906344	341.100554539601	561.433742395485	664.817433818756
694	694	128.909455748849	328.582875137341	512.504127514625	670.254768947602
695	695	131.71207307071	330.795914443085	517.811172043443	672.527514818033
696	696	134.986557936617	364.783098622408	495.914453124681	669.605882725143
697	697	129.067573564981	354.726234915197	539.241204018015	670.567357336431
698	698	126.780390760071	363.2728456637	530.06975953629	667.868914344376
699	699	126.157959299974	351.445446152112	505.23380036732	664.492416523334
700	700	131.07994872265	302.373647515511	528.014997486609	675.218066124913
701	701	129.724344297183	341.244439191076	540.938667738017	677.134972055653
702	702	125.307347613991	334.898277631003	543.471632162512	675.726091327245
703	703	131.264967621854	347.346943165838	528.801512153231	675.597410415943
704	704	129.55048964271	377.46662705379	510.66171581354	672.609327561742
705	705	130.786625590224	346.903592359905	525.74086820566	675.130199710295
706	706	126.843149155531	370.258810963084	519.116978166398	676.37244860043
707	707	126.860240249862	337.141121426263	529.76524105856	672.384387895798
708	708	128.744429448863	338.462834785565	526.284895368039	671.730865683925
709	709	131.004563139925	363.385457298641	497.746306599078	675.10808424319
710	710	128.090930578899	339.811741251748	529.816709751273	671.470025049333
711	711	133.275999257601	360.162688384855	478.028408776053	667.482846881166
712	712	130.259225936232	335.767471902545	490.155425336729	673.201807556418
713	713	130.517493594978	345.840067371208	500.12453912778	670.789792951921
714	714	125.183714079957	348.695283068412	511.749488279976	673.935964556495
715	715	126.93692353251	366.101069501602	504.47297538959	673.914517995889
716	716	129.525864071316	358.683672707107	540.145501954338	671.509301029118
717	717	133.188587628644	355.66117265973	505.513294501231	671.124393838472
718	718	133.684750204043	325.903660952927	538.643263739911	669.533915094004
719	719	131.643921226389	323.068143597897	576.694827757559	671.998252826141
720	720	130.282190230603	366.728713591332	519.800909031055	669.712205327709
721	721	133.094224792856	341.280147608528	546.103038264409	672.671087079069
722	722	133.270780161834	357.946085726163	509.167964970062	669.929433056901
723	723	135.862053398581	323.520702881082	511.414987594103	670.660193251768
724	724	128.422465997515	344.915825973262	525.209146812328	670.910790187211
725	725	127.684241050446	351.064665711071	541.420327079705	675.956115431433
726	726	133.515648042462	321.48845095879	498.301667535581	672.702447702804
727	727	130.370693207873	358.419613525105	529.461038350365	671.715366181562
728	728	134.608155066815	343.874606554653	514.122539658036	671.526222088003
729	729	131.8344518075	327.671036019363	538.771360319377	668.712231905207
730	730	131.641469060966	345.016484306504	560.767534903871	673.614366125303
731	731	131.333286653052	348.611245734504	537.239790049591	675.021476898473
732	732	130.88672998147	339.484582400292	544.56136237467	671.34004895166
733	733	132.048165362438	344.260871575939	528.354633334756	670.726062118378
734	734	134.809536699455	359.755179673299	538.493297187365	671.579133367023
735	735	127.378522319355	355.727560271633	516.845779332516	669.948118939216
736	736	133.665530167283	368.760657776647	518.413293820326	676.138732242967
737	737	131.92981292622	319.507886396058	541.840385117144	669.888067474131
738	738	135.908764660775	343.296864156612	528.285998331035	674.905546387543
739	739	131.03799128849	338.153081748973	519.354664979135	668.37969623052
740	740	126.873253601364	329.157252147471	513.371449753535	671.998510566364
741	741	137.883942973081	326.992564690962	509.302476608807	670.68319694437
742	742	129.798583216378	331.112958435077	524.36437692348	673.628482561837
743	743	126.60172628543	342.928099543033	505.711901718542	671.784215595718
744	744	128.066036730674	334.751990214736	523.899660492577	677.349907680352
745	745	131.685729269882	321.95747991119	482.430383460018	670.68916310172
746	746	132.794777180614	315.187974089643	525.701883233726	674.349279993284
747	747	128.741280270418	343.961067160066	488.145058985684	677.268855929149
748	748	126.041039230505	346.327235958355	498.625900136123	672.532226431901
749	749	129.488088897104	358.670178325347	525.867628956694	676.102159397335
750	750	134.801051721602	342.948790495457	530.908067377059	672.069893254067
751	751	133.018324377027	319.947130772958	500.47362053732	672.35159642338
752	752	128.118932059234	365.736382553872	514.427003813773	671.021432210031
753	753	129.467297298081	343.976915883772	550.891842889496	668.926554020403
754	754	133.387256689552	328.502058533468	527.434256493963	672.038082028644
755	755	128.532992300782	354.249221419876	522.461171561884	674.115907533187
756	756	131.270800450447	335.057317281939	520.968540188474	668.672569549036
757	757	127.67402230389	327.975264915377	517.368807530848	671.444019314727
758	758	132.569908960725	323.402071891165	521.116478739053	669.072658863802
759	759	126.349429796513	328.347524672386	534.97272058396	676.687947914201
760	760	130.077409537068	353.050890848621	528.494918647757	667.852491099518
761	761	129.156276386762	330.40592612895	566.380181310012	672.012294627216
762	762	129.689869628507	306.577335230268	524.569935912321	676.77260692623
763	763	129.36212590804	320.051459760709	513.518096133708	678.844025614722
764	764	133.850994651962	361.006416323404	527.59249804392	671.747683006644
765	765	129.303785738705	331.461554463707	518.4280515321	669.257594791104
766	766	131.591111357956	357.864692074995	483.194748073438	672.402225435919
767	767	132.641276479657	379.662364764426	535.526174492206	671.412892920062
768	768	129.869771134563	352.77073035907	511.071250628319	670.696321797637
769	769	130.965676788859	371.246071567202	520.772538867472	673.528722480259
770	770	132.936603174893	346.099597297932	527.954977948069	674.393858283598
771	771	132.668779567705	348.300933010816	506.013557128533	675.522303315734
772	772	128.17547300279	329.034148324562	546.446352294986	667.564002724972
773	773	136.469606286747	346.966201239912	543.703455557715	668.200981179118
774	774	130.306292958877	318.941128550668	532.637991432464	671.020652285444
775	775	125.700474979939	331.277955660322	540.12291221701	672.136181592587
776	776	128.773640028679	341.407184102261	513.300701208535	675.329596448494
777	777	131.110323191641	358.85076575762	507.721335571352	673.595272074855
778	778	132.613775104587	322.052225192933	532.210867537152	673.866819757789
779	779	123.274579418349	324.310627058399	523.212926790172	674.279242988872
780	780	132.276345537778	359.807472876408	507.640349652575	669.396214178486
781	781	133.285145268875	360.079354542337	505.85002836007	669.256612358496
782	782	128.739359009946	349.480506374892	497.439084139568	670.365429460665
783	783	133.188281109495	343.318704273017	508.849023909864	673.58103484848
784	784	130.452875494877	337.525685519654	494.331181159396	668.394241806359
785	785	131.288818134873	349.457545002397	547.426082085883	672.516687954474
786	786	127.631318422489	315.318542883843	511.665113672607	670.236123050522
787	787	120.994484155818	346.718919204583	494.845352971484	672.469506262276
788	788	130.682006257953	342.175528623507	531.042454184305	671.981294325985
789	789	134.307295806335	352.891245691055	537.214774167793	675.492022940552
790	790	127.848594089139	324.801619212617	530.965365425608	671.783610474124
791	791	132.038490730419	339.973791797578	518.564158382694	667.135177504111
792	792	133.74759499895	360.218557282363	504.90879293239	669.776620469819
793	793	131.217711483827	362.455661584965	530.363715888943	671.693514124541
794	794	130.576691062752	322.406397524312	509.184348501767	670.425392505394
795	795	140.233612950229	370.060831853707	527.879381472293	667.419320388751
796	796	131.198402455111	315.885184250327	519.524526705229	665.744017995057
797	797	127.444721400215	310.60321183355	492.51476093505	671.740766956676
798	798	133.396181881884	332.170633105344	536.175381320742	672.781546689483
799	799	126.824461693562	329.342725829891	498.804423241136	676.098682031826
800	800	133.934146897447	336.866572378574	523.136899050339	667.390675093828
801	801	127.718871418667	350.43597789344	500.9010919915	669.064989919354
802	802	131.554156933065	342.301822312129	536.999688093808	667.5045367595
803	803	132.470499177518	384.39391591205	544.453636069166	672.929241567563
804	804	131.949630023033	335.182516624754	515.107327051023	672.348720942001
805	805	137.496621444741	324.121016095782	515.951469808441	667.309052776599
806	806	128.934962808381	340.768322478984	495.613778567511	669.457176656474
807	807	132.877023661961	321.726646391918	525.567728126732	670.408726043282
808	808	131.86731182911	344.392373883429	519.841148382172	673.685945626381
809	809	126.388097062084	373.272519410822	519.691477673048	674.174636869819
810	810	131.59486887313	325.081961177133	528.457576902508	674.887321646812
811	811	129.517464158855	372.070592577867	537.135182264075	669.121824838681
812	812	128.83695422518	334.229567216044	510.343725691545	673.318783442278
813	813	130.368750325905	326.412045168214	506.879815594254	674.453279562864
814	814	129.638636253795	351.22645442139	536.813428424065	669.060753863281
815	815	132.081829047775	325.534479154593	529.450050019595	672.129364586879
816	816	130.594623702201	325.439466094616	537.482531650197	671.006821528151
817	817	130.037737825837	347.244255489598	514.757015021452	668.954382662971
818	818	129.48711978371	354.640997224861	581.852334906132	668.617120049461
819	819	133.161891458966	345.099835185072	510.673358461199	668.928531625374
820	820	126.837973453668	325.832807180191	519.854577077793	680.665273492094
821	821	133.663778390227	321.780886945107	540.768343975408	669.359340576128
822	822	132.888070615597	340.870626485741	540.189318442268	669.21453605331
823	823	136.985335948845	350.735554780952	520.961049378303	669.442695558148
824	824	131.351171820278	350.211216088967	525.961522685677	672.512988873474
825	825	132.880792777339	368.787330482119	539.116130592081	670.281682814834
826	826	135.73633109211	359.148789705688	559.081824757916	673.022887971973
827	827	137.175820538524	338.623980142723	534.144299085488	673.982469297719
828	828	130.103403459741	357.852518983853	537.033290658941	674.134280001788
829	829	126.147331244804	349.640969918617	535.544534686809	667.589872113501
830	830	124.358495477723	358.60281793858	514.218996699573	672.991418830085
831	831	127.46238739139	345.562922807792	531.515231299009	675.27320066771
832	832	132.761754663563	354.081838500023	546.499183676867	671.706456001471
833	833	136.203144599533	346.926243074255	509.228681480903	670.389347264076
834	834	130.40564958074	342.612843159202	522.989923276398	669.213466388339
835	835	129.97835693246	376.735212296483	528.258749320966	669.355851562817
836	836	129.513546431654	363.387255694144	525.891668329816	671.832030539487
837	837	131.516141588265	351.706342227488	511.178651073694	675.908435541056
838	838	129.7580680395	339.549378616794	542.84922353594	668.049166252676
839	839	129.271215634368	331.288450677837	537.024593882899	670.005485206931
840	840	130.215890175456	317.004061397152	507.101932656841	668.474509273036
841	841	130.333049197104	358.253422743543	538.889063542949	673.294879175995
842	842	129.074668435844	356.61520452369	522.953500064176	675.595862623329
843	843	130.414542104801	370.076108961394	509.751816581577	670.227830226796
844	844	129.664876089181	333.495427721354	506.929138953068	674.695172496666
845	845	131.500849529724	362.132242875539	539.393967056857	671.516897696078
846	846	131.985851572776	342.308310125979	516.883975201431	669.843088966156
847	847	132.116040959383	350.954966904184	528.883456927264	670.509296624688
848	848	131.862284145192	371.472650583093	499.800178941496	678.687205729177
849	849	134.56821172073	341.890441028823	538.35059175141	669.45360108191
850	850	130.425597122984	361.221636891248	544.351997743023	666.998199927003
851	851	137.089334887323	320.984317930035	553.213278197649	670.282236345457
852	852	125.982389482341	355.390195163473	517.686752233696	670.70797516166
853	853	128.884916356969	370.179013221777	512.664644540408	672.139826408605
854	854	134.54050820269	324.35036986063	549.831360588732	664.673582853093
855	855	126.910092001913	325.343262321705	520.522975476406	674.319693260594
856	856	129.626789309086	352.817355513284	530.7398612838	670.709401654327
857	857	124.629224648849	328.370370361724	549.294710687105	680.789520067872
858	858	125.683390592891	332.809397917237	544.193310188594	675.709912819834
859	859	133.337006636038	326.526636918734	538.870157230108	674.743552494884
860	860	133.224031051046	323.50284683887	495.945008123918	668.799107787325
861	861	133.627911133537	358.503316165007	548.563296342343	670.414478217373
862	862	127.983736373836	326.289027605075	520.283853412591	669.323665809995
863	863	131.101562193099	342.342058977515	513.075257172399	673.340210921419
864	864	126.845209219291	365.483897329011	486.271724122164	669.945898020042
865	865	132.032187582783	329.332839664933	491.970599304094	669.513960976077
866	866	132.316398815891	343.70577018334	500.485914451179	673.733175975122
867	867	135.7465013212	371.517972691713	517.892909404901	666.682473542615
868	868	130.489393577751	340.903191463136	482.254973234336	667.731708104866
869	869	131.945233833423	347.494933679243	538.561791743311	670.240406222372
870	870	123.521084677404	335.824751390736	546.371591741792	668.496498125176
871	871	129.069373191065	325.022380002106	542.344251943603	671.259647285795
872	872	135.121387431562	339.685502632834	509.75969925837	667.947448042351
873	873	126.663566781326	346.559288819897	531.836409791006	673.121100823451
874	874	128.713339905078	352.039191121889	539.682935499286	672.001431229043
875	875	129.128708606051	359.750101868029	502.6599598307	669.518398778912
876	876	128.833059417471	358.673078506443	527.486503405642	672.676947356147
877	877	128.642909545098	355.652427429618	534.97509202221	672.321612416753
878	878	128.799909714918	358.659086594299	505.962313889966	667.889813264789
879	879	131.525001196013	344.68776654495	502.515200317034	672.677769090371
880	880	127.982015868668	353.247617759685	501.745090847849	672.822115346227
881	881	132.506710035128	358.086865968869	503.01861745236	677.344103007268
882	882	130.002497895461	335.416647170388	538.988583784407	675.605684909442
883	883	132.428964320602	307.865699314204	523.32178749469	670.548777413525
884	884	127.916171882745	347.405315922942	508.270097052622	667.568375091178
885	885	129.209826375904	343.612527396133	491.701411590573	673.10799388686
886	886	135.54945591884	350.318994233573	536.918219602717	667.588222731995
887	887	129.216335944801	349.547663088982	500.735156224433	669.908202531019
888	888	130.494766073335	353.773929334997	522.792697183776	667.66018637927
889	889	128.783423947744	378.222863988291	509.082450975495	676.017771550557
890	890	134.572210035463	341.178546950319	517.062435253505	674.311939474612
891	891	134.578765207012	338.271039127061	498.717608487333	672.03167086664
892	892	131.386397347724	332.279401743422	509.391431717214	673.042370511308
893	893	132.428122135855	336.203564668755	554.918258695719	675.473786278003
894	894	129.56719839336	328.750756594609	522.914464470058	673.744494042155
895	895	131.986727230607	355.048841746055	520.849577737327	671.721877877836
896	896	132.152160464859	376.736053412238	503.123088889381	674.217459085228
897	897	133.403185806175	350.015450257866	528.676175688059	670.741309076487
898	898	124.873861214862	362.362101382761	544.605963387525	669.253941256389
899	899	132.903733796552	327.601806061368	493.950034335048	673.675416905973
900	900	136.11444503143	330.148050953459	548.238914503828	670.305979367831
901	901	132.648311900757	331.931773384626	528.710540506035	674.04302126596
902	902	129.602312405382	350.706042469523	530.813485249974	672.710679741549
903	903	138.993304485624	326.504523139562	521.996744109859	668.946746127142
904	904	129.853548543367	331.596253435341	521.203359222874	674.119461093599
905	905	128.024631733637	353.614663188438	503.614944737686	669.047495075035
906	906	133.238265723255	353.353907176822	538.056237134821	671.095723368388
907	907	124.088221141909	328.071065162227	510.595843935976	675.630388656857
908	908	137.410968470531	357.080928543273	512.344826965604	672.31596694001
909	909	123.274263146859	334.512443408674	521.046372048541	675.296197294179
910	910	128.539326984524	327.618637201244	520.53623565327	668.20306298001
911	911	129.176800336801	334.602604980657	498.544507861261	668.523960650597
912	912	132.704512892072	356.540498311791	488.731516087966	672.708380329068
913	913	131.664915473398	321.625937986167	501.901033585953	669.386419924875
914	914	130.733919866911	355.426783335266	509.919737931464	667.883178879809
915	915	125.264182383985	332.903633946951	546.30917274888	673.012951978224
916	916	133.948316353277	307.60790412554	526.20936968815	672.975092051597
917	917	129.318743794537	344.086102101589	502.44769322212	674.133182892841
918	918	128.805025671969	363.170497167963	527.907866429861	674.693260492722
919	919	133.788483161295	323.941998993538	503.079340689271	673.718542797015
920	920	132.637488360485	356.412989625497	495.567055974605	672.873723000802
921	921	130.154841294558	322.394026198658	536.951642781112	672.91420096809
922	922	135.038289881341	305.055420818182	501.28790806074	669.152595453755
923	923	131.818702117373	309.300323991628	523.065988423912	668.050635119483
924	924	132.476416132192	335.365155409122	519.527663748328	672.872082017959
925	925	129.306612614648	346.902907217155	508.127808401786	671.375509409649
926	926	138.49790186717	347.292926179167	514.328711404661	669.559519473548
927	927	134.41817217128	330.413998397676	551.828325993114	670.637725574158
928	928	128.470910668387	324.340393971741	522.345395962121	667.969016275093
929	929	130.577543090179	329.106177162448	509.32712222195	671.645300166323
930	930	126.867880767309	331.984917287714	526.6691084699	679.836299355856
931	931	134.033066165482	344.464466678372	523.742048472727	668.118405072662
932	932	129.54867548208	361.519447440919	530.424142494611	669.17279412372
933	933	128.841055673434	349.993455728421	514.582323383933	667.80810904635
934	934	134.51626498288	342.148566999949	527.469038797356	679.771635642562
935	935	131.548854996773	358.629475184138	543.221898458332	672.433866971703
936	936	133.354409484768	360.27463331118	515.857647510766	674.654086310456
937	937	132.413773209316	319.596610464659	541.585652015486	672.228695505435
938	938	128.876028233652	353.905226993135	529.912522545417	676.161841249368
939	939	131.315970100522	357.290633821177	514.256609111811	675.745417836695
940	940	130.918549947093	326.879131049098	508.652635190486	669.497310521651
941	941	135.165841776081	335.810051662696	541.877474399761	670.019436978852
942	942	126.521261176177	367.636865081399	535.039233987215	671.111578560313
943	943	133.532214422743	336.925132518861	511.740793351563	675.922935755337
944	944	137.345616997145	328.90067469055	532.984235944927	671.447458553242
945	945	134.699809919458	358.919731734866	530.124761049591	671.414692231211
946	946	130.64167311619	348.204105851963	537.04258568596	669.101254717284
947	947	135.244917097392	316.309432832803	553.573511238558	671.130769236792
948	948	127.497957254036	331.518322620821	492.286558665853	673.321634540511
949	949	131.368310285648	367.699383583624	516.742397783302	669.131074359395
950	950	124.911074781497	370.619432432211	509.37551327387	672.102468500013
951	951	134.15494426395	360.768319984883	542.83887545039	674.656768514877
952	952	127.695144326413	322.213173039622	518.784688942764	675.915383148214
953	953	133.553249929267	342.254023780748	505.559276725463	672.757979452693
954	954	129.500251329503	310.400257124363	516.268588224924	677.218445535004
955	955	131.649925541502	328.025813407497	529.966620717884	671.683615758251
956	956	125.121083450882	336.829981937832	528.842815195733	674.226709951835
957	957	132.719187776326	335.001472737993	523.173312966163	672.841522280504
958	958	134.160222914222	335.968725202664	487.47557159639	675.201657466355
959	959	132.887520686646	355.19669953355	544.587377529533	672.608587809558
960	960	128.821978220469	353.731821356826	508.539026868258	672.163639293569
961	961	129.012565852034	349.151483397809	520.023884497242	673.868785250997
962	962	134.84433855374	335.323549170989	533.828541633691	668.622027371656
963	963	132.791871430601	319.617440450746	520.873365158563	673.297530052874
964	964	127.996085499854	311.702841571773	526.794136828463	669.574848407288
965	965	129.65364761823	345.273682757709	539.787382029183	668.535256664654
966	966	128.345032811733	327.181799863177	512.03225775389	670.474585574151
967	967	130.240222796636	350.053224910511	520.940558205124	677.758653086786
968	968	134.035120537932	330.10764724957	543.883573366575	666.892155682288
969	969	130.222810053224	336.252252140894	515.491583901974	670.15387644774
970	970	127.53208880456	342.477498201373	503.960274322365	675.614484029445
971	971	129.969087780244	344.469373942748	529.669631969524	673.102314137272
972	972	129.928051126535	337.728862032608	517.086006639848	671.588875190036
973	973	126.374987521408	347.031717881771	508.451391914514	668.624457475597
974	974	127.325840520926	319.753151457746	516.061717278459	672.390081578405
975	975	131.251618905901	345.430073799344	526.600525094376	671.348067291341
976	976	131.795242371809	344.775754604063	528.491511564451	664.756079362283
977	977	132.176422552777	362.330431805795	498.114911605478	666.11535474842
978	978	126.744284772173	349.696579688253	508.491224630219	673.866422895673
979	979	127.791203393766	368.50393496661	515.742083159549	671.087370572503
980	980	130.689577426568	365.409073012782	533.353856655308	665.107369962576
981	981	121.876106104345	331.656123566434	549.478093578042	670.364674328976
982	982	129.339717726889	373.771829838767	500.484726186961	665.498065401242
983	983	129.178232954753	337.221822992042	512.784265656853	671.234057181324
984	984	131.743866076627	345.284863557062	517.626759475081	671.759432031035
985	985	130.922517712387	357.92949761062	516.375323617706	670.69265306749
986	986	130.067994178575	364.030132106584	533.169106870557	665.254411442083
987	987	136.116024817704	345.856987600841	519.395164289653	670.480997534203
988	988	127.236023989154	337.554351041563	530.548677014136	670.662523974528
989	989	134.327735520093	350.083572194685	527.421491642933	676.571849758763
990	990	129.344073310096	343.574857821834	521.796914210679	679.065351745072
991	991	131.053317186289	324.913187483723	505.392560500605	670.42489565359
992	992	130.004250724341	339.864485557929	507.233064187181	674.940740444331
993	993	133.279391678621	359.881493756301	518.244631932096	674.354261861835
994	994	130.953144090852	324.915636981762	529.813512269711	672.621590982953
995	995	134.518470534052	344.063999658393	520.678524027957	675.196246737698
996	996	130.211212270934	329.252290660073	526.311392483342	671.449349662968
997	997	132.68803696957	365.515277490526	490.27108246256	668.937888288994
998	998	127.169945023215	346.255730151886	497.300929757601	668.11120849034
999	999	133.605350529251	321.114768950549	537.046912965925	672.495159258629
1000	1000	132.115061804061	329.691204546331	496.722294503381	670.681519203926
1001	1001	132.172183696046	337.641123635399	534.358135958562	671.62014373064
1002	1002	133.282732843726	315.211990715701	486.354789668998	671.193982826796
1003	1003	132.215032732046	345.075930765563	539.54411409221	673.630801914554
1004	1004	131.980211414182	341.912372008298	520.899955404501	668.799798025306
1005	1005	129.681346198357	351.864155788808	510.759897333957	672.774584173447
1006	1006	137.006431670225	380.913752750644	546.801788743027	665.848197371039
1007	1007	125.366680640759	341.324333701034	507.131725659465	671.094650438184
1008	1008	129.989799659837	381.39504778825	512.581201554412	669.48276210326
1009	1009	131.059490051658	353.897043341033	538.868951288793	672.696774063689
1010	1010	133.412460308379	354.937588704879	501.187136954528	670.786859241294
1011	1011	131.816539967857	344.321136295267	547.685637969277	673.413889904439
1012	1012	130.635482057771	373.909701560305	546.585487970206	671.329601999866
1013	1013	127.881413143676	359.886401159723	538.790870235412	671.498143796741
1014	1014	130.647720872293	371.602569849988	538.982364679836	669.812496199685
1015	1015	130.615708932254	330.500777490718	552.491482273706	668.880155042536
1016	1016	129.475001817611	352.760079572715	530.950880050416	673.188135294958
1017	1017	133.218826126842	335.953899509771	527.378539873496	672.74098294068
1018	1018	133.253425592265	339.670019109121	505.312031463502	667.918940110433
1019	1019	135.543007957466	350.772399637011	499.447027735907	668.311915000505
1020	1020	130.021248005072	339.394039336007	524.189799801865	674.402178867345
1021	1021	129.259959909442	357.101320975989	531.362217913466	673.474373092083
1022	1022	136.40630285596	346.289506482263	511.72395206988	673.96056490046
1023	1023	131.995846048513	352.229724945424	554.000631086646	674.98908431028
1024	1024	127.291725371678	371.462447592032	510.921678080752	676.890440232924
1025	1025	132.016102976318	346.852373888981	527.648760815787	672.300899255776
1026	1026	131.73556309023	366.516731439834	525.304787159654	674.564071186921
1027	1027	130.521318362243	328.690139966976	530.699088412216	673.246305725534
1028	1028	126.47247950597	343.343952039876	527.209744055679	663.982688615038
1029	1029	132.546769210952	347.943386141987	512.574346978783	669.083803444341
1030	1030	132.050066663258	342.72938151451	517.934066714163	669.434297458542
1031	1031	125.889106880404	334.871481167868	514.22690555062	671.971049426453
1032	1032	136.042057675767	342.867732011322	526.929966966929	675.850643729799
1033	1033	132.019176832173	337.975188138863	537.138471088218	668.303435705333
1034	1034	124.565676607855	336.143154557797	496.624963872434	672.662142678125
1035	1035	129.045463164066	346.184785965861	496.131713526772	670.455074815427
1036	1036	129.896676609748	352.821483771948	492.583126426471	673.05190628971
1037	1037	131.467930284025	350.278214240678	536.011518123115	666.613281763463
1038	1038	126.142443622856	361.762864910053	547.132750188779	672.127235338592
1039	1039	133.715835707388	370.251712276486	531.570208391203	670.91721217504
1040	1040	132.174665488151	350.475583764376	496.686816320571	671.092081495958
1041	1041	135.078733481437	345.130875648948	524.777530090862	673.100169986107
1042	1042	130.123795991447	367.501711078262	528.271540747569	669.820810907931
1043	1043	126.054123691013	359.388865824052	548.699147745777	673.592062286036
1044	1044	134.088578571115	348.480074800068	508.464108178508	671.356871045393
1045	1045	132.275189144685	357.920312944779	523.463645833091	670.116232405539
1046	1046	134.54145090023	335.029689916827	515.188695990635	670.884572803775
1047	1047	129.308827939408	330.04080198195	522.70665374823	667.429244405759
1048	1048	130.385038326002	382.837286700579	546.19262840239	673.296067073303
1049	1049	132.927757367274	383.063813337556	521.92745412333	665.94149766108
1050	1050	130.15836537908	347.337974642316	499.907332089951	673.882027832092
1051	1051	129.322485426678	324.068219580422	544.026720606818	670.407668849195
1052	1052	129.893355207766	372.724690758035	531.715320877296	675.216256511199
1053	1053	132.512817986354	342.483006853494	537.083829437021	670.509346973957
1054	1054	134.437646094652	320.360094841505	532.353346493186	673.523606120975
1055	1055	131.300241043661	324.392713843603	498.3922237228	675.159395318789
1056	1056	129.167557065119	343.401020224702	501.568594102965	673.789901922402
1057	1057	136.301012302802	327.890839384817	495.947231660518	672.662522891545
1058	1058	133.699609140365	355.967844086812	517.110094048818	672.563573816052
1059	1059	130.97310975379	310.2745348432	519.533530280221	677.024909881861
1060	1060	128.178398083615	323.796311486362	506.287298436714	667.916737999246
1061	1061	132.702196543421	349.479317883873	502.55348478678	668.14274451743
1062	1062	129.227107126498	328.848846855559	513.507267409034	669.588861403806
1063	1063	134.18264561887	333.435581352292	526.813053182249	669.742772757087
1064	1064	138.424882400876	330.769986893892	513.666599512227	674.623295486393
1065	1065	131.45009366824	346.452033112804	557.324473758622	669.104135614153
1066	1066	130.142802160369	331.228316723454	549.552568998553	672.934945595014
1067	1067	133.670325773732	359.112121259374	516.210381364214	670.50692686177
1068	1068	122.691880418004	365.72107442934	532.167949041798	672.971061151081
1069	1069	135.661398418875	339.606058182763	554.958382025304	675.436475384655
1070	1070	133.832410267094	338.049846740268	529.348977780519	663.125118116689
1071	1071	135.195184853831	316.49314325287	476.704811401329	672.39035337154
1072	1072	128.869983814355	336.63221007215	523.873741666485	671.798868429772
1073	1073	135.733688908672	356.552950735205	524.142635172214	673.398883178443
1074	1074	130.497661346652	350.998958784557	540.274943018701	673.778027266884
1075	1075	134.392760377353	362.473885179238	544.330551976096	672.987291751672
1076	1076	129.839278810742	337.802236404433	524.449625041264	671.009290810794
1077	1077	136.304560854246	369.484870276418	488.94494406298	668.556644508294
1078	1078	131.710455198293	331.787382800016	535.601927295906	670.616978828575
1079	1079	128.906408231789	331.477516191998	535.777795758183	673.975103222039
1080	1080	129.21853081096	353.551006029299	524.276168103801	674.763143696145
1081	1081	130.526986797249	318.421766802856	539.373409082152	669.994184433542
1082	1082	133.834241656542	327.114086089168	525.012300705364	667.593386277956
1083	1083	134.356320433558	357.603703533828	530.701450398928	674.57788923277
1084	1084	129.268232023789	331.060865071668	521.052936850283	672.390818391584
1085	1085	133.403171342254	351.48991503706	510.748406934581	670.420736574985
1086	1086	136.092673941812	347.655736534745	521.916078317717	672.197953364535
1087	1087	137.266865196661	353.932267885694	508.238109575917	672.755686822089
1088	1088	136.410109491137	344.809382003959	541.4147134866	672.467271675384
1089	1089	139.946066287124	339.20361228439	532.570397533079	669.325015693257
1090	1090	131.24734512076	348.477889624033	537.350525318062	676.419388439146
1091	1091	132.898143876234	371.059031581097	519.048458212563	675.760538681072
1092	1092	132.033691310469	324.41788518382	527.59871950461	669.667786973729
1093	1093	131.621016006487	339.834824885933	541.052582724513	676.491405131653
1094	1094	128.465719583877	341.176200962424	507.262949215905	670.646474446558
1095	1095	131.456782070235	352.833955662033	521.596211029479	674.919093301041
1096	1096	133.757417812402	345.256262027742	521.93378680563	674.43366591128
1097	1097	129.247383656617	335.248595736463	526.928419644973	673.540501591353
1098	1098	124.220179268542	351.794864205926	519.506695126426	675.378610247021
1099	1099	127.937222900275	338.737844034459	527.348553116168	677.456312541949
1100	1100	128.231701897535	336.952697776304	520.5024591287	673.00306420968
1101	1101	129.322364467966	353.641362884527	543.835254970639	666.220989272476
1102	1102	128.155724001067	319.897673541357	531.90608434259	668.851494662521
1103	1103	130.457046955277	352.381113327893	518.420440269511	670.719791409368
1104	1104	134.090867194478	349.758597048948	543.43691456869	671.586285566186
1105	1105	131.022841145176	357.727481417038	521.433980289307	673.108809403187
1106	1106	131.242938653224	344.800853000288	539.524191393195	670.837692545667
1107	1107	129.765762186344	375.812161352573	514.275373936672	672.536849051897
1108	1108	134.596570857272	342.100869374022	541.557847514321	674.322173787072
1109	1109	132.450463663693	357.490858900443	538.207792707513	674.407148013407
1110	1110	126.272962529871	289.420776535743	503.856133508769	673.981991559526
1111	1111	130.316102382576	327.306985898919	535.169037085096	670.69136976754
1112	1112	129.531525653213	334.000479963483	551.958767137056	673.881194447714
1113	1113	129.403992125063	318.773906178787	497.977094490908	673.566308205012
1114	1114	130.856750848322	345.026661592974	496.30795197417	674.538044898742
1115	1115	135.952315924396	343.957483501494	515.361663734577	674.690730484639
1116	1116	134.673830465411	361.992590647781	527.949954431343	671.292655815692
1117	1117	134.053650758959	343.081486101694	535.053749265244	672.54369824645
1118	1118	136.262452892359	364.814386916168	510.780680964346	669.216460293564
1119	1119	133.946333340944	345.528127889567	532.828158754779	674.592953829872
1120	1120	130.733063925854	318.800729022778	511.464288811585	672.717245151291
1121	1121	132.080205089515	322.120016445418	550.858191837241	675.312904258422
1122	1122	131.565472676347	350.912345589917	538.395715319492	672.201635679394
1123	1123	126.83481713987	339.016661611649	547.78621733132	668.320326183512
1124	1124	130.062138359581	359.786915796182	481.125958839059	671.377512333434
1125	1125	129.956131942654	306.767687213867	528.044854931029	672.97488783809
1126	1126	131.271627089853	347.862150255775	527.118302670263	675.829785025805
1127	1127	134.967359925921	355.019046627621	522.98721914029	678.493552532176
1128	1128	128.315147557365	349.509792885091	559.209125893374	676.032369864643
1129	1129	128.595454430727	339.873756151282	519.273685424949	669.657665478933
1130	1130	132.708335725379	326.48444305248	499.524921387668	674.960565577035
1131	1131	133.967799359286	367.696833950899	530.688048412796	676.581239435357
1132	1132	130.794753861262	363.770546927831	538.965974660113	676.627941033685
1133	1133	136.549553551046	338.655833543808	503.582098760097	669.334527298479
1134	1134	133.477968786192	348.793671862805	531.391968715045	671.489355569939
1135	1135	131.363590782479	324.690015735146	540.254850472677	672.253864455855
1136	1136	129.516653545308	322.630803278986	506.150216778132	671.525113984833
1137	1137	129.820110798793	355.25268025684	537.458993694186	667.691449863994
1138	1138	131.199771630045	312.181863599572	485.250832555569	678.52410985055
1139	1139	132.105107737011	323.840006607915	535.130791388279	672.803914980966
1140	1140	131.512589008665	348.352538582401	527.802402168009	672.87807353408
1141	1141	125.981864549131	369.261575425652	537.589813091442	668.139976359464
1142	1142	131.358565300232	341.977220771378	525.366244394455	667.407126602528
1143	1143	137.561123615661	358.844278686139	513.096938680704	676.630719867993
1144	1144	132.529661302874	333.26882880973	505.522665857996	671.507138047023
1145	1145	130.762571287372	329.614236738143	473.846369983244	671.416276269273
1146	1146	131.90806340972	327.146364805229	536.87212185183	670.37685003113
1147	1147	134.155957968871	363.733351686894	527.556894353883	671.636367493637
1148	1148	128.814366178432	363.295466281712	531.391009281743	673.652532624042
1149	1149	135.32967734516	352.274236815887	506.837797492377	672.390017613206
1150	1150	132.638284753383	356.013760427303	535.164881467271	668.147290463384
1151	1151	136.130700025325	328.082751216296	541.218872373881	672.065714396413
1152	1152	131.030817229581	309.954443512941	520.466782334673	675.634036431384
1153	1153	121.954919237701	361.124460927923	522.236308624211	669.88852104268
1154	1154	131.63828834305	345.616815676799	508.030091287198	671.463306092034
1155	1155	129.351123321958	354.36972014001	533.542755124915	675.708477737992
1156	1156	126.628719160288	304.997222578116	527.385735676665	669.827614948077
1157	1157	129.083230883674	352.880468148977	531.930829017709	676.080302890045
1158	1158	133.39881277547	350.10147288684	524.324976951207	667.422022133407
1159	1159	132.900635593271	318.860652429374	527.256057889221	675.435713570821
1160	1160	125.24878532197	344.543457386069	486.801869843693	670.400222323318
1161	1161	130.334846824937	368.27104208832	538.048079821961	677.602561234648
1162	1162	120.637926251048	340.207505235514	539.964573201235	672.555274001145
1163	1163	128.893340115252	315.121414514244	512.86183047033	674.611939954501
1164	1164	132.66992028743	341.470202339664	528.444358337065	669.28227893792
1165	1165	130.586519475336	359.194352932994	528.733562759438	669.681622871965
1166	1166	129.626125207497	338.185802465487	521.69946106559	671.057640813539
1167	1167	132.108822947246	327.441754582777	543.630505661213	674.567345194781
1168	1168	132.930792101808	351.641949493231	555.828548453735	671.403307202934
1169	1169	131.927156799813	340.605379218216	504.832146972576	671.969237825618
1170	1170	129.717781590447	316.442122322592	505.624906251513	675.492358949426
1171	1171	121.46884882398	339.140457352522	528.847381260548	673.842338008587
1172	1172	128.35955132927	349.841801259081	511.966114205117	673.292619651559
1173	1173	134.622844445532	351.66270649821	505.772660256274	671.798666183153
1174	1174	134.365464095913	334.827265404611	520.439904276049	674.167992798217
1175	1175	134.098967515333	345.30458606648	525.549421266867	672.522513486338
1176	1176	132.844031222103	356.281046564478	499.221599257709	672.221614814989
1177	1177	133.855940390504	351.231147552062	553.561516578267	666.628967826817
1178	1178	133.284828748449	344.312190817491	522.894578984145	674.781181585888
1179	1179	126.15826411641	333.904356268938	509.678018534727	674.019671501394
1180	1180	133.05944100035	357.358581256826	513.423460094996	672.202387546187
1181	1181	134.262847739879	357.045648518897	532.085333331394	664.207641852298
1182	1182	129.231448284543	324.352282703664	530.092423547424	676.95500654681
1183	1183	125.443821668971	329.854914157216	524.273374680201	670.769561014559
1184	1184	134.806769740576	332.171297695089	532.745533095905	672.995455472639
1185	1185	123.590209046761	345.294169312615	517.912564756398	671.943963222269
1186	1186	132.35132870756	304.894520283959	540.579327042764	670.330067164589
1187	1187	126.166213616914	311.474916829129	507.941202352215	667.852699231364
1188	1188	128.167345268059	353.794989118253	525.671694090346	672.652314522559
1189	1189	125.134721480964	321.310006886776	524.295936566794	674.100062279225
1190	1190	132.112050686148	338.386685703106	528.431178645862	675.924857473839
1191	1191	130.450040631993	335.084161312327	515.012806255186	666.77539599363
1192	1192	138.370485870116	331.841084073214	543.872386692322	672.599830627471
1193	1193	129.253870869505	335.895638376698	506.062745653685	668.949286635614
1194	1194	127.732445298284	361.966930736279	541.730994381116	671.809092051575
1195	1195	133.403839984123	347.879810141685	496.078341879967	678.729384589279
1196	1196	127.57279041041	359.053238138586	510.891598860952	668.959058740638
1197	1197	121.286593253355	332.948279642332	512.109970496352	666.828494689059
1198	1198	136.615674728018	356.665588497309	516.057909615545	671.909548092038
1199	1199	130.265533775435	360.070524120127	499.786015267905	668.753725895226
1200	1200	124.976311418901	344.99682114134	527.209989327941	673.798552504051
1201	1201	130.200543592325	356.922935168875	542.498698529243	670.086718643692
1202	1202	132.003904682293	312.253231201357	533.259645037481	673.615285007281
1203	1203	131.460070644549	332.914632626445	541.665940689186	676.515537937868
1204	1204	129.830826377055	353.193621086602	525.372213751508	671.671746839478
1205	1205	126.425559543415	349.269513023256	535.538441129891	671.612144494015
1206	1206	133.613856680183	335.982947736252	529.337494105943	670.786299458095
1207	1207	134.19620232348	344.306173140631	518.768029933047	673.007487662881
1208	1208	126.159457684879	363.387453958635	526.845969579994	668.712143003335
1209	1209	132.363917767389	354.332649188909	519.061030182181	669.827849410551
1210	1210	131.917462119781	368.935712450324	517.958514287173	672.752572216139
1211	1211	131.224818251509	368.221607692031	536.363363256581	670.422358256106
1212	1212	130.46911443051	344.99107673904	536.116669151578	673.121828076587
1213	1213	130.353727063021	335.51258503001	557.537146203364	668.260009260902
1214	1214	132.951831301789	339.857923268645	528.057435509022	672.108597802758
1215	1215	130.324278549057	372.137379714674	522.278990666934	669.622545381605
1216	1216	132.703923303233	345.907486524197	555.741217954375	673.4442889829
1217	1217	134.847168476926	343.625121433717	511.581709125231	673.158095950846
1218	1218	127.251655487199	362.282327020128	556.160699779518	674.861203684318
1219	1219	133.371355038119	346.988152820765	492.900666875819	677.538740355127
1220	1220	129.653305230291	323.790215499362	534.077407595668	673.384117840095
1221	1221	130.606470538616	345.659765532594	533.151104612069	669.021306915726
1222	1222	129.739623789038	347.572849333472	521.451885945473	672.293670859903
1223	1223	129.893335586981	362.745050079172	515.672440261545	675.902627858332
1224	1224	129.447128071065	350.750641273901	522.204672234949	667.913644724298
1225	1225	132.454428064477	334.187786642532	523.67995320067	673.077045322768
1226	1226	135.838520586864	343.629034693356	517.672985480508	680.189852577617
1227	1227	128.237084819241	334.997496720163	531.732016185343	671.552097222342
1228	1228	126.903897177452	340.661457962681	594.317586038062	674.266705782196
1229	1229	131.657142250215	353.326427828829	523.58637383016	674.789901560366
1230	1230	132.75644787205	303.893875892782	482.985627248227	674.809091191463
1231	1231	132.292558132915	328.04514705471	538.651661767484	671.519879590013
1232	1232	128.692415816491	362.407427796919	530.612177331246	669.813039567783
1233	1233	130.083644739873	355.353633888518	514.834655682235	677.044802035022
1234	1234	127.116836932956	342.128735832085	514.798772210835	672.399760820972
1235	1235	127.77858759683	317.478808100218	496.126897979444	673.405911109745
1236	1236	136.411027240298	331.166014169125	493.488878053545	670.573406820639
1237	1237	129.072888760489	351.482442082266	511.052736675776	670.983677928792
1238	1238	135.107408364413	341.210041743216	526.992547465408	675.373729720164
1239	1239	128.607933420625	334.667826693483	514.90392726318	671.059437714513
1240	1240	126.39602117922	349.522828670159	516.19726945315	671.718899332896
1241	1241	131.376805409521	370.259171171302	548.419591481175	671.572574115101
1242	1242	132.154471412769	349.083267530871	505.286134178129	668.638898957655
1243	1243	131.424601387554	342.620278514647	509.248108322724	672.6784407686
1244	1244	134.597649482982	334.692491657945	535.348895758856	665.657077638665
1245	1245	134.178502078507	306.676417282275	535.984440556841	671.238762094784
1246	1246	128.599566031942	341.997723590133	504.563084375636	675.077323085963
1247	1247	134.442513605869	328.804390517327	549.220010565516	675.503326487164
1248	1248	129.776450633775	330.949675076891	507.388583690853	672.015824298785
1249	1249	135.047857735689	349.93153244758	527.874048486706	670.432464576649
1250	1250	135.732825350677	337.823278650463	521.817888629993	674.176452981073
1251	1251	129.462058646775	351.83576627844	480.631275164013	666.914821735464
1252	1252	131.219865969496	335.492397650855	559.201568741043	668.584890137966
1253	1253	138.699338574671	334.275899915041	538.636790718546	676.667231830183
1254	1254	130.133614282503	346.707060030322	526.087861598036	674.741118032488
1255	1255	126.095624569208	353.748222425438	559.189393571897	669.208184987191
1256	1256	135.473470408792	347.690281558282	520.79844883081	664.420810554806
1257	1257	133.72398364057	345.274334467439	543.565153748643	670.773096634818
1258	1258	123.425064864367	388.597522295772	532.927236070813	679.688280848526
1259	1259	130.603508688403	355.427015753196	512.097485952285	674.787823986604
1260	1260	130.327818837724	360.741160897762	506.543507219764	671.47028566057
1261	1261	131.716539857151	312.014821406384	520.607153326918	671.619794514764
1262	1262	132.24377273214	331.569424323791	510.138956725697	668.476241128889
1263	1263	127.142685848982	359.279617429552	525.210500688264	671.133165528315
1264	1264	132.316732864978	345.209931444498	528.206487112063	669.618887572566
1265	1265	124.852481242736	346.896222475961	524.498069249877	669.187628608153
1266	1266	130.616778673708	342.948524358088	542.991468404774	672.484729601671
1267	1267	131.650715449423	323.816918133927	522.503677531295	671.232003747664
1268	1268	131.270003872493	335.525515510712	509.807560243084	670.509324892209
1269	1269	129.180418087992	326.068966434919	504.449313411388	671.595663987425
1270	1270	134.99233015921	355.690776150946	521.367460241863	672.867227778634
1271	1271	128.382872589901	333.613351918406	525.147177304513	671.157506416289
1272	1272	135.244658360443	333.452245026169	510.522442509989	674.083770320909
1273	1273	126.157468460391	338.252203142028	507.85282546981	674.341161650355
1274	1274	133.031610467182	338.875350635065	540.770435612889	668.966437047829
1275	1275	130.245976168916	343.288963197388	527.460025337848	671.55771903981
1276	1276	127.347527998446	367.653700792025	525.221194053614	672.281199000088
1277	1277	123.55935238059	335.679876550998	520.025574832802	676.403956515788
1278	1278	127.546871358235	335.286344212173	490.72233791395	673.294253491168
1279	1279	131.981318489168	324.180392206833	493.953900577676	673.345235950299
1280	1280	128.370587412418	321.968927506874	533.280593506706	672.114859194585
1281	1281	135.118694781339	334.082095747242	552.293683625365	671.310824913871
1282	1282	133.64725652469	354.563476954235	537.340026570916	675.958764378994
1283	1283	130.675253059756	324.344052583391	542.161400273801	672.426789812443
1284	1284	132.526313986677	355.477750440657	520.654698111591	670.561236160141
1285	1285	131.03339024884	338.919559512808	566.111621162082	674.384983433849
1286	1286	134.128636098602	343.334790923503	542.583994822334	676.367860832389
1287	1287	130.640112737562	385.339028929023	520.481924118336	670.774001423625
1288	1288	126.525468708676	339.197914674007	501.964998184405	668.062033458763
1289	1289	133.267192820533	343.908316541055	512.224843966838	670.424325878
1290	1290	131.257663499039	333.24267991702	528.623428413339	674.061933350114
1291	1291	126.00515526142	334.047608461579	526.255074978233	674.828909826875
1292	1292	131.333638133004	360.283696156821	532.800764668854	668.832206284793
1293	1293	131.911012331304	361.355343214377	516.085130195303	669.636873999449
1294	1294	132.178236521925	336.412148575757	512.852348287545	665.613526041925
1295	1295	128.801998009252	338.10319562186	542.594155064886	666.363208483271
1296	1296	128.639201480858	317.169026537031	522.058062807516	675.785932099696
1297	1297	128.436112649104	376.856400709112	511.194828686068	670.710050723043
1298	1298	134.761468589926	333.868126002298	499.931128938325	672.865504865813
1299	1299	132.914303484329	346.935466329725	535.796176070783	670.416355703873
1300	1300	133.55496266631	321.318313578952	514.615942886526	674.177650424935
1301	1301	128.260557525464	336.088046985551	508.581638427375	671.249418208654
1302	1302	132.988072732071	364.23915879966	507.007399032705	677.431534450096
1303	1303	136.168754577368	327.479306681521	497.7387702909	669.536795037302
1304	1304	131.426235566292	355.068700820027	537.133118662065	674.162963613407
1305	1305	130.372890444608	339.357572489639	533.556040344425	668.61041448586
1306	1306	129.198003912196	357.381705955238	558.078289674512	671.386127336626
1307	1307	136.140824518477	344.065233144131	534.795641202724	674.546288364834
1308	1308	127.74990429599	338.448768720963	513.921738349114	672.990230842199
1309	1309	128.803926614189	320.163468997268	534.355119416399	670.14339788945
1310	1310	132.708291701254	353.858141402657	527.519756571481	677.185234510533
1311	1311	134.737996701823	340.798363673355	514.538703988449	673.070149892159
1312	1312	130.005366368214	369.485536870828	506.627319405528	675.317436167035
1313	1313	128.724622525577	351.813419552476	521.09669383818	666.726050877696
1314	1314	127.249928586707	316.320125223081	490.542283310139	667.546694970197
1315	1315	126.040127661208	337.369455807881	516.3802942392	667.779512500657
1316	1316	128.94171519403	337.03416558971	540.00542680445	673.953798530343
1317	1317	131.99523839425	323.577509175407	519.003111811673	672.60414758231
1318	1318	130.498649523565	344.733302656156	525.025915868189	671.756199137813
1319	1319	128.418178295871	333.288237727405	521.559508923351	674.399817976517
1320	1320	130.637474030469	346.994267511674	518.04755573313	675.432681919178
1321	1321	126.507955247766	364.317911676707	526.46314761113	672.634744917518
1322	1322	134.90505157732	345.590314173147	521.770124978973	671.050307465845
1323	1323	131.836708288542	360.978128179154	547.68123361842	675.713447947748
1324	1324	130.8024256328	310.844662371129	502.772098272335	671.676725200596
1325	1325	130.236660921124	348.433746617604	512.332184673208	673.033350517313
1326	1326	132.878504799232	349.81914609367	518.871627955727	672.168979747282
1327	1327	131.532481867696	355.179001301296	523.786867128384	676.941271869631
1328	1328	128.428380220774	339.894716375678	532.512615786054	672.012032391526
1329	1329	130.323417365462	356.043606812984	494.633545763474	667.508550432019
1330	1330	132.445543656737	329.798112137057	505.602531520725	671.074243707194
1331	1331	128.026749274858	320.644218290267	528.280448979903	672.456435703037
1332	1332	127.750595574469	342.978459553211	518.46369265776	668.662197941773
1333	1333	132.112224250575	331.552543843878	534.798202662343	673.877627165501
1334	1334	129.697691163555	333.945093944026	533.421739627491	666.127062738971
1335	1335	128.332747015698	359.608071032652	520.84589803028	674.780011716274
1336	1336	126.771334893198	332.973790020574	496.491690300937	669.111540906749
1337	1337	127.445802537852	350.237424141252	531.878942047878	667.803049787567
1338	1338	129.263349046448	332.809822521195	525.916152051201	668.60021882152
1339	1339	136.192612063068	320.501697547995	514.210141222161	672.205483696036
1340	1340	125.607400446522	323.135013727006	566.613219722825	670.224772731911
1341	1341	128.798453725204	337.908765210759	526.287014390351	667.811533592022
1342	1342	129.98721408514	327.537296657394	499.512865578462	670.186202902859
1343	1343	130.51273951324	334.496901713379	509.217554487515	673.724467948056
1344	1344	128.463860074009	351.073691956042	524.589840014492	674.739260626965
1345	1345	133.384304400654	341.269963596142	497.17105358694	668.124581608262
1346	1346	129.090009094553	328.618089867831	518.879068655418	675.279625184718
1347	1347	131.875854506455	358.727104972586	505.330651509352	669.416881482546
1348	1348	124.870125390421	368.9283953123	509.413375248016	671.190192647839
1349	1349	121.755543355411	360.350934470558	549.501352818108	668.99066619971
1350	1350	127.852171186326	359.76139940839	533.005124170397	672.359598303476
1351	1351	130.710094404385	348.084704374641	531.430173591847	670.03412825016
1352	1352	133.677278247226	359.829594181246	539.294872269379	670.734483743971
1353	1353	131.022872451823	353.412059686854	526.630701548498	671.464776637152
1354	1354	125.504118019056	321.984168306415	531.638715461406	672.044301293071
1355	1355	136.131696082987	343.654244106481	537.088452434092	670.663856139543
1356	1356	130.086829662979	345.310108386443	498.251045058538	675.148274429396
1357	1357	128.721468886311	344.146213052028	493.226391696727	671.079051621588
1358	1358	129.388995061976	348.74185439369	542.797567136842	669.934282553642
1359	1359	128.779070292891	336.062990150135	533.848889652442	672.442767320411
1360	1360	138.457830131187	325.763078418162	510.154869670184	669.811290950204
1361	1361	132.98666422622	331.808131431195	545.660178498892	675.585334679449
1362	1362	133.178418423853	338.066401914497	536.302755143409	672.609915737229
1363	1363	129.563023734351	341.842354811158	483.220169249911	668.178515970925
1364	1364	126.974079495644	342.658623483832	515.304595422169	669.697762457485
1365	1365	129.157334449919	351.192236452576	500.680892637851	668.793406210973
1366	1366	134.179135600504	321.45477515818	499.876780977938	673.338012655965
1367	1367	132.383880644902	359.564037627135	551.161054466381	672.046463632584
1368	1368	130.933576658142	335.372546384287	552.692786479793	672.470120405048
1369	1369	131.213756059947	349.536188900775	503.68113301366	669.953891675081
1370	1370	133.7036228656	321.562341322952	533.374029931685	674.545786495619
1371	1371	133.034600007241	327.911627868951	531.274255965877	670.358741594564
1372	1372	131.480982110525	310.297749750796	495.249360421506	672.119089083123
1373	1373	129.59012456638	312.117885717949	534.929790448638	668.768342645055
1374	1374	131.472986382644	371.385189526774	534.565518304281	677.644464581407
1375	1375	134.717009530707	321.191584535617	538.372152360026	667.206488272287
1376	1376	130.443475909317	345.094442765703	543.123293373801	667.694027948859
1377	1377	131.276576044208	366.44957108964	547.671648338453	670.751003858233
1378	1378	132.010566007922	351.034051401651	555.915939440826	678.141065009732
1379	1379	138.387506262016	358.344615163127	530.583533905877	670.236626884364
1380	1380	131.28238766145	330.097210740014	549.757130335312	672.840238645175
1381	1381	127.105540508504	354.891053458362	516.82957350627	670.32016789928
1382	1382	127.285576853656	318.470485647664	498.881065662465	675.596191516083
1383	1383	133.853309815679	362.407471128022	525.62718282033	670.408937687555
1384	1384	132.310608934358	356.641177827887	524.198584798172	670.214444392241
1385	1385	134.166083422223	352.688711895968	542.676456564265	673.558053606034
1386	1386	130.441200497859	349.788812908039	519.055708267037	663.282845887016
1387	1387	130.503681137514	337.308519661008	491.640256975779	675.960526716492
1388	1388	131.739729974022	336.977269931022	551.895152586612	670.780422832746
1389	1389	129.115326288777	339.421499228776	502.951586698707	672.825114753676
1390	1390	131.266822968396	345.772284433921	529.065001380167	669.438463067829
1391	1391	131.0236698229	309.172679656305	506.315784207659	667.402753372231
1392	1392	126.536367821328	372.349925063692	524.246481146012	675.762583064403
1393	1393	128.693101377305	368.14776487224	523.235286761998	676.707695956649
1394	1394	133.969356163202	328.931244034501	529.753838769418	670.636840632601
1395	1395	129.719862184633	351.351705645834	524.645530554076	661.368211084728
1396	1396	133.110920581747	344.084029559886	495.556228045199	671.393153958407
1397	1397	130.470024805646	352.812985743206	518.722825510309	678.474369080919
1398	1398	138.491870689142	308.210314463316	518.745470826885	670.555360113268
1399	1399	130.310267796019	354.049186367059	539.223116549002	672.526723302564
1400	1400	130.167371344686	360.811423247424	513.335601302945	669.790547069301
1401	1401	131.529794296953	354.841007250756	522.858775320315	681.188440821568
1402	1402	128.93951251388	371.486504230918	535.857054603473	675.800191475739
1403	1403	122.572236617297	323.320413093612	514.54907433035	669.628512343835
1404	1404	131.113303412219	333.729328735461	502.826989234525	665.518846293462
1405	1405	134.948325828097	345.489590254623	541.233025045529	674.093101168176
1406	1406	130.316320323876	342.549076503741	518.904187253304	668.723826610253
1407	1407	125.621043752789	369.545659560789	558.011479780234	668.392507449289
1408	1408	133.755737529812	353.58087231596	515.762862909753	666.947455079252
1409	1409	126.950172328917	373.500554427163	513.964857952513	672.767860617045
1410	1410	126.357623401099	348.35336421902	562.603608716211	667.826486610595
1411	1411	129.357261145486	359.850025109164	538.239449041969	672.395689846603
1412	1412	128.856843707604	353.90261447191	519.860745535902	674.523489504542
1413	1413	126.587771696219	363.143674611777	539.417597410696	668.757656335054
1414	1414	134.06171072086	356.831799316776	534.608214281836	673.611347839729
1415	1415	125.496429142401	350.364412927625	528.267833535624	670.743395303958
1416	1416	132.332587137331	317.419697715843	535.250133238838	671.282936865121
1417	1417	126.692837912409	351.963495159003	514.450362345811	671.71270854652
1418	1418	127.268231328563	339.171894084384	552.269334939502	676.343495217827
1419	1419	130.452216010252	363.858679726199	483.792161911697	667.470853079688
1420	1420	132.676674573177	344.323828229224	543.302168236445	667.559265293894
1421	1421	134.168891465279	348.020507015601	543.147532954586	675.401923406374
1422	1422	130.516088731292	371.246504600942	506.80037395032	671.417195207335
1423	1423	131.393180238441	336.315589590661	501.902641649213	670.390296372927
1424	1424	133.201248385373	330.682892886937	516.518083070248	671.529929603021
1425	1425	127.74735798723	365.592672059786	557.236037110299	676.56044941209
1426	1426	132.95404036868	335.125531787355	512.47843534462	666.926768564987
1427	1427	132.870264249043	305.982953793219	526.262458845048	670.788543865581
1428	1428	128.339147121701	332.321835425294	525.460797963155	666.661124638581
1429	1429	129.756294436555	354.872672517414	543.953513608133	671.460000753425
1430	1430	132.937709596045	354.378439361808	520.716515789022	669.483846797863
1431	1431	129.371472841853	326.415918025785	511.870281158229	672.955491221296
1432	1432	128.536108914927	334.173837205863	559.698514681785	668.470988172497
1433	1433	132.59890368525	332.2176061228	494.477842448517	673.827769987118
1434	1434	131.555972388853	354.96950020875	543.116021674135	671.204423787201
1435	1435	130.743106487811	370.786851459228	535.417009699307	674.202384736174
1436	1436	130.954465460067	359.833203100165	547.132044757441	670.707794073942
1437	1437	130.453978068193	343.333721234638	521.132628845325	672.53355388921
1438	1438	130.21844359417	354.436408593324	538.828972195797	673.130509920257
1439	1439	133.325553233515	332.184733744609	511.290459191245	673.53660890769
1440	1440	126.0752561686	328.335096117442	534.177182962984	673.514891039265
1441	1441	134.953334800502	325.396479049397	525.769320835028	670.961279781067
1442	1442	133.261937819825	335.668633311299	534.571863072442	670.204684567251
1443	1443	127.755491051692	316.065110390873	488.08874542302	672.553054431703
1444	1444	135.85253018069	339.048692214732	546.78858077534	675.714085213994
1445	1445	127.263530407581	333.767361808106	534.582006086571	672.82778931692
1446	1446	134.561231896957	336.213180374366	521.747601498178	671.991941880432
1447	1447	133.42840946474	342.462963777445	537.918628672813	672.321977110773
1448	1448	134.032970619432	365.756168608965	510.331576758443	674.681682022346
1449	1449	125.315263700288	340.070622443955	541.382657345837	672.895200630389
1450	1450	131.756882577523	332.72499763788	526.66690386495	671.02128159861
1451	1451	132.634496384638	338.228234091685	541.081470341252	671.596305805434
1452	1452	131.830241154473	322.802396024704	539.510973502767	675.104229147792
1453	1453	127.895523221236	324.746047717268	514.428851869378	672.973936310841
1454	1454	128.083982862695	340.175042466228	490.883044586569	667.595268245534
1455	1455	130.303995503291	359.17151834331	517.965606509824	674.172537190373
1456	1456	135.039528925099	334.76538438453	523.198398137054	670.633835284249
1457	1457	130.882174163356	342.8940675482	529.521207170441	674.552127085705
1458	1458	134.360391598419	350.233462425696	498.619483638606	675.422864709932
1459	1459	128.418820358484	360.649600378323	536.906002852288	672.562771694861
1460	1460	136.073263387849	361.806864503813	572.293503998409	672.219860208137
1461	1461	129.854278778582	348.28984463435	506.89025996431	675.357611625643
1462	1462	126.362642648711	351.682034650392	500.790419675726	679.0810933888
1463	1463	131.347354103191	333.624097913415	539.12560672519	676.129896286245
1464	1464	129.615762276903	316.175939622985	525.122031578521	673.015105468557
1465	1465	127.096883817229	344.126075127949	533.976006206095	671.71268526529
1466	1466	126.650753855058	353.245901220536	510.005370313057	673.197868058372
1467	1467	127.896540078313	343.695519256031	560.376153840294	674.99797966954
1468	1468	134.182089864862	363.876555775757	531.505408441846	671.569199544993
1469	1469	132.330565873666	347.243672344649	538.887297003861	671.278136226305
1470	1470	132.911945563866	338.287785909249	543.958984093718	670.588354822903
1471	1471	130.977144079854	361.983994312992	516.542725021621	668.487511836727
1472	1472	131.868523072475	381.177324079689	512.516219228751	670.08804649126
1473	1473	123.456659614723	341.40045491964	542.604234655397	670.314306815296
1474	1474	129.298929731536	363.527919104005	539.848038925194	675.538426670567
1475	1475	132.325160194247	355.917082969731	513.058072459217	673.246369210931
1476	1476	133.153403233851	366.91396808886	534.853077799295	675.454256915827
1477	1477	130.381807000841	331.786656238322	538.583713639419	668.45828017914
1478	1478	129.188744760542	355.903013053984	519.898776368663	670.90403834243
1479	1479	130.352573647197	340.103692854463	563.428658304906	671.955748390722
1480	1480	127.464565973821	345.018898195114	505.168852768278	670.987801014581
1481	1481	133.381999435483	341.061288748194	525.546959606152	671.461316377617
1482	1482	131.253556466494	364.036973508836	506.092393848002	674.547655793963
1483	1483	130.087930833109	367.680314854354	513.968323825363	673.355325043348
1484	1484	129.258263035405	351.67328821011	539.127007462614	669.511697806295
1485	1485	129.836888203812	292.471958163112	531.738066011986	675.871848578918
1486	1486	135.272071601483	332.293131246209	504.595111619672	674.922116145563
1487	1487	123.920293046108	320.965260050462	524.201500619082	676.013615146133
1488	1488	127.661214284227	332.42999187667	520.462376246198	671.922559387058
1489	1489	129.203583787028	343.06957128281	495.507135417775	670.927747466471
1490	1490	136.125368623462	332.946644135797	532.10889592942	674.594296553529
1491	1491	132.273940488488	318.02658603367	541.58337049142	675.397751503668
1492	1492	133.634239073414	336.750746448467	537.527349793231	673.214145105658
1493	1493	134.602098277538	361.500372990543	516.204223254929	675.722088308574
1494	1494	128.537548367766	346.840842586835	536.550061068061	674.838386150327
1495	1495	127.743750764038	331.478189085669	513.777329957836	667.451231828651
1496	1496	132.657651216202	354.225343000683	511.85467471861	675.278976791323
1497	1497	128.242050021438	333.962338962012	537.839048859438	669.457979423028
1498	1498	134.303818567644	370.585921058604	519.89897771635	671.012565579005
1499	1499	132.128960833183	354.9824947759	498.487821481753	673.319808914041
1500	1500	127.444452009569	358.857279609434	515.787677048896	670.556881053455
1501	1501	135.929093840088	329.133331847487	506.738300974401	678.350413677397
1502	1502	128.290121031998	352.737898822378	534.635276088498	669.558157300642
1503	1503	134.213180325563	340.247626926397	502.319869904842	669.726329910273
1504	1504	130.853943317595	374.298366021181	558.053089412982	669.489671577331
1505	1505	131.866164502339	337.384725787442	535.126801094001	670.806954269291
1506	1506	132.805884358982	331.924103306514	520.112172413443	668.513216762961
1507	1507	126.913759025148	352.182619948727	518.034550614945	670.154279199337
1508	1508	125.38587822025	361.929553496594	482.282141894511	671.11558077362
1509	1509	129.444731534798	325.563650713944	539.442354902218	672.336770002462
1510	1510	130.024953743992	372.828763274002	513.279786975885	675.415810553574
1511	1511	131.458280430748	384.39403807886	525.141969947115	671.944920012399
1512	1512	132.624389444669	313.380146631035	527.04103921553	675.606468072958
1513	1513	132.499270596346	362.719004328896	526.837642054691	671.76072364718
1514	1514	135.828151491367	333.585139749662	510.050429854042	672.263084155843
1515	1515	129.591748094555	343.777113971971	525.717550257147	666.700472501404
1516	1516	127.69291441597	355.5978740485	523.064569670758	670.410209032266
1517	1517	125.855452229529	303.419952340173	530.459513467553	679.203161520258
1518	1518	131.596006936331	351.488167949612	511.996720626671	669.610261809915
1519	1519	132.252436350243	336.229503751098	539.109548862122	667.91567397586
1520	1520	132.697555577487	366.78881320723	530.38085883997	669.910828833599
1521	1521	134.587676531464	342.995756591262	504.612896690104	670.905404785369
1522	1522	130.01787085059	360.932199474062	524.572176700219	671.156639858409
1523	1523	123.761084687375	332.295777556546	525.599340515615	668.291262054928
1524	1524	130.99362959486	344.654973547187	533.180190558081	676.718825890617
1525	1525	134.606336719686	344.079785022015	525.358274769223	671.097501584979
1526	1526	133.537457386772	350.027794903505	527.263350093561	670.190656171622
1527	1527	129.048384620359	354.063321305877	524.464559637593	672.346853986152
1528	1528	132.202151970368	353.717272545378	501.67396376309	676.171017900326
1529	1529	129.664602612526	353.195868573201	529.296244648233	671.104726359147
1530	1530	132.608772085335	330.096250302531	491.137880593152	677.246480299074
1531	1531	130.267806741616	354.967244910776	506.647724718555	676.391406392162
1532	1532	130.846587675765	334.579478431807	532.783803433259	675.422893903335
1533	1533	123.333416431924	356.135903203489	524.755263728959	671.059868101395
1534	1534	131.009051924701	342.871235105591	538.83612562741	673.413336701237
1535	1535	129.983293091017	351.696564044693	521.97656494121	671.864378394285
1536	1536	132.243918597452	345.438955305151	502.002361777879	672.289631143491
1537	1537	131.383565733424	347.151123840687	535.963711116157	672.118615819976
1538	1538	131.44912008694	359.329644434361	496.024799541715	668.134569033997
1539	1539	126.581220994738	357.939297290627	533.308985023244	668.610305094965
1540	1540	130.576567452134	319.501329446647	555.059703764383	671.318175107078
1541	1541	133.852470167651	342.957293437122	504.667638487753	670.905760787098
1542	1542	125.427702252281	339.321208617147	497.132257155013	669.765314050238
1543	1543	132.387151934144	340.646658077331	527.503926052796	672.498357168253
1544	1544	128.685792577142	330.458859652691	509.46123261519	675.606760122395
1545	1545	134.21937110099	337.196797678107	523.033209683833	674.960156644815
1546	1546	129.760603139504	323.513129322046	506.918249699979	672.497115748645
1547	1547	131.862745692755	330.956738677485	517.61605802166	673.987796937549
1548	1548	129.142977278737	356.43457316334	512.402506357559	668.461791084971
1549	1549	132.75972817046	345.093390888515	523.187314388908	673.492651169322
1550	1550	132.042205829097	327.552601775489	502.914530406609	673.363344887233
1551	1551	129.542510075744	362.615127040388	507.080181056863	668.801490036097
1552	1552	129.085415377891	347.88078040116	524.567205096192	675.553815696552
1553	1553	132.000993187372	306.68226636681	504.75381190738	674.579791417815
1554	1554	135.928732609524	334.757001243045	496.029417087366	671.625101050416
1555	1555	130.777390995968	332.582027205734	518.936165319901	667.652259738588
1556	1556	134.764426046451	348.153601971235	541.699570837234	676.548290784167
1557	1557	134.508111117114	357.603434481396	531.229172482873	673.213232535967
1558	1558	125.083980903661	320.15288356464	536.550881068343	672.121379549217
1559	1559	133.922703359595	363.810143964311	510.777202372343	672.701176398963
1560	1560	125.435060851506	337.614388716224	525.282236622985	670.290764695607
1561	1561	126.974756678886	354.819359294246	515.328897112744	672.598704843434
1562	1562	129.533273879314	348.377797644021	551.216936816382	672.254037432051
1563	1563	131.54120581122	338.29127672349	541.862140224816	668.945124017971
1564	1564	134.038448307193	353.991540964173	533.05520640912	669.623560679248
1565	1565	134.445148476014	356.052717770044	510.978463007948	669.056347134287
1566	1566	137.200771653336	340.252265962171	556.332497333632	670.762256108807
1567	1567	132.451344860567	342.186183973408	533.490213662057	673.279410777968
1568	1568	133.911377616232	383.169902865575	500.92156455309	671.921288894264
1569	1569	126.580101116627	358.52859404687	513.112046549214	667.385241159865
1570	1570	136.446747523416	340.371076126233	537.229266098999	673.236335479162
1571	1571	133.485668665533	356.511692135678	503.250572589034	672.773084016556
1572	1572	132.7992245677	351.766897873944	535.477089819914	674.438924551625
1573	1573	123.923458173705	322.764159299658	550.693374228899	673.231407894286
1574	1574	129.147898412425	349.869488986633	513.265676234071	670.727759864056
1575	1575	129.995654142618	338.298741248918	525.596342648102	675.125963011374
1576	1576	131.441802270041	348.216777515378	529.694907080374	669.903961911666
1577	1577	126.93310323571	363.83694510302	539.216236275272	669.317952757643
1578	1578	132.597397628594	357.707159577956	502.066819041485	671.205590079652
1579	1579	128.98092156641	335.894043265723	508.221933899681	674.10782362276
1580	1580	132.826257433361	345.176349057605	500.047168643492	674.120725427462
1581	1581	127.708429295761	355.921609861174	519.81955335131	675.338708103062
1582	1582	129.304204524839	314.223287877124	540.527635563476	669.761296147492
1583	1583	131.087950106442	357.621393265732	535.377410525687	673.09663173708
1584	1584	132.40870702291	352.363112214603	510.196467900226	674.381659515887
1585	1585	134.667665258612	324.804481395598	518.376296340658	674.498825134201
1586	1586	127.294474298663	327.452893629199	514.660522370789	668.945604763526
1587	1587	128.469954043477	332.806400188553	546.21250145209	671.391083861957
1588	1588	129.246904112317	351.557233987803	558.82631843041	675.788967274116
1589	1589	132.577487790679	316.873144320036	530.238294169456	671.450750235223
1590	1590	129.980075112622	320.315769660536	526.210626238668	671.222471740917
1591	1591	131.222877332176	326.449116202191	513.186539383771	669.578804602361
1592	1592	134.062093417275	358.046673910834	526.506135352788	668.638503515414
1593	1593	136.058588390761	363.124071438219	534.355038889872	669.179142269646
1594	1594	133.893273830166	340.408785525838	528.675509992367	677.476396814994
1595	1595	131.062937839827	328.497093047926	503.782418744435	669.949526217026
1596	1596	128.54601458357	348.392822361345	521.150290912891	670.97382315301
1597	1597	127.983054600862	325.122639995553	502.703652089404	668.706526950297
1598	1598	133.526485886976	333.706613883295	529.773282666136	676.37327831533
1599	1599	134.22981672805	318.938442241226	505.490983585349	668.592445860826
1600	1600	135.628784637309	320.782891115942	500.741750807963	671.954256091424
1601	1601	136.735056015198	331.849964852463	549.456056457292	668.492155944007
1602	1602	134.490597890059	347.789583661631	519.648333304533	671.465985894639
1603	1603	131.071370237309	340.914392702485	525.159908754506	671.168994212316
1604	1604	128.989410050723	363.411191866873	534.310289732712	671.274117974603
1605	1605	133.521563369234	320.325598323241	530.328649227449	674.561172879168
1606	1606	130.206190816806	363.10126010938	492.004999277392	673.898271739499
1607	1607	129.988044739898	362.765760287604	527.936473735215	673.54008396348
1608	1608	129.862493698063	336.826442454673	537.083206704861	674.815333621319
1609	1609	128.663922793365	344.973570192799	525.14295547928	673.742342629152
1610	1610	133.539327157436	332.439316040393	513.40785173828	675.619087814419
1611	1611	126.612108234648	310.440045414418	523.188223573585	681.403917895087
1612	1612	131.047902130706	358.51854103417	508.581475760614	668.23755414903
1613	1613	129.05907443739	335.980307388475	522.785390074509	673.623017434768
1614	1614	132.688163396901	349.138597527401	532.816025175728	668.593066597389
1615	1615	132.61579204354	348.931415133928	492.189223876895	672.283302298788
1616	1616	129.885119098926	331.00908008112	515.769053003571	670.646201226479
1617	1617	132.996852571479	352.302211780688	541.393816305086	672.625007461471
1618	1618	130.382908046685	367.469769539767	533.154970296393	676.766103440831
1619	1619	132.481571138391	342.266903647483	512.151262636394	669.838248416164
1620	1620	129.753195184471	324.510417497613	553.711041125071	673.86005302959
1621	1621	132.295245475334	360.127909022519	534.550199982135	671.618635939315
1622	1622	134.704336675604	344.96280417079	545.943343460906	674.542393723487
1623	1623	128.525897684548	336.40346927895	554.308261710199	675.871078130765
1624	1624	129.2835283049	319.458302549188	533.718411153225	673.728825019247
1625	1625	130.010834579776	358.588171786396	541.22184816592	678.049420311923
1626	1626	136.227159827729	315.864523490708	542.487639466265	675.615704051659
1627	1627	134.587050324634	360.693583041331	522.475284690785	667.26552665236
1628	1628	133.0053994424	330.84280170447	532.067968294956	669.839132763342
1629	1629	132.029681427627	328.561153555954	520.070140433298	672.215780284692
1630	1630	130.044669172864	346.016143969177	531.947181340994	667.625695603825
1631	1631	132.146746035174	314.236469899603	554.152504767667	670.594789573849
1632	1632	133.59595720869	300.672682077499	528.905443718947	669.115176546098
1633	1633	135.658693135161	334.071774099527	526.784138677722	675.660510700474
1634	1634	135.576082539474	331.834007532447	518.162248346013	671.849768140148
1635	1635	133.925358832482	356.095007035546	507.977476602991	672.449319413268
1636	1636	135.842475715961	356.162629407834	528.091494028676	672.276345658891
1637	1637	137.915557851542	328.075017522374	516.362763953268	670.49690725507
1638	1638	128.860106926257	332.462659296718	540.843579249222	670.308800961883
1639	1639	130.04648242362	313.502177621515	530.114262786241	669.914591487987
1640	1640	134.849521483451	329.827217692248	524.902607694444	672.287485569431
1641	1641	134.01480577849	375.587888061513	503.168823299781	672.91843624784
1642	1642	132.350121916699	360.627206154618	515.677055089268	675.469077205436
1643	1643	130.923832487962	364.11962434559	530.594737661241	669.13832737253
1644	1644	128.306105894986	308.847105611005	515.147604096079	669.238846490847
1645	1645	131.587129285645	335.864150232976	495.86047805794	669.665555121391
1646	1646	133.657252771016	345.734920451149	539.369426078645	672.920152663861
1647	1647	130.465515340439	333.538644308416	515.976551869168	669.465689351555
1648	1648	131.249712374942	325.051866811594	486.888084202691	670.940105808508
1649	1649	137.42218023843	333.507497890418	503.223697925246	664.934299243831
1650	1650	135.856038241138	338.916227335402	506.949362771219	674.192614335629
1651	1651	133.380428766242	353.069284708679	503.145734136826	670.138624539843
1652	1652	130.464696224753	358.286002176103	544.148377230555	670.524414050387
1653	1653	133.176147186572	332.189980581503	509.727991954399	675.600651773128
1654	1654	130.428320266725	321.224397561651	522.569134696712	674.558596848658
1655	1655	132.812033818018	333.280215185306	540.013897151573	672.594420706483
1656	1656	132.419322954684	330.073481671894	511.470548316192	671.024160489707
1657	1657	130.480053418886	343.489764831058	512.500164059408	670.015021592389
1658	1658	129.151953376354	328.311651421025	525.938907180284	671.483318357103
1659	1659	133.089873055524	320.72132020177	526.346350939131	669.838503824821
1660	1660	129.535899742386	346.708058695993	502.30106474124	673.982137967526
1661	1661	132.422462277919	363.219779211369	560.495022286981	674.26850024774
1662	1662	132.914072135198	347.024557673259	498.516344285113	668.748019919906
1663	1663	134.927500939256	350.133272487938	546.868908213205	671.348390660966
1664	1664	133.388437047942	341.713215100067	504.237292071858	674.57389261615
1665	1665	132.761623203512	349.496217930312	522.259543182702	672.059691735002
1666	1666	131.344139586499	296.666469966037	542.243966162774	673.647516776955
1667	1667	129.439759642562	331.248228428164	540.496261686822	674.013790907495
1668	1668	131.678082609284	353.000641235316	527.663301300232	672.960348084558
1669	1669	130.608901150079	369.625207306322	523.104208073993	676.578849226531
1670	1670	129.109945426442	358.10257136089	568.684137834858	666.477526295274
1671	1671	132.609370856316	353.693572780065	535.265001105406	670.066066746133
1672	1672	129.961930274104	354.370915996221	515.517041091	672.407897791271
1673	1673	129.561567649834	347.608749842176	490.739308550943	671.154637997633
1674	1674	129.637626099784	340.471584919959	549.033039382045	673.734622606468
1675	1675	132.12213583549	340.776038802709	521.022252862762	666.18426306944
1676	1676	125.667334019151	357.832477956627	549.939760351679	675.858209785588
1677	1677	129.970203120801	344.566606111534	509.087978227957	670.153972410062
1678	1678	129.737966054998	360.16567053356	524.457451132027	673.949272001127
1679	1679	136.51779207098	336.745816523376	496.969373748825	669.840850622215
1680	1680	127.627953991268	340.519019017011	510.428813648295	676.295111346403
1681	1681	134.929252109539	359.872785428388	508.288265731421	668.675652691538
1682	1682	133.563821670539	330.659621045029	491.753577057901	672.6673065492
1683	1683	131.758683794836	338.542830077838	553.483642543568	667.539413184919
1684	1684	129.541265095757	356.554823504743	499.266771297433	672.90549332873
1685	1685	136.59337413544	322.978899484165	546.117204342496	675.103833062263
1686	1686	131.024864848866	323.874740680249	490.079795109428	666.885510392065
1687	1687	135.544060702134	319.917385118852	511.255941614498	673.435152750885
1688	1688	128.885155945154	321.711207105291	514.804229615709	673.772793593397
1689	1689	130.209026218849	335.785422494016	540.780245282829	671.623759715301
1690	1690	130.131193682615	332.549265502102	517.880162126502	668.177099889627
1691	1691	132.777577210999	353.317159654547	551.648466969641	674.442086876861
1692	1692	138.423943026752	341.103119457915	503.274274735014	670.071370823681
1693	1693	133.74243730848	336.026848701581	518.860833615566	666.551910558409
1694	1694	126.199887037751	348.851211052909	516.168641584022	673.897868633969
1695	1695	126.101277772991	347.176068219357	492.644104155255	667.704725629911
1696	1696	130.905446746083	331.219484187064	520.306928402365	672.666169437281
1697	1697	131.152748619064	364.983635006564	516.081360456609	673.764393656344
1698	1698	130.437652962413	374.569781665698	544.300441165998	675.085156785383
1699	1699	125.963975354107	344.336289196158	495.22077012479	669.815312084915
1700	1700	135.444221530284	358.64124907868	533.58847210895	674.308761854322
1701	1701	131.22284617959	349.819223116573	521.582230472031	673.926552961424
1702	1702	126.757583732693	351.23211070174	511.423240389647	676.027200895618
1703	1703	131.380200039336	343.388509679085	522.218482478608	671.134014423986
1704	1704	123.656494325897	331.566173013414	525.704597706472	665.795095305387
1705	1705	129.259680476498	365.228886279746	528.50966024841	671.525085716136
1706	1706	131.627963950458	349.740529084506	515.190579512052	673.994361937743
1707	1707	128.831457116897	324.732670054072	528.031197093309	672.12060727203
1708	1708	133.527845192383	373.405141954686	494.617138749245	670.303130543469
1709	1709	135.512704175511	349.561408416493	541.217859571131	668.827072557555
1710	1710	133.686874502161	332.046448098543	535.255197523395	666.67900124076
1711	1711	134.048827441771	315.30364221847	519.332165666594	672.645761614911
1712	1712	130.01371421957	365.34983478269	538.204819977139	668.542892233816
1713	1713	129.834958100945	336.350038996541	520.927274880291	672.098021089814
1714	1714	131.344729246965	321.108974464153	527.691557899441	670.247958286653
1715	1715	125.608583110245	367.174931523652	536.033895349857	675.055903583913
1716	1716	131.12144625632	341.563412603581	541.96372634432	670.925508675614
1717	1717	135.72177744325	376.792316060079	535.51571287334	670.019846869968
1718	1718	133.642638573741	337.037453224292	508.80202014775	671.861361087295
1719	1719	131.459126782655	380.844690221378	491.20006960373	670.717230481568
1720	1720	133.487678675216	379.663327827016	533.261304592209	672.25525345763
1721	1721	133.822817537222	338.801779471792	537.287665630984	670.974994804529
1722	1722	133.284136219275	357.583848825728	510.402414701329	674.135770889895
1723	1723	131.30185565522	375.506808420299	534.647950980416	673.143620169923
1724	1724	129.957084815539	359.482608549106	503.018413407296	680.617434621377
1725	1725	129.990545995808	362.307200713964	538.917355849712	667.176191187875
1726	1726	129.179202029522	343.282653091789	501.911575376085	670.997687836832
1727	1727	135.374970728686	347.702673353418	537.0371128917	674.690232227019
1728	1728	130.056024518299	338.918701686996	501.462614428568	676.185735005755
1729	1729	129.307504134987	351.695533557189	529.92119051925	671.749053646799
1730	1730	138.658648231822	364.866373568389	504.073632339613	668.352185035767
1731	1731	133.33356448951	351.22545121004	575.132904223043	672.636844607007
1732	1732	131.001876215694	342.888459164573	542.042602329485	674.176738505425
1733	1733	133.339202324122	364.014024746668	525.25438210753	674.262282736056
1734	1734	130.435503342039	353.795954971662	522.362292404826	675.076756542136
1735	1735	136.537991291438	330.278953258632	537.595516644071	677.107723806939
1736	1736	130.067512495429	346.840157135716	529.207331851874	671.564980569292
1737	1737	131.52956842002	380.031371271528	512.821711213216	669.831469389184
1738	1738	129.502981339392	320.350135756073	508.13792089176	673.357459010833
1739	1739	131.705173250839	325.28883920615	513.459421228363	674.709468690025
1740	1740	125.867504229351	350.045712293161	541.941844260519	669.150810809003
1741	1741	136.961824098454	316.245066074964	492.251118640701	674.002324866726
1742	1742	131.932343903157	366.287550396726	545.062110592356	667.211305337835
1743	1743	126.249027439839	378.222129089781	528.587542055706	671.745402921022
1744	1744	133.418473347885	318.382761998748	528.417000215043	671.018590539985
1745	1745	129.612797837445	350.12069185589	503.079785415073	668.507430576688
1746	1746	133.430544674309	340.523262320045	536.685718762278	676.092424696592
1747	1747	132.16075201044	346.89466043266	512.66953213346	672.090813634455
1748	1748	130.19217813847	356.92585467235	542.857731170481	671.767778822153
1749	1749	129.230565402719	345.472759138907	524.735280697293	669.884287616188
1750	1750	129.558293365181	343.239903024335	536.327448111373	670.703176896987
1751	1751	128.244577780985	328.801077976916	536.839219426169	674.669668807087
1752	1752	126.440443491463	368.909317615991	547.940660742202	669.26531646038
1753	1753	133.646445533321	337.711141199317	510.562650166152	674.005308563797
1754	1754	128.50126386862	336.770609451133	534.838333315964	668.607938769678
1755	1755	127.178489768098	335.088948403239	538.432074823935	668.645113606382
1756	1756	133.757915549083	362.852957027845	511.592387805054	668.730124733839
1757	1757	128.124556665204	330.77280770269	500.182525057657	670.968591849534
1758	1758	128.884655543367	337.726558206552	516.908330644991	674.630399911869
1759	1759	130.964136693203	333.12562272637	534.757862646785	674.242982187809
1760	1760	125.739969054651	356.667290484277	515.927548955194	672.931117010876
1761	1761	127.708490538384	346.037738787805	536.839082095068	665.87134722498
1762	1762	127.775979162112	369.025251061347	518.027435695005	673.5525151608
1763	1763	131.481468840027	339.516131658635	537.7747992018	668.634310396127
1764	1764	137.357391235884	343.809013759795	524.885736453904	677.417197200892
1765	1765	130.448799079775	376.346907504135	539.415585506685	669.223267111673
1766	1766	127.082943886745	352.161997499132	518.863328733041	671.658335208755
1767	1767	131.749874619897	331.951497781149	523.108965571939	670.64734279653
1768	1768	128.750998427589	327.212434766126	535.586180131336	674.895370122609
1769	1769	128.991261953907	364.471727347067	513.832536063785	677.11672842078
1770	1770	132.237644434031	334.96617682581	525.784456907598	673.628834742107
1771	1771	133.686011553233	365.852570792085	511.465679466391	667.408481345422
1772	1772	130.337697791561	342.755809846729	517.356498276325	666.970967050608
1773	1773	129.385047406329	329.082386611846	529.003565923539	667.83139670203
1774	1774	132.671258231274	336.751276520934	549.531908793188	673.817584759539
1775	1775	133.176254294535	344.876474222138	498.198928424761	676.939579219318
1776	1776	129.057917850669	350.655263553429	517.197119490059	670.880405494322
1777	1777	133.166302770157	344.599419814766	554.78020411838	674.327643842322
1778	1778	133.649075447729	356.579980933513	506.864344396193	673.866585412271
1779	1779	130.223104561777	331.335063305904	519.530440852237	672.369890738376
1780	1780	128.846641869081	335.139923391111	524.889824680876	676.102140862271
1781	1781	131.801167392268	349.913882821901	532.296983512049	671.099670994468
1782	1782	131.980082305784	353.429619568286	538.170875518887	674.361494487419
1783	1783	134.378777955633	334.17210706749	521.663366900636	669.526812111789
1784	1784	132.953655418105	340.217091859939	526.459465647069	667.267099654876
1785	1785	130.447390853545	364.645717475483	549.916320199339	670.563340696662
1786	1786	124.772896003931	395.878104028933	528.499961189572	673.717236716669
1787	1787	132.466848103745	364.958247195143	533.63531039513	672.424884003264
1788	1788	128.848122161827	364.708486868626	522.604875555028	666.746321011612
1789	1789	129.547487995914	379.138423258042	528.515427488896	675.256235695883
1790	1790	130.570277447668	327.083027228258	545.937811633915	674.838024888515
1791	1791	132.313490219151	318.092833525038	515.109489595817	672.561458234835
1792	1792	134.326009718729	362.976169468353	510.551511541781	671.670155648543
1793	1793	136.610437393903	334.400331639867	542.250294325784	671.195860183429
1794	1794	131.593961374975	352.159494362958	525.464685327516	669.776146088269
1795	1795	129.680366687769	357.452370619001	544.049017151421	668.685259388361
1796	1796	130.177081978363	341.883785572607	505.60851191211	668.410453609527
1797	1797	133.513857054353	330.930974721249	518.191333611272	672.530835039683
1798	1798	131.410712346094	356.058149633358	499.206879441487	672.639048961153
1799	1799	128.325034960886	336.535262243871	514.230372328066	669.134034582666
1800	1800	126.762339973215	348.127164719144	547.579039096852	671.111917291835
1801	1801	126.312465179673	330.189713105337	543.58690399601	675.609780163806
1802	1802	131.66210875952	325.7547598997	547.659217577814	670.100808699707
1803	1803	128.957751663485	379.729012615584	508.305151430324	674.322707586761
1804	1804	131.866810998202	337.431781784357	545.959952656128	669.842837369187
1805	1805	131.858625275695	353.241602060285	542.969335385975	671.200572556893
1806	1806	133.786400017115	329.507873208587	529.564764663626	669.617262774512
1807	1807	127.75511519522	333.677012961337	547.583380583391	677.695490557995
1808	1808	130.680184607939	336.826225061714	518.98344807429	673.973584555455
1809	1809	128.424234983474	358.194866368466	512.294699595878	670.263574339557
1810	1810	131.024266443422	351.71864840515	505.403161832533	668.979920806968
1811	1811	125.815473898998	368.342004409093	504.021219986251	665.868738893116
1812	1812	135.02068471967	324.565659890116	500.4504125364	676.595935774229
1813	1813	134.974719843153	324.51846658649	520.532457964666	672.716591928112
1814	1814	131.656706885532	360.197691609589	517.589141263864	671.146280575503
1815	1815	132.769440570923	367.142127530045	521.708173719174	668.565025344208
1816	1816	129.525991665138	342.987474628881	520.801412271863	672.810161974603
1817	1817	130.944907199882	364.746492925087	507.918106522738	673.148974619353
1818	1818	126.862658685915	343.220696851329	519.649454587162	673.914139416783
1819	1819	132.140430381539	349.946486095606	543.636577979745	669.951287065132
1820	1820	129.664953014117	333.608018807579	525.975326463327	669.904042620885
1821	1821	129.090223881526	354.334168150745	529.050636606347	669.262490226442
1822	1822	128.496957240082	330.303516894818	545.751764071814	671.775191932375
1823	1823	131.329473086157	334.48549866815	523.925839607803	670.481261819569
1824	1824	135.132323877547	349.770130232625	516.841011079195	670.120840047629
1825	1825	132.364387851095	367.718958547125	523.394726762538	668.693577541177
1826	1826	131.950137357388	366.824555531728	542.554495279372	669.595368532354
1827	1827	134.435504203088	347.387136770056	495.425956267748	670.093173608928
1828	1828	132.558582359808	332.231455892035	526.233919177577	669.68526679319
1829	1829	130.946494399492	318.241966380187	534.644385569913	671.311303773472
1830	1830	131.491751578578	356.7896362466	515.752657297943	675.78051291292
1831	1831	133.816435160438	358.185307041303	533.899525230587	670.541740855107
1832	1832	129.751693329034	324.611544635791	522.321934608402	676.822089201111
1833	1833	127.67442809252	361.772937728662	525.112091064191	677.542018602846
1834	1834	131.136174034906	351.187787990977	553.786460445484	672.80332141608
1835	1835	132.148702397177	355.974309000957	522.916503555944	672.471160217567
1836	1836	136.328116927742	327.68486236899	512.395817333457	663.291130982189
1837	1837	121.826331068595	356.104363610473	518.765101844075	671.977970517465
1838	1838	138.125801098438	356.727712747492	531.944654456442	671.948383003869
1839	1839	130.828986239256	334.156422593977	519.642680053767	675.476404087243
1840	1840	128.213731643757	320.206177467845	538.464800017228	667.363085511154
1841	1841	128.043894058815	366.714601657598	534.576994170068	668.286815511349
1842	1842	134.027640414244	363.969913722079	523.569692481884	672.783474040578
1843	1843	135.787378703013	338.753679153144	517.82587174004	670.370785041459
1844	1844	130.299378099842	351.994692834298	534.793949410675	670.531800620936
1845	1845	124.797834617949	356.811577077158	510.793149495365	671.206561195397
1846	1846	130.275729071617	354.12099638034	564.232102647436	675.509553069036
1847	1847	129.103718397013	344.607958125439	561.022700307349	669.956485601897
1848	1848	133.63818693049	359.120030110464	547.075619235086	671.803375029339
1849	1849	126.068218894155	342.536963323154	501.872526870837	668.084754265902
1850	1850	129.892675636541	390.883323508581	520.811660986161	673.532048273153
1851	1851	132.99898666513	353.812912553676	538.482043190855	675.121629788491
1852	1852	130.799158224023	344.323732969005	507.763890191953	670.209187250931
1853	1853	135.103366321055	331.052801034761	508.573478130222	668.939887572005
1854	1854	131.888978356353	348.083688922845	521.929421862257	672.237300455325
1855	1855	132.99025070162	360.609100628737	520.05559495412	671.784304124713
1856	1856	128.317220044134	333.653711033269	546.11922906602	670.965677721821
1857	1857	126.580376276882	353.085414837577	529.829356486465	674.689651811748
1858	1858	136.288434251136	316.16415095472	542.010071237992	676.430921040534
1859	1859	135.735073773203	351.321439244032	520.24043674453	673.774278129135
1860	1860	132.098710243317	359.395806120741	528.790221324479	674.132041987795
1861	1861	130.578312553302	311.031063892297	537.94123134674	668.983539026965
1862	1862	128.437669917692	358.483559436242	515.333965751729	671.284295413001
1863	1863	131.109386826705	357.030352886201	516.047568743593	674.84728553329
1864	1864	133.257959451966	327.702284913874	517.475986791755	670.073084540077
1865	1865	130.080638316018	297.950472995009	526.545483706691	675.049063960333
1866	1866	131.691916592708	349.032940628544	541.608264343505	672.53553772729
1867	1867	131.42588365946	332.427758938208	547.824148404581	674.13513107393
1868	1868	135.255452428267	363.93851765999	540.324110133602	675.433469436362
1869	1869	132.392821383071	366.81145994613	504.091339659901	672.171170120367
1870	1870	132.506319770457	348.694349824378	524.617087851144	667.767376019108
1871	1871	126.944870169047	324.281385211317	544.232400166961	672.964202358402
1872	1872	138.859810125861	358.181635842816	499.168303314031	675.890751567025
1873	1873	132.788387242649	328.488902076927	503.369415662848	672.128723011424
1874	1874	132.284186556928	332.762189502222	505.907955403097	664.725826007673
1875	1875	131.709533889916	356.2682116631	512.3284443854	672.415359712502
1876	1876	128.569120501047	340.309920494345	535.757472093029	673.744850195274
1877	1877	133.966440094528	331.48185195292	532.717402177878	675.485952821714
1878	1878	131.12082574866	359.665005847356	520.846750141926	664.623887621602
1879	1879	140.361914067844	322.774564733075	531.495742681769	676.91480402641
1880	1880	131.212134305555	341.895310856282	518.922708202787	670.081913233368
1881	1881	131.450218003006	333.459071401709	512.683522567048	666.615970261587
1882	1882	132.236729945106	357.097211865166	522.094726467603	672.507416161628
1883	1883	133.838532299349	331.614092236047	539.64955966414	676.749354118628
1884	1884	131.895052715721	328.494971878266	519.365476783292	672.879372409453
1885	1885	126.260503932893	351.508764658041	555.244825135108	671.445095586261
1886	1886	129.726006708868	330.449114542367	526.873029467833	670.9404036837
1887	1887	127.276504322892	352.029188172004	525.369646755052	667.117396153045
1888	1888	126.823338265189	339.717465237808	528.991291672174	678.645434640907
1889	1889	131.152602902786	338.61234297529	545.517553395185	670.98432833359
1890	1890	128.558461123684	335.545558687065	540.381000274157	672.050076577954
1891	1891	130.400023150104	329.763969895915	493.837183503694	672.078593128199
1892	1892	132.310913912813	356.001664331558	522.698851599346	675.457178080341
1893	1893	133.157184469246	338.849754102936	493.401089015596	674.033001932814
1894	1894	132.471720141285	352.803371904217	520.861749365666	669.875068882571
1895	1895	134.767013634018	341.328462738359	516.294866259803	674.037500634249
1896	1896	128.125640532932	343.379477946575	493.080048214635	674.054270062043
1897	1897	132.940923314548	346.547577451429	533.917261633448	673.854915639964
1898	1898	136.261672502291	334.139698162837	534.500553550979	673.467639099517
1899	1899	131.802469241443	355.307722985368	519.826241533829	667.192232755194
1900	1900	132.267159943138	364.359558626245	546.073782148672	669.388742303632
1901	1901	131.955906110078	338.380706905664	520.782622892781	674.10567736371
1902	1902	129.049817556024	370.781270943401	531.158627866436	670.996318093317
1903	1903	128.79598234171	351.270672925865	518.314607544238	671.086116977555
1904	1904	132.01640255667	314.403898985351	532.404269542278	671.499699880592
1905	1905	130.60021195225	376.276253989012	476.296881392649	673.869702669602
1906	1906	132.342146450532	369.491307814998	534.69180154309	669.775348213931
1907	1907	127.561713661094	352.068793079187	510.06294349576	671.150971371715
1908	1908	130.479523724574	373.644056837994	518.576170576965	669.319810278181
1909	1909	132.562412229873	351.218504801733	538.985885508892	674.123974171152
1910	1910	128.409516434371	324.530626773711	543.556281084088	671.897052476984
1911	1911	132.28319856162	346.420147197711	560.279267623633	673.209619832485
1912	1912	131.420021569024	368.304918216485	535.819658014839	674.387085306864
1913	1913	127.183047729849	322.558898927653	513.69858398998	669.998947567337
1914	1914	131.773396531889	324.026897680417	518.614396248702	669.90282966665
1915	1915	133.077441791028	365.770090880903	537.37061018357	670.140315834567
1916	1916	130.475535610965	341.60223201353	540.290608792486	674.311506090562
1917	1917	131.040984096507	345.422812922528	503.708930836084	672.23552888092
1918	1918	134.689600578374	343.492956786609	547.737986926293	669.522219515904
1919	1919	131.224769145455	328.545549210023	558.162094440709	666.798373713276
1920	1920	129.322520826077	331.139522465374	537.426323451721	668.098750260553
1921	1921	129.51102956471	333.395176991489	534.882548259713	679.693089803541
1922	1922	130.495421890912	352.416063426716	492.812132197229	677.143799852765
1923	1923	135.455939105962	357.113136511215	544.571915795596	672.544646095384
1924	1924	135.440900534656	317.969483926916	500.133814516916	673.062094536158
1925	1925	133.018863947176	314.631947765706	525.602955369519	672.372937088453
1926	1926	132.783257506276	333.242242639275	533.530276890004	669.511313846004
1927	1927	132.878815484922	342.534274911968	520.007184099414	668.126427337836
1928	1928	126.153162683767	370.268938415165	501.94060406131	668.358287942175
1929	1929	130.862994456424	361.779359049815	531.867022584035	667.101001829646
1930	1930	131.617732473568	343.139440688513	540.277050794868	673.497029633136
1931	1931	131.360115928896	339.952342000035	551.784860214774	668.301263143557
1932	1932	127.24851288251	333.289524128014	565.923533807161	668.142764672481
1933	1933	129.167321978908	338.940391365726	541.617533046167	668.289042082932
1934	1934	130.408421731716	349.334115872485	543.940896284015	675.018773630288
1935	1935	133.009580210046	343.4027240815	486.632672052386	671.733810034221
1936	1936	131.794755784169	336.366189587706	506.33425312437	667.141684784184
1937	1937	132.296867596225	361.519418973531	491.038550265152	671.206069455836
1938	1938	133.738092450031	336.915978372137	544.769231564189	674.476459957054
1939	1939	130.962196184561	334.407455015402	515.448172943289	672.044848148748
1940	1940	132.667285927929	369.403163509846	563.230984199098	670.728719821209
1941	1941	127.919175410088	346.949318486436	531.237295726654	674.790248109464
1942	1942	131.314920521817	340.081926365734	525.260478870556	672.365173267516
1943	1943	140.010461447971	357.443208070249	509.828359703342	672.095632825207
1944	1944	127.956795012738	362.21003194294	536.364113960399	670.714072349302
1945	1945	127.107735424711	320.622560874029	553.002910154909	672.345740404421
1946	1946	138.634314014836	345.586182165625	521.849477450564	669.09150563013
1947	1947	131.640767971302	345.801505409153	490.606440467581	671.071173396646
1948	1948	130.674200931893	369.861728880403	509.352460434617	667.438210026634
1949	1949	135.999904966958	318.040784118668	513.605352608325	673.432943134723
1950	1950	138.501186462111	335.123291985212	514.247309772293	670.780123093824
1951	1951	127.193613653346	347.373776223269	533.445309463908	674.62341284149
1952	1952	136.061510751042	333.833378715724	529.847133712437	670.48908532183
1953	1953	132.268729838951	350.224346552626	509.480336388009	668.013025385009
1954	1954	128.148190576415	307.060796508807	510.140639385047	672.484680692352
1955	1955	132.747215340016	375.923457506088	497.70922067084	668.376817745722
1956	1956	130.724568824483	339.874198178598	533.793961381312	670.907177671367
1957	1957	132.401117451694	337.498362130613	522.914411980294	675.383682249512
1958	1958	138.345111118118	362.782157988136	517.279753206165	669.667319524649
1959	1959	139.514207344356	340.200768019444	539.922316317768	671.064860958955
1960	1960	132.967883935738	332.456587925425	501.218756594352	673.496977434898
1961	1961	133.969001308825	342.073805039612	516.599327294278	671.146654569521
1962	1962	122.343302854738	331.412369594318	525.430267121773	669.53993928371
1963	1963	127.621090374018	312.804233263348	532.557807283966	670.177679431103
1964	1964	123.86917713062	333.721533084186	512.920943725225	668.15266185127
1965	1965	131.741233748142	355.639312523798	510.375569030126	670.651903801737
1966	1966	129.057914151877	329.243494642089	517.120589030749	670.408193318149
1967	1967	131.403451185582	333.89337763254	532.521365812076	671.314870926226
1968	1968	130.430304303403	343.957079165325	517.817802529748	675.038557770368
1969	1969	133.547058900483	364.048274204182	517.592394787772	674.646897323846
1970	1970	133.595725058414	382.665807657672	509.385115920559	678.741581765182
1971	1971	127.55613044017	351.253220962509	515.517677664189	662.339231246833
1972	1972	131.152095361437	344.955023014479	553.584171306925	670.670199606207
1973	1973	130.768261901741	341.931371549576	504.622904602327	674.073271053433
1974	1974	130.794401744193	321.310647580681	541.104727611157	668.752116271532
1975	1975	127.248101544115	332.872563378833	485.106670565004	668.587661765828
1976	1976	133.631136543661	355.966299388193	540.487427619886	676.752133998897
1977	1977	128.78354587937	361.389683962893	540.050294278156	666.494000027527
1978	1978	139.287738529696	325.648936507598	528.781670545733	672.641966047134
1979	1979	130.531946842984	354.514434814815	547.6387204915	670.835272006503
1980	1980	132.85913760805	354.090564702068	504.390455584192	673.21713633406
1981	1981	129.026590673261	338.638354270625	503.467289880525	668.948849400491
1982	1982	127.704564716754	339.739083324785	523.44751110146	672.645792250159
1983	1983	131.350739020113	374.290077108056	533.579648748845	670.674977748523
1984	1984	129.37124256326	322.824143289128	532.748460903501	672.949195057809
1985	1985	129.210049150119	344.533889453978	512.274474714964	672.290756838518
1986	1986	126.509431515401	326.623059844377	515.94479270335	669.727607344307
1987	1987	133.564992042295	372.261322255708	533.302244468851	672.327897950851
1988	1988	127.921176054828	353.425532574881	509.306443508439	670.493173010998
1989	1989	131.88538753613	342.934007101062	497.528404351153	672.774262993811
1990	1990	127.942034412276	346.199964874625	530.392347582389	670.086934511523
1991	1991	129.395293939389	340.198709091612	532.117720419988	673.46521035961
1992	1992	128.551525563579	363.489022483444	519.580753351664	669.351959282892
1993	1993	135.456043808883	346.704474577946	512.782782527842	670.73373067296
1994	1994	129.170579564165	357.352305462217	521.822593152913	673.078739759341
1995	1995	133.15724253405	362.54712174521	501.600544228617	671.758746362245
1996	1996	130.083753998341	332.392050901795	557.025904419726	670.181591347605
1997	1997	127.683392406907	355.892289764953	517.048948485174	670.251131034661
1998	1998	135.294166478634	355.720929095409	508.17944583182	668.049634072823
1999	1999	128.69838820761	321.538904265311	560.783194517141	676.765918523544
[truncated: 3,001 more rows]
