# Supplementary material for: Hypothetical Outcome Plots Outperform Error Bars and Violin Plots for Inferences about Reliability of Variable Ordering
Source: PLoS One. 2015 Nov 16;10(11):e0142444. doi: 10.1371/journal.pone.0142444 (PMC4646698; doi:10.1371/journal.pone.0142444)
Supplement: S4 File — All experiment interface and visualization stimuli code is available as a zipped file. (ZIP) [file pone.0142444.s004.zip › experiment_code/data/one/7.js]

var results = [[130.386625141087, 129.469708046598, 135.612798412579, 136.447240546145, 130.727525186839, 129.241428809021, 131.54624046774, 128.083935877108, 128.04165139734, 129.348290871122, 132.583295149336, 135.869955068532, 130.435484465826, 129.355846066275, 128.227824623539, 128.215035351702, 131.356566441664, 134.124794684305, 133.819995833395, 129.973688076689, 130.676752381671, 136.783069199265, 132.112852538611, 133.191778932629, 131.643197439192, 133.322298096414, 124.014895317452, 129.188115259047, 128.744848834234, 131.429044379319, 131.742941657892, 130.996575307063, 134.687235950524, 126.873459784431, 136.828254266944, 134.834391284176, 133.883450556861, 131.334724030005, 130.769570893267, 134.596695207233, 128.273327584606, 125.894767161827, 134.283440382186, 131.007826750962, 130.611874839003, 127.689279137158, 133.982362038407, 130.706190535745, 132.584004169522, 122.950873770044, 133.336978113567, 126.539803116024, 132.404892009985, 131.534472363982, 130.384863612283, 133.281539471579, 132.806679597716, 131.512102136528, 130.100909712647, 136.066148889012, 132.430406462545, 132.28894600999, 127.233362018059, 128.737995327465, 131.95341941899, 129.839008295823, 140.820452545826, 128.720858555934, 129.484881687941, 126.874338440073, 127.636618109917, 135.952279815171, 126.340535821898, 128.803391131142, 132.650529834755, 130.629657846708, 134.32463058666, 134.018324127721, 131.54418314327, 134.37790825737, 129.864213711746, 138.012269011874, 127.469435458222, 135.392098072906, 128.867267920982, 127.545889190016, 133.282615955932, 128.63293125871, 133.612112330392, 134.513392280837, 130.982649876853, 130.582312928666, 130.725691382859, 132.526753522014, 129.335384389917, 128.761029777742, 126.297688113092, 131.792533841348, 131.967033954681, 131.261103334981, 128.726660789066, 128.321715749273, 130.655097794837, 130.515577837752, 129.418143532451, 133.51735403602, 128.359462962001, 134.612398527879, 129.833566388419, 133.185859158147, 130.330277722659, 131.301257052165, 132.518162004418, 132.26187505183, 129.167400850973, 132.18279982472, 132.619080857604, 129.173915306244, 133.612584671012, 130.15303478126, 127.936934698088, 133.476392817075, 133.656918029168, 132.44533499328, 128.340335643327, 133.034180331286, 131.593354296532, 137.559797161597, 132.045345566397, 126.012406692395, 128.102454817006, 125.113639737709, 134.70604863817, 129.914147613781, 131.050496082847, 136.117400468981, 131.845503392515, 132.434592776741, 133.848586215885, 133.561814276759, 131.773236204888, 131.257556310901, 131.127485513019, 130.645184034306, 131.521993425998, 128.829834452476, 132.004221325525, 137.217376126766, 130.278315846423, 131.958741587012, 136.117603844833, 126.589457225699, 129.867170796004, 125.449012116296, 127.331104490093, 135.775380309071, 131.963825412584, 133.370599998885, 123.764798523822, 133.36891707221, 132.735551626675, 127.472159234796, 133.155797880013, 135.476629974706, 127.446852721676, 132.541791590909, 128.93016243937, 132.23184203509, 124.33620683923, 130.577378933396, 136.533630510147, 134.44239434289, 133.978417966453, 133.288717894075, 134.427029044521, 131.740334407654, 128.518077064242, 129.400385822999, 129.140535542001, 134.186151582964, 132.633914241298, 129.189429322524, 133.842404919464, 132.292222848462, 132.639806157713, 127.193399245401, 130.288289413528, 131.212963052786, 135.914952407711, 130.271804187913, 132.95324657888, 130.116975544085, 130.120459651906, 131.621759195794, 131.602342954839, 133.75002306378, 129.652304403834, 126.980031563041, 128.591995190053, 128.768314874212, 133.16835265873, 132.915558389238, 126.560556250838, 131.555868785286, 135.153274985562, 126.901021748811, 131.747459867745, 134.517343421744, 127.707231533912, 131.265881101152, 125.894189740796, 128.758572084558, 130.326846136364, 135.087836167718, 132.513425594681, 130.299286856344, 132.080299744089, 129.696800580987, 127.096774523294, 132.879302507669, 129.832062229102, 124.891429145609, 134.128413153837, 131.822414781529, 125.316766134609, 133.43784988625, 129.961018468131, 130.208372960768, 138.635017129941, 129.826525894654, 134.8859037509, 133.21949546458, 133.983935696117, 129.940733399768, 134.109279387689, 139.010493663694, 124.375431519276, 134.562022989365, 128.099110406573, 131.821355125835, 137.320995220302, 130.805421429054, 127.880741673048, 129.803751829851, 124.981179020937, 124.161430866125, 130.713072165889, 124.291990006929, 130.818868626145, 135.257162971343, 131.16497470471, 131.660426835515, 131.435320119958, 137.273678378347, 127.598775714662, 127.85288879291, 132.930424845464, 130.034874370794, 133.230678977103, 133.969725953742, 126.189651186949, 128.44618555371, 125.654636875152, 122.876881246951, 126.126052004405, 131.58002090772, 131.512221757551, 134.066619416205, 129.675258572343, 132.316011048888, 131.752443141515, 130.143381646902, 128.22685610943, 128.85382704785, 127.94636716978, 130.032367550166, 134.339031563068, 130.94980212486, 129.360550928054, 131.748974729004, 132.561827397382, 133.965817060625, 127.124698482998, 127.948583319292, 133.114319931213, 130.009173139705, 129.726265418099, 124.681585600988, 128.548113112212, 129.381571367207, 133.401651809898, 129.340682237936, 134.601251375195, 130.892482886912, 129.71731044261, 129.239019294142, 131.790655989469, 130.167774348564, 133.528392555696, 128.120055514837, 132.412208937402, 130.515011282754, 129.012559122113, 129.738318416058, 123.80456659446, 131.404167194806, 135.594630119139, 129.826278005449, 134.465009854271, 129.981627153236, 128.010397272135, 136.414235814551, 132.555449336155, 131.840778591409, 128.664532147312, 129.213153975284, 132.701262250031, 123.950439252965, 131.756180842155, 130.271238964399, 125.718526699874, 133.612017126757, 128.585586547394, 130.832362545164, 126.369461622694, 135.080947348033, 125.720522037365, 133.172649831351, 128.920626368292, 124.122153727068, 126.131618583765, 132.354735388248, 132.205058799474, 130.769945346577, 131.162829248312, 133.191025305455, 129.462032136379, 129.405607940116, 131.742553881069, 129.206173068746, 131.757423591175, 127.729057632571, 130.04311489676, 134.163691556944, 127.326289556643, 131.306174332138, 125.585715222771, 131.822475438736, 128.390259801422, 129.761110582432, 132.762540381598, 136.375185750862, 129.959577532265, 132.639139030294, 130.815130903514, 127.810039798701, 126.60394958498, 131.819643244729, 137.118155509638, 130.153072942759, 132.131582842789, 132.21572647357, 128.889600299259, 133.74078746806, 136.937010455599, 133.018026880004, 132.659240640004, 130.04168506951, 129.281651707436, 133.170731336204, 133.705773388317, 130.30696561636, 130.592431194807, 130.522016229273, 131.715512925554, 126.258086473601, 132.384285337064, 133.720905189465, 129.653178322586, 133.334854633109, 127.494064638873, 131.799140306627, 129.877341597715, 131.520101390098, 131.823746144901, 129.687493959224, 127.22089387536, 124.770844669943, 136.649391581742, 133.057696753224, 128.234962225864, 123.16471191401, 138.254247560004, 128.420886758822, 130.822021925319, 132.364750726296, 137.930920648987, 133.878887867372, 130.474864464876, 132.456167142524, 134.159983995495, 131.194561566179, 131.39105992935, 132.771560303478, 134.936717920773, 131.244158041451, 129.733554783951, 135.423910786204, 130.46830827388, 134.543411241331, 135.216130132209, 126.107890780599, 128.988760345811, 130.654097734834, 130.462420349091, 131.228843784288, 129.556945370071, 130.428555797205, 132.454679361753, 130.431017393471, 133.364283408098, 132.48946433893, 134.477468165631, 133.669222529411, 127.50287066092, 131.314419413664, 131.977992898031, 128.393614506155, 132.560984089109, 130.332053951623, 132.450113838514, 131.709680605361, 132.780409279433, 130.050346085168, 134.358767669289, 129.078129598956, 130.346868438485, 130.000632105356, 129.814449271739, 133.685177233256, 134.374841885288, 128.597845036699, 137.675582321821, 127.07869481459, 132.220011643422, 134.00878414814, 128.417908436574, 132.902894519076, 129.427750968054, 131.874866417457, 133.16133513781, 129.701243861067, 129.433612816306, 129.564066793458, 135.307313103399, 129.486392804009, 129.129718193446, 129.158783735419, 129.923845904385, 134.223256412501, 129.605221196351, 130.545002730669, 134.412650184659, 129.671840881408, 127.888947185099, 127.327607673314, 133.831761971037, 132.521352207495, 128.515890676521, 129.32663374413, 134.308963702061, 133.847602185819, 131.989152175796, 131.735944502138, 127.495080195238, 133.287839177068, 132.864594371002, 131.13843835503, 134.285614521921, 132.136438305013, 133.299050183295, 130.840973919997, 132.091465281724, 127.499011488748, 133.33262132134, 127.189208464641, 131.248967289003, 128.623113574436, 131.318633897813, 137.325516853396, 132.509030611009, 131.200550778742, 131.096556892355, 130.592065603516, 131.150521672031, 125.466357302581, 129.486612697727, 127.854392438513, 135.609257749198, 132.344548653137, 137.933780770232, 128.41318199813, 122.549930422198, 130.326312104487, 133.69155814654, 127.318402601344, 131.965312457823, 131.231556586541, 126.828672075491, 124.9879876547, 128.994169148051, 133.867189979722, 131.224046231291, 132.076501220496, 126.879864943941, 131.047156936194, 133.582055322459, 132.436983707449, 132.821896342239, 134.278456729528, 131.291891135188, 129.789024493788, 135.558778985242, 133.550467402195, 127.358475131521, 131.161293632786, 133.996911142307, 132.459877140764, 138.581609746075, 133.972736218756, 129.966843383144, 132.717795132015, 130.957035792781, 133.829454877982, 129.339735726854, 134.534658711733, 133.592221225998, 128.468363699534, 129.387250599503, 129.972873476115, 130.352600118163, 125.992399100633, 130.798916325976, 129.917447446637, 132.683701003023, 135.624174889711, 129.759715035834, 128.247453097493, 134.847308097202, 132.784004391692, 132.745257214803, 132.791521446725, 129.027916467091, 132.253362624648, 129.076977139715, 132.022771349742, 132.451010365469, 129.961698720013, 123.319043793487, 134.146777089199, 133.60959098174, 128.718583718789, 132.038375703767, 134.720630020299, 133.235275645318, 132.800033117878, 132.531112831838, 129.032755507813, 131.455034673209, 130.496743062968, 130.182042426536, 129.776236577824, 136.520028847999, 126.793533730729, 130.214296424201, 129.962413447852, 129.077137558016, 136.344201118783, 130.993898718365, 130.223042065763, 127.590710269451, 130.483760891999, 127.003730797556, 126.148004965736, 128.576405989244, 128.840726682036, 133.62179900527, 131.883289185771, 127.832517892146, 127.888017482202, 129.796896947078, 131.227733598594, 136.515193615586, 136.112020152558, 132.725134535003, 135.910736572866, 134.687177416398, 132.992812834319, 132.560888681056, 131.57772754387, 126.753956676997, 135.953851552792, 134.921132838078, 130.152690432308, 133.586219147027, 129.344167807669, 131.33975863155, 132.475569837358, 134.854073235077, 123.074869405862, 131.338606936382, 128.061877139419, 129.957140452927, 124.426552728543, 120.996988235883, 132.405791553082, 130.229614414086, 132.852428515215, 129.788003583234, 132.930680966458, 133.09432232049, 135.821845309287, 130.262215907013, 135.612634793635, 131.977670239497, 136.08535674833, 135.905693912578, 131.416426216499, 133.235241352975, 126.964972617556, 127.596914004758, 126.999714491105, 133.721693531682, 133.334953356446, 130.277520724566, 132.709890591602, 136.675094113331, 126.7776550573, 130.731772152915, 133.095575311875, 132.309168077361, 131.936847158112, 129.608553959684, 127.140098474381, 130.896655438768, 128.045620978722, 132.245455024134, 128.086488089056, 131.340150245198, 128.755641469666, 134.68436400992, 130.832277713599, 130.514684252728, 132.982691641777, 133.235421049386, 131.049119576232, 128.575560770692, 131.198800729355, 128.32940478277, 135.483696799177, 134.709647172871, 134.688360541331, 129.463720501094, 128.823110218191, 135.528665564801, 127.561940835675, 123.393391902953, 131.04499748982, 132.384299046369, 129.414238483077, 131.489017279913, 132.062065382037, 131.695702760378, 130.981725192162, 132.114376592566, 127.455999334931, 129.032174998251, 126.148152331821, 135.692552153164, 125.527439113687, 126.448041192532, 127.332679200226, 126.804394453241, 130.762449099246, 131.60208424705, 131.309960465271, 130.208813560927, 127.663157496226, 131.408901050902, 133.731992915871, 129.130882972413, 128.850505908021, 131.646166906344, 128.909455748849, 131.71207307071, 134.986557936617, 129.067573564981, 126.780390760071, 126.157959299974, 131.07994872265, 129.724344297183, 125.307347613991, 131.264967621854, 129.55048964271, 130.786625590224, 126.843149155531, 126.860240249862, 128.744429448863, 131.004563139925, 128.090930578899, 133.275999257601, 130.259225936232, 130.517493594978, 125.183714079957, 126.93692353251, 129.525864071316, 133.188587628644, 133.684750204043, 131.643921226389, 130.282190230603, 133.094224792856, 133.270780161834, 135.862053398581, 128.422465997515, 127.684241050446, 133.515648042462, 130.370693207873, 134.608155066815, 131.8344518075, 131.641469060966, 131.333286653052, 130.88672998147, 132.048165362438, 134.809536699455, 127.378522319355, 133.665530167283, 131.92981292622, 135.908764660775, 131.03799128849, 126.873253601364, 137.883942973081, 129.798583216378, 126.60172628543, 128.066036730674, 131.685729269882, 132.794777180614, 128.741280270418, 126.041039230505, 129.488088897104, 134.801051721602, 133.018324377027, 128.118932059234, 129.467297298081, 133.387256689552, 128.532992300782, 131.270800450447, 127.67402230389, 132.569908960725, 126.349429796513, 130.077409537068, 129.156276386762, 129.689869628507, 129.36212590804, 133.850994651962, 129.303785738705, 131.591111357956, 132.641276479657, 129.869771134563, 130.965676788859, 132.936603174893, 132.668779567705, 128.17547300279, 136.469606286747, 130.306292958877, 125.700474979939, 128.773640028679, 131.110323191641, 132.613775104587, 123.274579418349, 132.276345537778, 133.285145268875, 128.739359009946, 133.188281109495, 130.452875494877, 131.288818134873, 127.631318422489, 120.994484155818, 130.682006257953, 134.307295806335, 127.848594089139, 132.038490730419, 133.74759499895, 131.217711483827, 130.576691062752, 140.233612950229, 131.198402455111, 127.444721400215, 133.396181881884, 126.824461693562, 133.934146897447, 127.718871418667, 131.554156933065, 132.470499177518, 131.949630023033, 137.496621444741, 128.934962808381, 132.877023661961, 131.86731182911, 126.388097062084, 131.59486887313, 129.517464158855, 128.83695422518, 130.368750325905, 129.638636253795, 132.081829047775, 130.594623702201, 130.037737825837, 129.48711978371, 133.161891458966, 126.837973453668, 133.663778390227, 132.888070615597, 136.985335948845, 131.351171820278, 132.880792777339, 135.73633109211, 137.175820538524, 130.103403459741, 126.147331244804, 124.358495477723, 127.46238739139, 132.761754663563, 136.203144599533, 130.40564958074, 129.97835693246, 129.513546431654, 131.516141588265, 129.7580680395, 129.271215634368, 130.215890175456, 130.333049197104, 129.074668435844, 130.414542104801, 129.664876089181, 131.500849529724, 131.985851572776, 132.116040959383, 131.862284145192, 134.56821172073, 130.425597122984, 137.089334887323, 125.982389482341, 128.884916356969, 134.54050820269, 126.910092001913, 129.626789309086, 124.629224648849, 125.683390592891, 133.337006636038, 133.224031051046, 133.627911133537, 127.983736373836, 131.101562193099, 126.845209219291, 132.032187582783, 132.316398815891, 135.7465013212, 130.489393577751, 131.945233833423, 123.521084677404, 129.069373191065, 135.121387431562, 126.663566781326, 128.713339905078, 129.128708606051, 128.833059417471, 128.642909545098, 128.799909714918, 131.525001196013, 127.982015868668, 132.506710035128, 130.002497895461, 132.428964320602, 127.916171882745, 129.209826375904, 135.54945591884, 129.216335944801, 130.494766073335, 128.783423947744, 134.572210035463, 134.578765207012, 131.386397347724, 132.428122135855, 129.56719839336, 131.986727230607, 132.152160464859, 133.403185806175, 124.873861214862, 132.903733796552, 136.11444503143, 132.648311900757, 129.602312405382, 138.993304485624, 129.853548543367, 128.024631733637, 133.238265723255, 124.088221141909, 137.410968470531, 123.274263146859, 128.539326984524, 129.176800336801, 132.704512892072, 131.664915473398, 130.733919866911, 125.264182383985, 133.948316353277, 129.318743794537, 128.805025671969, 133.788483161295, 132.637488360485, 130.154841294558, 135.038289881341, 131.818702117373, 132.476416132192, 129.306612614648, 138.49790186717, 134.41817217128, 128.470910668387, 130.577543090179, 126.867880767309, 134.033066165482, 129.54867548208, 128.841055673434, 134.51626498288, 131.548854996773, 133.354409484768, 132.413773209316, 128.876028233652, 131.315970100522, 130.918549947093, 135.165841776081, 126.521261176177, 133.532214422743, 137.345616997145, 134.699809919458, 130.64167311619, 135.244917097392, 127.497957254036, 131.368310285648, 124.911074781497, 134.15494426395, 127.695144326413, 133.553249929267, 129.500251329503, 131.649925541502, 125.121083450882, 132.719187776326, 134.160222914222, 132.887520686646, 128.821978220469, 129.012565852034, 134.84433855374, 132.791871430601, 127.996085499854, 129.65364761823, 128.345032811733, 130.240222796636, 134.035120537932, 130.222810053224, 127.53208880456, 129.969087780244, 129.928051126535, 126.374987521408, 127.325840520926, 131.251618905901, 131.795242371809, 132.176422552777, 126.744284772173, 127.791203393766, 130.689577426568, 121.876106104345, 129.339717726889, 129.178232954753, 131.743866076627, 130.922517712387, 130.067994178575, 136.116024817704, 127.236023989154, 134.327735520093, 129.344073310096, 131.053317186289, 130.004250724341, 133.279391678621, 130.953144090852, 134.518470534052, 130.211212270934, 132.68803696957, 127.169945023215, 133.605350529251, 132.115061804061, 132.172183696046, 133.282732843726, 132.215032732046, 131.980211414182, 129.681346198357, 137.006431670225, 125.366680640759, 129.989799659837, 131.059490051658, 133.412460308379, 131.816539967857, 130.635482057771, 127.881413143676, 130.647720872293, 130.615708932254, 129.475001817611, 133.218826126842, 133.253425592265, 135.543007957466, 130.021248005072, 129.259959909442, 136.40630285596, 131.995846048513, 127.291725371678, 132.016102976318, 131.73556309023, 130.521318362243, 126.47247950597, 132.546769210952, 132.050066663258, 125.889106880404, 136.042057675767, 132.019176832173, 124.565676607855, 129.045463164066, 129.896676609748, 131.467930284025, 126.142443622856, 133.715835707388, 132.174665488151, 135.078733481437, 130.123795991447, 126.054123691013, 134.088578571115, 132.275189144685, 134.54145090023, 129.308827939408, 130.385038326002, 132.927757367274, 130.15836537908, 129.322485426678, 129.893355207766, 132.512817986354, 134.437646094652, 131.300241043661, 129.167557065119, 136.301012302802, 133.699609140365, 130.97310975379, 128.178398083615, 132.702196543421, 129.227107126498, 134.18264561887, 138.424882400876, 131.45009366824, 130.142802160369, 133.670325773732, 122.691880418004, 135.661398418875, 133.832410267094, 135.195184853831, 128.869983814355, 135.733688908672, 130.497661346652, 134.392760377353, 129.839278810742, 136.304560854246, 131.710455198293, 128.906408231789, 129.21853081096, 130.526986797249, 133.834241656542, 134.356320433558, 129.268232023789, 133.403171342254, 136.092673941812, 137.266865196661, 136.410109491137, 139.946066287124, 131.24734512076, 132.898143876234, 132.033691310469, 131.621016006487, 128.465719583877, 131.456782070235, 133.757417812402, 129.247383656617, 124.220179268542, 127.937222900275, 128.231701897535, 129.322364467966, 128.155724001067, 130.457046955277, 134.090867194478, 131.022841145176, 131.242938653224, 129.765762186344, 134.596570857272, 132.450463663693, 126.272962529871, 130.316102382576, 129.531525653213, 129.403992125063, 130.856750848322, 135.952315924396, 134.673830465411, 134.053650758959, 136.262452892359, 133.946333340944, 130.733063925854, 132.080205089515, 131.565472676347, 126.83481713987, 130.062138359581, 129.956131942654, 131.271627089853, 134.967359925921, 128.315147557365, 128.595454430727, 132.708335725379, 133.967799359286, 130.794753861262, 136.549553551046, 133.477968786192, 131.363590782479, 129.516653545308, 129.820110798793, 131.199771630045, 132.105107737011, 131.512589008665, 125.981864549131, 131.358565300232, 137.561123615661, 132.529661302874, 130.762571287372, 131.90806340972, 134.155957968871, 128.814366178432, 135.32967734516, 132.638284753383, 136.130700025325, 131.030817229581, 121.954919237701, 131.63828834305, 129.351123321958, 126.628719160288, 129.083230883674, 133.39881277547, 132.900635593271, 125.24878532197, 130.334846824937, 120.637926251048, 128.893340115252, 132.66992028743, 130.586519475336, 129.626125207497, 132.108822947246, 132.930792101808, 131.927156799813, 129.717781590447, 121.46884882398, 128.35955132927, 134.622844445532, 134.365464095913, 134.098967515333, 132.844031222103, 133.855940390504, 133.284828748449, 126.15826411641, 133.05944100035, 134.262847739879, 129.231448284543, 125.443821668971, 134.806769740576, 123.590209046761, 132.35132870756, 126.166213616914, 128.167345268059, 125.134721480964, 132.112050686148, 130.450040631993, 138.370485870116, 129.253870869505, 127.732445298284, 133.403839984123, 127.57279041041, 121.286593253355, 136.615674728018, 130.265533775435, 124.976311418901, 130.200543592325, 132.003904682293, 131.460070644549, 129.830826377055, 126.425559543415, 133.613856680183, 134.19620232348, 126.159457684879, 132.363917767389, 131.917462119781, 131.224818251509, 130.46911443051, 130.353727063021, 132.951831301789, 130.324278549057, 132.703923303233, 134.847168476926, 127.251655487199, 133.371355038119, 129.653305230291, 130.606470538616, 129.739623789038, 129.893335586981, 129.447128071065, 132.454428064477, 135.838520586864, 128.237084819241, 126.903897177452, 131.657142250215, 132.75644787205, 132.292558132915, 128.692415816491, 130.083644739873, 127.116836932956, 127.77858759683, 136.411027240298, 129.072888760489, 135.107408364413, 128.607933420625, 126.39602117922, 131.376805409521, 132.154471412769, 131.424601387554, 134.597649482982, 134.178502078507, 128.599566031942, 134.442513605869, 129.776450633775, 135.047857735689, 135.732825350677, 129.462058646775, 131.219865969496, 138.699338574671, 130.133614282503, 126.095624569208, 135.473470408792, 133.72398364057, 123.425064864367, 130.603508688403, 130.327818837724, 131.716539857151, 132.24377273214, 127.142685848982, 132.316732864978, 124.852481242736, 130.616778673708, 131.650715449423, 131.270003872493, 129.180418087992, 134.99233015921, 128.382872589901, 135.244658360443, 126.157468460391, 133.031610467182, 130.245976168916, 127.347527998446, 123.55935238059, 127.546871358235, 131.981318489168, 128.370587412418, 135.118694781339, 133.64725652469, 130.675253059756, 132.526313986677, 131.03339024884, 134.128636098602, 130.640112737562, 126.525468708676, 133.267192820533, 131.257663499039, 126.00515526142, 131.333638133004, 131.911012331304, 132.178236521925, 128.801998009252, 128.639201480858, 128.436112649104, 134.761468589926, 132.914303484329, 133.55496266631, 128.260557525464, 132.988072732071, 136.168754577368, 131.426235566292, 130.372890444608, 129.198003912196, 136.140824518477, 127.74990429599, 128.803926614189, 132.708291701254, 134.737996701823, 130.005366368214, 128.724622525577, 127.249928586707, 126.040127661208, 128.94171519403, 131.99523839425, 130.498649523565, 128.418178295871, 130.637474030469, 126.507955247766, 134.90505157732, 131.836708288542, 130.8024256328, 130.236660921124, 132.878504799232, 131.532481867696, 128.428380220774, 130.323417365462, 132.445543656737, 128.026749274858, 127.750595574469, 132.112224250575, 129.697691163555, 128.332747015698, 126.771334893198, 127.445802537852, 129.263349046448, 136.192612063068, 125.607400446522, 128.798453725204, 129.98721408514, 130.51273951324, 128.463860074009, 133.384304400654, 129.090009094553, 131.875854506455, 124.870125390421, 121.755543355411, 127.852171186326, 130.710094404385, 133.677278247226, 131.022872451823, 125.504118019056, 136.131696082987, 130.086829662979, 128.721468886311, 129.388995061976, 128.779070292891, 138.457830131187, 132.98666422622, 133.178418423853, 129.563023734351, 126.974079495644, 129.157334449919, 134.179135600504, 132.383880644902, 130.933576658142, 131.213756059947, 133.7036228656, 133.034600007241, 131.480982110525, 129.59012456638, 131.472986382644, 134.717009530707, 130.443475909317, 131.276576044208, 132.010566007922, 138.387506262016, 131.28238766145, 127.105540508504, 127.285576853656, 133.853309815679, 132.310608934358, 134.166083422223, 130.441200497859, 130.503681137514, 131.739729974022, 129.115326288777, 131.266822968396, 131.0236698229, 126.536367821328, 128.693101377305, 133.969356163202, 129.719862184633, 133.110920581747, 130.470024805646, 138.491870689142, 130.310267796019, 130.167371344686, 131.529794296953, 128.93951251388, 122.572236617297, 131.113303412219, 134.948325828097, 130.316320323876, 125.621043752789, 133.755737529812, 126.950172328917, 126.357623401099, 129.357261145486, 128.856843707604, 126.587771696219, 134.06171072086, 125.496429142401, 132.332587137331, 126.692837912409, 127.268231328563, 130.452216010252, 132.676674573177, 134.168891465279, 130.516088731292, 131.393180238441, 133.201248385373, 127.74735798723, 132.95404036868, 132.870264249043, 128.339147121701, 129.756294436555, 132.937709596045, 129.371472841853, 128.536108914927, 132.59890368525, 131.555972388853, 130.743106487811, 130.954465460067, 130.453978068193, 130.21844359417, 133.325553233515, 126.0752561686, 134.953334800502, 133.261937819825, 127.755491051692, 135.85253018069, 127.263530407581, 134.561231896957, 133.42840946474, 134.032970619432, 125.315263700288, 131.756882577523, 132.634496384638, 131.830241154473, 127.895523221236, 128.083982862695, 130.303995503291, 135.039528925099, 130.882174163356, 134.360391598419, 128.418820358484, 136.073263387849, 129.854278778582, 126.362642648711, 131.347354103191, 129.615762276903, 127.096883817229, 126.650753855058, 127.896540078313, 134.182089864862, 132.330565873666, 132.911945563866, 130.977144079854, 131.868523072475, 123.456659614723, 129.298929731536, 132.325160194247, 133.153403233851, 130.381807000841, 129.188744760542, 130.352573647197, 127.464565973821, 133.381999435483, 131.253556466494, 130.087930833109, 129.258263035405, 129.836888203812, 135.272071601483, 123.920293046108, 127.661214284227, 129.203583787028, 136.125368623462, 132.273940488488, 133.634239073414, 134.602098277538, 128.537548367766, 127.743750764038, 132.657651216202, 128.242050021438, 134.303818567644, 132.128960833183, 127.444452009569, 135.929093840088, 128.290121031998, 134.213180325563, 130.853943317595, 131.866164502339, 132.805884358982, 126.913759025148, 125.38587822025, 129.444731534798, 130.024953743992, 131.458280430748, 132.624389444669, 132.499270596346, 135.828151491367, 129.591748094555, 127.69291441597, 125.855452229529, 131.596006936331, 132.252436350243, 132.697555577487, 134.587676531464, 130.01787085059, 123.761084687375, 130.99362959486, 134.606336719686, 133.537457386772, 129.048384620359, 132.202151970368, 129.664602612526, 132.608772085335, 130.267806741616, 130.846587675765, 123.333416431924, 131.009051924701, 129.983293091017, 132.243918597452, 131.383565733424, 131.44912008694, 126.581220994738, 130.576567452134, 133.852470167651, 125.427702252281, 132.387151934144, 128.685792577142, 134.21937110099, 129.760603139504, 131.862745692755, 129.142977278737, 132.75972817046, 132.042205829097, 129.542510075744, 129.085415377891, 132.000993187372, 135.928732609524, 130.777390995968, 134.764426046451, 134.508111117114, 125.083980903661, 133.922703359595, 125.435060851506, 126.974756678886, 129.533273879314, 131.54120581122, 134.038448307193, 134.445148476014, 137.200771653336, 132.451344860567, 133.911377616232, 126.580101116627, 136.446747523416, 133.485668665533, 132.7992245677, 123.923458173705, 129.147898412425, 129.995654142618, 131.441802270041, 126.93310323571, 132.597397628594, 128.98092156641, 132.826257433361, 127.708429295761, 129.304204524839, 131.087950106442, 132.40870702291, 134.667665258612, 127.294474298663, 128.469954043477, 129.246904112317, 132.577487790679, 129.980075112622, 131.222877332176, 134.062093417275, 136.058588390761, 133.893273830166, 131.062937839827, 128.54601458357, 127.983054600862, 133.526485886976, 134.22981672805, 135.628784637309, 136.735056015198, 134.490597890059, 131.071370237309, 128.989410050723, 133.521563369234, 130.206190816806, 129.988044739898, 129.862493698063, 128.663922793365, 133.539327157436, 126.612108234648, 131.047902130706, 129.05907443739, 132.688163396901, 132.61579204354, 129.885119098926, 132.996852571479, 130.382908046685, 132.481571138391, 129.753195184471, 132.295245475334, 134.704336675604, 128.525897684548, 129.2835283049, 130.010834579776, 136.227159827729, 134.587050324634, 133.0053994424, 132.029681427627, 130.044669172864, 132.146746035174, 133.59595720869, 135.658693135161, 135.576082539474, 133.925358832482, 135.842475715961, 137.915557851542, 128.860106926257, 130.04648242362, 134.849521483451, 134.01480577849, 132.350121916699, 130.923832487962, 128.306105894986, 131.587129285645, 133.657252771016, 130.465515340439, 131.249712374942, 137.42218023843, 135.856038241138, 133.380428766242, 130.464696224753, 133.176147186572, 130.428320266725, 132.812033818018, 132.419322954684, 130.480053418886, 129.151953376354, 133.089873055524, 129.535899742386, 132.422462277919, 132.914072135198, 134.927500939256, 133.388437047942, 132.761623203512, 131.344139586499, 129.439759642562, 131.678082609284, 130.608901150079, 129.109945426442, 132.609370856316, 129.961930274104, 129.561567649834, 129.637626099784, 132.12213583549, 125.667334019151, 129.970203120801, 129.737966054998, 136.51779207098, 127.627953991268, 134.929252109539, 133.563821670539, 131.758683794836, 129.541265095757, 136.59337413544, 131.024864848866, 135.544060702134, 128.885155945154, 130.209026218849, 130.131193682615, 132.777577210999, 138.423943026752, 133.74243730848, 126.199887037751, 126.101277772991, 130.905446746083, 131.152748619064, 130.437652962413, 125.963975354107, 135.444221530284, 131.22284617959, 126.757583732693, 131.380200039336, 123.656494325897, 129.259680476498, 131.627963950458, 128.831457116897, 133.527845192383, 135.512704175511, 133.686874502161, 134.048827441771, 130.01371421957, 129.834958100945, 131.344729246965, 125.608583110245, 131.12144625632, 135.72177744325, 133.642638573741, 131.459126782655, 133.487678675216, 133.822817537222, 133.284136219275, 131.30185565522, 129.957084815539, 129.990545995808, 129.179202029522, 135.374970728686, 130.056024518299, 129.307504134987, 138.658648231822, 133.33356448951, 131.001876215694, 133.339202324122, 130.435503342039, 136.537991291438, 130.067512495429, 131.52956842002, 129.502981339392, 131.705173250839, 125.867504229351, 136.961824098454, 131.932343903157, 126.249027439839, 133.418473347885, 129.612797837445, 133.430544674309, 132.16075201044, 130.19217813847, 129.230565402719, 129.558293365181, 128.244577780985, 126.440443491463, 133.646445533321, 128.50126386862, 127.178489768098, 133.757915549083, 128.124556665204, 128.884655543367, 130.964136693203, 125.739969054651, 127.708490538384, 127.775979162112, 131.481468840027, 137.357391235884, 130.448799079775, 127.082943886745, 131.749874619897, 128.750998427589, 128.991261953907, 132.237644434031, 133.686011553233, 130.337697791561, 129.385047406329, 132.671258231274, 133.176254294535, 129.057917850669, 133.166302770157, 133.649075447729, 130.223104561777, 128.846641869081, 131.801167392268, 131.980082305784, 134.378777955633, 132.953655418105, 130.447390853545, 124.772896003931, 132.466848103745, 128.848122161827, 129.547487995914, 130.570277447668, 132.313490219151, 134.326009718729, 136.610437393903, 131.593961374975, 129.680366687769, 130.177081978363, 133.513857054353, 131.410712346094, 128.325034960886, 126.762339973215, 126.312465179673, 131.66210875952, 128.957751663485, 131.866810998202, 131.858625275695, 133.786400017115, 127.75511519522, 130.680184607939, 128.424234983474, 131.024266443422, 125.815473898998, 135.02068471967, 134.974719843153, 131.656706885532, 132.769440570923, 129.525991665138, 130.944907199882, 126.862658685915, 132.140430381539, 129.664953014117, 129.090223881526, 128.496957240082, 131.329473086157, 135.132323877547, 132.364387851095, 131.950137357388, 134.435504203088, 132.558582359808, 130.946494399492, 131.491751578578, 133.816435160438, 129.751693329034, 127.67442809252, 131.136174034906, 132.148702397177, 136.328116927742, 121.826331068595, 138.125801098438, 130.828986239256, 128.213731643757, 128.043894058815, 134.027640414244, 135.787378703013, 130.299378099842, 124.797834617949, 130.275729071617, 129.103718397013, 133.63818693049, 126.068218894155, 129.892675636541, 132.99898666513, 130.799158224023, 135.103366321055, 131.888978356353, 132.99025070162, 128.317220044134, 126.580376276882, 136.288434251136, 135.735073773203, 132.098710243317, 130.578312553302, 128.437669917692, 131.109386826705, 133.257959451966, 130.080638316018, 131.691916592708, 131.42588365946, 135.255452428267, 132.392821383071, 132.506319770457, 126.944870169047, 138.859810125861, 132.788387242649, 132.284186556928, 131.709533889916, 128.569120501047, 133.966440094528, 131.12082574866, 140.361914067844, 131.212134305555, 131.450218003006, 132.236729945106, 133.838532299349, 131.895052715721, 126.260503932893, 129.726006708868, 127.276504322892, 126.823338265189, 131.152602902786, 128.558461123684, 130.400023150104, 132.310913912813, 133.157184469246, 132.471720141285, 134.767013634018, 128.125640532932, 132.940923314548, 136.261672502291, 131.802469241443, 132.267159943138, 131.955906110078, 129.049817556024, 128.79598234171, 132.01640255667, 130.60021195225, 132.342146450532, 127.561713661094, 130.479523724574, 132.562412229873, 128.409516434371, 132.28319856162, 131.420021569024, 127.183047729849, 131.773396531889, 133.077441791028, 130.475535610965, 131.040984096507, 134.689600578374, 131.224769145455, 129.322520826077, 129.51102956471, 130.495421890912, 135.455939105962, 135.440900534656, 133.018863947176, 132.783257506276, 132.878815484922, 126.153162683767, 130.862994456424, 131.617732473568, 131.360115928896, 127.24851288251, 129.167321978908, 130.408421731716, 133.009580210046, 131.794755784169, 132.296867596225, 133.738092450031, 130.962196184561, 132.667285927929, 127.919175410088, 131.314920521817, 140.010461447971, 127.956795012738, 127.107735424711, 138.634314014836, 131.640767971302, 130.674200931893, 135.999904966958, 138.501186462111, 127.193613653346, 136.061510751042, 132.268729838951, 128.148190576415, 132.747215340016, 130.724568824483, 132.401117451694, 138.345111118118, 139.514207344356, 132.967883935738, 133.969001308825, 122.343302854738, 127.621090374018, 123.86917713062, 131.741233748142, 129.057914151877, 131.403451185582, 130.430304303403, 133.547058900483, 133.595725058414, 127.55613044017, 131.152095361437, 130.768261901741, 130.794401744193, 127.248101544115, 133.631136543661, 128.78354587937, 139.287738529696, 130.531946842984, 132.85913760805, 129.026590673261, 127.704564716754, 131.350739020113, 129.37124256326, 129.210049150119, 126.509431515401, 133.564992042295, 127.921176054828, 131.88538753613, 127.942034412276, 129.395293939389, 128.551525563579, 135.456043808883, 129.170579564165, 133.15724253405, 130.083753998341, 127.683392406907, 135.294166478634, 128.69838820761, 127.788485041397, 131.543355101281, 131.981045858136, 130.215601002263, 132.77499593698, 126.846656728803, 129.016630476731, 128.637368194718, 127.338270831398, 135.431710846018, 127.867962313422, 132.174973189425, 127.618266021347, 133.554939331412, 130.497417588486, 129.132802532467, 129.208082911759, 132.069516242872, 131.494424102778, 133.01591275195, 131.202389800372, 130.725095049934, 130.816186140819, 124.3949778679, 132.087423023931, 132.110714257927, 128.73326144074, 131.395397774181, 127.710771002858, 133.906374313865, 129.879351824598, 128.22789084244, 128.32204646304, 130.853806823642, 131.157981476889, 129.577874552653, 126.555711564125, 130.678683834218, 134.428634743198, 131.734441389183, 130.065401247229, 129.233905102998, 130.981216575365, 128.024384720835, 131.228170209803, 131.745305768324, 134.496686138463, 133.527811902604, 134.204752620201, 126.411668069857, 132.680214379389, 134.017429351338, 131.636118170993, 130.926562108061, 126.857768035703, 125.026863665521, 136.643749864928, 132.10076745413, 129.722673802349, 129.010392449074, 128.120848165023, 129.775475829263, 133.995707451055, 131.674620731376, 130.630367038874, 134.63305020035, 137.497303471837, 130.377089110969, 137.510480135369, 127.31753796782, 121.4986435428, 131.012713079733, 133.016320524449, 130.805615767496, 132.735058658593, 134.787989487156, 133.664175553956, 131.403600324077, 126.928493234776, 132.513836795602, 125.870713663234, 132.805430625963, 133.050519789503, 129.533605529456, 136.848464167825, 129.961754809735, 130.7630612479, 129.561034310225, 129.916714716575, 133.214169331331, 131.289953368275, 132.095117100369, 132.50364031073, 135.913986216959, 134.83155093432, 127.757699009389, 131.661317304572, 135.392788736746, 130.145112356487, 131.252960634749, 134.626981097979, 128.066329747947, 129.932707761602, 134.89145975825, 132.959019560529, 128.24566657895, 131.426832995123, 131.949544468648, 133.46169107109, 126.863152442816, 134.662956694289, 130.202132302548, 128.617181709016, 131.276794331228, 131.647523089323, 132.727438237701, 131.052119850556, 128.456933193709, 129.034731765005, 130.982939303947, 133.802592903323, 132.744784419397, 129.670707410868, 131.545562296306, 130.641280647319, 129.210296235121, 128.83423364865, 134.160827218619, 133.9480188725, 133.311939585579, 131.042167040966, 129.775546057664, 130.388428789002, 130.099549917315, 130.38016990363, 131.031820197177, 133.780810755622, 132.439188972248, 130.6865703631, 129.010393788054, 126.843112487309, 125.979623415429, 128.992098452595, 129.271672554819, 128.418531315659, 130.532886961999, 129.140467995296, 134.098144096763, 128.984600807607, 128.098361930295, 127.699818765852, 129.079346709025, 128.686164374727, 132.088169618156, 134.110324213864, 128.712023196754, 128.242751198345, 131.877965404797, 133.250753475689, 127.947877203405, 132.37892450533, 131.155417806252, 129.181627846535, 133.52878567848, 126.427736330855, 130.997452442697, 133.037188453045, 128.763606087225, 133.650736760871, 131.20392503918, 128.459119147069, 130.846155753495, 132.863015076446, 132.106373246453, 130.921710313494, 128.853873059664, 129.927863847985, 129.394811034606, 134.076777773406, 133.798517119486, 127.817416553054, 136.355002548147, 130.861007357143, 133.695462938886, 133.477892004694, 134.507965711854, 131.230726961148, 124.259165216217, 130.44029820559, 127.900936313618, 136.631501570538, 133.18165018929, 129.46092888985, 132.730154824933, 134.539293232253, 131.958518530805, 131.972410464022, 134.852012311066, 135.211414379865, 134.461519561153, 129.321760059588, 127.813609918787, 134.456931838711, 132.521631670413, 132.893975059086, 131.743236622965, 132.508768800929, 130.597133452255, 133.569774464676, 127.553707713193, 130.419462946906, 132.086705262497, 130.812243711427, 133.972690630924, 127.523880529085, 132.740832366382, 127.576262789508, 134.651642914806, 132.445066859903, 132.368466958694, 126.563166811706, 129.460663965019, 126.752089906948, 125.651336669256, 129.37870989201, 135.597674318457, 136.93561282802, 127.254298642391, 127.163735670431, 129.400802937576, 128.913454801994, 135.718876413252, 128.291842374025, 129.19113850803, 125.762128148731, 134.607180289292, 130.0178532787, 128.729361368476, 129.643319135193, 129.878360937381, 131.561844003701, 128.639247243646, 134.616744906332, 131.996725005156, 130.069237328708, 131.749538567692, 126.482849371962, 132.229192793539, 135.218914407848, 133.921767905417, 129.719398414898, 128.900358375637, 131.333739860563, 127.290712789208, 131.479833796606, 134.121516889149, 127.976676444422, 129.03027995962, 130.852500515958, 126.116150232227, 130.933533330132, 130.280548341821, 129.335463717285, 127.324771865688, 135.422748290673, 124.036610310605, 136.577021842984, 133.989213142186, 125.067271654455, 131.349409180956, 133.197103332686, 126.29710351371, 130.752117371017, 131.530449716681, 132.647522240475, 132.004370151505, 132.034105839552, 129.292641560837, 130.93290926649, 134.139141101726, 135.323986850295, 132.606285881158, 128.856236048321, 132.716941806094, 129.664418246608, 126.702562424442, 129.413869152984, 125.738077457539, 132.771257093796, 126.052789821497, 126.740975545659, 129.581994294998, 130.498005615549, 124.346749549157, 128.171983895107, 127.939294135343, 129.616825178404, 128.922047807904, 131.571071702022, 130.75597302325, 134.954435048789, 130.546842383292, 131.097639142104, 128.106680020799, 135.966457968771, 133.57801515911, 131.066580913087, 128.959941633444, 130.927503765018, 126.796088911545, 134.003764501648, 136.082056044268, 127.208932853015, 131.348423186401, 128.815137258819, 128.556896337922, 131.136802996851, 134.284397856606, 128.460860593106, 131.835390618716, 129.398619739906, 133.299887278639, 132.21950066005, 129.593286624612, 130.443892796454, 128.39907205793, 129.879686986452, 128.755601969853, 133.809459094873, 130.131669038683, 136.274171559121, 135.470371602831, 129.118210727089, 131.038463336447, 130.831421488677, 134.83334016162, 127.098646136601, 130.723199856897, 133.024325155533, 134.236600144461, 131.855640900713, 129.825729223404, 130.147544372662, 136.951753781308, 133.33315606325, 131.235386956342, 129.994401562415, 128.868100644645, 127.270986753574, 129.775196446196, 132.370920400561, 135.49697803497, 130.15585286552, 132.153427587112, 130.239215783868, 132.570695393666, 129.164723936444, 130.304906403471, 129.122947210213, 128.731502530286, 131.607560488114, 130.931408798191, 127.836549576038, 133.081861585356, 132.338315765767, 132.727039104671, 132.16489815055, 140.51802762609, 133.129711070487, 132.192163149131, 131.8252963611, 131.125608978364, 132.17616212579, 136.322907177893, 134.813299127841, 128.476741201322, 128.940281004246, 133.918350240591, 131.791614740097, 130.372911137065, 132.855200502328, 129.760647302986, 131.26727606805, 126.939119761506, 129.707496313459, 134.665457442695, 128.479452136801, 136.774875158252, 132.291507552891, 127.408244420455, 126.07769480255, 123.151369032493, 132.628534817872, 133.66139344808, 135.518628918315, 129.490998555946, 128.163663322915, 132.61914456268, 136.057602614929, 133.746311142268, 127.577106038157, 130.45678604017, 132.223849058647, 133.300390905648, 128.146386016602, 129.684263195297, 129.490031982318, 127.660819436954, 131.548106211921, 131.465405431741, 126.997592143458, 127.742253144237, 134.177080817223, 131.386283556014, 129.017095423143, 127.033985910145, 128.601019140418, 130.331307566423, 129.048884419821, 126.062916527538, 137.65200934399, 128.430200947559, 135.846995066991, 126.100608852811, 130.351936769066, 127.195427913433, 132.468665259252, 129.431625261109, 129.734381931326, 132.17084636577, 127.553417462414, 132.523553405579, 132.846627476206, 133.12250294081, 132.924889066921, 134.207022812606, 130.573406379459, 123.698377114895, 135.012450919034, 140.763916878404, 129.105589194781, 129.545138222617, 131.731792807965, 130.704327024788, 130.598679367121, 132.831563287893, 130.923042355422, 135.226137281472, 135.974018121552, 131.552617180994, 138.356565128127, 131.90536968464, 131.61302388412, 124.655024600598, 128.627345661496, 132.647594305769, 131.308265833549, 130.094093538355, 134.573370744457, 127.004579091156, 128.211592221371, 131.665948123513, 129.094347179574, 132.900094758003, 127.994450884373, 136.968646294246, 130.176082441438, 131.552777067618, 129.5405886889, 132.83209180628, 124.138502320564, 131.234311277798, 131.985175091064, 135.700483002246, 127.405748009017, 131.504938085825, 132.479912528734, 139.324131733912, 130.238717914325, 128.485360026226, 124.319214661862, 135.454519861999, 130.15761856669, 132.25820857915, 133.628474986095, 134.022756677226, 130.883674998888, 131.12157163244, 135.299626516341, 133.869824303514, 127.774123177969, 132.452775871245, 132.437386811233, 131.379911478206, 129.534898141811, 131.945092325927, 137.36393977224, 130.591515285865, 126.414413013321, 132.12399171452, 135.85514455618, 130.792548384471, 133.995665907332, 129.791041794901, 129.758289734615, 130.776565650231, 135.603921369323, 128.914495021197, 129.494613020044, 132.455557755265, 132.491683065968, 128.411999307496, 130.3691320295, 125.522489464697, 132.440963748503, 130.492462233405, 128.58788909262, 126.289019016153, 130.707091775994, 122.861130146844, 129.107141859406, 133.819004224716, 130.487845518426, 125.774363293765, 129.798366423907, 129.147877784675, 126.207750972309, 130.881907330929, 137.640241012148, 130.005157775794, 126.693739494801, 132.476633231191, 131.569655687768, 132.032381418514, 133.428973170557, 131.42822013066, 130.477017771773, 129.226746158501, 132.569495438671, 134.553994298576, 126.393667893979, 130.282814773057, 124.693129813754, 134.494451649966, 129.584275576951, 133.869712468183, 127.076184986963, 134.952992566312, 128.121892285672, 129.350957838634, 129.618515385231, 131.772325737193, 133.788949802337, 131.499219686599, 125.029486365998, 128.997403930974, 131.139259108938, 134.068633539192, 132.158911947731, 137.780880114165, 134.789985942779, 136.77336966255, 127.761140620015, 134.12154776425, 133.928124139046, 125.445719271648, 127.804042157595, 130.623205730532, 132.341000290588, 125.621587130785, 134.231417628172, 134.021014714859, 128.551443965734, 134.698504308847, 132.775532451302, 125.136078661311, 135.919194869494, 127.395894095402, 131.139314166249, 131.116946435119, 132.805380328177, 135.139086974547, 132.031911223588, 131.866097757524, 132.947906546793, 129.988155882176, 128.199221462036, 136.414508235948, 130.509751368543, 135.306516137913, 136.76774503956, 127.623158279001, 129.788727315584, 133.701561501049, 133.320512193536, 132.620010309151, 131.501335347537, 129.148197391375, 127.935363297894, 142.611461800484, 131.71285860292, 126.511830461408, 135.48643710778, 127.847578205619, 125.444398443076, 130.789097104523, 126.712955313912, 129.965516160886, 129.52176074678, 125.860064306589, 134.441427989691, 128.981550404635, 128.454614429747, 132.283819993552, 131.120430286317, 133.338172437819, 127.528425870361, 132.287923130002, 135.888906263541, 133.009186972676, 126.936583209205, 129.48139018559, 131.758663405061, 126.897224393423, 126.324517631879, 134.838305349882, 132.437883709972, 128.608039205178, 127.776540508762, 128.680733597864, 132.884968736869, 133.261888177042, 132.124828525599, 127.438771961804, 131.620461812357, 132.582527808047, 132.711158898514, 126.112709212353, 127.667819821281, 126.543055809319, 131.376129337461, 129.230088772271, 131.033293045459, 127.511892626337, 134.605338760157, 134.288985840943, 131.754988746505, 127.961796369806, 129.998676865745, 131.6657700872, 134.42743454194, 136.89597227847, 127.78201005436, 130.085983627022, 136.563284188865, 137.865512546771, 130.951101793926, 131.386800379741, 130.014925369274, 126.178832812726, 132.017399438434, 131.525981385837, 134.673362416236, 127.686587047123, 129.641537081847, 129.115655922935, 133.181655848736, 129.287900812097, 124.24597925754, 129.250799487481, 128.092200613307, 132.512891279135, 135.035163513792, 135.874481943624, 134.485803765899, 130.134320850386, 129.985437758639, 129.744058214817, 129.004195685183, 131.426638103544, 133.239191526574, 131.099441870838, 133.154747818522, 131.606048300436, 125.823740873459, 129.707868965495, 137.743950581903, 132.237212480608, 127.966271372216, 132.467522513512, 128.359656280902, 130.240931949611, 130.871850901069, 125.85734467724, 134.418763450746, 129.839896767633, 131.127681324493, 132.811017324863, 132.775956003748, 134.807143603398, 140.65495474701, 130.27271889381, 133.807189223899, 131.415062908762, 132.757128623875, 127.100201307623, 128.275001728814, 132.908975198268, 133.884262551285, 127.838903153902, 130.024091986751, 127.028614519972, 132.447170834265, 127.327583456129, 128.86474575981, 130.327449728226, 132.952508069646, 134.221541263168, 133.491685438769, 133.99967015058, 137.206453745574, 131.083727300215, 133.777112014205, 130.10687724825, 132.145876670166, 131.886383407179, 129.012837766762, 130.64385347171, 135.543890335046, 132.679026361711, 132.096585256467, 129.105367452205, 129.598859787917, 130.081216203101, 134.144851834841, 129.155418337547, 135.148678866683, 130.950915758705, 129.527469684202, 135.645568903023, 126.37517799521, 128.748213265802, 129.758065412114, 129.738869025682, 132.766723564687, 133.121969533479, 132.044180719581, 130.145120637766, 128.739329141113, 132.488291691202, 129.880921887995, 128.894799282697, 129.455863277533, 132.966538390468, 129.836289287196, 129.617616733135, 127.134636611369, 132.925938621923, 131.737196210179, 132.1558460389, 131.169733210721, 132.623745396156, 133.447089312131, 135.12842231084, 136.227099782683, 129.471314864476, 128.892404831604, 133.833190150206, 135.079098443851, 133.916608537922, 129.804634643505, 132.529859497065, 129.970549724, 128.330427344272, 128.47546432094, 135.562767324351, 134.822566287732, 130.583650460125, 134.526658218061, 133.076607326938, 131.625713364092, 132.611633771082, 130.640290999395, 129.108849983024, 127.44805302076, 123.584567949275, 129.682331586792, 133.741518624425, 136.396165598901, 129.730419654084, 133.385025569202, 132.627662541782, 130.153356175694, 131.964002137931, 130.847773017391, 129.437044379746, 133.932716305748, 134.975761252929, 131.118336911932, 134.510920059425, 133.35365681603, 131.089352193093, 128.401414388188, 132.880710189257, 134.613665418468, 131.191226219499, 133.754119810463, 126.194888215046, 128.82053530234, 133.3566400248, 133.62198070731, 134.116820641012, 132.450527583449, 129.409458020954, 129.559748121071, 129.235302552243, 132.436841608382, 134.17904781219, 129.118682274, 134.713741728491, 131.530457570667, 132.47706511069, 135.459920833573, 137.909645831784, 134.166592677656, 133.053617371033, 132.683512964591, 132.62204003003, 130.280040644457, 131.825828413497, 128.218580053643, 127.770006629383, 129.640077462603, 130.865948090757, 128.968107311457, 131.678825212473, 131.663538770009, 134.452059840866, 132.329203961594, 132.707479345893, 132.975376556807, 129.411032249769, 130.469039158751, 133.781883125363, 130.839137807613, 129.757779498504, 135.715806758625, 135.775893630797, 128.222125951918, 135.355021687289, 123.205029777972, 129.015149835863, 127.592419797927, 130.273417715787, 133.063955807323, 132.426220176694, 129.581557129847, 133.249595285747, 122.973215883686, 130.851584332726, 127.31203357768, 135.489797044109, 128.866601783443, 128.120035027924, 129.876898973669, 132.653873818696, 129.365734172001, 127.947189962504, 134.228424910817, 129.697120554292, 133.798094504689, 132.051411806396, 125.373826033962, 129.59460247493, 136.306261261981, 128.522885951071, 130.123094315915, 127.835007723605, 125.252075422443, 133.770035407525, 130.11187815891, 137.149106619591, 130.017616711867, 132.404649797898, 127.031960175057, 136.697217258257, 129.001233673958, 135.417838489659, 127.908096507513, 134.829873762584, 135.827669307014, 135.53020973764, 136.614475438348, 134.222217447161, 127.704305571099, 129.202628278523, 136.511546342794, 129.441324023526, 128.230235583993, 134.545259253157, 129.482177550806, 134.209685148234, 123.065426751116, 131.616435260987, 131.289885292069, 129.60696859129, 132.89250293837, 126.216425525922, 129.805049534537, 127.002594739022, 129.223008823209, 128.469331773332, 130.514207613384, 130.434081420789, 131.030040091863, 132.146739203616, 126.413852831563, 132.043176438964, 132.936980502166, 130.73498000663, 135.028384434719, 135.696622743189, 134.464554827742, 126.179462540277, 129.159550895392, 131.045139465609, 127.800655777873, 124.7377659383, 129.414187807391, 130.847709197143, 128.574949945991, 128.668925759323, 131.526050750066, 129.950931251173, 134.589075677378, 131.766140103582, 137.007752700045, 131.365864443156, 133.821159130905, 131.138187311588, 132.303961822994, 131.367027864785, 132.879910948016, 131.564281898833, 134.881846799436, 131.377786992463, 134.035973373519, 130.457644771256, 133.174054830465, 131.371981849434, 133.822159074016, 132.621053995361, 132.279059368644, 132.793748331014, 130.318587535146, 130.271751498221, 130.39642789853, 133.215042538251, 136.590431088605, 132.74803331544, 134.147095891495, 133.493584421169, 133.22902381533, 133.615407204437, 130.176298882777, 132.825888264427, 134.270850153091, 133.243501916779, 130.406999264148, 133.718188329621, 137.366656997109, 129.670139060533, 130.024627270836, 125.19854041399, 132.718317420083, 124.450697515987, 125.495071896778, 133.325978096819, 127.974564290611, 129.787448718732, 132.396513552031, 130.743243794467, 132.51443739812, 132.008949256358, 136.53812658953, 130.207267380401, 135.668658746447, 131.743704108595, 134.681771613835, 134.643764494665, 131.071377744455, 134.649755319324, 125.040017672518, 131.267520903927, 135.074239941981, 130.757223679147, 130.843054060104, 135.101310976436, 133.354329281695, 128.849125488085, 129.22779145489, 126.87238603393, 130.365516418924, 129.360272324177, 133.191723819988, 134.838121540622, 137.151747903498, 133.062205094001, 127.491126595397, 135.559113644359, 127.336497537217, 134.336260539118, 136.563338240836, 132.8284793578, 133.10540379894, 134.049668907571, 135.324698626725, 130.669799316363, 131.866885881667, 131.009768236221, 128.470625955243, 129.261403880212, 128.61236308697, 132.989343718019, 137.09240577095, 125.927432522059, 137.451933917416, 127.53606429263, 134.481166279601, 130.405220473863, 128.67647627513, 126.855827515168, 133.222958457613, 129.124763322507, 131.504834471991, 133.588874410964, 126.973823328806, 128.022339613248, 130.292159468652, 131.238616102555, 132.749684497481, 126.529055954851, 134.797588565775, 130.446487290997, 134.254440859754, 128.190457514273, 134.352176007792, 127.642283523091, 130.013245640149, 127.44325395241, 132.006026840531, 131.304275434693, 132.037911798722, 131.242061230453, 136.333252889496, 127.749503215295, 130.849791246796, 129.973890182492, 133.610502731642, 129.86822712864, 132.273419171967, 131.419260922823, 127.95756489634, 133.757330739785, 125.304273912775, 134.9848226824, 139.310668816332, 133.999485710846, 133.283848998037, 136.983808883716, 127.985440188251, 137.125027996818, 127.195186156925, 132.107792637919, 128.138088428903, 127.517420875479, 128.787537430935, 131.278330726379, 128.808998957609, 127.809457828577, 130.081870674143, 127.656130702979, 125.651208388021, 130.324278655901, 136.640085621035, 127.04749931901, 131.478914740018, 128.164921842174, 132.321705039098, 133.357002224926, 126.897327468138, 132.067729923493, 129.100250958816, 131.998646503814, 135.642956392309, 130.019541605274, 134.55097681528, 130.857363618521, 136.200269443277, 130.921007388739, 130.691626865755, 133.612893482281, 130.016668537908, 133.264322800536, 133.879191065404, 136.810385799736, 126.57219632702, 129.598124478456, 130.414593749619, 135.643738750303, 133.304258825132, 130.615690400806, 126.742026309616, 132.803247723221, 133.069578925963, 131.144031817263, 129.320986219676, 124.330761695667, 130.816198799452, 131.144147184733, 133.337423971695, 128.147836928058, 127.448574634132, 128.876228669964, 132.573302378213, 127.705839953438, 131.915448745023, 132.313299238905, 131.034936938615, 129.25673769012, 127.76254898862, 124.262933094478, 129.38560395561, 133.684348132406, 126.179132844732, 133.932824318653, 126.624781174331, 122.348746219748, 127.222821809303, 126.911586763671, 127.960656388885, 128.206187796531, 136.421939089509, 126.866615516177, 133.275255830398, 128.919037157763, 127.772146189503, 134.57994798024, 133.292506143645, 131.792876750563, 129.854124706716, 130.882104749526, 128.797048513948, 132.797427519324, 129.033597315439, 131.101831644831, 131.598505394861, 130.525537655235, 133.885288249225, 136.221463804991, 130.462337420448, 132.254024016824, 133.527659238312, 136.852771120953, 136.45214488427, 133.153462778535, 135.313026693487, 129.509624895859, 132.270050568117, 140.29588630776, 129.650319146284, 127.06011867683, 126.286258439195, 129.304453294483, 134.004297949493, 131.67396360639, 129.971070970728, 129.561193105945, 127.09054239992, 128.039061300045, 128.693604012152, 127.400464194565, 128.399869750529, 131.08330487967, 130.266377308821, 135.106259422601, 129.19657480632, 130.822449529399, 131.222377577632, 127.34542751827, 127.682813805229, 127.256873498788, 133.447505591355, 132.155450790354, 129.418401002626, 134.40174064191, 128.201708662116, 134.827165063686, 133.660463489696, 129.794500083814, 128.89727910695, 126.120363155919, 135.03665339103, 129.927157509801, 132.642603243454, 128.246618579366, 130.173792521947, 133.611774590272, 126.611960824886, 127.260249430737, 125.484145031818, 129.778637381536, 135.483644307509, 127.863383390666, 127.941020714534, 129.527760311722, 129.3088525767, 131.33722118015, 130.099559601657, 132.550455900612, 131.457016222144, 132.435783070185, 130.779034610214, 135.39920006438, 130.716041115747, 127.498127643467, 131.669910102546, 133.674280783659, 127.49606709145, 129.740166176685, 132.113012320117, 137.904105273651, 133.179503759185, 136.357104004296, 134.938645490318, 127.352672938856, 132.432385622817, 124.707984889311, 131.491911583805, 131.373466287758, 129.238978899032, 129.894681170382, 132.276918227075, 133.911166992063, 130.903036835985, 127.847117069447, 134.619117510831, 132.190571353569, 128.117338386077, 126.486687253503, 128.992796368982, 137.432148410652, 132.026259294838, 131.156875232261, 129.96315556396, 129.546028831097, 125.912229568462, 129.704698457843, 129.97183428202, 125.185102527175, 129.142053255147, 127.510586682409, 132.810106145189, 130.402936886573, 129.27830671659, 124.628437050706, 126.230891067682, 130.657240711465, 130.060034334868, 136.441993717827, 136.202201246417, 127.535411406473, 133.078416502453, 130.236930702479, 130.449942044906, 129.448494809194, 128.839927549693, 130.440564088672, 128.774351061829, 128.213388587122, 125.243786391978, 133.030776102896, 131.832816337508, 127.883555839124, 134.443672329841, 129.066680917108, 126.599154340931, 127.729117623717, 133.817694011315, 130.772185761864, 134.344643381721, 132.592056987459, 128.598268761773, 135.352536960197, 130.310706945999, 131.456999503013, 131.447430675056, 128.56908133067, 133.597090751394, 130.688814880371, 133.499170354223, 131.123675642642, 128.225728574651, 129.322534330709, 133.178642937754, 130.981903584151, 129.714841985572, 133.909646359364, 128.250258037722, 125.039793221988, 137.474554889668, 125.14117640341, 130.381189503424, 130.581225163206, 134.749104922109, 130.927499971332, 128.366134879717, 129.310449141671, 133.091267977323, 131.67840884633, 134.686590798238, 131.19824458025, 133.162349826387, 127.078440213333, 129.491166228433, 131.372092475868, 136.750063293717, 124.531887035335, 128.682628251364, 130.776256773756, 126.602137104911, 130.339005786864, 132.102885427997, 133.222895000093, 128.343046353664, 131.106369943253, 126.230006798211, 136.251035194337, 131.476925551739, 131.366956892055, 129.889324417536, 132.750723453235, 132.660770139712, 125.807728459959, 132.292450542778, 132.745526561901, 127.752402850483, 133.083131534575, 135.676183073065, 132.072483899547, 125.355865970612, 131.689705520177, 131.615435384818, 130.906168417495, 135.233232884635, 134.891859636191, 132.513500199242, 132.285526681448, 135.768323793709, 130.2730619388, 129.857887159289, 130.591803243477, 131.244552094065, 137.613643121674, 130.304435332318, 132.352256601271, 134.897650086289, 128.026857318773, 135.65968468642, 131.923187507188, 127.746363153825, 132.528685950841, 132.380275944188, 130.676120736043, 130.648275573167, 129.350019927031, 127.891353648849, 130.304958562772, 131.066877881762, 131.378456064661, 130.046137878069, 136.203685600355, 129.515568734645, 126.376456891528, 129.39473147433, 132.197397126735, 134.736136923796, 131.308153076121, 133.866273986073, 127.500126006882, 129.555498782266, 130.820473932057, 129.199956327853, 134.276201015724, 131.423166280208, 131.082179409079, 137.087271156283, 127.9374317346, 125.418974117174, 127.737914592667, 134.027649799676, 130.699920631424, 126.055343552957, 132.029043518388, 134.171799011388, 128.362861961459, 128.695658242019, 124.553908064463, 132.674204906461, 139.078916104675, 129.422988626069, 132.649125562168, 129.742255800343, 131.688205486743, 127.336673264399, 133.4654015575, 132.478459453794, 134.382380512683, 134.150767823559, 132.463698214421, 136.402505924649, 132.283313205518, 130.011956423419, 134.253529493613, 129.564057403429, 127.527677936456, 128.76212106637, 135.35874448863, 125.297873912735, 131.237019865849, 130.644184095541, 135.589317680601, 128.057077620328, 132.064646209383, 127.973087118119, 131.538248518057, 134.645486354415, 129.985314880064, 134.109792466044, 136.133489039024, 132.731999431632, 137.124146270993, 127.70032384387, 134.436262546083, 131.465462531725, 134.315242637944, 133.831876290214, 128.844631958841, 132.998951710891, 130.214577650969, 131.448187250244, 133.511207744185, 131.023010272501, 131.30141976446, 136.790299239297, 131.717867742865, 131.133422099873, 128.206843815643, 126.292666843662, 129.001665860414, 130.839206826345, 135.206245344653, 128.854514388293, 129.940605009125, 132.005434562382, 130.379391831583, 130.193070317946, 130.915527250725, 128.123442721959, 129.893855966408, 128.676096819578, 129.062256392707, 129.044619881028, 134.075122503485, 129.776824806589, 133.945305837811, 129.993568491752, 132.574638783777, 135.870832192361, 132.371666855486, 130.974839306035, 134.287998113848, 133.713081778345, 134.543608639409, 131.022782024133, 135.542487817506, 134.794229201437, 128.653479636866, 132.047756606754, 125.625710264641, 131.203164005875, 128.957771957343, 130.126691167743, 131.956750852493, 134.146892534901, 130.332225700194, 133.467509424311, 127.035149993298, 127.252627994488, 124.505792233069, 132.083588838156, 134.423791146421, 132.183225833247, 137.405822889316, 133.978572856462, 127.258954526089, 128.992461009993, 137.524628922369, 128.372033772425, 126.857277041789, 128.941401990376, 132.769181070401, 126.205490135741, 130.89556764413, 131.593582421179, 133.658451067528, 134.029202028056, 128.972093829922, 133.734905010999, 129.399431100911, 131.147877773146, 133.788340591773, 127.895687980086, 132.170322001871, 130.948950284957, 129.002250817728, 132.868721549721, 134.335978292137, 130.242088315528, 129.703469440307, 127.10465940187, 133.173552023853, 134.09412214986, 130.000909975898, 129.441879989672, 129.505144332862, 129.208863656738, 130.586795748149, 133.186642888975, 134.141421026214, 131.548894286171, 132.484257372933, 131.741651232194, 135.662745833296, 127.735370248941, 130.140249827743, 134.451269487982, 131.018111308741, 131.564147666727, 131.664066557027, 132.407517090466, 136.029228579487, 132.022809264576, 130.206277086764, 131.768122217258, 129.618281171686, 133.49385013439, 133.486886606605, 130.816428289008, 127.715834854007, 129.432759067209, 130.353821723394, 132.096008530721, 128.573299340608, 128.868379100352, 132.616203141707, 129.80879957172, 128.488263383258, 131.826982101175, 132.062040521825, 128.545193504496, 131.434912342138, 127.854520405548, 135.526061966134, 127.832721655158, 134.208465198935, 132.370906411744, 132.765460804298, 134.061679739512, 128.213278518412, 132.454498166664, 133.076908806889, 131.270540899144, 131.529450994151, 130.746948143141, 127.715899719116, 134.640052934249, 132.116749682829, 130.379686478171, 130.494482727549, 135.123223402434, 126.941882921341, 130.630192615062, 131.194184246949, 128.784223314555, 128.964107730329, 126.470978226779, 129.406389581639, 131.683413631801, 131.230173069573, 133.687192013625, 133.609738499756, 129.869382852721, 128.074098251168, 130.497332833787, 130.553388229046, 133.219906750303, 128.69893156731, 135.490419433179, 131.91454957896, 132.129925961202, 133.519063471684, 130.786494303165, 130.868952970789, 135.488097836757, 126.677799131478, 131.116421304005, 129.372000287033, 133.892982606358, 128.632663035301, 127.805744686768, 130.826822639745, 129.48937283157, 133.292192737566, 128.45074000355, 129.448518115829, 135.645674333754, 135.526408750788, 131.677519338901, 126.775520844767, 134.073717561439, 127.573715178314, 129.900494448895, 132.276423130546, 126.257634349713, 131.541647719007, 130.80225237232, 130.954014290105, 131.057804080175, 133.755142399816, 132.002520252962, 132.165693581983, 131.315208904114, 130.818786741027, 129.226966333477, 129.415296243042, 127.458975250739, 132.273047324494, 134.483300227441, 128.46658133305, 133.235843178748, 129.630477345428, 138.835961912714, 127.484758463453, 132.394219214325, 132.615670995767, 124.599949356594, 131.950524496465, 134.046152487457, 125.958338047895, 130.30686713778, 134.081486687223, 127.597567671842, 129.366635547511, 131.326177851426, 125.437925172797, 135.171921073006, 134.477901085553, 130.303578952895, 131.276680373437, 135.157470187901, 126.531400864193, 134.039077267218, 130.800606743906, 133.912462682182, 132.791427802945, 128.479908897759, 129.908550920022, 131.102625887874, 127.29563365778, 133.175785401762, 129.905175959824, 134.386299348962, 133.910041657348, 132.185321447067, 125.373168672111, 125.561616541015, 128.305801531464, 132.285971692224, 129.909367999506, 125.294851518389, 133.035633444644, 129.844218379105, 128.849605581015, 125.275020585742, 136.929257002052, 128.929083150179, 130.448119858709, 130.627879663052, 131.081557378428, 131.054037920547, 131.619024486423, 133.0848771231, 132.655131459944, 133.672840173352, 130.194256668747, 127.766157947426, 132.962900478285, 128.085708135617, 131.701260039635, 130.39597416874, 126.133612529276, 130.351656109509, 129.524007190064, 130.281039107613, 123.90804625023, 129.648018983443, 132.547855677711, 131.931457508632, 126.577219291647, 129.976025653413, 132.280233133518, 130.226685890287, 134.141042398832, 132.527349669747, 129.76567545336, 129.423085750244, 130.07342455659, 131.553978331529, 136.851170373732, 136.752211947553, 130.437224606392, 129.013593392683, 134.129425222586, 135.53258105049, 130.914743970287, 131.075877858109, 127.561777586724, 134.765914983978, 129.445797218938, 130.015844082126, 129.625984724183, 132.910491146041, 125.208000522828, 130.178744175575, 133.916991204079, 131.735698427566, 125.366923100093, 129.440216272317, 125.788296818548, 128.948692069507, 127.116013689665, 127.617685804296, 130.893688330098, 127.463723993718, 131.890476150128, 133.334335499256, 132.850255346903, 132.222643832406, 126.40839612667, 132.683263763059, 134.185356851149, 140.892480032708, 134.646841058905, 135.342905665266, 135.655864032047, 131.06614541462, 132.641233673058, 131.449921282385, 135.084059731428, 134.309467335479, 134.623613966859, 132.01175596297, 129.791230388151, 129.17519195645, 124.005026164463, 135.757997141442, 131.831696615551, 132.504466957572, 133.347085728616, 135.864652107792, 131.794300209338, 132.113627887217, 133.194974447374, 124.206200529091, 134.980755476225, 127.895655005873, 131.455094643855, 129.814536037928, 129.950698086576, 132.598339716908, 130.858136730563, 130.267504426414, 131.063556212693, 128.447956690784, 125.785031283326, 133.710787916749, 135.871598552447, 132.942790460734, 132.958612994814, 130.257733286815, 132.387485147125, 131.388904828885, 131.894517295922, 133.966932312134, 127.444408244022, 134.213158997659, 132.744355772626, 132.891400174962, 131.88947794002, 132.162329629353, 136.078412238041, 133.31603268756, 137.694773255226, 130.658096588523, 131.732326803561, 130.018060190883, 133.315639296312, 132.319083833823, 130.826580977347, 136.171714446183, 136.208823083993, 134.52990896751, 128.466257459886, 130.3773448107, 135.344850598828, 129.764348181861, 132.006950668887, 135.473417686825, 129.69717702681, 126.608453193457, 130.929388293916, 132.090999701923, 134.181132270488, 135.714086730963, 127.940979201623, 132.545618016401, 133.306616082998, 131.135420191648, 130.848043605566, 128.697044862614, 132.530522031416, 125.293401606524, 131.638402334579, 131.104225883291, 129.383233653286, 131.447636434113, 126.835233889217, 126.33127926379, 131.98254824413, 130.944772431912, 131.791684553245, 131.718367974661, 132.971712744398, 130.388476461248, 130.73797769146, 135.834051155044, 131.300505246494, 131.297217220563, 128.723867230031, 132.857834012794, 134.006605733222, 132.560208167215, 130.283677692835, 124.927401582413, 129.839617281936, 129.764055051177, 134.873696941191, 132.568253751766, 132.800027268515, 135.235420094873, 130.400768003166, 129.067853641954, 128.249982550926, 128.857268284427, 134.082483736309, 131.628773322491, 131.707017225893, 130.216251983908, 125.283436579094, 137.810477427088, 132.244126179726, 134.907695211051, 133.329896252558, 130.141529210579, 133.130452751627, 132.592060587618, 137.064635276228, 129.783769193615, 127.295244283175, 133.499829498314, 130.312236486065, 127.598627169902, 130.906169778978, 133.260255680965, 131.914726446291, 134.42035897065, 129.233148113012, 129.52991482589, 129.57216829152, 134.43078787905, 126.89107349242, 132.932013846689, 134.403699767997, 129.674966759387, 125.929694026873, 130.354955666484, 130.757828295256, 133.125269045235, 127.546483251783, 135.574078264684, 131.156448670446, 134.975525506676, 131.488648962641, 131.618282408922, 129.909097220095, 132.27684405104, 134.14158896103, 131.703436611938, 135.340554677966, 126.478257070075, 129.435136962936, 130.300549198042, 130.583866800742, 129.473593580662, 132.62679479525, 127.146718399118, 136.618505034016, 131.959091608254, 127.915823772611, 131.17236271245, 132.384825719228, 134.880466881585, 127.70779809794, 132.707112498309, 128.22744593941, 136.845776750487, 133.787645880177, 134.133716220679, 130.029149823768, 126.592554949641, 131.433176671605, 132.746874582619, 134.078070217339, 128.233855951378, 127.275163911045, 128.950486160234, 133.639807465865, 132.756463946404, 130.584652969767, 132.541787437716, 127.332568183299, 130.233894088001, 135.260565277104, 134.497088566634, 131.945779551106, 126.969648629679, 128.863625586413, 133.478644289236, 128.040404245291, 125.296970250599, 125.010969571987, 130.492839432617, 133.791976223859, 132.907975791993, 137.069064228387, 137.277168628054, 130.671127803937, 133.466378139339, 127.621027273559, 129.536609349801, 131.054181298331, 129.789107893291, 125.615762934326, 137.289189863067, 129.617205451412, 126.178086717157, 133.16809416152, 126.456466862334, 130.903359021407, 130.148310873978, 130.001394844795, 129.942462050505, 126.725394935093, 134.412030524629, 129.287924112047, 130.343556742128, 133.915631646468, 126.973994721853, 124.549598362824, 134.586383636962, 129.161329164286, 135.311512357387, 127.216971456648, 130.102010035043, 133.279983996928, 127.654894614478, 127.822724325892, 129.644502761396, 132.946069543963, 128.670591397213, 132.98958008268, 130.528477571061, 132.617333891345, 133.395702214341, 130.4118469194, 129.210723567866, 127.098007762054, 134.227616147071, 133.777126998116, 134.064840176142, 135.48504922384, 136.42238913355, 133.901350957139, 126.3943389167, 128.60326850018, 130.148395639437, 132.33953599801, 134.56711714757, 130.465312731432, 132.252116591649, 133.702184222342, 130.470722916234, 128.5674202253, 129.884615427498, 127.939165291152, 134.926607261646, 131.034967089915, 133.225718452963, 129.387586687566, 131.691796412447, 132.878163593669, 129.99548314374, 130.323986514194, 133.973381692804, 138.822417605937, 129.796287945412, 127.199100986112, 131.37373203907, 132.494737015545, 128.236575200829, 126.48267404116, 132.840618390842, 129.118891101127, 130.406344990872, 136.732751730642, 129.435639950783, 130.816165621206, 125.114229907968, 129.51576192379, 129.051247897713, 130.710936932915, 127.330233908239, 132.521439048001, 124.915007615145, 127.561740243444, 134.534261787885, 129.894352578122, 133.151444718534, 129.797178028292, 131.119368871458, 137.037875683683, 132.667966645547, 131.331529629233, 129.057916384651, 126.658689588549, 130.141271243368, 128.542446396732, 134.344663302114, 132.311339426645, 128.405890046902, 132.401072248977, 130.336913033493, 126.462710025723, 131.580806777339, 132.881639813319, 133.902996928681, 137.540514583481, 129.779578284512, 129.470980982743, 130.334044979339, 127.769229061386, 129.208539339848, 125.273322643384, 124.13588049538, 129.748463282196, 137.00611846109, 129.428799249473, 134.890669266982, 136.307626623401, 123.176763304922, 130.632235623793, 132.690865156357, 130.733291142967, 135.002651629186, 132.885044947035, 126.507942909094, 125.6870073309, 133.376741049624, 126.613157999724, 130.208741282772, 128.242478745565, 124.364165180926, 123.525164020356, 126.07417376623, 125.613739840097, 122.47551300627, 132.001115836444, 129.36841550958, 128.795696976225, 130.922533533054, 124.370417012721, 131.478723791581, 131.700395873972, 134.349758739105, 129.190106800678, 131.038526927144, 130.186723487788, 130.937081861002, 130.168270614247, 130.139824560961, 134.049265197328, 129.558374101347, 130.006534597143, 131.771661674099, 133.591118902857, 128.640555704389, 132.852528790619, 134.036896759987, 129.095441627979, 132.326220198032, 127.690786917779, 129.671452016558, 129.570237727029, 128.16745867068, 133.920054589201, 129.976045203979, 135.131632071894, 129.794896140472, 132.271739592969, 130.304660560223, 135.874105744482, 129.874175085341, 129.431696511169, 127.34666765361, 134.658821834895, 134.150459115211, 126.247975423732, 128.62343555535, 130.859257259736, 127.593034861183, 132.130067597246, 140.28375162451, 131.554503663351, 131.410539336024, 126.651841985337, 125.12032890512, 131.623762993217, 133.932258249246, 131.943844146517, 131.814971813871, 128.326614399083, 130.505076917991, 135.131392827654, 132.903941173041, 129.907521164625, 129.554490478609, 135.950284241244, 129.923903638552, 128.742445753411, 128.011423021577, 129.190773020769, 131.154797661623, 128.886281578159, 124.991819976533, 132.011199942946, 133.411778289748, 133.64948502242, 126.90188676843, 129.573260593376, 130.202492041951, 129.053701256649, 138.094310660073, 138.120694296017, 134.340609018813, 129.876487491992, 131.781254508969, 128.500428524475, 129.381990881618, 127.958753112383, 126.221576178276, 135.300344573518, 130.689751155109, 128.64048805471, 129.699406282989, 129.06911810774, 128.522208110552, 133.075470468339, 130.64631547601, 129.867306771622, 123.689545118485, 130.086349536365, 129.376251039718, 133.798889520829, 131.702732601552, 127.197658583434, 128.040979574493, 125.799535017374, 129.704787366796, 130.297033923016, 126.92949768385, 126.738854307671, 125.435252444167, 129.121227005742, 125.880734025604, 134.245673987775, 132.387066786862, 130.685085295495, 131.071532476897, 130.206128879284, 129.983486019108, 135.151560458433, 135.087257854982, 132.424829495319, 132.642414042412, 133.480500385147, 126.219854956282, 131.44587305922, 127.11650067365, 132.722014098756, 138.149556253062, 131.675467484459, 127.341460151046, 125.972769209904, 126.511355151199, 131.484832728429, 132.748378255348, 127.659811209148, 131.629552606604, 130.010533919491, 130.165238726504, 130.174707468254, 129.747033536376, 128.453739251662, 131.486919455604, 128.487081109646, 135.758896419757, 131.283108176228, 135.407099245909, 136.166946285767, 135.939149782838, 129.346364375574, 132.787487391567, 132.438443080096, 133.247768931785, 131.501406720629, 131.015556475851, 133.102339409032, 133.74469438185, 128.617753559734, 131.118091339925, 128.949089952481, 131.539650889973, 131.609153765537, 126.583910228547, 132.445156268646, 127.55194641208, 130.533400563857, 132.636025004114, 133.21266646175, 129.647913341079, 130.793825759426, 132.742332976201, 130.58857435304, 127.29875702953, 134.053784905551, 133.536057269824, 126.57551797278, 126.595950488685, 127.409165410416, 125.265636936002, 130.049883113453, 127.455596959565, 133.41751303922, 132.105573825615, 131.197427264648, 134.076274217433, 130.869176915608, 135.655068934062, 127.730780613384, 132.476180960238, 133.918423421078, 134.548785072089, 133.915329203468, 133.697472800817, 131.578127642903, 123.627655153352, 130.183869626443, 128.093678552083, 129.849541185257, 129.209098557803, 125.268648964633, 130.929872910415, 128.836907271558, 131.823493345668, 133.476509782286, 135.677835854142, 130.078786447364, 131.923892113489, 131.227534923494, 126.402330546131, 131.940019965777, 128.573932012413, 128.758237283509, 126.245818844182, 130.777505713175, 130.920519531661, 134.645149288915, 130.246190247154, 130.210811366389, 130.806716930173, 125.468745473454, 127.469189114026, 133.980991483808, 129.825581540078, 128.80728191022, 126.431632902782, 135.12814480056, 132.368390695, 136.780726779741, 129.299082561183, 130.156464979134, 124.80654559379, 130.148774043435, 131.822955340991, 130.123547078259, 129.690638802603, 127.778216473658, 133.054304085826, 134.875640080972, 132.453957305014, 134.744822701722, 132.476282798472, 132.196257557272, 129.488152278904, 129.634584726597, 130.079037683034, 134.50339986271, 136.46251859373, 128.416667075965, 132.050284969486, 135.022580919456, 129.736104703402, 130.539549919278, 132.824835171795, 130.850639539683, 134.289498362332, 133.209693572614, 129.86918324464, 127.786954819067, 125.624240214392, 130.724790143744, 134.709329125353, 137.16761394256, 131.407887609837, 130.178850566918, 127.07365447186, 130.358740242816, 136.932284542309, 127.218502263841, 129.946404413835, 131.84408439405, 132.491949088933, 131.645511885273, 131.951511865373, 135.566261661126, 127.381244395617, 133.691290925358, 134.859549223712, 129.58051450853, 131.325282825679, 132.496337039556, 132.494892941514, 131.247028894812, 130.594344133969, 132.92686421872, 133.704929135606, 134.256269367149, 131.028988958281, 133.536007067221, 136.413787519854, 134.524746390875, 133.721519114638, 132.179464262149, 134.530697833644, 127.346939684269, 126.042137251945, 133.146039532234, 136.816706189387, 128.921761261547, 131.008923240728, 137.222699568778, 132.576650773541, 124.393104957703, 127.979805634681, 131.726921304524, 126.291382329772, 134.211831320235, 129.219044140224, 129.964011402747, 130.902770610297, 127.271670126691, 130.182026207564, 132.127913715134, 130.081809456001, 129.128441393306, 130.983957852981, 135.348784099122, 130.232224068832, 135.841391275299, 133.740008271419, 134.612708422705, 129.830098449042, 133.368266272593, 130.499990506239, 127.29021143001, 130.359456535123, 131.195094204969, 130.066294100276, 124.194727862137, 126.059328567071, 133.448596611228, 127.999348304174, 134.391179614564, 132.806531629619, 135.236157361028, 131.345276654259, 133.214757679857, 128.468778171931, 130.061866907375, 131.941869045317, 138.371878368599, 132.907319377481, 124.481825535446, 128.746397885014, 131.719251939702, 131.811394250032, 125.022677002931, 127.010544430174, 134.878030815774, 131.194658830867, 133.806346157429, 129.162929487139, 133.251590216009, 126.379229704003, 133.819517794777, 126.941405697131, 124.352309284324, 128.774266445052, 135.980632484275, 128.397594509692, 127.066406801229, 135.266849533282, 140.356779253324, 131.960320654185, 135.233021293258, 129.316321756627, 134.522796335473, 132.297763840377, 138.163994985382, 125.820918916623, 130.099291073552, 134.07102511317, 130.152893769596, 138.729333361553, 134.948126847698, 131.333113246132, 125.759328511927, 129.420005506523, 133.30965892688, 135.432917812948, 131.396015852813, 131.992412560716, 128.235051683637, 125.184393535593, 133.567483352417, 128.196731631262, 132.037583437124, 133.463105715061, 135.541144492128, 133.346927844334, 129.076724413834, 128.841220423863, 132.603573438405, 130.481355274966, 125.604110428886, 125.626704401254, 131.931428685678, 130.247524729346, 125.803429716246, 135.29981265127, 132.227451608379, 129.535246985718, 125.756829851234, 129.100988694206, 131.502809026162, 137.454171993832, 127.818790687682, 129.788381396445, 125.809133686725, 132.202252560989, 131.218045360289, 129.724425831638, 131.18470593789, 126.627194260449, 131.07293073916, 136.131363617537, 136.076564588956, 127.341144754706, 134.165700923913, 130.731559775019, 126.639753567638, 132.994982849038, 134.152523966624, 136.474779512435, 132.615210268797, 132.698174806089, 129.610958556996, 131.770437296856, 131.354533856092, 130.301676251589, 126.443046885088, 128.363132765308, 132.086746763154, 126.358497547173, 134.617030485745, 129.463220582707, 132.858509948572, 133.202879215769, 128.188200019451, 131.463226822611, 134.257721067115, 128.226529262698, 133.201885754852, 130.031181868748, 128.662665414843, 128.468447332061, 129.857528597512, 132.4986638911, 128.848023150313, 131.65969912972, 123.149014643853, 134.288010375238, 127.712140610059, 138.308077182472, 127.502541197376, 125.593710389681, 132.898634502406, 127.20093180502, 128.849173185019, 133.14049952768, 127.443035984771, 127.665663931861, 129.92726181569, 129.391375205417, 131.172980367425, 130.342537263651, 125.775453553573, 132.247271852291, 131.420803540913, 134.126426783935, 130.585348535863, 131.584031235002, 131.822557044389, 129.478460569722, 131.225292450285, 130.314093967461, 132.73091550834, 134.352353445256, 131.586731679884, 129.607425555077, 130.047946169604, 130.232528908564, 126.384165337194, 132.134303710639, 131.366573753696, 132.146736744243, 127.893661517505, 126.662529842518, 131.034216494719, 131.152216183124, 132.33745027245, 137.260063821847, 129.387386456355, 135.115045051504, 134.868650584785, 127.441874615565, 126.499132050365, 133.266582454755, 126.458724225804, 127.755830112231, 127.371641137125, 130.553033722476, 132.209270734373, 132.899382114239, 128.623526299042, 123.877346560151, 132.650727784561, 133.669164823389, 131.259956763766, 127.63111834525, 127.679973663477, 127.306984355201, 130.863561306814, 124.00826547649, 128.777177110602, 127.254247788641, 126.640805877574, 129.791053509882, 127.864522714033, 132.871260530174, 132.374744627699, 134.320181424149, 130.745534298076, 133.190950017756, 127.954218389381, 132.014059194477, 128.524913434727, 125.745960490471, 133.969818013047, 127.934755846723, 133.760941713582, 135.119530950746, 131.429064790885, 129.660452693866, 132.380707687669, 131.409527145859, 131.341142526268, 132.120149826587, 129.617831685267, 133.493755495505, 132.152579098044, 131.255540656412, 130.660044035843, 131.59123023444, 130.334690012902, 133.678948147109, 131.221356514009, 125.886451560931, 128.657094588779, 126.207887129868, 131.680954657755, 128.245359882082, 130.869995436805, 135.560332582437, 130.394121682124, 132.245034505808, 132.25460498595, 131.002803599057, 130.505392582904, 128.235172266304, 132.597835919289, 131.180788589583, 134.347904841975, 131.937222161006, 128.672987021125, 132.020169154284, 136.169386994218, 129.187059754678, 130.025045008956, 131.312047162162, 132.719052237857, 130.139476929882, 127.766715493425, 129.142043111263, 127.49926857097, 130.44300480397, 133.770518401, 135.883918613812, 127.458337143683, 134.819612574713, 132.746895059106, 128.680257853223, 133.917131595581, 133.986559709867, 136.004065364145, 130.942461696389, 136.793670510233, 131.254893238446, 125.048959196271, 133.373437888315, 123.776673684453, 128.055165372405, 125.542682616217, 127.953059090793, 132.421977294783, 138.371339217454, 129.375018784721, 125.991390272358, 134.026838213199, 131.016882244696, 128.651697345655, 134.503069612524, 131.098176020117, 130.057630203951, 134.961889556594, 130.761644149826, 122.516682091978, 132.390542363541, 135.811916939166, 132.743731320478, 126.835901238839, 132.448411686542, 129.098857001941, 132.082755923709, 122.640592940057, 128.255993657977, 126.176331350947, 132.597047649992, 129.182977905855, 129.578615031728, 131.792995619294, 142.177408455751, 131.760513999766, 131.310503690603, 131.100162379352, 136.446325649735, 123.181020943421, 135.864707115148, 128.070081408508, 132.448126795591, 133.174502684685, 131.743680858124, 129.636121388686, 133.195997868126, 132.394154437191, 133.500557799539, 133.73632914857, 129.637770918453, 128.707302880073, 133.925032848859, 137.232835297604, 127.386628136066, 134.68493045681, 132.346842539122, 130.441480224502, 129.64453938546, 125.404204118475, 128.364383363148, 131.440246687403, 129.098105375701, 132.124636197739, 130.21621016857, 130.988834490082, 131.355738957126, 131.418865901691, 130.002867460963, 134.05679460374, 128.21255078967, 129.842738665675, 131.565754218245, 134.481825867343, 129.410991796886, 129.525222127207, 130.402135676278, 132.559442251205, 123.949473598301, 130.456355566989, 128.691318810521, 133.429756343835, 133.720555603563, 134.319228847204, 134.678482717752, 127.632856197201, 129.427610463137, 132.341643895261, 136.109468783919, 132.652360783488, 131.889014411804, 131.321197316269, 136.210881793616, 136.852388779061, 130.463655355853, 133.713852985497, 131.243560304557, 136.873719528945, 130.71256270084, 126.06104223335, 132.544833989499, 128.800029703157, 128.648426292756, 129.075768208375, 127.455610316356, 126.877459638788, 130.159726884524, 129.456499220493, 134.638334150658, 129.815703755194, 132.1113152307, 132.472081628856, 126.340901730747, 130.746756364646, 131.092021208016, 127.698964782121, 128.137311557694, 127.491917877098, 133.883503594096, 126.202930755791, 129.795947288083, 126.751301509339, 133.064032181593, 126.713957186478, 136.595221359217, 134.859430245195, 129.019893097183, 131.775719477914, 132.522721092006, 133.260779136598, 123.38128174568, 135.959784103352, 134.572143294306, 129.137729423939, 131.852162847896, 127.124264265653, 131.422454272137, 131.170051885877, 133.424756306653, 135.123096579409, 134.064263603999, 131.729364366335, 128.84527339002, 130.937015038576, 130.008173826495, 129.786082308023, 128.406660181011, 127.793928557226, 130.404275022713, 132.942270466294, 130.022346333537, 136.861551645988, 137.848644624057, 132.593610858607, 130.979202186735, 131.694604432596, 129.478868305603, 133.425645471117, 134.470459710765, 129.636430047901, 134.745449701145, 132.988037988093, 130.109506386428, 127.250631125761, 125.75591799219, 134.403707303912, 130.790514073184, 136.190692874788, 127.656618717627, 131.245535516066, 137.312490797072, 132.815013351712, 130.522866683263, 133.050051491413, 129.62312116301, 129.166296089699, 135.425470961445, 128.919899595174, 130.978797080432, 128.850391563398, 125.4784963406, 132.808964815382, 138.686302603404, 135.526800845686, 131.858872502492, 131.135244015807, 127.097705990099, 128.674103743877, 130.158611959324, 128.55569614522, 127.536948978645, 130.894608276828, 131.282697747757, 133.704626881077, 132.948965181283, 137.537831607794, 130.824149258523, 129.967406226015, 132.729111015078, 133.187101685084, 126.065500263145, 131.04708159975, 134.525402782669, 127.975660981873, 133.89783842147, 125.401957212913, 133.709412547871, 130.768346875736, 133.863463505899, 135.039467519861, 128.450570776032, 129.577032416299, 127.848943238612, 133.06355234601, 133.235395833439, 132.158312723823, 130.536643689671, 129.573176208787, 130.77662106586, 130.567249122966, 133.743822109706, 137.985723416905, 131.70246706216, 132.14332698626, 132.312309745556, 131.415198978158, 130.204161331744, 128.24854869905, 133.222145049015, 131.71902842948, 132.553859265411, 131.157298523278, 131.079748778968, 131.083971677908, 137.806183500103, 129.891003791295, 128.697299845658, 136.109358000787, 136.885781997655, 131.634946537052, 127.923718365735, 124.704454582285, 132.487787718987, 132.573072197027, 133.594859575274, 128.608151144213, 132.348051464021, 131.167438375601, 131.802307197362, 135.147972366642, 133.26971978739, 129.447144841063, 132.626580098822, 126.481514871668, 135.696683131856, 128.757905904196, 125.106239770755, 126.847449682724, 135.168985622576, 132.296030272327, 132.85152490351, 134.668285004836, 139.278922581655, 131.815976676386, 132.173411483105, 132.438128828614, 129.639665130532, 129.53108291731, 133.939556289539, 128.345378558267, 129.31659882739, 133.0636112264, 128.946775267313, 137.075903149325, 132.553866542663, 128.888910574974, 131.419509906932, 131.620060527136, 129.019960585987, 134.551126564143, 126.929199246254, 134.320045288141, 125.250465007394, 134.163141220366, 130.116489284986, 131.571252444779, 129.92220832021, 133.440468289403, 133.246374854854, 134.066766375121, 129.586258170265, 129.502311539534, 129.087444703816, 131.947274534736, 126.008452753361, 128.227968991437, 136.804968065285, 137.240177184707, 132.674593315737, 129.579370546408, 127.46381568183, 133.621241940335, 128.939733112622, 123.390707218138, 129.123856143391, 133.552364639339, 132.827660102063, 132.234276766247, 127.736499072233, 125.646433768951, 131.843714739968, 135.72319554494, 131.075334338163],[343.861100318855, 364.177628366945, 348.953857158202, 344.574475071713, 337.138997676739, 316.19538902198, 372.254737928407, 346.471851363837, 318.400921301004, 363.087210995153, 334.644769465421, 353.024761880457, 345.173608287949, 344.666576367384, 335.62669340041, 342.782218047713, 355.88825745536, 303.513543662866, 342.053558485729, 335.111767762352, 338.992002893641, 338.449343518227, 350.255836681125, 352.684565467718, 319.258687554651, 346.463231667685, 331.728473919264, 327.701702033734, 349.190937248085, 332.893882239237, 350.382016332181, 346.346490612476, 314.840640431712, 325.406031314736, 329.693879553233, 362.065085518182, 342.868534154419, 353.8471697605, 332.522398980342, 364.740671390926, 334.236119954921, 336.330246912347, 347.701587045019, 353.228376322903, 354.357842148186, 349.688222668432, 345.477158293396, 347.75049888732, 312.56780060259, 366.609781340386, 326.945583728639, 352.111193556214, 315.214335926006, 353.957844884698, 350.542790376494, 325.500570853024, 327.323890009973, 342.409839961312, 372.409159406463, 308.01811300231, 289.220280162119, 345.309559666613, 324.702100101126, 346.167937148723, 325.729466412435, 317.324735089475, 329.773918629176, 373.868462500023, 326.392339359001, 342.912486770169, 350.800296886594, 350.350524345499, 340.573262016385, 309.64895502647, 275.787265742984, 362.430997474919, 335.943184836319, 377.544510896346, 337.366059663616, 346.091225764604, 348.751133632873, 331.910566529043, 334.523416383642, 325.57334115841, 352.685129081608, 319.89635645165, 309.200252954571, 351.721023714522, 362.216468828795, 338.352036038866, 348.88845859384, 358.839345306542, 349.161247035752, 322.498021543292, 333.272290509711, 369.872067037359, 341.439915125488, 339.356027326879, 370.368700667943, 341.162869141183, 321.044117230602, 338.721081036869, 325.318043933474, 349.350766165553, 318.390957161289, 341.335803842995, 343.12255681382, 347.624041749111, 344.43688500677, 326.978878087375, 334.983062901101, 330.121187391234, 359.848920734066, 354.680072527551, 350.06193341499, 337.984286810819, 358.545761317245, 324.890100093509, 338.504919943346, 334.890234154302, 375.106208615372, 344.566279498551, 330.950673440898, 331.828578837707, 357.259908079059, 353.997504123894, 353.106028677075, 331.858407185204, 336.344773697089, 361.36791309167, 359.33401685488, 317.019031293352, 334.902575547971, 348.577133771076, 369.00307291215, 342.551708861954, 369.185459799587, 319.436579714728, 339.481598064931, 351.416587257726, 330.840280229798, 341.64492483734, 335.084053089983, 346.059056283479, 374.619440713075, 324.6748755039, 350.548729414638, 337.467583354384, 343.785436028062, 341.922020625085, 329.246985551325, 316.240474990986, 351.882025829385, 367.60965870884, 325.930457747781, 337.713207576663, 341.872280242358, 356.59384193734, 357.270015566491, 380.866247306721, 359.82178642452, 361.399630895945, 386.651086433505, 306.851654831143, 348.606635761213, 339.828356607697, 378.675738562459, 339.529435407066, 352.409924680618, 355.680499875791, 316.844758035244, 356.587737060489, 351.301078791261, 317.444702785948, 342.293492542445, 325.963626996713, 338.720127942973, 363.805702374844, 305.918031682049, 370.799598453698, 335.253300081407, 365.001002568372, 347.857840266555, 363.885446600371, 323.550925663121, 314.57692106755, 363.854025809684, 363.278766944466, 342.03038274592, 335.418954366197, 351.188178304074, 367.711685468767, 342.609436876927, 358.677843853203, 338.153813568552, 367.034241999252, 332.494250875164, 356.531570133034, 358.680927807744, 347.226647697762, 327.156200489995, 329.809879215075, 324.489023671278, 333.732544163473, 326.860567138866, 373.262299414407, 345.325171628714, 355.460586267121, 349.945567005186, 334.976928655029, 341.092857262099, 341.732441001651, 335.635031007733, 339.964361388096, 345.783589385296, 356.677879646132, 325.810420775886, 332.585083428059, 374.192552479205, 362.044931139385, 370.012630638091, 327.604260067379, 313.893790554418, 359.135283252951, 337.732466939969, 344.964952314138, 333.086162213695, 333.259252152302, 339.263697331768, 348.835608322453, 344.769053284508, 347.988417079122, 349.439096330587, 323.826940071488, 345.180457786127, 328.546335119046, 301.455980958966, 319.806736612698, 345.491232282008, 326.483935416472, 337.645904790691, 323.551745434982, 334.813209693816, 355.165668490096, 337.481756171716, 343.310406788749, 356.402962109078, 334.827830766796, 337.858276017078, 326.147992831758, 346.067101377161, 328.637399925644, 347.838345249487, 334.53524801788, 347.326020117593, 331.627910743548, 340.015660668131, 335.613282115462, 366.062425035718, 343.256847936144, 312.018499662593, 351.439383864689, 370.749631928199, 342.540240498025, 349.093077792728, 335.267678304621, 350.239610153193, 360.806600946625, 350.426819969378, 328.612548004804, 365.346423381905, 346.981813421933, 304.066571573065, 354.590014554527, 365.181088404678, 329.587432904596, 340.065376913022, 345.992932741523, 340.861417611802, 338.618228703927, 341.896299976895, 366.95572904537, 338.682583138348, 364.741253461484, 339.01433050035, 351.887676921032, 354.845041157833, 350.315083268214, 335.741478814519, 354.645793236838, 349.406370556499, 347.191283766128, 346.918499533556, 341.33935212984, 324.038265793412, 360.392760750131, 335.23775362822, 342.228793457413, 355.186407362491, 333.780093143782, 316.282818034535, 363.896496761709, 309.096379069547, 350.324319240925, 311.737054456693, 344.826812111034, 344.414247352108, 349.148693950872, 332.419569349947, 342.951812321745, 320.070635778538, 343.669050834107, 312.337007692435, 333.703977813034, 350.289676481801, 329.396002851449, 309.285923637881, 338.455427455506, 352.528211618366, 341.16054933777, 392.534234645778, 339.322242467632, 334.811334635874, 342.226694703533, 335.06467890799, 372.409233511323, 371.384590702247, 339.872665399249, 341.362295871828, 366.135815562811, 350.678170162009, 347.283086578654, 321.124554340388, 343.513631521856, 328.278059177982, 326.782833838029, 342.788544746671, 334.024375837682, 359.799925900709, 339.540190514897, 343.037619218054, 330.349953991053, 336.211488536883, 347.623181009388, 343.042519664401, 329.604693300753, 331.604747818305, 353.052935942994, 319.776258480322, 335.877474639024, 339.585341553164, 362.453267788394, 346.017951129128, 329.130604572558, 358.718314439843, 360.168549645988, 345.958571477116, 358.575395951024, 364.167286330998, 339.454470436511, 334.40119529612, 379.531024425743, 369.996466627542, 352.167139911736, 366.481608683915, 361.740096452797, 349.579799998503, 339.568083656079, 334.31759091323, 330.418288116977, 316.734315248958, 343.94280656845, 342.661461857911, 321.759897143532, 378.013718668111, 335.892590211313, 362.832693680362, 305.940179607842, 353.43251048708, 346.566281219606, 346.929327553437, 371.802028986832, 351.604025010385, 333.304492759052, 366.2137974384, 346.315085039841, 364.96098412684, 329.207393169399, 300.099732418819, 352.565133570923, 338.315792858517, 318.321835767474, 384.726198549364, 385.088335964962, 325.345226251421, 351.481737856339, 334.924577446406, 328.457895386717, 347.845782506118, 362.010280239223, 369.30132343229, 340.342019353163, 363.515325663905, 332.517144635977, 331.220778602759, 360.853581841495, 332.161558513588, 314.115169153866, 352.266232754603, 329.279017376938, 335.314239672394, 350.490497558808, 336.710237655304, 361.413931942242, 342.205808655925, 304.273974027438, 366.210734448491, 343.878770615067, 325.951819011004, 308.012620427722, 349.786106336301, 329.715411097913, 345.057513456349, 296.451251097824, 350.883604470102, 338.690198273043, 356.477761075744, 335.14225444268, 330.941847597203, 315.99360493841, 325.334809730945, 337.577249732239, 350.476534492206, 327.444527802016, 363.871524951592, 333.551351010538, 360.10678984352, 366.030003472404, 356.121432810395, 362.228431058215, 320.596017272052, 316.723205993844, 328.115089589423, 339.799022099507, 353.972672267817, 343.076192487564, 345.212726267599, 358.8598143306, 350.659392656802, 312.666268432651, 306.942489771323, 343.569838933517, 350.048811230303, 372.813436568124, 352.110566565129, 332.564862887581, 342.505455781829, 354.481183454966, 347.062199176786, 312.34138213285, 357.975529861357, 364.650308241156, 313.302263872125, 349.51161782782, 364.36854697959, 346.701518686256, 322.247525137929, 319.458012536306, 304.598352817565, 342.517300373185, 374.259050188387, 312.778916859322, 339.816774725259, 357.411680426687, 350.011898827503, 349.45416948543, 350.524103094951, 361.262822210661, 345.527150682701, 348.639468777927, 341.721350209995, 332.289859010846, 323.233436216819, 340.289242582367, 352.460291781966, 349.13652143378, 336.754063037326, 366.812537546495, 345.048325434783, 391.389350188203, 332.115554678026, 356.190620413552, 331.646121654718, 364.772913869537, 331.862479328731, 355.75267353247, 341.033710000381, 320.018259236415, 341.454049082959, 342.008600668604, 362.226579707985, 341.77817672293, 349.078651038437, 332.849126166746, 354.20041050099, 384.65387656568, 326.340994728961, 300.737902609442, 353.163995003535, 374.643066517741, 333.103941657412, 343.612976706621, 332.581424896783, 341.927667533837, 356.043300343085, 349.691213080323, 360.153104721737, 362.480027598786, 347.355197412532, 351.861897956395, 369.224137281029, 346.383161857479, 381.53301633083, 325.654274187072, 350.905217374994, 355.786852054884, 354.338645712376, 357.16979348918, 343.361689585227, 383.388083157306, 335.502352244066, 344.143065154629, 332.687975260328, 352.781780658599, 332.833082501518, 330.099703834486, 298.690531305687, 338.21848781231, 346.638271939588, 345.923146522123, 345.622448605574, 333.174228342671, 365.583811009944, 343.51640899835, 329.086216900842, 349.064203048445, 341.217176494813, 344.061150997855, 324.345849496375, 322.912737289224, 337.67674586074, 349.778230628654, 339.943669833295, 360.095245796545, 347.471594280621, 331.267994763763, 312.715027979544, 341.184706588605, 324.125283134881, 320.349313950234, 343.365746368044, 331.837859220179, 330.698393903593, 345.083881932244, 343.743179903693, 349.822843558426, 339.65093089641, 335.422674836354, 356.802593474391, 335.439880181126, 345.387415497903, 323.425132157728, 341.685564017978, 339.938919734732, 344.556844719246, 325.505576324019, 337.136204822311, 356.405755085793, 337.405579145756, 352.155620113513, 327.481284541036, 359.354309502343, 380.895491129106, 372.886880896225, 356.954820393366, 313.818588018373, 370.857912964171, 323.196551562458, 349.601859259144, 348.031915174983, 347.865443374546, 346.847404272178, 343.917156056569, 344.753069972008, 357.830443357224, 330.497654923466, 332.069863556928, 341.340479974151, 357.200076193741, 305.089378935423, 335.157901499985, 356.094112022443, 316.88412831702, 340.880067203563, 330.256902780999, 379.44850776379, 348.72714848684, 346.344658880564, 329.859068760823, 329.688864046929, 332.990786781957, 322.865901103153, 301.893309751747, 329.436943410431, 334.293875277695, 314.708707002699, 347.31340763545, 353.260361966542, 357.456716229096, 330.867753608155, 366.553390761597, 373.559686747541, 325.254830167721, 328.808831139574, 356.837294558082, 347.37479884561, 361.876041732608, 322.514398950886, 355.864989354079, 343.30047072219, 339.192211103678, 350.740857211788, 337.45743438402, 347.886977168394, 318.885457826863, 328.228874118975, 339.44439811839, 363.049759257159, 348.757973364256, 343.479693007586, 336.759368610883, 327.897029722662, 337.909735630526, 340.425093541076, 320.330044054254, 356.008352822738, 336.545331454244, 335.511255188366, 324.227460294169, 350.486448701211, 333.601207195761, 326.334704458728, 348.838854838453, 346.295400122612, 362.576879927398, 339.423108968584, 356.55322456603, 344.772309864853, 336.003248624744, 342.061504715323, 318.90047384888, 333.734285430689, 350.748555051928, 340.893641184351, 349.975749658525, 347.430832954961, 340.545540588041, 356.754804440312, 336.685398158406, 335.434512675173, 352.600055758721, 312.589372712706, 351.094790459387, 350.984911283671, 350.699383526379, 369.662648526637, 344.199025457657, 352.599991322405, 320.457166209659, 352.213909779817, 338.559025985626, 365.706580044461, 334.203378018331, 339.955865657468, 352.211462736319, 338.564960847998, 349.805491499776, 323.866184704439, 347.564121538581, 347.488737426078, 344.303854041301, 361.610458131525, 341.100554539601, 328.582875137341, 330.795914443085, 364.783098622408, 354.726234915197, 363.2728456637, 351.445446152112, 302.373647515511, 341.244439191076, 334.898277631003, 347.346943165838, 377.46662705379, 346.903592359905, 370.258810963084, 337.141121426263, 338.462834785565, 363.385457298641, 339.811741251748, 360.162688384855, 335.767471902545, 345.840067371208, 348.695283068412, 366.101069501602, 358.683672707107, 355.66117265973, 325.903660952927, 323.068143597897, 366.728713591332, 341.280147608528, 357.946085726163, 323.520702881082, 344.915825973262, 351.064665711071, 321.48845095879, 358.419613525105, 343.874606554653, 327.671036019363, 345.016484306504, 348.611245734504, 339.484582400292, 344.260871575939, 359.755179673299, 355.727560271633, 368.760657776647, 319.507886396058, 343.296864156612, 338.153081748973, 329.157252147471, 326.992564690962, 331.112958435077, 342.928099543033, 334.751990214736, 321.95747991119, 315.187974089643, 343.961067160066, 346.327235958355, 358.670178325347, 342.948790495457, 319.947130772958, 365.736382553872, 343.976915883772, 328.502058533468, 354.249221419876, 335.057317281939, 327.975264915377, 323.402071891165, 328.347524672386, 353.050890848621, 330.40592612895, 306.577335230268, 320.051459760709, 361.006416323404, 331.461554463707, 357.864692074995, 379.662364764426, 352.77073035907, 371.246071567202, 346.099597297932, 348.300933010816, 329.034148324562, 346.966201239912, 318.941128550668, 331.277955660322, 341.407184102261, 358.85076575762, 322.052225192933, 324.310627058399, 359.807472876408, 360.079354542337, 349.480506374892, 343.318704273017, 337.525685519654, 349.457545002397, 315.318542883843, 346.718919204583, 342.175528623507, 352.891245691055, 324.801619212617, 339.973791797578, 360.218557282363, 362.455661584965, 322.406397524312, 370.060831853707, 315.885184250327, 310.60321183355, 332.170633105344, 329.342725829891, 336.866572378574, 350.43597789344, 342.301822312129, 384.39391591205, 335.182516624754, 324.121016095782, 340.768322478984, 321.726646391918, 344.392373883429, 373.272519410822, 325.081961177133, 372.070592577867, 334.229567216044, 326.412045168214, 351.22645442139, 325.534479154593, 325.439466094616, 347.244255489598, 354.640997224861, 345.099835185072, 325.832807180191, 321.780886945107, 340.870626485741, 350.735554780952, 350.211216088967, 368.787330482119, 359.148789705688, 338.623980142723, 357.852518983853, 349.640969918617, 358.60281793858, 345.562922807792, 354.081838500023, 346.926243074255, 342.612843159202, 376.735212296483, 363.387255694144, 351.706342227488, 339.549378616794, 331.288450677837, 317.004061397152, 358.253422743543, 356.61520452369, 370.076108961394, 333.495427721354, 362.132242875539, 342.308310125979, 350.954966904184, 371.472650583093, 341.890441028823, 361.221636891248, 320.984317930035, 355.390195163473, 370.179013221777, 324.35036986063, 325.343262321705, 352.817355513284, 328.370370361724, 332.809397917237, 326.526636918734, 323.50284683887, 358.503316165007, 326.289027605075, 342.342058977515, 365.483897329011, 329.332839664933, 343.70577018334, 371.517972691713, 340.903191463136, 347.494933679243, 335.824751390736, 325.022380002106, 339.685502632834, 346.559288819897, 352.039191121889, 359.750101868029, 358.673078506443, 355.652427429618, 358.659086594299, 344.68776654495, 353.247617759685, 358.086865968869, 335.416647170388, 307.865699314204, 347.405315922942, 343.612527396133, 350.318994233573, 349.547663088982, 353.773929334997, 378.222863988291, 341.178546950319, 338.271039127061, 332.279401743422, 336.203564668755, 328.750756594609, 355.048841746055, 376.736053412238, 350.015450257866, 362.362101382761, 327.601806061368, 330.148050953459, 331.931773384626, 350.706042469523, 326.504523139562, 331.596253435341, 353.614663188438, 353.353907176822, 328.071065162227, 357.080928543273, 334.512443408674, 327.618637201244, 334.602604980657, 356.540498311791, 321.625937986167, 355.426783335266, 332.903633946951, 307.60790412554, 344.086102101589, 363.170497167963, 323.941998993538, 356.412989625497, 322.394026198658, 305.055420818182, 309.300323991628, 335.365155409122, 346.902907217155, 347.292926179167, 330.413998397676, 324.340393971741, 329.106177162448, 331.984917287714, 344.464466678372, 361.519447440919, 349.993455728421, 342.148566999949, 358.629475184138, 360.27463331118, 319.596610464659, 353.905226993135, 357.290633821177, 326.879131049098, 335.810051662696, 367.636865081399, 336.925132518861, 328.90067469055, 358.919731734866, 348.204105851963, 316.309432832803, 331.518322620821, 367.699383583624, 370.619432432211, 360.768319984883, 322.213173039622, 342.254023780748, 310.400257124363, 328.025813407497, 336.829981937832, 335.001472737993, 335.968725202664, 355.19669953355, 353.731821356826, 349.151483397809, 335.323549170989, 319.617440450746, 311.702841571773, 345.273682757709, 327.181799863177, 350.053224910511, 330.10764724957, 336.252252140894, 342.477498201373, 344.469373942748, 337.728862032608, 347.031717881771, 319.753151457746, 345.430073799344, 344.775754604063, 362.330431805795, 349.696579688253, 368.50393496661, 365.409073012782, 331.656123566434, 373.771829838767, 337.221822992042, 345.284863557062, 357.92949761062, 364.030132106584, 345.856987600841, 337.554351041563, 350.083572194685, 343.574857821834, 324.913187483723, 339.864485557929, 359.881493756301, 324.915636981762, 344.063999658393, 329.252290660073, 365.515277490526, 346.255730151886, 321.114768950549, 329.691204546331, 337.641123635399, 315.211990715701, 345.075930765563, 341.912372008298, 351.864155788808, 380.913752750644, 341.324333701034, 381.39504778825, 353.897043341033, 354.937588704879, 344.321136295267, 373.909701560305, 359.886401159723, 371.602569849988, 330.500777490718, 352.760079572715, 335.953899509771, 339.670019109121, 350.772399637011, 339.394039336007, 357.101320975989, 346.289506482263, 352.229724945424, 371.462447592032, 346.852373888981, 366.516731439834, 328.690139966976, 343.343952039876, 347.943386141987, 342.72938151451, 334.871481167868, 342.867732011322, 337.975188138863, 336.143154557797, 346.184785965861, 352.821483771948, 350.278214240678, 361.762864910053, 370.251712276486, 350.475583764376, 345.130875648948, 367.501711078262, 359.388865824052, 348.480074800068, 357.920312944779, 335.029689916827, 330.04080198195, 382.837286700579, 383.063813337556, 347.337974642316, 324.068219580422, 372.724690758035, 342.483006853494, 320.360094841505, 324.392713843603, 343.401020224702, 327.890839384817, 355.967844086812, 310.2745348432, 323.796311486362, 349.479317883873, 328.848846855559, 333.435581352292, 330.769986893892, 346.452033112804, 331.228316723454, 359.112121259374, 365.72107442934, 339.606058182763, 338.049846740268, 316.49314325287, 336.63221007215, 356.552950735205, 350.998958784557, 362.473885179238, 337.802236404433, 369.484870276418, 331.787382800016, 331.477516191998, 353.551006029299, 318.421766802856, 327.114086089168, 357.603703533828, 331.060865071668, 351.48991503706, 347.655736534745, 353.932267885694, 344.809382003959, 339.20361228439, 348.477889624033, 371.059031581097, 324.41788518382, 339.834824885933, 341.176200962424, 352.833955662033, 345.256262027742, 335.248595736463, 351.794864205926, 338.737844034459, 336.952697776304, 353.641362884527, 319.897673541357, 352.381113327893, 349.758597048948, 357.727481417038, 344.800853000288, 375.812161352573, 342.100869374022, 357.490858900443, 289.420776535743, 327.306985898919, 334.000479963483, 318.773906178787, 345.026661592974, 343.957483501494, 361.992590647781, 343.081486101694, 364.814386916168, 345.528127889567, 318.800729022778, 322.120016445418, 350.912345589917, 339.016661611649, 359.786915796182, 306.767687213867, 347.862150255775, 355.019046627621, 349.509792885091, 339.873756151282, 326.48444305248, 367.696833950899, 363.770546927831, 338.655833543808, 348.793671862805, 324.690015735146, 322.630803278986, 355.25268025684, 312.181863599572, 323.840006607915, 348.352538582401, 369.261575425652, 341.977220771378, 358.844278686139, 333.26882880973, 329.614236738143, 327.146364805229, 363.733351686894, 363.295466281712, 352.274236815887, 356.013760427303, 328.082751216296, 309.954443512941, 361.124460927923, 345.616815676799, 354.36972014001, 304.997222578116, 352.880468148977, 350.10147288684, 318.860652429374, 344.543457386069, 368.27104208832, 340.207505235514, 315.121414514244, 341.470202339664, 359.194352932994, 338.185802465487, 327.441754582777, 351.641949493231, 340.605379218216, 316.442122322592, 339.140457352522, 349.841801259081, 351.66270649821, 334.827265404611, 345.30458606648, 356.281046564478, 351.231147552062, 344.312190817491, 333.904356268938, 357.358581256826, 357.045648518897, 324.352282703664, 329.854914157216, 332.171297695089, 345.294169312615, 304.894520283959, 311.474916829129, 353.794989118253, 321.310006886776, 338.386685703106, 335.084161312327, 331.841084073214, 335.895638376698, 361.966930736279, 347.879810141685, 359.053238138586, 332.948279642332, 356.665588497309, 360.070524120127, 344.99682114134, 356.922935168875, 312.253231201357, 332.914632626445, 353.193621086602, 349.269513023256, 335.982947736252, 344.306173140631, 363.387453958635, 354.332649188909, 368.935712450324, 368.221607692031, 344.99107673904, 335.51258503001, 339.857923268645, 372.137379714674, 345.907486524197, 343.625121433717, 362.282327020128, 346.988152820765, 323.790215499362, 345.659765532594, 347.572849333472, 362.745050079172, 350.750641273901, 334.187786642532, 343.629034693356, 334.997496720163, 340.661457962681, 353.326427828829, 303.893875892782, 328.04514705471, 362.407427796919, 355.353633888518, 342.128735832085, 317.478808100218, 331.166014169125, 351.482442082266, 341.210041743216, 334.667826693483, 349.522828670159, 370.259171171302, 349.083267530871, 342.620278514647, 334.692491657945, 306.676417282275, 341.997723590133, 328.804390517327, 330.949675076891, 349.93153244758, 337.823278650463, 351.83576627844, 335.492397650855, 334.275899915041, 346.707060030322, 353.748222425438, 347.690281558282, 345.274334467439, 388.597522295772, 355.427015753196, 360.741160897762, 312.014821406384, 331.569424323791, 359.279617429552, 345.209931444498, 346.896222475961, 342.948524358088, 323.816918133927, 335.525515510712, 326.068966434919, 355.690776150946, 333.613351918406, 333.452245026169, 338.252203142028, 338.875350635065, 343.288963197388, 367.653700792025, 335.679876550998, 335.286344212173, 324.180392206833, 321.968927506874, 334.082095747242, 354.563476954235, 324.344052583391, 355.477750440657, 338.919559512808, 343.334790923503, 385.339028929023, 339.197914674007, 343.908316541055, 333.24267991702, 334.047608461579, 360.283696156821, 361.355343214377, 336.412148575757, 338.10319562186, 317.169026537031, 376.856400709112, 333.868126002298, 346.935466329725, 321.318313578952, 336.088046985551, 364.23915879966, 327.479306681521, 355.068700820027, 339.357572489639, 357.381705955238, 344.065233144131, 338.448768720963, 320.163468997268, 353.858141402657, 340.798363673355, 369.485536870828, 351.813419552476, 316.320125223081, 337.369455807881, 337.03416558971, 323.577509175407, 344.733302656156, 333.288237727405, 346.994267511674, 364.317911676707, 345.590314173147, 360.978128179154, 310.844662371129, 348.433746617604, 349.81914609367, 355.179001301296, 339.894716375678, 356.043606812984, 329.798112137057, 320.644218290267, 342.978459553211, 331.552543843878, 333.945093944026, 359.608071032652, 332.973790020574, 350.237424141252, 332.809822521195, 320.501697547995, 323.135013727006, 337.908765210759, 327.537296657394, 334.496901713379, 351.073691956042, 341.269963596142, 328.618089867831, 358.727104972586, 368.9283953123, 360.350934470558, 359.76139940839, 348.084704374641, 359.829594181246, 353.412059686854, 321.984168306415, 343.654244106481, 345.310108386443, 344.146213052028, 348.74185439369, 336.062990150135, 325.763078418162, 331.808131431195, 338.066401914497, 341.842354811158, 342.658623483832, 351.192236452576, 321.45477515818, 359.564037627135, 335.372546384287, 349.536188900775, 321.562341322952, 327.911627868951, 310.297749750796, 312.117885717949, 371.385189526774, 321.191584535617, 345.094442765703, 366.44957108964, 351.034051401651, 358.344615163127, 330.097210740014, 354.891053458362, 318.470485647664, 362.407471128022, 356.641177827887, 352.688711895968, 349.788812908039, 337.308519661008, 336.977269931022, 339.421499228776, 345.772284433921, 309.172679656305, 372.349925063692, 368.14776487224, 328.931244034501, 351.351705645834, 344.084029559886, 352.812985743206, 308.210314463316, 354.049186367059, 360.811423247424, 354.841007250756, 371.486504230918, 323.320413093612, 333.729328735461, 345.489590254623, 342.549076503741, 369.545659560789, 353.58087231596, 373.500554427163, 348.35336421902, 359.850025109164, 353.90261447191, 363.143674611777, 356.831799316776, 350.364412927625, 317.419697715843, 351.963495159003, 339.171894084384, 363.858679726199, 344.323828229224, 348.020507015601, 371.246504600942, 336.315589590661, 330.682892886937, 365.592672059786, 335.125531787355, 305.982953793219, 332.321835425294, 354.872672517414, 354.378439361808, 326.415918025785, 334.173837205863, 332.2176061228, 354.96950020875, 370.786851459228, 359.833203100165, 343.333721234638, 354.436408593324, 332.184733744609, 328.335096117442, 325.396479049397, 335.668633311299, 316.065110390873, 339.048692214732, 333.767361808106, 336.213180374366, 342.462963777445, 365.756168608965, 340.070622443955, 332.72499763788, 338.228234091685, 322.802396024704, 324.746047717268, 340.175042466228, 359.17151834331, 334.76538438453, 342.8940675482, 350.233462425696, 360.649600378323, 361.806864503813, 348.28984463435, 351.682034650392, 333.624097913415, 316.175939622985, 344.126075127949, 353.245901220536, 343.695519256031, 363.876555775757, 347.243672344649, 338.287785909249, 361.983994312992, 381.177324079689, 341.40045491964, 363.527919104005, 355.917082969731, 366.91396808886, 331.786656238322, 355.903013053984, 340.103692854463, 345.018898195114, 341.061288748194, 364.036973508836, 367.680314854354, 351.67328821011, 292.471958163112, 332.293131246209, 320.965260050462, 332.42999187667, 343.06957128281, 332.946644135797, 318.02658603367, 336.750746448467, 361.500372990543, 346.840842586835, 331.478189085669, 354.225343000683, 333.962338962012, 370.585921058604, 354.9824947759, 358.857279609434, 329.133331847487, 352.737898822378, 340.247626926397, 374.298366021181, 337.384725787442, 331.924103306514, 352.182619948727, 361.929553496594, 325.563650713944, 372.828763274002, 384.39403807886, 313.380146631035, 362.719004328896, 333.585139749662, 343.777113971971, 355.5978740485, 303.419952340173, 351.488167949612, 336.229503751098, 366.78881320723, 342.995756591262, 360.932199474062, 332.295777556546, 344.654973547187, 344.079785022015, 350.027794903505, 354.063321305877, 353.717272545378, 353.195868573201, 330.096250302531, 354.967244910776, 334.579478431807, 356.135903203489, 342.871235105591, 351.696564044693, 345.438955305151, 347.151123840687, 359.329644434361, 357.939297290627, 319.501329446647, 342.957293437122, 339.321208617147, 340.646658077331, 330.458859652691, 337.196797678107, 323.513129322046, 330.956738677485, 356.43457316334, 345.093390888515, 327.552601775489, 362.615127040388, 347.88078040116, 306.68226636681, 334.757001243045, 332.582027205734, 348.153601971235, 357.603434481396, 320.15288356464, 363.810143964311, 337.614388716224, 354.819359294246, 348.377797644021, 338.29127672349, 353.991540964173, 356.052717770044, 340.252265962171, 342.186183973408, 383.169902865575, 358.52859404687, 340.371076126233, 356.511692135678, 351.766897873944, 322.764159299658, 349.869488986633, 338.298741248918, 348.216777515378, 363.83694510302, 357.707159577956, 335.894043265723, 345.176349057605, 355.921609861174, 314.223287877124, 357.621393265732, 352.363112214603, 324.804481395598, 327.452893629199, 332.806400188553, 351.557233987803, 316.873144320036, 320.315769660536, 326.449116202191, 358.046673910834, 363.124071438219, 340.408785525838, 328.497093047926, 348.392822361345, 325.122639995553, 333.706613883295, 318.938442241226, 320.782891115942, 331.849964852463, 347.789583661631, 340.914392702485, 363.411191866873, 320.325598323241, 363.10126010938, 362.765760287604, 336.826442454673, 344.973570192799, 332.439316040393, 310.440045414418, 358.51854103417, 335.980307388475, 349.138597527401, 348.931415133928, 331.00908008112, 352.302211780688, 367.469769539767, 342.266903647483, 324.510417497613, 360.127909022519, 344.96280417079, 336.40346927895, 319.458302549188, 358.588171786396, 315.864523490708, 360.693583041331, 330.84280170447, 328.561153555954, 346.016143969177, 314.236469899603, 300.672682077499, 334.071774099527, 331.834007532447, 356.095007035546, 356.162629407834, 328.075017522374, 332.462659296718, 313.502177621515, 329.827217692248, 375.587888061513, 360.627206154618, 364.11962434559, 308.847105611005, 335.864150232976, 345.734920451149, 333.538644308416, 325.051866811594, 333.507497890418, 338.916227335402, 353.069284708679, 358.286002176103, 332.189980581503, 321.224397561651, 333.280215185306, 330.073481671894, 343.489764831058, 328.311651421025, 320.72132020177, 346.708058695993, 363.219779211369, 347.024557673259, 350.133272487938, 341.713215100067, 349.496217930312, 296.666469966037, 331.248228428164, 353.000641235316, 369.625207306322, 358.10257136089, 353.693572780065, 354.370915996221, 347.608749842176, 340.471584919959, 340.776038802709, 357.832477956627, 344.566606111534, 360.16567053356, 336.745816523376, 340.519019017011, 359.872785428388, 330.659621045029, 338.542830077838, 356.554823504743, 322.978899484165, 323.874740680249, 319.917385118852, 321.711207105291, 335.785422494016, 332.549265502102, 353.317159654547, 341.103119457915, 336.026848701581, 348.851211052909, 347.176068219357, 331.219484187064, 364.983635006564, 374.569781665698, 344.336289196158, 358.64124907868, 349.819223116573, 351.23211070174, 343.388509679085, 331.566173013414, 365.228886279746, 349.740529084506, 324.732670054072, 373.405141954686, 349.561408416493, 332.046448098543, 315.30364221847, 365.34983478269, 336.350038996541, 321.108974464153, 367.174931523652, 341.563412603581, 376.792316060079, 337.037453224292, 380.844690221378, 379.663327827016, 338.801779471792, 357.583848825728, 375.506808420299, 359.482608549106, 362.307200713964, 343.282653091789, 347.702673353418, 338.918701686996, 351.695533557189, 364.866373568389, 351.22545121004, 342.888459164573, 364.014024746668, 353.795954971662, 330.278953258632, 346.840157135716, 380.031371271528, 320.350135756073, 325.28883920615, 350.045712293161, 316.245066074964, 366.287550396726, 378.222129089781, 318.382761998748, 350.12069185589, 340.523262320045, 346.89466043266, 356.92585467235, 345.472759138907, 343.239903024335, 328.801077976916, 368.909317615991, 337.711141199317, 336.770609451133, 335.088948403239, 362.852957027845, 330.77280770269, 337.726558206552, 333.12562272637, 356.667290484277, 346.037738787805, 369.025251061347, 339.516131658635, 343.809013759795, 376.346907504135, 352.161997499132, 331.951497781149, 327.212434766126, 364.471727347067, 334.96617682581, 365.852570792085, 342.755809846729, 329.082386611846, 336.751276520934, 344.876474222138, 350.655263553429, 344.599419814766, 356.579980933513, 331.335063305904, 335.139923391111, 349.913882821901, 353.429619568286, 334.17210706749, 340.217091859939, 364.645717475483, 395.878104028933, 364.958247195143, 364.708486868626, 379.138423258042, 327.083027228258, 318.092833525038, 362.976169468353, 334.400331639867, 352.159494362958, 357.452370619001, 341.883785572607, 330.930974721249, 356.058149633358, 336.535262243871, 348.127164719144, 330.189713105337, 325.7547598997, 379.729012615584, 337.431781784357, 353.241602060285, 329.507873208587, 333.677012961337, 336.826225061714, 358.194866368466, 351.71864840515, 368.342004409093, 324.565659890116, 324.51846658649, 360.197691609589, 367.142127530045, 342.987474628881, 364.746492925087, 343.220696851329, 349.946486095606, 333.608018807579, 354.334168150745, 330.303516894818, 334.48549866815, 349.770130232625, 367.718958547125, 366.824555531728, 347.387136770056, 332.231455892035, 318.241966380187, 356.7896362466, 358.185307041303, 324.611544635791, 361.772937728662, 351.187787990977, 355.974309000957, 327.68486236899, 356.104363610473, 356.727712747492, 334.156422593977, 320.206177467845, 366.714601657598, 363.969913722079, 338.753679153144, 351.994692834298, 356.811577077158, 354.12099638034, 344.607958125439, 359.120030110464, 342.536963323154, 390.883323508581, 353.812912553676, 344.323732969005, 331.052801034761, 348.083688922845, 360.609100628737, 333.653711033269, 353.085414837577, 316.16415095472, 351.321439244032, 359.395806120741, 311.031063892297, 358.483559436242, 357.030352886201, 327.702284913874, 297.950472995009, 349.032940628544, 332.427758938208, 363.93851765999, 366.81145994613, 348.694349824378, 324.281385211317, 358.181635842816, 328.488902076927, 332.762189502222, 356.2682116631, 340.309920494345, 331.48185195292, 359.665005847356, 322.774564733075, 341.895310856282, 333.459071401709, 357.097211865166, 331.614092236047, 328.494971878266, 351.508764658041, 330.449114542367, 352.029188172004, 339.717465237808, 338.61234297529, 335.545558687065, 329.763969895915, 356.001664331558, 338.849754102936, 352.803371904217, 341.328462738359, 343.379477946575, 346.547577451429, 334.139698162837, 355.307722985368, 364.359558626245, 338.380706905664, 370.781270943401, 351.270672925865, 314.403898985351, 376.276253989012, 369.491307814998, 352.068793079187, 373.644056837994, 351.218504801733, 324.530626773711, 346.420147197711, 368.304918216485, 322.558898927653, 324.026897680417, 365.770090880903, 341.60223201353, 345.422812922528, 343.492956786609, 328.545549210023, 331.139522465374, 333.395176991489, 352.416063426716, 357.113136511215, 317.969483926916, 314.631947765706, 333.242242639275, 342.534274911968, 370.268938415165, 361.779359049815, 343.139440688513, 339.952342000035, 333.289524128014, 338.940391365726, 349.334115872485, 343.4027240815, 336.366189587706, 361.519418973531, 336.915978372137, 334.407455015402, 369.403163509846, 346.949318486436, 340.081926365734, 357.443208070249, 362.21003194294, 320.622560874029, 345.586182165625, 345.801505409153, 369.861728880403, 318.040784118668, 335.123291985212, 347.373776223269, 333.833378715724, 350.224346552626, 307.060796508807, 375.923457506088, 339.874198178598, 337.498362130613, 362.782157988136, 340.200768019444, 332.456587925425, 342.073805039612, 331.412369594318, 312.804233263348, 333.721533084186, 355.639312523798, 329.243494642089, 333.89337763254, 343.957079165325, 364.048274204182, 382.665807657672, 351.253220962509, 344.955023014479, 341.931371549576, 321.310647580681, 332.872563378833, 355.966299388193, 361.389683962893, 325.648936507598, 354.514434814815, 354.090564702068, 338.638354270625, 339.739083324785, 374.290077108056, 322.824143289128, 344.533889453978, 326.623059844377, 372.261322255708, 353.425532574881, 342.934007101062, 346.199964874625, 340.198709091612, 363.489022483444, 346.704474577946, 357.352305462217, 362.54712174521, 332.392050901795, 355.892289764953, 355.720929095409, 321.538904265311, 357.859174352156, 356.074536748581, 384.579185657859, 342.994238801596, 383.614942185444, 344.032559479978, 356.687401502575, 312.393010356732, 354.016905849421, 332.259678154843, 311.660133270971, 320.303481780833, 329.600941831214, 319.746654590349, 347.911187573545, 329.153502647385, 354.231481116535, 379.945080957387, 326.053132440668, 365.473218542435, 312.136459254675, 357.125732003972, 337.324704547175, 331.555535937233, 324.25597212234, 362.147382325232, 348.672921787804, 374.611882264622, 327.511377734097, 341.301436484245, 337.772239462349, 326.85210176957, 334.619162716383, 336.713780485602, 310.061474675344, 368.395727238574, 343.289719728791, 324.198249595991, 307.67213764327, 343.011899536376, 344.548877395426, 330.793089326466, 314.41275691087, 364.551030231719, 342.459634551961, 365.478925458672, 367.931558538323, 324.530015117241, 334.329626514733, 344.289020389994, 341.982754481875, 352.843909133708, 341.727530140408, 384.961618963813, 341.168432038249, 381.083913658285, 352.089192134368, 347.582485644936, 358.974421105772, 362.713894246498, 363.189814486599, 352.280673171208, 351.598818486489, 329.326361452589, 331.738228437099, 353.511432762648, 346.531349738079, 342.340530419904, 321.839630523385, 304.712190709766, 341.148100992735, 358.725928405706, 369.578887955902, 335.731827315846, 350.661762194977, 329.017186071622, 349.515129855088, 340.002709853428, 342.248970757673, 320.71984836146, 370.87692065606, 333.440754487556, 328.389063595364, 332.487401754555, 362.173010647353, 319.306910403458, 371.114814084701, 324.265081748421, 350.406461143413, 333.644641529584, 327.903103613229, 324.941481485427, 352.247983805649, 350.865835255959, 331.350130152466, 328.139521799068, 323.598574174325, 350.100387912066, 326.798227196328, 330.635502526315, 361.000129986437, 334.078103170152, 313.174357123334, 332.086239539834, 363.295011624825, 362.647771662661, 355.010101370735, 370.129608554325, 358.891272132896, 338.666487096061, 358.394475519117, 349.102302394186, 381.430199020401, 331.110278388041, 357.711621500235, 331.561467369598, 344.604853170283, 355.229202876637, 360.354655829336, 377.526826105116, 347.423420181871, 327.739187602889, 359.858284056757, 308.092863852614, 367.245965122852, 360.553170557684, 345.593860833982, 358.01385701281, 358.022139085968, 349.438276998382, 327.031113535122, 341.770874271972, 338.001447235738, 359.683595301985, 333.453139597247, 372.376301026652, 331.402987368573, 324.571081748529, 335.124964760024, 357.331438911138, 374.020737425921, 314.760764012116, 352.543217754974, 340.695069364752, 339.350048671912, 343.657140712577, 316.319319308949, 343.070936278019, 343.924637165705, 343.137988082391, 349.084102824487, 356.434300236391, 348.696225939188, 319.324852463346, 355.171155639289, 347.426333440023, 344.850640878315, 333.47282990554, 318.614216820693, 322.499177049289, 355.75552467908, 382.092112242948, 366.059538530866, 335.929136469994, 331.031451848956, 356.449068584263, 316.68632922554, 357.511558123528, 335.546648525213, 355.724682433281, 326.122236156243, 369.372439007054, 319.626520783837, 319.851276834014, 350.157845301369, 321.554867695839, 354.902178900028, 313.931562660267, 372.764274184366, 352.142296261699, 349.62689220328, 357.716784498223, 340.452920148393, 397.965939034725, 327.546916074791, 322.656716976384, 342.950948698384, 330.146057257685, 351.338584687324, 358.106970535941, 359.213110701709, 329.415116820419, 369.827465430822, 360.695596309434, 366.794433742529, 326.142470652721, 327.765374707066, 350.788530005005, 358.426633553243, 368.419108153571, 332.877549896247, 333.569283257334, 346.672663843247, 352.777592566252, 348.002556074791, 328.021957557805, 330.548619228564, 341.186212867297, 365.791065559017, 336.673862848658, 351.796012764835, 354.947860103197, 336.200851325334, 332.468315964095, 359.064026876375, 371.059806554847, 353.361195037786, 333.990935561321, 355.774281665617, 349.398234070484, 325.366240590519, 329.609472149669, 354.823044117169, 331.703459999681, 332.248520925536, 313.067105647783, 351.309469903074, 355.909601842622, 375.848298145131, 332.048785669206, 391.688812816646, 336.435163501851, 331.685914638572, 345.930119909624, 343.286073892251, 329.22506048625, 335.539348645158, 335.400470041014, 324.810591325745, 349.409391153967, 353.765581992087, 311.932114143662, 347.121730941548, 342.471693152659, 350.151284498356, 315.655778913044, 361.78508399589, 320.478404195948, 352.436333273472, 339.922398797651, 325.101020818908, 363.504650963935, 345.58191121219, 359.943163037531, 358.421189478212, 372.831631875032, 326.281793859809, 331.782535740976, 331.596929135693, 374.844876132065, 335.154306231223, 343.666929825331, 362.928198902008, 338.34463867785, 340.930588954979, 329.473458252924, 359.640135490821, 339.909960622145, 339.835492143818, 328.782428117504, 339.663091890565, 367.3397762927, 363.743956104753, 333.733151009156, 363.205854273398, 326.746831312836, 358.470190894843, 356.753997366883, 325.481421034216, 325.479629834397, 348.423975853187, 341.614411121705, 323.719109048319, 378.239922860965, 371.364532107281, 320.780191957687, 373.904013361316, 368.926775085307, 332.08817671772, 358.816284546239, 335.437806927534, 326.957007395725, 347.258824660842, 356.587265334944, 340.445730419936, 348.451385556032, 354.258038421196, 328.888774898154, 336.326301989902, 353.056691892326, 357.4869337646, 371.55788312905, 345.939213033226, 333.276158060193, 352.412257513599, 335.097052606799, 337.230065855537, 319.807984420268, 359.428465243566, 315.509830766553, 350.478013715799, 363.875762447817, 316.563201704219, 368.341712535764, 335.457798727026, 324.456079033154, 337.147683250944, 408.99793194081, 349.11435696422, 337.19833441278, 358.763587777554, 352.945870530269, 369.300150048946, 317.554892023356, 319.87754261757, 350.700951443779, 356.714146640229, 377.382664425959, 368.724369113879, 347.128044753439, 328.001943787751, 359.556716531595, 370.755307332509, 361.754598337869, 362.900716416866, 371.259352595704, 367.354455488475, 335.076781488467, 325.852576666979, 332.093996702538, 341.855820679514, 342.415489791713, 336.887685721165, 313.053696424324, 345.486442097908, 336.386839717194, 359.343772184549, 365.990289048156, 375.863632553432, 319.148690098353, 348.142946809689, 348.308817365761, 353.001219996996, 339.134881042624, 330.903440580569, 372.887963728239, 344.315513303869, 337.442479129986, 332.861359919047, 359.014328124112, 338.884384007768, 339.300649739526, 370.163713867276, 351.964592151862, 369.476293113406, 358.766604172346, 322.964162769021, 333.177181938255, 348.45503120258, 319.577678101566, 337.933127810893, 333.360341377986, 323.335958936037, 343.31854768205, 366.656185404917, 361.859822396699, 333.054503352656, 344.628203162961, 367.205743339084, 347.933908946846, 314.574328300313, 331.106455885429, 357.629669292345, 330.139245711059, 341.721053412366, 341.95796092072, 333.097373125511, 331.301840081057, 348.349607388368, 354.537215341188, 345.864508337055, 334.110598102041, 371.298484720422, 364.868715587661, 375.555627262493, 339.916201043597, 342.747362849195, 336.707078336073, 312.32088381982, 330.172590653634, 327.296349888397, 337.658806766384, 313.236825884298, 347.286349742786, 333.321008983992, 328.167489233126, 331.536092770347, 348.432533704312, 342.873683826514, 345.419594232055, 354.765459050541, 335.810239182759, 365.191210099933, 350.030045512293, 355.330791755837, 350.091389260493, 349.619956673566, 352.604741962157, 361.004554051882, 358.760899580816, 332.174898357058, 358.295026323011, 348.526809612987, 348.284329070909, 329.654548982891, 349.276987313972, 353.006197860159, 353.625512091747, 328.333621929608, 352.825438976639, 339.898950448526, 387.951854346144, 337.632168214727, 356.525742374665, 354.466140132725, 339.099113391258, 343.865767438571, 363.23533565308, 334.839162258359, 362.536492479198, 361.642299165791, 367.850187939611, 327.870786530373, 364.447066584269, 336.263272708724, 345.642910627366, 360.343057467193, 306.284809830591, 337.959754476309, 351.326574683539, 313.288918530893, 320.131025626378, 348.903804437623, 338.999529312056, 332.689348239129, 341.078136989941, 304.724237623919, 321.663716197076, 340.128161023638, 344.335281775837, 373.018265535646, 357.18248242, 337.675241317583, 332.266996080245, 343.172132915868, 325.898691106105, 338.56987006929, 331.626645182016, 340.248563140886, 360.420465057208, 374.312520903252, 334.416893818816, 337.905340852693, 368.66457422081, 332.166690951919, 334.416375058898, 347.486758389442, 345.138510580435, 337.510690969537, 342.750028363247, 335.439743919782, 344.720012688564, 334.706601608423, 365.015012273866, 341.130351116767, 326.130892363247, 374.613429504645, 340.407992110146, 329.237061050763, 323.965224495605, 317.262120446969, 329.235629738627, 339.184864933948, 327.846728778242, 366.806301512219, 316.119115588101, 333.826559092782, 333.320007925652, 356.881491840137, 360.734267601026, 357.334638565994, 372.652336045992, 332.380913830433, 327.491499274299, 350.991791072549, 342.738817075857, 359.067763682156, 375.240718764327, 358.678492781564, 333.412525513918, 331.799329327813, 357.282025814791, 361.089004386043, 351.523973802189, 320.630603027587, 340.69732913615, 308.450327224738, 359.401424006385, 339.602668501231, 322.349646223749, 331.62981996032, 335.870806011903, 373.261513975785, 356.367407810631, 326.084430552066, 336.798698691098, 365.229553350142, 340.805256169095, 384.822051112123, 313.662605672692, 314.967422984953, 366.343009647722, 321.270125240981, 329.024716834992, 357.093367383241, 334.310124198994, 373.466971733374, 311.563235352699, 318.511820146658, 334.199147715621, 334.626095920961, 345.792032346132, 341.549241295962, 376.211078332764, 379.617735100925, 324.117017926059, 324.403109550907, 334.392473950307, 359.60390180588, 352.754526068485, 366.782460863362, 355.600656361644, 349.541895096522, 329.567857715674, 350.662271864781, 359.7132087556, 349.247984652189, 335.424510759436, 361.462124876991, 327.454610992736, 355.709734228463, 337.160241080966, 368.073137499172, 330.442733165086, 338.304530346367, 330.666531740534, 376.437864995842, 338.57620817012, 355.99383081355, 354.552149197897, 345.377932313208, 354.484279316228, 362.474390754662, 348.220768010911, 321.038835381786, 347.696253448204, 368.631515171031, 318.699888297785, 356.365677255616, 348.469012874701, 334.372197457658, 377.042792691459, 360.463451006021, 341.403496110831, 355.179679205597, 335.819193460079, 350.526644500141, 348.556789927958, 328.901331844591, 365.995647442467, 333.170962533242, 339.492632081626, 375.174417303216, 337.556350845633, 339.676333955335, 339.133192626083, 363.252665515436, 318.629559945856, 327.432806975486, 348.155967680104, 332.783709462103, 356.665967574475, 323.374887885895, 349.078181178289, 345.462750842689, 348.334989213154, 331.527151566779, 315.93639892244, 330.556739710735, 363.47190147186, 352.11652531586, 328.219151892788, 340.332348811446, 359.757525511936, 362.458959693364, 316.385168202694, 361.148216415124, 348.505533772516, 327.998038886613, 337.770549830662, 335.771346222637, 333.282035998757, 339.334697392082, 327.604331495984, 348.383544548591, 338.187104112991, 353.074287345924, 324.040254770991, 328.204321789215, 337.368583361658, 356.385230014606, 356.048971997763, 308.248376992063, 380.191913630097, 367.106613924373, 360.981185853583, 362.584375372139, 365.832662100825, 331.874429633362, 345.799171781591, 366.907985077387, 364.726247318225, 379.907828687686, 340.809035848561, 338.813831280216, 361.727697745279, 287.220350860636, 331.521892327313, 321.198550569724, 334.358734771478, 324.948209375194, 348.877462485847, 372.651382339967, 362.523607204397, 318.291466321363, 337.588657129543, 345.360719812549, 335.085374074834, 364.956875714651, 319.707803055907, 348.679696964892, 344.816673437191, 317.062016787846, 332.664659644235, 328.362431138156, 339.900976542663, 362.177453614182, 341.499588337506, 347.454854916805, 342.864608414937, 328.77637296531, 368.988282928581, 337.31864277831, 345.721997310897, 338.217022946465, 337.458164084276, 316.271363677013, 333.945477296714, 355.675033141393, 341.647164164258, 371.167230004828, 366.391905808047, 333.326602563242, 339.0045257069, 308.638798752997, 321.434122833435, 324.866548431898, 329.187058360725, 327.985606099659, 342.628891105485, 331.390730610319, 357.209250388039, 338.548230280636, 340.02913663145, 334.920164080771, 337.978142204816, 349.934620738231, 372.024893808251, 374.129594604314, 329.480457364009, 348.026027312935, 348.018332952537, 343.640245411803, 372.140458320339, 334.046705805251, 325.820700383244, 341.556746589363, 344.662163122307, 340.649547976718, 345.969007236349, 335.97206199695, 341.574981568229, 344.480806135607, 341.920060515538, 343.251897956747, 327.809865609658, 331.070229613661, 339.919859935731, 342.618068840449, 336.007898221268, 369.743250831562, 351.275037087774, 360.360028371689, 344.137126175213, 325.101897215119, 348.469247179922, 353.208258908472, 361.408113546315, 332.116621826968, 351.67042340276, 358.259657707204, 339.545070452962, 309.79260147842, 355.862132705987, 344.610682427536, 332.918442527447, 360.743977142944, 342.137894084345, 351.292348560244, 325.828601332128, 346.929737110124, 344.109855363522, 309.466542178875, 335.167529317662, 343.91928587734, 338.109582444341, 326.449898875218, 334.662215470695, 355.828045477401, 338.035565706767, 362.674996739388, 360.548403227907, 330.849438405812, 330.768453496853, 364.528749338798, 342.779331910298, 349.760214141788, 364.17923928123, 347.231018262237, 339.603868566036, 314.172212701984, 347.04118113838, 346.506529479299, 328.027963391588, 339.923484405069, 311.564354231825, 341.613095744557, 371.385966504654, 353.999536136412, 295.789529820114, 341.985462121556, 343.132401176469, 366.465301494773, 335.040359725895, 352.162009264787, 349.067818779059, 344.968875736344, 352.438280169865, 356.706329533516, 348.680643237104, 334.090560572526, 364.092632301753, 370.167615500872, 325.972658865077, 386.979904683472, 348.840168452371, 315.704089455054, 370.136725857155, 378.759389482863, 350.182120639235, 372.967937845814, 350.699942891835, 321.839094651198, 326.993414734957, 384.495836713574, 353.033259283041, 364.162935900013, 331.293207030746, 351.449636569038, 338.181425352003, 348.653284547854, 323.313815823296, 320.48286546167, 324.698662074316, 331.450951224182, 318.713208100429, 358.433164028818, 353.080332689222, 340.771522251675, 351.322800126897, 347.570921949337, 332.039771466516, 369.092693492288, 353.860170971411, 328.125349959766, 341.941495390499, 327.976164110798, 332.595867518998, 339.309831198484, 342.563468455756, 347.488964206012, 360.406888363884, 334.238977057133, 373.187525511474, 324.419216658837, 336.112544409228, 348.990598037455, 344.720144121394, 344.334051362425, 333.004345973123, 355.597785136251, 347.572382714261, 345.01440698419, 362.189303262499, 335.912347615556, 363.274731092486, 353.442596470697, 354.59124291428, 322.194422890035, 360.772145848244, 349.429276241339, 369.926874013632, 335.375437721339, 328.804566802918, 310.095416510171, 342.943857638945, 361.304975354373, 371.132591513371, 355.968506890384, 335.740733378461, 334.37280939994, 351.62523980703, 357.322182077341, 335.924171049675, 324.602370949576, 350.666315515307, 307.531764174788, 348.819907505859, 327.22106349344, 317.566152189729, 311.734123659268, 365.578650854012, 383.710087149565, 317.888680734824, 348.675978638761, 334.862521890772, 314.670860184585, 337.9277918883, 372.541534559102, 338.022947779091, 375.009791815231, 320.787570513953, 337.297477521044, 358.43058819155, 346.445365622304, 370.235960513408, 349.741718481074, 326.113449303425, 324.147722478236, 336.116952941809, 349.812330848591, 332.697468426276, 354.105588987266, 343.399030620424, 318.82845344869, 354.608970851425, 345.506893100636, 324.884732725432, 338.261085890438, 348.60826959314, 336.174597075746, 352.906768405584, 330.156846500496, 346.416271602421, 333.497474764069, 323.258270516442, 336.491852019102, 360.02448002651, 343.910762924056, 372.841013595405, 343.033345399049, 331.507375936178, 347.084325143776, 327.186681939582, 348.375277346343, 336.269000629043, 324.840959970994, 343.487570199516, 331.314899391772, 334.786718232249, 331.41298642151, 333.572921876449, 347.967596533683, 352.918066242715, 344.444389830086, 312.047870636865, 332.797886283426, 335.769613679584, 367.952233514666, 320.567295115178, 331.259487346698, 328.407892783024, 380.895882133254, 334.963633316018, 351.269839904334, 351.364014932366, 346.851850812862, 341.852171781253, 385.042359118961, 307.390333092679, 315.251595537717, 337.65597065316, 328.51614038639, 335.91282189416, 333.563362784105, 322.376965947636, 351.313600793564, 329.854576705032, 322.579035503449, 355.892223899498, 333.073864252167, 352.485723519219, 325.416451728663, 351.489799268974, 328.593418476279, 302.590086740912, 354.25072665236, 351.380112402417, 357.965426298614, 346.93688098816, 337.853620464715, 358.978896507294, 353.853433820583, 369.786158787914, 338.425479767274, 334.246242011616, 326.243326772792, 309.913299277777, 347.239957033223, 331.506250695588, 343.70773038087, 354.652146161127, 320.472718077909, 335.001367212969, 330.700714338589, 326.191986462551, 360.714594167402, 352.502482046163, 314.402997627889, 348.991978519039, 326.328679924576, 340.412279802897, 336.904706647366, 345.639904555597, 339.585506981286, 324.443325162545, 304.708364068702, 343.394564854051, 364.780248784903, 375.483620849948, 356.549029659828, 329.734381226191, 333.706482680321, 356.754718004009, 357.922946445677, 344.847601338284, 338.211222755988, 349.34545688455, 362.723208350082, 348.812091141214, 354.239876247639, 334.670945367242, 370.901217939968, 343.424853993426, 365.273350743359, 361.178245128116, 341.580130997415, 347.618264033559, 319.369432525371, 358.42296054914, 342.488981485628, 353.471694703751, 340.106374717363, 373.727070063725, 309.18979130725, 328.284816381843, 336.396677497605, 365.202067481014, 337.75477150763, 381.719444073843, 331.574079505757, 363.086509413699, 347.34412089515, 328.134531226182, 337.482573332453, 335.762463742359, 349.483255285151, 345.266212517618, 330.691470873779, 343.026326199919, 368.663584040109, 357.86448180446, 337.118710071129, 341.254857542888, 353.656318351392, 351.702289253673, 379.571769607346, 333.985309572791, 319.455421297577, 346.096744304856, 320.998831919529, 344.944226559011, 311.242928805299, 361.604255685411, 364.042449134364, 333.502539058585, 354.812949415683, 328.706550803329, 372.261113777678, 337.88805703467, 341.312873674934, 354.307444959211, 315.237050179672, 346.844283239537, 351.557295029533, 346.678714802848, 330.153058826098, 359.174923597748, 330.582067624886, 353.36615018313, 389.741178173128, 322.200979177939, 341.223354683178, 357.358134170462, 356.5448071142, 336.434358142581, 332.445898620008, 387.432361735331, 326.50616592515, 356.00748003679, 365.78326865604, 364.483929379775, 342.128724362832, 310.213354681935, 341.12251265099, 335.614446098712, 376.047731542525, 327.111745324065, 332.934049291081, 338.360767876801, 353.200228103609, 329.31925193375, 347.741334745368, 320.352815600115, 351.070059987931, 361.829604372735, 354.801598763451, 350.923537809185, 362.523112730446, 373.44657889175, 327.580132424465, 357.874798905714, 336.306196416, 348.325820528347, 318.078685345935, 310.928755035811, 362.547553328056, 327.010852767848, 332.74402561321, 349.290566213211, 365.897605017218, 347.13005639798, 327.019583670772, 353.810415948094, 373.524851604194, 348.234668652924, 359.633188451447, 376.3153216739, 353.357684681111, 340.29173148846, 345.471211206259, 337.113418694425, 354.646574793916, 332.231235909744, 349.762480159736, 340.411724738144, 315.782149771563, 355.429719990907, 343.772346893842, 358.662307914664, 332.77748127093, 335.006319640122, 355.57561509839, 353.546459222548, 380.031114889729, 312.114182448717, 351.959949408125, 337.960126561054, 357.042592550242, 323.292919970427, 365.327532599935, 333.355730402514, 341.39827622566, 324.300861585483, 312.246139917933, 354.270104861592, 357.572723247197, 326.719610860816, 334.88983336887, 346.27296264151, 341.791917186612, 340.010079398062, 337.835460316125, 314.892836616472, 340.187969982397, 353.107380496795, 360.487240303117, 340.203424839992, 321.2157640597, 326.652356398165, 358.132925057114, 363.215481809435, 370.115468212546, 305.694498937112, 368.32010686696, 344.259469261702, 332.181090532867, 352.233295473015, 375.975010163162, 371.094830110885, 359.715881663454, 324.344352238904, 368.640641423485, 329.677062199982, 363.825418554203, 292.307831461575, 318.239795432082, 351.232068634352, 382.933836045474, 326.062517173026, 318.326538016775, 349.662051859296, 341.185388162947, 320.527228932632, 403.491840493349, 329.615072006689, 330.836085170188, 325.31286977518, 349.604309789699, 345.505378449686, 357.392789823774, 330.666807043964, 327.711958240226, 334.200486774681, 354.286904082487, 360.887237389109, 332.486343577902, 328.65434839567, 322.666911453805, 314.808361619452, 371.38160836818, 349.844903488821, 349.635078095742, 337.18412479569, 346.763284048177, 338.095743485849, 365.654013463417, 356.517413521443, 338.180179817018, 368.296408323642, 360.134866703154, 340.179322331788, 319.498855985556, 347.223172012329, 361.417733247475, 357.539307512376, 332.98384517683, 317.861116855678, 345.6217274766, 344.384569585623, 343.227876817875, 355.430652507646, 314.8898873378, 343.64532171439, 348.771395471654, 352.577160982907, 323.840603406073, 325.906871255892, 327.661026109776, 342.196496854312, 350.14557866395, 358.957596329133, 334.739233884293, 297.895315225748, 329.336514164545, 342.343485166518, 362.934914753151, 366.245956791617, 343.372490483853, 354.203575620792, 327.008927680859, 329.132602774447, 301.057522995157, 303.08088784878, 384.770111465174, 333.798381855505, 339.773735607089, 332.294022216503, 332.457743978235, 343.104154888438, 348.464060219392, 363.855923262665, 364.736816117381, 358.656184879862, 322.952996505485, 331.763869533914, 326.79700160761, 338.737232229939, 359.325056286889, 362.823828481291, 376.313588296731, 336.581499707716, 317.069587450306, 344.797270277478, 310.327194214505, 348.442783771263, 353.983120950374, 370.178645701783, 374.846318459493, 345.16259985608, 359.152851392893, 341.737770823094, 367.96358609209, 334.902493458124, 365.289515656002, 340.647422449163, 349.162677798369, 347.985967450965, 354.163263670114, 339.909451978905, 329.267695400647, 333.838183327759, 321.074158304666, 324.958479767212, 321.100625482695, 349.516995326123, 325.988074945087, 341.937530945072, 342.771052749304, 340.813853822595, 349.714055796221, 313.089141009765, 364.314950820592, 385.954859911786, 352.312559310764, 351.594243560336, 326.929815651454, 368.489955385446, 354.407209509735, 353.920448811302, 353.097768057606, 329.154841793856, 357.962412140779, 330.240054269047, 348.100424709086, 347.922815848926, 322.248570831297, 335.276505068223, 366.291460368969, 351.28210880846, 352.284933395354, 359.471419861889, 358.809066719488, 331.23724569591, 300.085198663065, 338.44901744244, 333.417619614052, 362.283091995144, 350.308614562503, 341.584496207019, 345.975207214766, 345.311176530581, 327.589212110301, 334.829436823346, 324.712323072078, 313.76099155647, 356.896622486012, 367.357123999685, 339.088893461634, 337.172445099532, 335.529477525902, 355.777939377517, 367.048277503644, 321.005379962757, 329.190613829514, 344.176556520271, 360.627075067536, 358.628851604997, 352.583387706809, 344.403225261919, 344.501120534506, 371.396651663651, 365.971627595554, 345.284842243359, 363.01406018317, 370.388181665271, 328.468706384245, 307.399328560797, 323.856284457224, 374.276059343204, 383.528292600182, 346.122453760113, 326.526019845107, 336.360788688942, 316.633447556466, 343.488646350148, 348.224470722757, 338.712398946281, 331.783745951075, 347.838257759981, 362.168635292946, 338.869531243241, 331.572331756261, 356.98147006669, 367.357941799399, 343.104443191539, 351.948227152734, 342.408066097623, 340.018386123204, 377.978712065227, 351.737537114089, 342.219848038807, 325.880632901761, 332.843361714099, 345.637533058866, 357.04768605369, 327.607724758165, 357.241680588192, 333.918491424538, 329.026364460106, 345.69245839779, 345.477735295592, 358.018561887816, 364.686299295231, 366.102123733771, 355.250613151834, 302.765776356367, 374.3726644362, 353.811823502095, 328.346999204745, 364.03264001172, 335.54035871834, 334.665796360058, 365.840307837091, 357.012049220108, 326.152693490251, 317.72217412071, 377.351906486513, 347.600031591076, 346.565212764264, 358.333172321996, 350.449778439687, 352.415866861672, 340.608326326326, 355.004929098231, 335.271578996392, 348.635075502831, 324.506378163475, 341.300222659577, 357.385238602829, 342.711865428833, 334.769365908651, 353.257280790379, 324.849415070783, 352.701923884093, 347.246238290792, 359.791829155522, 335.728208983123, 306.49518183305, 338.190448055657, 374.30398044949, 369.878573086211, 314.257579998636, 329.900582782445, 347.442354387021, 361.177330799961, 331.078968658682, 304.588484275954, 332.159403440441, 343.592264925721, 333.301504346915, 375.79894207205, 343.812933386856, 366.425995126935, 326.758853043127, 353.932992233254, 355.14992757678, 335.443008814326, 371.956420170046, 359.324222774029, 333.766686784942, 324.240384096977, 364.018659259713, 371.015625901977, 344.893175846376, 344.570634333276, 332.575631112375, 338.544867746572, 324.183894251806, 351.76895422735, 357.749223135446, 342.764856794942, 329.549710568333, 357.830248983375, 371.060033911517, 369.56922047378, 329.605716710568, 321.433641787715, 348.834324319004, 353.851583209632, 358.004418673655, 339.999791512087, 343.373138335032, 347.53637022762, 375.391183785093, 337.626674151924, 355.50177985238, 339.293879965841, 332.806590463443, 354.771276700185, 337.31698886235, 365.56926767399, 362.89329280542, 328.774074857289, 371.466728024745, 339.881422990837, 342.568995849213, 361.060433166706, 372.868075200352, 354.469063883757, 357.560005113463, 351.997234128919, 324.695012808896, 325.929238548462, 348.879953943245, 335.630726691155, 331.245813062199, 336.980837413661, 354.392661040929, 350.729987424912, 347.471665463744, 356.580112323055, 339.138844456067, 346.31115102907, 332.377092690775, 333.820683580021, 323.418387226327, 316.715298859816, 362.716779009527, 337.029030789011, 346.543560060891, 335.627207906043, 368.597567939377, 334.069360724314, 327.495921357869, 339.939113027436, 357.016981070891, 349.92405359569, 350.264810851796, 355.183290212096, 344.930701423008, 319.295397374425, 356.862511573372, 322.793616055399, 340.601508961859, 337.867528348368, 313.711712513197, 352.417668848958, 352.178357798486, 317.178985195825, 326.70203905517, 345.977283228889, 328.236379639555, 331.004426663082, 333.512242493184, 342.600878805046, 324.019801477836, 347.012429816257, 343.95005262139, 303.791369202252, 351.438813173603, 334.772055143311, 352.44291246542, 360.96624748665, 336.691964395246, 338.11123121367, 345.297986667196, 336.848992776684, 332.991411730375, 316.433685882724, 351.909290864935, 361.351634955534, 361.783337296774, 323.009394883388, 338.939377368056, 355.547087840844, 364.082619469619, 332.852495124183, 362.776351521012, 356.929151073493, 344.790278807964, 335.405877495965, 352.591446291915, 338.907489984953, 364.33766488608, 348.71585623165, 339.631419420247, 343.817790061399, 374.418503275151, 337.987944360304, 353.075815282161, 345.145289164501, 342.295236473495, 369.698030688375, 355.651755419865, 346.994256250445, 355.661621237702, 335.779389028708, 339.357967084487, 336.440589541715, 339.608620484005, 336.983296482228, 367.387279697585, 368.620219538866, 361.8321936939, 351.387795382813, 298.871168588511, 352.846613182178, 349.447101284463, 368.053869848217, 325.910544082569, 331.497087210574, 336.332145642725, 338.331311316091, 336.780139771188, 321.609187081861, 329.417331722232, 387.530790780663, 301.768529651957, 345.323069294464, 371.591847708666, 357.202004231661, 357.451325565077, 385.357801857211, 337.259462706106, 325.64991435393, 307.038509324351, 323.460832357906, 343.235041086949, 347.577632928836, 325.786561319697, 339.999685546058, 336.914721299339, 337.086439948381, 370.608140408795, 358.862957591871, 356.122619594731, 387.660086866246, 340.629594773944, 343.708301572666, 344.842502144728, 323.195145702936, 334.250619073458, 330.040012948293, 362.023424035831, 358.81014471405, 359.775873152358, 339.754615101416, 350.011607252177, 347.271459687485, 331.557081129012, 331.222121795018, 359.34004466757, 356.061669908393, 322.294817648527, 307.502945563417, 323.94204345491, 356.389664951984, 336.238708057638, 344.992530522879, 336.610348362457, 344.744186640466, 344.494334484466, 346.306767925841, 335.370581670597, 358.474433890346, 349.051019482822, 337.69141608331, 353.043874625592, 355.493839731248, 349.364456940941, 355.188028121373, 340.457078207423, 339.565279086675, 342.502644061685, 343.593477994984, 337.224013318342, 355.806395337409, 324.587574404736, 324.520060437828, 325.797963888072, 335.336269465319, 328.226416916284, 362.183608709314, 316.326813761242, 339.740237508261, 335.021611014526, 358.806028067399, 341.844049170845, 321.056896020964, 333.953252137673, 359.156342121402, 328.901995787384, 314.656473624487, 355.721068322347, 373.343722672833, 336.043402917125, 329.371237850698, 339.510475722312, 334.126573089074, 317.043756873623, 302.38159864847, 336.435671754325, 371.901679527373, 322.376247586997, 342.568184897575, 344.439455635584, 339.43599929157, 353.268547508679, 347.507150802009, 335.283365922405, 334.276461693573, 342.860118349175, 345.107082342411, 340.494092554942, 358.685028550718, 361.91532584945, 328.78444274599, 364.913442745785, 334.456040585357, 323.886094808226, 342.253894637304, 323.015169316522, 348.765655962823, 338.084235407265, 368.55976899565, 372.238413100026, 339.984134248455, 388.204443733149, 342.61405821563, 342.761565136563, 326.046961273225, 353.256311965564, 380.411432464878, 333.683706222861, 324.941952083067, 350.649116987883, 369.262308265389, 354.809057358787, 345.654283779756, 347.119024241051, 363.016737833238, 339.46885971454, 336.380882741125, 332.49975310467, 337.190213573249, 348.914941991504, 352.502602133982, 347.022481632405, 322.542913831409, 322.824309791275, 334.328723493937, 345.74854895574, 323.250537292012, 360.4196764126, 314.200512367314, 347.267365749902, 318.974800131203, 317.012929915438, 373.700631029523, 347.488544420696, 362.959323130685, 331.082600626996, 360.58866225036, 357.703364900881, 306.134556955483, 340.879297768231, 344.230848041324, 322.973729515419, 356.342788810668, 360.296022707961, 341.507012915154, 368.461350171715, 324.582659712044, 348.354886741909, 333.841520881586, 347.146766579157, 333.847852398372, 345.442847211225, 335.529354753282, 367.224323231847, 348.338846036854, 335.580629264508, 324.81415216248, 326.270931648698, 367.690809464439, 361.714716875837, 355.502062387278, 319.987770292371, 357.117619646984, 349.509061765629, 353.986358675648, 351.423536136658, 371.730461214815, 360.23784929194, 356.053183185806, 322.096138628646, 338.072611286529, 349.510314819118, 318.170396721941, 346.608466009958, 349.341939640059, 380.562273794554, 346.581990117839, 348.269943368185, 357.410683839982, 334.823942729109, 355.018999623123, 349.591572376924, 331.278813697388, 373.308427110527, 346.361646345825, 300.451289090292, 327.24008847292, 395.133903726886, 323.769530180372, 347.272065809674, 340.912326355307, 364.018103976846, 343.445458419085, 315.89634434708, 360.777378340316, 323.618943037276, 350.531626167932, 354.398934287503, 344.795495789466, 349.373496453103, 342.155837759285, 349.505735143108, 334.549815466426, 330.678895608368, 330.894888483443, 341.877693531367, 345.005543873488, 348.844537656295, 354.048459834355, 345.46153346503, 361.057736539463, 346.607945130063, 320.24623932312, 363.084417643428, 350.791912875247, 336.523827020166, 310.854704195503, 334.193670509013, 333.141341215736, 332.413837543787, 377.347541807339, 330.479758707228, 364.24049332924, 372.140132065473, 326.264338951105, 357.933724090396, 337.769234798292, 366.494316576627, 327.674624369212, 338.667593026969, 346.367563364904, 326.728238333671, 309.413126805894, 357.345508098644, 353.278148950126, 365.156358479179, 358.537096775835, 347.236271839277, 332.202115944555, 332.475090255623, 347.935507300159, 345.65350043658, 348.301872702744, 330.586281336919, 319.356627518648, 336.201848982112, 352.77290467973, 326.819189398034, 320.291255815118, 336.840416134938, 370.263794415437, 342.99836532115, 325.809710203136, 358.916996309476, 343.377043484406, 358.681705053198, 337.208950660633, 328.586013525703, 349.718396180817, 360.384486897883, 320.011072358152, 358.490551775506, 348.594203553902, 347.558584359676, 351.56318440462, 338.744848181335, 319.912424759007, 370.615532387081, 328.241934757613, 362.579239690234, 347.899663850247, 347.066383985909, 350.067497616037, 327.748408527827, 338.841960691387, 359.781973603064, 354.212711062993, 334.197591928366, 316.074473173399, 313.882288030913, 359.524641638367, 360.189889201778, 375.634289166405, 379.203885169867, 346.55461154446, 353.263652222414, 346.136452364486, 362.443643801573, 346.341180397727, 371.924085938059, 358.638153713802, 344.437927684757, 344.398531396682, 350.303869908456, 351.239020669456, 351.759797814305, 339.676081699212, 351.996587556165, 339.045694935799, 374.430751063673, 333.276023726968, 324.018396613638, 334.95283861844, 336.67583011763, 335.117833931374, 338.124488657375, 325.922169269378, 322.533430010364, 341.234205362482, 349.33663101374, 346.413024223826, 320.8561714426, 329.763741543434, 327.044278984514, 323.542704491414, 366.535110617066, 322.391884392861, 324.579249165272, 345.060110631722, 335.231422386829, 348.58254287925, 362.134861162749, 332.44535600654, 339.758562497343, 317.820566462656, 371.716819381075, 341.389806454661, 346.75825425207, 347.15668957453, 344.311569659229, 353.055640348429, 357.077141325075, 308.184078924624, 345.691414297956, 341.697027008749, 316.128444174548, 317.946605405921, 370.765086303132, 347.948216580149, 334.806657165163, 349.617300154472, 379.707565351864, 362.336302754891, 328.996338151981, 391.911628026789, 322.724265143179, 367.435693362003, 312.982331636202, 334.514582443367, 348.864890681663, 356.030439495466, 345.360004916969, 352.16875097032, 338.63851652509, 342.700610536507, 305.595962543542, 345.642623657308, 325.947319690736, 330.53072040929, 314.888219473388, 349.60535130344, 347.189924559748, 358.754631510776, 328.136860077128, 352.675142661745, 360.242759006852, 347.697819546499, 332.608681748187, 360.206551814523, 294.518321672093, 359.621664705755, 348.267386971825, 307.049202538931, 356.106339766106, 334.799717420157, 366.780851879725, 352.534303369717, 336.129009687431, 326.601839155235, 330.113329475309, 353.144138147633, 335.596270870527, 339.835387049887, 345.462248313134, 329.873934856344, 333.545338541542, 352.557390570514, 332.484139757577, 352.36283559098, 354.186569950265, 326.070984275999, 348.681804471277, 356.861563356159, 354.614569118503, 336.311481963392, 362.93397353649, 319.688878290008, 349.914050896952, 341.721456076803, 335.669483215265, 345.022160306821, 315.151948958285, 348.730123727844, 348.763782467713, 338.526043207204, 361.587459956928, 329.478863964348, 354.537712738347, 342.819716091166, 337.465983806026, 354.602903051422, 326.454781191137, 352.035573738201, 354.453912826649, 338.783379206504, 355.39414551425, 353.687539935538, 326.333721699627, 344.007645001241, 331.105228958726, 336.717172809858, 333.134583923453, 348.636056666901, 354.549030051566, 323.195828026264, 355.888965205658, 348.002393582687, 357.092354167583, 367.188399355845, 363.035370876593, 354.056661477679, 354.704943066381, 331.377731119585, 373.814937192808, 340.127355010858, 330.043486212871, 341.083478659254, 345.037109595694, 315.942481726355, 346.253769837608, 352.86300157077, 359.197162265467, 366.680360256253, 326.480294480521, 308.226109823889, 337.366426736136, 358.521095855621, 342.661393674779, 340.946399369912, 346.517070968822, 349.27062063694, 304.271228294106, 347.938564298251, 301.921721751998, 333.727352110127, 338.306379690348, 342.411301362153, 340.129019161797, 314.072164348296, 353.752525562233, 335.834915458803, 314.506412435993, 368.481717601282, 327.87361051613, 344.007435166708, 314.54700391372, 316.977125439677, 346.463119421599, 350.039340025156, 342.617062463399, 314.030929473596, 350.276713207372, 359.57995563759, 324.004582290442, 343.235166645987, 349.98711287715, 316.954337337171, 362.565400283773, 356.181397204483, 372.688030608942, 333.068803247317, 323.734576430684, 338.145592151589, 327.980627062182, 351.115502590187, 325.986284189139, 331.688231121118, 364.583445424546, 333.994972183546, 364.547623381286, 325.645413156261, 346.566523281946, 349.619336230212, 328.644615561578, 356.69430350849, 365.597443728184, 327.560664420552, 328.993042956392, 350.471603255164, 324.810983447016, 335.68152847142, 315.887534543388, 358.963018289574, 368.723780939439, 331.22512100671, 334.87103178119, 330.838825271163, 345.632231810421, 368.796750217509, 356.434133798275, 336.088446406224, 344.785166427738, 348.144833278441, 316.04004400288, 333.785849197479, 360.35884445442, 381.446930220054, 333.228055617706, 312.344018988379, 354.897547552356, 298.751110935375, 336.394989408706, 328.233995684582, 312.99566676605, 351.447460205922, 350.420386945116, 342.5186610033, 363.246071080227, 371.106635653651, 317.146838316582, 346.055469985254, 362.405020069643, 364.585852325606, 341.918778686532, 336.676015079431, 347.726193836517, 361.527678574827, 339.432444336331, 328.620926640334, 351.999540048965, 327.325435964953, 351.869569306788, 333.38291701607, 346.791528581977, 364.124024650695, 311.70372006524, 372.719438212647, 344.613182424888, 375.440272379188, 357.191242494701, 359.812168176721, 345.01662918905, 342.713935770495, 336.234511623441, 360.136689480812, 341.470271985386, 336.303847481447, 372.879104819086, 330.527937034653, 314.739525149761, 400.260745263818, 337.620695683016, 372.872084852844, 354.999247798155, 322.28918444275, 356.684113611564, 343.337826845411, 330.38753331199, 318.186499573826, 354.550873622529, 346.076595046793, 356.285391278421, 330.256099764095, 344.694969223397, 352.59723518634, 331.8952408319, 359.774906106722, 361.68238614792, 352.404593033281, 355.442881107444, 346.454429888449, 346.416532270307, 337.107452596157, 372.910598083493, 325.48496287002, 344.113007106547, 392.200924631965, 376.667311988978, 345.922036770485, 325.03936466872, 355.265198167672, 342.516518355556, 342.478501229234, 344.738407608859, 334.424132331657, 354.091153202609, 312.747018398039, 345.452923625752, 343.647779470591, 311.813872922344, 348.589491389822, 347.756075486385, 351.623946180683, 331.459593812561, 350.193177585723, 312.064182058605, 332.449462116149, 342.413108356519, 327.698625777405, 335.706548749482, 333.902979862347, 345.565156722458, 362.779396055089, 355.846719307085, 376.424694054611, 332.469303967491, 343.375754557249, 364.385063839118, 335.417474518492, 358.434321117495, 346.25133181094, 351.395917385998, 358.942408698207, 337.586973562726, 321.365976340214, 331.903924875415, 349.26169897988, 372.204623566428, 313.541889291343, 318.613726241423, 324.045702661453, 323.84497392182, 367.266848959757, 336.698378852888, 329.550448107239, 354.591023798257, 322.209452304076, 352.131711921908, 359.434974153817, 328.631912535859, 364.415012569882, 347.777704620531, 349.872665742993, 366.483548290642, 363.422520611417, 364.83990791646, 342.176032373238, 358.65684720944, 336.989974345776, 336.75354368378, 339.939625014745, 340.65312300049, 334.923644263661, 323.0670477679, 333.079541240572, 376.947177574755, 340.193178381155, 329.565644426484, 348.666383430855, 324.461098840287, 340.868985324289, 364.639134300115, 344.392431431612, 343.51130372423, 369.08020024709, 336.361191393254, 393.225679331966, 365.727772249883, 355.355109633088, 341.320921361529, 330.539786059939, 341.76068697994, 339.874616876571, 337.102358888196, 387.233370236792, 309.341410044456, 348.492402492857, 321.839698023277, 370.937021004746, 345.099043656524, 338.232931144259, 321.869484736111, 344.038098344799, 352.992575274335, 336.587215224628, 369.303921629016, 359.753999851136, 324.807209807579, 359.59801303559, 376.758345321319, 345.592113976181, 343.444933433288, 348.835460370731, 357.725444997607, 325.938857018975, 337.205344081534, 357.381429528345, 370.298047469989, 336.81375623236, 322.259516935242, 345.057490676428, 349.418066891118, 337.164892675068, 316.21891574199, 363.159640433595, 308.122189434773, 327.33404768073, 335.488384026787, 320.391617506686, 335.597290291764, 352.255071323039, 342.415244017035, 330.090906787747, 327.100495765049, 340.810991919713, 357.68852572152, 357.812177229681, 356.752997815015, 356.244906830061, 326.305838769903, 332.993225728023, 357.62237951583, 317.396981921143, 343.860383344849, 362.594030075649, 374.391541872545, 367.942780402049, 339.404961443124, 326.181151712818, 347.182843063156, 344.506692293588, 369.103263989617, 325.469204927701, 337.652799629148, 336.44309958089, 345.431581475875, 366.745435201743, 313.518642339062, 350.484884294949, 345.802901032266, 319.916202911885, 331.382538982163, 326.796144481185, 332.356399693949, 341.970205284942, 340.841715625409, 326.02708299321, 350.953928958855, 338.358514722276, 341.29116827379, 372.16744246421, 336.891186759697, 332.416270361694, 375.051266771143, 356.669889174905, 354.562401057262, 320.791411062382, 368.55693499575, 376.126824400423, 358.599938909554, 354.893010039586, 333.067094943673, 331.758833895185, 344.181363071073, 334.22282070207, 359.137822168495, 333.314300408712, 348.097505842438, 344.756410911645, 338.257385117326, 362.071913567124, 373.465305809482, 352.446306469427, 365.174021775227, 340.579944099508, 334.656622364107, 351.101832362787, 354.357649062535, 345.012167814661, 358.379719000766, 366.004468427212, 371.976498356995, 337.813852928466, 342.891461521354, 367.524326734679, 329.799801390466, 352.067400431808, 351.372771335722, 333.545207959267, 366.610467452784, 355.556582784951, 332.124481617707, 331.427638675665, 350.677551705536, 306.406138039981, 348.406112042604, 337.45429824352, 326.657051414191, 309.60310398717, 343.129156679154, 340.839780271898, 372.443214481747, 349.733265105739, 356.313096848507, 364.945510511209, 352.41533762919, 323.734258495164, 357.24819032237, 364.276411323537, 343.435684888263, 361.475056233451, 338.75209747746, 356.845466699389, 339.459731154412, 361.366503101967, 359.721925407101, 380.194375602037, 343.280067326489, 343.279641743717, 359.685149861336, 345.479705868646, 368.661173488285, 359.072122596597, 346.297300157282, 349.247650740827, 358.064089889022, 343.973859712293, 348.207600715446, 379.155337957146, 354.621070104771, 374.707545351943, 329.027116440364, 334.164641026715, 336.254383217328, 348.876928780787, 358.40093546105, 342.923557695193, 319.073896763171, 350.319444378996, 343.046510052366, 336.572488439976, 356.365878586252, 365.387433531576, 335.000788653471, 329.944265403074, 332.522254086931, 323.283345300628, 347.297842704061, 353.217707382482, 348.940632360557, 334.213578965371, 364.378824845733, 335.087726604921, 347.057198459728, 334.853157622865, 321.780481708228, 338.707585828402, 359.80694873319, 361.897957431875, 344.692974432429, 368.013215565666, 340.577538312934, 334.939891780675, 323.933094333347, 305.874166811712, 356.486153254052, 344.433696164216, 360.58736213367, 348.30605179898, 341.378192527007, 360.251652102096, 349.842887389709, 354.94772112486, 358.550113649904, 369.168137501083, 315.599423382572, 336.744757759014, 326.131020079095, 342.921115264075, 359.397143123888, 340.136274221134, 362.745270880181, 336.194777814574, 321.464341130598, 359.45983046161, 365.618325146148, 341.193524063115, 355.662315583283, 334.775968055798, 331.69519153843, 362.938565862774, 321.850935620953, 310.758380033782, 346.338414063038, 325.887500557667, 343.229950340063, 356.802873877376, 332.545575825997, 334.382275968398, 319.517478248072, 333.691368535495, 345.234374919311, 358.709917023508, 355.347628657633, 370.746847716472, 356.175866720459, 345.024407196446, 374.935970715764, 311.197144838056, 382.016303695357, 329.369781768172, 345.311369136867, 338.072815153821, 330.381127493349, 371.757385748054, 336.307657603207, 354.95144939452, 341.171937296157, 372.031047312913, 326.450574283248, 368.20887807532, 374.928720198284, 366.809822030125, 337.746258463976, 349.000862607925, 328.88936016452, 336.231671830577, 324.791640491503, 360.768692599988, 332.047955942597, 358.40319070966, 329.680322743202, 309.717256310157, 303.783307951041, 311.272751693551, 343.202980549784, 325.201910658128, 362.34053137193, 368.032323201422, 363.925420482241, 334.044782154848, 295.362608872853, 353.591287425155, 361.675914384794, 321.760720963235, 310.182758209708, 369.906885407942, 355.208215699219, 340.447345405361, 373.887109790098, 330.836388973456, 347.450842681703, 339.588324942993, 353.981754706398, 337.305893683297, 334.895019464301, 330.123096230412, 336.245808347768, 330.746778887469, 337.3536941521, 349.606010768741, 361.86793219912, 319.103430674115, 338.279314181384, 342.290742371796, 357.847417849631, 363.900708981522, 339.189271218514, 341.67208536463, 351.690062255879, 351.206945812282, 341.926916380351, 325.100232003007, 373.700635576959, 330.947245742448, 374.61586592635, 359.850601164297, 339.665140543659, 340.746212441063, 336.899809423626, 329.021094545279, 328.573621877963, 335.639912494948, 347.989188871422, 367.590611359067, 347.764572828275, 356.054650209777, 329.183317758671, 360.882346991336, 347.488418586295, 332.947285928346, 350.392234001577, 322.795779324908, 340.82996432231, 315.354453673828, 342.550941161264, 337.818016649846, 346.150730899138, 337.495658126064, 345.06482821686, 370.029162216301, 359.28387422498, 334.284518379229, 331.053616585528, 326.775184252575, 339.712923370493, 361.942015899075, 321.110091035198, 357.3238297379, 348.676619101581, 349.155790852133, 349.1115138934, 326.747657739142, 315.010437787797, 352.429776422431, 345.978506457831, 376.913996851552, 348.051753969402, 358.660081335868, 340.965249882475, 326.052321063845, 333.620724254908, 338.99174550363, 352.921750905332, 332.266600102355, 347.202574401042, 340.25552368773, 362.153156318687, 363.139147067563, 321.908185276285, 345.91194450767, 345.705797496027, 339.385983671808, 382.609649133074, 324.209853325631, 312.468736340628, 335.896829878303, 352.634982317124, 328.248696227063, 359.546425349252, 334.625980681726, 347.652300882475, 336.406389680774, 334.016654669108, 349.764207365131, 348.786641654938, 359.573530502963, 361.497830363212, 346.869579601634, 360.393272255515, 294.80708478592, 334.389686737869, 384.078878047639, 342.558347280469, 340.936042823639, 336.670778798431, 342.314346370747, 341.075055944508, 361.590880736451, 356.189366404714, 335.636387469562, 330.170195101183, 333.867020500243, 352.095067518766, 342.522361625554, 333.765201720888, 365.458011138405, 346.746298904647, 345.58969682585, 348.107136613977, 346.404141741558, 361.15630186418, 340.03043095046, 328.465426323105, 319.237572138684, 354.211585542145, 360.611268240432, 352.636229395513, 324.13457974282, 344.636917169281, 311.323687515171, 307.842209848916, 331.421483099686, 349.781216294258, 325.65809598862, 356.176139025688, 367.496092277013, 350.210598225435, 317.138100801386, 366.400628920596, 342.020174589102, 322.310924220106, 370.277274290568, 340.480329327443, 339.266232408751, 336.441352493804, 311.266732184533, 334.422931655423, 340.827108650467, 331.783360812865, 353.96222930206, 336.37155373827, 332.313276298133, 345.982325948748, 328.668664522629, 350.233157689776, 310.876524507594, 317.445613729606, 325.309257973149, 353.365189958151, 332.098620017901, 342.605160062612, 358.195279268183, 365.387835749288, 348.602896310207, 334.527524304326, 300.690716114669, 338.994405997737, 321.97398962363, 361.51689313854, 348.629430829978, 331.077692417707, 344.126318061023, 363.617945944473, 335.817119417078, 328.516688183871, 356.259082230796, 321.066846119791, 360.931222278093, 343.669577685758, 351.761993460848, 313.515025334407, 355.832976717083, 334.974985369776, 350.137460097884, 341.766228409464, 370.389461177675, 330.595827305338, 321.955960621136, 346.337761138222, 343.290631856477, 314.508791448136, 352.282735732061, 333.831595486643, 346.080099378867, 334.42926261883, 298.397544355402, 347.62256767627, 323.2872457237, 342.002157836068, 373.185556256792, 324.516362681883, 367.356640043941, 354.337499948567, 340.487026415987, 347.300422111793, 344.28628629152, 332.618567452475, 345.493231251357, 312.044223697019, 334.894434271034, 345.59973025007, 332.510877448601, 305.957772429006, 350.863541421816, 352.254208631645, 362.915691394075, 338.357450172251, 334.800903461614, 339.760888166571, 357.714279368506, 331.970264971829, 370.402990144035, 330.132931681309, 310.318446924914, 356.454239442844, 343.867326182719, 346.468063019611, 378.080925771736, 347.212686801425, 346.655284266103, 368.024974844521, 372.648711200714, 355.96750846977, 334.788481527114, 362.887162254606, 345.228065276723, 316.346395525126, 350.662388238128, 332.911103702877, 354.214225414118, 333.87572360536, 339.833944895748, 360.903965384093, 343.192801168945, 355.239936178194, 334.09791012837, 345.069001035444, 342.699081600075, 348.098990930316, 327.660142217392, 370.223363781977, 348.045150924013, 356.373292781114, 339.443096730775, 364.923311818811, 363.534427546823, 351.414599224036, 328.916326144445, 329.843063780045, 357.496558332686, 344.398483199015, 287.822601034117, 329.336305546594, 344.046849699149, 354.863641765802, 353.74761248928, 323.243218682012, 320.878890053782, 361.285216585852, 325.834480366788, 344.315797034703, 348.912969545758, 334.100367007201, 330.044428094104, 367.082662730589, 364.890634248742, 341.522315162871, 329.809578031919, 374.581393559721, 337.42351035091, 340.101459878813, 344.795538399144, 337.978181449618, 309.78406575491, 318.446802417782, 351.70321042715, 335.813947333935, 313.098677821771, 342.401301929168, 371.089153467107, 340.497488751922, 350.373252552574, 330.145565215497, 364.62761496735, 306.930181427564, 353.478665499779, 304.306924615554, 309.871772305978, 335.266634331511, 333.71154303015, 321.915809467282, 343.597167319905, 359.793989972555, 363.85321089562, 368.012609116653, 355.319809841689, 338.042769190029, 316.560763263871, 318.305480465257, 354.331070447486, 318.481419367946, 301.252342700266, 356.458347361752, 334.654495252131, 343.921927057036, 327.493184276466, 316.962316868434, 313.65395911675, 322.487047425906, 336.388946272666, 331.313734321421, 331.883153559493, 389.612670454431, 364.828948603539, 330.352722124108, 325.838685499789, 332.282958800358, 333.556001285942, 352.27898190743, 361.866579057332, 353.942026157307, 339.935630930546, 360.091254243283, 357.391505330584, 350.265450754371, 312.304904035209, 330.649173358132, 333.071635895765, 333.730821500875, 338.501368398405, 352.34816604276, 357.108866006996, 341.617616618817, 349.670350082865, 339.344526676726, 347.98915986965, 333.010283358358, 339.32104779663, 339.440447000029, 339.527903468493, 338.220912674335, 342.102713479359, 306.860193772586, 347.733112871781, 345.780395481663, 358.530522138229, 393.091700558561, 352.010096762481, 354.39351133712, 354.358392648844, 364.709388749245, 355.898102866468, 328.685671175167, 318.521838290376, 335.696722748843, 344.9915056381, 350.523125541664, 339.911245557144, 357.980232070086, 366.311977679519, 372.847065725636, 341.156123400736, 345.091684081938, 342.143495620843, 331.871996415016, 363.1956936736, 357.424336839453, 347.117717337652, 366.66269306098, 336.7668422164, 357.35459842346, 339.011541822281, 350.128721893072, 343.533517242855, 349.330219524948, 303.615418504639, 326.525445365458, 358.801619653542, 361.576471107786, 368.163369307276, 354.743633124382, 328.372568743012, 347.615861178745, 345.668847427464, 321.350303436934, 348.728440983066, 319.20340162211, 322.78204415978, 376.036027738883, 385.865100502116, 308.359452575175, 327.719121472251, 352.174588181053, 363.926109885026, 334.005834830287, 348.851926510995, 355.884342865693, 350.798976006055, 330.955698901597, 345.812119845384, 338.491188560199, 348.469123946542, 349.891086343126, 341.876377304172, 340.045131943273, 350.125418724119, 349.982313806316, 356.12190930113, 360.221496796952, 349.596981607575, 345.475440192277, 329.148294937387, 357.636560863759, 340.697418419688, 333.809821932217, 345.737211463523, 373.543612127729, 312.021751100625, 331.586932637451, 334.361455077261, 331.805379645157, 342.477981421031, 355.042500563284, 341.646515700901, 366.779983370126, 353.623437787226, 324.829589028492, 345.787456848617, 359.294969979368, 355.10386180966, 337.110506316285, 298.966412882803, 357.616187897564, 293.128637665416, 364.93622673782, 327.912535641112, 334.976078678393, 348.999417853808, 359.646272617863, 381.97610251096, 332.966510338141, 366.794895938233, 336.408786700079, 352.382193614973, 374.88565065499, 324.257047700127, 335.378255585352, 335.576867751679, 323.177016386486, 330.607647445287, 323.444716381594, 313.841114467912, 359.72927577631, 311.879578426378, 360.116206918781, 351.579822469472, 331.733923714687, 349.43304017323, 341.946484155597, 346.557747990043, 382.097021925016, 364.436721604197, 356.029375178978],[516.856613153488, 494.526844209304, 534.746340792551, 550.885936187158, 522.794269451015, 514.375702826402, 529.568827603581, 499.722999109086, 517.88746350608, 509.83597478886, 535.589759277732, 550.304933266601, 496.696370367339, 504.275329323933, 522.623959591102, 534.171312498665, 528.794144414604, 540.811742712959, 474.485552755842, 521.729116332405, 529.507303080287, 548.971651229347, 526.70291113434, 507.309237487896, 496.945796057853, 509.020168583492, 535.258556530863, 517.955071389718, 536.213636321494, 534.654858296241, 501.232182991325, 519.990816653911, 513.113571940786, 552.68330395408, 519.99452071519, 527.571193577655, 532.633773057201, 568.363284243054, 521.0205688498, 541.235769288084, 531.621096129074, 511.809846366505, 518.933961409661, 519.378131367666, 537.427475060749, 517.049798915712, 528.153814704563, 526.223691372557, 531.566801684097, 527.930019519873, 495.093733740629, 520.636650797239, 527.506365918926, 516.376779647638, 531.69343440576, 524.379795426541, 516.262366897602, 510.67989861045, 522.126453106548, 523.875817042329, 531.428383492392, 542.137544062981, 524.302739366704, 497.318567209538, 489.613926828737, 498.448434641305, 524.085492966357, 512.354262494785, 526.104992779816, 517.999487484841, 510.623835112756, 513.057161675471, 536.587422436875, 534.830760455797, 555.678249917868, 527.683320701547, 552.725458935582, 519.54803270428, 518.242326541476, 519.888978574626, 510.584009234129, 524.202298585166, 513.394603516185, 511.314744829101, 525.637594390391, 515.231703577629, 508.990928243416, 522.017088597242, 506.624742960575, 526.495496576091, 552.438336053494, 530.940890119675, 555.420648907619, 520.564555890533, 530.217133504321, 524.119036803895, 505.181883121141, 544.486753647041, 523.987658817314, 541.431815784524, 527.755632191722, 527.213585124405, 490.94518059393, 536.7050625264, 527.691364660869, 558.176733049273, 523.362219857931, 538.991083106583, 533.255503614027, 540.41606460143, 524.326770097153, 505.321508970923, 524.318231644241, 506.420183214814, 527.284635814645, 546.141506987605, 564.840808288324, 546.958375817428, 528.026047632052, 546.468350732344, 520.088306220724, 507.17255466966, 513.153153447423, 511.721269025395, 511.583459822785, 498.015340738633, 516.571828585425, 516.682908664622, 484.320147192996, 539.325352197254, 528.586310065694, 489.395910074557, 514.965428919383, 514.038153773414, 528.805027074094, 521.40236679057, 536.678881991783, 531.348133615089, 532.290683763941, 542.16147513759, 533.809211799268, 537.298599633349, 503.153708066324, 531.635147439293, 504.38959047154, 517.747581380082, 530.900709744771, 532.362528088598, 516.207874931509, 556.441666615872, 535.728138547757, 526.186949200794, 530.490110420297, 510.453343287481, 524.65054722291, 507.029142423945, 495.9457515328, 496.670409063116, 519.934366732307, 507.435269422, 538.67299584254, 505.093828092853, 531.506253547824, 506.686717218624, 510.513570365403, 551.683984699072, 530.935444918464, 545.250511697727, 512.577842232951, 545.456044843339, 497.781844361197, 498.088670437684, 534.577236458162, 525.485559074225, 500.271675566435, 493.707071353136, 525.055995469315, 512.030125874695, 527.495846975786, 515.00178364515, 540.32710921722, 541.988890966368, 531.05252005986, 508.353273639272, 517.157220716807, 516.523847306008, 524.460252032889, 518.410343348845, 516.003513704918, 512.523418170474, 524.317587660179, 526.160740888581, 549.9476256323, 494.846924933872, 496.918450352494, 537.833068436539, 514.926094288829, 506.256693052906, 517.965151465042, 503.883924157803, 505.269657718444, 522.532140278839, 516.975836300398, 521.754555638511, 536.117226684464, 546.361611796786, 544.130840588324, 471.026768951955, 532.527488481839, 531.040534694929, 524.825804685766, 547.776995881467, 538.779941268116, 529.026413910142, 532.644714591295, 532.21204356424, 528.376680905313, 529.903947547002, 523.50649029132, 507.741949408158, 516.05989013357, 538.187609687535, 531.409494998513, 527.99490455946, 499.611181800635, 523.393211646863, 495.746349265232, 525.632254088651, 527.789603056244, 541.481408124411, 520.080890366105, 506.628109608444, 520.640673184559, 528.998898481991, 518.981483279371, 527.829184532309, 483.931116781992, 541.183341114201, 519.474647844938, 523.710084693752, 535.057313864872, 532.753399146269, 491.418707140447, 529.952835458, 492.864543294914, 511.111474568568, 509.957523307941, 486.415029006269, 541.92948019427, 515.973900406811, 522.557655750303, 539.582250927893, 535.326648192023, 516.94362064248, 536.308678694502, 524.543158361466, 519.487127372622, 518.639980844394, 547.228547894733, 521.419648767111, 533.753289814863, 517.194235882552, 551.784568877047, 522.693584553101, 519.846389368006, 514.8035264822, 540.117541513449, 520.961786933954, 522.462063304892, 522.199012157555, 527.558425709449, 521.462869955465, 518.270603780828, 546.203493504362, 526.790085872538, 564.670848925932, 524.965521751845, 545.342397830354, 521.117956375692, 523.763975131801, 544.923863528898, 509.021577690634, 531.314700012856, 521.935214035851, 521.831663083211, 529.255683786707, 511.863262214694, 521.404838137446, 535.845923293362, 528.07935423579, 528.417014953286, 514.790148191764, 494.866811537246, 501.662013936199, 524.780847541013, 530.287878668557, 560.169512288791, 527.944826417877, 519.736113028667, 525.338022773323, 507.366219759048, 524.498230946117, 538.518155760627, 507.821304214071, 528.296968028544, 523.813830193099, 499.653335137712, 499.694449490494, 526.165000752858, 507.896340579692, 511.585236467785, 533.500910660472, 525.007679917814, 521.268567000444, 520.252846738356, 532.066946221353, 528.464089496189, 526.979764742518, 522.89954602682, 533.004595690142, 534.288121118442, 511.155749653051, 539.262510482948, 548.012521106013, 514.182947021768, 520.944871024642, 522.820394109596, 510.516054707455, 525.999154429656, 510.896850252814, 515.686268134249, 484.510905825031, 509.874496689962, 533.447230495334, 524.03044477867, 509.713033576558, 521.259054730922, 527.314947966215, 519.44625686423, 524.667308092719, 564.528027497902, 524.646845093976, 507.937983334506, 527.451360574789, 498.813265159247, 510.712046149657, 554.890152514724, 533.187010409692, 528.549715298487, 519.942006908118, 547.418806366877, 506.965614478815, 525.790672785469, 528.778461123035, 511.812259548168, 524.498084428094, 498.501407808369, 521.959704801581, 524.581724348176, 551.73576936406, 539.843826007771, 499.693492069518, 528.639055048106, 516.419962795369, 511.880333685881, 515.049514598669, 510.165088120668, 513.317621237062, 537.529153535901, 507.350744543638, 539.373408214391, 512.294359069793, 540.873235145261, 505.156669264629, 494.419840411915, 510.67002201055, 532.587207029611, 518.766987156286, 535.324923349581, 519.429066392461, 527.465956905967, 553.270472800074, 526.442162509306, 516.575828653191, 522.958908641068, 522.072920598817, 523.146706851917, 545.552813136475, 525.805246886602, 510.52602699149, 497.499662038258, 501.968915894439, 557.881894502926, 485.84603850226, 513.762443072286, 534.005867764727, 509.164045479342, 541.52122186941, 548.862325927441, 532.331312658104, 514.326576064284, 501.83858181042, 547.021025982079, 532.418284848243, 514.703297116556, 520.02294864771, 538.893685559092, 512.65495207117, 505.96894796502, 501.697929207658, 527.563141216486, 518.675684557366, 551.849856823621, 546.775894074199, 516.436058329455, 524.828466004009, 508.90027945098, 544.089707816329, 535.541533363314, 524.157632528969, 526.941006439586, 522.263966367056, 537.984681987116, 498.061950586914, 510.676386194766, 530.329115630454, 503.989036429509, 541.51477630106, 548.83615828667, 532.790981669374, 556.147424022708, 546.906273305279, 549.085908560559, 503.336339534056, 516.675499213418, 544.345260428487, 523.804542363063, 474.267311519047, 507.997490829704, 503.561241084524, 538.330865766406, 531.959436162217, 531.413745119602, 480.292524899736, 507.281835351342, 533.367046734609, 523.124612180429, 522.392234193037, 518.173804611234, 542.147647028174, 528.950472184045, 501.900495455135, 543.414723541658, 517.945195801063, 522.282479261594, 513.92079354016, 525.133939017839, 505.832677205326, 531.387039102987, 537.732965146003, 562.686841093055, 506.574857373476, 511.781461367825, 519.749363875652, 534.228575673778, 516.856836535646, 520.985279454941, 525.28619449301, 552.376715014602, 550.314395972624, 522.121461477063, 537.472666531723, 541.9411927629, 541.47191467339, 530.43103879112, 529.288553502758, 515.967913364112, 533.886787583136, 530.651462354458, 534.67774332964, 535.177147280656, 510.556890871423, 512.87073584968, 541.133039886711, 530.309323690123, 533.75564622446, 539.389752324191, 516.045029637383, 519.317092523276, 533.767282840609, 518.947195564512, 495.106435829258, 544.271137485344, 532.522396188493, 532.184766913897, 533.825199766285, 502.115977471935, 499.935737222297, 521.05064369171, 534.326428437711, 545.586414509921, 527.566934226052, 531.586656323244, 502.108930185555, 544.080433458989, 530.119658518918, 513.975915975427, 524.528372407992, 515.087380746141, 519.251729769803, 543.900292994811, 515.320554242914, 520.702385693173, 519.652463656449, 519.857314128826, 567.890083474718, 537.753293242511, 559.012896147091, 510.757922260583, 529.52473263242, 531.740097504574, 542.813947257167, 520.876739271586, 525.980850164799, 549.2289813606, 532.592869648922, 525.876250723394, 512.426959697122, 515.994096250119, 543.762916145728, 540.19430775985, 533.851047975365, 520.88515991264, 507.032728737476, 514.519574814983, 520.191017358423, 520.687784395526, 576.34911705449, 498.897065967363, 518.777515391876, 529.641683323687, 555.305246710237, 498.3084896337, 544.413306009781, 531.560515975077, 547.416580828104, 532.615738155404, 520.484110746483, 506.308508814416, 506.007855450247, 496.227975610126, 530.110252046569, 545.058094861856, 541.906127980858, 553.248855640595, 507.122656099608, 500.561964527616, 556.832287761364, 550.055639712, 484.047215715285, 533.019818311545, 553.389434869135, 551.597938139526, 543.59126839374, 495.37069162657, 507.923743349321, 520.392952830127, 499.337284837728, 503.584666569472, 526.480378058694, 492.403097439243, 526.760439981325, 542.839083340602, 537.428181173839, 555.647839546588, 518.149928890421, 538.024091598796, 529.40424225883, 547.761817359772, 529.913230878852, 519.05850905991, 519.4154021691, 518.206421257192, 524.564952050704, 509.631845606144, 501.606997075007, 536.93170131047, 547.520053526937, 522.874922068189, 506.878247575575, 555.417065317365, 540.449158919419, 506.340971797848, 515.773523892863, 510.032783590888, 536.662530787805, 528.371790500286, 526.016047517574, 540.185476577865, 502.059232248123, 521.053555361848, 512.152646823711, 528.109098210563, 524.01027323986, 496.194038339045, 521.529469194057, 522.521303642104, 540.878151992316, 540.869213210042, 524.425087500057, 537.842042828722, 520.765790691918, 541.470887650034, 505.066898430122, 507.910152440848, 526.661896239688, 529.529600325605, 521.890058542179, 518.432558223735, 532.655845892498, 519.895553853464, 536.463531990952, 541.48390568265, 501.552552042791, 518.427708654902, 531.405519736007, 521.354057977401, 519.719810564538, 500.656067786335, 516.487073280005, 557.470298187333, 530.196997430806, 522.902183663679, 485.175291938569, 490.503740688123, 522.981929290562, 555.888740576508, 536.806733529521, 509.787832829657, 509.374745235624, 506.004975856075, 511.54768307435, 519.289401471723, 544.32205684525, 526.429802512283, 527.172936474969, 524.239099862111, 522.251684305137, 520.470902348606, 496.559782287335, 566.835118848477, 520.608249475581, 516.934138334107, 531.746550549494, 524.301673289303, 525.707218768256, 524.890898640278, 530.181976532523, 548.0486341616, 515.54580142312, 536.852526115341, 521.57598191125, 545.055565509331, 510.263993230044, 509.070691176554, 512.312161560266, 509.727436918224, 524.472432222225, 519.323856404493, 541.014284057787, 513.657325870876, 504.486847359767, 530.918108912167, 571.100615206226, 494.164249259044, 485.002972824806, 534.351254733342, 512.72500922968, 548.280187328018, 522.174719653385, 556.344403749588, 495.639711568055, 556.029720501811, 506.197779077929, 541.296505233194, 519.157107702452, 500.67676199967, 563.305351453205, 553.170841252557, 509.309720082063, 510.406208840257, 542.226058013188, 561.433742395485, 512.504127514625, 517.811172043443, 495.914453124681, 539.241204018015, 530.06975953629, 505.23380036732, 528.014997486609, 540.938667738017, 543.471632162512, 528.801512153231, 510.66171581354, 525.74086820566, 519.116978166398, 529.76524105856, 526.284895368039, 497.746306599078, 529.816709751273, 478.028408776053, 490.155425336729, 500.12453912778, 511.749488279976, 504.47297538959, 540.145501954338, 505.513294501231, 538.643263739911, 576.694827757559, 519.800909031055, 546.103038264409, 509.167964970062, 511.414987594103, 525.209146812328, 541.420327079705, 498.301667535581, 529.461038350365, 514.122539658036, 538.771360319377, 560.767534903871, 537.239790049591, 544.56136237467, 528.354633334756, 538.493297187365, 516.845779332516, 518.413293820326, 541.840385117144, 528.285998331035, 519.354664979135, 513.371449753535, 509.302476608807, 524.36437692348, 505.711901718542, 523.899660492577, 482.430383460018, 525.701883233726, 488.145058985684, 498.625900136123, 525.867628956694, 530.908067377059, 500.47362053732, 514.427003813773, 550.891842889496, 527.434256493963, 522.461171561884, 520.968540188474, 517.368807530848, 521.116478739053, 534.97272058396, 528.494918647757, 566.380181310012, 524.569935912321, 513.518096133708, 527.59249804392, 518.4280515321, 483.194748073438, 535.526174492206, 511.071250628319, 520.772538867472, 527.954977948069, 506.013557128533, 546.446352294986, 543.703455557715, 532.637991432464, 540.12291221701, 513.300701208535, 507.721335571352, 532.210867537152, 523.212926790172, 507.640349652575, 505.85002836007, 497.439084139568, 508.849023909864, 494.331181159396, 547.426082085883, 511.665113672607, 494.845352971484, 531.042454184305, 537.214774167793, 530.965365425608, 518.564158382694, 504.90879293239, 530.363715888943, 509.184348501767, 527.879381472293, 519.524526705229, 492.51476093505, 536.175381320742, 498.804423241136, 523.136899050339, 500.9010919915, 536.999688093808, 544.453636069166, 515.107327051023, 515.951469808441, 495.613778567511, 525.567728126732, 519.841148382172, 519.691477673048, 528.457576902508, 537.135182264075, 510.343725691545, 506.879815594254, 536.813428424065, 529.450050019595, 537.482531650197, 514.757015021452, 581.852334906132, 510.673358461199, 519.854577077793, 540.768343975408, 540.189318442268, 520.961049378303, 525.961522685677, 539.116130592081, 559.081824757916, 534.144299085488, 537.033290658941, 535.544534686809, 514.218996699573, 531.515231299009, 546.499183676867, 509.228681480903, 522.989923276398, 528.258749320966, 525.891668329816, 511.178651073694, 542.84922353594, 537.024593882899, 507.101932656841, 538.889063542949, 522.953500064176, 509.751816581577, 506.929138953068, 539.393967056857, 516.883975201431, 528.883456927264, 499.800178941496, 538.35059175141, 544.351997743023, 553.213278197649, 517.686752233696, 512.664644540408, 549.831360588732, 520.522975476406, 530.7398612838, 549.294710687105, 544.193310188594, 538.870157230108, 495.945008123918, 548.563296342343, 520.283853412591, 513.075257172399, 486.271724122164, 491.970599304094, 500.485914451179, 517.892909404901, 482.254973234336, 538.561791743311, 546.371591741792, 542.344251943603, 509.75969925837, 531.836409791006, 539.682935499286, 502.6599598307, 527.486503405642, 534.97509202221, 505.962313889966, 502.515200317034, 501.745090847849, 503.01861745236, 538.988583784407, 523.32178749469, 508.270097052622, 491.701411590573, 536.918219602717, 500.735156224433, 522.792697183776, 509.082450975495, 517.062435253505, 498.717608487333, 509.391431717214, 554.918258695719, 522.914464470058, 520.849577737327, 503.123088889381, 528.676175688059, 544.605963387525, 493.950034335048, 548.238914503828, 528.710540506035, 530.813485249974, 521.996744109859, 521.203359222874, 503.614944737686, 538.056237134821, 510.595843935976, 512.344826965604, 521.046372048541, 520.53623565327, 498.544507861261, 488.731516087966, 501.901033585953, 509.919737931464, 546.30917274888, 526.20936968815, 502.44769322212, 527.907866429861, 503.079340689271, 495.567055974605, 536.951642781112, 501.28790806074, 523.065988423912, 519.527663748328, 508.127808401786, 514.328711404661, 551.828325993114, 522.345395962121, 509.32712222195, 526.6691084699, 523.742048472727, 530.424142494611, 514.582323383933, 527.469038797356, 543.221898458332, 515.857647510766, 541.585652015486, 529.912522545417, 514.256609111811, 508.652635190486, 541.877474399761, 535.039233987215, 511.740793351563, 532.984235944927, 530.124761049591, 537.04258568596, 553.573511238558, 492.286558665853, 516.742397783302, 509.37551327387, 542.83887545039, 518.784688942764, 505.559276725463, 516.268588224924, 529.966620717884, 528.842815195733, 523.173312966163, 487.47557159639, 544.587377529533, 508.539026868258, 520.023884497242, 533.828541633691, 520.873365158563, 526.794136828463, 539.787382029183, 512.03225775389, 520.940558205124, 543.883573366575, 515.491583901974, 503.960274322365, 529.669631969524, 517.086006639848, 508.451391914514, 516.061717278459, 526.600525094376, 528.491511564451, 498.114911605478, 508.491224630219, 515.742083159549, 533.353856655308, 549.478093578042, 500.484726186961, 512.784265656853, 517.626759475081, 516.375323617706, 533.169106870557, 519.395164289653, 530.548677014136, 527.421491642933, 521.796914210679, 505.392560500605, 507.233064187181, 518.244631932096, 529.813512269711, 520.678524027957, 526.311392483342, 490.27108246256, 497.300929757601, 537.046912965925, 496.722294503381, 534.358135958562, 486.354789668998, 539.54411409221, 520.899955404501, 510.759897333957, 546.801788743027, 507.131725659465, 512.581201554412, 538.868951288793, 501.187136954528, 547.685637969277, 546.585487970206, 538.790870235412, 538.982364679836, 552.491482273706, 530.950880050416, 527.378539873496, 505.312031463502, 499.447027735907, 524.189799801865, 531.362217913466, 511.72395206988, 554.000631086646, 510.921678080752, 527.648760815787, 525.304787159654, 530.699088412216, 527.209744055679, 512.574346978783, 517.934066714163, 514.22690555062, 526.929966966929, 537.138471088218, 496.624963872434, 496.131713526772, 492.583126426471, 536.011518123115, 547.132750188779, 531.570208391203, 496.686816320571, 524.777530090862, 528.271540747569, 548.699147745777, 508.464108178508, 523.463645833091, 515.188695990635, 522.70665374823, 546.19262840239, 521.92745412333, 499.907332089951, 544.026720606818, 531.715320877296, 537.083829437021, 532.353346493186, 498.3922237228, 501.568594102965, 495.947231660518, 517.110094048818, 519.533530280221, 506.287298436714, 502.55348478678, 513.507267409034, 526.813053182249, 513.666599512227, 557.324473758622, 549.552568998553, 516.210381364214, 532.167949041798, 554.958382025304, 529.348977780519, 476.704811401329, 523.873741666485, 524.142635172214, 540.274943018701, 544.330551976096, 524.449625041264, 488.94494406298, 535.601927295906, 535.777795758183, 524.276168103801, 539.373409082152, 525.012300705364, 530.701450398928, 521.052936850283, 510.748406934581, 521.916078317717, 508.238109575917, 541.4147134866, 532.570397533079, 537.350525318062, 519.048458212563, 527.59871950461, 541.052582724513, 507.262949215905, 521.596211029479, 521.93378680563, 526.928419644973, 519.506695126426, 527.348553116168, 520.5024591287, 543.835254970639, 531.90608434259, 518.420440269511, 543.43691456869, 521.433980289307, 539.524191393195, 514.275373936672, 541.557847514321, 538.207792707513, 503.856133508769, 535.169037085096, 551.958767137056, 497.977094490908, 496.30795197417, 515.361663734577, 527.949954431343, 535.053749265244, 510.780680964346, 532.828158754779, 511.464288811585, 550.858191837241, 538.395715319492, 547.78621733132, 481.125958839059, 528.044854931029, 527.118302670263, 522.98721914029, 559.209125893374, 519.273685424949, 499.524921387668, 530.688048412796, 538.965974660113, 503.582098760097, 531.391968715045, 540.254850472677, 506.150216778132, 537.458993694186, 485.250832555569, 535.130791388279, 527.802402168009, 537.589813091442, 525.366244394455, 513.096938680704, 505.522665857996, 473.846369983244, 536.87212185183, 527.556894353883, 531.391009281743, 506.837797492377, 535.164881467271, 541.218872373881, 520.466782334673, 522.236308624211, 508.030091287198, 533.542755124915, 527.385735676665, 531.930829017709, 524.324976951207, 527.256057889221, 486.801869843693, 538.048079821961, 539.964573201235, 512.86183047033, 528.444358337065, 528.733562759438, 521.69946106559, 543.630505661213, 555.828548453735, 504.832146972576, 505.624906251513, 528.847381260548, 511.966114205117, 505.772660256274, 520.439904276049, 525.549421266867, 499.221599257709, 553.561516578267, 522.894578984145, 509.678018534727, 513.423460094996, 532.085333331394, 530.092423547424, 524.273374680201, 532.745533095905, 517.912564756398, 540.579327042764, 507.941202352215, 525.671694090346, 524.295936566794, 528.431178645862, 515.012806255186, 543.872386692322, 506.062745653685, 541.730994381116, 496.078341879967, 510.891598860952, 512.109970496352, 516.057909615545, 499.786015267905, 527.209989327941, 542.498698529243, 533.259645037481, 541.665940689186, 525.372213751508, 535.538441129891, 529.337494105943, 518.768029933047, 526.845969579994, 519.061030182181, 517.958514287173, 536.363363256581, 536.116669151578, 557.537146203364, 528.057435509022, 522.278990666934, 555.741217954375, 511.581709125231, 556.160699779518, 492.900666875819, 534.077407595668, 533.151104612069, 521.451885945473, 515.672440261545, 522.204672234949, 523.67995320067, 517.672985480508, 531.732016185343, 594.317586038062, 523.58637383016, 482.985627248227, 538.651661767484, 530.612177331246, 514.834655682235, 514.798772210835, 496.126897979444, 493.488878053545, 511.052736675776, 526.992547465408, 514.90392726318, 516.19726945315, 548.419591481175, 505.286134178129, 509.248108322724, 535.348895758856, 535.984440556841, 504.563084375636, 549.220010565516, 507.388583690853, 527.874048486706, 521.817888629993, 480.631275164013, 559.201568741043, 538.636790718546, 526.087861598036, 559.189393571897, 520.79844883081, 543.565153748643, 532.927236070813, 512.097485952285, 506.543507219764, 520.607153326918, 510.138956725697, 525.210500688264, 528.206487112063, 524.498069249877, 542.991468404774, 522.503677531295, 509.807560243084, 504.449313411388, 521.367460241863, 525.147177304513, 510.522442509989, 507.85282546981, 540.770435612889, 527.460025337848, 525.221194053614, 520.025574832802, 490.72233791395, 493.953900577676, 533.280593506706, 552.293683625365, 537.340026570916, 542.161400273801, 520.654698111591, 566.111621162082, 542.583994822334, 520.481924118336, 501.964998184405, 512.224843966838, 528.623428413339, 526.255074978233, 532.800764668854, 516.085130195303, 512.852348287545, 542.594155064886, 522.058062807516, 511.194828686068, 499.931128938325, 535.796176070783, 514.615942886526, 508.581638427375, 507.007399032705, 497.7387702909, 537.133118662065, 533.556040344425, 558.078289674512, 534.795641202724, 513.921738349114, 534.355119416399, 527.519756571481, 514.538703988449, 506.627319405528, 521.09669383818, 490.542283310139, 516.3802942392, 540.00542680445, 519.003111811673, 525.025915868189, 521.559508923351, 518.04755573313, 526.46314761113, 521.770124978973, 547.68123361842, 502.772098272335, 512.332184673208, 518.871627955727, 523.786867128384, 532.512615786054, 494.633545763474, 505.602531520725, 528.280448979903, 518.46369265776, 534.798202662343, 533.421739627491, 520.84589803028, 496.491690300937, 531.878942047878, 525.916152051201, 514.210141222161, 566.613219722825, 526.287014390351, 499.512865578462, 509.217554487515, 524.589840014492, 497.17105358694, 518.879068655418, 505.330651509352, 509.413375248016, 549.501352818108, 533.005124170397, 531.430173591847, 539.294872269379, 526.630701548498, 531.638715461406, 537.088452434092, 498.251045058538, 493.226391696727, 542.797567136842, 533.848889652442, 510.154869670184, 545.660178498892, 536.302755143409, 483.220169249911, 515.304595422169, 500.680892637851, 499.876780977938, 551.161054466381, 552.692786479793, 503.68113301366, 533.374029931685, 531.274255965877, 495.249360421506, 534.929790448638, 534.565518304281, 538.372152360026, 543.123293373801, 547.671648338453, 555.915939440826, 530.583533905877, 549.757130335312, 516.82957350627, 498.881065662465, 525.62718282033, 524.198584798172, 542.676456564265, 519.055708267037, 491.640256975779, 551.895152586612, 502.951586698707, 529.065001380167, 506.315784207659, 524.246481146012, 523.235286761998, 529.753838769418, 524.645530554076, 495.556228045199, 518.722825510309, 518.745470826885, 539.223116549002, 513.335601302945, 522.858775320315, 535.857054603473, 514.54907433035, 502.826989234525, 541.233025045529, 518.904187253304, 558.011479780234, 515.762862909753, 513.964857952513, 562.603608716211, 538.239449041969, 519.860745535902, 539.417597410696, 534.608214281836, 528.267833535624, 535.250133238838, 514.450362345811, 552.269334939502, 483.792161911697, 543.302168236445, 543.147532954586, 506.80037395032, 501.902641649213, 516.518083070248, 557.236037110299, 512.47843534462, 526.262458845048, 525.460797963155, 543.953513608133, 520.716515789022, 511.870281158229, 559.698514681785, 494.477842448517, 543.116021674135, 535.417009699307, 547.132044757441, 521.132628845325, 538.828972195797, 511.290459191245, 534.177182962984, 525.769320835028, 534.571863072442, 488.08874542302, 546.78858077534, 534.582006086571, 521.747601498178, 537.918628672813, 510.331576758443, 541.382657345837, 526.66690386495, 541.081470341252, 539.510973502767, 514.428851869378, 490.883044586569, 517.965606509824, 523.198398137054, 529.521207170441, 498.619483638606, 536.906002852288, 572.293503998409, 506.89025996431, 500.790419675726, 539.12560672519, 525.122031578521, 533.976006206095, 510.005370313057, 560.376153840294, 531.505408441846, 538.887297003861, 543.958984093718, 516.542725021621, 512.516219228751, 542.604234655397, 539.848038925194, 513.058072459217, 534.853077799295, 538.583713639419, 519.898776368663, 563.428658304906, 505.168852768278, 525.546959606152, 506.092393848002, 513.968323825363, 539.127007462614, 531.738066011986, 504.595111619672, 524.201500619082, 520.462376246198, 495.507135417775, 532.10889592942, 541.58337049142, 537.527349793231, 516.204223254929, 536.550061068061, 513.777329957836, 511.85467471861, 537.839048859438, 519.89897771635, 498.487821481753, 515.787677048896, 506.738300974401, 534.635276088498, 502.319869904842, 558.053089412982, 535.126801094001, 520.112172413443, 518.034550614945, 482.282141894511, 539.442354902218, 513.279786975885, 525.141969947115, 527.04103921553, 526.837642054691, 510.050429854042, 525.717550257147, 523.064569670758, 530.459513467553, 511.996720626671, 539.109548862122, 530.38085883997, 504.612896690104, 524.572176700219, 525.599340515615, 533.180190558081, 525.358274769223, 527.263350093561, 524.464559637593, 501.67396376309, 529.296244648233, 491.137880593152, 506.647724718555, 532.783803433259, 524.755263728959, 538.83612562741, 521.97656494121, 502.002361777879, 535.963711116157, 496.024799541715, 533.308985023244, 555.059703764383, 504.667638487753, 497.132257155013, 527.503926052796, 509.46123261519, 523.033209683833, 506.918249699979, 517.61605802166, 512.402506357559, 523.187314388908, 502.914530406609, 507.080181056863, 524.567205096192, 504.75381190738, 496.029417087366, 518.936165319901, 541.699570837234, 531.229172482873, 536.550881068343, 510.777202372343, 525.282236622985, 515.328897112744, 551.216936816382, 541.862140224816, 533.05520640912, 510.978463007948, 556.332497333632, 533.490213662057, 500.92156455309, 513.112046549214, 537.229266098999, 503.250572589034, 535.477089819914, 550.693374228899, 513.265676234071, 525.596342648102, 529.694907080374, 539.216236275272, 502.066819041485, 508.221933899681, 500.047168643492, 519.81955335131, 540.527635563476, 535.377410525687, 510.196467900226, 518.376296340658, 514.660522370789, 546.21250145209, 558.82631843041, 530.238294169456, 526.210626238668, 513.186539383771, 526.506135352788, 534.355038889872, 528.675509992367, 503.782418744435, 521.150290912891, 502.703652089404, 529.773282666136, 505.490983585349, 500.741750807963, 549.456056457292, 519.648333304533, 525.159908754506, 534.310289732712, 530.328649227449, 492.004999277392, 527.936473735215, 537.083206704861, 525.14295547928, 513.40785173828, 523.188223573585, 508.581475760614, 522.785390074509, 532.816025175728, 492.189223876895, 515.769053003571, 541.393816305086, 533.154970296393, 512.151262636394, 553.711041125071, 534.550199982135, 545.943343460906, 554.308261710199, 533.718411153225, 541.22184816592, 542.487639466265, 522.475284690785, 532.067968294956, 520.070140433298, 531.947181340994, 554.152504767667, 528.905443718947, 526.784138677722, 518.162248346013, 507.977476602991, 528.091494028676, 516.362763953268, 540.843579249222, 530.114262786241, 524.902607694444, 503.168823299781, 515.677055089268, 530.594737661241, 515.147604096079, 495.86047805794, 539.369426078645, 515.976551869168, 486.888084202691, 503.223697925246, 506.949362771219, 503.145734136826, 544.148377230555, 509.727991954399, 522.569134696712, 540.013897151573, 511.470548316192, 512.500164059408, 525.938907180284, 526.346350939131, 502.30106474124, 560.495022286981, 498.516344285113, 546.868908213205, 504.237292071858, 522.259543182702, 542.243966162774, 540.496261686822, 527.663301300232, 523.104208073993, 568.684137834858, 535.265001105406, 515.517041091, 490.739308550943, 549.033039382045, 521.022252862762, 549.939760351679, 509.087978227957, 524.457451132027, 496.969373748825, 510.428813648295, 508.288265731421, 491.753577057901, 553.483642543568, 499.266771297433, 546.117204342496, 490.079795109428, 511.255941614498, 514.804229615709, 540.780245282829, 517.880162126502, 551.648466969641, 503.274274735014, 518.860833615566, 516.168641584022, 492.644104155255, 520.306928402365, 516.081360456609, 544.300441165998, 495.22077012479, 533.58847210895, 521.582230472031, 511.423240389647, 522.218482478608, 525.704597706472, 528.50966024841, 515.190579512052, 528.031197093309, 494.617138749245, 541.217859571131, 535.255197523395, 519.332165666594, 538.204819977139, 520.927274880291, 527.691557899441, 536.033895349857, 541.96372634432, 535.51571287334, 508.80202014775, 491.20006960373, 533.261304592209, 537.287665630984, 510.402414701329, 534.647950980416, 503.018413407296, 538.917355849712, 501.911575376085, 537.0371128917, 501.462614428568, 529.92119051925, 504.073632339613, 575.132904223043, 542.042602329485, 525.25438210753, 522.362292404826, 537.595516644071, 529.207331851874, 512.821711213216, 508.13792089176, 513.459421228363, 541.941844260519, 492.251118640701, 545.062110592356, 528.587542055706, 528.417000215043, 503.079785415073, 536.685718762278, 512.66953213346, 542.857731170481, 524.735280697293, 536.327448111373, 536.839219426169, 547.940660742202, 510.562650166152, 534.838333315964, 538.432074823935, 511.592387805054, 500.182525057657, 516.908330644991, 534.757862646785, 515.927548955194, 536.839082095068, 518.027435695005, 537.7747992018, 524.885736453904, 539.415585506685, 518.863328733041, 523.108965571939, 535.586180131336, 513.832536063785, 525.784456907598, 511.465679466391, 517.356498276325, 529.003565923539, 549.531908793188, 498.198928424761, 517.197119490059, 554.78020411838, 506.864344396193, 519.530440852237, 524.889824680876, 532.296983512049, 538.170875518887, 521.663366900636, 526.459465647069, 549.916320199339, 528.499961189572, 533.63531039513, 522.604875555028, 528.515427488896, 545.937811633915, 515.109489595817, 510.551511541781, 542.250294325784, 525.464685327516, 544.049017151421, 505.60851191211, 518.191333611272, 499.206879441487, 514.230372328066, 547.579039096852, 543.58690399601, 547.659217577814, 508.305151430324, 545.959952656128, 542.969335385975, 529.564764663626, 547.583380583391, 518.98344807429, 512.294699595878, 505.403161832533, 504.021219986251, 500.4504125364, 520.532457964666, 517.589141263864, 521.708173719174, 520.801412271863, 507.918106522738, 519.649454587162, 543.636577979745, 525.975326463327, 529.050636606347, 545.751764071814, 523.925839607803, 516.841011079195, 523.394726762538, 542.554495279372, 495.425956267748, 526.233919177577, 534.644385569913, 515.752657297943, 533.899525230587, 522.321934608402, 525.112091064191, 553.786460445484, 522.916503555944, 512.395817333457, 518.765101844075, 531.944654456442, 519.642680053767, 538.464800017228, 534.576994170068, 523.569692481884, 517.82587174004, 534.793949410675, 510.793149495365, 564.232102647436, 561.022700307349, 547.075619235086, 501.872526870837, 520.811660986161, 538.482043190855, 507.763890191953, 508.573478130222, 521.929421862257, 520.05559495412, 546.11922906602, 529.829356486465, 542.010071237992, 520.24043674453, 528.790221324479, 537.94123134674, 515.333965751729, 516.047568743593, 517.475986791755, 526.545483706691, 541.608264343505, 547.824148404581, 540.324110133602, 504.091339659901, 524.617087851144, 544.232400166961, 499.168303314031, 503.369415662848, 505.907955403097, 512.3284443854, 535.757472093029, 532.717402177878, 520.846750141926, 531.495742681769, 518.922708202787, 512.683522567048, 522.094726467603, 539.64955966414, 519.365476783292, 555.244825135108, 526.873029467833, 525.369646755052, 528.991291672174, 545.517553395185, 540.381000274157, 493.837183503694, 522.698851599346, 493.401089015596, 520.861749365666, 516.294866259803, 493.080048214635, 533.917261633448, 534.500553550979, 519.826241533829, 546.073782148672, 520.782622892781, 531.158627866436, 518.314607544238, 532.404269542278, 476.296881392649, 534.69180154309, 510.06294349576, 518.576170576965, 538.985885508892, 543.556281084088, 560.279267623633, 535.819658014839, 513.69858398998, 518.614396248702, 537.37061018357, 540.290608792486, 503.708930836084, 547.737986926293, 558.162094440709, 537.426323451721, 534.882548259713, 492.812132197229, 544.571915795596, 500.133814516916, 525.602955369519, 533.530276890004, 520.007184099414, 501.94060406131, 531.867022584035, 540.277050794868, 551.784860214774, 565.923533807161, 541.617533046167, 543.940896284015, 486.632672052386, 506.33425312437, 491.038550265152, 544.769231564189, 515.448172943289, 563.230984199098, 531.237295726654, 525.260478870556, 509.828359703342, 536.364113960399, 553.002910154909, 521.849477450564, 490.606440467581, 509.352460434617, 513.605352608325, 514.247309772293, 533.445309463908, 529.847133712437, 509.480336388009, 510.140639385047, 497.70922067084, 533.793961381312, 522.914411980294, 517.279753206165, 539.922316317768, 501.218756594352, 516.599327294278, 525.430267121773, 532.557807283966, 512.920943725225, 510.375569030126, 517.120589030749, 532.521365812076, 517.817802529748, 517.592394787772, 509.385115920559, 515.517677664189, 553.584171306925, 504.622904602327, 541.104727611157, 485.106670565004, 540.487427619886, 540.050294278156, 528.781670545733, 547.6387204915, 504.390455584192, 503.467289880525, 523.44751110146, 533.579648748845, 532.748460903501, 512.274474714964, 515.94479270335, 533.302244468851, 509.306443508439, 497.528404351153, 530.392347582389, 532.117720419988, 519.580753351664, 512.782782527842, 521.822593152913, 501.600544228617, 557.025904419726, 517.048948485174, 508.17944583182, 560.783194517141, 543.435984677624, 542.568020956846, 505.044706595244, 523.25178097098, 515.182482729812, 505.164116212501, 539.477922250963, 526.377877918235, 527.5255562865, 506.371611451486, 537.208808175028, 554.805235387253, 503.830242183379, 493.130841748666, 506.874630349061, 526.747753345863, 525.651928472168, 525.176587661325, 535.523090139113, 553.128734203212, 538.469735488226, 486.221321086215, 523.25350175469, 516.39315396058, 531.339903037858, 505.724835146843, 531.419492991738, 538.793868603856, 518.832371170083, 546.238911761156, 521.298142089695, 520.937763918564, 517.334657765187, 547.554298154108, 517.043777857987, 529.565711971093, 512.571260082488, 517.965648055301, 550.82014690746, 542.190115938197, 515.446449563518, 529.47623148884, 593.358783655186, 506.224921050164, 507.487064614797, 547.789067555391, 519.275640569936, 545.700118247981, 535.134702322481, 540.478233378784, 502.733540744412, 529.95843329116, 515.305639276253, 507.67679271843, 544.386843053807, 516.500160588862, 549.275292787291, 532.539065954139, 524.458567830063, 552.491936839927, 505.382121214296, 545.90432535396, 540.168732899991, 526.848675310832, 508.635831319275, 514.242430530504, 497.795333652089, 512.899448427851, 537.056838950871, 536.752546087512, 545.753544844825, 550.832454201458, 513.529669409534, 516.952523055048, 523.033674499956, 530.511001134142, 515.286789548649, 543.311600896171, 533.993631171054, 531.796838194219, 530.397402021434, 516.654235305027, 524.204726823059, 544.711411028325, 503.150368601828, 529.387590402003, 540.188286628898, 494.879279197976, 513.706872961754, 498.862437096333, 550.233729647978, 507.160988672228, 539.833701941744, 542.996879123036, 504.738232774254, 507.765173830324, 549.749757911201, 539.432380366054, 515.372486087176, 534.981079302508, 504.264491845358, 550.085868057657, 508.736427412148, 554.092136253016, 542.911729691114, 520.852710416411, 546.144247102661, 512.95700360951, 527.448406197132, 533.782345721537, 513.209669666435, 527.940297370575, 526.756405180252, 515.167450487387, 518.173450537805, 541.847142541268, 532.376289154076, 503.978949335267, 495.736138716968, 543.915262331517, 544.744284971069, 517.825398315503, 523.770902684783, 507.7378553971, 482.967193065424, 504.957934480041, 562.09105074579, 509.38225342607, 530.232184350268, 532.134113467409, 513.832157306032, 567.798335333868, 525.885734119024, 548.582037224677, 523.56040122791, 505.368823107228, 518.03995440739, 536.987414521977, 553.417273130444, 529.945837561307, 483.351181787279, 530.112786650178, 535.454905527966, 517.319598628677, 501.165024099251, 547.918393307193, 528.331371812441, 535.649268507255, 537.011276320686, 503.439341958989, 517.856365376301, 506.154250526381, 527.68602793495, 530.38011503702, 531.057165058577, 516.260054162117, 556.231407441587, 529.273758687798, 557.97899933782, 502.796255769327, 545.637130700558, 502.448931684196, 509.046014523193, 497.553786902422, 494.888230067088, 534.958408636651, 491.47078837515, 528.780846703347, 527.801966197189, 530.857650512722, 534.934773298484, 529.17772625076, 511.198028218035, 524.765604057882, 524.732448424752, 519.597671987011, 504.615351959328, 512.277810664437, 507.693092794067, 564.23821858158, 510.48796535834, 516.722425839022, 525.735906746584, 499.08580637869, 533.160539970701, 497.726657276662, 498.044658991868, 508.162040789607, 528.083871849932, 505.526337128031, 533.00164771192, 537.546835173409, 510.320562061036, 512.917984028084, 545.425112405136, 503.296214834469, 530.247609168102, 521.547698649168, 512.299215491637, 504.644199561147, 541.532698511428, 516.907054003586, 516.635916739942, 545.005854464372, 528.174010479556, 510.468541886609, 515.81876932586, 519.141844102939, 546.915705204317, 518.384713568941, 505.596902060802, 527.514379601948, 504.30960368752, 555.112161854861, 537.458102186975, 520.266226435692, 519.078307125109, 550.951783337744, 520.531166239397, 508.580498540818, 535.308920362637, 478.725198312957, 517.48855134101, 521.80495125602, 524.647025709182, 544.23069397638, 559.501513626321, 518.808628258777, 530.688756647772, 515.057018151039, 505.488482341621, 538.039649562474, 559.376315592906, 537.132736074705, 529.622746414254, 513.334709362292, 500.898989037849, 506.337867040788, 535.717373821417, 527.228136938206, 555.128761527665, 524.107719434217, 528.201717819701, 527.311516452448, 518.557094993149, 532.406761494156, 536.994087831367, 538.38828053232, 523.294797123422, 527.871937319184, 511.297076027256, 509.838406687209, 506.133455289564, 519.177273863264, 537.951124115543, 519.979776258923, 523.412073478594, 511.282970804818, 534.419263800262, 524.560205169954, 525.808313931496, 500.218405983715, 538.720190279585, 514.596907354546, 507.452496136187, 565.970729661105, 509.200557299839, 532.741257729296, 532.838332811338, 533.066773663088, 514.720090062985, 522.463273003188, 519.220939478408, 502.810707003039, 522.531999216205, 542.674293212668, 509.163575995929, 522.112684176385, 552.176357111241, 527.579090977286, 520.681341463316, 536.65597244138, 518.272664833524, 506.620794403488, 526.70968199423, 527.837825630022, 510.745196778621, 506.184017688696, 513.154124401503, 558.49914116285, 538.36976418566, 516.71016470567, 534.723486019549, 526.516509062977, 522.406123210783, 548.528467620655, 504.106535638634, 545.401109265642, 485.52227446581, 511.858033286644, 507.657563183187, 537.272243413277, 525.582945052992, 546.751055268628, 514.62870891003, 526.147826626331, 533.012570970072, 516.359067959427, 499.975858119015, 532.231888170506, 508.777417441492, 515.435088805198, 506.317732148467, 512.853458627468, 502.976993271938, 539.943516768292, 542.092405706804, 503.97390769011, 480.656424994336, 514.369170063873, 557.820283331619, 528.368843648818, 527.989786728933, 525.737541465505, 488.016276122317, 512.199846005722, 523.150554873436, 519.019993022553, 501.340096372295, 520.041975222755, 550.966760732222, 502.994718668121, 583.5027640877, 531.800669301892, 518.196622478708, 519.574628665072, 534.738913585361, 541.599108640356, 547.881319281035, 508.774950219425, 528.23470008681, 501.969572859771, 501.355379465592, 517.180154603957, 523.705275046958, 530.699518270905, 534.839476821111, 495.048772130854, 518.326311710702, 548.485907968249, 536.074007664325, 552.071891941805, 518.234264318611, 490.650618933836, 521.981021252911, 545.09226008141, 511.764147473067, 505.084788084576, 563.072954384385, 531.175742114236, 508.434387259043, 511.023945046508, 530.459781484055, 507.679359235757, 510.437469142425, 524.707255352787, 506.621045296275, 523.969655983364, 546.173030756948, 507.79317240085, 556.936848216891, 542.097667868611, 507.954547459861, 521.113398059842, 533.742392482592, 523.816774354192, 529.888548017501, 545.421401143621, 521.822932304565, 513.673450107979, 524.84748321521, 526.297703422336, 522.087682861006, 547.464324723839, 513.180407139982, 517.044420656017, 502.956429613232, 527.389923746124, 506.77497748193, 495.970735511285, 527.183734993519, 524.352561829057, 549.910056804252, 504.095451802569, 529.547234018949, 532.828931799752, 522.377627347901, 530.631180748471, 518.481735208899, 537.993358663517, 495.793416167196, 515.486224276733, 524.221341081225, 515.298408450263, 533.761262294196, 524.029868715349, 512.710201016515, 507.597299662433, 513.035916686099, 534.521132318926, 520.266036374709, 481.081588801323, 525.554250887757, 500.630675823472, 519.848799882919, 523.867288552282, 508.644989904376, 509.767173654771, 508.196036208529, 493.756512667057, 535.720808677306, 543.28510943751, 525.383425725755, 529.851647704189, 508.866649958389, 539.663376364127, 513.609022947939, 554.538781817183, 507.567560993571, 556.594334905768, 517.680558216781, 522.800359569995, 527.056888679344, 528.996701813737, 516.119148063652, 509.065358424685, 527.477764065687, 511.43973215674, 513.681309028634, 550.129389970129, 525.619434851695, 529.174594126229, 519.085277588806, 507.556105061921, 505.468879154277, 536.49709865473, 513.18313288372, 520.489716637634, 501.670792940946, 532.705652478443, 558.561155449705, 540.522999511728, 532.730791888837, 524.509619557064, 517.441285010934, 531.113766086986, 517.496535992233, 549.838869065068, 500.019477014421, 516.956414377232, 540.23026601178, 519.438839091283, 530.928882154689, 565.564885354646, 511.525689198857, 514.599093867831, 522.083870538613, 499.350807856236, 544.168224763805, 499.413994695241, 502.597715211493, 530.242835729498, 531.523371802403, 540.667872964853, 485.708947445559, 517.374747691819, 495.656979375251, 537.840869249945, 513.782973276797, 545.872356829192, 510.276260838102, 510.32871777473, 514.154127062563, 572.9338446834, 498.354095331163, 541.742909213163, 494.558602634132, 516.356572572086, 514.082016870101, 518.15710430355, 505.88404992, 540.606773575289, 546.962401257173, 490.587361074346, 519.129309641031, 513.620833198123, 514.190948645426, 529.428014641468, 524.760020972968, 517.744190634852, 471.871144108687, 531.63717780402, 516.721462568052, 470.681469478195, 514.461350302483, 540.798154008265, 517.147172924327, 535.924549612706, 502.342113630362, 506.120560700488, 532.01815773416, 534.705102295258, 532.504074340921, 501.782344345987, 510.030437576092, 521.084555199484, 515.501751019163, 524.752916976194, 524.523819308089, 530.526916185737, 505.58592936348, 515.0142317268, 494.031207833911, 514.661029246749, 542.073007308664, 504.400991018461, 527.420074730154, 528.456007774937, 502.994165014873, 544.045202739916, 524.94076342738, 501.99274483986, 498.093838593354, 494.600272108879, 498.718100999477, 539.547824477475, 536.460211483643, 542.203088105627, 485.274391143166, 516.863787828457, 511.030605448727, 505.578842541533, 556.106018784859, 518.920956246271, 510.804872977871, 522.602098963227, 506.258203415852, 528.806173373665, 561.252238498264, 505.77768308288, 512.371811806055, 523.706563492152, 543.09596170047, 517.830451448042, 512.10913427211, 506.900354784048, 540.938925601639, 516.493418674962, 527.665843876218, 526.965472855469, 542.415085371479, 519.374316664871, 515.955429458379, 494.009759082305, 514.18675495392, 532.968600151967, 520.514977088666, 552.66158885692, 528.734685770734, 516.483198181545, 522.677772456478, 524.602625031711, 525.166380855271, 542.308286899172, 522.258084718659, 499.321608571852, 503.048477916932, 507.986735462894, 541.939484286203, 543.70786827874, 512.140505872013, 507.677460167286, 513.96212215645, 518.124294814235, 534.264864882804, 529.929375140426, 530.648781992751, 505.715969113725, 512.165981152412, 520.866196523987, 536.847858946409, 515.725159417225, 527.026842533541, 508.773055584398, 504.340612506552, 518.021932368357, 480.025730868669, 516.466106980949, 529.913778815547, 549.358040399442, 501.37135468372, 535.444601913422, 516.319740885862, 513.114115697026, 497.727910618419, 519.125051627866, 546.47497646355, 535.337518191894, 522.94753585328, 519.207831539269, 513.057022112746, 547.023606584128, 512.313220511353, 468.095117163692, 525.799370196052, 529.507893375, 515.0506763955, 522.55991028499, 522.138278461568, 527.430316752636, 552.369592522927, 496.018747885189, 543.47081985686, 529.222124679748, 524.731422964935, 509.508793446697, 503.125275193497, 520.448344639343, 529.633484199563, 484.612702407427, 538.010216870535, 514.444912421592, 516.085086403842, 497.906120224238, 542.621502683574, 494.5211186208, 529.926757759631, 511.934006629516, 536.212643650563, 527.120125385129, 506.023484369111, 508.901426185558, 558.785244612905, 498.557292754254, 529.203274129515, 536.280237859333, 555.296383344605, 507.903125792662, 527.219745221882, 526.101635174649, 539.866611303913, 515.644749247454, 519.102993710362, 513.983892075175, 535.191766500916, 545.167686083973, 495.193383170227, 518.696442422448, 497.858052418025, 537.295828754403, 539.411633542411, 508.309043609244, 525.782796272932, 514.766542198653, 522.645882103532, 514.154602017423, 516.268178839596, 529.131894942688, 498.58495318014, 498.129214844061, 556.621842031963, 516.553557942173, 527.074352154478, 517.727674424476, 521.591203413373, 553.485318690537, 531.651568791509, 534.569303347341, 510.341123199831, 543.032311796287, 536.066664416655, 548.943803586752, 517.258958564482, 527.280691737773, 521.32110264847, 508.602322804768, 522.055309258409, 532.110291381486, 517.549546749992, 544.555405065038, 548.122619964942, 506.572122459791, 531.151920393233, 518.705373936472, 529.629892926539, 547.399807698155, 535.565632654039, 549.439002145832, 536.800639044154, 530.357005695416, 496.624633616033, 540.623598836025, 510.351492901718, 520.689924030513, 559.095357972534, 487.232323223257, 541.490197711617, 514.806271271707, 520.48576327023, 533.069214011203, 540.228173648285, 527.0226140524, 494.466034778693, 520.449782793044, 511.789398867718, 509.92094355547, 503.134310942161, 548.562662997852, 527.646251619951, 531.518031130366, 516.21558860213, 536.965457829368, 508.876944188636, 526.6864256448, 523.006477464252, 530.859833839778, 517.504081605818, 516.520774372129, 534.736680504331, 502.57315441406, 524.31942217752, 504.10340933418, 505.573446334301, 533.200694994311, 506.992519953376, 509.558419639992, 508.193241114001, 530.698017196104, 516.961869888078, 552.165100574639, 483.398961841279, 499.604081485973, 536.694853184803, 486.449789317704, 507.01997438529, 502.230975900092, 533.642821353327, 517.98202998527, 529.50227776156, 528.751345725406, 522.838662554604, 521.876918442281, 504.154132234262, 515.378265996026, 537.028437804311, 505.145199433532, 509.894527295819, 542.585847329282, 550.136648258719, 513.361210227729, 517.191492286449, 501.07582449509, 539.94520306659, 520.307453495212, 507.147641010302, 534.602915198329, 504.554483513734, 484.311435457966, 521.68379781724, 514.243306986233, 537.365298598287, 524.296104805123, 533.587124437324, 506.243450031127, 499.692621302197, 516.337930270136, 518.70624190868, 583.704799546658, 497.294536618764, 546.904070146397, 524.879834152618, 520.758551777793, 537.045946566509, 537.415744147758, 518.047192823255, 522.603702014301, 531.178550566676, 531.655027902524, 527.139816827559, 504.213883595125, 530.445282795775, 532.934646773245, 522.59732846693, 519.060062939693, 537.151091680491, 525.219504047984, 500.01324568039, 479.841703278947, 495.013912825718, 536.667832304503, 496.357544336143, 502.114934324199, 517.678313522449, 540.78904853423, 506.706817992613, 546.401366845734, 528.169930637399, 526.546901605517, 512.64804415342, 487.486953765201, 514.335191055757, 491.796780875363, 508.923524872384, 541.96655214276, 516.132906502829, 501.767444140226, 501.340583650209, 507.640805755633, 516.772165390195, 522.911035965964, 508.245209976366, 492.06232746857, 564.58837622258, 524.835917091754, 521.375229625355, 530.50550666651, 516.434236421759, 536.809611768301, 538.623081745821, 548.953326213343, 511.03592698922, 518.055340973445, 562.552426732075, 500.580440698974, 542.16182211349, 528.967313996899, 512.991121242874, 519.732915841507, 519.359222843126, 484.077049036729, 532.720980828172, 522.30899127602, 550.960570309817, 523.40001984948, 517.51321501593, 503.660134893129, 545.709726269442, 532.326305363963, 548.728871057552, 530.12125611073, 522.840743162871, 490.224868845931, 546.352253830329, 521.270271775263, 543.120768713958, 508.803815644653, 520.341774873147, 517.188926024082, 528.732730209397, 508.342968830898, 519.164945388248, 555.168428061439, 523.306583280234, 531.149383646831, 515.119446006687, 512.627165634453, 503.681873236448, 520.061737704401, 510.294182945328, 529.549083257309, 524.537407277226, 533.475058078234, 515.098158034388, 526.478730484682, 507.06949704894, 521.855508888694, 532.996570215344, 528.365169054676, 505.839643179966, 526.598427478779, 546.48068626876, 532.901632568982, 539.795773169198, 522.336795311789, 544.547848352595, 529.614742648221, 527.20703237804, 526.397830859747, 507.952851860717, 513.053802905332, 543.423206587296, 539.255405403729, 529.922779216957, 513.46919347578, 533.848774088676, 553.893619715788, 521.520102270905, 529.653762746584, 510.897548374911, 529.951796893775, 521.254778575601, 484.470903244004, 517.33239713288, 501.403907370629, 515.495077225774, 533.656610782552, 496.88989387381, 498.101090974492, 535.644531311021, 515.189978834698, 547.954154895449, 520.071928809785, 515.210334630701, 523.46773266237, 525.52874886936, 524.164487220471, 506.796764754187, 578.403566562372, 498.291507341623, 536.794852358534, 533.911159852497, 547.7030138116, 518.017698527149, 529.07458152246, 515.096765821306, 515.156469519589, 508.071616895495, 522.206639416045, 532.982456926436, 532.950826076942, 519.408818581809, 506.375975616877, 529.407525270439, 549.32067243715, 527.0840695618, 528.110139885682, 538.604690389429, 532.266956194372, 529.893551081965, 518.997210215817, 512.591049356933, 576.818112240894, 505.500579802735, 525.501651021513, 525.757938108565, 532.966516693588, 536.83708502374, 544.67458841599, 518.439175966575, 509.78793966063, 548.98393836452, 528.439318641165, 532.477978924719, 522.082868561177, 529.131399558418, 540.487160245896, 524.995652550117, 543.762950285415, 492.434443704123, 532.792469626502, 529.384206338989, 517.996577179597, 520.757850904222, 515.54681755576, 561.667935722374, 516.121100073011, 543.898149576335, 504.984897174295, 528.063837470422, 562.78836581237, 520.317645845042, 500.753575170723, 510.047743128168, 506.299892701949, 503.743819931775, 540.179950447568, 546.593411431168, 513.92457479593, 500.398900076637, 501.710564487584, 522.015294077125, 548.77118566241, 522.912351291181, 543.406285127606, 523.883936471243, 529.508673970534, 508.237490128479, 526.590128450915, 495.848968056472, 530.824216758306, 557.268984610201, 519.415828142486, 557.737549473637, 509.321221417223, 525.33512182183, 539.185536214655, 515.459146680415, 531.190792793911, 518.1713209621, 515.499925680669, 523.313593680369, 538.410482913111, 528.484295377484, 526.513243147278, 533.947399179321, 532.909019352371, 529.54698671481, 525.857245493093, 515.402542754832, 526.062608882148, 509.565616335366, 527.297670117003, 500.737780333331, 516.639460612992, 531.677492500093, 482.343497818791, 517.784657425287, 542.673711294789, 537.12457885739, 527.105821098903, 492.819741111308, 503.303715164972, 522.607392369229, 525.088379367998, 528.555636109496, 525.092961538235, 512.424748467116, 512.038843499498, 530.540864296407, 512.356926173623, 512.200881427742, 522.812450323032, 522.628048145726, 514.53169409003, 526.800164386597, 511.3581147273, 517.234617065629, 529.205725067196, 527.128538291914, 561.293855225765, 494.643622526812, 494.507836365786, 542.039626303788, 534.084422057297, 532.961104044835, 539.893991054542, 541.182043963213, 550.600643139486, 521.140494448482, 528.537885162624, 540.33473471355, 494.685294727124, 536.216438906659, 492.519515652646, 524.395117555156, 520.860895807119, 539.201176066895, 514.579056971735, 509.151036153841, 515.50314231906, 492.629939965227, 532.370126749719, 507.86697312878, 504.500101183238, 531.970490614811, 510.013154586796, 530.861354773425, 530.888162776671, 521.56664605882, 536.10582839064, 536.132626989524, 510.573145405289, 515.768379322273, 500.56888617559, 554.944410852302, 548.141041090815, 511.240164815084, 531.216091377477, 528.47376371044, 534.853785025276, 526.370093376384, 540.854311821851, 548.160284458419, 498.698243141699, 541.15585095441, 539.387854601892, 512.540253477073, 503.821472660443, 529.958006476428, 555.782355487237, 545.625238185862, 529.865852073097, 497.361502376656, 499.396329012563, 521.166649693965, 522.209436024442, 536.616905543354, 492.749288129685, 512.498467312247, 522.686115315145, 520.542560001133, 542.870096517948, 520.085140470476, 516.69167291573, 524.670711065738, 506.876756090969, 503.734340576774, 511.612841606077, 529.231871038562, 530.841787109803, 536.467014871832, 514.189678788223, 557.915776690803, 515.457492531703, 517.697710144624, 524.794305464067, 536.666670852381, 511.749556151595, 530.845632405555, 532.862908867241, 529.321164988535, 509.88617709436, 546.337841454986, 535.797154194238, 553.8929416978, 533.910861709525, 513.57334832881, 530.973721211498, 524.441242454077, 507.926047328499, 528.259803341007, 535.393207532109, 504.626611373552, 534.91214923091, 524.387210663825, 512.452339954456, 499.935082062762, 516.539806899869, 534.210326576343, 498.57295935418, 513.95069020993, 527.491251195333, 505.588414565882, 523.496960395451, 510.371755538043, 539.349732802081, 515.068193403992, 504.158242786292, 535.187159671406, 502.709654196621, 490.618508968807, 548.781145166602, 520.34778377529, 506.143267911687, 529.506561883381, 517.137606614075, 487.11085936935, 517.027338455266, 523.515982163485, 545.56286137684, 511.792561010701, 535.097188293421, 486.038344799617, 525.419211584323, 544.262839567699, 548.724110703358, 515.415438298498, 509.677654651443, 516.054254947937, 550.251469081655, 515.541821019965, 514.421738855596, 494.433664366131, 504.404636511495, 539.025125072504, 535.277623305546, 513.202840306531, 528.39036999939, 527.382332192756, 531.558117793189, 504.907746702052, 537.198328576505, 532.523632664373, 522.016083334702, 506.401796112023, 527.710337980985, 526.58111328438, 517.170352217388, 530.144141791462, 548.59290107587, 568.646462998137, 533.417034758604, 536.014055460148, 544.827183112566, 523.63431011494, 504.171762219712, 524.017944106759, 498.370786171633, 496.528454535831, 517.297584929348, 526.223022780161, 508.925736255059, 519.006689465453, 520.963025935282, 519.908390189195, 530.902552843793, 503.555260958397, 507.55403041132, 521.99982091213, 533.049960085788, 500.278745256041, 553.367896698002, 511.635494412491, 498.68407230177, 476.485027809359, 546.928429304913, 536.482092277028, 560.166717742565, 498.146886908311, 476.986148527804, 530.564618602724, 513.029523284789, 539.065691970711, 501.591273332124, 527.821378709919, 565.179814923303, 518.881080732897, 531.313122541403, 518.868648859093, 520.308877503003, 518.143604408402, 531.329930081156, 535.286506606382, 506.932949383813, 533.770085987869, 530.166140873951, 536.56344121154, 527.744435862059, 515.251491560253, 511.421594248707, 512.884026869686, 507.119740406047, 487.438362740398, 547.229228986308, 546.394395457596, 532.143219564259, 549.496624232565, 501.957877658538, 510.338351970426, 508.518481353323, 519.49137448011, 531.356104328785, 548.48979592572, 508.785824186763, 548.88055915277, 513.393042481316, 489.374810729855, 550.865663993102, 501.685038006275, 522.413435872687, 544.383852019922, 521.00731084154, 521.556719886821, 510.752524537847, 523.255139797551, 507.226807364529, 507.136127296071, 505.149136064894, 532.334551701443, 524.548561358489, 514.763326731191, 531.121904998397, 523.24502392803, 531.535007444969, 518.698631459242, 523.023095237109, 538.990644139297, 514.470368938775, 504.700013496665, 504.760029043099, 526.498129788543, 544.498183158912, 515.157627901505, 506.564059615855, 519.817864687408, 533.134465416774, 549.722763831215, 548.638553399918, 505.185891452885, 541.659455546263, 529.892326523658, 498.602372522459, 546.153020444663, 532.543095991165, 523.585913746711, 499.089301811766, 501.077348054763, 507.026132586495, 512.375299789449, 506.892849938212, 536.727207222659, 556.626201449273, 514.090557147217, 514.663450827114, 518.02836143818, 525.55655716162, 514.80761144498, 546.633063675894, 505.202566569168, 500.421567191176, 544.738499665519, 522.2052833702, 511.827503612952, 512.070500978987, 536.024037269234, 532.005168039027, 508.2123855265, 535.518907715412, 493.399995749692, 499.604216580294, 528.148398636603, 555.75833371735, 534.436934798483, 514.912770601733, 534.952605623523, 498.087211410574, 521.345430449921, 502.419061330603, 505.398370764062, 553.070942058283, 532.044443287485, 526.883808159812, 526.613556103866, 521.542615740686, 489.243784713821, 530.047122223727, 534.804068299839, 513.432769102028, 532.255717383837, 540.289418471988, 514.483947773985, 531.553136413024, 542.51087850969, 515.609249585374, 500.362428598403, 561.954412746562, 478.633383305809, 551.816044499881, 511.542215125781, 516.417168443843, 532.497969850826, 509.721285045302, 515.483755476241, 525.379935884663, 525.403774330458, 531.619645253273, 514.622592362331, 526.307160223016, 528.281748122595, 495.206081427807, 533.115797046869, 535.870366857561, 504.577719466969, 518.67511102101, 521.131880421019, 530.070768978226, 538.683534861075, 539.515252210781, 529.226215481432, 504.717231445732, 523.696685670784, 477.639551280158, 540.868081476014, 510.476612014491, 524.731185713339, 538.698649970791, 527.663291811122, 503.347217257959, 515.724013948814, 512.146275679585, 518.370033382288, 559.837562245405, 515.505686548003, 494.364979439026, 504.722369146748, 513.327877555482, 520.43265242225, 514.994867307356, 519.317573437809, 555.673838542271, 528.86469401368, 493.219546810908, 556.866874759627, 536.987114828955, 510.638045465917, 523.49636774761, 519.609043744987, 492.675254627394, 507.634899035943, 530.031308783774, 514.878171190442, 509.655971596986, 568.884745531309, 545.938543410567, 530.736560812911, 500.124907934256, 545.529594572478, 529.090910711583, 511.247378100439, 547.847559783621, 517.084340276443, 522.746937281228, 516.479649581059, 544.733309944814, 512.037949813302, 495.958831904264, 516.0619111614, 511.977816394375, 519.970651064875, 536.929981200606, 504.349778673077, 508.316160204576, 521.684185841115, 497.859545892136, 511.631812467639, 507.018532448123, 558.416760043798, 530.909027083848, 524.258263632072, 503.107295965783, 549.940783148246, 500.444026734659, 508.674670356679, 516.47983758781, 521.968620938799, 539.475438094692, 554.066960872869, 564.979617400391, 537.946820487567, 525.925167492453, 502.04917915856, 504.116551430884, 518.293050033571, 524.605113477985, 516.354114596871, 498.305358098216, 514.077672781995, 484.1483233534, 493.69287433532, 522.826840266214, 521.210646392987, 535.032104518381, 542.577114348136, 520.041940539559, 559.470204872558, 548.11914749831, 536.688749096293, 504.188177642253, 497.643058392362, 516.048544305766, 523.014791415845, 508.70278961565, 490.188363608025, 511.511260306073, 540.139199771056, 535.935065872175, 553.909444418466, 484.49471604184, 504.857247824901, 496.862000892782, 530.673168378623, 527.066906785269, 520.24534395465, 490.787410274185, 501.347207487584, 510.155567630344, 516.264222980782, 490.320718919053, 533.109843456804, 531.367088916638, 531.938308826081, 497.786013985109, 520.674662456799, 498.248517208088, 527.102308532521, 535.794675382735, 522.29919416496, 530.807083597181, 518.847828311215, 540.04315642691, 537.603484267757, 519.083269603845, 518.994317783265, 567.663245518611, 528.105244208613, 524.211687082746, 528.029773530199, 534.594852254333, 554.084169471221, 506.866982129338, 500.124650977412, 513.751299319797, 536.649677621254, 503.81756600956, 553.345444475949, 500.146631551451, 503.172999505805, 518.562096231776, 507.651805255805, 512.182031362364, 508.767931355922, 543.24370484559, 510.134131692313, 534.722514508673, 542.986583077432, 513.08145613256, 524.711324955911, 525.780648905236, 530.420900049225, 543.951563850982, 518.984631118464, 504.145534683709, 519.776620356376, 516.464805143629, 519.556960284485, 540.636982187452, 519.754716672175, 519.576360331979, 519.039585501019, 524.769468256486, 491.766999196429, 516.556672449983, 508.726037128305, 538.61328582865, 532.081932559202, 506.871040001279, 542.876544651695, 535.617088116067, 518.560437692269, 500.07649201382, 528.703342288031, 543.157110704979, 516.309723528753, 548.358072039527, 492.966286374268, 492.591878133661, 545.646896766968, 509.645502128514, 532.481809147736, 510.00870613501, 542.790108508434, 517.822031622493, 500.697526923697, 514.32998874035, 531.360656709182, 502.993246960037, 517.408682078597, 522.057438877204, 508.500002194087, 510.066469665365, 549.599070017656, 537.937573836393, 512.593756709228, 524.926791087076, 527.850436105706, 520.788684487403, 515.35291454233, 515.104950082196, 505.085812867369, 514.879903595253, 541.462989870701, 512.066761918688, 510.283889380553, 512.854166859072, 505.662612325985, 549.616233589914, 519.648437835492, 534.609693582281, 527.979282339256, 512.337493901488, 517.424116167489, 533.554883399969, 523.560284411735, 548.101128076188, 545.314167048759, 542.16578255499, 525.42166642649, 518.09732025284, 468.193800845138, 504.672434789181, 520.337843803625, 559.347742713171, 514.207999769199, 508.780585484678, 512.600809900154, 506.527741742277, 490.646956173178, 553.22201943266, 544.801626805909, 541.443349686847, 506.18928068414, 505.370462341968, 550.111954880094, 513.738132405743, 530.249679805424, 516.562608667619, 543.913241405219, 531.022170371189, 515.646785120952, 504.101552476037, 527.513941466282, 484.22879296008, 540.725387059077, 526.835735485794, 552.174830439201, 519.875133661613, 508.745063588169, 519.691732371209, 502.297601723583, 523.38283818526, 511.229832780216, 523.673919755583, 526.21976318411, 527.8731046235, 535.178325162928, 550.347095541746, 509.610354765859, 505.253144589731, 525.765660665567, 546.178279679043, 541.164975339736, 521.449220060608, 558.703958944887, 528.482957806848, 512.972784479384, 524.116218599079, 528.573358578599, 520.563560881304, 540.861732686075, 532.126020975085, 524.218862674425, 514.933176430874, 535.019877579512, 491.847219955215, 529.191279257204, 501.809039476263, 531.972593486705, 501.184374160063, 512.586389174181, 525.716443526869, 503.15964911929, 498.694337335786, 546.009366964928, 501.068166649055, 537.445136614714, 490.040946015307, 530.290431083043, 539.265485587636, 533.090173966942, 537.142034474513, 515.182229185158, 534.668183042755, 551.439638787409, 505.831095434105, 515.471472388775, 522.580706253096, 503.221744719707, 534.68357739601, 523.568867267314, 546.190297985192, 507.022639266623, 485.907086524525, 558.779129020808, 555.859211687049, 542.121673507467, 547.740759192853, 507.53415592371, 535.619727005941, 511.429623987289, 547.833299176369, 532.463503250168, 539.764999668582, 516.432276442562, 507.940269908799, 528.258107976865, 529.634792462573, 519.961662287914, 509.039193537408, 526.743158360685, 516.035779714973, 529.236327045408, 504.783923439735, 531.676868070098, 555.91551097543, 525.317773510001, 523.537766071906, 518.618738792755, 524.096462676303, 513.600655472523, 503.361706270686, 520.559038589135, 503.009193346429, 521.934867919587, 537.193829837967, 498.767094147944, 513.962766970153, 525.525968516478, 490.576530928067, 529.088755178066, 492.137292468857, 492.641011126508, 518.714308674472, 539.179442459082, 511.529068092552, 515.824444205952, 515.529913903659, 530.607205878991, 501.950834745465, 510.674201738727, 494.76912690883, 505.081028988872, 523.419413973849, 516.260754154716, 511.98428376534, 493.304838877071, 504.397842673739, 507.290806553689, 519.719298648259, 519.541456474644, 537.419620214055, 494.395127908991, 537.91673543338, 497.02619000988, 523.137694456097, 521.145420322142, 571.56209070011, 553.581784945403, 531.060607071986, 506.882630287537, 498.861875164218, 518.402754513042, 489.40228350424, 534.61721425564, 499.932793191313, 509.513612394683, 510.855312437873, 542.70781639157, 469.019004954748, 538.211861864246, 536.373786156337, 522.823992948692, 534.630747622336, 505.993047212156, 530.289079762449, 532.431334188878, 530.152678347502, 517.96385929064, 492.413966844686, 529.07971028842, 510.721493010302, 520.36948254842, 531.933506755704, 508.707398642962, 510.935911901358, 522.57829272606, 523.578729085328, 512.520386083588, 528.896620113199, 543.58581889763, 524.807615172543, 527.145884317725, 522.983980861084, 494.60215288848, 497.892459961827, 524.307819540146, 501.038519701438, 523.712655041911, 543.052084649891, 560.556520068903, 519.319777429323, 505.522550389757, 511.503883352356, 504.328523861339, 529.88514865583, 513.111432634949, 505.531411561776, 534.070827152326, 521.719763553066, 511.261240167582, 493.528326568472, 523.979601520268, 510.189523176303, 505.048149288517, 527.657676106715, 524.667833432799, 541.362348788055, 513.843665613451, 508.827999771093, 512.682916294671, 519.104965528233, 525.642652357076, 567.237909645081, 523.276193552731, 534.723593559106, 547.434448156975, 532.565406825768, 510.169786013961, 496.858866336913, 527.44355359124, 518.92156882816, 558.376200811741, 545.863143150023, 566.738130930149, 533.549394195425, 547.899391279588, 518.002768464133, 515.368325867933, 494.855134017249, 512.348102729938, 502.903186307022, 510.284538517847, 509.223268243301, 510.865094959858, 510.343984052814, 533.207292713036, 533.786895695541, 520.273834580108, 513.830670010843, 493.238270630921, 482.282210514476, 516.459467478623, 528.704998175227, 539.54118865963, 555.387425660022, 486.99151178551, 541.084795623441, 537.209422902489, 520.658820079524, 520.679020771821, 557.177883504802, 536.062597789907, 545.971400359696, 503.110307129268, 510.957354079007, 535.274381533474, 526.311340282397, 514.333134748859, 530.569400930121, 501.195577084011, 510.437365330573, 540.407723016897, 520.108020865021, 537.82397309862, 526.456721384278, 521.911183469213, 524.170974891946, 485.565465175446, 527.91739923294, 523.085158294659, 542.479325296446, 537.823765079418, 523.103701918711, 518.981785791166, 532.357572033069, 495.332541756609, 525.035192317911, 526.491069154873, 540.0683236933, 537.872166385745, 523.488519806813, 512.607975968207, 517.215555997967, 543.077894466092, 517.063718573307, 515.757039868166, 514.945034409175, 541.474951431804, 526.439336881088, 557.380799618546, 486.408888194623, 529.885496651965, 545.675966085005, 547.90146033327, 523.823677260614, 549.391170799877, 563.867755384075, 473.753561579993, 512.205840412955, 517.956657487489, 539.126270401948, 515.96721954871, 537.861294841023, 519.066895958375, 487.445647824577, 509.36328635516, 518.217843044447, 509.958504269006, 539.99277499403, 511.548295488226, 531.312068489465, 498.870869528168, 547.861344174953, 502.45802052558, 539.201530654902, 540.358313718454, 533.077165284865, 527.648479883069, 516.418638719085, 525.901234558838, 521.699814678397, 535.139371050234, 521.411420785477, 516.211888307201, 552.453311342822, 537.110177120925, 521.348424141322, 556.24242721967, 542.817093124329, 561.296977941942, 536.15986248945, 509.924808578075, 513.307476649345, 533.410500426009, 518.443867434234, 519.217742487991, 536.084635306711, 517.377301663052, 524.289957108425, 498.933771885181, 506.734967288178, 516.239227220527, 489.653533725069, 522.447526085999, 509.978416210518, 557.3706142218, 548.418390522936, 477.740911036777, 521.249613440718, 527.87792760915, 531.766304428662, 510.106011010813, 517.742462297213, 546.270921027205, 532.680095062626, 547.705534266472, 508.491716221036, 541.076463308905, 546.627673701815, 537.523093490347, 533.707627503221, 520.111756337285, 537.813902453394, 515.796624595598, 523.078670068881, 504.922629405763, 520.981454362383, 496.416147743785, 504.547650063426, 542.632002594602, 551.722021950064, 538.931492092982, 509.315318797482, 537.823391851866, 518.841342689878, 525.209568903894, 516.190482168752, 524.520680041495, 517.755194217292, 490.045912753212, 555.407920772545, 523.727204089725, 539.120701842247, 511.039675925902, 509.471575426578, 526.247036359992, 505.413982993602, 516.130525437888, 542.311308270381, 518.342977343602, 509.48979241436, 534.247444706677, 511.322062130562, 492.824905090307, 521.779525330303, 516.205250204779, 528.627449833169, 532.480379106908, 539.383368399019, 519.844914277142, 521.8470835491, 491.689966997185, 558.86612258689, 507.285212832409, 494.013893892742, 501.976772275482, 530.503447575436, 519.444745028736, 515.061652970491, 525.921729369693, 502.453973083017, 543.695639776073, 523.849112967413, 514.198318752903, 495.274924699626, 513.99066545017, 494.442636068949, 559.060347429244, 537.26959263414, 537.620112443714, 517.341174886291, 521.838548185613, 514.92182375771, 507.902743719833, 548.584041241637, 520.347035236042, 562.222940626654, 520.525132817995, 548.380226639864, 533.315488165751, 511.933218003763, 523.288760239457, 517.572964589772, 518.194346372456, 529.075665245763, 531.196347190517, 515.320332833012, 502.644961279002, 521.912622486165, 520.331158394346, 548.116239484272, 547.775784274191, 524.881363186397, 538.555617323343, 542.251162221313, 535.245728957855, 521.135614876482, 527.222296748814, 564.909569944724, 527.983017747569, 530.060824203132, 523.993870652571, 518.707961770469, 527.343879497955, 510.495906619596, 536.273999468368, 528.662438299081, 527.608340208454, 515.494072546272, 530.108211240467, 522.383620558728, 547.873702882656, 548.08777757662, 526.101421938781, 532.325968252893, 517.852386346907, 526.305997953543, 529.804303053711, 513.567262043368, 493.016543218173, 526.995647413185, 520.701831405961, 503.464676313157, 483.136258849893, 520.589510289745, 544.683795729781, 542.262900379466, 529.663781171704, 511.316099183163, 539.996269559308, 543.068805188686, 493.26728208889, 564.335207853957, 527.902526205458, 489.915196424693, 516.658687004574, 481.283300033389, 562.51451266899, 521.415051875545, 527.745579631045, 528.391120111119, 511.825585355473, 498.96437984536, 540.585463728607, 539.945759743669, 527.172538267413, 524.746388567921, 540.657027150558, 522.722402045098, 507.736396903057, 528.177528032084, 529.021724504408, 527.433478460315, 539.801617255883, 524.681444581898, 529.036646437602, 495.15505981569, 539.738426404086, 537.007633524728, 531.238251177145, 540.255877956549, 534.663557543906, 476.09299769784, 537.919208587232, 500.643082365866, 527.781937585516, 531.330069307917, 513.900602385633, 522.046131727159, 530.895439044182, 503.677528476224, 558.003763485012, 531.311308611883, 511.487588606302, 505.256395614813, 523.767494199191, 530.94644619045, 504.691426062254, 487.777635297019, 516.273146845703, 546.919208815762, 516.22143991089, 550.250522415781, 506.03951325889, 505.693335761606, 517.498385584963, 520.701464038693, 507.769796785843, 530.725635373872, 533.707890162073, 505.17684435616, 502.998794965585, 518.308800827215, 566.631786044819, 564.572529769362, 523.717097891923, 523.215216542591, 526.295650396286, 502.952201038859, 512.972806146259, 538.918056898381, 519.184793854994, 506.251943873325, 529.949001729923, 537.435804615734, 529.606827068514, 511.32275107945, 518.555740735296, 565.1915195863, 510.743407443692, 518.034887212352, 532.238650020304, 528.502082188382, 532.036543272575, 491.11213906902, 536.781657048281, 501.257254241073, 489.122069574775, 511.751952876217, 496.879611483719, 498.030430514608, 494.43144955262, 528.271767926033, 523.672325809659, 523.609715536078, 549.961449542225, 510.415431512671, 521.771812310036, 504.276816495842, 500.629400654766, 529.8374367089, 502.926631414967, 544.647475937656, 496.476239034503, 520.197943951979, 543.739035261746, 523.362301133611, 518.11315357205, 528.498636242569, 530.338305481411, 551.450459466295, 518.932857426645, 549.576319388101, 528.869419622119, 477.582876842385, 525.567107955773, 552.823887169841, 528.964556642545, 527.817707343958, 480.724807186128, 514.717367703493, 513.80551294092, 545.252266597912, 561.330062976902, 532.915303465946, 515.606753645933, 511.498601658245, 535.881306323367, 507.725452131712, 536.646455005499, 539.602095044858, 513.564438886974, 517.715577208658, 510.094770773073, 526.579473117102, 523.390774926024, 538.478362483613, 524.589520654949, 516.709329754219, 511.588716669947, 515.694552092916, 552.314234499112, 533.911666534881, 542.923804295099, 507.713232022194, 497.829015649911, 526.682360211441, 538.992452603694, 514.195398293823, 533.994787329827, 510.946911250178, 495.773438054722, 523.818299379733, 518.512778006179, 527.802651594472, 524.29628965078, 555.147455617645, 533.620220788065, 536.402249813363, 501.650613771862, 508.682669214394, 523.155770538675, 555.285012580301, 522.303956400743, 519.183977175793, 490.793831400849, 531.8622594887, 520.502231620259, 534.969909542112, 534.43756537933, 518.282910330699, 511.345659296852, 521.566832648386, 513.478184419117, 517.818954948452, 522.947750841596, 513.681021673034, 515.845631906154, 524.33831940378, 529.544450494228, 550.507506362928, 538.119565565646, 505.910323330258, 530.431135763246, 487.803307910663, 492.137854659419, 539.883552113975, 554.460266503723, 528.145764308867, 555.695984701516, 555.438772151088, 536.938929477765, 546.477120075196, 535.43440273806, 547.325792610682, 561.191562795116, 516.657248262336, 516.6994664473, 514.952518743755, 518.530586717754, 541.109426103078, 553.957571117541, 515.092455975743, 531.85948452655, 538.007427364531, 512.6008941094, 539.258577118219, 534.568570182528, 495.112562947147, 542.259869457991, 534.772948075415, 526.881826154645, 543.239077752021, 538.196151120625, 496.419785342594, 521.44770340829, 516.681518493042, 535.071455147567, 501.742795488031, 514.188360858033, 530.497447429805, 526.668446762014, 527.842202338943, 523.475712526019, 524.4456052334, 518.524975233802, 538.941292641047, 540.346122748799, 512.651441061346, 549.629156372665, 496.924031165849, 523.63510799021, 497.963273026279, 536.371482347849, 543.226546594036, 536.628981997207, 506.245843376982, 504.179097382744, 497.644796354443, 521.690060207034, 535.449194320934, 522.21910428676, 484.024771903686, 524.912809989188, 515.332078712497, 526.556800982258, 526.691492555774, 533.515848254924, 515.850640679191, 526.763780577675, 539.390454738562, 527.23863141183, 545.734767988882, 514.072608823804, 509.864366841926, 532.928657433471, 503.260226669303, 515.633747579811, 508.06851575534, 533.076960594349, 529.077864137293, 519.560849004724, 537.266941424057, 526.98250989139, 512.16106506766, 487.45304580872, 510.091830622537, 507.758092926154, 533.263622569438, 522.332485462499, 525.139129217627, 541.825644239309, 506.865330821619, 518.103468466078, 533.930275908029, 530.743240014881, 515.619459816518, 508.044942352955, 539.36862862141, 501.333138973853, 499.421553129836, 513.553100405857, 474.276159102229, 504.287638645476, 543.326934393012, 519.53602403927, 536.705113556013, 506.25253608712, 523.050400259023, 531.346158025143, 503.306591444393, 513.563429817282, 558.868938251643, 488.117243966052, 535.830315909677, 514.153750920716, 528.591408788648, 560.069054327761, 537.226129491789, 520.587875353524, 513.815011973404, 505.926705185169, 542.747968264227, 514.403369321483, 515.512135276348, 535.291850531263, 509.267558551242, 523.31603934542, 512.697700456467, 531.929692689513, 498.157183045344, 513.736562176106, 489.125460430475, 521.072671927567, 506.518682621771, 512.878828168909, 501.813911479117, 530.276955568314, 526.867968488683, 524.691383136568, 495.529304348322, 502.143475417659, 522.305104823372, 492.758311395248, 553.213877930079, 520.973864341364, 491.509569747619, 523.055711919884, 503.219149630259, 532.030012232507, 527.198386794114, 541.21003234489, 495.511790190902, 545.61564615766, 515.605776861577, 524.80600220921, 536.992318205891, 519.300196409086, 512.61879243985, 511.173385171773, 517.672808450202, 518.978683429846, 516.726779067504, 516.2331086045, 516.257652700329, 526.182718541377, 491.594460706741, 520.770340858461, 508.539415414428, 538.169159361224, 523.615127445747, 543.984228103994, 522.855183675739, 500.421221967138, 548.764682676691, 506.58351565515, 510.269135574301, 517.314316997065, 537.960793951293, 527.961261813194, 521.475274849942, 548.017583928283, 512.978826272016, 536.361957719292, 517.807177296929, 541.990406344774, 554.620294506357, 548.314500894738, 531.823234098638, 548.11347983706, 507.632009419594, 530.915473774487, 540.405332484779, 483.22629834069, 507.440405368304, 504.700159392445, 541.180154585436, 514.961859339086, 551.047177538161, 502.747290476208, 518.864622035143, 549.780213703925, 528.638439216891, 528.124546443195, 476.651594477722, 532.798096614716, 556.545758983212, 527.297946782045, 539.491093435171, 523.510806050436, 528.306336239234, 529.662581166156, 545.836878279722, 522.605907204064, 514.349143705981, 520.913240713343, 528.706347296872, 499.750856402786, 506.059501778306, 492.625033443334, 510.608012938443, 525.91530715865, 513.27921059897, 520.365096676132, 530.511175101874, 571.942657483635, 511.299539486076, 510.144936833246, 524.884648977987, 501.413713624592, 511.863155462497, 531.044631586174, 506.720254691444, 493.815400497614, 525.581533767774, 542.155164695173, 486.426646978519, 525.998124457285, 540.409101087531, 536.959883735816, 483.658077142217, 530.974326129417, 554.56481503031, 510.88196278568, 525.291220403786, 537.860646716765, 509.214207071778, 538.537379352262, 537.326980555719, 518.264745687969, 525.016075653582, 550.305272210413, 523.105687966713, 532.033936021731, 537.50399619298, 540.517376699771, 507.429800371547, 484.358704324913, 524.298153743264, 523.959311615255, 503.631330394931, 515.529004789969, 481.420220316252, 494.346582949517, 509.569327249091, 533.646822067377, 545.923338469255, 526.232402007384, 506.530827812055, 515.677158718277, 515.236822531291, 530.89197903981, 508.948839952332, 536.080165967806, 506.47906242958, 500.445295520385, 511.68123642236, 516.224755958053, 534.267000282138, 528.433111650652, 542.04818170394, 506.023524970264, 524.694145503459, 559.162400212783, 504.419531557471, 520.762372087649, 531.96458772116, 527.956343490733, 516.169211910145, 505.718977603633, 508.486105527666, 488.443138074254, 526.976064680194, 520.173650297401, 562.428771940545, 529.347163873079, 507.078449173087, 527.821635754745, 504.602503550837, 515.204901948048, 525.416520376614, 530.825425846219, 495.784922589765, 509.726045609933, 546.61184963032, 550.820164937156, 539.769761980812, 545.981783125648, 522.838773770627, 516.035345918823, 521.755107214612, 521.512323699113, 513.758128475548, 543.350740804711, 518.810420787114, 518.573547214101, 544.495676870279, 545.464068263264, 529.238510201651, 510.822932797534, 497.990563996788, 521.873002544359, 509.15491961992, 497.866922330964, 547.168408132959, 545.064330424558, 506.4563988963, 535.379862321228, 518.484209209885, 515.239572860712, 531.399739977668, 528.597162036733, 540.534458426204, 477.757013697514, 484.179986732773, 500.482655011013, 506.650264826643, 526.816443663692, 477.867858845169, 508.450844596811, 547.272157495333, 541.990890351157, 536.80231851429, 493.207139886926, 520.737668847726, 528.390775482692, 519.783327684765, 487.023967116639, 498.277144262506, 528.413570682561, 551.444275467518, 516.691921574438, 520.010496253788, 525.366112116446, 498.711837569831, 538.972133743507, 509.23710018342, 539.955012818581, 524.951384719548, 501.702892518857, 536.7974960058, 505.973806643536, 540.754687187243, 512.822203661203, 548.015951335917, 513.62486678027, 526.96831939406, 515.984347145936, 516.930041375215, 534.06390672653, 542.270795766764, 535.742176452839, 512.24319535427, 510.647224539307, 526.232655497958, 501.967247729942, 521.652864198769, 534.046589564061, 517.038715226527, 545.293952457696, 533.530138723938, 529.455828020398, 521.908565402179, 552.405809688351, 528.91186771412, 526.784775609422, 529.35056537804, 546.453468474713, 520.59725769314, 511.160249732046, 553.182845107015, 499.881233621762, 551.133380094567, 519.736470623443, 522.476907244672, 502.866313172825, 509.297974082111, 516.935724429936, 526.245366211664, 509.419072552965, 531.605867947184, 507.310871119145, 531.526127335853, 504.519944429776, 506.558360501551, 528.05372903059, 524.178892314143, 509.894475578008, 515.268189870628, 537.532859480898, 534.332192831246, 506.787734336726, 520.919097819159, 518.610294722731, 525.84239709663, 497.702145901155, 530.204257567007, 501.751803613943, 548.911638937395, 522.188241380623, 517.817869206524, 523.543083892394, 524.921850304363, 523.051904463927, 559.34227711079, 492.836204975112, 509.857091082189, 512.573863788725, 522.963314945881, 551.870097646889, 522.234011444911, 528.142672527532, 540.148322123203, 513.327408877494, 500.971799998582, 519.993182580868, 539.058246537452, 545.343226759028, 528.272812374137, 518.51884375799, 529.044243195084, 513.122346020004, 510.168298739141, 547.709094812082, 496.856379789123, 534.937714027364, 507.750983188971, 552.424835686099, 540.002665365588, 559.705792686615, 510.206969116153, 496.03895330425, 537.921126908696, 555.817198226836, 521.801768813366, 551.918229481017, 502.454220105496, 526.894309641006, 524.106554271772, 515.013143580601, 522.843440812863, 494.088373138549, 517.329881405977, 537.048231331819, 495.819268605904, 511.958179636215, 494.651451354003, 509.378358238924, 509.37307901349, 519.726530520368, 486.370006560128, 503.49456915537, 534.007716020075, 507.634552134133, 530.735416314205, 518.943297783728, 545.637674955988, 569.60904666389, 512.436281527324, 507.080179008372, 529.293731544181, 511.680477821996, 516.014983185176, 512.315165355554, 487.000118223852, 508.243783292649, 534.216465068872, 521.359096100362, 550.159154517405, 514.065078095996, 517.71740670874, 537.031602824197, 526.729586757488, 503.501236963115, 511.538160224352, 512.199131405769, 524.637953366269, 534.44675015915, 510.194011167143, 550.194861485738, 513.82390790858, 549.22474007019, 537.543396632023, 522.248141922855, 531.319755427963, 528.037789096461, 506.955891772253, 526.182592635071, 523.379663581286, 514.801379166693, 524.640977549357, 530.615591104023, 524.5924019737, 547.883815561008, 515.173892643791, 550.842341834375, 507.821655861832, 528.495556281506, 537.427891378762, 547.767121707843, 527.186447125227, 544.514996420953, 523.624150722582, 501.31692621126, 520.2027507132, 531.427843536777, 554.174226293983, 560.894115604659, 511.252851212517, 536.408774339762, 543.919099072206, 506.448849002013, 530.616030776273, 532.754991448489, 520.779862210983, 524.963994800534, 543.431288693535, 525.342406458952, 512.611073481928, 516.284088871692, 554.517116465842, 543.517744663071, 515.563041907545, 503.778971213049, 507.652151591234, 516.442477623859, 537.362693019194, 509.24400246209, 534.799018276255, 532.914277060727, 515.554746101831, 532.606425484063, 534.057164227976, 514.088815452729, 534.637552391141, 517.6700003515, 515.985604265776, 541.739295232397, 510.159751358148, 548.351366755313, 505.985967355369, 499.561007771119, 532.372040987025, 518.119955691817, 509.425374060032, 529.050784287475, 530.422517039483, 520.704081085809, 513.778800893237, 524.106945526449, 543.3603898601, 517.515716454897, 552.146605407401, 495.955139623801, 537.671563287521, 517.496628637119, 521.390741312734, 496.62283765108, 554.212754035702, 518.337716183155, 561.011401106021, 535.991214430406, 519.243996001842, 539.292384215735, 523.711248802454, 507.554791264625, 529.31070378969, 536.053438564628, 531.678429714805, 533.58103657452, 530.343777619483, 516.861197615368, 518.821866919118, 537.094325113798, 526.292661125629, 515.997241414193, 524.477282149199, 533.863712550776, 504.813521924186, 535.299116917181, 531.543216302275, 520.126952821181, 506.390174305714, 515.569295253445, 515.578646696253, 522.159598824017, 573.241056793426, 532.516550026678, 527.900446142977, 502.999806061318, 540.026949480397, 522.01024012292, 501.475188942876, 514.806112953864, 504.616960109549, 536.526695468392, 521.646324382128, 518.769541436889, 505.573889593892, 525.451552781096, 514.45836165382, 555.275442276783, 547.866374790594, 531.43990473528, 514.359912820132, 534.887018066486, 521.228749449743, 511.945774179658, 528.923670566226, 529.198702738776, 519.089512178345, 515.360163341345, 513.373705384512, 516.957560005051, 529.58972945454, 513.564140917305, 472.897460467146, 516.995144362207, 531.761840379328, 526.101212681041, 518.497932383336, 515.192049198934, 516.748142435848, 509.475479313931, 531.227997276544, 546.035599296025, 517.092126313231, 540.562346900909, 516.871587588571, 512.068374172397, 505.930602633959, 502.599571993529, 530.516287201849, 538.142911389999, 525.178366956311, 548.80920822242, 542.687434627274, 511.406422743023, 531.618551185292, 529.39266345481, 504.681560559151, 521.318409748875, 527.332906470033, 507.148922574486, 536.543016487074, 521.574965824992, 535.788768876217, 511.372630993208, 515.92254982764, 509.512887046008, 548.569291305211, 504.67492561121, 533.061728965144, 519.392766014144, 522.989266049544, 533.089136038907, 513.67383092727, 523.056721763942, 501.648941473014, 507.487359888893, 496.210886792093, 511.942719031794, 519.478299224443, 530.545890717088, 539.666288422464, 513.109394543408, 488.217000434098, 501.185933242841, 542.998536008263, 520.820646179819, 526.42867089014, 500.598535467397, 540.377531894456, 529.176281480487, 507.508159695558, 560.699299834198, 550.763555514064, 523.052011081563, 522.419654370133, 527.375719397385, 540.082698987453, 516.808527395184, 519.087766350044, 554.07025116821, 518.722667791994, 539.430911320783, 541.827143578554, 521.392628025668, 539.641650151016, 514.170199312744, 520.269827062342, 507.4212835767, 494.299390130864, 495.327541846811, 514.207686978817, 527.335805373226, 517.389237968465, 509.54383596931, 498.149636695635, 554.043361409258, 530.370778453714, 523.298638491358, 517.687272493904, 505.726626566893, 483.876654566654, 518.268799686027, 515.157367001051, 538.705192074185, 503.379789533293, 537.031388024776, 502.590293739794, 510.015090080025, 526.158625688275, 478.74914117234, 538.115237859943, 526.136225901906, 523.8055557912, 536.526326022074, 537.445440555615, 534.63511267671, 527.777464912379, 535.153800928808, 522.780845999302, 512.74165889826, 503.397446038219, 546.911928794325, 518.997907427566, 499.497158084893, 527.65105827184, 523.646970974821, 529.127583002391, 537.96497095024],[671.626935826224, 670.467380650412, 672.472437061822, 670.42256321289, 676.133624695207, 671.089374694531, 672.63962076088, 670.964313816606, 673.897229892476, 668.326212608304, 676.489686113789, 673.46806765411, 672.124460661396, 670.094158663099, 672.250984287951, 668.475897991605, 672.284863056009, 674.477193830538, 674.981551012778, 669.841828925976, 670.524411429229, 680.748385773175, 675.576368829413, 672.412932013964, 675.20013085673, 676.425885067132, 671.728637563722, 676.558958219901, 666.871857752493, 669.313678046179, 672.996418442716, 674.269391730151, 677.645673081513, 672.767731068041, 674.945567474698, 672.283090332883, 667.586449164324, 670.793774083847, 670.511577801576, 670.625022333559, 672.4055980578, 671.258354080256, 672.607401412463, 669.445020055304, 671.229371843781, 670.375030573777, 672.757834790821, 673.114911245863, 666.898896241796, 669.193465902949, 671.214698242758, 673.314582194091, 671.534133982421, 672.894177031907, 668.126641807956, 673.635454016897, 675.259320677183, 671.208084229964, 678.261607186858, 675.017626710967, 669.483504690981, 675.8340184174, 672.019915110427, 674.844590256171, 673.734888196753, 668.503925890787, 673.596682139849, 673.858334395623, 672.5831840891, 672.952884410538, 677.036233348784, 671.686283558016, 667.279769475358, 669.435497896044, 668.431790075817, 667.326599582937, 671.378884117528, 671.313388970083, 667.660425810807, 669.758790125705, 669.995797077478, 674.048018889992, 671.053024193461, 666.569553667308, 670.762186500825, 664.648826264985, 666.447421627538, 673.325198619603, 674.219244279269, 671.26422992719, 673.977482225747, 673.667833938271, 674.99813521608, 672.605093777276, 671.258803858054, 674.094752449481, 676.475718091012, 671.969124874629, 677.527955030271, 672.961365280469, 666.576403149466, 666.217211002837, 670.996067574125, 667.488166056211, 671.068096221452, 675.142088436473, 666.13037535772, 671.262408637037, 671.797449195083, 674.874424526456, 672.595910913983, 670.056400092623, 676.066485976567, 669.240800357735, 667.439559231467, 673.815956890829, 671.112446374834, 672.49176563324, 673.604089627769, 673.788664465773, 669.919052211915, 670.189415094883, 670.949973844512, 672.668111212889, 675.343195776362, 674.533204498253, 674.131795155528, 672.598642903499, 671.502206564413, 667.91919644711, 671.732266232098, 676.11871914489, 671.472839343957, 669.967093706943, 673.76777220444, 677.000832693979, 673.020946855191, 671.618729630279, 670.096341259591, 669.350529614497, 669.496297213118, 666.926693376808, 673.485721583083, 667.45450150107, 669.950961944046, 672.789342450906, 670.18181670612, 673.845765864015, 671.692352872308, 674.600586179999, 672.283743582814, 665.49285891677, 677.808857468116, 669.845980002372, 669.772645366338, 668.033568841193, 672.110660091653, 668.8257375841, 674.452279155169, 667.864624199189, 670.350730455915, 673.877710504144, 667.878900780179, 670.329269842681, 674.256021469409, 673.341409951727, 671.266045338959, 670.991112614685, 669.186507880662, 673.93767891085, 677.641980072439, 670.591922067761, 675.06875371209, 667.608979114379, 671.914320567004, 670.944911766923, 669.878921949122, 663.433146400934, 670.314211291503, 677.924167040379, 670.140182913633, 677.030988586291, 670.714266613779, 671.626789691673, 667.704985833612, 675.277902947826, 674.964117743951, 671.199360156512, 677.257324294988, 666.342019603276, 669.80190317592, 667.174611785766, 671.344366305242, 672.057171580752, 673.122461546137, 667.839460927543, 673.22344416478, 670.510995634092, 668.547242998203, 677.399453928996, 673.115000088492, 673.429299408994, 669.099245097222, 670.513893375407, 672.608358110072, 672.853827113246, 674.95345828303, 671.899891229182, 672.629696716257, 673.241559019748, 673.300944603649, 673.770237721608, 669.500672441623, 669.595195459307, 671.677519411099, 672.394631127899, 679.327934967201, 677.752536503949, 676.427758610814, 671.762015939388, 674.530798528044, 676.135259640282, 676.179168805194, 672.357898899789, 667.437304453251, 674.547120455663, 673.119522823449, 671.494568337471, 667.521060282762, 671.976624178965, 671.364602260565, 672.471265647273, 674.663545817458, 666.736294217185, 671.77223237661, 669.946845786258, 670.333507574543, 675.375526340002, 671.0799853162, 676.511814956755, 676.372553997911, 673.248510023837, 674.674452558128, 674.210156181356, 671.233143830807, 676.408261822761, 674.619231414039, 673.376030281084, 675.332224932733, 673.1673053191, 672.070306528889, 669.220116696937, 673.619549095424, 673.433318155842, 670.197838890566, 668.053352529093, 667.849919762647, 670.371947548493, 671.106814508791, 675.841204019812, 670.94457488486, 667.782664246875, 676.539371414606, 665.812816929611, 674.207416872729, 664.644192221211, 674.342360113065, 665.105522854771, 670.965365391628, 669.0052080924, 671.205926933149, 664.517206472542, 676.858059890023, 670.457987488511, 675.763849038819, 676.871253244015, 668.354850874711, 673.206428614272, 671.708899951117, 669.913009732958, 671.052196330858, 674.402920197423, 670.557042977615, 663.811808571571, 673.618765229713, 668.931122012715, 671.791099973351, 674.53339562275, 669.006681674864, 673.848299193127, 671.69262505434, 674.987170714805, 669.576052519638, 666.37248494119, 668.030253915574, 665.005061370294, 670.498178267885, 676.496365209356, 677.722176852252, 670.624551111226, 673.114526171003, 674.837888830881, 670.514935039478, 670.518099036448, 673.026509820651, 668.440670092322, 669.926055096581, 672.362846485087, 672.673441563257, 668.197865320916, 672.486578084312, 669.11464351853, 670.557307671781, 673.628690467359, 674.699310319039, 677.460235949967, 671.477602205024, 670.152392540398, 672.270593065274, 672.601789234135, 670.957946591429, 671.542503886257, 666.893225307263, 674.106709267574, 674.737252603485, 671.776779571947, 670.553908540455, 677.678519487614, 670.895439492537, 672.648943421017, 677.662710892195, 673.215725868522, 671.873695750762, 669.119639238597, 674.290483203278, 671.83082337952, 675.849690439939, 671.832994367104, 670.888465633618, 678.023725091585, 672.282350230586, 669.406502427988, 670.156321764442, 675.236375445181, 676.479453620832, 673.416441388007, 671.868910802938, 674.930818536658, 667.575788160781, 672.677958833787, 670.747980015918, 672.73961085731, 668.592483935081, 670.738619048134, 671.752786586473, 677.543044966898, 669.966918471951, 668.447666746618, 672.085017239814, 670.973468957343, 674.728611553722, 670.651316907219, 667.826252198261, 672.305357717275, 668.506064850679, 668.203115159061, 673.39607610348, 672.899941718908, 673.103607187659, 672.367316630824, 669.366013987047, 670.261484410424, 668.210409282237, 673.590689243468, 673.719811362511, 675.493586771328, 677.961493999362, 673.626183131387, 668.074754134218, 672.923973347752, 674.158655088601, 669.662754154645, 673.908106783919, 671.629621631137, 676.290608014603, 667.005853158541, 670.792231050289, 671.804252572278, 665.571887374389, 675.551080649813, 674.127803773486, 673.066055380742, 673.74226877201, 669.33170118682, 668.074046565998, 669.121083654291, 671.736238797319, 667.943032946781, 666.802354288058, 673.867889186488, 670.063100702001, 673.029489148762, 669.214086652747, 673.081085688969, 673.324256079339, 674.254565528867, 672.862704489175, 671.756272369547, 675.885203594867, 676.598009311304, 672.883919360461, 673.953608481605, 671.201098633905, 671.258740492848, 672.656608931847, 673.09952085539, 666.139100918629, 673.461393039368, 666.313274412704, 668.614117744157, 668.814310997262, 672.149155215692, 672.974748927286, 672.05180912961, 668.122221154489, 674.338418155714, 672.331813006799, 672.395305574505, 669.711592860642, 671.157544084324, 670.836862467532, 671.870465368102, 672.106058179745, 669.459613577032, 672.057421143292, 671.066328689597, 679.781576734368, 670.553382151624, 673.247636371845, 677.153838282585, 672.997407286485, 672.526298141566, 670.971363232148, 670.977717370456, 674.305456393638, 669.060184487853, 670.453896167921, 677.79127246571, 671.255478193886, 668.889466769107, 671.027195543968, 672.469330753962, 677.716791967015, 670.591968443728, 670.848728404347, 670.277517600302, 672.830742508612, 674.484724514801, 668.444708578492, 676.371636268045, 676.341593273087, 668.641700857759, 672.800697580366, 673.345772500717, 671.383659279177, 669.441495836708, 673.056432947535, 672.581311568175, 670.393758265715, 673.165900502515, 672.757603947646, 670.963317914216, 669.27833135916, 671.888368464711, 670.955110991105, 675.729947679427, 670.933028786204, 672.784913135133, 669.870311204443, 668.281913032397, 667.474476185636, 669.220489038243, 671.260675110849, 673.671737762994, 671.564867942309, 670.412982602205, 671.766371413699, 674.637558512666, 674.275062159885, 675.444904132405, 676.573775325143, 673.195258914256, 670.136715654948, 677.284625939, 673.919458116581, 678.346986328859, 675.788625898726, 673.00142113212, 669.347040793958, 676.532774054572, 669.027245087248, 675.867769699882, 677.172240797185, 671.068809037494, 666.063018558584, 671.962335991987, 671.930506823672, 675.15245185213, 675.040746819453, 671.972792762324, 674.88906083631, 675.464009123061, 671.395479846199, 671.379394877225, 672.625153834643, 676.859809031824, 675.47274134473, 675.04090814763, 674.780989688002, 678.986790552229, 668.270237460181, 672.230501081697, 673.80125768715, 672.865772758294, 671.202607384491, 670.82143271812, 675.313325772071, 674.883355039566, 670.625749181911, 667.245369294696, 668.270693153685, 670.285336846259, 670.356437489371, 673.442864377191, 671.08490220018, 675.485673469372, 671.967636538582, 673.300505031262, 674.941248809932, 670.63854350075, 670.605184792446, 673.838252071457, 668.864251967399, 670.056269529001, 670.890623522353, 673.437896636969, 668.600140933479, 671.825603832715, 671.053806317374, 671.744174381895, 672.393871853493, 669.119243643526, 673.760224306496, 672.177171613887, 672.333455575541, 674.373787967492, 678.124869967095, 669.888796665081, 673.169640131007, 670.438814301626, 671.06870036475, 671.3323888346, 668.809157998632, 668.036569506227, 670.473370350143, 667.483292824094, 673.669506938234, 676.348407155573, 668.918564114042, 676.228915372098, 671.789130408835, 665.868394290031, 674.433484077233, 674.485417887248, 672.044704351815, 676.687668934152, 672.427167743796, 675.353648103666, 671.478547693667, 672.683044699088, 673.164633332728, 670.555149559356, 672.107592813817, 667.978479104734, 671.70404209221, 674.294802705384, 673.290685954951, 675.223495752676, 674.724416537993, 674.724350525618, 670.954631074446, 667.183676627396, 673.918174673858, 675.248862748894, 673.160892544262, 671.661295138015, 671.177802403832, 673.109650413175, 676.70762692744, 670.60728532117, 671.382920237004, 670.602594505687, 668.378086085516, 674.90568341662, 673.265496078732, 665.451143503331, 671.985237902007, 668.990017399688, 671.251399879084, 666.940957485608, 670.055011420868, 671.789239857486, 671.413161889234, 676.154331768253, 669.43638467964, 673.356561430549, 669.928662655752, 671.021884998856, 666.731662359128, 675.275428247509, 672.470322925133, 674.084321110013, 671.868538272148, 675.43314851242, 671.135525983283, 668.751327563352, 676.14421628788, 669.016154535515, 666.941852903274, 667.957436563, 669.977036900695, 677.04595785628, 672.966572407679, 672.405463828768, 670.539835837743, 670.266769901601, 672.881134105538, 667.451443642571, 671.724954676501, 669.469388597318, 666.742975194942, 669.694251435282, 673.512541182868, 666.303737566729, 677.499586100237, 668.11056816278, 674.14634837532, 674.699780043974, 672.312181710521, 670.930650605768, 668.760787543529, 670.616310066805, 669.150636206309, 673.338740285616, 670.773082053822, 676.123719389415, 668.989762904101, 673.049342182256, 667.931666948032, 671.165078168171, 666.629547931016, 672.814147648869, 675.299446766167, 675.773789798423, 669.679566376111, 673.389743439516, 670.071225255164, 672.589240354856, 670.933120474511, 672.761045193808, 670.935478324557, 668.243822213119, 672.55291416404, 667.554082517209, 667.904691836301, 673.388566285883, 671.09815548798, 670.395465965938, 666.60260720693, 671.45952795952, 671.65622876538, 671.131766435877, 669.822805081651, 679.736764162437, 671.009514794364, 676.573454369393, 675.874895693984, 671.939358319673, 674.112708297762, 679.793955672452, 671.058824837165, 674.781323841416, 664.817433818756, 670.254768947602, 672.527514818033, 669.605882725143, 670.567357336431, 667.868914344376, 664.492416523334, 675.218066124913, 677.134972055653, 675.726091327245, 675.597410415943, 672.609327561742, 675.130199710295, 676.37244860043, 672.384387895798, 671.730865683925, 675.10808424319, 671.470025049333, 667.482846881166, 673.201807556418, 670.789792951921, 673.935964556495, 673.914517995889, 671.509301029118, 671.124393838472, 669.533915094004, 671.998252826141, 669.712205327709, 672.671087079069, 669.929433056901, 670.660193251768, 670.910790187211, 675.956115431433, 672.702447702804, 671.715366181562, 671.526222088003, 668.712231905207, 673.614366125303, 675.021476898473, 671.34004895166, 670.726062118378, 671.579133367023, 669.948118939216, 676.138732242967, 669.888067474131, 674.905546387543, 668.37969623052, 671.998510566364, 670.68319694437, 673.628482561837, 671.784215595718, 677.349907680352, 670.68916310172, 674.349279993284, 677.268855929149, 672.532226431901, 676.102159397335, 672.069893254067, 672.35159642338, 671.021432210031, 668.926554020403, 672.038082028644, 674.115907533187, 668.672569549036, 671.444019314727, 669.072658863802, 676.687947914201, 667.852491099518, 672.012294627216, 676.77260692623, 678.844025614722, 671.747683006644, 669.257594791104, 672.402225435919, 671.412892920062, 670.696321797637, 673.528722480259, 674.393858283598, 675.522303315734, 667.564002724972, 668.200981179118, 671.020652285444, 672.136181592587, 675.329596448494, 673.595272074855, 673.866819757789, 674.279242988872, 669.396214178486, 669.256612358496, 670.365429460665, 673.58103484848, 668.394241806359, 672.516687954474, 670.236123050522, 672.469506262276, 671.981294325985, 675.492022940552, 671.783610474124, 667.135177504111, 669.776620469819, 671.693514124541, 670.425392505394, 667.419320388751, 665.744017995057, 671.740766956676, 672.781546689483, 676.098682031826, 667.390675093828, 669.064989919354, 667.5045367595, 672.929241567563, 672.348720942001, 667.309052776599, 669.457176656474, 670.408726043282, 673.685945626381, 674.174636869819, 674.887321646812, 669.121824838681, 673.318783442278, 674.453279562864, 669.060753863281, 672.129364586879, 671.006821528151, 668.954382662971, 668.617120049461, 668.928531625374, 680.665273492094, 669.359340576128, 669.21453605331, 669.442695558148, 672.512988873474, 670.281682814834, 673.022887971973, 673.982469297719, 674.134280001788, 667.589872113501, 672.991418830085, 675.27320066771, 671.706456001471, 670.389347264076, 669.213466388339, 669.355851562817, 671.832030539487, 675.908435541056, 668.049166252676, 670.005485206931, 668.474509273036, 673.294879175995, 675.595862623329, 670.227830226796, 674.695172496666, 671.516897696078, 669.843088966156, 670.509296624688, 678.687205729177, 669.45360108191, 666.998199927003, 670.282236345457, 670.70797516166, 672.139826408605, 664.673582853093, 674.319693260594, 670.709401654327, 680.789520067872, 675.709912819834, 674.743552494884, 668.799107787325, 670.414478217373, 669.323665809995, 673.340210921419, 669.945898020042, 669.513960976077, 673.733175975122, 666.682473542615, 667.731708104866, 670.240406222372, 668.496498125176, 671.259647285795, 667.947448042351, 673.121100823451, 672.001431229043, 669.518398778912, 672.676947356147, 672.321612416753, 667.889813264789, 672.677769090371, 672.822115346227, 677.344103007268, 675.605684909442, 670.548777413525, 667.568375091178, 673.10799388686, 667.588222731995, 669.908202531019, 667.66018637927, 676.017771550557, 674.311939474612, 672.03167086664, 673.042370511308, 675.473786278003, 673.744494042155, 671.721877877836, 674.217459085228, 670.741309076487, 669.253941256389, 673.675416905973, 670.305979367831, 674.04302126596, 672.710679741549, 668.946746127142, 674.119461093599, 669.047495075035, 671.095723368388, 675.630388656857, 672.31596694001, 675.296197294179, 668.20306298001, 668.523960650597, 672.708380329068, 669.386419924875, 667.883178879809, 673.012951978224, 672.975092051597, 674.133182892841, 674.693260492722, 673.718542797015, 672.873723000802, 672.91420096809, 669.152595453755, 668.050635119483, 672.872082017959, 671.375509409649, 669.559519473548, 670.637725574158, 667.969016275093, 671.645300166323, 679.836299355856, 668.118405072662, 669.17279412372, 667.80810904635, 679.771635642562, 672.433866971703, 674.654086310456, 672.228695505435, 676.161841249368, 675.745417836695, 669.497310521651, 670.019436978852, 671.111578560313, 675.922935755337, 671.447458553242, 671.414692231211, 669.101254717284, 671.130769236792, 673.321634540511, 669.131074359395, 672.102468500013, 674.656768514877, 675.915383148214, 672.757979452693, 677.218445535004, 671.683615758251, 674.226709951835, 672.841522280504, 675.201657466355, 672.608587809558, 672.163639293569, 673.868785250997, 668.622027371656, 673.297530052874, 669.574848407288, 668.535256664654, 670.474585574151, 677.758653086786, 666.892155682288, 670.15387644774, 675.614484029445, 673.102314137272, 671.588875190036, 668.624457475597, 672.390081578405, 671.348067291341, 664.756079362283, 666.11535474842, 673.866422895673, 671.087370572503, 665.107369962576, 670.364674328976, 665.498065401242, 671.234057181324, 671.759432031035, 670.69265306749, 665.254411442083, 670.480997534203, 670.662523974528, 676.571849758763, 679.065351745072, 670.42489565359, 674.940740444331, 674.354261861835, 672.621590982953, 675.196246737698, 671.449349662968, 668.937888288994, 668.11120849034, 672.495159258629, 670.681519203926, 671.62014373064, 671.193982826796, 673.630801914554, 668.799798025306, 672.774584173447, 665.848197371039, 671.094650438184, 669.48276210326, 672.696774063689, 670.786859241294, 673.413889904439, 671.329601999866, 671.498143796741, 669.812496199685, 668.880155042536, 673.188135294958, 672.74098294068, 667.918940110433, 668.311915000505, 674.402178867345, 673.474373092083, 673.96056490046, 674.98908431028, 676.890440232924, 672.300899255776, 674.564071186921, 673.246305725534, 663.982688615038, 669.083803444341, 669.434297458542, 671.971049426453, 675.850643729799, 668.303435705333, 672.662142678125, 670.455074815427, 673.05190628971, 666.613281763463, 672.127235338592, 670.91721217504, 671.092081495958, 673.100169986107, 669.820810907931, 673.592062286036, 671.356871045393, 670.116232405539, 670.884572803775, 667.429244405759, 673.296067073303, 665.94149766108, 673.882027832092, 670.407668849195, 675.216256511199, 670.509346973957, 673.523606120975, 675.159395318789, 673.789901922402, 672.662522891545, 672.563573816052, 677.024909881861, 667.916737999246, 668.14274451743, 669.588861403806, 669.742772757087, 674.623295486393, 669.104135614153, 672.934945595014, 670.50692686177, 672.971061151081, 675.436475384655, 663.125118116689, 672.39035337154, 671.798868429772, 673.398883178443, 673.778027266884, 672.987291751672, 671.009290810794, 668.556644508294, 670.616978828575, 673.975103222039, 674.763143696145, 669.994184433542, 667.593386277956, 674.57788923277, 672.390818391584, 670.420736574985, 672.197953364535, 672.755686822089, 672.467271675384, 669.325015693257, 676.419388439146, 675.760538681072, 669.667786973729, 676.491405131653, 670.646474446558, 674.919093301041, 674.43366591128, 673.540501591353, 675.378610247021, 677.456312541949, 673.00306420968, 666.220989272476, 668.851494662521, 670.719791409368, 671.586285566186, 673.108809403187, 670.837692545667, 672.536849051897, 674.322173787072, 674.407148013407, 673.981991559526, 670.69136976754, 673.881194447714, 673.566308205012, 674.538044898742, 674.690730484639, 671.292655815692, 672.54369824645, 669.216460293564, 674.592953829872, 672.717245151291, 675.312904258422, 672.201635679394, 668.320326183512, 671.377512333434, 672.97488783809, 675.829785025805, 678.493552532176, 676.032369864643, 669.657665478933, 674.960565577035, 676.581239435357, 676.627941033685, 669.334527298479, 671.489355569939, 672.253864455855, 671.525113984833, 667.691449863994, 678.52410985055, 672.803914980966, 672.87807353408, 668.139976359464, 667.407126602528, 676.630719867993, 671.507138047023, 671.416276269273, 670.37685003113, 671.636367493637, 673.652532624042, 672.390017613206, 668.147290463384, 672.065714396413, 675.634036431384, 669.88852104268, 671.463306092034, 675.708477737992, 669.827614948077, 676.080302890045, 667.422022133407, 675.435713570821, 670.400222323318, 677.602561234648, 672.555274001145, 674.611939954501, 669.28227893792, 669.681622871965, 671.057640813539, 674.567345194781, 671.403307202934, 671.969237825618, 675.492358949426, 673.842338008587, 673.292619651559, 671.798666183153, 674.167992798217, 672.522513486338, 672.221614814989, 666.628967826817, 674.781181585888, 674.019671501394, 672.202387546187, 664.207641852298, 676.95500654681, 670.769561014559, 672.995455472639, 671.943963222269, 670.330067164589, 667.852699231364, 672.652314522559, 674.100062279225, 675.924857473839, 666.77539599363, 672.599830627471, 668.949286635614, 671.809092051575, 678.729384589279, 668.959058740638, 666.828494689059, 671.909548092038, 668.753725895226, 673.798552504051, 670.086718643692, 673.615285007281, 676.515537937868, 671.671746839478, 671.612144494015, 670.786299458095, 673.007487662881, 668.712143003335, 669.827849410551, 672.752572216139, 670.422358256106, 673.121828076587, 668.260009260902, 672.108597802758, 669.622545381605, 673.4442889829, 673.158095950846, 674.861203684318, 677.538740355127, 673.384117840095, 669.021306915726, 672.293670859903, 675.902627858332, 667.913644724298, 673.077045322768, 680.189852577617, 671.552097222342, 674.266705782196, 674.789901560366, 674.809091191463, 671.519879590013, 669.813039567783, 677.044802035022, 672.399760820972, 673.405911109745, 670.573406820639, 670.983677928792, 675.373729720164, 671.059437714513, 671.718899332896, 671.572574115101, 668.638898957655, 672.6784407686, 665.657077638665, 671.238762094784, 675.077323085963, 675.503326487164, 672.015824298785, 670.432464576649, 674.176452981073, 666.914821735464, 668.584890137966, 676.667231830183, 674.741118032488, 669.208184987191, 664.420810554806, 670.773096634818, 679.688280848526, 674.787823986604, 671.47028566057, 671.619794514764, 668.476241128889, 671.133165528315, 669.618887572566, 669.187628608153, 672.484729601671, 671.232003747664, 670.509324892209, 671.595663987425, 672.867227778634, 671.157506416289, 674.083770320909, 674.341161650355, 668.966437047829, 671.55771903981, 672.281199000088, 676.403956515788, 673.294253491168, 673.345235950299, 672.114859194585, 671.310824913871, 675.958764378994, 672.426789812443, 670.561236160141, 674.384983433849, 676.367860832389, 670.774001423625, 668.062033458763, 670.424325878, 674.061933350114, 674.828909826875, 668.832206284793, 669.636873999449, 665.613526041925, 666.363208483271, 675.785932099696, 670.710050723043, 672.865504865813, 670.416355703873, 674.177650424935, 671.249418208654, 677.431534450096, 669.536795037302, 674.162963613407, 668.61041448586, 671.386127336626, 674.546288364834, 672.990230842199, 670.14339788945, 677.185234510533, 673.070149892159, 675.317436167035, 666.726050877696, 667.546694970197, 667.779512500657, 673.953798530343, 672.60414758231, 671.756199137813, 674.399817976517, 675.432681919178, 672.634744917518, 671.050307465845, 675.713447947748, 671.676725200596, 673.033350517313, 672.168979747282, 676.941271869631, 672.012032391526, 667.508550432019, 671.074243707194, 672.456435703037, 668.662197941773, 673.877627165501, 666.127062738971, 674.780011716274, 669.111540906749, 667.803049787567, 668.60021882152, 672.205483696036, 670.224772731911, 667.811533592022, 670.186202902859, 673.724467948056, 674.739260626965, 668.124581608262, 675.279625184718, 669.416881482546, 671.190192647839, 668.99066619971, 672.359598303476, 670.03412825016, 670.734483743971, 671.464776637152, 672.044301293071, 670.663856139543, 675.148274429396, 671.079051621588, 669.934282553642, 672.442767320411, 669.811290950204, 675.585334679449, 672.609915737229, 668.178515970925, 669.697762457485, 668.793406210973, 673.338012655965, 672.046463632584, 672.470120405048, 669.953891675081, 674.545786495619, 670.358741594564, 672.119089083123, 668.768342645055, 677.644464581407, 667.206488272287, 667.694027948859, 670.751003858233, 678.141065009732, 670.236626884364, 672.840238645175, 670.32016789928, 675.596191516083, 670.408937687555, 670.214444392241, 673.558053606034, 663.282845887016, 675.960526716492, 670.780422832746, 672.825114753676, 669.438463067829, 667.402753372231, 675.762583064403, 676.707695956649, 670.636840632601, 661.368211084728, 671.393153958407, 678.474369080919, 670.555360113268, 672.526723302564, 669.790547069301, 681.188440821568, 675.800191475739, 669.628512343835, 665.518846293462, 674.093101168176, 668.723826610253, 668.392507449289, 666.947455079252, 672.767860617045, 667.826486610595, 672.395689846603, 674.523489504542, 668.757656335054, 673.611347839729, 670.743395303958, 671.282936865121, 671.71270854652, 676.343495217827, 667.470853079688, 667.559265293894, 675.401923406374, 671.417195207335, 670.390296372927, 671.529929603021, 676.56044941209, 666.926768564987, 670.788543865581, 666.661124638581, 671.460000753425, 669.483846797863, 672.955491221296, 668.470988172497, 673.827769987118, 671.204423787201, 674.202384736174, 670.707794073942, 672.53355388921, 673.130509920257, 673.53660890769, 673.514891039265, 670.961279781067, 670.204684567251, 672.553054431703, 675.714085213994, 672.82778931692, 671.991941880432, 672.321977110773, 674.681682022346, 672.895200630389, 671.02128159861, 671.596305805434, 675.104229147792, 672.973936310841, 667.595268245534, 674.172537190373, 670.633835284249, 674.552127085705, 675.422864709932, 672.562771694861, 672.219860208137, 675.357611625643, 679.0810933888, 676.129896286245, 673.015105468557, 671.71268526529, 673.197868058372, 674.99797966954, 671.569199544993, 671.278136226305, 670.588354822903, 668.487511836727, 670.08804649126, 670.314306815296, 675.538426670567, 673.246369210931, 675.454256915827, 668.45828017914, 670.90403834243, 671.955748390722, 670.987801014581, 671.461316377617, 674.547655793963, 673.355325043348, 669.511697806295, 675.871848578918, 674.922116145563, 676.013615146133, 671.922559387058, 670.927747466471, 674.594296553529, 675.397751503668, 673.214145105658, 675.722088308574, 674.838386150327, 667.451231828651, 675.278976791323, 669.457979423028, 671.012565579005, 673.319808914041, 670.556881053455, 678.350413677397, 669.558157300642, 669.726329910273, 669.489671577331, 670.806954269291, 668.513216762961, 670.154279199337, 671.11558077362, 672.336770002462, 675.415810553574, 671.944920012399, 675.606468072958, 671.76072364718, 672.263084155843, 666.700472501404, 670.410209032266, 679.203161520258, 669.610261809915, 667.91567397586, 669.910828833599, 670.905404785369, 671.156639858409, 668.291262054928, 676.718825890617, 671.097501584979, 670.190656171622, 672.346853986152, 676.171017900326, 671.104726359147, 677.246480299074, 676.391406392162, 675.422893903335, 671.059868101395, 673.413336701237, 671.864378394285, 672.289631143491, 672.118615819976, 668.134569033997, 668.610305094965, 671.318175107078, 670.905760787098, 669.765314050238, 672.498357168253, 675.606760122395, 674.960156644815, 672.497115748645, 673.987796937549, 668.461791084971, 673.492651169322, 673.363344887233, 668.801490036097, 675.553815696552, 674.579791417815, 671.625101050416, 667.652259738588, 676.548290784167, 673.213232535967, 672.121379549217, 672.701176398963, 670.290764695607, 672.598704843434, 672.254037432051, 668.945124017971, 669.623560679248, 669.056347134287, 670.762256108807, 673.279410777968, 671.921288894264, 667.385241159865, 673.236335479162, 672.773084016556, 674.438924551625, 673.231407894286, 670.727759864056, 675.125963011374, 669.903961911666, 669.317952757643, 671.205590079652, 674.10782362276, 674.120725427462, 675.338708103062, 669.761296147492, 673.09663173708, 674.381659515887, 674.498825134201, 668.945604763526, 671.391083861957, 675.788967274116, 671.450750235223, 671.222471740917, 669.578804602361, 668.638503515414, 669.179142269646, 677.476396814994, 669.949526217026, 670.97382315301, 668.706526950297, 676.37327831533, 668.592445860826, 671.954256091424, 668.492155944007, 671.465985894639, 671.168994212316, 671.274117974603, 674.561172879168, 673.898271739499, 673.54008396348, 674.815333621319, 673.742342629152, 675.619087814419, 681.403917895087, 668.23755414903, 673.623017434768, 668.593066597389, 672.283302298788, 670.646201226479, 672.625007461471, 676.766103440831, 669.838248416164, 673.86005302959, 671.618635939315, 674.542393723487, 675.871078130765, 673.728825019247, 678.049420311923, 675.615704051659, 667.26552665236, 669.839132763342, 672.215780284692, 667.625695603825, 670.594789573849, 669.115176546098, 675.660510700474, 671.849768140148, 672.449319413268, 672.276345658891, 670.49690725507, 670.308800961883, 669.914591487987, 672.287485569431, 672.91843624784, 675.469077205436, 669.13832737253, 669.238846490847, 669.665555121391, 672.920152663861, 669.465689351555, 670.940105808508, 664.934299243831, 674.192614335629, 670.138624539843, 670.524414050387, 675.600651773128, 674.558596848658, 672.594420706483, 671.024160489707, 670.015021592389, 671.483318357103, 669.838503824821, 673.982137967526, 674.26850024774, 668.748019919906, 671.348390660966, 674.57389261615, 672.059691735002, 673.647516776955, 674.013790907495, 672.960348084558, 676.578849226531, 666.477526295274, 670.066066746133, 672.407897791271, 671.154637997633, 673.734622606468, 666.18426306944, 675.858209785588, 670.153972410062, 673.949272001127, 669.840850622215, 676.295111346403, 668.675652691538, 672.6673065492, 667.539413184919, 672.90549332873, 675.103833062263, 666.885510392065, 673.435152750885, 673.772793593397, 671.623759715301, 668.177099889627, 674.442086876861, 670.071370823681, 666.551910558409, 673.897868633969, 667.704725629911, 672.666169437281, 673.764393656344, 675.085156785383, 669.815312084915, 674.308761854322, 673.926552961424, 676.027200895618, 671.134014423986, 665.795095305387, 671.525085716136, 673.994361937743, 672.12060727203, 670.303130543469, 668.827072557555, 666.67900124076, 672.645761614911, 668.542892233816, 672.098021089814, 670.247958286653, 675.055903583913, 670.925508675614, 670.019846869968, 671.861361087295, 670.717230481568, 672.25525345763, 670.974994804529, 674.135770889895, 673.143620169923, 680.617434621377, 667.176191187875, 670.997687836832, 674.690232227019, 676.185735005755, 671.749053646799, 668.352185035767, 672.636844607007, 674.176738505425, 674.262282736056, 675.076756542136, 677.107723806939, 671.564980569292, 669.831469389184, 673.357459010833, 674.709468690025, 669.150810809003, 674.002324866726, 667.211305337835, 671.745402921022, 671.018590539985, 668.507430576688, 676.092424696592, 672.090813634455, 671.767778822153, 669.884287616188, 670.703176896987, 674.669668807087, 669.26531646038, 674.005308563797, 668.607938769678, 668.645113606382, 668.730124733839, 670.968591849534, 674.630399911869, 674.242982187809, 672.931117010876, 665.87134722498, 673.5525151608, 668.634310396127, 677.417197200892, 669.223267111673, 671.658335208755, 670.64734279653, 674.895370122609, 677.11672842078, 673.628834742107, 667.408481345422, 666.970967050608, 667.83139670203, 673.817584759539, 676.939579219318, 670.880405494322, 674.327643842322, 673.866585412271, 672.369890738376, 676.102140862271, 671.099670994468, 674.361494487419, 669.526812111789, 667.267099654876, 670.563340696662, 673.717236716669, 672.424884003264, 666.746321011612, 675.256235695883, 674.838024888515, 672.561458234835, 671.670155648543, 671.195860183429, 669.776146088269, 668.685259388361, 668.410453609527, 672.530835039683, 672.639048961153, 669.134034582666, 671.111917291835, 675.609780163806, 670.100808699707, 674.322707586761, 669.842837369187, 671.200572556893, 669.617262774512, 677.695490557995, 673.973584555455, 670.263574339557, 668.979920806968, 665.868738893116, 676.595935774229, 672.716591928112, 671.146280575503, 668.565025344208, 672.810161974603, 673.148974619353, 673.914139416783, 669.951287065132, 669.904042620885, 669.262490226442, 671.775191932375, 670.481261819569, 670.120840047629, 668.693577541177, 669.595368532354, 670.093173608928, 669.68526679319, 671.311303773472, 675.78051291292, 670.541740855107, 676.822089201111, 677.542018602846, 672.80332141608, 672.471160217567, 663.291130982189, 671.977970517465, 671.948383003869, 675.476404087243, 667.363085511154, 668.286815511349, 672.783474040578, 670.370785041459, 670.531800620936, 671.206561195397, 675.509553069036, 669.956485601897, 671.803375029339, 668.084754265902, 673.532048273153, 675.121629788491, 670.209187250931, 668.939887572005, 672.237300455325, 671.784304124713, 670.965677721821, 674.689651811748, 676.430921040534, 673.774278129135, 674.132041987795, 668.983539026965, 671.284295413001, 674.84728553329, 670.073084540077, 675.049063960333, 672.53553772729, 674.13513107393, 675.433469436362, 672.171170120367, 667.767376019108, 672.964202358402, 675.890751567025, 672.128723011424, 664.725826007673, 672.415359712502, 673.744850195274, 675.485952821714, 664.623887621602, 676.91480402641, 670.081913233368, 666.615970261587, 672.507416161628, 676.749354118628, 672.879372409453, 671.445095586261, 670.9404036837, 667.117396153045, 678.645434640907, 670.98432833359, 672.050076577954, 672.078593128199, 675.457178080341, 674.033001932814, 669.875068882571, 674.037500634249, 674.054270062043, 673.854915639964, 673.467639099517, 667.192232755194, 669.388742303632, 674.10567736371, 670.996318093317, 671.086116977555, 671.499699880592, 673.869702669602, 669.775348213931, 671.150971371715, 669.319810278181, 674.123974171152, 671.897052476984, 673.209619832485, 674.387085306864, 669.998947567337, 669.90282966665, 670.140315834567, 674.311506090562, 672.23552888092, 669.522219515904, 666.798373713276, 668.098750260553, 679.693089803541, 677.143799852765, 672.544646095384, 673.062094536158, 672.372937088453, 669.511313846004, 668.126427337836, 668.358287942175, 667.101001829646, 673.497029633136, 668.301263143557, 668.142764672481, 668.289042082932, 675.018773630288, 671.733810034221, 667.141684784184, 671.206069455836, 674.476459957054, 672.044848148748, 670.728719821209, 674.790248109464, 672.365173267516, 672.095632825207, 670.714072349302, 672.345740404421, 669.09150563013, 671.071173396646, 667.438210026634, 673.432943134723, 670.780123093824, 674.62341284149, 670.48908532183, 668.013025385009, 672.484680692352, 668.376817745722, 670.907177671367, 675.383682249512, 669.667319524649, 671.064860958955, 673.496977434898, 671.146654569521, 669.53993928371, 670.177679431103, 668.15266185127, 670.651903801737, 670.408193318149, 671.314870926226, 675.038557770368, 674.646897323846, 678.741581765182, 662.339231246833, 670.670199606207, 674.073271053433, 668.752116271532, 668.587661765828, 676.752133998897, 666.494000027527, 672.641966047134, 670.835272006503, 673.21713633406, 668.948849400491, 672.645792250159, 670.674977748523, 672.949195057809, 672.290756838518, 669.727607344307, 672.327897950851, 670.493173010998, 672.774262993811, 670.086934511523, 673.46521035961, 669.351959282892, 670.73373067296, 673.078739759341, 671.758746362245, 670.181591347605, 670.251131034661, 668.049634072823, 676.765918523544, 671.061924692274, 669.377797179099, 673.272570247419, 664.861506284031, 673.590995997856, 672.44099802826, 675.187080378801, 679.50293023025, 672.117042122639, 674.698417864967, 672.955688621617, 674.69714560952, 673.621498925855, 667.146615771696, 674.997221831209, 675.90970975486, 668.804463324176, 677.069932645181, 667.204776991246, 671.046434414257, 673.217387506719, 669.529671527839, 673.952552615223, 670.907108367842, 677.476007314411, 673.619074735452, 672.313923286344, 674.331103648638, 672.413704189065, 669.241680017947, 675.431536277466, 671.215786061574, 674.805819666952, 668.966123826182, 671.988694826404, 674.565860163328, 673.305052310906, 676.982407801819, 673.78125083046, 671.822518199932, 670.224303023083, 667.070864071854, 669.105313366474, 669.437272260565, 674.311598405875, 669.650331095447, 671.332234148234, 670.326859873322, 675.738011174281, 674.45300676081, 675.394854451912, 672.613449802679, 671.644077206462, 673.269730983647, 676.146923957248, 667.726655632333, 670.220882550863, 672.432616617379, 674.328394706334, 672.214323134146, 674.647063555551, 674.684456825248, 673.99322208648, 674.766788310398, 666.036354033197, 674.701085112579, 675.031741661146, 674.366775315044, 677.016007815341, 671.905687131288, 675.752516989818, 671.837035071685, 668.859677316772, 672.180137602108, 673.071771222063, 670.642835591283, 670.528834718866, 671.648940529864, 672.232452895664, 669.080680299161, 672.403825894082, 672.370363123348, 667.69364651229, 671.762530432126, 672.459149133647, 673.641297863441, 674.131540404679, 673.851644075925, 669.838876310982, 671.811629847444, 675.497299600022, 675.123856504622, 673.145048042046, 672.820126071118, 670.234349932337, 672.715248728901, 678.050721254117, 667.598546332365, 675.208291533335, 673.890899427918, 675.448486392536, 671.18797570241, 668.334858121074, 675.371742566695, 670.183880095742, 676.957197463506, 674.456276870193, 671.928344095036, 672.791086185306, 673.579086685999, 670.270054275423, 675.436497432948, 673.631443319411, 672.830946962311, 671.312528263034, 671.116277278632, 667.87026046665, 667.160242031598, 674.023142216027, 672.896062872646, 676.002670958233, 675.113003741764, 674.821031299619, 675.037708233349, 667.327856339706, 672.250558813997, 668.704930202591, 672.53457797375, 676.129265814759, 675.764595626277, 676.369264418217, 674.691476042616, 675.610227910555, 672.773122092585, 672.543488986008, 677.280244701651, 671.10205381573, 668.029514415416, 672.882572837383, 672.798136391025, 671.376855976893, 670.499130827374, 672.685780394186, 669.63568748312, 673.947098894031, 677.620410366725, 672.374061383131, 669.821124291635, 673.962340638293, 676.995926246041, 669.443530795884, 673.364839029388, 668.113701705574, 670.82057986381, 671.500617083283, 673.202573125351, 672.342595070137, 674.731693015049, 670.732193205906, 672.032401320699, 672.757608577533, 669.304359107797, 669.651747977895, 669.925677121005, 670.504376260869, 672.621602852341, 671.851447751864, 669.68537410115, 671.7936777043, 678.226079872047, 673.418382900968, 675.450826952306, 669.531961775201, 674.490802814328, 672.891279417596, 668.923986055713, 673.398752409822, 670.224004239685, 675.819272847624, 678.934890270099, 669.021558098201, 670.440430630607, 674.814556751189, 672.148367023517, 675.773694244826, 676.076062857632, 670.30182012706, 671.417209894358, 677.124228012216, 674.510168784417, 670.469626475861, 669.777734594135, 671.27926196283, 674.528472611178, 667.859619861365, 674.828181418551, 674.188593316742, 673.846081858601, 669.287275931459, 668.924064309432, 674.40316438548, 675.084050893785, 672.647739797394, 667.110558602244, 672.219180901769, 670.105253357695, 672.900052103381, 672.790005700379, 670.384591665089, 671.489477940821, 676.712926310303, 676.835895794873, 670.225447717383, 670.893766164687, 670.600494698621, 672.998644064466, 675.798256035022, 672.17086010845, 675.177181726891, 664.45409458597, 672.665507068277, 672.732795822093, 670.272291502392, 671.139373639166, 675.621926517545, 676.462353177334, 675.445838995592, 673.966789495144, 675.690198387892, 674.840621136555, 675.629352933448, 672.907477969679, 673.688883018089, 670.946728270294, 669.28734438978, 675.893392805436, 670.599926106004, 670.780916498647, 667.419555286669, 667.874908911932, 670.901302447845, 675.532949350335, 678.21402100516, 670.469315367694, 666.697554428678, 677.220046912735, 668.503618228623, 672.691710703294, 671.472379786996, 672.591330881391, 675.853481038228, 673.679661408116, 675.123060038902, 674.720255937762, 674.229876428351, 668.953401908244, 669.806988500883, 674.531139085331, 673.710427499457, 672.186173308873, 670.487851729415, 670.749423826654, 671.677634193661, 670.685092158315, 672.42064783839, 665.073146820642, 670.925336863098, 669.137955745265, 670.093344564551, 670.803789251006, 668.159926737819, 675.064117998672, 675.228249154267, 675.568095008469, 673.958052631044, 673.281052878387, 668.041974517185, 671.021229218561, 666.931271264787, 671.911189705684, 671.2440443045, 673.605963149714, 679.57309677486, 671.633994742711, 672.642676618506, 675.755202538276, 668.34463707509, 667.887515424617, 671.896832218714, 676.508392555981, 675.76635021795, 672.718641550097, 668.302839899808, 672.062207765404, 677.302626791562, 678.782099129411, 675.480056855433, 674.989516882899, 669.952654548489, 671.356954434317, 660.906737951528, 671.129865516334, 672.106688059517, 671.777503993219, 673.707859860377, 675.83874745513, 673.924837127587, 670.399325796716, 664.625419545065, 673.35310997214, 670.510417470671, 668.405931215578, 671.536605068875, 670.242913335819, 663.847858780213, 674.232609418852, 670.402655974688, 669.88812371284, 674.349857500143, 672.110330649175, 667.202649306499, 666.080803741219, 670.243725403424, 677.614787182346, 675.436359852098, 669.942417959059, 673.099259405731, 674.746386133746, 669.612785811752, 673.318499187089, 674.104340058465, 679.385451937275, 671.738267314426, 672.350082087125, 668.216832631438, 672.531875631351, 673.033341013161, 671.688654874884, 672.747946588147, 671.721861440299, 676.32787691782, 676.9738963371, 670.974651460139, 673.207476605739, 664.985786958118, 669.729489230293, 674.923329688558, 669.52554942394, 673.381403071584, 673.897468195422, 666.077682452091, 674.661879821289, 674.145624526936, 674.540432890904, 666.734131124388, 672.716625672225, 672.312289006418, 671.135285617236, 668.72451951147, 675.413633802034, 674.266153513447, 675.815461770685, 669.234837674686, 674.753850055861, 675.907269177742, 676.76648013093, 670.696698495382, 673.990978043197, 674.774454806009, 668.500840008195, 674.456611271128, 672.367333598953, 670.07621120971, 672.940460357242, 672.305025825716, 671.279190402894, 672.055568364517, 671.197925520488, 670.665606494168, 674.010655065391, 672.610402250606, 673.386315471015, 673.960175904391, 671.353713510933, 669.408310152166, 668.58613174078, 674.13309931604, 674.236566225411, 672.669410525953, 670.085313246826, 666.957920535479, 670.508157645856, 675.130639701736, 669.228090325839, 671.859882615275, 669.857930616922, 673.489770702009, 674.012151773297, 669.518204551283, 672.548484686168, 669.899904993525, 673.464439171669, 672.608689658816, 668.830047796042, 668.5347690784, 670.681862193635, 672.605761073744, 662.063658174719, 672.636539034616, 673.205509707346, 669.337835194907, 667.783071640351, 672.897284047493, 673.381297290437, 673.957049084769, 678.553008781141, 667.29049207553, 674.503913330916, 666.403546275965, 666.055399668491, 673.871047788462, 674.093058393359, 665.726521330254, 668.638092275283, 671.755847702059, 668.697587185113, 675.647063398689, 670.41300592797, 676.967323260637, 667.508468969591, 671.905098916618, 671.019681545631, 670.734146721082, 671.449119087451, 674.972411782949, 674.672888651308, 671.74752178013, 670.468944040835, 674.833640156154, 671.896059229041, 669.094518734342, 677.700897780537, 670.209323862086, 671.426494104235, 669.382236775957, 673.165021514747, 672.701530357505, 675.057003838677, 675.163516251699, 673.824077118648, 671.367842665776, 671.380587623617, 672.557163486999, 672.79703217943, 673.209214417231, 675.551429245358, 667.175464294611, 677.187539312605, 674.844206169298, 669.179201498654, 667.872932809152, 672.533462973573, 669.388735543623, 668.571373445231, 673.657793762513, 675.16324900488, 673.2375961093, 677.597419034987, 669.75168096256, 673.091480482423, 675.945186401276, 670.500819646678, 671.024630492048, 672.265451549062, 675.361370161651, 674.549500096542, 672.250150266814, 669.815277658771, 672.943645110555, 669.34088276878, 666.080046617347, 672.722487919798, 675.477013392552, 676.18959880734, 671.108779113712, 673.626875247877, 674.809120567576, 672.667961211478, 671.681439253434, 669.219627360759, 670.946388515556, 671.585917211374, 669.611995972666, 670.476637825076, 669.688512975958, 668.286222596122, 673.682512317601, 672.368799330875, 673.734531694072, 673.91759731717, 668.098716623044, 674.552880980058, 671.196984008216, 671.506027082864, 667.990442445202, 671.946543032068, 675.33960101948, 671.851618828235, 671.021707758878, 671.716620719819, 670.029842615291, 672.63355846757, 674.95430499057, 669.589768768513, 676.613571063336, 678.171671161629, 671.098829176186, 670.656880272747, 668.267500885279, 669.994824452898, 671.094798153911, 670.477545506271, 676.243046137051, 673.470258222145, 668.902412638554, 670.131662234552, 672.362982968621, 678.634747104157, 671.898495047963, 670.813607223726, 671.801284384601, 670.986202424979, 666.996034047943, 673.700504384653, 669.764332656717, 679.060536412745, 669.228169917648, 671.235580977246, 669.054583925775, 672.445249257794, 668.741771883404, 671.777775839488, 671.183135623888, 675.317753825992, 672.77174549843, 680.909814121009, 671.130327974177, 671.867519398554, 677.05408016792, 669.582092505848, 666.596031421679, 669.758215502176, 674.691179730346, 672.499292821567, 667.232257172634, 676.014555320398, 672.202350892324, 674.113316899481, 668.450401576442, 664.846574970344, 675.526213856437, 674.676822979136, 673.868510047652, 672.673221316145, 669.914848096636, 671.145290397586, 675.826522126816, 669.701864236626, 675.613010760627, 673.366243496222, 666.779690630936, 671.142929239269, 673.539643752159, 670.796998828503, 674.455267512631, 670.172980228765, 666.66645751589, 670.085279055217, 671.95209174966, 671.519025850517, 665.531919401094, 670.352941603637, 673.019673363429, 665.602345931115, 676.340812328836, 671.670191837153, 673.428889547311, 669.801421075261, 671.824301327171, 671.645643921895, 671.306790570759, 671.252562534967, 670.890304142078, 674.042378093595, 666.678995511217, 670.781800307258, 673.078613141587, 670.796174158388, 672.716656219586, 672.264060948357, 675.133374534449, 673.585362562882, 677.764985035269, 672.925667355067, 668.601934268065, 667.414037898734, 671.487250609545, 676.211231570259, 668.668926509878, 667.710773383563, 673.227225535616, 673.978016440098, 677.830862785862, 670.223525853956, 668.811269521903, 677.252593618369, 676.6591316586, 668.137233082532, 672.354008614568, 673.987893097929, 669.751250219737, 669.320961510368, 670.590255631082, 664.612114670912, 671.033352580147, 671.136639133205, 674.440184256991, 674.036107551945, 674.434877297356, 674.187605373563, 667.71021396142, 671.161363044528, 669.597064640196, 671.026304299044, 674.095950526387, 672.707361479179, 671.211383795618, 676.845196907523, 674.864636740934, 667.925343079736, 672.477270911345, 670.143836281274, 667.128437862595, 670.718940287641, 670.331385589088, 667.8173486184, 669.668822815392, 678.372721966208, 672.912077342731, 672.272051770766, 670.791541265182, 670.431176313024, 668.823764612692, 671.649666381456, 671.709948008406, 675.308404867061, 673.144587845376, 669.539735671937, 671.227960493319, 671.423755571896, 671.18813723319, 674.86842931929, 672.212451487715, 675.447967581081, 671.916403739982, 673.504061633718, 672.917585891554, 671.407674437785, 673.656523767567, 674.791772909187, 672.628788844976, 671.865409572511, 679.037240003124, 673.828529566711, 672.380775334016, 669.446963387369, 669.185153084767, 676.135816692211, 674.201970759739, 674.828206707742, 672.901630072944, 671.728134707443, 669.712282207685, 674.534210085841, 675.405997134644, 668.897604015618, 668.084359135764, 672.777248400552, 667.102028937602, 671.807494855251, 671.829558077947, 672.832001273669, 672.66754507177, 670.791266970421, 675.452715148991, 672.790067318222, 674.786266677849, 672.221362132309, 669.813600942157, 667.297188851378, 669.97589217644, 675.635110594874, 672.592655781489, 670.78389052141, 673.117194053883, 668.12075518765, 673.539961626346, 672.005733076705, 668.93825274546, 670.948586860488, 670.668091209043, 669.064778707619, 676.924377759472, 672.491492037379, 676.259512309047, 674.19029340216, 667.779118704395, 673.966887245876, 669.837445551724, 673.028561924059, 675.074366689754, 670.935231426343, 674.57098294291, 672.705233516626, 667.392632534607, 671.67998123217, 670.113656484283, 670.14372467065, 674.3707951423, 670.299229469687, 672.851629742434, 675.991121690938, 673.571387612475, 667.663077992823, 668.941397889235, 672.318416016032, 676.671396711288, 675.869546089676, 672.619926079395, 674.043500867424, 671.287412963009, 675.358606146124, 669.396416744013, 678.168098982138, 673.534567312527, 671.281888389837, 665.977047964885, 666.396341247878, 671.457934843554, 673.181529673795, 674.561370635148, 672.465668179217, 670.779661356301, 671.361290192929, 671.777414670944, 672.19206638337, 671.913292817385, 673.156952416529, 676.730542097242, 670.889105974315, 673.155412670377, 667.419292382331, 670.579545706295, 669.152797227692, 671.867200386164, 671.719586552963, 672.446985646421, 669.654609488996, 668.9698099615, 674.028276326656, 672.439980058241, 676.380353920666, 674.173338351136, 671.623193680963, 668.359955924623, 672.945947343998, 672.854671121794, 673.241598609085, 673.032376353145, 672.242290235644, 679.060631562085, 672.866844663899, 672.030848747766, 673.939433464224, 677.539631094205, 666.967301731151, 673.456969081373, 668.393799868746, 673.951523390992, 675.892677528229, 673.534227997336, 672.083965408806, 669.031766415733, 671.288939026525, 672.876867319134, 673.02829208594, 673.860290443711, 671.198946973003, 671.587642198185, 670.840050984762, 670.433075893343, 672.10835674152, 673.653293882783, 671.004168420203, 671.631301854674, 675.427243706841, 666.617868368887, 669.752490695048, 671.869225656932, 677.779832610868, 669.095674506666, 670.079108889781, 673.545720546035, 673.27727323736, 668.192243544634, 670.605354395597, 670.071683059544, 673.172689231185, 675.081581302422, 669.458831168554, 671.535185756981, 676.177530642067, 674.10535922221, 670.41013861146, 672.816408488209, 674.262898116003, 670.759220186317, 673.362443941683, 668.564140352988, 670.142423582024, 673.590061704612, 671.779856922426, 671.293135531517, 671.302151974849, 667.236720540022, 670.131286348611, 668.137300655879, 671.731180135409, 673.228711411655, 676.625215018139, 664.559476729072, 670.253437771373, 666.911241667302, 671.10126685271, 673.396007194126, 674.385683742324, 668.243692208084, 674.98315659821, 667.037501186259, 670.849172414131, 675.718307866011, 670.636780342899, 670.224874999981, 668.36398209095, 666.819784133514, 669.380995666394, 667.585051795148, 671.1115583251, 672.049363664681, 678.118968131177, 670.148121242263, 674.483648138522, 672.727989738348, 676.379153896865, 675.12627027277, 675.057112921555, 674.244125576305, 673.294186590981, 666.724055781017, 675.165628306382, 675.210137104881, 675.936460261882, 673.948080295504, 671.53587374587, 670.753297043308, 676.641073639085, 672.967551069544, 671.745575050069, 677.984696077898, 670.828701400692, 670.218452318325, 673.503656252917, 665.319471052339, 675.12718180809, 670.528904377977, 674.031173282767, 673.765027813487, 674.86918893201, 673.540156290809, 673.44175535801, 671.957396720836, 666.871751383863, 670.874485383185, 670.788144464738, 671.935795975039, 671.707138423273, 669.205464372229, 674.580952952033, 666.021828268416, 670.960693969135, 674.662848054599, 666.651201474939, 667.07769630043, 675.097890412336, 671.169225797552, 674.661688422671, 673.44561823599, 671.225115152996, 672.779824698858, 671.249533646903, 676.379234065058, 676.709278299104, 666.820540649201, 674.029947656103, 676.478517907866, 673.879576681099, 671.309785960742, 672.168740984988, 670.280758194569, 674.523465808192, 676.469327460948, 675.55641362124, 672.086956362309, 669.984065098201, 672.124715021785, 669.09213433792, 672.339059942125, 673.843220734366, 667.369016152352, 672.424895513566, 669.144615663247, 669.956230427528, 668.449294914537, 674.159066433793, 669.205456323013, 674.859277552728, 671.594625797852, 668.419393045552, 674.75650982997, 677.266745692172, 668.804204417929, 673.464387112158, 675.712070076781, 674.193251341853, 677.51108106623, 673.055166055074, 669.435805971471, 672.209136055553, 671.735166213145, 677.983930208782, 672.184900468064, 672.127914526954, 671.3868697329, 671.632238900182, 674.039185458508, 678.311409062736, 669.161589397053, 669.829963527767, 669.788121650682, 672.047663007166, 673.156549444102, 667.233604484875, 674.13837703437, 670.390684089843, 675.680952096754, 672.14582654588, 674.341314082227, 671.583046696486, 670.10316027141, 667.316976754379, 673.814851018885, 675.40873660525, 670.448098835011, 678.66885552048, 669.719656144442, 672.148949003836, 672.262020455698, 671.668196945679, 675.201547987841, 672.605779602404, 672.859143551949, 672.713739128131, 674.033894839779, 675.484657916514, 673.929179904119, 672.515820312988, 672.949776980936, 665.776582577745, 672.102883341742, 675.878755190432, 671.564443166408, 666.175823897379, 671.541084865036, 672.42107152363, 673.984028612465, 665.376559699842, 671.471299337963, 675.702516594049, 668.903355391432, 673.393788953297, 678.450655807303, 674.709401956045, 672.813130870697, 671.167115542341, 671.417868958014, 673.030750843196, 667.811176578652, 669.47675353995, 665.092518208491, 670.894149810198, 674.501255034562, 673.016452053174, 676.587601204036, 677.033547199939, 672.012426094014, 671.542735179292, 671.07962992609, 673.553296076741, 671.083977634757, 668.22833394797, 676.519528245342, 670.059920258254, 669.395815099472, 665.024814949738, 671.272390964815, 674.505828985106, 672.204006883448, 672.063218421812, 674.206246760165, 672.205812422506, 673.398639437552, 674.566996807817, 673.860903217686, 673.028727365079, 671.546751588921, 674.731285371789, 669.218088288294, 671.908645455476, 670.507532420907, 673.56772315336, 677.07653680698, 675.361821346854, 670.572816478904, 674.784511602021, 673.448967753591, 671.214597185199, 672.838041405624, 670.110482829389, 668.760920438488, 674.756498767614, 670.924314058712, 674.497108421328, 668.53039862588, 672.379575971922, 669.87375260959, 677.033018972371, 670.871528922819, 665.797831100305, 666.002311489902, 671.470490564921, 675.289487827794, 673.025557326814, 670.248710036065, 674.206626068199, 674.773225565224, 672.11781535238, 669.447522284773, 672.432153682471, 668.517503679069, 674.198234598955, 675.093298429353, 676.29025393384, 672.913039889852, 668.226864002229, 674.872284819904, 673.189829115908, 671.989841934459, 669.956065128563, 676.194192459185, 674.255861191937, 669.508285217319, 664.112069535594, 671.648080034502, 673.662105225816, 668.412543963849, 672.640045932592, 673.659443854916, 674.112793703956, 668.560440866622, 673.71177502143, 674.479737551824, 665.502837573352, 672.535632530209, 672.980632422803, 669.867291045091, 671.332370623791, 671.677330426822, 666.336404905601, 668.65908725808, 667.111578545169, 678.076090725375, 676.823519988791, 673.05225107097, 670.953366671953, 677.655873294608, 670.169666113039, 670.561478212912, 674.103252020597, 669.616856037224, 671.100662806532, 669.468457184816, 672.215551909172, 671.735554670952, 665.413170470732, 671.673832397713, 675.590399861018, 674.509341867605, 672.563114028347, 671.638580182869, 674.962723961577, 670.098773383222, 674.101268211226, 672.680009484991, 671.77325072919, 669.92769185892, 672.860905389438, 670.016786296426, 672.730162850368, 672.976681631604, 671.074578361805, 671.737290124469, 671.476822313014, 670.913705946142, 673.836403606728, 673.318864848062, 675.733060967836, 676.192309168618, 669.336755535717, 673.872949963529, 672.078498187016, 671.691172301875, 669.485805176509, 673.340957272961, 673.544656201534, 674.292622706303, 672.923474817092, 672.760140345343, 673.337389999355, 669.079542043362, 670.591329329603, 676.243304448486, 671.118678455762, 673.017636958523, 672.37488864059, 676.580363662226, 671.554959358592, 677.251449212416, 669.897280919906, 670.204546860367, 670.786199913985, 674.383919003233, 670.524285211875, 672.202342185794, 675.245692759973, 672.969193592797, 666.161115068066, 674.5439988059, 674.64536544056, 671.897519408627, 670.265491768086, 667.407307886844, 672.420387946405, 672.79072463311, 669.058541669508, 674.095390895373, 668.132692116988, 672.20704816482, 670.339891382382, 675.961407262829, 672.504481028834, 670.820653253659, 676.961719508899, 668.929886978619, 675.584592941772, 666.856585162616, 675.024508848192, 670.249317657547, 667.69565774515, 672.519379214721, 677.671066447481, 673.138981819582, 670.23865050094, 673.526277501804, 672.538113433035, 672.044202392688, 676.303821812987, 670.021600209829, 668.957983267142, 670.668428539431, 670.639016830789, 672.634715175401, 675.050220672796, 671.855676497419, 673.493382030724, 672.83379339717, 670.356759424995, 672.564312850833, 673.373672385302, 670.688408019538, 671.524912866875, 669.693422783149, 673.775763526981, 670.144236590571, 669.297628589438, 669.581075929028, 672.677686268279, 666.712770747229, 674.826016268123, 669.613072014602, 670.965929153284, 669.079783057865, 673.611288530954, 666.662450953937, 670.815471569662, 667.549182273414, 673.186736176852, 672.443220877294, 673.400728868764, 675.328849205849, 677.700084233867, 673.920707087285, 671.565236727463, 667.583333836752, 674.060991564266, 673.930026514489, 673.985625355248, 669.165184210382, 676.836467585372, 670.473771419012, 671.494669798579, 668.473429878479, 672.045593708244, 672.21008240023, 681.453997354135, 675.835593856735, 670.918948515231, 670.575195058311, 667.747034915133, 668.573960537646, 668.936468672161, 667.909032570029, 666.644365053347, 678.661411273675, 675.254300565812, 669.104388816218, 671.101859654252, 674.912241858692, 672.470581969282, 675.25983400039, 672.756774737344, 672.60429468077, 673.461901166367, 674.220635441411, 671.639080318466, 672.567267456336, 672.199625783343, 664.951160967209, 669.947949487573, 677.89723855902, 673.8079321442, 673.177004128462, 671.629084768898, 674.191559073736, 673.747783948218, 666.956653422145, 666.833930031391, 671.439360973361, 669.435887379589, 673.754965513871, 671.332523280993, 668.703565479353, 674.259545085034, 673.934028365535, 677.915276761157, 668.380582642667, 670.039629709758, 668.393812487585, 673.41328184246, 676.638531697829, 668.727656609003, 674.756726775593, 674.671910062242, 674.024426622846, 673.976081292491, 672.823796465272, 668.491918149735, 666.275125944995, 675.841590541183, 669.223943838404, 666.698997916149, 671.804996100597, 668.190837583096, 667.250429642614, 675.194789006328, 675.705093821581, 672.158338949671, 671.925307140068, 666.684314277112, 677.014803866991, 667.80097440726, 676.360092825584, 672.538640788372, 667.126032097434, 670.270741723215, 672.052164887751, 672.131584545528, 673.366294962904, 669.160674114184, 674.677881805835, 679.836260242879, 672.467457021606, 669.588100531461, 673.748680066057, 673.189295927886, 674.943118045843, 676.400965848217, 670.90759849135, 673.869260851714, 673.364230148675, 670.148711543541, 671.278416642076, 674.306420975092, 669.091301024899, 672.36070720606, 665.486805229794, 676.623214813052, 672.519585724062, 667.890628284697, 673.532205207338, 670.167855689606, 671.728816285648, 673.629783226664, 676.783980373177, 677.330872472298, 667.58025817332, 666.766908383853, 670.544750128171, 669.302158573804, 674.262122249043, 666.848598136302, 668.257318156797, 670.281438360374, 674.631467465045, 670.143530403655, 673.747475614186, 677.917939736298, 668.106595812391, 672.108224820817, 676.389531481737, 676.462090609146, 676.568913614405, 672.077361240111, 673.040320161333, 669.660176747944, 672.110653820969, 671.037292638592, 673.276206687042, 673.443491346342, 671.618826035741, 673.185215506762, 672.047429925699, 673.867376847386, 675.382057126112, 672.445552972924, 670.090821959922, 674.426185416161, 673.89575497856, 668.588994494214, 673.213511339209, 675.371718174442, 669.90407161375, 671.336836363115, 672.345317219225, 665.571512966226, 673.7974368184, 671.869364950339, 671.116483102177, 675.124756928575, 673.646284013323, 673.159567564888, 668.693496270432, 673.946182717433, 669.432727252896, 676.029385780932, 670.584995601136, 672.194031156782, 671.230388189826, 676.25773551797, 669.21283695749, 675.878650069679, 670.672439952911, 665.670500149863, 675.431399694401, 669.132941420243, 669.990793016542, 678.097954347953, 674.940354090474, 668.893845472778, 669.848244694857, 674.951383121882, 666.463279315348, 671.260205348698, 670.27258755959, 669.355888085353, 673.482058113725, 672.217254216238, 675.196157951348, 673.924284386761, 671.318975916323, 675.800719279013, 668.252571133318, 677.12867543109, 673.224994127809, 671.495315370667, 671.893449856694, 668.338146589101, 675.119009112931, 674.642903528589, 671.756066374759, 675.947470488119, 672.096678898822, 666.194049833382, 670.648276232771, 672.741643041028, 675.736930851227, 667.169638023473, 675.371374632644, 669.077391205918, 670.16716032833, 676.792224656978, 675.898522083754, 673.065216962615, 673.650541632745, 669.384631615622, 677.827368675592, 670.790267352923, 666.504708880133, 669.804798565795, 677.520286786567, 679.476802133869, 669.184802101796, 671.880524302409, 670.75144469173, 668.129846797345, 674.97781036941, 664.062281328685, 674.314490939905, 674.381499259044, 671.220379394902, 673.269325201915, 675.049744564953, 674.162333670775, 672.93385183743, 662.29922058289, 666.686551249334, 671.768040782249, 672.001566626044, 669.516615544898, 670.325409744291, 671.907059828013, 673.569444690544, 673.921818054743, 672.136704332411, 674.630871748942, 670.130809192929, 675.588902835992, 674.32916770862, 675.490964785646, 672.83505833519, 675.93727744438, 671.695630443275, 671.276479191372, 675.950629585516, 668.510685598274, 679.304786493934, 667.476858180799, 670.514982938339, 669.398456317858, 673.59654484817, 674.148933835522, 670.641804532428, 666.441867934368, 672.656672721866, 675.072300727765, 666.056665740655, 672.228369981969, 671.566516757167, 675.105522097361, 674.083806131376, 671.243897015953, 672.445519879782, 674.809944041858, 673.839908755359, 676.235891010395, 676.634618032052, 669.160606466882, 674.255993921668, 671.060778805865, 671.971859130795, 672.384773572005, 673.303806868008, 671.973283253571, 670.389667679251, 676.195546784533, 673.655386922023, 669.901631836069, 676.410665909259, 673.857005281423, 675.693269335194, 672.732373331818, 672.026031004491, 672.442133265289, 667.237992705375, 670.712762029447, 672.097999608272, 671.330267654917, 672.076479458113, 670.522169861987, 667.48639625593, 670.237860535421, 669.493360609658, 672.287540960041, 671.715379505923, 671.293466234165, 667.25670165866, 671.164530847438, 673.030539255155, 674.494282069445, 672.259987202571, 670.155303747801, 673.576204500467, 673.935541202272, 670.819024352175, 672.864383549547, 672.225840299795, 675.692349623122, 668.268728198551, 675.715887974677, 665.758864942014, 668.121772402319, 673.976915108661, 670.751492625495, 666.958987792228, 667.607421632559, 677.682941129902, 664.213689137336, 675.460129377905, 677.769663031504, 673.057924749759, 669.509866149544, 672.002838202118, 669.828067786839, 672.565485606218, 672.32284790148, 667.940953405367, 669.116815324754, 669.266623671052, 665.80645233677, 676.80753218119, 673.019582640602, 672.978249290319, 664.24325567694, 668.998013548634, 670.456546228268, 672.723412723891, 670.217057870717, 671.175302938325, 676.092788910485, 676.033845092771, 670.906977046613, 676.04148696812, 666.876824323154, 669.240527264452, 679.540506222019, 669.637364951148, 666.668518657264, 672.971733310719, 672.333063481423, 674.57955409922, 672.212483965464, 665.213424818945, 675.9680906233, 669.599723132552, 676.653052943822, 670.026335841781, 673.819363303483, 673.966372702712, 672.011738122058, 678.148985197092, 666.518993708541, 676.146499039933, 672.931106977855, 669.76414510802, 670.382166663179, 668.967203269513, 671.747404055548, 674.176800107879, 671.932712634793, 670.24734204493, 672.827473637131, 678.958563497005, 670.28265191037, 673.592323498528, 676.038911847033, 671.516945043284, 669.978514030548, 677.417126982135, 674.691212887938, 677.010614399267, 678.642978541768, 676.262595084724, 674.587247825518, 675.199761481565, 667.602832239974, 668.575753161447, 675.993302967617, 671.66066800472, 671.186926609838, 672.636566165973, 675.950761961728, 667.425897523394, 673.38680437962, 672.463110125331, 677.014472639939, 671.444261210324, 671.791484393409, 672.547809568732, 676.471764527416, 671.855446401193, 673.452649291066, 675.649201969558, 671.175930958327, 667.204585734022, 675.570849789085, 673.791872582466, 675.128058044115, 676.570616574941, 670.276623596598, 668.034776859832, 668.566496884739, 672.043467631702, 675.29155559226, 671.404756686976, 667.984000695524, 665.715179635834, 674.813258052867, 672.78013979336, 671.534734224138, 671.681364763576, 674.117203157018, 677.19257143178, 665.829740883319, 675.527169194145, 675.859224538785, 671.550974495508, 670.899299030891, 667.425219987879, 672.502128719048, 672.702266386881, 671.95361831844, 672.001862231298, 671.679517481089, 669.821235339558, 669.344764616574, 668.174789469591, 675.240324907822, 670.280738866002, 674.757682192426, 669.661306493687, 670.290297645149, 667.88360255618, 672.54361455124, 669.030794101353, 674.142392720812, 678.482920959896, 670.42820614659, 674.232540578794, 671.784874239452, 669.735358366903, 667.137952730384, 668.858846963089, 674.273680577355, 678.175237568648, 671.907751877447, 677.015385083039, 674.251371341021, 669.962361054374, 671.158835898774, 674.192673269723, 675.200728595243, 676.2303801574, 668.109145349976, 679.47882509337, 670.331170487132, 672.364736603288, 669.931037951229, 669.685664074362, 674.939881290688, 672.8217858924, 670.555954117154, 674.727948623899, 673.288242294145, 668.821475560601, 670.931803934527, 673.580303841534, 669.961035721707, 670.766139629138, 668.357335593873, 668.619745913455, 674.35503742983, 669.852886845135, 668.749585388622, 672.725818929525, 670.982268843814, 666.16870468982, 673.823554696483, 671.551576077835, 670.380484637913, 672.800668339326, 667.725101806, 672.097988428882, 675.448259166592, 667.491866077174, 675.138511473674, 676.626692122028, 669.541900626146, 672.782174662777, 671.125437105639, 667.545879648988, 670.270306560123, 674.292303769853, 671.985042242869, 671.740665502677, 672.44364405091, 669.73699703646, 666.333899235877, 668.013679810348, 670.92359879995, 672.565700695508, 677.462358208923, 668.528374230085, 671.244224745412, 666.188837400332, 673.876752482312, 671.137659545901, 674.886482761367, 672.149271028532, 673.332982608433, 668.053387764014, 666.84762809263, 671.825715404935, 668.738752539337, 669.30321066887, 670.944613092167, 666.495425557046, 672.826732882426, 670.316990115219, 665.749162114416, 671.907420888413, 672.474244357321, 671.34386082481, 675.099919442882, 667.270181517979, 673.586448456573, 668.342473884402, 671.390744253778, 669.425947741793, 668.569203810421, 670.423229860782, 673.770298221767, 672.797946285256, 675.247417423567, 669.672955768641, 673.374994486478, 673.85274264967, 673.414993249491, 674.199726153979, 671.378004357913, 676.009100229736, 675.613659539115, 671.896113563926, 666.211419677035, 678.059197673485, 673.011573231837, 670.379574315455, 673.908400919272, 669.940401075422, 670.19261382514, 668.025157378277, 670.055956176718, 668.920541354148, 673.392050930445, 671.166348128324, 672.05682504887, 670.524424850068, 674.498733255012, 671.241855141325, 674.057975281868, 672.987176110654, 671.246511288214, 675.127254081784, 670.207239544622, 671.433342159454, 670.451912269933, 676.107538488008, 670.618345154635, 671.439950206325, 670.416246023396, 673.675318695927, 669.445164209492, 673.408918533224, 672.277313905054, 670.773963881429, 675.134991545526, 674.481007100815, 668.757907521065, 674.83101149165, 670.829416739326, 670.906165905347, 665.824897859485, 665.767229610192, 672.518899008339, 670.834669761425, 673.612972235387, 670.230175974036, 671.900157114742, 669.495538388339, 671.072179061493, 671.056220450882, 674.061736845328, 670.399758220052, 667.426460900809, 665.57536277304, 668.671468076445, 673.064109059689, 670.687752193264, 674.089536300278, 670.949365450757, 670.435994646787, 672.831650709719, 674.086768442795, 668.124411225758, 674.604784233968, 670.672818835692, 668.849344022439, 668.860966073444, 673.570020657835, 672.295368830801, 672.327854044909, 670.743384409939, 675.417860272564, 671.692062368807, 665.212627674548, 674.285670105969, 673.034306481502, 671.474375377123, 672.969471097811, 672.01225364318, 669.510721791203, 673.516590233798, 671.299132912384, 671.740256178369, 676.996231923806, 674.129629230699, 669.08549443478, 673.851227433037, 673.926651787097, 671.532017379872, 677.565850923319, 674.767456638596, 675.372948483306, 667.816135699733, 669.042509754084, 675.215489075966, 674.841054124695, 677.830760678296, 671.568646897043, 666.991347865932, 673.087043298059, 669.692935160572, 668.627107485708, 671.948818768061, 670.243129897497, 672.146771331504, 672.754621168181, 670.768733934775, 671.722100610034, 672.872171403162, 674.75283924148, 669.673065497531, 668.485379176155, 673.270453168701, 674.189514998515, 672.088524578229, 666.709134037248, 669.224362853599, 673.639935077852, 668.801609034518, 666.85855110415, 672.062309691723, 671.981772480135, 670.716232632587, 674.913359225013, 666.809803969829, 671.694281092694, 677.384124375419, 667.725937419625, 673.683316397934, 670.593921004715, 670.572094015099, 674.331351860232, 670.756622383926, 669.616813494242, 677.160486967152, 670.071676914419, 669.880864015198, 672.545834250332, 677.91400455342, 672.867993389416, 671.138266758694, 674.185474692646, 667.154246371848, 672.294942864549, 674.906139823217, 672.697921240221, 670.335988568544, 673.76639493971, 670.202677819464, 672.902718486409, 671.93832947096, 670.808916272178, 674.003539661208, 669.979462746076, 674.58942905018, 676.103505105183, 672.894967077198, 667.73863776127, 675.250017413676, 676.646167876697, 675.922435716467, 670.473435488398, 669.256874046443, 675.48975597239, 667.641152476103, 675.195441798864, 675.489132025509, 676.608639035582, 675.067931638011, 676.204298370679, 672.130020129517, 671.7124214307, 671.972220767297, 672.252988695727, 675.049879204566, 671.657015648525, 670.520224908187, 670.893847585856, 675.19652786709, 671.060898833446, 676.374510916084, 671.182266474249, 669.80398890177, 672.748223506326, 672.05217016023, 670.025506895375, 673.265109627141, 672.013595936559, 673.487439654823, 666.682875889617, 671.864080639982, 669.244370757327, 673.29204071093, 673.972891056735, 674.589804098836, 673.883548848829, 674.968585020632, 667.918304526916, 670.440594363764, 671.934249443595, 674.206644809206, 676.586101339047, 676.493479057943, 672.793220138194, 671.266531220697, 678.161701452444, 666.371774066106, 669.625194689113, 673.779609830128, 668.182716053505, 672.867831677096, 675.967370562286, 672.271483547259, 666.030579443263, 670.093807987666, 671.965364196985, 669.338267582256, 672.421872141111, 675.003201045212, 675.739313946797, 673.424587761589, 679.115775460603, 674.247997402243, 670.320671267925, 671.086458246779, 676.228277069005, 666.287284098583, 671.062144377366, 670.299871631221, 670.285916164277, 674.087332502296, 668.366283321688, 674.261848856686, 675.96645090924, 673.106332189691, 672.552051679762, 670.956083213531, 673.878509918736, 677.427351268728, 668.733842726832, 669.296030681487, 671.216310718529, 670.582839418494, 669.81302593042, 668.426153760384, 669.855848573721, 671.717194493274, 666.444128429887, 674.97517219514, 669.66601256432, 671.584197528846, 670.322892511028, 669.700824087741, 667.665554842222, 666.630075906009, 673.599134978713, 675.01840325916, 672.180700477981, 669.684743252663, 674.279830590432, 673.563496206226, 670.730072427434, 671.219871978138, 673.945477223174, 669.514989185928, 674.478239393748, 673.088367901245, 672.934615089377, 672.968055647623, 668.017826551982, 673.099899595755, 670.794481388146, 676.01113595903, 670.088993706598, 672.581399078242, 675.305803847527, 673.852732114231, 675.201744615304, 670.34502709782, 675.769336749456, 675.041922642232, 675.84559854173, 674.982986941949, 670.596989734142, 677.545044338466, 675.816367023987, 676.56471414461, 669.88658866426, 669.648847133136, 670.647006409771, 669.071229296852, 670.308848152346, 677.669834088212, 675.792426142711, 675.16203426592, 670.506150115506, 676.737184868457, 668.79776186611, 671.067202154142, 674.116521627813, 671.903042057368, 674.6046041534, 672.810128732146, 670.700712266307, 672.414976272349, 677.364856538274, 673.015033664657, 676.495955920577, 674.004624772263, 666.614895027648, 671.619608745099, 670.083300755535, 675.477530158502, 678.01776940841, 672.305577973312, 668.192043038371, 668.348782425168, 670.202875601154, 676.139769340178, 674.563904535573, 667.256596680938, 674.684062307034, 676.118665264431, 673.262471649536, 670.505169684198, 674.200027719788, 676.139469724349, 667.980527536218, 665.302068891535, 671.633850930549, 675.567643538244, 669.727076333395, 672.2651153821, 672.026054914651, 670.539554466984, 669.936683259468, 667.141871994242, 671.027211214196, 667.320525129959, 671.208515727383, 669.786049371123, 673.920592376086, 674.903573877827, 671.124433938554, 674.815188329271, 671.942487103089, 676.629963107076, 673.880998429869, 674.414223121107, 673.041882336291, 668.663718306434, 670.668612025482, 670.351352229962, 667.589537436729, 674.283000892139, 669.800432620958, 672.30996046579, 667.93892343944, 670.783744357691, 674.819913007905, 675.453922189362, 669.750794938381, 669.818535551333, 680.469547815919, 675.289773026937, 670.234785233204, 674.654053398424, 671.149962195391, 670.789811511424, 672.91421132688, 672.018671284039, 676.459709439177, 672.027150082961, 666.943265305599, 670.821803501865, 672.187059976082, 674.031216932832, 669.318222844955, 675.315843188661, 671.062590361861, 673.536570538708, 679.254385081151, 675.153760702533, 665.861163469317, 676.749016955054, 673.487403429021, 667.349942844023, 673.00298528593, 668.209631614997, 672.906232109969, 670.64653832799, 671.299575003691, 666.725720498039, 672.810720607555, 675.333343777695, 668.474881969437, 675.479334671616, 668.40065768507, 670.556833221332, 672.663027984534, 671.667645010146, 668.319582106761, 679.641762912667, 668.297806249484, 672.169590721888, 672.412747766974, 669.875649673507, 669.560628841175, 672.755196322681, 668.983161956722, 673.870416728702, 675.299306405477, 674.434806074055, 673.644833649498, 671.456058652528, 670.572090597188, 671.048541172984, 670.924080397234, 672.1574088181, 673.493382602885, 667.751748592609, 672.562677787772, 672.516153090646, 672.518765650945, 669.060913850915, 670.467283289061, 671.175369995307, 672.173357431493, 668.896440537798, 669.716699230209, 670.14378835835, 672.341445514594, 673.517327311998, 676.497134121603, 671.523377651089, 675.199141009408, 672.362972331406, 670.570142705681, 674.190952501144, 671.143617107168, 671.041221842373, 673.863725864597, 667.613824755161, 667.054653614498, 673.332851125348, 673.214939212393, 669.865552805908, 669.845521597969, 668.759467878915, 667.357625959189, 673.845271870392, 672.675824570364, 676.384617272529, 670.581744157057, 670.921789886813, 668.268536242765, 670.053107113706, 675.889806621665, 672.701087752047, 666.915031651794, 674.367500890337, 673.383318869233, 671.904609907048, 668.959648953909, 673.198303184466, 667.749409211958, 668.651304225291, 672.034154184665, 672.352229737346, 674.494772652885, 671.173443166515, 675.339495569129, 669.255442697035, 671.481474487818, 666.462360827942, 670.709930706293, 672.686981381653, 680.118476891647, 671.326254589797, 667.544229772912, 671.598184636257, 670.703404002874, 671.865225348178, 672.254585977584, 667.472719364502, 671.911814888038, 670.090567198435, 676.015416549311, 664.603616423167, 673.074950114929, 670.423100492463, 673.401396689142, 678.99759475787, 674.141931626733, 667.001431806639, 667.829480227846, 674.029676871284, 677.033426918589, 670.666096393844, 675.17614294195, 671.838720065389, 669.987249838965, 673.611351192754, 668.55862487967, 669.137078619176, 673.135499112577, 674.529999779279, 671.806261132076, 670.547609778928, 669.830553656505, 671.8294687448, 675.143983078332, 674.953255879065, 668.071375455553, 674.75764364348, 667.860731939616, 670.751286131896, 673.37412545462, 675.595748475226, 672.163206285909, 672.557055577813, 669.388291922356, 674.056944569247, 675.83392501747, 670.507825138971, 672.713078611813, 673.382796797158, 678.431738682404, 671.468254026787, 676.816840918637, 672.679250368796, 670.777265929742, 672.650459545749, 670.0002324928, 672.215275833389, 670.735245715864, 671.800845265702, 675.689266922567, 668.037566966286, 671.04450220459, 664.071345481965, 673.414515416633, 673.418831748866, 673.807033688054, 671.235754501894, 675.22530406433, 669.295501021631, 669.683189683241, 672.327541023585, 672.467031468821, 674.95237824986, 672.96952267327, 671.735504116764, 672.803419309926, 674.122462721753, 670.943164356281, 668.930579616606, 671.699491299163, 674.849181061164, 669.752078354676, 668.241910192552, 672.783058815593, 671.530756396634, 674.653860411704, 669.551684270972, 674.104156515358, 676.14747410303, 672.84779558667, 672.843365010478, 672.705903918462, 676.254187120681, 672.412026629447, 669.407332101083, 679.302403122306, 674.338915418829, 669.97363335236, 673.731322213426, 672.614959738499, 671.263753791776, 667.633285237035, 672.707017355478, 674.560398121943, 674.075559320647, 673.690921677871, 674.547309415948, 672.656439649456, 673.554466602329, 672.01062562031, 669.405257823258, 674.401115762552, 671.26834692058, 667.784793263314, 673.540615557189, 672.183923309652, 673.230524596858, 673.031711260655, 676.221126370306, 671.437883753794, 673.58882229921, 668.841637902855, 681.352388188375, 671.801640175105, 667.9752744079, 672.872448233943, 670.185101259898, 670.420256165749, 671.718723559816, 672.173646673684, 670.642830841266, 671.623754917481, 669.477640639573, 672.968957584894, 671.562186918443, 676.626762537515, 674.474138976873, 673.182667672646, 668.386933955117, 678.011019671914, 675.725825866961, 675.850040767547, 669.921590909726, 676.898147535368, 666.75015570405, 667.760685663812, 669.99914189686, 673.295118629158, 673.698291830603, 670.483499766495, 672.142261469041, 666.156514778473, 674.343313258904, 670.420633264158, 671.207594055111, 676.018610714249, 666.250801230632, 676.75920596708, 673.840898665513, 669.9929120282, 670.346301817837, 669.399183493275, 673.098621647109, 672.05621811298, 670.659615981808, 668.249939449345, 669.352812943353, 676.276792009158, 671.195483818166, 672.596941887972, 671.827722029846, 675.265856556543, 671.873292330179, 671.00155242965, 673.538509908749, 676.285623165589, 674.03501448867, 674.573057211742, 679.491222005919, 671.731096052206, 670.033252851248, 671.040762278878, 671.954483552845, 673.203218855291, 675.468687475438, 674.000086741495, 674.939186110574, 676.381227939955, 670.619051667428, 674.606269684902, 671.309728578926, 669.856384181161, 674.477702581947, 675.394725098233, 666.951172662598, 669.618961579391, 668.95628262166, 669.177127375542, 671.547581368655, 672.526168133482, 663.758384875261, 671.216796561019, 670.263179457895, 666.860842197704, 669.742575366961, 673.244419179663, 674.016426338326, 672.319036144219, 669.038398178665, 683.060018848711, 672.335664821026, 673.046637920855, 668.622914250373, 669.155707218073, 670.721738329638, 669.836087603912, 668.993847655516, 668.166259546897, 668.504518134059, 668.901687566257, 673.666633496091, 675.529660907058, 672.62219508989, 669.114026621597, 678.356275206885, 669.52682149883, 671.118646221875, 673.100540552426, 671.282126733067, 674.669866437456, 672.737013471744, 667.977382171035, 672.551975939208, 674.250310723443, 670.151867171809, 671.075809252712, 666.604196222913, 672.459859191566, 665.464211244462, 672.701369872286, 672.922276032525, 674.561574633241, 669.240029467416, 669.146519306472, 673.067532479884, 669.364905091886, 674.640347384709, 669.475237562212, 667.094315753523, 667.901365155274, 672.912865813189, 670.178497093589, 669.189851884402, 670.20396448304, 677.253358340753, 675.32495899665, 670.589389168948, 668.387927282713, 667.446635289327, 671.691801245725, 673.348505478537, 671.858441919067, 674.167747477863, 666.688671974032, 677.041211318206, 666.939290570298, 669.989946239083, 672.541155723366, 675.691185627397, 676.325323636333, 679.674519091954, 670.853114479008, 669.687969812698, 674.710291772484, 669.417167345205, 672.296682780508, 678.266436348148, 668.332114192537, 671.861066040362, 669.460925779157, 669.593783416633, 673.273236215388, 674.751763167024, 669.04635189615, 671.684079719947, 671.660957580142, 677.06718718648, 673.886890918448, 672.078379989418, 671.084112844882, 670.011627356212, 670.497527740625, 671.211178757877, 673.894681164778, 672.951385731081, 672.621831174516, 669.882824601359, 672.115559006688, 675.583382061363, 671.862778136898, 672.381738944626, 669.738776560418, 670.35742146336, 673.792766886475, 672.890030362063, 671.374103066778, 674.848551350485, 671.425992443632, 673.532721276769, 674.909661626024, 672.664350586798, 673.241433017033, 673.564694215093, 671.615069275883, 676.458718157114, 671.264959545556, 670.31985410738, 672.317946972915, 670.644761843666, 672.036420361526, 674.491822957513, 672.395201329114, 672.88269503793, 674.690680613539, 671.366663467845, 670.090347612386, 670.244459069103, 673.684304559671, 669.981624237241, 671.226196817903, 666.15831656431, 669.659208548003, 674.976935008132, 671.697037396743, 675.013159750239, 667.852257004569, 671.810864187604, 676.591074773715, 676.231506165488, 673.535894758199, 668.292829464035, 675.088632896435, 677.004198664974, 671.913936122751, 668.852159354941, 671.939510828874, 670.663782809696, 673.52298565298, 671.713664190332, 668.385511265148, 673.448333137461, 679.852193857849, 667.816125927414, 672.236175387901, 675.863407134187, 670.379665582454, 674.79289092744, 671.583166554984, 669.784025777101, 672.540665796579, 674.027705826002, 671.424302106903, 673.674449580689, 676.520086565446, 677.630231324602, 669.223756521065, 669.780633598645, 674.195205161355, 675.044102824246, 676.352281370585, 666.45922147464, 670.235923540962, 671.670963925786, 670.92918124431, 674.79335939019, 669.375814055606, 670.148689994876, 668.40556532174, 675.583623854226, 672.212744204794, 673.750145881783, 673.835377747396, 669.679178914761, 667.355903957039, 665.430858728837, 669.429454498754, 678.337471991433, 670.30692708674, 679.516498793653, 673.755973305445, 672.639319767149, 672.859105658121, 667.363409243083, 669.783951604163, 672.927571200885, 675.28144218924, 670.818016243655, 671.250816681931, 675.261393850143, 674.484399842935, 671.362445632979, 666.709041775883, 665.076260839493, 671.976846365653, 669.897038614908, 668.451173683368, 676.502751646619, 675.757341599916, 671.083444186546, 675.505194246107, 670.229020382254, 672.630667593012, 667.828838038067, 674.36788227283, 670.574215708363, 668.323230209659, 672.693188404795, 673.624499843489, 670.920775236155, 665.634854319605, 676.259864403889, 673.5573914471, 673.295363301594, 670.288985567558, 676.229781279349, 675.077921895376, 674.648944797404, 673.80272332666, 670.811951594925, 671.145834551861, 673.212441302149, 672.617288331623, 668.022328468689, 675.1272717632, 668.483959208187, 674.928512232474, 675.59142469879, 673.104136589728, 670.124325696714, 664.395603383735, 671.700930362643, 669.228014143239, 673.294173326273, 669.903843281493, 672.208364568398, 668.573953136725, 671.683104589068, 673.738877164649, 676.500748665002, 669.339906156774, 670.958404941084, 671.696001985541, 666.348649170521, 673.207436255871, 673.681923387461, 670.821076615764, 674.278384202067, 672.276215350441, 675.472081355785, 674.159957321976, 672.403226867011, 674.572586437888, 673.986349804975, 670.610817051104, 672.984550816174, 671.840991776086, 669.416315152766, 670.682702492601, 670.444874761787, 675.155917132766, 668.579278913593, 670.926828325505, 673.986766945118, 674.681976410872, 670.950493717801, 671.352063773302, 668.992641778833, 669.956625112812, 673.675432377018, 673.381624942983, 672.909024039049, 672.359686352799, 674.282350668196, 667.160432845081, 672.377955088609, 674.279894510673, 668.328739137057, 677.652048432039, 672.744444712752, 675.478679118341, 671.913926546639, 666.95190173034, 675.760432680064, 671.215203181582, 674.070297849712, 666.250701635626, 671.975226398881, 670.597756728108, 672.332799923075, 669.944537493224, 677.70976992381, 668.158807133234, 669.544602990689, 672.654078922912, 669.561141085083, 672.905687805709, 671.910856186775, 678.180105241087, 674.400652069959, 667.165650541754, 667.760966898989, 668.985504549548, 671.359622129137, 669.459067366485, 673.495974929232, 672.748711896543, 674.775465332128, 667.050034745991, 670.017741479121, 673.279365186961, 672.934984538715, 673.321408209399, 671.440373987639, 672.889092347334, 667.453105418016, 670.066932693923, 670.986913537741, 672.393545726478, 670.389772969193, 669.270751370065, 669.481767649975, 670.661793964974, 672.087685556212, 671.957846387254, 675.931615320197, 670.301837121832, 668.763647952051, 675.539478808366, 678.040570557726, 673.161120979722, 671.456204945931, 670.215573294782, 672.043041061789, 674.435111589989, 672.402323802729, 671.645345586479, 672.556998909119, 674.532964505023, 670.544523444729, 672.935413707343, 673.716889807795, 673.649553893338, 668.949475824893, 670.480713008058, 675.134733751214, 672.451308916735, 672.054853304359, 676.234425632946, 672.441230972853, 672.54112028796, 677.747499240579, 672.354482186293, 670.788401648137, 672.392562318245, 672.02692815179, 672.22535292701, 669.64919795916, 669.180085116133, 668.199287967737, 675.826316810075, 674.663432379732, 673.710818262247, 671.504293266386, 671.733189494461, 669.445816158479, 665.304832217283, 674.684350101897, 673.247659861647, 671.664935902377, 673.123561835834, 668.372644454606, 671.236217402679, 669.166549884068, 674.219644240447, 676.313310351764, 671.530398444068, 674.430612677998, 674.465919139965, 670.817415819992, 668.790997980658, 669.353970918951, 670.26870285367, 674.637592362515, 673.86817072512, 672.335544856075, 673.284911654145, 671.60278440829, 672.471924929658, 668.472885731029, 670.801740755931, 672.837049238235, 674.669769508286, 673.600962959252, 672.890119126244, 674.75426608324, 674.970997161545, 669.365933228599, 670.147295939506, 671.958622802798, 676.479046142325, 669.688408739696, 675.907132651428, 668.494844810551, 670.595430171219, 672.807027168186, 674.362632166692, 671.065923076745, 678.094519462193, 673.515897012055, 674.794258577937, 666.76884184519, 673.237050506673, 671.463395993475, 668.793773911942, 667.043265794143, 666.463617275872, 670.163898140957, 670.615537456712, 672.951498076607, 671.825172112031, 670.69644144959, 671.793023414336, 676.121473135229, 671.143884145557, 673.630680336253, 676.293801572717, 673.156991307431, 674.354825496216, 672.10508362952, 673.789188153754, 671.05278986592, 670.049269726262, 671.315645672959, 677.15853590143, 670.21275931949, 673.819536341562, 675.974856930421, 666.818526070235, 674.887417778458, 674.988616156087, 667.38522647768, 674.87531000371, 668.076324146806, 675.644182915546, 675.88473948305, 668.615857843878, 669.282145055634, 672.504218504917, 668.514480279252, 669.747140266405, 668.444715944251, 672.578028517023, 673.808596339712, 671.316227609502, 668.628989549886, 669.04290772954, 674.007431767232, 674.625910162193, 674.353864484724, 674.928669848276, 670.307914466466, 675.152156623846, 673.411535603872, 671.114390358292, 671.720773641183, 677.118189765356, 674.265403471945, 669.627327437489, 666.907515397616, 674.752247037114, 671.451268188824, 670.426068015914, 674.247305615538, 672.94874803455, 669.815207970468, 672.673621811012, 672.230016049742, 678.186800834579, 676.809369909604, 673.316959212804, 672.787967737199, 676.935591978789, 670.26158070878, 673.335154795151, 671.913988514145, 669.053316773064, 672.07893088499, 671.88985269068, 668.794333227891, 672.291475260334, 673.943443269075, 667.917819486445, 671.326134538617, 670.831446154081, 666.004787286702, 669.013696760332, 665.526300814856, 666.570614126903, 672.629045534869, 672.009839162875, 676.556679087666, 676.178423026447, 664.018238440518, 674.833494694268, 676.234069936621, 668.441266553611, 669.387150189, 669.060468973297, 674.860727218421, 673.106310643028, 669.457158641222, 674.385371205411, 673.352770624693, 676.051469457062, 670.975280493826, 670.489791863781, 666.817586368571, 670.624213658641, 674.653741923276, 666.696266280499, 672.029044229282, 670.106422923966, 671.995561264723, 680.272081597348]];
