# Supplementary material for: Hypothetical Outcome Plots Outperform Error Bars and Violin Plots for Inferences about Reliability of Variable Ordering
Source: PLoS One. 2015 Nov 16;10(11):e0142444. doi: 10.1371/journal.pone.0142444 (PMC4646698; doi:10.1371/journal.pone.0142444)
Supplement: S4 File — All experiment interface and visualization stimuli code is available as a zipped file. (ZIP) [file pone.0142444.s004.zip › experiment_code/data/one/70.csv]

	sample_num	task1	task2	task3	task4
1	1	524.213026539939	664.90621646684	134.940265008944	342.297020966694
2	2	519.504068995522	702.640598207831	125.8443000129	331.309588239554
3	3	519.303549684513	689.75527330232	130.926187567709	353.803823230554
4	4	527.300914920712	690.029123845693	131.449180679961	348.193434383442
5	5	527.35175953858	681.524030201401	131.781910351768	329.931255648116
6	6	523.225865399582	652.066487422521	133.262667213846	340.502026632486
7	7	526.36362877572	669.955143660496	135.328577143478	324.822545677679
8	8	525.807562157791	688.196306198285	126.530343127543	344.723017183071
9	9	526.689359404856	656.431419427328	127.331574488653	354.508253924145
10	10	527.242072566752	703.877871168779	135.455997534939	351.955951845192
11	11	521.851947441795	690.321428855131	130.879545490042	324.894318582172
12	12	522.019176614865	706.013276385583	130.150611750396	329.527787205498
13	13	524.521093322307	674.965941145215	130.461662283261	358.307149022043
14	14	525.464488164235	643.826803848588	126.882065996769	379.174475527447
15	15	519.748469792816	668.930073520673	133.487059346666	341.399746375125
16	16	527.116633578595	665.401467003614	140.012636812227	338.964793752483
17	17	521.596753157418	673.085103315746	126.862051876428	354.267058572617
18	18	526.982036775547	677.928545517114	131.420373417617	330.42588328592
19	19	526.133466965858	662.933967798266	127.825005214831	378.095209215145
20	20	519.892537170279	674.560659035351	133.019596611223	321.886300240958
21	21	524.043967533872	649.369885092077	133.815276374437	326.980345262696
22	22	515.764874084579	676.559094481523	133.709823366925	334.617985105428
23	23	524.236185007617	678.862061034652	130.358298904615	336.277936106972
24	24	523.389288597199	688.467738152977	128.436935196778	330.812996322686
25	25	523.384077372337	692.636616041569	127.413174194035	328.359974417718
26	26	523.020963292579	668.974176744918	134.05068078406	340.647715936463
27	27	520.176527509717	658.437854360742	131.611932826651	344.757994377937
28	28	522.218107297045	673.954272523017	133.796339509367	343.178057790736
29	29	521.151556864676	684.196681730654	132.054157246607	363.476317025002
30	30	524.08979747711	651.371915360207	133.313566542607	312.39126225253
31	31	521.886956082465	696.317726498532	126.96550892399	327.620908529424
32	32	525.453031931134	660.915899875259	135.647571336019	343.793362427618
33	33	523.750910097526	658.728882506598	129.14232082287	330.241882619611
34	34	523.774039050456	650.67032990606	132.653317828378	315.424041039367
35	35	520.421149618596	687.823954830606	129.434388955387	325.796630386626
36	36	525.654975350857	653.402243812055	130.180992896518	339.402405187332
37	37	520.72858554549	685.618159516693	130.42675300254	339.337141201491
38	38	517.865640116027	681.188983102185	129.68683589665	340.648776730498
39	39	524.162904585997	683.475648187046	128.490066594761	323.094433418123
40	40	519.9906443434	665.526773718528	130.214410272646	320.201021554108
41	41	520.894753690494	663.084652093891	135.712353457439	328.684510242306
42	42	518.605294687129	658.455123963363	134.186923721588	363.284877115662
43	43	521.500366651375	667.851458384271	129.472036269607	337.955438214938
44	44	522.938744394294	686.520896302441	132.103310766829	344.737769882462
45	45	521.721263010998	679.632336764633	127.591145158868	341.937587388269
46	46	526.636145793505	656.600186796544	129.150748056914	342.41177810581
47	47	524.714704803453	682.617009882678	136.563058977377	313.384870793832
48	48	519.074336074955	662.848080019865	130.93167505765	344.478069146354
49	49	521.933152112242	643.09746891989	132.308948134276	350.164745406112
50	50	521.418888945116	694.923158776616	132.080697265819	338.787424939903
51	51	526.71937666445	674.184672799233	129.08317089905	324.233393366273
52	52	526.121982303921	650.731122484447	135.147568099366	355.415702733389
53	53	526.8261440589	641.920290703099	133.116527600927	323.657476310223
54	54	522.192648701712	682.562969388797	130.814731806101	355.522060289834
55	55	517.222587357643	707.533890494235	134.321982901019	338.641117978625
56	56	518.780190157498	669.449313104979	130.758999475251	377.255328173689
57	57	516.182206763483	692.90354651136	129.033416600301	314.601653496135
58	58	521.38401167036	652.360879682186	132.254654841883	360.07983431767
59	59	526.654368875997	683.192677862635	132.956691823396	337.513268235134
60	60	524.544182181754	651.508858485006	132.199461638354	341.025764750018
61	61	521.019695121499	712.246418321033	132.819254042746	365.447556570493
62	62	519.531518075479	674.176692296404	132.811153144949	354.783510179079
63	63	522.216750907543	663.981742925621	135.980691437412	351.942014443599
64	64	522.412534976485	688.397119556319	131.315242963616	382.860891252492
65	65	530.624655623267	661.968044926419	133.302125645099	348.034103666481
66	66	519.389545951916	677.988703906064	128.888934284355	324.871198741007
67	67	520.247687407632	691.142810614931	130.516954604972	353.604806824969
68	68	522.070252368919	669.184736752118	131.640520032762	330.7122965433
69	69	520.705151349357	681.329096587659	130.792888279307	361.89888848303
70	70	524.310239899692	652.177746690564	128.453225377117	357.752632876882
71	71	520.532015285982	676.066251531521	127.363215668684	330.693600389001
72	72	518.499029553876	679.320775958813	133.553604329654	325.251330340328
73	73	525.13495021098	666.002241020382	128.746276682981	321.997471904938
74	74	528.465616161756	671.102879861087	126.54479520433	346.446962823339
75	75	524.43254323799	657.549469102796	128.029213150067	335.000434180408
76	76	521.200480577753	631.653754541224	129.904696234597	338.872784914672
77	77	519.763183101767	675.854233260852	128.73085372665	347.102668932118
78	78	522.808748774945	661.380500766118	129.065816150082	320.946413503426
79	79	526.2229482377	686.015143145166	131.384866532339	353.963277504811
80	80	522.362490000101	681.9666188776	129.7934886664	336.720284008513
81	81	522.634264552062	665.222279402792	130.157678705906	292.795434353114
82	82	522.07883423297	687.418355905309	129.768894670112	346.737000225186
83	83	522.024924168902	670.893202916898	125.378123834437	312.02853316603
84	84	518.377605977997	683.010697764682	128.489838563959	367.53457557528
85	85	522.99973088799	707.256566127031	131.810874306281	337.455252391394
86	86	524.180019791893	684.897908678407	124.686970723198	340.301114371557
87	87	521.505852046289	651.819091669718	131.446395477518	349.410347993522
88	88	520.29109039267	690.41812064686	128.233149383328	338.729033867824
89	89	524.945979724257	693.188730838695	135.622052859083	366.568957756904
90	90	518.080145086153	676.718719874658	131.044648754035	375.092765113305
91	91	526.040366215858	711.773333950103	133.573495580875	338.573479437669
92	92	522.928579532723	633.756851208236	137.954869712413	335.274550846248
93	93	521.722164025913	666.613231540479	132.003210092643	343.86379286114
94	94	522.968102553325	654.41147425808	139.240309241325	334.443912120618
95	95	523.637199758793	699.692733108692	129.290228591496	323.978399205653
96	96	521.074132140802	670.264026577345	131.689054935493	340.322568615912
97	97	521.257541294465	684.093811228825	133.274955098841	336.703391930468
98	98	524.307809744382	690.068334346904	128.093245357515	339.294091658796
99	99	523.833018058319	693.831900080151	129.828854226925	369.617965014731
100	100	522.686159699812	659.400122166139	131.896485496841	355.353238629223
101	101	524.000894700794	678.048858330888	133.772752220859	329.504059477237
102	102	521.266149269791	653.022480814834	126.580423744743	306.380044393648
103	103	528.42289888912	690.28289147146	128.10211747234	310.641654172784
104	104	527.862014293142	669.302387835874	126.790152175603	340.766789069176
105	105	521.062842243654	676.807958636422	132.029139931134	334.651109966322
106	106	521.082460116692	650.426243601433	131.694445876446	368.555881696615
107	107	521.645794501608	692.82787985791	134.356534686735	332.168313134658
108	108	524.803362892657	649.99402976444	130.186773408631	347.66591117433
109	109	521.397894893377	645.161101459193	126.945410552427	321.509564448594
110	110	520.111606718564	678.350324757405	133.677012225368	343.25611471581
111	111	521.510735398618	686.269502127091	131.005232866137	338.035313718578
112	112	521.163800420503	689.827967667667	136.014334887136	335.577039393932
113	113	525.187322650547	657.427632790732	131.7589175021	363.750876497953
114	114	520.989561105616	669.735085990323	134.721048145758	375.373400950697
115	115	523.47632034873	685.003921434461	133.557438869875	344.655621214842
116	116	520.360277920697	662.28773175699	132.547229605438	369.471642063581
117	117	521.634733230544	667.607849006411	129.601833977661	342.753545538731
118	118	522.118068763053	654.323435315843	127.768625158194	338.521358832897
119	119	520.130564615026	673.50779511522	134.01861611766	355.943360036166
120	120	522.968454070255	693.196481682246	132.897890055599	360.236711068209
121	121	525.091642442708	667.883341163173	129.119253526593	370.477672383878
122	122	527.069800668552	670.139127139473	132.47543934652	374.879487937831
123	123	520.383380906066	683.141515012679	134.24136974405	372.881700356964
124	124	524.809152467723	673.895860018994	128.385022169306	318.690662150113
125	125	519.456454169193	685.323287213984	137.970831316383	327.90952170776
126	126	523.640551874638	682.451023079072	136.467710389586	336.359322355195
127	127	520.293852245963	656.546690610993	130.452875927893	337.618970074915
128	128	520.663396493033	681.323228028354	129.063618388475	342.694516625787
129	129	518.283423054995	696.424473359064	128.563716281422	344.477625573831
130	130	526.171186797864	683.101249198877	125.563843126705	330.553131482261
131	131	527.348565389054	663.974451630556	133.843114719992	367.365992028317
132	132	522.399515916101	660.397528530735	128.619235967143	335.295945084347
133	133	524.166388080035	666.814538888574	129.402350081474	352.635666268105
134	134	525.121827858348	646.567419470609	132.513627875514	339.838686704281
135	135	517.662136746222	679.609989208785	133.905483760417	364.631109140848
136	136	522.149665983307	645.548699845001	128.723474542305	347.373048173653
137	137	520.901923540454	669.900306161607	130.250094432592	332.596283553072
138	138	521.333620562995	665.344524661407	132.690926437464	337.126879527852
139	139	529.263149167795	681.334366859525	130.683489073186	362.178085153537
140	140	523.967933174565	680.310009584129	132.863778464614	331.400068872544
141	141	523.912260130766	654.875008504389	130.452182612084	314.335729377359
142	142	522.620606825256	658.707286895838	129.407712940461	346.813789695862
143	143	526.285408959413	664.868480696175	130.601851377123	352.122641377662
144	144	521.459039203433	663.063994139659	129.297628070693	360.695294834388
145	145	525.870770278545	652.92674164796	134.29535630032	318.575385417788
146	146	521.851299630844	647.189138219411	127.949474174212	358.394259011116
147	147	520.295281081259	644.247356627561	128.511107469591	339.446351092629
148	148	523.784459648637	671.165510312401	128.668564755183	356.023565483075
149	149	521.612381798843	692.444836968622	131.218105812358	332.895985063093
150	150	524.485515964606	649.132163231546	131.273841186471	330.587326164686
151	151	518.913380154192	660.561535391151	129.215164056306	372.077552738347
152	152	521.368740253824	664.821688708245	131.249086291921	324.252707384069
153	153	526.564473612549	677.387765426297	129.142957412535	342.429563654004
154	154	520.782257682101	668.937343619345	126.291725445335	373.514192845744
155	155	524.105270410805	671.966104323964	130.815305214738	350.393378870116
156	156	521.359399511899	663.652731319198	130.758883761161	321.350367221832
157	157	527.174253649311	684.240742293873	127.836005522092	357.228873463743
158	158	520.520270290247	679.083847025114	127.730211723984	368.129535952774
159	159	524.36352829162	683.992798381424	131.659400715477	368.782858573092
160	160	518.124873431764	687.337410087831	135.768795418062	348.561659803395
161	161	526.68271626181	696.433709870968	136.275887713753	344.585822108728
162	162	526.540059606743	662.542099996721	130.605656188056	331.893113157716
163	163	518.059752979909	670.778549887428	134.326121434249	334.020561596272
164	164	523.957052563082	655.295613372151	132.197639582466	327.542396031051
165	165	522.92426503301	691.748492113463	137.212911257782	355.455539082006
166	166	519.952461989332	661.02254091085	131.04926140469	346.819718975018
167	167	523.071877636298	703.080379014378	125.586577926512	372.745051372825
168	168	523.528700543545	666.734509179005	130.047815581472	340.415766878265
169	169	518.594055005742	689.235519925586	134.360871771127	353.677254879191
170	170	525.808012602095	690.281620822403	131.332080357748	362.561475043522
171	171	522.403086871749	662.97399296659	132.285517980247	341.498332062046
172	172	518.361868973845	656.150157309811	130.697706788307	319.976566797656
173	173	524.853424935457	687.840907759156	128.557009305662	323.698221654792
174	174	522.373579090855	703.345144175929	130.122399849874	343.20430191343
175	175	520.910624364456	644.873721936944	132.799437408904	337.192968855534
176	176	524.357373479335	663.327927828941	129.623143224088	311.339704450448
177	177	521.187018563885	682.593473423482	128.991434591061	340.223588447485
178	178	523.703179696365	677.136259817471	129.768682910882	361.595271647255
179	179	520.717981456403	678.519780954321	136.635325086222	342.745809998541
180	180	521.528448734517	662.697961106998	130.952884871301	316.41481002797
181	181	528.749469119458	661.153483717572	131.815044628154	344.279843032401
182	182	520.245319193471	682.270029243557	132.358908817325	343.193575337114
183	183	521.775056027194	693.154380271194	128.202241555165	326.334721217554
184	184	526.151917445065	695.625375089214	132.474447766465	324.696778843871
185	185	528.362775294981	660.171050700527	131.812855529978	362.872048789159
186	186	527.546475225988	660.28604669542	128.512335774036	347.103555546371
187	187	523.9456651615	715.377244519354	130.183664418586	366.633710897183
188	188	524.17607687774	661.406919436557	132.661812990042	375.004749808794
189	189	522.122191043431	646.105665600341	130.631434400802	311.483730289418
190	190	526.091163068758	674.518893484707	128.227416893766	352.77059162958
191	191	521.514016090909	681.931896511918	127.7132762027	327.086273824821
192	192	529.77905042796	655.207937897466	134.62689977075	318.906604066071
193	193	519.549700947407	666.691868784174	130.234939272519	336.983868913901
194	194	516.816469128981	664.869274357809	128.900758120161	346.426581302067
195	195	523.64018620361	659.746424336133	132.028937912418	331.383129266309
196	196	527.890677821423	659.064354767945	127.355702695498	342.928447082812
197	197	526.648834436582	662.800677054223	129.469808028331	348.784108750616
198	198	521.413267807677	691.519846334662	131.876313494462	351.41289972624
199	199	531.526621441179	683.684494807067	135.406608243201	354.516375832828
200	200	528.515180611953	672.718832920483	140.119614196348	347.99451716695
201	201	522.837010185121	667.698591971915	134.003246334212	324.054227642128
202	202	520.419412708655	667.363048999511	132.025491303523	357.425171254576
203	203	520.965446870749	653.814841569027	134.184561992905	359.821554170384
204	204	519.613043359461	669.613714994645	130.042035420393	321.352976833802
205	205	523.55750581282	684.15501740988	130.38270901721	344.711183019146
206	206	521.4733114568	654.129923022011	128.714240003269	356.906007987476
207	207	521.482392412104	681.509230746319	125.03963177293	341.344333259505
208	208	530.671130460739	682.677195960263	131.471329191269	347.417175880428
209	209	525.432030709896	681.748410567108	128.433529172286	316.008649182055
210	210	519.689639599377	669.118154315059	126.626088585939	331.500937658222
211	211	523.115810525555	680.979936444678	133.983896199888	341.819746467384
212	212	520.586819238555	672.16059637804	129.406611556539	353.64262982018
213	213	522.96152064163	667.140308813016	135.560670530155	342.199303317216
214	214	521.958924677017	657.315371873612	130.139061465196	340.841932078583
215	215	520.758597970535	653.406097508673	133.085128022387	357.001214640204
216	216	520.281905151362	669.018270155331	136.245369197024	324.815673821911
217	217	521.002590247801	676.459287308029	132.471156024317	328.447567804702
218	218	519.28873391579	718.773250807074	130.90897683791	340.253828680205
219	219	525.700293116982	661.780222153823	128.205460147628	328.211213000096
220	220	523.923512879147	666.908361760879	131.951275894876	366.994411728439
221	221	521.949476326319	665.219303164463	129.86978738465	343.662679219555
222	222	527.894906359714	682.738940396043	129.652511155636	398.837426160747
223	223	528.743965783254	656.908567399443	126.545400423109	325.30889559968
224	224	523.107096132254	664.721305357946	136.548705344019	329.551231916606
225	225	519.4724382185	669.627847453259	131.940332448284	359.942838663331
226	226	518.177893977732	684.856573180881	132.089113279286	347.961275405394
227	227	525.045287354501	693.006039923326	132.99946649559	353.447609180878
228	228	515.418342056363	660.781667067962	130.06366801052	329.310493248524
229	229	529.342856848021	687.385922734206	130.711824649714	366.710961985787
230	230	526.139165229181	663.450169808407	130.388111481623	359.569920633452
231	231	515.588919701433	675.938126935596	128.290175086048	344.308071958228
232	232	522.162892935571	679.086834222387	133.783192431507	346.193411645993
233	233	520.757373916217	675.47801220127	127.715044244008	332.486596067302
234	234	522.087179520132	665.146121721736	128.282369052145	361.997077185405
235	235	518.452524943228	688.399056481878	129.000021010744	324.676873376827
236	236	525.570164918965	676.559314342417	128.325180431177	315.448672112028
237	237	521.837070104301	669.304846980277	134.787168048402	358.809831429948
238	238	521.394617584511	658.981602010773	127.649560132391	346.420502316638
239	239	519.79883529296	633.811220076439	135.865397289246	350.17764010757
240	240	523.587866838984	696.208417023929	127.870657789639	331.767414490672
241	241	520.928376997433	658.649299589292	129.086569281888	348.029849512323
242	242	524.522783217456	693.912960612535	128.239247236788	332.351677972073
243	243	525.400877276139	647.241643972042	129.381074001922	329.385018325866
244	244	523.223579495933	686.256769184114	130.008524404825	349.017998707343
245	245	523.244748550131	716.446766804308	131.639971709101	333.742092864202
246	246	525.30738677636	704.062537548954	131.046762852988	343.973308672419
247	247	520.748766934134	665.27301760416	135.526594722911	317.44369727729
248	248	519.653377541807	678.50815950622	128.674053684105	350.105184153458
249	249	518.048457946944	675.083276771516	134.97471990696	363.444125007114
250	250	521.783519471785	686.452216591232	129.669924579439	349.110792697755
251	251	527.846204040407	680.343119634739	131.293831832302	334.093367116562
252	252	519.863444199363	687.215590527803	129.737259509275	383.386586151261
253	253	527.790610330009	687.986373468982	134.071116538865	365.416312008877
254	254	520.071471190032	655.034202443865	127.173955092735	321.668441416845
255	255	520.875864161812	661.548422088572	127.587545304969	363.672644373961
256	256	525.693872532658	678.461124444485	132.440270356185	337.481913072104
257	257	518.889452775469	640.026180001177	126.06499293605	361.699900777039
258	258	526.059473477566	688.750027190468	131.759823389254	366.092319796167
259	259	521.025220328789	665.135860589858	129.798012486267	371.412112288071
260	260	525.700282199155	660.23240445309	133.25377050641	354.4508132588
261	261	528.517074853437	673.479420623562	124.907260797232	337.720437088136
262	262	524.476950271154	662.865957809629	133.632877249399	375.59396678105
263	263	518.236511030489	667.166553348905	130.904572736984	334.178079444239
264	264	525.929827208705	662.939618435901	135.291957474416	338.209891543279
265	265	517.213612032523	663.569413289816	136.766481850513	341.546021601806
266	266	518.620976159632	693.540085055804	130.063168461377	333.16495102411
267	267	528.677182569562	657.314321589264	131.482289619785	341.748433931198
268	268	518.7004724556	659.599343010913	133.930473137693	318.90257348794
269	269	523.260753354769	666.080404827889	135.33644616593	356.227468478516
270	270	525.049014257569	682.651415952704	127.264048574404	351.341756706191
271	271	522.624039355698	699.420514931087	132.684648866705	341.459251127564
272	272	523.985728804895	674.59752526619	128.280173616611	325.73123549129
273	273	523.858441493868	661.673980646707	127.801681877914	343.370062969667
274	274	521.757661796058	665.1036103921	130.414624463161	336.251160989056
275	275	525.383023828322	681.662541051874	127.717078330221	354.438775710082
276	276	530.052338005777	669.788478447592	133.729198477191	371.666779949766
277	277	519.725984454985	646.644990190657	130.298704655931	347.064538194264
278	278	521.276763323734	652.608717950665	125.416818037535	318.65431972432
279	279	522.989550752058	706.908832802942	130.404762980202	326.550615259763
280	280	520.217859533624	650.389984791122	130.764811160777	353.077863976102
281	281	524.176860646589	697.795283369383	131.506932203853	326.291135977964
282	282	524.380866703655	700.328636286423	132.508008804487	356.826981592524
283	283	521.652110505571	680.79135343956	131.53814635657	334.197497177665
284	284	528.239282476964	659.647506448543	130.982219946839	371.79754022687
285	285	520.208060916536	668.2828264259	139.542960364796	327.784815510402
286	286	517.916608244735	664.484138173139	129.528798392574	344.880148821365
287	287	519.574978349076	683.344455424929	126.490465196929	316.285232873016
288	288	519.183881249342	649.202757500956	133.783662685873	349.182118525158
289	289	520.186123588321	653.678179793782	127.390228558214	326.3019773993
290	290	527.340953558245	701.868662673255	129.834032285891	330.986458884175
291	291	526.284544784679	690.653031203404	126.118103420964	328.885149858372
292	292	523.262228416792	674.716700854782	126.887844976549	335.849362248908
293	293	518.183644308144	695.383003050687	129.563168815411	355.509131472602
294	294	519.068245363219	674.646316612359	128.338714885828	343.66738909581
295	295	519.891517373163	662.653819511442	134.55290660092	347.583810726194
296	296	526.407793026726	704.302200250366	132.719471271166	360.853870894572
297	297	523.884790241446	646.531726302105	132.005979571886	354.652674012314
298	298	523.793960258492	686.019737944247	129.950612993733	337.160470011956
299	299	522.133712249741	647.111964791507	126.024058265994	318.598754084909
300	300	521.521642449851	669.600912907564	130.617528344745	339.357389405299
301	301	523.643387447523	678.746435734098	125.73466639407	302.843911922822
302	302	522.170447487325	677.572340858649	133.24649240432	327.941716411081
303	303	526.742105805588	696.198646490434	133.523614251315	347.85227718165
304	304	528.463518865651	676.684818906062	131.508995896781	365.911253316681
305	305	519.860265300127	680.681669804928	133.752835063588	353.030468372697
306	306	519.85530767997	644.79066748621	127.909731682541	328.261227042837
307	307	528.053198881919	651.241287167757	126.843328331907	322.436998011245
308	308	525.33412126124	652.448741405221	131.588983674529	336.4679003889
309	309	526.80720821023	694.069954869369	129.795583267888	367.715344993945
310	310	520.628349323658	703.178444960496	127.318914237446	365.117387211603
311	311	517.693470668737	674.266527802611	133.611759247572	337.072696880898
312	312	523.182881543974	678.839053900122	124.742948378586	353.082684147942
313	313	523.11805852328	639.854081058313	126.184915005593	355.894075337452
314	314	519.536100563281	687.947332337393	129.755070817833	327.440626689982
315	315	525.756066804509	675.752151547902	130.813036366977	343.922095695596
316	316	518.938738489465	702.528403920385	130.55704869338	375.864621444529
317	317	522.729802210369	687.668424896997	130.193112494859	355.946922315272
318	318	523.362814797056	683.966093288978	124.867816692038	341.469097705576
319	319	522.997218196828	645.78928954745	134.550069097999	321.824662750526
320	320	523.579293830178	664.108603929838	137.26212244201	333.624942739016
321	321	524.213898222717	688.316096686885	131.452206016764	355.373791777905
322	322	526.633408246294	659.90150489673	132.757827218704	349.320222160959
323	323	528.165598147895	691.892225454249	132.611600226122	341.009434025145
324	324	522.196344329684	675.630599495402	130.568308638373	361.217565126203
325	325	524.308244232278	684.306269649524	130.639002925854	353.394562524662
326	326	526.360092176785	694.202585173267	131.95535733082	319.381937837831
327	327	523.095179174555	648.904433879375	129.353933128839	340.852643299143
328	328	523.787038676942	660.697171496282	140.72591561842	333.741715813018
329	329	522.841567875329	683.119563028868	130.7974804861	368.249234655475
330	330	522.872785981428	657.560233100666	133.012147869703	344.230663998753
331	331	518.243187327342	674.666774532702	135.196228696808	360.521521689865
332	332	519.115114312304	671.808545175322	129.107804167033	343.884969692838
333	333	525.183275582687	677.710551723113	131.715065121974	360.519064842461
334	334	520.478758971508	668.47227757421	127.965837511967	340.70799801706
335	335	523.586304097428	664.395031878247	132.472569323325	355.212007866888
336	336	521.278077597036	687.859562031736	125.030997716111	353.664755216904
337	337	519.860038033112	667.740331450032	131.566972818655	337.353352105227
338	338	518.557097213819	644.339495895053	134.981074799187	348.492693626138
339	339	525.070868802036	688.385305024895	131.595126222021	342.584138706044
340	340	526.896791204188	685.507366305828	128.147807991253	336.952377922708
341	341	523.953070982619	712.891201506023	131.012263142861	328.303476267198
342	342	521.450029227815	703.446754423175	132.708789922251	354.278760806116
343	343	527.028306093711	703.763598518461	132.92170977128	331.704685260572
344	344	523.003753693206	644.243347217158	129.082893224776	374.651970885858
345	345	524.168864613413	692.483416423477	130.070992683187	348.786896504575
346	346	527.311057518669	660.221020092689	130.43965561628	347.165577476667
347	347	525.806508487301	682.435945398188	136.582615016605	367.430349495488
348	348	523.075844608927	659.616141225531	129.958887577454	371.178804011834
349	349	523.589709802609	658.769419093864	129.284809387716	351.028421276368
350	350	523.027465373138	656.212056738323	132.202769094515	320.038017924924
351	351	522.752993423961	701.674147777866	133.185357225916	339.066735795319
352	352	519.397898508693	679.188941116098	130.555354970902	374.792746568198
353	353	524.954296729476	681.368082915095	130.164592976904	357.163833416741
354	354	525.049528322489	683.528735404532	131.554091689789	338.200851233034
355	355	524.917232147687	671.437754229504	131.128495988132	340.342051880022
356	356	521.807820094826	651.547481762417	136.259323059064	347.364444853486
357	357	522.931782268841	652.169197659711	134.150192244581	341.134565349797
358	358	528.99663696154	690.625583552521	125.400972122512	366.043831164161
359	359	520.571850021103	651.244906954201	132.541562432934	365.030633536398
360	360	523.085095645946	677.432107801012	129.446746985062	339.25327067568
361	361	522.387602688527	676.847533548059	132.894740834996	358.475834561868
362	362	523.261948739912	668.344531223266	126.581655525882	337.866697610383
363	363	520.581670306244	645.239628348679	131.042823596496	332.466411363276
364	364	527.085543209789	672.6874765193	132.804014471956	344.648920864771
365	365	520.694842918964	685.075011966129	137.175328270869	312.716302583349
366	366	519.194474205484	673.369968116642	127.031214189859	348.635196610901
367	367	526.282849422182	679.946202721752	127.936685286305	366.407618221556
368	368	523.223389580161	665.161729377636	132.869110215869	381.340160532334
369	369	523.360946624788	649.074035030911	131.586855495534	350.413674012304
370	370	516.219838193605	680.695918733575	131.237119983313	360.634314188479
371	371	523.884049070006	675.246458877864	133.357796068656	320.056937807256
372	372	522.143988292435	679.669482232138	128.153205838623	319.900493185904
373	373	521.760959730871	685.067674888176	127.131436609336	358.550281294655
374	374	520.954749009361	689.388801426914	131.847303308216	368.05810573813
375	375	516.565628872984	706.600814157557	130.312907671358	331.143661229941
376	376	527.981602640919	661.972348463384	135.255698665885	343.002756739434
377	377	522.558868394266	666.822118493823	131.485986435313	362.861612455424
378	378	523.954958468294	672.303025784014	134.189539991416	333.132191289742
379	379	518.862623502047	671.892819212541	124.271027726285	360.752028519488
380	380	517.785039039785	676.740926433815	129.887142274632	343.900029697038
381	381	521.038923062158	667.437022721394	127.345300365584	336.510377349522
382	382	520.7202006728	639.880625926735	132.614626243343	354.624871114229
383	383	524.058183470531	695.090623164412	130.804008811527	332.785780999146
384	384	527.058185292682	660.594133534499	133.935921850188	329.895764586289
385	385	518.906688380286	669.91470843737	126.773933504071	320.917145912217
386	386	523.959024529574	681.565259082791	126.015918923391	339.048680944471
387	387	522.015863086336	685.672471433548	131.767119369839	338.310722044478
388	388	521.849404625772	687.659837147961	132.267758074726	374.697214256506
389	389	525.1425912381	660.265053426263	133.638716058995	379.12534644081
390	390	528.084077170723	697.578550278432	129.925517658936	362.004588751494
391	391	526.600518594286	685.743512289101	131.591057836025	342.260276276837
392	392	524.53308922981	664.454562102592	126.534855773316	323.811677600779
393	393	518.553762853213	696.156205143348	131.252518648029	344.836311181589
394	394	525.754279211207	650.77341972991	130.674076055873	345.251929531269
395	395	531.184950430001	669.077690941643	127.850295876245	349.169124815394
396	396	521.755660125776	650.727490131108	126.813550252339	343.791257563757
397	397	520.098456551266	652.137874201456	130.530887545472	364.339077807515
398	398	524.118175782718	660.893914938312	129.237174768637	341.29506641298
399	399	520.962777030162	669.313241242678	129.045974042619	335.410658368222
400	400	520.862063791383	651.097427485082	130.839884237982	343.405432026734
401	401	521.683993547811	677.473885073254	128.284914381875	370.899428025525
402	402	520.578418848014	662.528077726126	131.448725497575	328.96248074597
403	403	527.676612564096	674.903493467218	128.650669241698	317.249095803807
404	404	527.404438206214	682.656376132024	132.473639853915	349.457347883356
405	405	519.05484022218	696.110747307524	130.097822567603	333.507819394497
406	406	518.109008553152	679.247847637113	128.151801748902	323.811263277843
407	407	522.233467290667	662.691241664964	130.1007748002	332.337043057036
408	408	525.410563773041	682.661997236169	131.717214244829	336.651807821047
409	409	522.285566853949	668.644981668795	130.616413294933	358.671532994586
410	410	522.321340637049	658.313130776981	135.210827852617	323.840381491995
411	411	528.17363400385	693.855898930015	131.55852494911	343.227920052145
412	412	526.797019780764	642.780132456636	128.460605291456	332.914054025827
413	413	519.487171062729	695.292740010358	127.919205842848	332.505856540964
414	414	517.731484312942	695.642057372151	131.812876049824	354.140877764747
415	415	518.27521756117	669.377817515019	129.986188607146	335.167151977923
416	416	527.512439211328	687.669149412909	130.846476099566	317.174930499485
417	417	523.507100028923	663.351890897178	128.885768139863	342.96646891737
418	418	515.974154457036	690.893406456706	130.961994604131	340.309024304301
419	419	520.565813096061	689.435440149014	131.719441663909	328.499119607733
420	420	519.75913233352	699.356015823118	126.067113633564	355.392203773508
421	421	518.054136385264	682.000483850617	133.609343478964	318.509035727115
422	422	526.075126438007	690.501997310429	137.550943539474	325.373887552621
423	423	519.435861596112	668.624543175833	132.203376666208	340.421144790549
424	424	526.744422788224	672.610975858408	128.937654019178	372.253309994084
425	425	517.377889067131	666.3737212661	134.086269549843	325.690853904889
426	426	522.61316794957	660.070791394082	128.852023325486	326.140655915155
427	427	518.511440685891	667.357996490062	128.462995630056	345.8846058535
428	428	524.172709747256	694.303560207032	132.583843930254	320.008401194237
429	429	525.676620428415	673.994666522841	132.667374063835	299.331490991043
430	430	525.732684362376	670.780293818617	126.034702998389	346.268074211264
431	431	520.662650826979	660.542723189783	134.063245017511	350.805955086244
432	432	522.636111329863	672.427550669406	135.13461320578	349.851778599781
433	433	521.193526227977	652.494562061006	129.365602649462	307.910746642354
434	434	522.34681009445	649.100458792969	132.612490494735	345.431003527622
435	435	519.933286414484	661.391205088741	131.457741345769	373.536153230868
436	436	529.405612619676	697.606794193609	130.703501542499	318.882632623213
437	437	527.566145124935	669.690788666629	132.591275341515	361.876497237335
438	438	526.646956798947	682.859491510013	133.357705110539	338.492582451256
439	439	522.198739439288	691.830627857096	123.839615628873	356.483453477883
440	440	527.221869069392	645.946080376498	132.052994852932	344.211371396535
441	441	520.240131975596	678.978164557182	126.711652919016	359.028935252284
442	442	521.207593235284	658.578482291142	122.19659120779	356.144716938253
443	443	525.346274711318	681.007732391284	128.285150153509	336.402663968604
444	444	525.169450431706	685.754389116282	130.669124244534	347.606081508493
445	445	524.980134972454	647.712277486422	130.220834386585	320.000585471562
446	446	523.81909150756	686.649915214265	127.769667534248	345.323927586529
447	447	525.358803456631	676.019290197036	129.725682934662	335.80922763008
448	448	524.947297798449	670.05997193053	132.242073793372	369.405706029219
449	449	521.081796355428	651.192999715035	130.070484037665	336.531868954152
450	450	524.244110834208	686.636980187067	133.081139098496	345.160180524019
451	451	525.768195059833	673.630881264852	128.269197374231	349.226112463891
452	452	518.132420005863	676.888692727197	128.680051570384	356.547821042527
453	453	528.18591321763	654.151217059027	131.235863289643	367.781260099654
454	454	523.765831090075	688.106728088507	130.682109907537	324.391584425568
455	455	526.625311314952	650.02688418674	128.8500973484	329.571624602878
456	456	521.270215471963	663.254276109436	132.66404764838	328.118575781616
457	457	519.610465768072	679.107904995636	132.617014624629	312.863695970836
458	458	529.821615423445	684.959112820689	130.884670741288	318.025138809158
459	459	529.304413041461	701.135435715183	130.333301448339	364.175767536656
460	460	525.54643137185	674.774202932185	129.586347674249	372.170812676401
461	461	520.32465477617	691.339666520041	129.261862285881	333.539303363082
462	462	526.439349139767	658.06942525974	133.072682094721	342.862671919342
463	463	521.195805392603	656.431103233717	133.289791576226	367.657370994579
464	464	522.533051381947	678.409815706	133.935795172813	335.022012039715
465	465	523.961794440762	648.538877226518	128.696958982928	336.241531590168
466	466	523.845717245861	682.520959935853	136.764401820766	317.574548319855
467	467	526.177010815164	643.481390122852	132.765247329026	348.136715296855
468	468	516.149385671011	668.934420335483	130.11865674237	346.610933523209
469	469	523.939360960992	700.863143603656	129.330155232775	323.860920124757
470	470	525.179089178187	651.794879867644	131.940099568814	338.490862456645
471	471	520.848629163166	655.619674184735	132.215182036362	369.166346366046
472	472	523.139204825341	654.369786993631	134.39697955939	335.686792934327
473	473	520.528708729072	656.167878766957	129.883210442544	348.503918233463
474	474	524.050131223395	676.421261709538	133.219246934738	361.036290934393
475	475	522.960684093304	643.641388494462	129.463618910059	345.249248442314
476	476	525.641731621017	641.176909578543	133.457534071943	341.966641049981
477	477	527.611954699891	657.446233385532	134.296709925681	337.505321588351
478	478	515.894109343628	673.456392479082	129.934389185265	348.313887616095
479	479	525.727239468164	705.145313217417	125.338797367657	328.847739524354
480	480	519.456478521774	670.44961831738	129.414531607137	338.146374858598
481	481	522.708331923699	651.384298238805	129.913505067558	375.071692081228
482	482	519.148006055145	653.642362411823	133.100168410027	355.782414002669
483	483	521.387096199434	675.688569010451	124.234514425556	323.967617605461
484	484	524.519986629157	664.149645198911	125.385532618199	358.888087240034
485	485	519.127303373893	696.076273745449	133.783480752811	360.361326306118
486	486	523.949041889495	667.975257487738	132.924066525631	355.196815950699
487	487	524.169217374869	656.369752242896	128.973389532082	344.337133929527
488	488	522.823649121233	701.654834574534	132.835686042259	360.137366911369
489	489	523.320634290021	695.873333896354	129.077110825369	374.46787161192
490	490	522.647849189225	687.49826379402	127.062516923026	357.287094502562
491	491	526.10154994879	671.55175378302	132.40790339922	366.5751583422
492	492	522.131249798555	674.584296831306	127.86567311223	315.307213324952
493	493	521.808380057948	687.22297725475	130.116009335002	356.250343350516
494	494	523.997646800469	662.569035841898	131.463010819107	374.384170455839
495	495	525.310424542002	673.260895785381	130.574514232697	378.890528023988
496	496	523.027901715627	683.360468999184	130.56994277884	346.286170486583
497	497	526.142617032372	685.243659228523	129.698938865375	372.889342949029
498	498	523.538201511064	672.39663803503	129.617624223337	382.985326573133
499	499	522.850790373565	665.527624560074	130.391688837845	316.321646348607
500	500	523.163534899564	700.315328201829	133.06781122313	336.143274486786
501	501	523.961399674049	703.967012702426	133.034352512078	316.983538155759
502	502	526.824437604581	683.954881343155	127.481601073633	338.150652835837
503	503	524.504306560081	646.799763973853	137.007197340979	334.563902661389
504	504	530.065010228996	680.696195776939	128.646464721954	353.008826988586
505	505	520.051935469402	697.959394917717	133.430008838572	362.183162048759
506	506	526.139914575867	658.007805059278	134.521632557855	354.754730045152
507	507	522.583049941102	658.409440931906	127.634261080617	305.842583456022
508	508	521.809652373428	675.682900320418	133.8594139949	340.065601820087
509	509	524.76577867655	673.799999216775	134.511548670277	331.450537522209
510	510	520.757204731224	687.037235563271	127.59279185141	315.1470657046
511	511	522.831178802697	688.303515377293	127.147288322088	347.760120599681
512	512	519.013790826732	652.935975305231	138.449407108032	327.324886738427
513	513	526.370098580505	650.08265158423	133.422634419157	303.071919095838
514	514	524.23201925497	674.406138582285	132.285613536082	323.114348965
515	515	521.745880819709	676.041652283461	126.749834457491	344.07112211757
516	516	524.765357768587	688.0125383818	131.009453770255	347.654013463088
517	517	526.20551944098	665.174645665571	129.125722778004	349.110143431986
518	518	519.335041122249	689.251999120684	132.453318939599	357.779284699735
519	519	521.53903827559	693.635812941282	127.424917191283	350.337881672116
520	520	525.208117895551	657.090346631667	132.577515800283	347.67380462194
521	521	526.547570554028	698.344827553392	126.949935362199	342.810693826202
522	522	517.332976140637	666.736450060515	124.506616494977	339.388531286937
523	523	524.997481636846	687.321197439659	133.404116690043	354.37693246524
524	524	523.273116617285	656.185333058862	134.503657629291	351.757198555428
525	525	524.221931034637	695.791943698199	132.907878219846	333.40787934429
526	526	523.312383788087	698.594304199201	129.257444295351	327.693499630131
527	527	519.83751499611	649.338496007484	127.468695083566	331.70676394373
528	528	520.860074159283	672.241609335025	127.189636856721	334.869467418423
529	529	521.246285300149	659.868687563771	131.806242075515	354.729991157772
530	530	520.085848723768	704.049097414695	133.599465061661	338.161015567982
531	531	523.175410495018	652.693183704625	129.792073509573	340.394773568033
532	532	525.167921794827	649.86817676083	130.912651918362	348.240362932441
533	533	520.356728225844	666.492972123254	130.244187212353	351.610356602358
534	534	525.291677498251	658.713911060719	130.305475473454	356.102464973318
535	535	526.140018281915	659.068666399136	133.218956835352	346.353159015338
536	536	528.347009006542	664.825979385852	134.564763715826	339.599854470568
537	537	527.183005327945	652.617772711173	128.89491029661	360.521228060524
538	538	522.601934054613	664.834490544285	130.829261942281	348.798367197005
539	539	517.93016648838	661.671823817952	134.104973848193	328.776285513916
540	540	520.807044199914	660.820544919303	131.709096858335	352.07069230899
541	541	521.24072250375	680.643881039324	129.702908085303	328.22655137235
542	542	526.3002406984	669.14512084071	131.850448825678	339.040515179968
543	543	524.327631713394	656.467173235507	131.102869767164	350.233310041289
544	544	519.643287888754	658.093896313845	135.406635725222	347.016624047118
545	545	520.565664754842	652.461808866251	133.209402022603	347.642664230333
546	546	522.000097159691	667.267513243467	129.790311836283	354.108545651857
547	547	524.149703732133	663.488803245858	132.091419168709	337.868454784524
548	548	522.523617553573	681.616473642851	130.825007722314	351.077288072586
549	549	522.532367303353	653.528372184704	131.58847521901	315.740627013295
550	550	527.145704430532	711.719618764056	134.837839361985	349.606007954811
551	551	526.932859232698	659.302146164855	131.583246007613	326.716339946507
552	552	521.710830695666	667.607426418469	130.73810476787	344.313328044343
553	553	528.09791000703	652.170789008946	130.430060972246	342.756245281691
554	554	521.943668692573	699.723223430668	135.952918449246	335.322454843151
555	555	517.311137303839	685.700862833153	131.159708044675	343.48890884283
556	556	524.94405298792	663.510148525722	134.034060731561	360.417900899576
557	557	533.099742963909	651.547435586068	129.542949552412	371.696797632362
558	558	522.256727726599	664.223036280781	129.56407650305	332.306526289983
559	559	521.310707840297	677.733087749549	132.586929591326	342.911220803675
560	560	522.217307304923	683.912512014415	133.999230221645	355.378495931182
561	561	523.915032114144	662.199154771251	130.994396955491	346.95687803836
562	562	525.740766389486	676.487534073017	132.959189720539	351.13872199841
563	563	523.527736876329	661.634754593025	131.323630752119	341.388721410904
564	564	525.822724835873	704.77824556346	129.433836276866	304.541056213432
565	565	520.548526012665	625.325903928263	133.300114362838	344.010081619659
566	566	519.458552109213	701.185090833741	132.962055473912	318.644202162306
567	567	520.742813701133	673.09471950538	134.515892422439	356.293483618778
568	568	524.021152858847	691.254419303686	127.790879662433	289.473995306302
569	569	526.812296998472	673.705326770004	133.972199470748	339.55590000649
570	570	524.530507602807	667.968037949402	129.026287219615	359.570754781587
571	571	521.631673199494	682.793246721603	132.910914442039	330.48031060564
572	572	523.264664646897	670.94033511397	130.258246506775	356.763921381905
573	573	523.010433032653	650.734825688995	129.676269419415	391.478632378691
574	574	525.820766495168	667.497392866293	133.085665224241	373.544927445331
575	575	519.841719419876	720.329284146945	128.576560282158	355.802908998492
576	576	516.479586513496	651.211920589265	132.881129048004	354.998140381163
577	577	522.527662689974	690.861640431241	130.903600092891	339.295357690038
578	578	522.517787141016	677.784594434618	135.632193279787	329.514527618279
579	579	520.493636693852	679.625048134814	134.51538191084	338.122334461742
580	580	517.625606223597	673.633205401526	136.335285573637	334.37276839005
581	581	519.176491330163	678.993843151627	132.196633017767	365.245420038917
582	582	519.142916854554	676.726185729191	132.861707372373	333.458495327081
583	583	525.265762822772	674.625611542172	126.106382892902	343.783164635307
584	584	521.980733116861	674.306376920163	129.562964656725	323.066204413971
585	585	522.23206325172	652.714808354776	130.027039618411	358.629292592556
586	586	520.582483689494	704.922991480004	129.123100388977	328.658044009687
587	587	519.968280362734	654.946787600803	129.350336731167	336.835155886179
588	588	527.664121039947	689.447306396467	129.216689926148	358.764900669684
589	589	527.123566678548	683.860275749841	134.064220465102	349.27846038889
590	590	525.049931731425	639.561157911796	123.822399149381	316.233223494956
591	591	518.333669869403	663.229209136844	130.958048244269	335.420943869682
592	592	524.612704905551	700.479849986007	137.745175560144	363.617759121514
593	593	524.421883115694	640.359876456795	130.906175450418	344.565895391741
594	594	523.480853179004	663.189559965258	127.432680467931	344.974381947565
595	595	523.405897147435	674.610552798556	133.172675624173	330.170587189676
596	596	522.419801432405	664.67290924684	126.003838630568	339.225675505522
597	597	520.716104668467	649.383167197079	127.221641412574	357.9916379771
598	598	520.185441460567	645.672854200231	130.524270081174	366.829506045036
599	599	522.099282315723	684.587381315917	131.448468887935	324.334890608327
600	600	526.131293515626	697.818971114776	131.700483362799	340.685303060622
601	601	524.278426429337	684.513391812797	129.606783085689	340.98199111618
602	602	520.650179388505	692.170955000863	128.864522713918	312.912455328218
603	603	524.448325789842	678.352988111498	130.369892896155	337.543531676237
604	604	525.917488507715	669.577529106277	133.046114439278	332.313520774194
605	605	524.993581288712	646.769561548843	128.873343101977	347.547359360009
606	606	521.375947413259	683.761157963278	127.854343466544	359.827826935902
607	607	522.139907043141	684.989066190043	132.922182392209	364.366764519425
608	608	528.820451185477	677.725567464497	131.468630746241	372.878455769121
609	609	519.602859434934	670.186325531928	134.43629019236	334.500900851627
610	610	524.319239861474	683.49250599667	134.044495206826	347.68344855058
611	611	523.806842533651	646.634748684396	135.845352637085	324.107395967877
612	612	522.639248459369	666.940359406628	131.932626806435	349.575933783656
613	613	526.199195210362	678.292313705292	129.665250087623	325.254193226688
614	614	525.369979690058	705.365687713498	135.103454974788	301.218933713166
615	615	525.767306734875	696.531251392194	132.603264741694	326.719022430934
616	616	526.018441843957	666.686343885621	131.941876458811	354.207400840497
617	617	523.524820178971	664.799172232522	131.092963094219	325.556479014787
618	618	527.03473917563	677.7851316452	131.879384492901	338.390253960519
619	619	523.277752932731	670.775542417451	127.011891491027	355.722469036044
620	620	521.847392709418	664.082215252724	128.874270552628	353.231767576962
621	621	515.616084041772	641.125981962553	127.707763963649	346.070674309107
622	622	521.905381381317	680.447152088831	128.048926112084	340.865186912629
623	623	522.559477414183	671.883580897535	134.042435794023	327.200533086656
624	624	527.097722690728	652.119355568575	134.140828243712	344.982576934663
625	625	519.00823757547	658.578526793881	134.231938231238	373.011931043732
626	626	524.53651342561	668.863539686217	131.568540780419	336.936525436548
627	627	524.699198286381	681.453385078797	127.015941462656	371.515275374553
628	628	523.078091381458	676.153735070079	129.36643369602	346.081017085808
629	629	525.210655990527	668.459566588033	132.579725846594	320.8193163439
630	630	525.864184288714	649.837987816501	127.896800101582	365.511287565497
631	631	518.778044821202	676.242854005401	133.624806420176	351.209594158452
632	632	525.052837783947	672.425854564785	133.224727493746	322.605766314563
633	633	520.301152803646	674.482521038249	131.160837037327	376.667879283789
634	634	526.54772722221	692.800288323342	132.537223435481	332.920050253024
635	635	521.342273487901	689.164156834636	131.782451376488	341.895848930048
636	636	522.579667698302	637.303999457016	127.860937798377	321.623217424675
637	637	523.330892164621	671.464937872083	129.871925850803	318.903065280196
638	638	520.664377146406	652.662553777944	133.266464009092	323.374383343124
639	639	521.841237552522	672.195936518838	133.399015575039	332.341178754732
640	640	528.522005834431	660.784936462218	132.0590387551	339.575439143973
641	641	520.130897597416	682.294340441925	128.145873959329	350.656582747836
642	642	523.316647858638	689.543980318943	132.876829471246	369.841687799416
643	643	517.730901890753	673.163963046175	138.167013691308	338.079653171838
644	644	524.918751990076	649.631356428559	127.927787793002	329.199998211157
645	645	518.317100026954	675.897258359469	132.644310901611	334.999890867323
646	646	516.193167662447	648.819977133939	128.756800407701	326.281954247141
647	647	521.358841475792	698.339302909584	133.586293513219	353.506693483083
648	648	523.22172906487	676.969975784424	123.851347732416	329.559534838235
649	649	522.806188386725	657.54638872291	134.916882042919	349.601878489219
650	650	518.346302904865	680.200079498188	129.903349915568	359.32416030538
651	651	527.604157564409	660.47946573172	127.317632411445	349.61299902375
652	652	522.958466120988	669.031262473747	129.440781948552	351.958460323979
653	653	521.755015587183	676.598835063877	129.089392654099	355.673718348995
654	654	521.861406157738	664.111985673782	128.597679987491	344.710560073881
655	655	524.584448964754	628.48941358364	131.959778883762	358.192791789684
656	656	525.187317663674	693.618245728547	127.978221489872	377.344023424365
657	657	519.125714815728	676.832867109466	137.212215316363	337.89373173169
658	658	528.178664737192	669.964248258256	131.112183011141	339.564051765515
659	659	525.983457406251	666.089357474141	129.01112638711	322.945133354783
660	660	526.098502523966	645.270284863862	129.213373861326	359.969299271365
661	661	524.289113862681	661.100767232442	128.898276222277	361.70255836923
662	662	521.47599403596	691.146453454815	131.408164091433	332.327458467171
663	663	527.354415311429	683.626329188156	129.921462552292	304.486004631114
664	664	520.342684223007	669.050437270605	132.148290816894	342.102410258356
665	665	528.700200461347	668.620893194044	133.221981806895	349.343846341227
666	666	521.20682960508	682.763443986852	131.890397383291	352.687779534386
667	667	523.691577698291	688.362921812287	130.515685997441	340.838685642698
668	668	525.614577057075	693.426185778357	127.331507894857	338.445039447233
669	669	515.918930744775	666.642137736819	125.72459962535	352.142141313609
670	670	524.345490418602	682.401575459821	131.721823774094	344.371917460919
671	671	520.510151449636	701.715495440008	133.45256454898	350.21954177175
672	672	522.990932547369	668.440363670322	126.811228404619	322.221008938339
673	673	526.61826790283	651.63560906559	130.806339269638	330.549481750239
674	674	517.277900215406	691.613571490497	128.61625351193	332.877638366485
675	675	517.682741296327	673.324532761461	132.905771261384	336.570928312203
676	676	523.465071258441	656.419633613939	129.120211399058	352.316727538431
677	677	522.995537277812	666.676882423382	123.081455265924	354.16838483134
678	678	522.621866754806	693.093379959095	130.708150644547	325.580441477102
679	679	523.37651897041	684.633019173826	131.458594445607	386.10950696285
680	680	519.994088700293	651.169632642527	127.192012460014	327.753963002673
681	681	524.412992463788	656.725036877565	132.432813863921	345.25012226504
682	682	520.595631160129	704.170346266054	129.031200231769	354.502578028629
683	683	519.125761503848	659.925307981376	133.532629422218	340.292591432059
684	684	520.234836506399	667.083020166747	128.637796331898	355.691164848734
685	685	527.297936317557	668.095507522207	134.573483581094	350.057551365452
686	686	523.312707677819	653.953528035679	130.282826159495	315.461172641231
687	687	523.669773366882	661.954412416752	132.645654401634	347.003522225266
688	688	522.995719188742	666.765996215003	131.061637866462	312.121031959743
689	689	524.39791672001	667.485708013353	133.319703381585	339.218083918569
690	690	521.568558332113	685.923757957406	125.701033444818	367.685184513479
691	691	525.670124591547	662.178830943272	125.066299407053	335.440922699812
692	692	523.177423660688	685.760436742148	131.421870116756	317.374192206611
693	693	525.729388929346	641.854217640321	130.217552400232	316.054921336052
694	694	524.40282256974	700.773116285573	128.449924993827	347.286933810766
695	695	520.251433162137	657.569227980264	135.24173975235	337.021955348126
696	696	524.11217885953	652.181100580195	132.024653191277	343.096020270633
697	697	523.391465629543	634.019563892677	126.759315149845	329.539192285469
698	698	519.321493702704	671.119343568983	134.562404776788	338.252762852131
699	699	525.698655272405	654.326786909831	124.667012834639	328.938930204832
700	700	519.866274455751	678.862601258144	130.957156634639	351.259415467692
701	701	525.400493120022	667.993037908068	127.440556477042	350.800799125389
702	702	517.34390654828	675.295524932018	129.683367863494	371.557645090744
703	703	522.034610540414	660.671532543122	126.303416934886	336.613055346286
704	704	521.34443423363	642.140773834173	134.31538835507	349.376681891245
705	705	520.614382683062	685.648362527997	130.966739861352	326.937185234381
706	706	521.052009551436	695.607755312795	133.149611524089	337.009232577782
707	707	522.357934357331	670.871210551399	135.914201217773	365.873183452688
708	708	525.15935793646	714.870647120697	133.703149575548	340.608894382132
709	709	521.070120465269	678.315916640641	130.523235507745	326.936558241855
710	710	526.017463311062	652.62743856508	132.738454413314	342.158488410654
711	711	525.601435514879	647.292142907824	131.729930177847	357.744330084849
712	712	515.765203115015	640.941222121388	130.715623438776	324.909395782188
713	713	519.226411838329	666.725624619151	128.262611945568	340.889271767318
714	714	523.051354998897	675.818996522579	126.944002313399	318.83665032601
715	715	519.10970697226	692.90530442784	130.529040811484	345.392054928924
716	716	520.630339598684	648.271887409213	132.523308763264	343.522683389968
717	717	526.61008682459	695.181536229406	130.021269203791	325.970421562427
718	718	525.311583087862	677.997144357407	125.038233128373	329.519060919059
719	719	522.619631422684	670.53445728399	129.669776392717	364.164104243106
720	720	532.208446774463	688.248404555322	126.934057585251	365.158551444273
721	721	519.547496674817	674.610958869757	127.672132631253	351.162578352249
722	722	522.096021331978	671.412975239247	128.759324303487	346.044950493019
723	723	519.822222562921	698.703450399597	132.56428327915	355.728620685179
724	724	515.294288574797	670.20070075886	128.110903855235	340.007986059312
725	725	523.028501268951	657.331862929534	133.82596755687	349.36774847998
726	726	516.579377694886	673.634019993058	124.986278886638	342.026689908264
727	727	521.420498126425	672.796753161472	132.208624704095	340.123183073023
728	728	520.982963281217	673.574168705159	129.628000811589	337.268642895901
729	729	528.041548860388	695.949929755177	127.286366498975	355.636369923585
730	730	524.269806644545	667.085091245747	129.286523263819	361.634884202957
731	731	519.681539253386	656.62479333164	128.428147289198	309.730918413661
732	732	521.086492384924	670.432115867615	127.382875842401	322.329343746143
733	733	518.09260436981	681.735276286276	136.421370444445	359.206232577516
734	734	521.703624369065	656.123822412009	136.690005401138	370.296112040879
735	735	523.286915546653	695.898925060473	127.486304397267	374.294216668339
736	736	515.706522672591	673.787642748503	129.157763527774	354.889854282438
737	737	526.585221079438	654.758134851625	136.677646332093	355.263534997164
738	738	524.755540609463	661.264339593833	124.517919537774	369.407894464344
739	739	519.560690908242	670.913828769635	132.227191944953	342.82735048747
740	740	521.509522164589	674.331625892208	134.165673794353	345.942424229815
741	741	518.933009604519	639.758264851079	128.247181208717	332.894301885631
742	742	523.196916566731	653.40595924322	129.103979644124	362.534899096292
743	743	520.330556818257	695.456632653116	133.102674251352	347.162710890482
744	744	520.023017003025	673.185816174732	126.326499137913	361.666140098351
745	745	527.126339952155	693.183248748706	134.221458232589	312.992437340566
746	746	517.948703033319	662.878923352634	136.122682784922	336.921446801252
747	747	526.581806803783	679.759973098222	133.154994767122	330.66287338747
748	748	521.496153581015	682.293527923191	131.860711242794	358.539715762086
749	749	523.187941993906	665.43923437733	133.031409440766	340.346575520122
750	750	522.58416918984	663.310543473274	130.686874826036	362.359817379948
751	751	518.071713804656	693.245782335779	136.552652110241	364.575707482247
752	752	527.141298886144	647.162130962772	130.197096242129	366.360315823274
753	753	520.724943373756	671.775142243207	130.322688539353	355.395377182363
754	754	522.609808814504	705.817768728458	129.698221124361	335.440161161089
755	755	524.391812499459	672.988388972709	129.3282503194	351.847987094488
756	756	523.394995192016	664.678394742695	126.857392400716	337.431293603433
757	757	523.699840981741	682.247590867213	130.541765888475	376.996801386698
758	758	518.509358464059	685.955671044719	131.178968664356	351.420852080362
759	759	524.542301010799	670.892243525784	133.362874293618	384.640519633129
760	760	523.489184663098	670.185026201191	132.247019612657	329.136112607542
761	761	523.260201396299	661.420633552544	127.631926968318	356.601648435948
762	762	521.306689799831	664.474611243033	133.927289716782	346.223484139952
763	763	520.872021430602	642.178852318053	130.496827778845	333.133997091326
764	764	526.487782462306	718.96149810437	131.183770038101	360.753027651245
765	765	523.532949812802	642.890683254877	134.459784184405	343.351315156485
766	766	516.094620092235	674.655248534913	132.461582008016	318.829191140241
767	767	523.663692114309	657.508562824489	135.023251788994	347.720794650942
768	768	520.765801258527	665.575686814765	130.576498455922	321.051433596411
769	769	524.865042695034	669.510076310403	128.669107970313	328.894101690579
770	770	521.465985400192	676.672146413585	127.295826257772	348.344659709178
771	771	520.557257823247	664.082670414925	130.092964526174	335.301996176848
772	772	526.54763324002	690.064913649405	133.951576551928	355.323021140622
773	773	520.080302400836	663.616540048823	135.84952701275	348.252957705161
774	774	524.816738149353	671.926863326984	130.72712073248	346.711365797905
775	775	523.392466185128	664.267234602659	136.656377801362	371.405697169473
776	776	526.023003184688	671.167633047029	134.96809750651	327.546859358817
777	777	519.118460247375	684.788466771675	129.225096135666	354.761999033638
778	778	528.355976858583	659.73047518821	128.305191128197	352.310229639507
779	779	523.991240764762	655.999877363062	130.762359692923	356.563898667033
780	780	524.4533738558	676.00047045289	135.082700691249	357.105271288963
781	781	520.829918267271	649.343528865752	135.222699014729	307.849269085204
782	782	524.887282552266	678.148023212288	127.933821738371	343.514275239385
783	783	519.86623052864	674.085951462482	125.902039683998	339.700696431417
784	784	516.749411943004	655.639158810383	132.883181391495	321.51556425675
785	785	525.940434016059	677.100186641315	135.556141015836	354.433156179402
786	786	519.395681533309	684.586126319405	128.609255554252	329.170354784112
787	787	517.911657448714	658.639330276816	131.977088916156	347.428951649573
788	788	523.152225516947	657.067785706216	132.190869350813	336.857633202101
789	789	522.15846157446	661.450877005956	130.291776482076	339.382690082011
790	790	521.80170629457	667.167133682684	127.622338658765	344.564917294554
791	791	521.15177856477	650.703668674718	128.215163464076	338.787708166904
792	792	521.61056606172	675.457655365494	127.369232468981	334.815106143715
793	793	518.205141068721	686.132434651577	136.136931794481	310.698543502216
794	794	527.78396689657	667.942693021717	131.911726469545	329.157318773785
795	795	518.756508807028	667.005295530727	128.977876296123	329.07450727143
796	796	523.251090100585	708.202166215616	134.099481013535	355.192186201057
797	797	524.735555044828	697.168680379883	123.902689559601	354.657946804304
798	798	518.624398241207	697.102957496259	130.626014158467	353.547801464047
799	799	519.158033327409	663.914491530939	133.424204727532	372.032063373496
800	800	524.776788007116	664.619511207158	127.967729195214	321.27640774703
801	801	526.625192335427	674.644904125898	135.152967661425	328.676867183631
802	802	520.639669779147	661.860949328872	131.650788814949	340.537050265549
803	803	523.13595396067	685.478422003835	126.145714275454	324.064302048691
804	804	521.383341473141	688.954603205876	137.8324878927	324.416455101494
805	805	520.767751372118	648.149810579349	134.640102432879	337.869502283089
806	806	524.543363801952	653.374045873193	126.711092554236	354.181676916339
807	807	525.099323980528	674.413651302015	130.083173212725	357.773156277237
808	808	528.88014251046	661.65331486248	129.440046408464	344.557669509115
809	809	525.271433899462	647.8680138447	135.439971294233	346.042851380266
810	810	522.648309600154	687.792914412017	132.38242684434	341.310861059007
811	811	522.203649810524	691.311294199763	129.012957723344	377.007624481887
812	812	526.087672423042	684.688123559879	133.33669160907	342.365147022685
813	813	525.62091660405	706.566498870836	132.032155213587	353.205733051182
814	814	521.549336405975	659.325167511166	131.100710094076	356.273392312767
815	815	525.455540468667	640.088528660103	130.828591573233	349.281002124646
816	816	522.250183756536	668.280859536911	132.177346017226	317.932708848484
817	817	527.695465897047	673.696874477065	125.43792621152	340.774252228951
818	818	524.155544906676	726.723607800743	132.742875355225	336.261707044942
819	819	529.56755333809	695.014298423531	129.153117265612	360.165631844981
820	820	527.087370816574	675.752652544958	125.438583699851	347.422691634619
821	821	523.155549900775	685.531991387143	135.091252736434	346.453745193584
822	822	519.003526484864	680.357321879444	134.64396038976	342.380892611199
823	823	522.525972756924	658.003717674761	134.504006331993	313.275043052571
824	824	518.635115751531	676.782022615677	134.606987020144	353.626581201595
825	825	519.757993441166	701.864383940962	133.064556643763	351.295564573365
826	826	522.350477716533	686.176343560538	134.454341157509	350.770103936719
827	827	522.217036626071	650.944371477128	133.504824296993	337.336495760897
828	828	525.149815357346	656.689818248515	131.729021773989	332.242970700358
829	829	524.070674528399	671.49241962339	127.655097364713	347.116550524558
830	830	522.23273985366	681.968650031037	128.853391906938	373.737639631098
831	831	525.868084263093	693.272216378612	128.594562958282	342.590608153553
832	832	519.499174443159	669.199794175124	131.481983087291	339.695279322032
833	833	525.108868837554	668.609012101529	133.930708115698	341.352830738342
834	834	523.879716556143	694.562676721192	130.550806242112	355.468314646875
835	835	521.674578105941	658.155482428755	134.416950039142	333.506410174356
836	836	517.967981488423	667.863552461088	131.604887988463	353.406196872068
837	837	522.806344967366	687.132229902806	130.213016250212	337.473727366992
838	838	522.840289159862	646.140749172765	129.730527369892	331.784855554306
839	839	523.704211222118	674.967570417543	132.234880344476	350.560755868189
840	840	523.499256883973	687.931600333613	135.695357600484	346.936900623678
841	841	523.921863801785	669.705268067354	129.78357404517	332.089463879943
842	842	522.895370004616	682.420031641827	132.367558542197	340.602144377191
843	843	522.325513282052	668.221016142902	132.106068012231	366.929652212949
844	844	522.652172250591	657.610827274899	132.357789527263	350.260845315065
845	845	525.490902792886	650.677228664872	124.520515065	345.874161399662
846	846	527.194712271938	676.545207572255	130.248088085855	343.951093442186
847	847	524.763019888652	664.497407409824	127.681972088458	347.865743685044
848	848	521.710184729169	691.035619738641	131.141115716833	342.560632330721
849	849	524.663967898836	668.040759907023	131.53266063392	354.373007656831
850	850	521.750395662984	682.81762956831	127.607520411951	333.274601102695
851	851	518.504194795794	672.832019127516	128.880885351949	359.383527601851
852	852	526.54632159775	674.413829001273	130.51370630148	324.186716386943
853	853	524.087629123875	667.488038269796	131.304366375123	340.668835909829
854	854	527.505904657944	687.204520813346	125.563395068177	333.403300588918
855	855	520.644203793605	685.495874786331	134.04845134838	318.011303279828
856	856	518.579928079772	691.198403983686	127.388355463344	363.809343650955
857	857	519.016553525933	664.712832253978	127.678551527674	338.468566390564
858	858	522.448395856572	669.395142742709	134.183399708141	315.129719216264
859	859	521.851415691259	680.160350333213	130.782316554636	342.759175314596
860	860	522.033123741389	674.753795806731	128.316420263761	368.869204512242
861	861	521.937718814878	666.637815992163	133.725801206994	321.084774202834
862	862	527.333450476152	674.595902549146	132.49020939866	345.882432342079
863	863	526.883068651406	683.722389836449	134.602844475332	352.104083542018
864	864	520.379763878618	694.221610273843	127.460850369662	340.429855872665
865	865	527.283009971962	665.236138968316	133.567416654131	355.125144137881
866	866	526.866571591871	676.994338451523	130.310802696235	340.844138211374
867	867	522.98170869917	667.057699805141	131.265229750559	311.939965526459
868	868	523.244232586389	681.984651059366	131.067078355633	343.234044116419
869	869	517.248779675749	696.22654617575	134.13374905517	319.14863791585
870	870	522.253480004346	640.056811932673	128.875187429226	379.093516106375
871	871	517.095025560382	695.410813203199	129.333432705716	322.097151704521
872	872	526.696273806243	672.471555999396	132.064696060611	354.661884256419
873	873	526.031652362217	664.612245645579	127.221571580227	328.692350768894
874	874	522.329091522548	659.627705542707	129.049448511251	336.255459779705
875	875	521.760757557465	664.34876377735	132.552306636151	342.596938444616
876	876	524.026964607969	690.287509768321	131.272391354248	325.402027300835
877	877	522.857217415149	670.503888854944	132.580973040042	343.630200909499
878	878	522.27614315785	648.943470813359	134.113023556484	346.668128466042
879	879	524.932137337635	661.129120527153	132.055831563634	333.713689795443
880	880	526.18021097749	678.762898383006	131.700223318839	328.459166046825
881	881	524.65076029351	675.463949955284	127.186752439852	323.539492913298
882	882	518.166257300265	662.180194062326	127.174825087841	354.44594170286
883	883	524.747737180114	699.015584945274	122.011829133688	345.757993030736
884	884	523.518179108248	670.841861965939	124.716874927711	323.217642997402
885	885	517.877277346526	698.869323019443	135.813564062082	361.928813076776
886	886	525.042199576634	662.771265645028	129.229463602762	338.917407453831
887	887	523.054635191277	664.898622328713	132.797651774666	343.041549152176
888	888	524.708849192306	672.619733451832	135.075512159957	341.600053032605
889	889	519.418118955743	689.783979771645	123.502947731473	369.44555693224
890	890	523.294514985217	698.140564401152	132.603875642302	319.399164635993
891	891	528.088274755516	673.859670249305	130.273934751902	343.835197558764
892	892	523.174852292786	660.449909815571	128.908566669428	343.935799143704
893	893	527.742517292711	686.543907632303	131.256382140841	332.558804754722
894	894	519.032002769269	682.598844929755	132.866381894074	347.498936950524
895	895	518.819206583132	654.024601208561	130.227150331035	352.678543044396
896	896	522.927832514764	652.082987963147	132.455028388579	354.60551690703
897	897	525.559360013201	681.113905637337	134.841978698251	322.733351897443
898	898	524.187064906379	657.97354066729	135.3984531665	324.086200426335
899	899	525.411265656028	673.025114149138	130.499211815734	365.586090566631
900	900	524.456743083613	669.083177748171	127.709586952425	350.923269869873
901	901	526.235820503264	672.744246365527	130.168631504919	353.190325813415
902	902	519.188184924654	662.811792952563	128.28259144767	348.371630483063
903	903	521.364995100221	682.600834162	134.47298818731	374.216097651396
904	904	515.397331808549	654.356484033074	128.412237867144	350.397173524782
905	905	516.523092917095	701.269118753254	125.376202228165	339.476146479113
906	906	520.084228324229	682.085444249223	130.631000491365	346.693045296875
907	907	520.480891550062	685.714378503234	135.243054555503	336.670135447406
908	908	523.928236204617	677.922469186111	126.404060979368	330.954283011206
909	909	518.877680528248	697.634055110996	137.074929492839	333.296168028214
910	910	521.314150071052	635.953672750188	131.23251874555	340.532129907197
911	911	515.993617092629	686.661072415316	131.678174351507	339.622986456778
912	912	519.276167462094	646.244367180657	130.548984765974	327.551480390587
913	913	526.977305037753	675.410199381206	133.603938288607	341.961163374471
914	914	517.865686034543	671.111638443787	130.31654916759	330.034491426995
915	915	522.152362387994	680.692501253806	125.540200997892	314.948614527786
916	916	523.336279729009	691.113676607479	135.619998888957	338.933002910546
917	917	522.88544888528	654.720906738032	131.852027999	365.578195136827
918	918	525.899758573593	660.907525638017	128.311567450871	338.908800376672
919	919	525.070340059545	690.360380043482	129.854224884849	328.645512393705
920	920	529.343068239454	655.644111031167	136.100914654259	325.105201026843
921	921	518.502279575783	681.127189213241	129.715504130873	354.854370229153
922	922	525.808276793091	683.847437837482	133.864121975191	342.897594112252
923	923	520.580898543769	644.281823337932	124.991378306843	376.954826198624
924	924	524.737041229512	662.93637128771	132.57612994023	331.843949808392
925	925	521.693818943122	630.39145785183	131.292444893914	334.352912451774
926	926	520.440862092698	676.715194605998	127.290041761358	364.859925142696
927	927	527.071938896058	693.198980986518	130.96035961722	372.214921967613
928	928	519.813838562849	683.02491794308	131.623248192128	338.834822756595
929	929	521.583295904803	669.706010410129	128.39385334467	371.262166544473
930	930	523.769339310467	649.495464308114	132.224581569429	333.127071487019
931	931	523.835663928068	639.065312589936	129.234902905363	349.789106700454
932	932	518.138685404411	669.699792627927	134.399463678135	342.111749793836
933	933	526.666844381006	651.866154644221	132.405881521102	335.200652916674
934	934	522.2873828013	686.524542996016	132.238225371993	350.972079375675
935	935	531.219097190207	695.223339222803	133.502081619444	357.674860150186
936	936	524.893011176649	642.062507071969	134.996941574596	333.116537673357
937	937	527.964891398989	663.992837603521	131.034955977426	365.136150571994
938	938	524.105181053536	678.452343179175	125.705062734939	354.869637667001
939	939	521.689394116154	678.480248729958	132.062147243098	352.11098060194
940	940	519.283114285524	671.404378855564	127.164969339628	313.691698185391
941	941	523.803450063664	669.495947506551	124.287141597555	346.430640360206
942	942	525.668041047508	675.115388102231	132.114898408468	339.242349194597
943	943	519.567824293101	674.730747861814	130.840826351019	348.924576819726
944	944	526.480543697261	704.591240112455	127.272677317053	367.199688985143
945	945	525.583400173429	674.530820018363	132.839830576922	360.408879268994
946	946	527.606995354508	647.4457546722	131.713477084579	318.795537062135
947	947	525.587045560774	666.62074306898	131.245627245598	349.143298918017
948	948	522.185086948026	642.013190484249	133.202648228802	376.223968036297
949	949	524.99084514954	664.517385935079	125.646591017072	347.81623743737
950	950	525.778309567997	687.390832983615	131.992633530561	360.137318192941
951	951	520.934426383321	652.593691309142	128.427694686274	365.227434273263
952	952	525.301717132022	667.179582934023	133.91594385119	374.411183438371
953	953	512.951457717624	659.732976868985	129.771923411384	339.517072947513
954	954	520.443029874428	650.255508499134	127.952527356948	352.491179442775
955	955	519.394350791742	656.49386963119	130.938261272202	334.146134635246
956	956	521.401151500876	655.332043837909	132.949240178137	350.059500840403
957	957	526.672338687123	657.75276512671	130.946290695949	356.13694490921
958	958	520.713532872675	684.409762314726	129.966400613854	332.90051643865
959	959	522.299332797495	694.107874423901	131.597092684046	357.99959629881
960	960	520.546359572559	654.669130273081	134.131753192877	375.223985611703
961	961	527.773557503911	661.009384177482	130.652739165682	370.373603701776
962	962	524.063225933814	661.78050762817	132.624189231117	343.607539606764
963	963	515.731741879317	667.199984632334	126.773101697845	356.791280707281
964	964	523.311305324593	646.952415006228	130.147063909135	337.340947042312
965	965	518.703134817682	667.996842872818	130.386828964269	328.369269992021
966	966	522.380849115499	674.008673355277	130.84089034989	302.852981010763
967	967	523.402176502859	656.41765135418	123.256939455394	308.610485026831
968	968	525.461387047822	656.998631989855	135.448318594446	345.267615473317
969	969	525.136412145067	679.603619134338	133.897959608526	325.656550120921
970	970	521.592555842235	685.270987409187	131.929119985477	342.164717475625
971	971	525.423178681254	646.977417494737	131.233666024343	336.757953930501
972	972	522.132921899971	647.822053743878	137.54052794571	328.047744397834
973	973	522.391765617326	690.283455260364	131.522777267658	337.943183216552
974	974	521.282449815788	689.968743177046	131.456126251188	326.783344072872
975	975	523.696781169725	635.013473526887	129.237952576548	333.584585063848
976	976	519.753370269434	678.152370745452	133.079507440806	360.602760472743
977	977	523.901793651927	670.187795133599	133.566728494946	349.097106308508
978	978	526.056002172977	667.196269973074	133.695905872688	338.342428554062
979	979	518.559365892072	688.099064793819	133.265555338809	353.385686471815
980	980	525.777673443032	662.673161568423	128.29148890547	322.012317894509
981	981	523.064743919155	663.033831092992	134.127165439325	337.718004057885
982	982	517.871884976263	689.401894272793	134.948894956031	363.544583187209
983	983	529.235998632408	640.152833551279	127.946787777601	349.157284174369
984	984	523.520638650099	646.624043711476	133.089937589147	350.697231968559
985	985	526.424399934446	677.415938990484	129.662714357702	354.162714741017
986	986	519.836506015305	637.1294816726	134.034022509464	312.930293580409
987	987	520.642848693406	655.720183241313	133.894406505459	332.772882472237
988	988	522.253424885188	671.17288261045	129.449867571364	336.785235116231
989	989	526.110912391222	702.871485183759	127.869275643946	365.416396732212
990	990	527.409441973197	635.023060238637	128.279293313923	332.517866800271
991	991	522.401091940397	663.432475114805	132.602624657751	375.900488978294
992	992	524.233111593189	682.116745539679	127.966016243662	349.22112595575
993	993	515.511042982174	708.605706614151	129.896027663436	335.65926734656
994	994	517.020174378636	650.296403926413	131.931965062597	386.710345467464
995	995	522.596642389683	674.45715843455	133.06479053936	324.697947809965
996	996	522.062034018573	678.29744410247	132.653688697114	305.174874392756
997	997	523.620109218819	687.87849463066	132.215066853594	366.509936556406
998	998	520.820416349642	691.543151285936	126.244048593723	326.619151926901
999	999	527.745081107227	661.151601937329	126.64255903794	337.074085987026
1000	1000	527.60775467094	670.374310903659	131.98463137284	348.491032596474
1001	1001	518.673339857642	674.556108017235	128.385273029175	334.915054245998
1002	1002	521.181517491772	684.165222880459	132.711177480717	385.80721267653
1003	1003	522.050577004272	662.163038441947	125.926133489609	353.503571964163
1004	1004	523.239432281848	675.903070910849	130.954837594	362.090141397948
1005	1005	528.503857118568	661.385700182837	128.60447362345	353.745040889909
1006	1006	517.607920224496	673.143949005315	132.208325433971	346.696561708865
1007	1007	526.396344219612	651.056511733134	127.216334763221	366.022287175302
1008	1008	514.73410433513	688.980870703074	125.046767355407	362.764433633916
1009	1009	519.723755595277	671.525164983189	132.424881324889	347.732027794581
1010	1010	520.029889779717	676.593469639277	131.453520583132	328.894961090575
1011	1011	519.097780383539	658.719693457065	132.918625993814	357.352370601253
1012	1012	519.114640240728	680.254163360348	125.685229897607	380.295540730717
1013	1013	523.356519729807	692.964051830707	132.215515745914	349.528846574135
1014	1014	523.972649789311	653.166404929877	129.210500973141	329.680367869307
1015	1015	519.698945048542	688.179426931017	127.681430644569	343.779437032274
1016	1016	525.87482888301	652.541540795667	133.309925177051	345.565613190644
1017	1017	525.078101364556	663.848866791274	129.728767277446	335.640722968159
1018	1018	522.467226816335	668.627889620197	132.646865173443	384.568118223603
1019	1019	524.211703774501	678.879451249501	137.283711896454	324.449708611319
1020	1020	521.001916694158	691.829860260954	131.552492310464	360.574299914471
1021	1021	523.963960805901	649.222901369244	130.213992397055	347.526046412511
1022	1022	522.962287035562	673.116698413443	130.441653316912	321.455964044237
1023	1023	523.955087914728	656.058350835942	132.793989474418	370.29279853046
1024	1024	524.946829512344	667.140699522814	131.754749148058	315.761798305127
1025	1025	524.027978382789	669.416782386327	131.956136222668	360.931716094914
1026	1026	524.301126749569	693.294045077137	132.262885398549	304.985282030243
1027	1027	524.793583282508	659.497539329926	131.382290756079	376.353750576016
1028	1028	523.586817573998	670.918980241499	131.277430268389	359.8615656585
1029	1029	523.101307082432	703.51524794877	133.332287895905	355.470900052973
1030	1030	523.906794791501	673.726184510159	134.473835819047	362.140794809767
1031	1031	529.134451224558	678.305375270128	130.441174149202	383.422735586611
1032	1032	524.303209771836	695.953620901277	130.313321093957	342.783931930078
1033	1033	518.066302534363	675.53086006775	127.157477882607	364.838377615804
1034	1034	521.235870413758	681.899859684902	131.031088299645	355.845177878315
1035	1035	524.570622094236	670.393670533579	128.252721023295	340.056206320758
1036	1036	526.59017217512	649.814327371568	129.438025980096	326.781362164389
1037	1037	524.774854983838	694.705798707446	128.877616861646	327.667320135759
1038	1038	519.580996627501	704.436020283098	135.837625525899	357.675250674067
1039	1039	530.462403889613	652.915258799194	131.693823912751	357.550937042918
1040	1040	519.815369373288	673.770086796599	134.503584765038	343.141393821953
1041	1041	526.220125759884	686.050026977237	131.872645458233	339.943602060447
1042	1042	525.202329183372	658.47601488566	128.707238466606	321.287044848538
1043	1043	523.517560694812	686.790163827866	131.45756331656	330.704436691177
1044	1044	520.167651519359	659.372403317348	132.405763623016	331.378772010214
1045	1045	525.672933128883	659.371855402449	136.925571238189	341.796360837893
1046	1046	527.651823455861	681.515692032171	126.891581784964	325.332773518006
1047	1047	522.006638784229	656.795357728185	130.155605761989	351.021685972363
1048	1048	522.614104840431	656.512222057589	132.659326353242	348.962291033715
1049	1049	523.657574056713	666.501376498531	129.17824719785	346.466332493917
1050	1050	524.227799639882	643.856020990727	132.547576986571	364.296820718068
1051	1051	520.600580227672	670.373241909083	129.298766845332	332.587377510717
1052	1052	518.908350000223	701.687963494436	132.741587210641	388.603030363145
1053	1053	519.712892939344	656.296629654969	129.866572173037	348.536660861485
1054	1054	519.522137134781	662.630852660369	128.204833415393	342.574896886832
1055	1055	524.955910157126	630.264450105459	137.848191541963	322.608001708306
1056	1056	521.663122437219	660.490124156337	134.071183194321	340.672658039836
1057	1057	518.916690690067	647.071117172952	130.077409969282	364.906937889543
1058	1058	528.647716482298	689.903803107821	131.417246007521	335.464605294411
1059	1059	522.278364873634	646.408907151809	132.277593878489	359.046723643098
1060	1060	523.170876316708	674.312680840894	130.513269222063	369.159141919878
1061	1061	518.473565830271	664.419401005373	136.956949885164	299.630349409497
1062	1062	522.938168936307	679.27072940148	130.571286313044	319.650491305643
1063	1063	525.968134914583	663.11762205118	135.54078613338	356.4606957609
1064	1064	521.198331072021	653.497822065069	130.063506136743	335.515200047193
1065	1065	519.355531782645	664.175043950865	133.267502008195	344.877666530125
1066	1066	523.476419455386	694.11821750987	131.184238686989	320.772462797504
1067	1067	522.56301764676	690.369636160068	133.830923190337	362.496292812153
1068	1068	525.510822752842	669.811788754563	124.386636014527	339.145463724873
1069	1069	523.812554225141	667.789074670424	132.04038172893	363.778375390277
1070	1070	522.381926767234	692.275677372398	134.031394499613	346.771146441703
1071	1071	525.215140668601	660.422152199335	124.890449947929	351.301066307203
1072	1072	520.992046814657	686.549926558771	130.592385288385	380.40069077848
1073	1073	521.176592390419	676.610772172216	132.04608816874	361.723652469714
1074	1074	520.859371176128	671.877023068893	136.619408733904	366.081138893494
1075	1075	525.347519262683	704.000757279829	129.687177287696	330.072791523312
1076	1076	522.998969365014	662.948864003691	133.910780258115	330.909002907087
1077	1077	520.272100805229	693.543023563521	131.464734368078	345.07677791928
1078	1078	521.425771787875	678.008046758652	131.440578535008	346.910820035871
1079	1079	516.79004685387	689.150576000825	128.732825659301	346.175976556965
1080	1080	522.742783055397	671.476776066968	137.431508226014	360.764905072986
1081	1081	523.698508925467	681.351998747424	129.156382698212	326.14680876866
1082	1082	525.251708980643	681.0252391548	126.849364045722	309.372322876454
1083	1083	526.531232904902	666.063391840459	132.778550608386	338.260446323297
1084	1084	521.743281278223	653.837740751707	131.105424008281	344.650935475972
1085	1085	526.071114343575	680.584679110129	133.405727343683	353.010115478644
1086	1086	521.811160831245	662.605906547112	133.724075922315	344.716642624778
1087	1087	519.251835684756	676.756022926641	128.488262641205	345.401097843786
1088	1088	514.727949423883	687.272226312948	128.004010383536	341.513601786062
1089	1089	525.67411617637	653.115417818924	128.919875578116	364.158309690728
1090	1090	524.714094750021	677.603745724501	129.921762163833	314.477689893629
1091	1091	524.459080052869	661.352842634587	139.540533318403	330.44552214297
1092	1092	524.703336717797	688.572714979023	131.021968118173	336.183814078791
1093	1093	524.425284668281	687.436245219625	124.995098423537	337.621415760467
1094	1094	520.525006235086	684.67698473604	132.135589186283	372.243478100203
1095	1095	524.528650144255	685.896770897808	137.646913275147	354.752190862649
1096	1096	521.697443750631	652.029139185446	133.84291063911	324.52507210577
1097	1097	524.444703168487	679.070492769139	132.161913004548	355.610527227346
1098	1098	519.711147737751	652.096531009168	127.389761577682	363.622544812846
1099	1099	520.144316379838	684.695799347086	130.582624670834	343.302206835066
1100	1100	525.680521305733	687.81870677673	130.076293646359	367.058557716885
1101	1101	523.001348913766	664.096638965477	132.544356024409	352.334952346509
1102	1102	520.114552069605	669.056391625807	128.379995280121	354.060255911309
1103	1103	522.60989259765	676.477649112663	130.409479960506	319.193338216605
1104	1104	520.294611616403	658.406975631603	129.921846710078	353.00367048868
1105	1105	522.261559751301	690.635384153151	131.568085686814	349.129203429586
1106	1106	521.386653252589	662.176721356503	130.473792573157	377.441331027834
1107	1107	521.631712743897	689.06459579318	126.87917561914	328.58785165948
1108	1108	521.225775380853	689.0930239196	134.526596041768	330.573128692895
1109	1109	522.803855356111	695.109447769438	128.345535975598	312.402122007021
1110	1110	522.016846239742	681.813740973788	126.068018878289	339.470219300503
1111	1111	522.50587913167	656.084078010442	124.441843942935	333.45738005453
1112	1112	517.826768069245	659.314363493081	132.951322956244	343.893243988973
1113	1113	523.294794439002	692.773684537943	131.847929170358	333.740042463592
1114	1114	526.649175528145	662.023961630369	127.652220688758	355.857381426688
1115	1115	521.990139233288	650.427326080135	124.741875909398	371.448415956856
1116	1116	520.306939815701	685.080632139294	130.899983165973	340.421996184684
1117	1117	522.175693313286	657.036991775512	132.760658711095	341.528389726349
1118	1118	523.534411157068	662.120558731143	129.763529474028	313.949624951476
1119	1119	521.545826627397	676.882790598687	134.387719859247	348.176361972072
1120	1120	524.739598199899	683.537686618042	125.016041770361	356.788713520099
1121	1121	520.319508294676	654.90095684246	129.631946296437	326.015855616883
1122	1122	517.103063622924	694.132444869667	129.4953938192	336.035461465274
1123	1123	526.735228734685	671.887966544582	125.699161394657	349.477952086694
1124	1124	522.756522188029	678.372450935592	125.895947613612	324.586359924066
1125	1125	524.454405192242	652.262270658203	131.303914170441	326.720392018832
1126	1126	522.13316577867	705.018957558816	126.80769941736	368.712494222045
1127	1127	522.29625960499	681.481348413786	135.22769201364	367.398154717659
1128	1128	525.287000871621	677.105933876641	132.022112462442	338.786579656114
1129	1129	524.143619936087	643.786404023441	134.892976652405	350.692687897254
1130	1130	520.573268636336	666.051147854763	128.329728894022	339.184481063957
1131	1131	523.62365350173	710.124204054196	132.430743195406	338.732695179907
1132	1132	519.681343270733	675.216629542196	130.157731258896	360.189864826152
1133	1133	522.022982627666	693.455635913544	135.385448479435	334.889324450805
1134	1134	526.488399495736	670.47016177482	125.925247573455	326.311657775852
1135	1135	523.381952580219	678.599931143713	138.298028882926	338.208005385634
1136	1136	524.596627519977	673.907562836742	131.397784205338	366.404554875846
1137	1137	520.578726800882	673.139501640667	130.55623375772	364.640590435694
1138	1138	521.071335958209	660.869712457308	133.159769443606	318.104157485876
1139	1139	524.604238500027	678.906915752979	131.834008578209	318.048418687731
1140	1140	520.041443200236	665.464608192834	129.747554450609	364.703539190991
1141	1141	521.74912095195	681.014679141303	129.290754197728	378.711389083383
1142	1142	522.332763550498	711.202492232491	131.251475103859	346.346993768055
1143	1143	522.585762308512	672.849915070867	134.579974964395	339.674233407864
1144	1144	527.746631649418	665.383536185793	134.025502360417	340.2562784218
1145	1145	522.512018637103	677.913599421508	135.037688959193	374.47343191173
1146	1146	522.766062209251	635.784048563863	131.22370235164	352.912340925248
1147	1147	524.610493555331	643.041921275554	130.866545611546	325.582026751088
1148	1148	517.783983516349	680.68405543736	129.718149094608	389.466605909164
1149	1149	523.499309843026	686.56895238243	128.694515445594	346.563008420997
1150	1150	519.44975790412	698.911942883387	131.378830191842	364.739036352962
1151	1151	521.621753597854	695.358110470358	131.016461790797	354.265350877048
1152	1152	528.08024722594	657.89307767137	135.070162955477	358.108614250536
1153	1153	521.504852746533	679.13569458128	139.507867330535	355.800868670219
1154	1154	522.431331065575	662.993640053607	131.017591895417	343.618948820348
1155	1155	521.326573385733	640.552982107936	130.636331745141	357.104780300053
1156	1156	528.81193993561	676.58223161328	130.081196738661	334.899030765162
1157	1157	523.364966149882	646.734374848363	129.641293095896	319.234882931178
1158	1158	518.541137386014	669.070890840392	132.577581593551	374.332022992159
1159	1159	522.182056455983	675.813673767303	127.555858839365	338.549958088327
1160	1160	518.597879573102	699.834158706245	131.126267130072	332.659135522782
1161	1161	526.938737405451	692.872001901007	130.018353638844	335.953049304873
1162	1162	518.717999879887	692.472781593319	124.894035771947	328.702640025708
1163	1163	522.291581406991	657.343456163984	129.817065341768	344.169711073018
1164	1164	528.789489505003	682.711762761205	126.119671589443	359.225837546048
1165	1165	527.574057063578	677.901444857227	125.68483122992	332.195758847093
1166	1166	520.302370313029	670.123549522881	128.805399678653	332.739342906145
1167	1167	523.003520505966	675.103164217949	131.680415610547	357.158341117288
1168	1168	521.59704065162	684.611507550219	131.849504724558	347.872978234632
1169	1169	523.184708283659	648.789594786852	130.413255500042	315.677402958759
1170	1170	521.481992989212	686.455701394431	128.912855410533	362.861671828413
1171	1171	525.33582513747	680.020628136584	131.561592644456	359.917439634469
1172	1172	526.659584243623	655.630086980198	123.400395596517	351.66738450702
1173	1173	526.439364616745	692.637531853092	132.394634347135	334.98926503637
1174	1174	528.047943194999	668.645120638591	130.306311329583	335.865259713512
1175	1175	522.627373266536	664.948222278138	129.517751051804	354.66611633372
1176	1176	522.128372177434	662.507470002122	130.592646466504	325.733521395078
1177	1177	518.924052765271	656.510271274491	131.124855501763	346.910892706946
1178	1178	518.348891904927	630.877790527755	128.61356246837	313.766115481731
1179	1179	522.653085782721	688.458484718371	129.245193644265	346.592277453969
1180	1180	523.084915654559	697.877701118756	124.670971043515	336.129391194592
1181	1181	522.197167540142	701.802198561351	135.605394990734	357.475015308285
1182	1182	529.883226353533	697.656426105828	128.382404789017	340.768164494056
1183	1183	519.488879013842	672.625130173774	128.035428733257	343.773818391648
1184	1184	518.832760475781	687.099956106936	130.477982818756	328.224998122329
1185	1185	528.000795498085	680.571971466706	137.325434379592	365.625115816507
1186	1186	519.041115509159	663.109765645476	130.992859001504	331.97954650692
1187	1187	524.76187217697	700.717692812973	130.95750560028	336.047686280183
1188	1188	522.080066421443	647.322473517015	131.489091409563	352.090423336965
1189	1189	527.234620631209	681.832382382354	134.324614924748	365.212107552255
1190	1190	519.171079894392	667.346840541047	132.887080348155	310.807777634632
1191	1191	520.911554791652	701.50692912894	126.573810712119	345.278842561875
1192	1192	522.489884253555	663.053698949933	129.261398342073	334.01649910441
1193	1193	527.001904980177	657.535119305322	133.194578984512	380.10287225578
1194	1194	522.026234089932	692.842038084097	132.687846846851	308.559499805106
1195	1195	522.111778284342	702.697243609735	133.426385022629	337.440345659478
1196	1196	521.482104100285	658.434833162846	133.504116568478	355.236696169943
1197	1197	523.935932088617	688.223263589876	131.284821986452	330.927948675527
1198	1198	520.765695628659	661.728570930015	134.051699018124	333.051168660866
1199	1199	522.27708612484	652.174916007059	130.178463159398	325.042216546977
1200	1200	525.595851657612	667.212675102562	127.992061269448	342.860227987275
1201	1201	526.346855530736	687.961165777043	132.813130945762	336.160175745169
1202	1202	520.386537539835	678.834865695385	130.752375853014	340.727063495066
1203	1203	528.021884757862	658.291851169276	134.294771563133	312.864857561385
1204	1204	524.524818024158	645.725532066351	132.064853341409	352.929662926906
1205	1205	527.457747658832	643.909758693041	121.655103888891	354.099145514326
1206	1206	515.278616260471	675.932512004066	134.623232198222	337.83613816821
1207	1207	521.05313305044	694.716638181351	133.956731641289	332.931291544678
1208	1208	520.713615001687	676.156824766461	134.166064485029	316.446340633434
1209	1209	524.867773828782	681.137258406088	128.209255955421	350.891365225171
1210	1210	520.141109057413	666.757434975761	135.57331095163	372.981386474922
1211	1211	524.009671074273	650.049189936481	129.910004605628	334.42623377302
1212	1212	526.489411831839	672.028952388072	132.747419154403	345.932576884902
1213	1213	517.59706012284	679.743999094959	133.663545641723	360.454585220723
1214	1214	525.295252312805	672.886166952607	132.259080836877	346.953819048497
1215	1215	521.486957928188	666.007196539436	131.754051009897	375.151454812512
1216	1216	523.521488918911	662.153624652587	127.39267369828	353.963520455424
1217	1217	527.665252210734	658.501309754853	126.045865663572	356.420228880562
1218	1218	528.220926286929	666.971884195211	131.079818334322	346.728407993793
1219	1219	520.697184188201	686.987111413479	130.539374894798	324.932851417032
1220	1220	527.872731706561	678.987778517117	129.773366529923	348.412528724037
1221	1221	524.178048932476	675.973419650396	133.041008122599	366.101369551569
1222	1222	526.36031306727	665.056196159423	136.942356797942	317.842883997176
1223	1223	519.50637881957	679.658221152173	125.944725306997	349.752168530991
1224	1224	519.702497540899	671.976243006541	127.326324233185	348.889989762183
1225	1225	516.198308967284	658.840160540931	138.338617923705	320.288298249076
1226	1226	522.972593513187	684.458977173617	134.481000210967	339.264654932284
1227	1227	525.35868288806	689.203825469747	127.541699856911	359.277367006536
1228	1228	521.91109176994	660.04117858486	129.507478840898	356.034506976297
1229	1229	520.947898233024	693.83526748391	130.064996523845	368.92547746292
1230	1230	523.319334128621	666.951892361678	126.715988485162	320.715392904691
1231	1231	524.245066570903	677.037514993263	138.840099219343	340.490022301981
1232	1232	528.507367254463	681.593101034721	133.89667171012	331.340423083993
1233	1233	520.029378733141	664.100851072485	133.891048586611	340.283916959908
1234	1234	520.701389468893	687.315741520992	129.693091948455	358.440584000045
1235	1235	521.574881506508	660.400769671616	134.976686564735	308.478218457297
1236	1236	520.92849092404	674.33084753616	134.894773755614	350.15121350277
1237	1237	527.341102217795	667.45676457866	134.540200875203	338.858131641812
1238	1238	525.551702085334	681.743725933844	130.001853862326	335.305580254888
1239	1239	528.293425949609	691.754936791098	130.120367344953	374.159691482121
1240	1240	522.408249320935	668.730921188623	129.226012727808	322.04455949079
1241	1241	525.050250467406	630.853437555434	125.843839964972	357.82329407474
1242	1242	525.827484147319	672.130507559661	133.434277042345	336.609472394313
1243	1243	518.09117866645	684.738581373277	129.434975561845	341.087785975042
1244	1244	528.262021421489	693.477828476206	128.867757984634	331.618922313576
1245	1245	516.393708137655	668.88337666967	128.371465677559	360.680097162996
1246	1246	525.000107145088	689.787089297737	129.985719371156	363.167740880155
1247	1247	522.358906706485	676.105613062151	132.206778658414	335.005180705201
1248	1248	521.474147441625	635.594727832582	130.091611138233	351.728714658893
1249	1249	524.300579972952	693.319349438273	132.339159114555	343.72256942718
1250	1250	523.837259714992	677.138928518735	130.011766713769	339.975329187847
1251	1251	524.911846398116	651.888913752097	135.865454112267	361.734732914756
1252	1252	523.368465293325	720.219444783781	132.173004505319	327.035725490905
1253	1253	526.370986415942	654.940170455459	129.416080657087	331.338881454404
1254	1254	519.446759147356	682.270154281083	121.769588372985	345.782131216878
1255	1255	523.347494929846	660.736306820392	129.130464197689	344.203434059219
1256	1256	525.679430019503	660.249930682702	127.674255786184	381.351033404701
1257	1257	525.141798389251	668.848652816248	132.303479617628	371.140673533632
1258	1258	520.342026904533	692.952034113383	127.088678842383	363.844019560537
1259	1259	520.415935350807	694.351317380116	133.656547285763	360.829209224099
1260	1260	528.410104215623	662.45509363781	130.473324239233	341.768932707295
1261	1261	522.551588491919	665.331069771738	129.448264955852	340.924411559455
1262	1262	524.856217006363	633.387862840113	133.925220238453	321.927303214142
1263	1263	525.158916898095	658.132979653882	135.068293772576	335.681184684706
1264	1264	521.682935226217	633.461668085306	134.067797108385	344.410369170519
1265	1265	524.090408293935	678.076819648593	132.32613828076	331.227273794311
1266	1266	515.373461153003	660.435582030023	124.097526111049	336.497536306009
1267	1267	521.60331174492	670.228213573122	134.274713835503	348.275244483814
1268	1268	520.258002184108	664.187041677927	130.159340104674	356.228903385501
1269	1269	517.711500692094	688.382771651292	134.644967854521	385.758577813335
1270	1270	519.236672900102	706.221916241714	126.005850371958	321.686972663399
1271	1271	527.979800582374	676.6292412972	133.891860803469	351.05014836945
1272	1272	519.562231515845	659.500403623198	136.751810707275	318.091598642306
1273	1273	520.611208351986	693.505286160205	129.700875581224	359.540621162336
1274	1274	516.931564135626	670.747242078046	133.470665135385	354.042245255336
1275	1275	523.511455676126	694.091666788708	132.26709630772	332.103645957641
1276	1276	525.880325600089	686.999476972717	126.804888399969	333.420846013036
1277	1277	529.975789238628	674.942203513882	130.239915666879	344.871528321199
1278	1278	527.441681507043	689.626736235386	133.594894148251	318.852427458017
1279	1279	523.223733920799	695.298478405528	133.006179377847	332.350003835685
1280	1280	522.582291481714	690.174514200923	132.724156747009	362.406968838231
1281	1281	520.747993685209	676.969522302318	125.966935640222	326.451094072458
1282	1282	528.428677870538	682.333596077441	129.854107249357	364.078452784831
1283	1283	522.890600667597	679.759986650181	136.142589621593	354.745832055929
1284	1284	523.314807702893	683.187898647232	130.86977652827	342.09346722941
1285	1285	523.37842558827	682.79094298283	134.397791906686	361.872638887896
1286	1286	519.009611679697	658.699245792148	134.095518900485	350.243807765523
1287	1287	523.038180994655	672.389757929643	132.765913621052	351.134395981858
1288	1288	519.065632614864	644.019357010541	127.254877853299	353.825515476925
1289	1289	526.471196885603	679.014627472517	136.821501384716	353.918128499279
1290	1290	520.433034651457	682.990294353733	129.20560272254	354.720238568175
1291	1291	529.015813253759	671.153021108843	132.990152633871	326.282186547584
1292	1292	530.561060909749	691.032560842127	129.945950851368	324.878466364411
1293	1293	521.735728152634	712.747007787284	131.82151608615	338.324606948253
1294	1294	525.671732739225	683.55629177667	131.569257156274	347.583935789807
1295	1295	522.296331912707	687.385843785363	137.239779394983	347.175258792158
1296	1296	521.987864453961	671.860756365801	131.573957465029	364.594707043218
1297	1297	520.181566232772	660.657911426508	126.324295861191	308.183484363772
1298	1298	521.793283829982	676.331231874496	125.425055166553	378.144766501502
1299	1299	522.859599733683	667.212480016841	134.92898130994	336.906437907552
1300	1300	525.517637053586	666.523251210891	137.067606621866	360.37736076385
1301	1301	524.742682047917	662.858513456971	135.098011569707	335.965289010388
1302	1302	525.155764869868	645.834935656595	129.314714516415	349.734088095253
1303	1303	523.142672868756	683.025814557054	136.141642984747	352.26947985088
1304	1304	524.684812689039	660.626243304388	132.525137616875	338.129582026376
1305	1305	522.609907367466	669.734975242874	131.448393726917	341.934135871403
1306	1306	525.924514837412	645.446215916816	132.963471580825	350.617541213529
1307	1307	528.194663717175	664.013298247722	126.025922486114	359.582300943108
1308	1308	519.641091878438	680.836410646975	132.045334851756	343.375210352709
1309	1309	528.605174108219	683.116060088132	136.797157189919	336.407308436604
1310	1310	521.86060613332	684.69421541226	132.309742060814	366.40000176045
1311	1311	517.733227876594	654.548180708472	132.036586070439	368.376216633599
1312	1312	518.705553965423	626.862526481788	128.145250091329	331.350015992034
1313	1313	524.270130796422	682.752621190898	128.529523559858	338.278357578945
1314	1314	522.410748089602	690.908529575819	129.980916355046	351.137691725538
1315	1315	526.444572158024	668.258574263332	128.72865822817	361.244856534923
1316	1316	518.644201302954	677.365948727872	132.110110520217	336.518031154381
1317	1317	522.3068616474	676.886827686175	133.375469207533	363.95856023377
1318	1318	521.402552881431	679.396897881173	131.37820855697	328.162237466902
1319	1319	523.468938897423	676.391164946016	135.418499129576	340.882751099032
1320	1320	521.959074271889	637.491152718561	135.170971599596	354.230186475434
1321	1321	520.752665950105	660.51050481716	129.417395693372	343.145244878927
1322	1322	520.518783616883	662.782706906752	134.064436863072	329.01993932629
1323	1323	516.980466771631	648.056263224297	133.62056569226	356.471782226827
1324	1324	515.692191124212	626.366407911632	130.354095890633	342.124505745515
1325	1325	521.57792928666	657.90957585782	135.045977520232	338.380132452114
1326	1326	521.310184569136	659.471063843809	129.721233238977	354.909325791114
1327	1327	522.445071749285	662.780135646646	131.674774919663	379.931135359878
1328	1328	527.35877363002	665.652437028692	129.812344402095	344.389506787068
1329	1329	523.320115894513	679.098611134445	134.881612975858	333.566059910303
1330	1330	517.789038679052	650.596269488244	135.666797931257	335.282828392834
1331	1331	518.96032460528	685.425351302291	125.164692820874	351.161802264382
1332	1332	521.650921450822	670.852649627363	131.074011556201	346.883170953758
1333	1333	519.47534114627	670.199633594605	133.52202478812	340.404226703236
1334	1334	521.830260191856	675.001629959701	127.811969209599	340.713783056055
1335	1335	521.345242137655	675.541804485843	127.231327117021	371.223448942401
1336	1336	524.245636334563	692.249761415397	131.998324183376	339.163388811647
1337	1337	522.035088184976	681.999920803036	132.555195023401	345.398248962274
1338	1338	521.128516580766	672.32443871675	129.827204926935	380.194524320744
1339	1339	521.071074118066	680.801630055751	129.666064082786	341.309601060387
1340	1340	528.647548634982	672.984198588517	128.951560671868	329.489766362133
1341	1341	526.354756614389	655.262965085819	126.077802275232	354.813466665356
1342	1342	526.862079902507	692.184254289451	130.974756190561	312.692885331337
1343	1343	521.469660879692	658.972971040042	127.878814304857	369.875953542219
1344	1344	525.869929570415	685.459399287744	126.083820413404	372.592268619585
1345	1345	524.846774969597	653.77034285448	131.733559262993	366.682790975922
1346	1346	521.329572480473	667.782424296121	132.274787682875	336.718926769258
1347	1347	522.265790926606	675.336087354225	128.102981261731	362.735429854262
1348	1348	522.265863666242	714.818728339214	133.19104476465	377.463370118152
1349	1349	522.395294374631	682.360898270078	132.521693370371	362.385779921984
1350	1350	524.577015074921	639.34574922565	133.912392229802	347.677350056727
1351	1351	527.175557456803	671.074899894978	128.475767562148	319.288898582304
1352	1352	521.049723657814	675.108617002193	129.946409227586	348.314149495549
1353	1353	520.685663900768	663.177353614929	125.546999967517	332.604293448225
1354	1354	523.086214609042	661.823230169223	134.914083935201	350.974028835659
1355	1355	523.655568011578	688.407587237098	131.775405969609	349.858826462656
1356	1356	523.433309015382	644.762629587398	129.637708290973	368.29865816162
1357	1357	521.464401580837	662.556606446757	138.518729935479	350.668772648895
1358	1358	522.917039498376	672.030911632586	129.012497122253	360.975156774637
1359	1359	523.210469931765	692.034855680099	135.948661535719	329.679502576566
1360	1360	517.477360387513	676.42323274357	132.174047690196	348.915229384646
1361	1361	523.564273489175	635.500333127131	129.770643862982	322.239915067772
1362	1362	519.85040924473	683.666083659087	131.783647259607	362.55171485693
1363	1363	523.232001338129	673.613270602349	129.079995205593	348.730563180281
1364	1364	526.027019812368	687.72854523278	128.56104311097	336.35286739849
1365	1365	518.754494702041	665.607435786022	127.910714520654	349.333003391362
1366	1366	519.947798024105	678.820274382931	132.389432976275	365.252138746512
1367	1367	527.852516151587	631.275582473957	129.846724687062	341.503027310732
1368	1368	527.95719873951	686.549890487543	129.135426218638	374.713180333801
1369	1369	525.260454290033	691.577497788829	130.153149529223	355.367837362915
1370	1370	526.845917050777	672.942625558167	131.791330794627	347.323371911013
1371	1371	522.394131249292	671.294724454627	129.48602831691	356.079999509661
1372	1372	522.838226581547	697.193332952233	130.099958654994	352.488044918451
1373	1373	523.374440600824	656.076585558382	126.483839107181	348.28447558037
1374	1374	522.729539854948	680.130709079591	134.375018504861	349.4375828003
1375	1375	522.471658305207	657.90610678831	132.244017230194	344.029642379532
1376	1376	522.31608419864	686.434683029888	130.311910009363	354.074143916204
1377	1377	521.110095848524	687.342450777705	128.010155692302	361.719217611881
1378	1378	519.462310052492	677.567962741476	131.528776634305	352.152380403108
1379	1379	520.777671550733	667.823632793537	130.515258485749	353.406673905433
1380	1380	521.724121103299	667.927210864238	127.307395731264	349.411552900272
1381	1381	523.427470834627	678.198817669257	127.108649620039	356.804800327445
1382	1382	522.70871877156	661.800728624079	131.851038922449	325.04389553023
1383	1383	525.308227590163	676.536608915882	129.032250718117	339.334243995968
1384	1384	531.288144506291	676.336014223903	129.43036556693	324.298189298991
1385	1385	519.731082318562	647.955476639288	132.122975980298	333.821517326366
1386	1386	524.475174309315	684.994295032773	132.171807485298	366.407575966437
1387	1387	521.832527803867	683.409504274664	132.480069412188	342.664297963695
1388	1388	521.859772405677	679.672958074852	134.860613385565	359.516764557656
1389	1389	521.600626097128	672.508309720945	128.560716585996	332.252521794034
1390	1390	522.870967805538	682.815294627015	130.131170098781	351.626890491864
1391	1391	524.783419732417	669.559299894648	132.329580694498	345.695082687173
1392	1392	521.012707487248	659.304159633585	126.513636980244	334.226543685097
1393	1393	521.155725061208	692.242014397298	126.013714098125	350.915510662241
1394	1394	529.015006607532	657.510242466711	131.38262835104	350.566310573852
1395	1395	521.880523228723	679.871961493332	131.387501033454	325.663452907487
1396	1396	523.464530144929	660.507038407438	137.461118976394	324.419479417242
1397	1397	519.14967168866	683.785857578202	135.957051900282	345.479672257688
1398	1398	521.728774059456	685.99660806568	135.709342703137	379.022026547972
1399	1399	526.450241913472	671.52856613732	129.06548186863	349.712393378746
1400	1400	522.715982211341	668.468129287105	125.602340415657	350.622185242699
1401	1401	526.261353233249	718.381689733902	130.776903818507	349.854681897401
1402	1402	530.108573898131	680.34284526623	129.969457903198	367.697516780942
1403	1403	523.894011741281	654.112626935369	128.799077463817	366.028439605017
1404	1404	527.649329024177	663.453071278392	133.238394053526	343.532194074841
1405	1405	521.148344697308	686.6749519153	131.384779168758	327.561515491616
1406	1406	519.591382756984	647.013543523924	129.642572156497	379.530006430617
1407	1407	526.745265813916	709.628706760182	133.204190317318	350.340280958319
1408	1408	524.501904262741	692.516805019577	135.824644706867	350.227772646474
1409	1409	524.903174895826	670.977952089108	133.980121273083	357.981091800857
1410	1410	520.337007582831	662.937786057359	128.317420804571	349.606250126
1411	1411	518.907054474829	677.347276292232	131.26907677296	333.053362213987
1412	1412	532.441156021625	664.786116553141	127.641348949063	321.670719069321
1413	1413	517.622681003749	688.827309790492	127.628659225414	306.237806197076
1414	1414	514.772384078993	691.871042405421	129.402396884637	346.092163326548
1415	1415	527.691710915614	674.681013197932	127.215205114816	307.644380347046
1416	1416	524.260153681954	662.712207680506	126.473656102092	368.595748765385
1417	1417	522.675568075966	682.450015029089	133.751638654935	353.154951968238
1418	1418	527.29471417449	689.169206596193	127.728517264474	343.419338573582
1419	1419	520.197336191368	668.903338872553	134.70404232032	327.476453040457
1420	1420	517.691285863608	694.660986156867	128.699014401694	340.238748546234
1421	1421	521.080944519547	656.409884825779	128.360973884305	334.088707523401
1422	1422	520.285422248006	685.148883764926	125.084042392642	337.246311493965
1423	1423	519.110007693592	660.366757659844	128.534981635313	321.699858704444
1424	1424	521.760289224223	658.245624221156	136.476229626763	311.05956000937
1425	1425	523.610104058353	672.055651188595	133.231771463919	327.643011807437
1426	1426	520.92041231185	671.215164688777	136.120641327045	335.09898823193
1427	1427	520.514108900217	648.871686230293	132.772879932283	320.166972549261
1428	1428	521.981605334649	670.052330187277	124.211878170601	364.776856914995
1429	1429	519.532377107491	669.375102945138	134.484053526932	344.51679187023
1430	1430	515.933594586705	673.598296473901	130.392306253001	346.851409413855
1431	1431	526.876067850228	665.233294657929	125.706966132338	340.429944930302
1432	1432	522.556057768538	664.206226478695	128.278078521286	352.241713087998
1433	1433	518.889867069573	644.602246237348	130.604477950283	330.661225191316
1434	1434	528.39805364413	647.71549674436	129.70108388	355.701503151798
1435	1435	519.653688267998	676.131239286718	129.733716049535	332.995948844624
1436	1436	518.400519541952	675.272557113383	129.075433487556	354.083850684474
1437	1437	522.224566256591	678.622173205496	135.848283551547	332.033310173889
1438	1438	520.640432203945	661.225503804977	138.891181464127	353.846432614999
1439	1439	521.24780452125	649.580145833442	130.441597141607	377.931807624745
1440	1440	522.669977113614	628.118228947941	127.370808472506	349.665810698508
1441	1441	523.883765328034	658.49970344915	132.415719900884	367.753379552832
1442	1442	516.379957339375	648.645447788368	136.193490791838	370.841183387031
1443	1443	518.304817008758	640.575943915814	131.503370246799	324.967572585552
1444	1444	523.337323494272	676.289090146714	130.344802210812	337.926662979754
1445	1445	522.540147229209	648.45868554201	133.567740541734	362.236643372487
1446	1446	526.264323649794	666.667550918846	131.821669808809	350.280489227252
1447	1447	521.831476094824	675.997055938738	125.98807822332	365.859336765121
1448	1448	523.222336865216	673.310589151358	129.426508541171	338.045648308255
1449	1449	526.109247733159	681.174189162206	129.104452017564	349.380386978577
1450	1450	521.040794989634	672.31638276128	130.575854802187	329.084876229836
1451	1451	520.222201191167	665.567840448814	133.005701393393	358.960664410324
1452	1452	520.997011338398	668.217332927219	137.089410659623	343.942781124721
1453	1453	526.3538722314	692.815037693355	130.908317836167	328.998198385846
1454	1454	520.674788424634	714.380479780112	127.263173900644	354.394166058457
1455	1455	520.394419983135	667.803683855864	131.655687464095	355.969189007642
1456	1456	526.645333881451	708.489060772343	130.720664999752	342.985345489946
1457	1457	518.540799767719	692.915582040665	127.62159469914	348.964777231926
1458	1458	521.273539091979	657.935890824333	131.979581105277	338.880320258278
1459	1459	523.771472569099	675.478783076895	125.410114876556	351.726641095919
1460	1460	524.013925765079	664.887144620572	132.440429683566	344.46524652188
1461	1461	520.519970518847	690.248675027436	133.95810027286	326.0362543501
1462	1462	523.600767347231	637.502964578568	128.311603245829	356.08432922019
1463	1463	521.62010444638	680.307197383724	133.775372141549	332.570686500606
1464	1464	517.353139902485	680.582486393988	129.827804852787	313.392613503885
1465	1465	524.848145894488	661.305852870428	131.573905572274	325.419550381205
1466	1466	522.989988210563	676.266163780363	132.462130517879	344.805871327034
1467	1467	518.131274019583	670.618685811712	132.464676130059	355.476877332578
1468	1468	527.000595089405	669.975612574812	127.71506060363	353.366053924801
1469	1469	522.128815238817	648.900321667241	126.910031079424	338.935086724537
1470	1470	519.769585703114	662.954602493747	131.770670732384	337.080222598133
1471	1471	523.230559924374	679.500529010773	132.58959451896	347.15649981944
1472	1472	524.636551381959	683.503595557137	133.521446760816	345.531479303475
1473	1473	524.82348521595	673.455033977709	129.6755392702	323.701056928284
1474	1474	518.217166689455	682.448878238443	134.510301895918	297.781900270603
1475	1475	519.731502198156	687.624651995973	134.552299414832	322.240899784464
1476	1476	524.745935081586	656.891496829463	131.988297678436	350.957196069851
1477	1477	517.144452055034	649.89948242658	129.270673686083	339.253597877951
1478	1478	527.26306053144	665.745053669535	130.117049373306	317.449434213943
1479	1479	522.047037514255	640.090130466595	130.872336544653	351.963617074754
1480	1480	524.096931086923	614.354750597624	130.112286841705	343.321709774024
1481	1481	522.56382336424	656.254255837743	128.550993475843	345.324893490652
1482	1482	514.871668760798	695.095541222452	128.924859623285	361.753415661831
1483	1483	523.411863757404	675.663910779196	129.634630554276	330.298720249909
1484	1484	526.613740521769	667.698493061724	132.993233068646	363.288489737287
1485	1485	521.650328732469	676.087125690069	132.616094268148	333.052672179043
1486	1486	524.098542953306	653.714329686507	132.614308283495	333.555304713985
1487	1487	519.35413337902	673.895056701691	131.157649019249	330.338491955278
1488	1488	521.256654608141	657.143697416922	130.662626052462	361.775382852573
1489	1489	523.255956085008	660.245912762269	126.902639932571	368.765302596927
1490	1490	523.052782076721	675.75496196812	136.091254148369	351.190383432562
1491	1491	520.549227501561	682.307635960511	136.355426317217	344.604566649853
1492	1492	522.090062289892	677.324942764001	133.131442636288	331.764914098419
1493	1493	522.935196701997	660.05987087406	126.446418070216	344.125571176991
1494	1494	524.039941064935	671.750809285127	132.063415548613	331.987333039417
1495	1495	525.363894336579	671.118466368627	130.138811254205	351.014856293252
1496	1496	520.89261023201	688.98972164312	129.737550789593	349.404081180586
1497	1497	523.135842944833	696.352790864369	134.381562796297	361.68565244742
1498	1498	526.957486064787	641.633714766181	130.925786243576	338.336329813445
1499	1499	519.178824648976	658.072270803906	128.81921761422	358.795020475614
1500	1500	523.750377581151	688.553070213175	128.698391020132	353.863257551198
1501	1501	522.686272245642	695.063833345931	128.170507779065	333.31287476815
1502	1502	522.691574468702	657.909103875265	125.246382895165	349.509784421955
1503	1503	524.368015221004	674.70204599819	131.990409830025	356.106401320275
1504	1504	529.157426867949	674.424309948806	127.121612359718	361.212678389539
1505	1505	523.338325750454	658.5043839966	138.158893417342	325.561800664316
1506	1506	522.661727460376	694.843399540014	133.190776688883	308.269956688631
1507	1507	521.905737568302	662.641806032105	127.433779646397	379.461238034218
1508	1508	518.580874235845	662.136526833904	129.803014680386	348.543048466649
1509	1509	523.761539864944	689.582029675283	131.482370272202	338.204469466101
1510	1510	525.630323767221	685.776449105052	132.901921805809	311.358450322529
1511	1511	520.466203632508	655.011769261389	132.30804841862	339.94699353029
1512	1512	521.670273182035	659.235779554182	130.634807267247	342.033835795817
1513	1513	524.098649821876	663.484868740648	135.018623909905	352.698117057219
1514	1514	525.167830184837	665.655549535491	136.942080802516	349.867183925486
1515	1515	517.865953346727	685.090692494856	130.674513164278	320.979384954578
1516	1516	519.228367705607	676.303923189007	131.365546098936	346.541430383838
1517	1517	523.952663863681	697.818517608438	129.491226771776	358.535571176582
1518	1518	519.341403097203	692.73961045577	131.474411966184	335.345720706933
1519	1519	519.652757782495	644.209487375948	130.181710251861	355.074706772676
1520	1520	519.554748198776	671.953072106786	134.593986941763	337.156545536292
1521	1521	522.463032953688	696.586339654115	132.769951610598	348.13969790225
1522	1522	522.479689624655	679.918543179367	124.458044592326	356.236155150657
1523	1523	521.664943116357	677.491544068961	128.585170860843	358.927021524914
1524	1524	520.17095164564	657.516405226413	131.780273252215	344.463487663675
1525	1525	524.161686394146	676.802358746904	132.582331401724	359.321793899772
1526	1526	519.866568195591	665.31680753974	126.773650145015	326.093404953511
1527	1527	526.965206001676	679.765162782814	133.730370462341	352.832797082048
1528	1528	516.668099776989	678.582480812179	129.6773917151	356.51669711199
1529	1529	523.815773027352	716.098362520849	131.64497875571	358.594176939488
1530	1530	526.453524205293	642.864788927248	132.365521382307	366.971723848977
1531	1531	520.228857403592	656.96048103381	127.782257965901	342.235520807581
1532	1532	523.041137165413	672.36441403831	129.615420879751	330.450188773556
1533	1533	522.148590359943	663.652782776886	130.57659911142	352.681019163104
1534	1534	523.766014800898	646.087671339244	130.430944849706	348.873527756191
1535	1535	524.71174020551	644.395924957723	128.726215013606	332.038036554814
1536	1536	523.086730654511	671.797883677995	130.86187257873	355.277561669577
1537	1537	517.74862355338	669.586929310962	131.523190987135	353.271101716374
1538	1538	521.141479606253	691.723093277178	130.982380222672	347.401916840372
1539	1539	519.075852723945	668.669853106143	126.204366832689	352.056866749705
1540	1540	519.625679817774	697.206929650883	134.25656339929	345.602972735235
1541	1541	522.500403672221	682.836166871771	137.968673150723	364.177212291334
1542	1542	523.74270588803	674.14180584879	125.038903881277	352.497369066745
1543	1543	523.150259174959	668.73565691394	128.658099499204	342.977122096009
1544	1544	525.62167048352	673.885305576601	130.616880739629	351.838232677494
1545	1545	516.928573462369	667.64899271472	126.667208664291	355.181017262491
1546	1546	521.279723947713	675.627271663102	130.569348232317	346.015366809324
1547	1547	525.711282751288	672.255838635807	127.448574607959	328.552954097577
1548	1548	524.057217081018	656.293103896873	134.776711958349	346.521963466908
1549	1549	521.485921004479	656.926613796086	131.502184980725	352.377241104505
1550	1550	523.181135926656	658.443648540863	132.159345015097	362.879672776418
1551	1551	525.592797075209	655.252616105618	132.396389145049	389.553554622829
1552	1552	522.443249201074	685.355854067323	128.181845608789	341.486573842763
1553	1553	524.871153479698	669.157562195755	129.233616780687	331.314570146222
1554	1554	526.517548852978	664.002187532101	131.759879994963	330.622111583409
1555	1555	526.278865295667	701.839434578091	132.580878342871	339.929187138928
1556	1556	519.826499571594	689.259331569284	128.505771701887	356.41135655877
1557	1557	522.05288743539	657.87424176438	131.443120281534	325.403225170333
1558	1558	525.872863461901	680.117516432642	133.486030240411	350.054414332369
1559	1559	524.310617959473	684.218526955059	129.12006965392	339.421593375124
1560	1560	524.654650561287	662.579983903993	136.471735075505	351.285028849593
1561	1561	526.04132629026	667.888626384544	126.722318316784	329.478271933846
1562	1562	521.715676733752	663.767712455814	134.635662659678	386.42709207778
1563	1563	523.334140079417	669.043253848994	128.660627511741	331.383803921806
1564	1564	522.140758588867	682.690949202012	130.026777898953	360.610431121513
1565	1565	525.765697431086	659.301984286622	130.020939509566	350.402354339512
1566	1566	523.267836772432	696.332219164417	131.204006521945	353.179791557425
1567	1567	520.716388887623	670.899901354977	126.924400306261	380.531419872682
1568	1568	525.366136317795	673.657670163186	130.849236023171	351.403972315506
1569	1569	525.614016103403	702.191910132158	129.549259669555	339.703595907329
1570	1570	523.263142951219	659.946848742057	128.100662297516	348.155843351606
1571	1571	525.587654549523	678.268954867279	127.228241184553	315.012655544848
1572	1572	520.171666251903	653.803567260782	129.144953650085	361.553846878835
1573	1573	521.398332441317	694.169142613334	129.669186109264	371.254350906765
1574	1574	527.57024654167	685.928360414684	130.532671435003	357.680787098859
1575	1575	526.488865124286	657.458589143843	135.421126850248	334.532959636621
1576	1576	521.674915659777	660.306941682602	133.44263014332	359.986057096236
1577	1577	524.635532450425	655.167333588508	134.117038175043	347.621588773284
1578	1578	524.839575393425	675.117496100146	131.584257339478	401.776988079122
1579	1579	525.018454989098	683.838692421945	130.081448091795	339.733366923737
1580	1580	523.84823243341	684.683277452904	132.114222971408	333.62251035807
1581	1581	525.111762940646	676.644928983569	128.388205973205	336.677084547759
1582	1582	523.949471742174	660.521653237143	133.848135177736	351.01198191545
1583	1583	522.604174432891	654.840394989163	128.514680994858	350.288932628741
1584	1584	521.993210260208	686.06421683326	131.018013269045	345.549983290055
1585	1585	524.770583251566	696.484321203191	133.223395516542	322.420695511582
1586	1586	524.030743774642	672.842776752591	135.824891262783	337.763012831366
1587	1587	521.525434899524	679.777948779523	138.921245788117	352.73719428637
1588	1588	528.479528026717	647.783218881706	131.586370831014	315.580924982349
1589	1589	520.996948487337	715.983208202619	133.848913019743	358.042302064965
1590	1590	520.293824971445	660.744680593262	136.147459111892	351.728061758486
1591	1591	520.29178584276	688.77442382123	129.569422727832	353.637436191339
1592	1592	518.934631254997	658.57122173581	128.036233102687	349.928502206854
1593	1593	521.737976971005	677.73015782956	130.417022405269	364.431171734235
1594	1594	528.402413505168	672.454471399562	128.396028081018	365.735818034136
1595	1595	517.78984687806	660.695410632208	133.497758476853	355.692900604876
1596	1596	525.259155560091	673.713160019575	127.333496628461	347.512796815487
1597	1597	515.88542692724	672.229820978184	134.079765394441	352.208882729491
1598	1598	522.423884919102	670.559610848112	125.986534798347	376.729743494914
1599	1599	520.542987976755	699.947681263767	125.301450466516	347.474370538945
1600	1600	521.820622233486	637.271363626778	127.504522434025	357.091298791131
1601	1601	522.650703087635	668.66319042912	128.043056772858	331.958131131463
1602	1602	522.114358759585	698.27058116287	130.612537878227	348.875639650334
1603	1603	524.043491886254	673.722673743207	133.222734058831	324.7565919728
1604	1604	523.463109316263	700.187587810753	129.42302592987	312.126452436071
1605	1605	521.581818675945	690.435452269411	132.040947586505	357.685003037396
1606	1606	523.769157302249	674.391173372758	129.513300050634	340.110306718073
1607	1607	526.307259063007	662.367641201081	126.665002695544	329.247847677222
1608	1608	525.896206116568	662.510787610421	128.588906074783	344.646751356959
1609	1609	521.179788389201	668.309581287098	130.052308198889	343.72082887457
1610	1610	521.26604815066	662.364878283654	130.522955351473	363.37186174984
1611	1611	525.117296176181	684.294902192016	130.498588309083	353.903074267078
1612	1612	520.772576760524	676.256268338818	128.023522788862	335.809102259206
1613	1613	516.897906266411	676.397507408816	132.211293942387	334.343429665179
1614	1614	522.026131058407	651.341292863401	134.641322732243	362.640312478983
1615	1615	519.582954925988	666.974927140255	129.873404437123	325.88936285439
1616	1616	523.915912329012	674.569626229935	128.981524797773	345.20198521369
1617	1617	523.870567778025	700.094172784379	132.578616713686	348.29106228364
1618	1618	525.176448252458	654.920984385102	128.729307962282	323.865459992002
1619	1619	516.438918105514	692.006719254245	126.363081969461	351.260057775372
1620	1620	524.335378037083	643.940790712844	133.933044742561	339.353487275105
1621	1621	523.331693239007	672.709237205089	127.361933197115	359.870308639378
1622	1622	521.163673273537	677.222982388935	131.058173953144	323.077340053394
1623	1623	522.422576180967	654.60704933728	131.309239328577	354.956557240777
1624	1624	522.443833614678	660.532551031789	128.855168050175	364.686498027916
1625	1625	523.657399507034	664.489253536978	130.374122488939	339.252300168492
1626	1626	527.614177114838	700.466117480027	130.298858684065	295.895505080619
1627	1627	521.33606571711	673.340546316573	132.825973581591	377.057319859036
1628	1628	519.916721146206	681.696033255431	123.528099404077	324.157747473545
1629	1629	518.809514626104	666.137842988618	133.646721175085	334.873077923624
1630	1630	518.993161242313	662.604054678183	132.356565642432	303.200115103889
1631	1631	522.506453643799	637.796404560377	128.925475629082	340.555951814416
1632	1632	519.873358387099	691.370373020383	126.051876331846	335.215620186013
1633	1633	522.67250551054	645.950206352652	136.408356272878	371.884186098796
1634	1634	524.967726039411	658.749950776749	131.830038942103	356.753427403136
1635	1635	530.685948336059	695.187030474727	131.695451801414	346.336606864452
1636	1636	525.218051890651	639.144378045681	128.478872147468	367.988501175412
1637	1637	522.541225359064	691.467130282086	126.713234954615	336.780124341762
1638	1638	524.362041179187	692.302347842794	136.25715933701	353.972535863804
1639	1639	523.507748698611	680.217407682224	128.694727241697	327.903441228755
1640	1640	529.409571025304	645.703292089234	129.005499976655	336.704948246511
1641	1641	522.809229774715	677.153527230227	128.512923065428	352.260574634138
1642	1642	523.981483674745	687.927570050409	133.813370031821	336.536804545077
1643	1643	520.036859299606	686.011286018121	129.079503346481	362.175659774519
1644	1644	522.962411004238	658.107924042147	129.349625083073	332.403165059144
1645	1645	522.559283958606	677.848704836192	126.091761072432	341.639478361918
1646	1646	524.175058616701	691.782208172216	128.825936303679	350.038236455078
1647	1647	520.620431365485	675.525600525369	129.547781418147	323.209684147852
1648	1648	524.062149081017	648.488611741272	134.464694706849	348.195116619386
1649	1649	521.437506037538	665.347328014893	131.063403215067	344.129671472277
1650	1650	523.877847114255	669.723238205778	136.206063518947	338.557365143025
1651	1651	521.712314734464	640.775202381787	135.154185417814	377.795299692674
1652	1652	529.306534598474	689.61252808142	131.103290990623	367.961023299283
1653	1653	519.519917627713	662.799234953546	130.649255634541	335.449202393643
1654	1654	523.949770824938	652.50431890261	130.84566875931	315.032644266435
1655	1655	521.737198775853	680.190481744484	128.847374009138	345.246045988381
1656	1656	523.536891191055	695.813300482694	123.742803342708	347.863682544362
1657	1657	530.089815382024	701.930858914235	130.064587655664	330.552664300592
1658	1658	521.096939044199	690.338612185141	129.484189046213	346.694596223598
1659	1659	518.358166395068	685.154391150172	130.240043427786	323.476647466714
1660	1660	522.940336161775	659.147727824583	128.835940425557	347.346754017101
1661	1661	524.552780696927	707.223028884425	132.576213764201	341.057787091323
1662	1662	521.200917906634	682.926980800656	132.895322923705	365.482883044498
1663	1663	525.546133886443	659.295723793193	124.555525015196	340.396281850828
1664	1664	526.531822959708	652.46309848239	127.254943021639	313.223958214552
1665	1665	524.111431401345	702.813146965578	130.717941804502	355.614113833978
1666	1666	524.328386342287	700.372076690391	130.445539571035	298.446882763561
1667	1667	521.262979883269	674.898193499427	125.687455668305	335.804722674398
1668	1668	523.30906844483	691.084514582692	130.267883389187	344.241731676901
1669	1669	520.739551775858	654.411356880637	130.642136329166	355.834959453718
1670	1670	522.620559352076	654.027367257156	133.630227569726	353.836413919218
1671	1671	519.375466539865	680.708782278979	126.432807849996	322.51606336152
1672	1672	519.655214166681	656.40393483215	128.110875851952	351.031965187867
1673	1673	524.759386238133	661.679967322038	133.28091018746	328.675212959118
1674	1674	521.850315887582	677.31820620381	135.314732769103	345.52421989562
1675	1675	524.423420924121	678.859720729391	131.026143382293	354.070728043469
1676	1676	521.37089656058	702.213462350123	127.385094195964	340.319711355629
1677	1677	524.851317203893	659.99956478249	125.066427753784	325.828833148543
1678	1678	516.702242293227	669.143414349983	128.905855775257	326.78390412825
1679	1679	522.851901353736	674.452865155818	129.915429874114	344.400656167146
1680	1680	523.985629586708	677.244813796513	129.469384557153	359.844164138295
1681	1681	519.050080735504	680.485834166973	134.098904803856	354.094736185964
1682	1682	520.223789940219	679.49216407235	133.119925125498	342.937731550225
1683	1683	525.262413437501	677.961359911999	131.343637564472	334.641232970574
1684	1684	522.808372335541	644.763561148866	132.590831688859	363.089322484519
1685	1685	523.197363168022	689.799891821426	136.83836070988	347.92001935198
1686	1686	529.007237126885	672.083725139601	129.517079678681	357.442983139055
1687	1687	522.609159858631	678.327416404933	129.888726733718	335.790823798537
1688	1688	522.666308787864	666.255977088622	133.277411091586	343.607586860975
1689	1689	524.501645871541	674.152620774631	132.201200360331	339.981402054657
1690	1690	522.481197986473	660.724043598843	133.782689134623	332.954288166296
1691	1691	520.974878221151	670.853485256078	129.193665712384	356.277895115537
1692	1692	524.988735083073	665.821783647444	134.543127212016	349.238031638996
1693	1693	521.930065398094	665.420305139973	131.400075965613	361.85732262638
1694	1694	520.721207648091	675.139933689804	133.871786475269	366.297951376091
1695	1695	519.868218431501	654.105966659985	136.194766691606	330.339729725097
1696	1696	526.887125991425	665.401098810345	134.047760573569	366.945553650679
1697	1697	527.255416448253	683.108896347171	134.031157222295	352.917396266256
1698	1698	529.163198294074	660.101934445195	129.81996619888	341.982223946296
1699	1699	524.015496491329	644.397517987605	125.748040360705	346.815043975859
1700	1700	523.598114170895	697.507620783366	125.702408109754	335.849315335882
1701	1701	519.104791538473	678.728456192952	129.906343231014	363.748180165683
1702	1702	527.026197083964	680.043731163208	128.873047188638	323.827458927694
1703	1703	523.146418972628	692.702482537525	129.166132809148	306.864038985351
1704	1704	521.321449791697	653.867408396788	132.670206430019	338.07337779364
1705	1705	521.005015966606	661.31674137699	133.425111325585	309.550166257053
1706	1706	524.029712372557	662.479279485003	127.292671651967	349.011645787908
1707	1707	527.653468678779	661.512575084668	136.262381929638	356.074368953328
1708	1708	523.336592871609	687.170121351952	134.042122280759	349.277662556251
1709	1709	524.252671109814	652.811181037149	132.254427951187	332.524912647511
1710	1710	527.862529419831	698.765583408036	131.363457981301	354.28589605152
1711	1711	529.353402657746	701.969098794092	125.908909864893	350.568869012518
1712	1712	526.556043603856	677.309088227121	138.375421248268	333.853208712862
1713	1713	524.638645567456	659.374368468879	124.471210588645	354.143746224315
1714	1714	524.574189458219	676.415213901108	129.678179598071	313.223861801667
1715	1715	521.033020474741	669.398530489245	135.889365497875	340.20938044876
1716	1716	521.787918010538	640.577671108234	129.13515627775	351.339401101425
1717	1717	518.585321582423	696.09490933221	132.276255318266	333.728651786818
1718	1718	525.207550688887	656.287795128463	132.605282720141	328.806442118646
1719	1719	518.70185299588	677.176153615594	129.547221865245	315.909733989181
1720	1720	524.213492328224	712.243341241646	138.868048039062	343.104819208789
1721	1721	525.320561930648	666.434556904018	129.155639790011	362.950336722579
1722	1722	521.412865994588	645.483096831239	133.595453761153	366.042091904517
1723	1723	522.991167609737	659.872867842797	128.262431853289	321.625908348023
1724	1724	524.005460416953	711.190151978404	131.023349153264	318.350544883229
1725	1725	522.152403942976	695.34927883182	133.238679805456	329.602400011581
1726	1726	518.075763503711	674.575049473901	135.944749543253	323.975098172808
1727	1727	522.153341451661	690.50459723388	129.721767996543	338.498489194186
1728	1728	522.724685253993	639.749664296063	133.025761161759	336.143841639404
1729	1729	525.564583119868	673.283797465939	129.748066621482	355.85450131581
1730	1730	517.973168082491	655.225094205604	129.593609059189	375.203451502645
1731	1731	524.891308554216	649.904383406704	131.380148340351	352.413473562807
1732	1732	521.282080297715	674.721383107041	138.017671376841	341.782894421848
1733	1733	520.128882365973	658.682952168433	127.575503810243	320.755317726878
1734	1734	524.850307419713	707.645508634138	130.413836569731	326.792320847587
1735	1735	525.784474708516	670.884800616739	139.418579075657	369.453293736013
1736	1736	525.322906352098	654.550210249444	131.496795236603	380.511646868989
1737	1737	517.76058666699	678.632571352228	130.790113760506	388.891204210559
1738	1738	518.090730470096	685.342158257614	127.791959451719	332.838380154249
1739	1739	525.096564757419	656.05074209631	133.841367044146	369.878361743036
1740	1740	521.529007245122	664.319101558239	132.659827125602	326.576690863987
1741	1741	523.069467594057	666.193516244587	133.154311158506	335.162951819019
1742	1742	516.320132468487	639.890678623784	132.783143734961	330.888559023398
1743	1743	519.772413906507	636.435091189831	132.983103931081	365.980351929998
1744	1744	517.560947280202	695.36620696501	130.141555727423	344.45856281968
1745	1745	523.129049261018	696.107686126048	137.107761676567	343.793752089181
1746	1746	523.044640877618	652.051226643635	132.769286453813	325.750284782375
1747	1747	523.83942216322	684.743594037631	135.21410173587	351.425964562358
1748	1748	521.71589998706	670.96283136342	129.565187225973	351.313811035798
1749	1749	524.542250068546	647.747705825153	127.043388376483	369.374861676759
1750	1750	525.693961783926	663.577675805596	125.098392236651	355.93373342551
1751	1751	520.986291842848	631.510388127303	128.140351677565	390.971971062313
1752	1752	525.632182048907	668.959067524883	129.875503310051	335.312787140081
1753	1753	521.063147371325	677.837171652018	127.339054713684	343.625479921174
1754	1754	527.732868018086	672.685072817381	132.439622755012	347.925426704569
1755	1755	517.86334648932	684.252958524017	130.686791009275	345.595301999591
1756	1756	525.446618135131	664.373347068296	129.170550485539	353.705027955691
1757	1757	526.396858069575	684.039994072026	126.965253644494	319.734045638519
1758	1758	518.005407821577	709.079914042472	133.732767261737	377.332054741403
1759	1759	521.485154374779	652.783806039487	132.185152187826	345.809776628442
1760	1760	522.226737445911	686.57475686573	131.692709215541	349.659419561363
1761	1761	518.519224361462	702.21563910454	129.082991069492	351.661196532399
1762	1762	522.424432302206	654.616682418097	133.327930875514	353.328906262304
1763	1763	523.968909540237	666.021799643304	130.715237023059	353.471088530192
1764	1764	520.821224786325	662.001843532003	131.601257195956	360.446373821218
1765	1765	521.425356937275	669.388281619218	133.793541968247	342.648194952456
1766	1766	520.611808171597	663.613798105637	133.577507132246	338.140718862966
1767	1767	522.754979451113	659.782046223747	130.881991172994	309.904741507024
1768	1768	523.921373332508	654.973746991708	134.811019744605	307.754066054093
1769	1769	521.842916795677	674.872793635548	124.351843387269	333.680713071469
1770	1770	516.314484884501	679.919578131675	128.79781107335	335.550416878702
1771	1771	522.216751220425	653.242824686604	128.783512171314	350.225764515388
1772	1772	526.344730704734	675.035404625712	128.720211194354	359.829239993807
1773	1773	520.641956110354	701.241086874538	127.680825445471	341.848133122248
1774	1774	520.526293367555	652.874041922358	130.116969083678	350.064993330257
1775	1775	525.777128324407	663.947855305815	129.600514056737	361.65477272857
1776	1776	524.004320760788	696.517393462752	131.460863600964	332.867094679874
1777	1777	523.135761757091	668.916515111385	130.404459611935	358.041336576379
1778	1778	522.930917628852	682.706967336626	135.519905542896	335.890167636639
1779	1779	524.135553511438	664.11041436553	129.712795972128	353.647984884926
1780	1780	521.079080171435	679.506273326432	134.158889311468	335.826655540053
1781	1781	520.461616350409	676.008291978961	133.054972115982	335.690855955608
1782	1782	521.246103106669	665.989634799051	136.991058970507	311.864800705951
1783	1783	523.747860357493	671.319357846202	130.113400177646	349.195952394327
1784	1784	520.760261276815	675.801009631076	130.357541509534	354.271328137949
1785	1785	525.625285004361	673.422851756518	137.122328502292	347.972436824932
1786	1786	524.446343828422	683.596578728188	131.553736302251	315.62111812287
1787	1787	521.014745500462	626.999612486985	129.377277671615	347.913365804641
1788	1788	527.745746447174	674.748134962595	121.983246104448	333.572699992643
1789	1789	520.530398394688	650.368486918556	134.498906312081	344.719648272712
1790	1790	521.796337536452	653.90992445717	130.679245431302	350.935547226402
1791	1791	518.438696093272	642.94898261731	126.028713351304	351.71382823643
1792	1792	522.201195803305	668.270196791221	130.536662556617	383.223609838575
1793	1793	522.644172548582	668.528069777889	125.936754045325	369.813703484332
1794	1794	525.38991003042	661.441167886591	132.622336796915	318.794738379555
1795	1795	521.718314022801	656.071788246641	133.012115025683	354.1495436845
1796	1796	516.887825603961	645.445074203604	131.341766525488	358.963497717316
1797	1797	514.059224166662	676.597885619093	129.570550445889	317.829656374758
1798	1798	521.661951279917	679.485265995592	127.523956120062	350.661419460939
1799	1799	523.580100934968	652.097720044028	130.211562677123	366.346276473152
1800	1800	522.62252353704	698.621144330583	130.607623693247	339.063785979244
1801	1801	525.041362805775	694.234773935585	133.73782648019	327.839312919856
1802	1802	527.381139760982	676.03526599529	132.126190216369	345.801294880547
1803	1803	520.4658360625	644.526762871884	138.924434665637	339.72683755524
1804	1804	523.537944441655	665.50027805908	133.338027524376	348.341815510768
1805	1805	520.32056542559	697.393506946833	130.990127598161	324.233001375629
1806	1806	523.645188556721	650.909568228294	133.366717843193	347.916336051269
1807	1807	526.96102322109	668.730856481032	132.306379074207	353.755825895544
1808	1808	527.641731135252	699.021147492951	128.097707222111	334.346848291989
1809	1809	524.662588112175	685.849286498388	131.807810090263	332.299433364442
1810	1810	524.999708525032	677.813744726886	132.340727616925	314.141355780794
1811	1811	524.919268630757	655.913755121296	130.608141718563	324.539537219765
1812	1812	525.026528350145	678.296179635813	131.532188887709	355.024019977136
1813	1813	519.612424660995	661.722042817745	132.31877461454	323.264554679203
1814	1814	519.511273289489	652.229681002996	129.612710372212	336.395046177756
1815	1815	527.848791065761	694.697126142245	133.787081270301	332.498976827659
1816	1816	520.274694883985	670.166456978824	128.541590356392	346.583056474254
1817	1817	523.315826983092	670.555212882145	131.623135459865	339.51667499881
1818	1818	519.592522454614	698.76639702513	133.566903866996	337.439795394375
1819	1819	525.665112864646	649.74159518683	131.877619402086	356.690785424545
1820	1820	524.290222665656	681.092570063968	128.031321364476	331.965172897719
1821	1821	526.358095539341	649.902516966894	127.855136786768	361.554017838496
1822	1822	520.540804744518	664.133573113696	130.003993360515	357.62278008473
1823	1823	524.549266306534	658.296415212373	132.064256939568	347.806108698547
1824	1824	520.503387927044	649.786839464642	129.799543050913	355.100841483487
1825	1825	523.690110791564	687.018795008297	134.586568069295	368.225601537086
1826	1826	524.881079438407	686.395256707082	135.13707199549	359.952745047917
1827	1827	518.238445767134	697.334807909751	130.261702852958	333.730476233414
1828	1828	526.285581592424	648.904388520038	131.489388684562	337.47058372867
1829	1829	524.249094207878	673.921132177575	129.640962927636	361.597614647557
1830	1830	520.149593407819	651.667779111701	134.518076893331	353.1091459429
1831	1831	520.608854457916	659.13288048667	128.087219873552	356.733993883561
1832	1832	525.755622641949	646.833610294986	130.926085000415	347.203681213096
1833	1833	521.851153144901	630.857036680762	133.507090420323	360.44398955392
1834	1834	520.047131316646	664.502258362972	128.140197104215	330.256369823572
1835	1835	524.030241270324	669.327970877891	134.245495110967	380.199208318604
1836	1836	525.429147304576	667.52398543559	130.012991800798	365.971197574937
1837	1837	520.378649548387	667.415373666919	131.601742689794	344.013534877265
1838	1838	523.996253476831	662.559453541499	134.633823816793	289.653570046182
1839	1839	526.184269533675	683.345687990791	133.417498595135	320.809759314755
1840	1840	524.763411022853	665.202393936726	131.116169809137	328.502924935375
1841	1841	520.457836601368	673.962565066552	132.15836162406	343.098326163857
1842	1842	524.495604341502	679.848976714208	134.223407739242	340.113342929518
1843	1843	523.883554718214	671.699223553126	127.688623100034	315.078340512456
1844	1844	521.793824433861	680.785922788781	135.01984921342	348.824554043479
1845	1845	517.499739345811	685.421552396381	133.509300539613	377.633093558037
1846	1846	524.89573712991	704.589642294281	130.657611680732	373.535151922794
1847	1847	522.456700515642	673.048426349238	128.695782140102	382.142031262338
1848	1848	520.734773288066	694.195732974714	134.334978410021	348.497077392958
1849	1849	522.14328444408	680.611272685337	128.213879943048	323.840006756544
1850	1850	519.270008149324	688.710435285251	132.048046159583	321.65925707425
1851	1851	521.476902047409	681.97356382796	136.200368862089	372.153819997854
1852	1852	527.899133321211	669.955104414722	130.506169812135	321.677189661095
1853	1853	523.313743667992	683.180503766804	129.767312714622	318.756242469484
1854	1854	520.937529938653	675.708100180824	134.539255021393	332.172278480441
1855	1855	521.908325655784	663.170587858261	130.911648568296	338.035340419551
1856	1856	524.157720546779	672.46029397255	128.885697550188	369.911748449365
1857	1857	526.017262568128	693.127009232887	125.361806564021	360.187080274225
1858	1858	525.248301518579	648.597973648922	123.738385276946	324.657516336445
1859	1859	526.790083094118	658.129579789294	129.953764003142	329.058819908234
1860	1860	528.137775526405	653.520594369163	125.69133266684	349.43885243794
1861	1861	528.437120149856	682.822998262382	130.674961944534	332.549624995147
1862	1862	522.153385004265	663.794460564371	130.654567394861	333.705821210233
1863	1863	527.624237123625	682.996269618308	126.044348133527	323.224045308103
1864	1864	524.216325755791	663.981196949561	130.443754077829	332.850474394731
1865	1865	523.023376040449	698.249252356692	134.324182717302	339.94595779372
1866	1866	520.954217658876	657.984956979211	136.154913727767	343.860338771541
1867	1867	521.878176281089	667.01702318999	132.05935416312	327.326629465805
1868	1868	523.76106555537	673.403448802474	126.515162763497	346.782145462395
1869	1869	524.015587475146	652.405736305596	132.84050447554	353.906104089013
1870	1870	523.221379970297	688.485524798984	137.156234711268	349.201834673416
1871	1871	519.147113574661	669.01529053484	133.653949383006	349.75501878002
1872	1872	522.776468744003	654.316639480985	135.998531014961	347.444667451364
1873	1873	526.36399394159	679.499287184897	125.580890124166	349.430467432398
1874	1874	525.785965616822	681.679574025657	126.288695156292	359.844352260377
1875	1875	518.208917480238	652.892343799484	132.971963148347	335.228577531362
1876	1876	523.037928957193	683.527232354073	128.350400005594	341.678607744676
1877	1877	525.848527422577	691.304381191656	132.314850908081	355.757200171147
1878	1878	520.716834408222	648.251501389452	137.574518641098	380.101282864229
1879	1879	522.07673793129	659.059941284162	133.577330088742	325.505432658385
1880	1880	521.335800588854	669.315469548786	129.162178691096	347.605157093909
1881	1881	517.092042054496	651.096478483567	132.407334129853	341.934071594677
1882	1882	525.098380368	677.957422745792	133.467744361346	339.485584991849
1883	1883	523.496209361591	672.750628013419	128.792484449795	332.09724243696
1884	1884	525.684884174132	653.666880569597	129.949192381519	329.643071479691
1885	1885	519.388800572142	654.27072037217	129.664114502077	340.823835814576
1886	1886	526.305536484373	676.423564715443	128.908635846718	352.138353119421
1887	1887	523.938570231696	704.06029317512	126.458207188888	330.190384265496
1888	1888	523.667357332865	676.677558682243	128.563029552151	338.005215538205
1889	1889	521.119472831682	670.001114871382	132.363380640425	366.718167896973
1890	1890	517.516408798405	697.116192923286	131.18185307067	360.70945647129
1891	1891	525.566053935335	677.368758333623	133.726261180872	335.445089484311
1892	1892	521.156170149394	660.507156348307	128.481608121849	342.588210221874
1893	1893	525.944966086986	657.257954526729	128.464051531639	349.810996581668
1894	1894	519.519643883838	675.685108367014	127.028012852848	343.581295455025
1895	1895	526.054417565911	687.01687063266	126.058775313541	343.134180501937
1896	1896	524.228391355205	670.456067406632	127.471997365658	330.093255770431
1897	1897	519.970737520799	675.051487987694	128.686510599766	358.402994813242
1898	1898	522.817824214716	703.997051772985	130.251104664394	327.400557535193
1899	1899	522.082679203839	684.47966876558	129.512343785331	337.739640640178
1900	1900	527.248567242755	680.709505339291	127.854762469047	348.70383975768
1901	1901	520.482760606114	663.774437539923	132.332301395719	346.095570581136
1902	1902	520.458695699088	666.861417003719	130.47994383853	316.745549198723
1903	1903	524.203346582051	701.840619223157	129.179345242573	347.556291692646
1904	1904	523.605570436822	669.460509242256	130.314292016328	330.827349286286
1905	1905	525.978131026234	687.721302545865	133.024464835239	349.680505684958
1906	1906	522.268688406602	677.147145318466	128.412700938429	335.508001236131
1907	1907	523.635805715448	671.206231372234	131.849338930318	332.24993370274
1908	1908	521.79176181965	666.09907131709	132.298913634051	329.820838679475
1909	1909	522.690869673979	670.162747561511	135.102349681129	337.83480006346
1910	1910	520.345954482016	673.288075758738	128.249858601079	349.95754986819
1911	1911	523.935352200868	661.593183530616	128.475272637927	325.981080231376
1912	1912	523.316016000195	683.828349094962	128.535112140714	343.408228559628
1913	1913	522.269103175408	680.156830663171	135.077263669847	364.98293068705
1914	1914	527.452846200178	676.441976163816	132.226331084572	356.288692940056
1915	1915	521.609964370021	670.512391137291	129.508053695059	341.296073503443
1916	1916	523.660931569256	664.237016388526	125.275421660017	356.275669502127
1917	1917	528.816637456946	659.129103849621	130.871789613004	360.039893383157
1918	1918	521.142048478895	660.074416844369	130.756107039925	365.400203367661
1919	1919	522.446349890849	696.308702687002	127.320684441234	346.319211285042
1920	1920	515.5173517751	695.616479458113	131.232442018496	307.326804956507
1921	1921	520.138810423146	677.70360995652	131.831778359311	358.199149306023
1922	1922	525.835913451442	694.746531111602	135.262448269565	371.133585802575
1923	1923	521.738909919624	702.907670686875	131.918238691036	344.986896200935
1924	1924	524.957303700183	682.757709587212	131.438226738991	348.947297397166
1925	1925	521.598290468678	661.818754501876	135.022719369587	356.280185625738
1926	1926	521.827226278809	652.378743940869	128.761045260187	354.006834418301
1927	1927	522.767165329717	659.524661142877	136.290499895114	346.025194352824
1928	1928	522.349465482428	660.863782120372	131.359636620668	364.226604272532
1929	1929	521.125623170376	661.15658666305	134.647716596759	342.679598373432
1930	1930	524.927534219826	657.478697611129	132.336535801126	339.247713592438
1931	1931	521.138904198043	700.646642894607	127.082888613585	338.017502511576
1932	1932	524.60744764485	640.039313091005	131.038437040753	360.354266481672
1933	1933	521.591879751212	659.983040338118	130.38388903982	343.557534138401
1934	1934	520.350581616702	647.65061525442	127.966321267993	330.610285968536
1935	1935	519.240842824258	671.800110174188	127.098134499075	334.306976881864
1936	1936	525.367644903006	670.388578466775	133.891997783203	354.135262399276
1937	1937	517.386446734346	667.87912705366	132.104697259555	364.767016713722
1938	1938	524.73388936678	658.049106561909	132.154956102244	328.124591620892
1939	1939	523.019534793114	648.870077273813	135.038113671359	366.719893758171
1940	1940	523.010187258815	691.079639763145	125.169195980942	353.02783857551
1941	1941	526.314428885086	675.75059902494	127.985514801447	351.091143808376
1942	1942	516.753845372557	617.281876249823	130.420192096417	332.372560508842
1943	1943	524.514692729586	670.077584339658	129.540159662093	381.692228839422
1944	1944	522.637205951377	683.393867632169	135.706749161119	329.347215763241
1945	1945	525.400321256835	643.648469832967	131.463329896498	334.946070766584
1946	1946	523.324331844872	645.129908811404	128.276758040972	336.711397733877
1947	1947	521.278239309924	681.587300226072	132.407577255599	366.343226884214
1948	1948	523.828650685668	682.688251384484	130.91834471699	330.583378285689
1949	1949	521.553262430259	645.531843781912	129.560473639575	361.979093318989
1950	1950	526.59632529666	695.022814431952	126.752316534273	345.990592062698
1951	1951	525.761468039657	653.855805349284	135.508161004436	369.776723629556
1952	1952	527.945285024858	651.334339124473	135.99933767211	336.798603582858
1953	1953	520.57879428185	676.942280288375	131.006684268685	356.571440905101
1954	1954	525.434670668662	686.087107098268	128.540108567986	381.209403846793
1955	1955	520.933420504149	683.984603140501	124.720533031564	359.645276677294
1956	1956	512.195885823589	676.907543863183	127.968926164701	348.40963410282
1957	1957	522.957030939872	648.853225429346	130.599266484554	326.461555709984
1958	1958	519.964503978672	660.99212054699	132.224326949444	366.195778694454
1959	1959	524.585268308349	660.663797516879	127.87732137456	376.260592905125
1960	1960	524.497124774725	693.284993568517	129.661391139532	338.279985215938
1961	1961	523.030734948453	663.487149170298	133.896558514647	333.934584714205
1962	1962	517.952238999538	675.249564012676	130.291301556366	316.441923715199
1963	1963	518.867254893985	680.989244254216	129.49049742243	347.387057167166
1964	1964	524.241893491115	667.412659773942	129.875654774438	336.4454401573
1965	1965	523.782881797759	667.980611191759	131.488053581622	333.855469747977
1966	1966	521.235281000242	687.453282663864	129.332444771768	339.277219524816
1967	1967	524.0037149658	708.592511485075	129.832419462602	339.759378199126
1968	1968	524.333454898368	660.156042872085	130.218869439094	368.52134216229
1969	1969	524.351889461055	690.408268054831	136.175902577994	351.389457256908
1970	1970	520.05951663629	658.268260710335	126.961032384414	365.42317480786
1971	1971	521.401517575949	686.364066201722	133.674535088355	333.996804445867
1972	1972	529.261333187008	673.49162395925	129.636782682478	335.624281769951
1973	1973	523.280040107271	636.289347547299	135.34572665702	346.574383001311
1974	1974	525.148768651974	654.03111227278	131.308786207849	336.66762354532
1975	1975	525.181604047987	660.383789349535	130.216410007334	346.243690391447
1976	1976	518.743665959238	674.827449760469	136.233185502286	349.159817987523
1977	1977	524.978785454899	687.603125637383	132.196869995093	363.976121880966
1978	1978	523.008020797942	661.603823860945	133.883335287191	317.360516907733
1979	1979	525.241786079798	639.624988136948	131.840411311706	358.457779082741
1980	1980	525.731073318925	684.323072246432	130.127234627382	325.236261389569
1981	1981	523.377626526891	686.595779523889	130.932668694315	328.766797769398
1982	1982	518.727555297852	682.456309391653	130.440839834821	358.178104945475
1983	1983	521.881784916347	682.841355355853	125.793485953678	375.468214701757
1984	1984	522.322844795172	695.398380212459	131.819375849818	350.485454026801
1985	1985	522.422962550462	663.293555071607	133.868719738046	362.45904974099
1986	1986	521.039063458371	705.209035269009	124.081563901204	353.167778324138
1987	1987	525.534425128951	665.192146602231	129.050509998393	335.374470535945
1988	1988	524.988790487722	665.792604391717	134.390494320436	351.39421419938
1989	1989	521.743193368123	661.213804907354	136.827493024689	342.333036800218
1990	1990	525.596973749591	665.15666072465	131.72056907454	348.733701343475
1991	1991	522.143833294343	657.216754605657	133.069161398249	330.462265773545
1992	1992	519.568624570132	689.339880109289	132.855649935246	326.369490518383
1993	1993	523.320409025667	669.685172871408	131.713395718159	339.737261695451
1994	1994	525.656260556828	646.098742304827	131.557821713191	318.546033940325
1995	1995	522.011438407208	664.668160815791	132.07858703537	355.842330506004
1996	1996	516.627851942933	632.2795270557	135.703402931202	351.29958836487
1997	1997	521.362591563801	693.108100451079	133.502816657835	338.441061808831
1998	1998	526.1825732395	659.314618794093	131.086067555773	356.196358431561
1999	1999	523.399128699628	666.353530173262	127.934465565707	328.844313915672
[truncated: 3,001 more rows]
