# Supplementary material for: Hypothetical Outcome Plots Outperform Error Bars and Violin Plots for Inferences about Reliability of Variable Ordering
Source: PLoS One. 2015 Nov 16;10(11):e0142444. doi: 10.1371/journal.pone.0142444 (PMC4646698; doi:10.1371/journal.pone.0142444)
Supplement: S4 File — All experiment interface and visualization stimuli code is available as a zipped file. (ZIP) [file pone.0142444.s004.zip › experiment_code/data/one/70.js]

var results = [[524.213026539939, 519.504068995522, 519.303549684513, 527.300914920712, 527.35175953858, 523.225865399582, 526.36362877572, 525.807562157791, 526.689359404856, 527.242072566752, 521.851947441795, 522.019176614865, 524.521093322307, 525.464488164235, 519.748469792816, 527.116633578595, 521.596753157418, 526.982036775547, 526.133466965858, 519.892537170279, 524.043967533872, 515.764874084579, 524.236185007617, 523.389288597199, 523.384077372337, 523.020963292579, 520.176527509717, 522.218107297045, 521.151556864676, 524.08979747711, 521.886956082465, 525.453031931134, 523.750910097526, 523.774039050456, 520.421149618596, 525.654975350857, 520.72858554549, 517.865640116027, 524.162904585997, 519.9906443434, 520.894753690494, 518.605294687129, 521.500366651375, 522.938744394294, 521.721263010998, 526.636145793505, 524.714704803453, 519.074336074955, 521.933152112242, 521.418888945116, 526.71937666445, 526.121982303921, 526.8261440589, 522.192648701712, 517.222587357643, 518.780190157498, 516.182206763483, 521.38401167036, 526.654368875997, 524.544182181754, 521.019695121499, 519.531518075479, 522.216750907543, 522.412534976485, 530.624655623267, 519.389545951916, 520.247687407632, 522.070252368919, 520.705151349357, 524.310239899692, 520.532015285982, 518.499029553876, 525.13495021098, 528.465616161756, 524.43254323799, 521.200480577753, 519.763183101767, 522.808748774945, 526.2229482377, 522.362490000101, 522.634264552062, 522.07883423297, 522.024924168902, 518.377605977997, 522.99973088799, 524.180019791893, 521.505852046289, 520.29109039267, 524.945979724257, 518.080145086153, 526.040366215858, 522.928579532723, 521.722164025913, 522.968102553325, 523.637199758793, 521.074132140802, 521.257541294465, 524.307809744382, 523.833018058319, 522.686159699812, 524.000894700794, 521.266149269791, 528.42289888912, 527.862014293142, 521.062842243654, 521.082460116692, 521.645794501608, 524.803362892657, 521.397894893377, 520.111606718564, 521.510735398618, 521.163800420503, 525.187322650547, 520.989561105616, 523.47632034873, 520.360277920697, 521.634733230544, 522.118068763053, 520.130564615026, 522.968454070255, 525.091642442708, 527.069800668552, 520.383380906066, 524.809152467723, 519.456454169193, 523.640551874638, 520.293852245963, 520.663396493033, 518.283423054995, 526.171186797864, 527.348565389054, 522.399515916101, 524.166388080035, 525.121827858348, 517.662136746222, 522.149665983307, 520.901923540454, 521.333620562995, 529.263149167795, 523.967933174565, 523.912260130766, 522.620606825256, 526.285408959413, 521.459039203433, 525.870770278545, 521.851299630844, 520.295281081259, 523.784459648637, 521.612381798843, 524.485515964606, 518.913380154192, 521.368740253824, 526.564473612549, 520.782257682101, 524.105270410805, 521.359399511899, 527.174253649311, 520.520270290247, 524.36352829162, 518.124873431764, 526.68271626181, 526.540059606743, 518.059752979909, 523.957052563082, 522.92426503301, 519.952461989332, 523.071877636298, 523.528700543545, 518.594055005742, 525.808012602095, 522.403086871749, 518.361868973845, 524.853424935457, 522.373579090855, 520.910624364456, 524.357373479335, 521.187018563885, 523.703179696365, 520.717981456403, 521.528448734517, 528.749469119458, 520.245319193471, 521.775056027194, 526.151917445065, 528.362775294981, 527.546475225988, 523.9456651615, 524.17607687774, 522.122191043431, 526.091163068758, 521.514016090909, 529.77905042796, 519.549700947407, 516.816469128981, 523.64018620361, 527.890677821423, 526.648834436582, 521.413267807677, 531.526621441179, 528.515180611953, 522.837010185121, 520.419412708655, 520.965446870749, 519.613043359461, 523.55750581282, 521.4733114568, 521.482392412104, 530.671130460739, 525.432030709896, 519.689639599377, 523.115810525555, 520.586819238555, 522.96152064163, 521.958924677017, 520.758597970535, 520.281905151362, 521.002590247801, 519.28873391579, 525.700293116982, 523.923512879147, 521.949476326319, 527.894906359714, 528.743965783254, 523.107096132254, 519.4724382185, 518.177893977732, 525.045287354501, 515.418342056363, 529.342856848021, 526.139165229181, 515.588919701433, 522.162892935571, 520.757373916217, 522.087179520132, 518.452524943228, 525.570164918965, 521.837070104301, 521.394617584511, 519.79883529296, 523.587866838984, 520.928376997433, 524.522783217456, 525.400877276139, 523.223579495933, 523.244748550131, 525.30738677636, 520.748766934134, 519.653377541807, 518.048457946944, 521.783519471785, 527.846204040407, 519.863444199363, 527.790610330009, 520.071471190032, 520.875864161812, 525.693872532658, 518.889452775469, 526.059473477566, 521.025220328789, 525.700282199155, 528.517074853437, 524.476950271154, 518.236511030489, 525.929827208705, 517.213612032523, 518.620976159632, 528.677182569562, 518.7004724556, 523.260753354769, 525.049014257569, 522.624039355698, 523.985728804895, 523.858441493868, 521.757661796058, 525.383023828322, 530.052338005777, 519.725984454985, 521.276763323734, 522.989550752058, 520.217859533624, 524.176860646589, 524.380866703655, 521.652110505571, 528.239282476964, 520.208060916536, 517.916608244735, 519.574978349076, 519.183881249342, 520.186123588321, 527.340953558245, 526.284544784679, 523.262228416792, 518.183644308144, 519.068245363219, 519.891517373163, 526.407793026726, 523.884790241446, 523.793960258492, 522.133712249741, 521.521642449851, 523.643387447523, 522.170447487325, 526.742105805588, 528.463518865651, 519.860265300127, 519.85530767997, 528.053198881919, 525.33412126124, 526.80720821023, 520.628349323658, 517.693470668737, 523.182881543974, 523.11805852328, 519.536100563281, 525.756066804509, 518.938738489465, 522.729802210369, 523.362814797056, 522.997218196828, 523.579293830178, 524.213898222717, 526.633408246294, 528.165598147895, 522.196344329684, 524.308244232278, 526.360092176785, 523.095179174555, 523.787038676942, 522.841567875329, 522.872785981428, 518.243187327342, 519.115114312304, 525.183275582687, 520.478758971508, 523.586304097428, 521.278077597036, 519.860038033112, 518.557097213819, 525.070868802036, 526.896791204188, 523.953070982619, 521.450029227815, 527.028306093711, 523.003753693206, 524.168864613413, 527.311057518669, 525.806508487301, 523.075844608927, 523.589709802609, 523.027465373138, 522.752993423961, 519.397898508693, 524.954296729476, 525.049528322489, 524.917232147687, 521.807820094826, 522.931782268841, 528.99663696154, 520.571850021103, 523.085095645946, 522.387602688527, 523.261948739912, 520.581670306244, 527.085543209789, 520.694842918964, 519.194474205484, 526.282849422182, 523.223389580161, 523.360946624788, 516.219838193605, 523.884049070006, 522.143988292435, 521.760959730871, 520.954749009361, 516.565628872984, 527.981602640919, 522.558868394266, 523.954958468294, 518.862623502047, 517.785039039785, 521.038923062158, 520.7202006728, 524.058183470531, 527.058185292682, 518.906688380286, 523.959024529574, 522.015863086336, 521.849404625772, 525.1425912381, 528.084077170723, 526.600518594286, 524.53308922981, 518.553762853213, 525.754279211207, 531.184950430001, 521.755660125776, 520.098456551266, 524.118175782718, 520.962777030162, 520.862063791383, 521.683993547811, 520.578418848014, 527.676612564096, 527.404438206214, 519.05484022218, 518.109008553152, 522.233467290667, 525.410563773041, 522.285566853949, 522.321340637049, 528.17363400385, 526.797019780764, 519.487171062729, 517.731484312942, 518.27521756117, 527.512439211328, 523.507100028923, 515.974154457036, 520.565813096061, 519.75913233352, 518.054136385264, 526.075126438007, 519.435861596112, 526.744422788224, 517.377889067131, 522.61316794957, 518.511440685891, 524.172709747256, 525.676620428415, 525.732684362376, 520.662650826979, 522.636111329863, 521.193526227977, 522.34681009445, 519.933286414484, 529.405612619676, 527.566145124935, 526.646956798947, 522.198739439288, 527.221869069392, 520.240131975596, 521.207593235284, 525.346274711318, 525.169450431706, 524.980134972454, 523.81909150756, 525.358803456631, 524.947297798449, 521.081796355428, 524.244110834208, 525.768195059833, 518.132420005863, 528.18591321763, 523.765831090075, 526.625311314952, 521.270215471963, 519.610465768072, 529.821615423445, 529.304413041461, 525.54643137185, 520.32465477617, 526.439349139767, 521.195805392603, 522.533051381947, 523.961794440762, 523.845717245861, 526.177010815164, 516.149385671011, 523.939360960992, 525.179089178187, 520.848629163166, 523.139204825341, 520.528708729072, 524.050131223395, 522.960684093304, 525.641731621017, 527.611954699891, 515.894109343628, 525.727239468164, 519.456478521774, 522.708331923699, 519.148006055145, 521.387096199434, 524.519986629157, 519.127303373893, 523.949041889495, 524.169217374869, 522.823649121233, 523.320634290021, 522.647849189225, 526.10154994879, 522.131249798555, 521.808380057948, 523.997646800469, 525.310424542002, 523.027901715627, 526.142617032372, 523.538201511064, 522.850790373565, 523.163534899564, 523.961399674049, 526.824437604581, 524.504306560081, 530.065010228996, 520.051935469402, 526.139914575867, 522.583049941102, 521.809652373428, 524.76577867655, 520.757204731224, 522.831178802697, 519.013790826732, 526.370098580505, 524.23201925497, 521.745880819709, 524.765357768587, 526.20551944098, 519.335041122249, 521.53903827559, 525.208117895551, 526.547570554028, 517.332976140637, 524.997481636846, 523.273116617285, 524.221931034637, 523.312383788087, 519.83751499611, 520.860074159283, 521.246285300149, 520.085848723768, 523.175410495018, 525.167921794827, 520.356728225844, 525.291677498251, 526.140018281915, 528.347009006542, 527.183005327945, 522.601934054613, 517.93016648838, 520.807044199914, 521.24072250375, 526.3002406984, 524.327631713394, 519.643287888754, 520.565664754842, 522.000097159691, 524.149703732133, 522.523617553573, 522.532367303353, 527.145704430532, 526.932859232698, 521.710830695666, 528.09791000703, 521.943668692573, 517.311137303839, 524.94405298792, 533.099742963909, 522.256727726599, 521.310707840297, 522.217307304923, 523.915032114144, 525.740766389486, 523.527736876329, 525.822724835873, 520.548526012665, 519.458552109213, 520.742813701133, 524.021152858847, 526.812296998472, 524.530507602807, 521.631673199494, 523.264664646897, 523.010433032653, 525.820766495168, 519.841719419876, 516.479586513496, 522.527662689974, 522.517787141016, 520.493636693852, 517.625606223597, 519.176491330163, 519.142916854554, 525.265762822772, 521.980733116861, 522.23206325172, 520.582483689494, 519.968280362734, 527.664121039947, 527.123566678548, 525.049931731425, 518.333669869403, 524.612704905551, 524.421883115694, 523.480853179004, 523.405897147435, 522.419801432405, 520.716104668467, 520.185441460567, 522.099282315723, 526.131293515626, 524.278426429337, 520.650179388505, 524.448325789842, 525.917488507715, 524.993581288712, 521.375947413259, 522.139907043141, 528.820451185477, 519.602859434934, 524.319239861474, 523.806842533651, 522.639248459369, 526.199195210362, 525.369979690058, 525.767306734875, 526.018441843957, 523.524820178971, 527.03473917563, 523.277752932731, 521.847392709418, 515.616084041772, 521.905381381317, 522.559477414183, 527.097722690728, 519.00823757547, 524.53651342561, 524.699198286381, 523.078091381458, 525.210655990527, 525.864184288714, 518.778044821202, 525.052837783947, 520.301152803646, 526.54772722221, 521.342273487901, 522.579667698302, 523.330892164621, 520.664377146406, 521.841237552522, 528.522005834431, 520.130897597416, 523.316647858638, 517.730901890753, 524.918751990076, 518.317100026954, 516.193167662447, 521.358841475792, 523.22172906487, 522.806188386725, 518.346302904865, 527.604157564409, 522.958466120988, 521.755015587183, 521.861406157738, 524.584448964754, 525.187317663674, 519.125714815728, 528.178664737192, 525.983457406251, 526.098502523966, 524.289113862681, 521.47599403596, 527.354415311429, 520.342684223007, 528.700200461347, 521.20682960508, 523.691577698291, 525.614577057075, 515.918930744775, 524.345490418602, 520.510151449636, 522.990932547369, 526.61826790283, 517.277900215406, 517.682741296327, 523.465071258441, 522.995537277812, 522.621866754806, 523.37651897041, 519.994088700293, 524.412992463788, 520.595631160129, 519.125761503848, 520.234836506399, 527.297936317557, 523.312707677819, 523.669773366882, 522.995719188742, 524.39791672001, 521.568558332113, 525.670124591547, 523.177423660688, 525.729388929346, 524.40282256974, 520.251433162137, 524.11217885953, 523.391465629543, 519.321493702704, 525.698655272405, 519.866274455751, 525.400493120022, 517.34390654828, 522.034610540414, 521.34443423363, 520.614382683062, 521.052009551436, 522.357934357331, 525.15935793646, 521.070120465269, 526.017463311062, 525.601435514879, 515.765203115015, 519.226411838329, 523.051354998897, 519.10970697226, 520.630339598684, 526.61008682459, 525.311583087862, 522.619631422684, 532.208446774463, 519.547496674817, 522.096021331978, 519.822222562921, 515.294288574797, 523.028501268951, 516.579377694886, 521.420498126425, 520.982963281217, 528.041548860388, 524.269806644545, 519.681539253386, 521.086492384924, 518.09260436981, 521.703624369065, 523.286915546653, 515.706522672591, 526.585221079438, 524.755540609463, 519.560690908242, 521.509522164589, 518.933009604519, 523.196916566731, 520.330556818257, 520.023017003025, 527.126339952155, 517.948703033319, 526.581806803783, 521.496153581015, 523.187941993906, 522.58416918984, 518.071713804656, 527.141298886144, 520.724943373756, 522.609808814504, 524.391812499459, 523.394995192016, 523.699840981741, 518.509358464059, 524.542301010799, 523.489184663098, 523.260201396299, 521.306689799831, 520.872021430602, 526.487782462306, 523.532949812802, 516.094620092235, 523.663692114309, 520.765801258527, 524.865042695034, 521.465985400192, 520.557257823247, 526.54763324002, 520.080302400836, 524.816738149353, 523.392466185128, 526.023003184688, 519.118460247375, 528.355976858583, 523.991240764762, 524.4533738558, 520.829918267271, 524.887282552266, 519.86623052864, 516.749411943004, 525.940434016059, 519.395681533309, 517.911657448714, 523.152225516947, 522.15846157446, 521.80170629457, 521.15177856477, 521.61056606172, 518.205141068721, 527.78396689657, 518.756508807028, 523.251090100585, 524.735555044828, 518.624398241207, 519.158033327409, 524.776788007116, 526.625192335427, 520.639669779147, 523.13595396067, 521.383341473141, 520.767751372118, 524.543363801952, 525.099323980528, 528.88014251046, 525.271433899462, 522.648309600154, 522.203649810524, 526.087672423042, 525.62091660405, 521.549336405975, 525.455540468667, 522.250183756536, 527.695465897047, 524.155544906676, 529.56755333809, 527.087370816574, 523.155549900775, 519.003526484864, 522.525972756924, 518.635115751531, 519.757993441166, 522.350477716533, 522.217036626071, 525.149815357346, 524.070674528399, 522.23273985366, 525.868084263093, 519.499174443159, 525.108868837554, 523.879716556143, 521.674578105941, 517.967981488423, 522.806344967366, 522.840289159862, 523.704211222118, 523.499256883973, 523.921863801785, 522.895370004616, 522.325513282052, 522.652172250591, 525.490902792886, 527.194712271938, 524.763019888652, 521.710184729169, 524.663967898836, 521.750395662984, 518.504194795794, 526.54632159775, 524.087629123875, 527.505904657944, 520.644203793605, 518.579928079772, 519.016553525933, 522.448395856572, 521.851415691259, 522.033123741389, 521.937718814878, 527.333450476152, 526.883068651406, 520.379763878618, 527.283009971962, 526.866571591871, 522.98170869917, 523.244232586389, 517.248779675749, 522.253480004346, 517.095025560382, 526.696273806243, 526.031652362217, 522.329091522548, 521.760757557465, 524.026964607969, 522.857217415149, 522.27614315785, 524.932137337635, 526.18021097749, 524.65076029351, 518.166257300265, 524.747737180114, 523.518179108248, 517.877277346526, 525.042199576634, 523.054635191277, 524.708849192306, 519.418118955743, 523.294514985217, 528.088274755516, 523.174852292786, 527.742517292711, 519.032002769269, 518.819206583132, 522.927832514764, 525.559360013201, 524.187064906379, 525.411265656028, 524.456743083613, 526.235820503264, 519.188184924654, 521.364995100221, 515.397331808549, 516.523092917095, 520.084228324229, 520.480891550062, 523.928236204617, 518.877680528248, 521.314150071052, 515.993617092629, 519.276167462094, 526.977305037753, 517.865686034543, 522.152362387994, 523.336279729009, 522.88544888528, 525.899758573593, 525.070340059545, 529.343068239454, 518.502279575783, 525.808276793091, 520.580898543769, 524.737041229512, 521.693818943122, 520.440862092698, 527.071938896058, 519.813838562849, 521.583295904803, 523.769339310467, 523.835663928068, 518.138685404411, 526.666844381006, 522.2873828013, 531.219097190207, 524.893011176649, 527.964891398989, 524.105181053536, 521.689394116154, 519.283114285524, 523.803450063664, 525.668041047508, 519.567824293101, 526.480543697261, 525.583400173429, 527.606995354508, 525.587045560774, 522.185086948026, 524.99084514954, 525.778309567997, 520.934426383321, 525.301717132022, 512.951457717624, 520.443029874428, 519.394350791742, 521.401151500876, 526.672338687123, 520.713532872675, 522.299332797495, 520.546359572559, 527.773557503911, 524.063225933814, 515.731741879317, 523.311305324593, 518.703134817682, 522.380849115499, 523.402176502859, 525.461387047822, 525.136412145067, 521.592555842235, 525.423178681254, 522.132921899971, 522.391765617326, 521.282449815788, 523.696781169725, 519.753370269434, 523.901793651927, 526.056002172977, 518.559365892072, 525.777673443032, 523.064743919155, 517.871884976263, 529.235998632408, 523.520638650099, 526.424399934446, 519.836506015305, 520.642848693406, 522.253424885188, 526.110912391222, 527.409441973197, 522.401091940397, 524.233111593189, 515.511042982174, 517.020174378636, 522.596642389683, 522.062034018573, 523.620109218819, 520.820416349642, 527.745081107227, 527.60775467094, 518.673339857642, 521.181517491772, 522.050577004272, 523.239432281848, 528.503857118568, 517.607920224496, 526.396344219612, 514.73410433513, 519.723755595277, 520.029889779717, 519.097780383539, 519.114640240728, 523.356519729807, 523.972649789311, 519.698945048542, 525.87482888301, 525.078101364556, 522.467226816335, 524.211703774501, 521.001916694158, 523.963960805901, 522.962287035562, 523.955087914728, 524.946829512344, 524.027978382789, 524.301126749569, 524.793583282508, 523.586817573998, 523.101307082432, 523.906794791501, 529.134451224558, 524.303209771836, 518.066302534363, 521.235870413758, 524.570622094236, 526.59017217512, 524.774854983838, 519.580996627501, 530.462403889613, 519.815369373288, 526.220125759884, 525.202329183372, 523.517560694812, 520.167651519359, 525.672933128883, 527.651823455861, 522.006638784229, 522.614104840431, 523.657574056713, 524.227799639882, 520.600580227672, 518.908350000223, 519.712892939344, 519.522137134781, 524.955910157126, 521.663122437219, 518.916690690067, 528.647716482298, 522.278364873634, 523.170876316708, 518.473565830271, 522.938168936307, 525.968134914583, 521.198331072021, 519.355531782645, 523.476419455386, 522.56301764676, 525.510822752842, 523.812554225141, 522.381926767234, 525.215140668601, 520.992046814657, 521.176592390419, 520.859371176128, 525.347519262683, 522.998969365014, 520.272100805229, 521.425771787875, 516.79004685387, 522.742783055397, 523.698508925467, 525.251708980643, 526.531232904902, 521.743281278223, 526.071114343575, 521.811160831245, 519.251835684756, 514.727949423883, 525.67411617637, 524.714094750021, 524.459080052869, 524.703336717797, 524.425284668281, 520.525006235086, 524.528650144255, 521.697443750631, 524.444703168487, 519.711147737751, 520.144316379838, 525.680521305733, 523.001348913766, 520.114552069605, 522.60989259765, 520.294611616403, 522.261559751301, 521.386653252589, 521.631712743897, 521.225775380853, 522.803855356111, 522.016846239742, 522.50587913167, 517.826768069245, 523.294794439002, 526.649175528145, 521.990139233288, 520.306939815701, 522.175693313286, 523.534411157068, 521.545826627397, 524.739598199899, 520.319508294676, 517.103063622924, 526.735228734685, 522.756522188029, 524.454405192242, 522.13316577867, 522.29625960499, 525.287000871621, 524.143619936087, 520.573268636336, 523.62365350173, 519.681343270733, 522.022982627666, 526.488399495736, 523.381952580219, 524.596627519977, 520.578726800882, 521.071335958209, 524.604238500027, 520.041443200236, 521.74912095195, 522.332763550498, 522.585762308512, 527.746631649418, 522.512018637103, 522.766062209251, 524.610493555331, 517.783983516349, 523.499309843026, 519.44975790412, 521.621753597854, 528.08024722594, 521.504852746533, 522.431331065575, 521.326573385733, 528.81193993561, 523.364966149882, 518.541137386014, 522.182056455983, 518.597879573102, 526.938737405451, 518.717999879887, 522.291581406991, 528.789489505003, 527.574057063578, 520.302370313029, 523.003520505966, 521.59704065162, 523.184708283659, 521.481992989212, 525.33582513747, 526.659584243623, 526.439364616745, 528.047943194999, 522.627373266536, 522.128372177434, 518.924052765271, 518.348891904927, 522.653085782721, 523.084915654559, 522.197167540142, 529.883226353533, 519.488879013842, 518.832760475781, 528.000795498085, 519.041115509159, 524.76187217697, 522.080066421443, 527.234620631209, 519.171079894392, 520.911554791652, 522.489884253555, 527.001904980177, 522.026234089932, 522.111778284342, 521.482104100285, 523.935932088617, 520.765695628659, 522.27708612484, 525.595851657612, 526.346855530736, 520.386537539835, 528.021884757862, 524.524818024158, 527.457747658832, 515.278616260471, 521.05313305044, 520.713615001687, 524.867773828782, 520.141109057413, 524.009671074273, 526.489411831839, 517.59706012284, 525.295252312805, 521.486957928188, 523.521488918911, 527.665252210734, 528.220926286929, 520.697184188201, 527.872731706561, 524.178048932476, 526.36031306727, 519.50637881957, 519.702497540899, 516.198308967284, 522.972593513187, 525.35868288806, 521.91109176994, 520.947898233024, 523.319334128621, 524.245066570903, 528.507367254463, 520.029378733141, 520.701389468893, 521.574881506508, 520.92849092404, 527.341102217795, 525.551702085334, 528.293425949609, 522.408249320935, 525.050250467406, 525.827484147319, 518.09117866645, 528.262021421489, 516.393708137655, 525.000107145088, 522.358906706485, 521.474147441625, 524.300579972952, 523.837259714992, 524.911846398116, 523.368465293325, 526.370986415942, 519.446759147356, 523.347494929846, 525.679430019503, 525.141798389251, 520.342026904533, 520.415935350807, 528.410104215623, 522.551588491919, 524.856217006363, 525.158916898095, 521.682935226217, 524.090408293935, 515.373461153003, 521.60331174492, 520.258002184108, 517.711500692094, 519.236672900102, 527.979800582374, 519.562231515845, 520.611208351986, 516.931564135626, 523.511455676126, 525.880325600089, 529.975789238628, 527.441681507043, 523.223733920799, 522.582291481714, 520.747993685209, 528.428677870538, 522.890600667597, 523.314807702893, 523.37842558827, 519.009611679697, 523.038180994655, 519.065632614864, 526.471196885603, 520.433034651457, 529.015813253759, 530.561060909749, 521.735728152634, 525.671732739225, 522.296331912707, 521.987864453961, 520.181566232772, 521.793283829982, 522.859599733683, 525.517637053586, 524.742682047917, 525.155764869868, 523.142672868756, 524.684812689039, 522.609907367466, 525.924514837412, 528.194663717175, 519.641091878438, 528.605174108219, 521.86060613332, 517.733227876594, 518.705553965423, 524.270130796422, 522.410748089602, 526.444572158024, 518.644201302954, 522.3068616474, 521.402552881431, 523.468938897423, 521.959074271889, 520.752665950105, 520.518783616883, 516.980466771631, 515.692191124212, 521.57792928666, 521.310184569136, 522.445071749285, 527.35877363002, 523.320115894513, 517.789038679052, 518.96032460528, 521.650921450822, 519.47534114627, 521.830260191856, 521.345242137655, 524.245636334563, 522.035088184976, 521.128516580766, 521.071074118066, 528.647548634982, 526.354756614389, 526.862079902507, 521.469660879692, 525.869929570415, 524.846774969597, 521.329572480473, 522.265790926606, 522.265863666242, 522.395294374631, 524.577015074921, 527.175557456803, 521.049723657814, 520.685663900768, 523.086214609042, 523.655568011578, 523.433309015382, 521.464401580837, 522.917039498376, 523.210469931765, 517.477360387513, 523.564273489175, 519.85040924473, 523.232001338129, 526.027019812368, 518.754494702041, 519.947798024105, 527.852516151587, 527.95719873951, 525.260454290033, 526.845917050777, 522.394131249292, 522.838226581547, 523.374440600824, 522.729539854948, 522.471658305207, 522.31608419864, 521.110095848524, 519.462310052492, 520.777671550733, 521.724121103299, 523.427470834627, 522.70871877156, 525.308227590163, 531.288144506291, 519.731082318562, 524.475174309315, 521.832527803867, 521.859772405677, 521.600626097128, 522.870967805538, 524.783419732417, 521.012707487248, 521.155725061208, 529.015006607532, 521.880523228723, 523.464530144929, 519.14967168866, 521.728774059456, 526.450241913472, 522.715982211341, 526.261353233249, 530.108573898131, 523.894011741281, 527.649329024177, 521.148344697308, 519.591382756984, 526.745265813916, 524.501904262741, 524.903174895826, 520.337007582831, 518.907054474829, 532.441156021625, 517.622681003749, 514.772384078993, 527.691710915614, 524.260153681954, 522.675568075966, 527.29471417449, 520.197336191368, 517.691285863608, 521.080944519547, 520.285422248006, 519.110007693592, 521.760289224223, 523.610104058353, 520.92041231185, 520.514108900217, 521.981605334649, 519.532377107491, 515.933594586705, 526.876067850228, 522.556057768538, 518.889867069573, 528.39805364413, 519.653688267998, 518.400519541952, 522.224566256591, 520.640432203945, 521.24780452125, 522.669977113614, 523.883765328034, 516.379957339375, 518.304817008758, 523.337323494272, 522.540147229209, 526.264323649794, 521.831476094824, 523.222336865216, 526.109247733159, 521.040794989634, 520.222201191167, 520.997011338398, 526.3538722314, 520.674788424634, 520.394419983135, 526.645333881451, 518.540799767719, 521.273539091979, 523.771472569099, 524.013925765079, 520.519970518847, 523.600767347231, 521.62010444638, 517.353139902485, 524.848145894488, 522.989988210563, 518.131274019583, 527.000595089405, 522.128815238817, 519.769585703114, 523.230559924374, 524.636551381959, 524.82348521595, 518.217166689455, 519.731502198156, 524.745935081586, 517.144452055034, 527.26306053144, 522.047037514255, 524.096931086923, 522.56382336424, 514.871668760798, 523.411863757404, 526.613740521769, 521.650328732469, 524.098542953306, 519.35413337902, 521.256654608141, 523.255956085008, 523.052782076721, 520.549227501561, 522.090062289892, 522.935196701997, 524.039941064935, 525.363894336579, 520.89261023201, 523.135842944833, 526.957486064787, 519.178824648976, 523.750377581151, 522.686272245642, 522.691574468702, 524.368015221004, 529.157426867949, 523.338325750454, 522.661727460376, 521.905737568302, 518.580874235845, 523.761539864944, 525.630323767221, 520.466203632508, 521.670273182035, 524.098649821876, 525.167830184837, 517.865953346727, 519.228367705607, 523.952663863681, 519.341403097203, 519.652757782495, 519.554748198776, 522.463032953688, 522.479689624655, 521.664943116357, 520.17095164564, 524.161686394146, 519.866568195591, 526.965206001676, 516.668099776989, 523.815773027352, 526.453524205293, 520.228857403592, 523.041137165413, 522.148590359943, 523.766014800898, 524.71174020551, 523.086730654511, 517.74862355338, 521.141479606253, 519.075852723945, 519.625679817774, 522.500403672221, 523.74270588803, 523.150259174959, 525.62167048352, 516.928573462369, 521.279723947713, 525.711282751288, 524.057217081018, 521.485921004479, 523.181135926656, 525.592797075209, 522.443249201074, 524.871153479698, 526.517548852978, 526.278865295667, 519.826499571594, 522.05288743539, 525.872863461901, 524.310617959473, 524.654650561287, 526.04132629026, 521.715676733752, 523.334140079417, 522.140758588867, 525.765697431086, 523.267836772432, 520.716388887623, 525.366136317795, 525.614016103403, 523.263142951219, 525.587654549523, 520.171666251903, 521.398332441317, 527.57024654167, 526.488865124286, 521.674915659777, 524.635532450425, 524.839575393425, 525.018454989098, 523.84823243341, 525.111762940646, 523.949471742174, 522.604174432891, 521.993210260208, 524.770583251566, 524.030743774642, 521.525434899524, 528.479528026717, 520.996948487337, 520.293824971445, 520.29178584276, 518.934631254997, 521.737976971005, 528.402413505168, 517.78984687806, 525.259155560091, 515.88542692724, 522.423884919102, 520.542987976755, 521.820622233486, 522.650703087635, 522.114358759585, 524.043491886254, 523.463109316263, 521.581818675945, 523.769157302249, 526.307259063007, 525.896206116568, 521.179788389201, 521.26604815066, 525.117296176181, 520.772576760524, 516.897906266411, 522.026131058407, 519.582954925988, 523.915912329012, 523.870567778025, 525.176448252458, 516.438918105514, 524.335378037083, 523.331693239007, 521.163673273537, 522.422576180967, 522.443833614678, 523.657399507034, 527.614177114838, 521.33606571711, 519.916721146206, 518.809514626104, 518.993161242313, 522.506453643799, 519.873358387099, 522.67250551054, 524.967726039411, 530.685948336059, 525.218051890651, 522.541225359064, 524.362041179187, 523.507748698611, 529.409571025304, 522.809229774715, 523.981483674745, 520.036859299606, 522.962411004238, 522.559283958606, 524.175058616701, 520.620431365485, 524.062149081017, 521.437506037538, 523.877847114255, 521.712314734464, 529.306534598474, 519.519917627713, 523.949770824938, 521.737198775853, 523.536891191055, 530.089815382024, 521.096939044199, 518.358166395068, 522.940336161775, 524.552780696927, 521.200917906634, 525.546133886443, 526.531822959708, 524.111431401345, 524.328386342287, 521.262979883269, 523.30906844483, 520.739551775858, 522.620559352076, 519.375466539865, 519.655214166681, 524.759386238133, 521.850315887582, 524.423420924121, 521.37089656058, 524.851317203893, 516.702242293227, 522.851901353736, 523.985629586708, 519.050080735504, 520.223789940219, 525.262413437501, 522.808372335541, 523.197363168022, 529.007237126885, 522.609159858631, 522.666308787864, 524.501645871541, 522.481197986473, 520.974878221151, 524.988735083073, 521.930065398094, 520.721207648091, 519.868218431501, 526.887125991425, 527.255416448253, 529.163198294074, 524.015496491329, 523.598114170895, 519.104791538473, 527.026197083964, 523.146418972628, 521.321449791697, 521.005015966606, 524.029712372557, 527.653468678779, 523.336592871609, 524.252671109814, 527.862529419831, 529.353402657746, 526.556043603856, 524.638645567456, 524.574189458219, 521.033020474741, 521.787918010538, 518.585321582423, 525.207550688887, 518.70185299588, 524.213492328224, 525.320561930648, 521.412865994588, 522.991167609737, 524.005460416953, 522.152403942976, 518.075763503711, 522.153341451661, 522.724685253993, 525.564583119868, 517.973168082491, 524.891308554216, 521.282080297715, 520.128882365973, 524.850307419713, 525.784474708516, 525.322906352098, 517.76058666699, 518.090730470096, 525.096564757419, 521.529007245122, 523.069467594057, 516.320132468487, 519.772413906507, 517.560947280202, 523.129049261018, 523.044640877618, 523.83942216322, 521.71589998706, 524.542250068546, 525.693961783926, 520.986291842848, 525.632182048907, 521.063147371325, 527.732868018086, 517.86334648932, 525.446618135131, 526.396858069575, 518.005407821577, 521.485154374779, 522.226737445911, 518.519224361462, 522.424432302206, 523.968909540237, 520.821224786325, 521.425356937275, 520.611808171597, 522.754979451113, 523.921373332508, 521.842916795677, 516.314484884501, 522.216751220425, 526.344730704734, 520.641956110354, 520.526293367555, 525.777128324407, 524.004320760788, 523.135761757091, 522.930917628852, 524.135553511438, 521.079080171435, 520.461616350409, 521.246103106669, 523.747860357493, 520.760261276815, 525.625285004361, 524.446343828422, 521.014745500462, 527.745746447174, 520.530398394688, 521.796337536452, 518.438696093272, 522.201195803305, 522.644172548582, 525.38991003042, 521.718314022801, 516.887825603961, 514.059224166662, 521.661951279917, 523.580100934968, 522.62252353704, 525.041362805775, 527.381139760982, 520.4658360625, 523.537944441655, 520.32056542559, 523.645188556721, 526.96102322109, 527.641731135252, 524.662588112175, 524.999708525032, 524.919268630757, 525.026528350145, 519.612424660995, 519.511273289489, 527.848791065761, 520.274694883985, 523.315826983092, 519.592522454614, 525.665112864646, 524.290222665656, 526.358095539341, 520.540804744518, 524.549266306534, 520.503387927044, 523.690110791564, 524.881079438407, 518.238445767134, 526.285581592424, 524.249094207878, 520.149593407819, 520.608854457916, 525.755622641949, 521.851153144901, 520.047131316646, 524.030241270324, 525.429147304576, 520.378649548387, 523.996253476831, 526.184269533675, 524.763411022853, 520.457836601368, 524.495604341502, 523.883554718214, 521.793824433861, 517.499739345811, 524.89573712991, 522.456700515642, 520.734773288066, 522.14328444408, 519.270008149324, 521.476902047409, 527.899133321211, 523.313743667992, 520.937529938653, 521.908325655784, 524.157720546779, 526.017262568128, 525.248301518579, 526.790083094118, 528.137775526405, 528.437120149856, 522.153385004265, 527.624237123625, 524.216325755791, 523.023376040449, 520.954217658876, 521.878176281089, 523.76106555537, 524.015587475146, 523.221379970297, 519.147113574661, 522.776468744003, 526.36399394159, 525.785965616822, 518.208917480238, 523.037928957193, 525.848527422577, 520.716834408222, 522.07673793129, 521.335800588854, 517.092042054496, 525.098380368, 523.496209361591, 525.684884174132, 519.388800572142, 526.305536484373, 523.938570231696, 523.667357332865, 521.119472831682, 517.516408798405, 525.566053935335, 521.156170149394, 525.944966086986, 519.519643883838, 526.054417565911, 524.228391355205, 519.970737520799, 522.817824214716, 522.082679203839, 527.248567242755, 520.482760606114, 520.458695699088, 524.203346582051, 523.605570436822, 525.978131026234, 522.268688406602, 523.635805715448, 521.79176181965, 522.690869673979, 520.345954482016, 523.935352200868, 523.316016000195, 522.269103175408, 527.452846200178, 521.609964370021, 523.660931569256, 528.816637456946, 521.142048478895, 522.446349890849, 515.5173517751, 520.138810423146, 525.835913451442, 521.738909919624, 524.957303700183, 521.598290468678, 521.827226278809, 522.767165329717, 522.349465482428, 521.125623170376, 524.927534219826, 521.138904198043, 524.60744764485, 521.591879751212, 520.350581616702, 519.240842824258, 525.367644903006, 517.386446734346, 524.73388936678, 523.019534793114, 523.010187258815, 526.314428885086, 516.753845372557, 524.514692729586, 522.637205951377, 525.400321256835, 523.324331844872, 521.278239309924, 523.828650685668, 521.553262430259, 526.59632529666, 525.761468039657, 527.945285024858, 520.57879428185, 525.434670668662, 520.933420504149, 512.195885823589, 522.957030939872, 519.964503978672, 524.585268308349, 524.497124774725, 523.030734948453, 517.952238999538, 518.867254893985, 524.241893491115, 523.782881797759, 521.235281000242, 524.0037149658, 524.333454898368, 524.351889461055, 520.05951663629, 521.401517575949, 529.261333187008, 523.280040107271, 525.148768651974, 525.181604047987, 518.743665959238, 524.978785454899, 523.008020797942, 525.241786079798, 525.731073318925, 523.377626526891, 518.727555297852, 521.881784916347, 522.322844795172, 522.422962550462, 521.039063458371, 525.534425128951, 524.988790487722, 521.743193368123, 525.596973749591, 522.143833294343, 519.568624570132, 523.320409025667, 525.656260556828, 522.011438407208, 516.627851942933, 521.362591563801, 526.1825732395, 523.399128699628, 529.535605060005, 526.033279225552, 524.704212427787, 522.508183190619, 523.045918320301, 524.90931726271, 528.137952503834, 524.695291410102, 519.894598098693, 523.265460490537, 522.172323121646, 526.557318546773, 525.245358458712, 524.069167116693, 522.208232717153, 529.584610594608, 517.952557084924, 527.558579160803, 523.842728813875, 520.988627809866, 518.66960354372, 522.025790037602, 519.755756478475, 522.37843009607, 528.403534586345, 515.921565211546, 520.7628795503, 526.119291837923, 519.805710055198, 525.790977401201, 525.281224421428, 522.954858514603, 523.527719538028, 525.303739906328, 525.419444365301, 522.375836688804, 520.189313790842, 525.363251887139, 523.900148625687, 523.393728294838, 521.553601628043, 520.465685362838, 526.169909619739, 522.457554784257, 523.282813049003, 525.051213992179, 525.88585472436, 519.119466958681, 523.472499374822, 521.834068531396, 526.700212027406, 521.122877475853, 526.7720784286, 526.097757854242, 522.111262709808, 521.515390504114, 519.920702268011, 524.210523610238, 520.541531308907, 525.37308648125, 514.286369221712, 518.352907683417, 523.184302962509, 523.361675333302, 519.519623876397, 525.830047231289, 524.545865044593, 520.265965291138, 520.842750463138, 526.304115314865, 523.387050640656, 519.862935128804, 522.108540647536, 521.49938023178, 526.558819141725, 525.839508125656, 526.130297537385, 520.061269425599, 523.708997749368, 526.073770270446, 524.08424023071, 532.779372302125, 523.031307159416, 524.666123703083, 525.33696342579, 521.998745815011, 517.6877052885, 526.628422704046, 522.153908326052, 522.37608386867, 520.334674641268, 521.854766114239, 530.673385544589, 522.322132052509, 524.165434891145, 518.140713290066, 523.560485200485, 521.338935401438, 519.968309149969, 523.214085419466, 517.922486827213, 522.420303750034, 530.076930588011, 518.534071994401, 524.997060810287, 523.631822135588, 519.517050821095, 524.356724667649, 521.314420803745, 525.538951529602, 521.186956460821, 523.652684212735, 520.935779137836, 526.198352430709, 525.40986054314, 519.81732880536, 525.585750672883, 520.305456939903, 523.650389613804, 524.681619851217, 520.406902437823, 521.481610978922, 524.517936546796, 523.124504421989, 522.083277307922, 520.309047430151, 522.025799392005, 522.924652251926, 520.351069351615, 523.500566087111, 527.201541307222, 522.634634459243, 527.222463565355, 523.065709003677, 523.341430335889, 520.108800792131, 524.116417970263, 519.308635821362, 523.055165479912, 525.169356545857, 521.951097596788, 520.843746234607, 522.456244091672, 526.097148053964, 526.829438739639, 523.85852841425, 525.172607013564, 522.789297319922, 518.383979734404, 525.015941561536, 524.304888308381, 526.047332383547, 521.49692057149, 518.805346351833, 528.26534130026, 525.753027933358, 524.222467473763, 521.539266951998, 520.824395244034, 525.129975982958, 523.206027086636, 522.501670411922, 529.901676423595, 521.24738699819, 516.956693969037, 524.36356714674, 525.796243196675, 519.433734070716, 521.916424554138, 524.301515779517, 524.514782767115, 519.543306383084, 523.585824186155, 525.967079456273, 522.028041463675, 529.173175080485, 525.67444308246, 525.750453388373, 520.920220998681, 524.299344334731, 523.674403647589, 525.779653913098, 521.227044459559, 523.650232603199, 521.700889951461, 526.427695642041, 524.472360279597, 524.320156051952, 521.938725660709, 522.464593989633, 526.750059637472, 522.800469010061, 524.33097858789, 516.833300940318, 523.227923954567, 524.009355173263, 523.783966116025, 519.629537292449, 520.089542544677, 517.557016206248, 522.856186976929, 523.336780213162, 518.547512500565, 523.197093459508, 521.057377769992, 519.129807075063, 521.248506561442, 520.630226548998, 519.542836424269, 522.360086038984, 522.784278197694, 519.32456597395, 524.686296774543, 517.214760517196, 519.012696705637, 518.238710110969, 523.279228202666, 524.656651790972, 519.272372040459, 522.561223435858, 524.008949072471, 527.043049712909, 526.314524471051, 518.344043992842, 526.593428352144, 526.771683396465, 522.558939207145, 522.739734411864, 528.55691120644, 522.099538447362, 527.228856181058, 521.16465649955, 522.340757192072, 520.432354379632, 526.296052749856, 518.665715404283, 520.620566251392, 525.079624540335, 522.531916993775, 523.568629319651, 524.456248442728, 522.289706327563, 522.100803592233, 522.417399467035, 520.716472236446, 523.805214931132, 523.839816945305, 524.530918885507, 520.842668397753, 517.800258662835, 521.945984377603, 524.939054964672, 528.353938509372, 526.37892717881, 520.297728425847, 523.498029412503, 522.963341081442, 522.196888104062, 526.12626426242, 521.161664272776, 528.451475243766, 517.252406328528, 522.323887329286, 523.924398147229, 529.620851219062, 520.822504779414, 526.594441251208, 524.4033944129, 524.660908651056, 521.906902936107, 526.186015016697, 518.545603702008, 519.624314702232, 528.677584898076, 518.495770793411, 519.066920713699, 522.938766983821, 523.944294353485, 519.481350060118, 523.256342182315, 524.866410875894, 524.41498618851, 522.441902187055, 527.533035233495, 526.800791506149, 522.064735626016, 523.678599141831, 527.048448437774, 529.838548997692, 523.826059272044, 524.430648409808, 517.888179711707, 528.112726494428, 528.369369159969, 521.911405508115, 522.336821649137, 523.762302075555, 522.200979845933, 527.752891939218, 527.128657704023, 520.818889521443, 522.238686929341, 521.154057338994, 521.800394719915, 520.195735934513, 521.71708486925, 521.537727684315, 520.320546059229, 520.309474189884, 526.204797484174, 521.59805566152, 522.151128755788, 515.617704164711, 520.910867263678, 522.810418940823, 523.041620410154, 524.409092549607, 523.846524943586, 522.223119198412, 524.74539721401, 524.498098803961, 517.893907280952, 527.50254491972, 525.37010942716, 522.446016775226, 527.288945096532, 515.67823294801, 528.70927635736, 522.92324542204, 515.877962560675, 529.732421392457, 524.123198911807, 525.007483903632, 525.391530072929, 522.445531230053, 526.129929988814, 521.628943091337, 523.509610204474, 524.078305170561, 515.67238157586, 524.406912887388, 525.641623633809, 521.33647636797, 523.325243959012, 532.607251091541, 518.453106549341, 522.406293811803, 516.657098463713, 523.823591770516, 526.960030735628, 520.277953541634, 522.443134829243, 521.629224423183, 524.857822565691, 518.605825276868, 522.195285861264, 521.591811099833, 522.552279050251, 515.482328963389, 521.2963652633, 518.453224949879, 526.473914063205, 516.768305963068, 523.026137647145, 523.90827410176, 520.662823920376, 520.40254454225, 524.401760204296, 524.971949056162, 522.774165736947, 522.106648167969, 524.262328908424, 522.748713440775, 524.12319874013, 525.988305356029, 524.592244853579, 524.570147016462, 518.207147167344, 525.241238164132, 523.578853089183, 523.45079708235, 521.173339018334, 527.442999253381, 521.948869629442, 523.455444359698, 523.59046949155, 526.516147963484, 522.836439635774, 524.816090137852, 525.413047568379, 522.947164376124, 523.499099853392, 519.941548826481, 520.441218668968, 522.716986672254, 524.121641671567, 515.847616283728, 523.502015864662, 520.19979294697, 526.896868140922, 524.192901912756, 522.752992735319, 517.399680814717, 525.127891628225, 519.313342966128, 520.47795330968, 525.243766094272, 519.107254287536, 525.227110795693, 521.121926621261, 524.201492988488, 526.937474956571, 519.411260499521, 523.086266616312, 519.334580162789, 520.437870403685, 519.968983269329, 522.571353416213, 521.131763711429, 520.467763141783, 521.315996633813, 523.797469824622, 519.383586462216, 524.278577150673, 524.099157320653, 520.705405091804, 524.885129041202, 522.39201533703, 523.941442270296, 517.986586806263, 522.087976724122, 521.989742212726, 527.072346461481, 522.175117420372, 524.05728400653, 523.050972662632, 522.569999585603, 522.480284830377, 523.247281586738, 522.674807096846, 522.655541222799, 524.852811229611, 525.385727894288, 523.757649356511, 524.436110793543, 522.667006648398, 521.068629070297, 523.917020370055, 524.286418655295, 520.781443590529, 523.80119374308, 521.273485856078, 521.810827048929, 526.981925239607, 522.57550728277, 524.708025546719, 520.394469208276, 520.72596488301, 520.198361975286, 515.7567070121, 524.675632599117, 515.919865255408, 519.649394841272, 522.2170468456, 527.188154962045, 519.632946680228, 523.734802155766, 522.6296968722, 522.135025373334, 522.76670559348, 525.358277475316, 521.919468273872, 519.216993145442, 522.091700932509, 524.031864600981, 525.004121697455, 529.972516364883, 522.978669779319, 521.804524828907, 529.005530779898, 525.413876573934, 518.656522709722, 518.682710818683, 520.071732542311, 526.199089064644, 526.132924438798, 518.528728344607, 525.381595370679, 523.723123409306, 523.286187980207, 526.583046893346, 525.680586940542, 523.345544419163, 525.619070870812, 523.462914386012, 520.669063692105, 524.796738557093, 522.144124029863, 523.197419762548, 523.382974655939, 525.095680164464, 520.573206497572, 528.339842020716, 523.747485150258, 525.362372274212, 521.188421581598, 522.610330717739, 522.650185369259, 519.933355450458, 520.683162739827, 524.835201842629, 518.048361774959, 525.834633444505, 520.800906221862, 523.505866895774, 518.885973721817, 520.864728959431, 521.430783030617, 526.013927622197, 522.581606138353, 522.078995039909, 525.607610875586, 520.994682686135, 522.088240088005, 525.333519286868, 521.221500991227, 522.176379728283, 526.125378355843, 521.724932699902, 520.055145403308, 522.595347715841, 518.670735057814, 523.867313554507, 518.666939800972, 523.012843693047, 523.91568707237, 521.030574219745, 522.071890522161, 526.050027310135, 527.871024420719, 519.906792542175, 525.545477176601, 522.397918733744, 527.952938194651, 520.634243265063, 524.051852115908, 521.391224865667, 521.238665382175, 527.50762469041, 523.66204764211, 522.899196713109, 523.29064950356, 527.106416538785, 526.807214585435, 526.532368683788, 527.005245414564, 525.55313124643, 520.670744112357, 521.103644209317, 534.363538534452, 522.200540224141, 525.724638073101, 517.178575493107, 527.289561161785, 521.154476383718, 522.302696219112, 525.422396420252, 519.698434038559, 520.866531966761, 521.017620029822, 519.208587913496, 521.997427587677, 522.158588388462, 521.613673558601, 524.029711676353, 522.238264131295, 526.273480133563, 523.682485803086, 526.24376805681, 526.298294816363, 521.646288058173, 529.288672738866, 528.233332401817, 521.834278292235, 522.265504984141, 524.510116457115, 527.37306767809, 529.686662131823, 525.029944694722, 517.412761838652, 527.684172598026, 525.344254366462, 523.149329022649, 522.036125804115, 523.903800474773, 521.544555531432, 525.888173931578, 520.75419917989, 520.288502475488, 519.109669011704, 520.622284736762, 528.75543041989, 523.286279720219, 528.745066715331, 527.690111738665, 521.198974970417, 519.175708177153, 520.372574277139, 523.228951339186, 522.379162399395, 524.359669424264, 519.295765101763, 519.485138540816, 519.696307664831, 525.751699716193, 517.302429562686, 521.575638923764, 521.820560143286, 523.285963654405, 524.507987256682, 520.897127317846, 517.396910914048, 523.598155261149, 522.045174105915, 520.816317790528, 523.217604265582, 525.359784494367, 523.578614814184, 528.220849920217, 522.154387326776, 523.585721534039, 525.906333902086, 526.622845686092, 521.126448912517, 519.587714539364, 524.396215845073, 521.683354280128, 522.34055068722, 521.09461135373, 524.531092315562, 520.686378070907, 518.313666309917, 524.033481123306, 522.429215084386, 529.396189726912, 527.007391483276, 521.471940621501, 518.729269740323, 524.912690878527, 525.018241073932, 525.700175057528, 522.180044478461, 526.815944202301, 526.398682915972, 522.784324695315, 521.692746594569, 523.173181525548, 518.260009915113, 518.105640765844, 522.328956582556, 525.56874505975, 518.84509371018, 520.861392832751, 521.542171435405, 521.774177168819, 527.101942251618, 517.70963428879, 523.885303514302, 527.62193560649, 517.030109010508, 519.816257019258, 523.004853455509, 525.756524651607, 523.609713404839, 520.811562543596, 521.691333123652, 516.171094464784, 520.285616179774, 523.816032163235, 522.358387498175, 526.77744434605, 521.245352625132, 520.198651726465, 528.137172667902, 517.822063013252, 529.535205497535, 526.052761606284, 524.875827916181, 524.628054990653, 522.227133024222, 521.569395128509, 518.657767787786, 521.642969379985, 525.069222860993, 524.413629281486, 523.026955158949, 522.654213683026, 525.61946376124, 525.728771383516, 520.422990918049, 523.017691754445, 524.752602671942, 525.428193673468, 520.929233103978, 522.602865282116, 524.48408733468, 519.019408687623, 525.147045189742, 518.027279420478, 525.933147168908, 520.539313766289, 522.836046076862, 523.250132805148, 522.040809214985, 521.174724379882, 520.722818984007, 526.980527999699, 522.021152616676, 527.120670280293, 526.116767572732, 523.785433399346, 520.640373943489, 520.940134452975, 525.607211274319, 519.798473215252, 522.164486079224, 519.433446166162, 521.232979632107, 520.274840877363, 525.520889331853, 523.396087058509, 522.109540533982, 525.689884104648, 528.168618876824, 528.041918667219, 524.425823530389, 521.705321430919, 526.299509226824, 522.500719015841, 522.019017381352, 529.140228443435, 521.600957936917, 526.765183123789, 519.90952811163, 519.905657880722, 525.058184159241, 521.064164744923, 521.130091848888, 528.202894589331, 520.402814813562, 521.745246657878, 528.966919387643, 523.940745092295, 526.005422230969, 522.255277065481, 525.438772202536, 521.647159232044, 524.674294688522, 518.433234918732, 524.094451066202, 520.478802524758, 523.501764223606, 522.48696723834, 525.979172290759, 522.276667282953, 517.285898441426, 521.279674492603, 520.504644776644, 523.666017473535, 524.240204246818, 524.84657453969, 521.039866848405, 525.724050936686, 528.793156404265, 520.978237172308, 526.86107519474, 521.911865491196, 520.664977621834, 524.667919095195, 526.279216076898, 520.898424740013, 521.314751637272, 520.436943478246, 537.147502695173, 521.937700026879, 523.285882933026, 522.600136277525, 523.028468358779, 520.956837137411, 519.792056573142, 521.767183628068, 525.58402029837, 520.125819492908, 519.536266864673, 523.247968379818, 527.533912039896, 522.945360374758, 522.162109019788, 526.130825692876, 521.225952147979, 521.721760219053, 523.743593534008, 520.902025794561, 525.630610855965, 522.362675226707, 524.944064125303, 523.426523373691, 522.778000924952, 527.762123008886, 523.955241912507, 525.906703344107, 521.845035695813, 521.100927254533, 517.319582293104, 523.552618753062, 527.091788470084, 520.711049817562, 520.401164117453, 524.592911096768, 522.108076726836, 526.082145588249, 522.595842540352, 524.737577216406, 524.641996571311, 519.59329344454, 523.456774424859, 522.222210041327, 521.456933925398, 520.653274794377, 522.281079944081, 524.729085073373, 525.315937487402, 517.823429305673, 524.487845762757, 525.145726265317, 525.171160232263, 522.282976404432, 527.284589708337, 524.129943066793, 525.7161368214, 524.878579539881, 522.811820517792, 518.320892960901, 523.313341001379, 524.675077800312, 518.933387646761, 522.29489562891, 520.931977923671, 525.766396498585, 528.849095233168, 523.724721283815, 522.115448183425, 525.986855482795, 521.625680620886, 528.502696584589, 520.189970274449, 519.284557562602, 525.006218887475, 519.268398658069, 524.679493141843, 530.715132037429, 525.575700317426, 528.490037569804, 523.498672362756, 521.569171102792, 523.67505314563, 523.932519801447, 524.990929735993, 524.398120706212, 526.08215094153, 523.118932862877, 523.005209967546, 521.132884308743, 523.137923081071, 524.933949777895, 523.286968728991, 520.135049405377, 518.765349098625, 521.855488017463, 522.47529497674, 521.484162886222, 520.543273240863, 519.412502196772, 520.39190686621, 525.807974702142, 527.666791624832, 518.484455606099, 526.182985283738, 518.775537347199, 522.83412734652, 524.752553868011, 520.360253812143, 519.272323123926, 523.72243989002, 519.26900162022, 528.533758343545, 521.859210264909, 521.732110836868, 522.374565019209, 520.897610753473, 528.894334399403, 523.45240837883, 519.561891901968, 523.799140115725, 520.886471640919, 520.448377169015, 520.926184323439, 518.887730006784, 523.435800801424, 521.981582584046, 514.972836998049, 524.022822491578, 519.060154823571, 521.227432381409, 523.04314931754, 514.132153057072, 523.184192509053, 524.43812627127, 522.413739987599, 528.024860516967, 521.153038225732, 519.570342368564, 518.175818232564, 523.608580444323, 524.143815632023, 519.768675413052, 527.065150617123, 524.125099330347, 521.664506604423, 523.505918479983, 526.798412447042, 521.771498521818, 522.566539206222, 524.799441278937, 521.556619896747, 517.073177065886, 520.951902648574, 520.975850762772, 526.272322106282, 528.685177128849, 527.338797216897, 528.685420342251, 521.161549368042, 522.565864228766, 520.132027230628, 525.584268016915, 521.278358421988, 525.62354244308, 527.663495067801, 524.481805926711, 524.1737677048, 519.488007545636, 524.411177024737, 518.911062727741, 516.36440463106, 520.430718311412, 530.175988612491, 522.470271716109, 518.901611617959, 520.25473233011, 525.605429532237, 521.705388773084, 523.131437694929, 518.556731153435, 518.543386117851, 524.483372911195, 525.28626493711, 522.907482376591, 520.848398971912, 519.481571676998, 519.710862932422, 526.642948869518, 521.141291555948, 523.959213060817, 525.917304990129, 524.144285386771, 522.721602729279, 525.826167381444, 525.439669813298, 524.439182792329, 521.376912455005, 524.101104450939, 525.300071539551, 521.671944243443, 523.83414099885, 521.00918304139, 521.537423275156, 519.64870421309, 525.626052226024, 523.789214128865, 521.887717226971, 522.099660244184, 522.649536198074, 526.111465128919, 525.670773184999, 522.976457406044, 524.877801266063, 519.22207805261, 523.628878858083, 528.747095988018, 522.100951383804, 525.285036484594, 523.460434451496, 528.500720652325, 519.721007897373, 525.740647817031, 520.403099480277, 518.500099442917, 521.846571436519, 525.322049882085, 519.719841262963, 526.246940905435, 522.952092366636, 521.284684582395, 524.291781546721, 520.262572085617, 527.184240445441, 523.453757470568, 521.925136375931, 523.616819350839, 527.264654646634, 526.01998864456, 517.564227150248, 524.8689002421, 521.393940253768, 522.078506503454, 526.239308447901, 519.682724668208, 525.085156703277, 522.25170286856, 523.568223649535, 526.391444488839, 521.644593706683, 525.144418891299, 520.037766528195, 524.968842823898, 523.159778706983, 525.388989524745, 523.827869500161, 522.398463389767, 526.468188206351, 519.824542904714, 519.735878529232, 525.405074365025, 519.562357829493, 529.92626344695, 524.971745313867, 525.495119383639, 523.486282724645, 528.708520018043, 521.587925247274, 521.317773597975, 522.815082831663, 522.621661533361, 525.563551891798, 524.303257039486, 526.239375681817, 522.990194373132, 526.303563384495, 528.598836659019, 524.676028555634, 525.427942920727, 524.712699044401, 520.271297146447, 528.326747708762, 532.96809849319, 520.655335368005, 519.808037547321, 521.813798089462, 519.053947814405, 521.514824169117, 519.690790473021, 527.559284292903, 522.064975245998, 524.174400919769, 527.119136299711, 525.303751635435, 523.980472444918, 525.296523150863, 523.771763856079, 524.39731952724, 521.945139312265, 527.839632003343, 521.226641105097, 523.894777231722, 522.096934000804, 520.606661636298, 522.139842441423, 523.28941475009, 520.910389512326, 528.008393960354, 519.695890341079, 524.650120375681, 522.501538409771, 526.066543437313, 527.545800122291, 521.185879265209, 522.018724751486, 526.240736411491, 521.762341584267, 519.993281977124, 527.06279641064, 526.109545089753, 523.303665068944, 520.532233226549, 520.806230973885, 525.890646491512, 526.94220883968, 522.293013044104, 523.003063893102, 523.465661379782, 524.832827505319, 521.202647794365, 521.262138903263, 526.641803233298, 524.458698513904, 523.1412568091, 522.745875334406, 527.023040907318, 518.993296197105, 521.384584716757, 516.656921775893, 525.231588441749, 518.505794848972, 522.209007123455, 525.187487904183, 523.867652019677, 520.363083503339, 522.743713310568, 522.221607159202, 521.52117946595, 524.158485381794, 522.855873240735, 525.342931020635, 518.002762979371, 523.43971532139, 523.516246274341, 522.975665252855, 525.840962713205, 515.429417529914, 521.654774406357, 520.411605472013, 522.341744929423, 526.202942146492, 526.005108712989, 522.330375665259, 522.943196903951, 522.028096374278, 520.704566026467, 524.775493683477, 522.960682725982, 524.325195668713, 523.952377410974, 525.563567877643, 520.19952283346, 513.095938759937, 524.911951408164, 524.458467731759, 528.59406008519, 521.884234408887, 518.536668505091, 522.303782467083, 518.439709766517, 527.855043252899, 520.38860335137, 524.700004087027, 526.381248693005, 523.144319551758, 523.687786219355, 521.780257771384, 524.289002568536, 524.88977966216, 522.72214578077, 525.447665776453, 525.341847925102, 524.659478169027, 525.520193873258, 521.666321519173, 522.897905193471, 520.962372440788, 524.827028927908, 519.057048019336, 526.409367550259, 520.329880048949, 525.123922312357, 524.517973210892, 524.04490923647, 526.20359749131, 521.844894821431, 518.064701505238, 520.140644991761, 523.177597013983, 521.797067324309, 517.506430155111, 515.531506020363, 525.460926179348, 518.549771695992, 530.264177865718, 526.09027581786, 523.022833303902, 522.887962314805, 519.052104794149, 523.23255449772, 520.19729461532, 526.048127185581, 517.421646961564, 522.616324336034, 521.327874560767, 522.158339638795, 525.431461526054, 525.160732573896, 521.268670024724, 525.594597918846, 527.309830230301, 520.43518273152, 522.975305856335, 520.240602524878, 522.388869488216, 517.776530516084, 528.072673413468, 524.435915049794, 524.93629849569, 522.852932878844, 523.006890581083, 519.487480752009, 521.710435506417, 522.285419738829, 524.322400769654, 525.132585816578, 521.317097128681, 528.092426921053, 522.952522557562, 523.30664207599, 521.099605700772, 523.182141209483, 524.41338355776, 525.151587543051, 527.785265006938, 520.274585896915, 522.837004070883, 517.991307037156, 521.585738341978, 521.206381270295, 526.288675837326, 524.925175369988, 519.034411220519, 525.564093875918, 521.968958872107, 523.322489606032, 528.137798410793, 523.275512892995, 524.528423453067, 523.333318348872, 526.131733042978, 523.296901847723, 522.583005733712, 524.073748926931, 521.139570070018, 522.185335695393, 519.85304992513, 522.411404588858, 522.435453887459, 521.242285746239, 521.526637298924, 521.702323881383, 523.605986392534, 520.62813246119, 519.266050075979, 523.241057060845, 520.767286773578, 521.989919942791, 520.811783708586, 521.556525430559, 525.814463270879, 525.514649978379, 521.198587135542, 518.865361268951, 521.177596069873, 516.390088051352, 521.419405713213, 523.968753742608, 521.457169530028, 524.203498259816, 522.249304323315, 523.215886808267, 521.480894083192, 521.750654883344, 525.514321023151, 523.080567281343, 523.08846065666, 527.089148790537, 519.731285958054, 520.001541770592, 520.420597229794, 522.045268488002, 527.520917173836, 522.183607817171, 522.493531586972, 530.448837663699, 524.377468783899, 528.921076358959, 522.212302604374, 523.494324280038, 520.824370924013, 525.841629938483, 526.030126464657, 520.79341995815, 524.458486067321, 523.047526752009, 519.398567806282, 521.364996392329, 526.185031255316, 524.015372178804, 524.306930799948, 520.334068724825, 525.887163016298, 523.073674104406, 516.201507991416, 519.458849999236, 525.20862986792, 518.559697955425, 524.559573800005, 527.508564674832, 522.027745361689, 518.559030504677, 523.071672047593, 521.747584364894, 526.374135919423, 519.511840175195, 522.258518374906, 522.449713359269, 522.280111459119, 520.864370736256, 521.957531154194, 523.200159109934, 525.190741341532, 525.821586015528, 519.870244129117, 522.439296990679, 525.702611915781, 520.375814714723, 524.558940170735, 526.952742759572, 528.254656229495, 523.725071829846, 521.909525130166, 524.419759473685, 517.581652309465, 522.308746686534, 525.655975342043, 526.039595107261, 527.719685439468, 515.914057498276, 524.442350307446, 518.496331216365, 522.075547696609, 521.358287834212, 524.377174059547, 523.84401618845, 525.20253744021, 521.233199731913, 524.128479308294, 519.381889520862, 522.083863621792, 519.287765210841, 517.297527212728, 521.551923371166, 524.250606168292, 526.24696663195, 521.307828040524, 523.223335666827, 526.575921857774, 517.781159625115, 525.813801343767, 525.972850705785, 523.671323859669, 524.491235771428, 522.739111892553, 522.056274593876, 519.574878482796, 518.952964531536, 527.701930531593, 518.421578733786, 524.856758641789, 523.997335680015, 522.137261900427, 521.516486495652, 519.398597770875, 522.631032048289, 524.133810899822, 523.333169023942, 522.036248553257, 520.244840216966, 522.801018183663, 518.367662895503, 523.609156030126, 529.44354423655, 524.139379781237, 521.716279458085, 523.503265258325, 529.241051396555, 525.909127840215, 522.663711941491, 519.542364614418, 520.494208121319, 525.439683493901, 518.25523563503, 525.273769377722, 522.765594486563, 523.008582079637, 525.205921485355, 526.139748461963, 522.250212521044, 521.712411483706, 519.628199825789, 521.741900498593, 521.346297865462, 527.419003387866, 520.252211342014, 526.195926963536, 520.038502644623, 524.156281414574, 525.109730774571, 521.086337943075, 520.019031158355, 521.594313733644, 523.50662416137, 522.251495700204, 524.64955481274, 529.283809627499, 523.372293167636, 527.195568576269, 527.084440222847, 521.227163939048, 524.296073159053, 520.827838152325, 516.320970415067, 524.776565783498, 526.419590088128, 527.277907360838, 520.609115353486, 522.74827533507, 526.91353878934, 523.478311408754, 522.401659686304, 523.587478445374, 526.732793777691, 517.887353300232, 524.889576134599, 524.98271111709, 519.955548928449, 517.889059290378, 518.823174113022, 520.257592777319, 528.496571167486, 520.636032489695, 517.834718518095, 521.790268213144, 525.088245206646, 520.643107619331, 522.843557643111, 523.022499207416, 522.967517568566, 525.16652993739, 515.553530883733, 519.753018965105, 521.036277133754, 532.631381067569, 523.597195943913, 527.136684520443, 527.539081324703, 526.292256439083, 522.374288593097, 519.6331172574, 521.484490668195, 523.510773849598, 523.285745772204, 521.485446294429, 515.89182419209, 519.668864987608, 523.862498109205, 519.613112937868, 521.816445525307, 519.942728473628, 526.763998326514, 523.270915897049, 521.742299206558, 520.524280546519, 523.152489112481, 520.529332200147, 519.941301280185, 526.901094871022, 523.186449512511, 522.347782423614, 519.342503147883, 522.038909527302, 519.867166341357, 523.705797413483, 524.750258877625, 524.712603524106, 523.304081260729, 521.849315352858, 526.550917291074, 521.406676590474, 526.317539290375, 524.203040411096, 524.059555121887, 519.942014129546, 521.030202555881, 519.885067450416, 524.287970597128, 519.745803680409, 525.025722511673, 519.719134861018, 524.362719728444, 522.542252465875, 522.808804144942, 523.260637365142, 519.701775656015, 515.489236192289, 523.257247981998, 523.970820380581, 526.931593426202, 519.365546520876, 527.987108691292, 518.049783028904, 526.228231137185, 528.342416114562, 531.629291747039, 527.317758381958, 520.819307919909, 521.325379490871, 522.139430952316, 522.611828526743, 525.935276841128, 523.497850005709, 524.71113494793, 525.557008668703, 524.261767956542, 517.903721492417, 520.358673552951, 523.743800569232, 522.372945676027, 520.169332163346, 523.283946597406, 524.562349306032, 527.272074072094, 515.795297428309, 526.376764108492, 522.668123319639, 517.869495219008, 522.72486081118, 525.597709909413, 527.383606868249, 523.43216578468, 520.869908112725, 521.832977745076, 519.453956512365, 520.960158493907, 525.38642570887, 525.385884897032, 523.614969680413, 527.387624730374, 521.009731714055, 522.164546042112, 522.630846549039, 524.917953633254, 520.715132359163, 527.132094065799, 522.993044283045, 525.348480587355, 518.683399773796, 524.837281243675, 524.142048054248, 524.566552546282, 520.336292724861, 529.125734401699, 528.880335137552, 527.803481262606, 524.855791333897, 524.378810741462, 525.028222680163, 523.156666027375, 526.7921523595, 523.145249907131, 519.601142098843, 523.304495390885, 523.630636991781, 521.901219248884, 521.536887133383, 521.261320682564, 523.173077337851, 514.676151321625, 526.215327587338, 526.425411875246, 525.083455124348, 529.785423098708, 522.352579759635, 519.368276217457, 522.73397222135, 525.310870736895, 521.747558657161, 522.417880380384, 523.714121059544, 524.685267504791, 527.693775454414, 523.594224450867, 520.590044520109, 530.298471693569, 521.903186018723, 515.617968880927, 521.745173898402, 521.236722628095, 524.985628124945, 525.740922298323, 518.40179216776, 526.093582757991, 520.416340988844, 520.020057820139, 519.960764590456, 526.270812192268, 523.904788745375, 524.748520922293, 523.160251313152, 529.315010350586, 523.875333260055, 524.882909788851, 520.953980567764, 527.168160442893, 523.000821713875, 522.880321233403, 520.796391948377, 524.168555855373, 523.950595817029, 525.036625594923, 530.319920080355, 522.385100548881, 523.832851797269, 521.630287887653, 525.361723383847, 523.675801927065, 518.220099541892, 521.750052585357, 523.996200500689, 524.060916361863, 527.244087359827, 519.354492221006, 519.167117222884, 524.942105087765, 523.657851831654, 524.049035596361, 519.830524185945, 521.437601057977, 523.467071264719, 522.10190639719, 523.966384751939, 527.351421150071, 520.647897140297, 520.017325006449, 518.772739264712, 522.093235385937, 525.555621904357, 522.885367654389, 524.396184323439, 525.158652975604, 523.027946214967, 526.680166566399, 524.509872744542, 525.501171739607, 522.565037931954, 520.770322675757, 525.669817800564, 522.213863749858, 519.114671743552, 526.306486470323, 520.133050693994, 520.767290694018, 521.307691075407, 525.671740336978, 523.474229784022, 519.317756958074, 525.506058230261, 522.909840115468, 522.617324340271, 520.332433021802, 519.714959942321, 525.087848190992, 516.780559574051, 522.185471165099, 530.386307784175, 525.81261930795, 523.410785119111, 518.135880691079, 521.980860103059, 523.372906671339, 521.028052717274, 526.211530361429, 517.608999386821, 523.495911118027, 521.859256889901, 528.295956103025, 524.111519584813, 523.012556689469, 517.801777107137, 522.72979965305, 527.379061081339, 520.960945801717, 522.873816564931, 528.281737297524, 530.017355806073, 523.762808231525, 529.310322964609, 525.394590566247, 522.005847670458, 519.168849109418, 518.482106305212, 521.65895240753, 516.339678529029, 523.326892621335, 519.706084647899, 526.846881388544, 527.257429607622, 525.948129744796, 523.403032947494, 522.686914652486, 524.135676776288, 526.468545719245, 520.720964650964, 521.625850288102, 520.716003115303, 526.542575782207, 524.001805414409, 520.488034005679, 519.342874662922, 519.823327884665, 521.876852239285, 522.255879558066, 524.178967343625, 520.577704087435, 520.733312085463, 518.729567716604, 520.358248057611, 526.641166095876, 521.481872926855, 522.117446186565, 520.016319590871, 520.397568014955, 521.656114567939, 519.487170889552, 521.786905022822, 526.68405004705, 520.308127264768, 519.406865315782, 521.939830157056, 521.148383608737, 517.866807447534, 521.284801405483, 522.031907369141, 527.517702832681, 517.089406706796, 517.997366570261, 523.304517924604, 524.450261062372, 525.583219380625, 520.091468198467, 522.886926375126, 521.559560303926, 520.115837127417, 526.963676456042, 527.791253632678, 522.99148202949, 525.338411124294, 524.510551515797, 523.724129066383, 519.453114644296, 520.649369526867, 519.017487724915, 525.075153587757, 525.870086349289, 519.178739139547, 527.318716151675, 523.433268066447, 521.903949081383, 527.707675707876, 519.731136138651, 523.435360332491, 523.238675221551, 519.409880960228, 526.634267647312, 522.492739681041, 521.339433567911, 519.032631349743, 520.866775975156, 521.314555378161, 523.753848948881, 521.865400270495, 520.490490927501, 523.422752845016, 526.912800575266, 524.176012152123, 523.269909336619, 520.347322574488, 517.666842933261, 524.527756284361, 521.918831747713, 517.282285956132, 521.923908918368, 523.407526741349, 522.923676073508, 521.019781099222, 522.258083794129, 521.955845573346, 525.000262721446, 522.770006155802, 526.443100514478, 521.688182650921, 522.397945394801, 521.459977086016, 526.504203054919, 526.618470665513, 522.25222425368, 524.360280372934, 520.084504713038, 522.697869309947, 529.900112228685, 514.033527312333, 522.382146626894, 523.263680080943, 525.572648181084, 520.662725984841, 523.852064491685, 520.612006275778, 531.425643998329, 525.200592967057, 521.723979901743, 519.205996579971, 528.373507424297, 514.828286732526, 527.989111646545, 523.913653733317, 526.389843668932, 525.707582446793, 521.779803710342, 521.265914651342, 524.454615398063, 527.926741800263, 527.586472986023, 526.998142464286, 522.205667657546, 518.927479404486, 526.358618077922, 524.94062735716, 520.178490297064, 525.567994904032, 525.852216902007, 520.429810258943, 523.591376536006, 521.006981209064, 523.672950592902, 524.406930418256, 523.541136439088, 520.503654820607, 518.006803845479, 520.404114804268, 527.80796504838, 517.460021164477, 524.961926021224, 523.188128407509, 523.514384826865, 524.721338590615, 522.099373615755, 527.384308327994, 519.573221215944, 518.551304908201, 519.004908234953, 520.359562507172, 529.029544173292, 522.692906125714, 519.701563279573, 526.954411887527, 522.825583768188, 520.256242502099, 521.462839087872, 518.712937877718, 525.832034372878, 526.173138981997, 521.999548092608, 520.454996263466, 517.480220616327, 527.179344375572, 522.378706893941, 521.821482190992, 522.772058988315, 519.287385929491, 526.182187224539, 526.303872563343, 524.056786068378, 523.922703664007, 522.311806703909, 524.461251506962, 521.568473200047, 527.294860862761, 525.015920573186, 528.316484513479, 524.356806052989, 522.940263856622, 522.918893292012, 516.729342062808, 524.80137535489, 525.135012339099, 525.227798086942, 520.615942406485, 520.118021623028, 522.823054848009, 521.797452091071, 527.517691905842, 520.513372630365, 520.812732889991, 528.461233418896, 524.76687055793, 523.538891721043, 519.102728204182, 524.058919314825, 527.178039738949, 527.343356282508, 522.903697007278, 525.507514638403, 521.76118429016, 520.583363092302, 518.510780912507, 519.715396050183, 519.358585286236, 523.41804536951, 520.046567739636, 521.17551366658, 521.778449105371, 522.906796330048, 516.977535242901, 522.807449497709, 527.907939034674, 521.618547972132, 524.997659873698, 518.484995999298, 523.112828883808, 522.010953465469, 522.412973594001, 522.081426178274, 525.796250731532, 519.271822770933, 526.504413639484, 529.200218967561, 523.78408909447, 527.207498663205, 522.279054897758, 526.343635895148, 522.748207363299, 526.207419512316, 521.50604177751, 525.201267328297, 526.600350279949, 517.875350286092, 521.176152443268, 527.823453381756, 527.893818792901, 527.513731741273, 520.153943101005, 521.785149277366, 525.612260104312, 524.808872944146, 528.693284011689, 518.400542791924, 526.901855817311, 520.011323178238, 525.828792300422, 525.088841922952, 525.006846324444, 525.258203621016, 522.699591634989, 525.11674195402, 521.482209221562, 523.809190516782, 519.876698769419, 524.89200675347, 525.321904545251, 521.994703013944, 522.091199455384, 522.558229648052, 526.296859307894, 522.761250817062, 521.231670281102, 519.878854118495, 525.354983117723, 526.758699534304, 525.892900557816, 525.649384012834, 520.418720627988, 525.266798273715, 525.667901994749, 519.586180575489, 522.440744925052, 523.704889995812, 520.880182937023, 523.558145433532, 524.731774640659, 519.520659126329, 523.049421969275, 520.899510448891, 522.859511018578, 522.440353189986, 523.186125271385, 527.146369561882, 527.192446555696, 523.483935891063, 520.100278400971, 525.870591767147, 528.356504049536, 524.469803983273, 520.243131265758, 523.95663096211, 524.491689584899, 523.278180450027, 521.337128387108, 524.122926630332, 518.884068391574, 527.754518072823, 523.993067067179, 526.526442775847, 524.72087666551, 527.525367430429, 522.525839900016, 520.903243618116, 519.744546557062, 519.993825556566, 523.742522129401, 524.229212981949, 522.172474369888, 525.527420500448, 517.118878542175, 519.836400882276, 524.685685313798, 524.694593639632, 521.724280676876, 525.839076525812, 521.726931923765, 525.852873977914, 523.603865410618, 517.053226393322, 519.747103798704, 525.699193827215, 519.359435159953, 522.412351217458, 524.101784994482, 521.508560470756, 519.564390714097, 525.472832238999, 520.06357599496, 521.282190948126, 522.215934055334, 526.790698302454, 521.27055721333, 526.216907860203, 519.263709920235, 522.296389327076, 524.210236377246, 525.393539667234, 527.148765082081, 526.044912602281, 519.867167855553, 525.626366745054, 519.688680225384, 522.31356767382, 524.894445214558, 516.944601055793, 525.636598382798, 518.306384604741, 516.109967186078, 527.408451790777, 522.017670083118, 522.092626192091, 520.726272069906, 524.076831653279, 526.532991121527, 515.818210369821, 523.612394634704, 519.074236326629, 526.186193681753, 521.381176129387, 523.930083163162, 523.017563363915, 525.588548056467, 520.4403567406, 521.440181903437, 526.235926796377, 523.898959875359, 523.725653490774, 523.891946857152, 530.687773987707, 525.066952271612, 522.777854030034, 525.281472658625, 523.475711127196, 527.429834300601, 522.414694715772, 524.578549061808, 520.909373635156, 525.242396301043, 525.957761176962, 519.272906504548, 526.873342020868, 524.563038478534, 520.28270431646, 517.229061135621, 524.948001209153, 528.435616715335, 517.831575115546, 522.31619836552, 520.092868294005, 521.224347326885, 524.368969486594, 518.674276965798, 526.299362654522, 518.13794094315, 527.243697544942, 524.528561552013, 524.360533572631, 529.145001305541, 521.338719733821, 528.551121302902, 524.56424863034, 522.819175612642, 523.802559967183, 523.647355520076, 526.728233705119, 517.110163524797, 519.036194366365, 523.274034738577, 521.453705954973, 522.356546039003, 517.457717894476, 523.365797996407, 527.931296121973, 524.678549550419, 520.208155241914, 519.677903371981, 521.494267350328, 524.69436075777, 519.480623151144, 519.808490882842, 526.474441256122, 524.54891330266, 526.921257992355, 525.788702577785, 525.274421720808, 521.20217185776, 522.319077186341, 523.423068119552, 523.064220102106, 521.640669622589, 518.567790546961, 520.571442382586, 521.398061053804, 522.879264220296, 517.892116320506, 519.869041902622, 519.798119047139, 525.656392016678, 522.463631793642, 520.244836732379, 518.373579971352, 523.692658637372, 523.993886681229, 522.029495165833, 526.959799705086, 526.202513138195, 523.89198819016, 524.942134937724, 522.853074383657, 525.497652733584, 522.950814880013, 524.511170629015, 520.233920352345, 523.507288074282, 520.18385969813, 530.149729652202, 520.921239658863, 521.534665194763, 523.625560024211, 523.781569416495, 526.491900863906, 526.869799242702, 521.207209183878, 525.128376483732, 521.158572848343, 527.549180935538, 523.574187361721, 519.308420759035, 527.244947314974, 521.501644687574, 521.922343787048, 521.464194994342, 525.044229109816, 525.360293809208, 519.757399777129, 527.932002557373, 524.806431259354, 518.014516922939, 519.805853223162, 522.141426714007, 524.355585351786, 521.374808387199, 517.380917810767, 526.3757525269, 523.008498169663, 523.24130988843, 524.049769967997, 523.592321237197, 523.291762248597, 524.95403782272, 522.193555447569, 517.862895395378, 517.946691918885, 523.988052172703, 521.872156289276, 516.876722787244, 521.18874811295, 525.210543332399, 525.541507736995, 524.146800204667, 521.357187446892, 521.150435729833, 519.952626715128, 523.61173053719, 525.419639577091, 525.919955699032, 523.95583667745, 525.238661312997, 518.307723683494, 524.680292244315, 520.505624292709, 517.661476737032, 516.079488239872, 524.099112442169, 514.247066965667, 528.384987793005, 527.249066542725, 526.663147233372, 522.015298828649, 521.822243282245, 524.800062456878, 523.633604036881, 528.231361153247, 529.054074370809, 518.863703645963, 523.380157197852, 520.291874376934, 524.108144906138, 522.97798536324, 526.671750631079, 523.886301783777, 526.814731607676, 520.775664160544, 518.894379506565, 519.153772574726, 524.6481531614, 526.988882953323, 523.910661707604, 520.842667079171, 519.390269879529, 522.106074470863, 525.059632155563, 523.946386357989, 518.972368121495, 523.923656517245, 525.37780659426, 521.649654228964, 519.116445322644, 520.006934098116, 523.746417126679, 519.169133280662, 526.050288029547, 522.39008339422, 522.554816347462, 523.728867715404, 525.77759165423, 525.897199086048, 523.678779686727, 525.440544248055, 524.530747264918, 527.247173155243, 522.786550372215, 524.564707038332, 522.603353033607, 526.386923961721, 525.947733594691, 524.476510890856, 521.048995448362, 520.820002437611, 525.952263754756, 521.366131262918, 521.511858974895, 519.523461308538, 521.457355918558, 522.235991579297, 521.645089495213, 523.391344144449, 519.95950044876, 523.873851877374, 522.215393562481, 528.540419416913, 535.294621176099, 522.956915422829, 522.743403895433, 524.861750090769, 517.511055319194, 526.023835239418, 521.798236219941, 522.675209090788, 528.444272533388, 522.555199150211, 517.490681753535, 524.756431772822, 522.423148960981, 524.268369625737, 523.539421718624, 525.040693074523, 520.093361872061, 524.568426691261, 525.440232146225, 526.537852712926, 520.218776657593, 519.292714004141, 525.614793559782, 525.896766761781, 526.120276291638, 523.470308632068, 524.654170368398, 523.111912196389, 527.60081143262, 527.118783090419, 525.702639322953, 522.53734587981, 520.724165003305, 524.257185272944, 521.901711627194, 516.452273028989, 528.329472536431, 517.156420518419, 526.653541892269, 518.386596579935, 525.130838275543, 523.821346802073, 527.235724411435, 519.637946876743, 522.602000159618, 520.670927719141, 524.700706284062, 517.584104775734, 528.559552720386, 529.479376060568, 527.239909016404, 519.519686544457, 520.801409243539, 525.339207157737, 524.567119445307, 525.118206311234, 517.285443875811, 517.025415277557, 526.440251708236, 520.639753844479, 520.624301555097, 521.594860968874, 520.276452749872, 521.937371562782, 518.901374751865, 523.054598823436, 519.292763789555, 521.971331013091, 524.353991557554, 522.858070372924, 518.744400803425, 522.681653033176, 517.905492122488, 524.763170428697, 521.212128739446, 526.166568838212, 525.013292594492, 520.337352703178, 521.712095087398, 521.531827857777, 523.163387097864, 521.677149980322, 524.160642796827, 523.459194116776, 524.689024884996, 526.505108061251, 526.56466886916, 526.124997088892, 521.955516869889, 526.459482889091, 521.13655205408, 521.383173958943, 529.625404131918, 530.146423045151, 526.284021787754, 526.004766384848, 527.385182961337, 521.709790096758, 524.682086374674, 521.565796542946, 521.080684898596, 519.367944883015, 518.19194675436, 518.628026068332, 524.191719040419, 516.092632901683, 523.513791444541, 524.326043795814, 525.178443139217, 521.398189824725, 517.130843407454, 522.525428563068, 525.1393139593, 528.05283737764, 521.865835654495, 528.272328991814, 521.25586427613, 523.983456490537, 517.749079927265, 522.611708103657, 517.587803619007, 522.11459123641, 520.1431022284, 524.6438126547, 523.690780250354, 520.230801627228, 522.026448158646, 524.524782338659, 526.501028232692, 521.603496701841, 522.003204958424, 527.508826211902, 524.37248904029, 520.644482841796, 522.614836323695, 521.813291117205, 527.232191006719, 521.764721889878, 519.959790269924, 527.021362382577, 523.175191925766, 525.326137103746, 524.597888036675, 524.277653206243, 525.911383577921, 522.19891205644, 520.423871069301, 522.152948526259, 514.73861435594, 527.460109002178, 525.467435056155, 521.004022272455, 525.656485088871, 523.130422776512, 518.6591758545, 521.882118191802, 521.515946901063, 524.282141565458, 515.150145106032, 524.74506214567, 522.976375843345, 524.140907150224, 526.294956267552, 524.599492124304, 518.75849739721, 530.80985083641, 522.004363984321, 524.770869261268, 525.3036302226, 525.905792668635, 520.7642350447, 524.698214663939, 524.544512553624, 522.571488981576, 520.155077041754, 519.414280703296, 525.325677585252, 526.322993647802, 526.997673073181, 521.985652495931, 521.821456506862, 526.428218359909, 520.820537667068, 526.748436499295, 523.338029779199, 522.903537362865, 522.900935628192, 521.920272730804, 524.810482845286, 521.109306274086, 523.922531660381, 518.804307978227, 522.642023639685, 523.614425520369, 523.282319398613, 524.265923723096, 521.371137648523, 525.856852487171, 520.712520459116, 529.565011373016, 520.838995189015, 519.749108853116, 521.463292897251, 522.128298795205, 522.958441568261, 524.775502806468, 521.491968821703, 523.310929259244, 531.328340314696, 526.666874304422, 520.644636666906, 522.651894964706, 521.651959950017, 527.541659629405, 524.894493211576, 523.247262289412, 522.441643078562, 523.515152639382, 527.738083507767, 523.500642104831, 524.106460004901, 521.050472380418, 519.23864934942, 523.964607317282, 518.39735124338, 523.928302174934, 522.482033972157, 518.660274191378, 525.782861637939, 517.975340075581, 523.584785608994, 525.064631227359, 522.42285292902, 527.607981701479, 521.173514881796, 526.866514470032, 518.915853931635, 515.978192876644, 522.291889072371, 529.4408151482, 526.910206004472, 519.789055011456, 525.449740769719, 524.487746892681, 521.200629996362, 525.360324835554, 519.780127693626, 524.064940942557, 524.712330813981, 521.51873547085, 523.701075114749, 520.920130093415, 530.023054331038, 527.291247194805, 518.220845445201, 523.439299520543, 523.81914647669, 523.395845283296, 521.815443019782, 522.239045272896, 523.818417221783, 522.520748823927, 517.784696793094, 522.946959032876, 524.220982768586, 524.070049037002, 518.807706762399, 526.527704618545, 524.28506696414, 525.102965430576, 525.985702588306, 523.913557552719, 522.455313763105, 520.351183038541, 519.872527604838, 526.170312696208, 517.761859151001, 526.773852785607, 523.575425617002, 524.331362387385, 522.35420684429, 519.063174187667, 530.914268185331, 522.492065161742, 526.743769452003, 523.289443625035, 524.128352533397, 523.868601753713, 521.618828430544, 523.624154388486, 520.607636460662, 517.859540810843, 522.15792378169, 521.086976482, 520.84745221416, 524.875038798622, 526.364566563338, 519.334564815444, 521.237589769584, 526.118940235178, 524.408872524309, 520.158541527312, 526.974004073464, 525.222684061046, 519.771908143093, 522.185880523026, 525.144025102966, 520.355531272562, 520.546488120172, 522.816989313892, 525.848010251272, 520.491349295697, 515.543865071042, 526.151820772356, 521.316521370745, 516.684435438461, 524.726282183378, 516.664311313384, 525.920965748286, 519.47113512889, 522.599906318976, 526.110680427958, 519.029456533805, 524.903872589461, 526.96545702794, 524.714597453194, 527.268074035622, 526.171332654185, 525.239339621113, 524.649250314968, 521.562639385904, 515.803161515576, 519.959097454593, 519.457832134833, 522.107428858895, 523.760447918487, 519.664666541177, 525.914446183189, 521.402233817544, 522.907125639064, 524.881646906065, 526.747985194832, 523.164238260598, 524.825199928103, 524.098112337452, 520.196079971861, 523.809340001286, 529.451855832787, 523.699284412499, 518.295610850621, 521.662373067367, 526.72404152614, 524.676484436992, 526.394596624647, 524.637444291678, 520.870707621805, 525.414759837493, 521.23126020708, 525.639380472877, 515.587422391609, 521.345225129667, 524.013176524582, 519.225662135613, 523.048241846435, 519.302281005984, 524.641069841279, 521.958444438324, 523.512939315155, 523.415358103669, 519.805064788996, 524.517953375744, 521.192622681525, 523.795208699681, 526.075994245155, 521.250817343196, 524.745118570999, 523.852296082969, 522.829684239873, 529.465967772703, 520.703563876848, 526.521884408417, 526.233198533574, 523.657959616834, 526.455519553103, 529.082005914387, 526.848342465625, 526.258826620254, 524.164000780424, 528.71051689303, 522.483554888303, 520.713152890667, 522.434410795025, 524.83580325714, 526.370456687785, 529.804317209053, 519.051617738437, 524.399531096442, 520.623386910124, 520.190501445117, 525.399807531545, 520.967498419596, 524.064550001582, 523.473335524705, 524.647341598985, 521.928040312405, 525.270181917604, 526.312160597276, 524.866583914567, 528.327939941443, 520.331297893732, 523.369562129135, 526.722855179269, 519.175849660119, 523.959276221333, 516.89905770994, 517.440410121357, 525.360598683758, 525.209090984949, 522.651719163014, 525.508338724556, 523.423567801982, 524.563167484826, 526.71909609101, 519.958337402599, 524.634488124432, 522.203268588503, 522.828854818215, 522.950101383466, 521.313870037248, 519.565240886409, 517.33037608492, 527.957890968042, 523.028953102105, 523.755341727036, 517.397739033911, 528.618676074329, 523.594734740404, 523.151529322379, 521.785087592079, 526.441171331004, 526.576995935409, 522.339040104479, 523.793103747368, 520.23979689948, 522.890596034535, 519.261059777886, 527.374393212984, 527.595302197724, 525.154593967244, 525.785529803122, 522.669605984447, 523.623346273178, 521.583893636046, 523.107338427797, 523.408648206177, 519.156429970709, 523.745079236766, 523.353755214674, 516.921339000294, 520.236280629207, 523.484703952121, 522.762067745346, 522.958672204373, 521.815231140301, 526.185972593153, 525.622365051468, 522.386639372382, 524.133839800384, 522.760515248022, 522.591555034448, 523.842934514113, 520.178995569552, 524.501954963494, 523.916708732206, 523.007481874855, 519.449592652116, 525.072876810136, 519.984096506055, 523.058276796595, 523.619796922828, 524.202599675668, 522.806308764417, 523.967025144497, 516.85736802584, 521.753997513223, 517.56112106255, 527.241782186213, 524.755696773757, 525.658596344079, 528.34147200084, 526.627108898235, 524.423509474412, 525.284684233827, 526.111778434315, 527.551794577336, 519.511652635814, 528.678934875431, 527.174126233116, 525.465296156276, 520.813770908732, 526.530960138044, 523.820170103246, 523.499730630338, 520.497184102374, 517.651148898067, 524.094687491897, 519.766289616504, 526.076674755664, 524.967762203392, 527.660220746875, 522.434410646702, 526.64149790094, 531.886096535315, 524.432887493868, 523.990551534629, 524.722746445762, 526.50260526934, 520.073111079191, 522.398952855832, 523.583289238319, 520.997709553666, 519.38730921205, 523.305270845187, 522.236230317881, 519.618461997514, 518.728571766935, 520.190297918548, 521.845790579031, 521.120635059593, 526.342736811787, 521.229581762776, 519.993486689594, 523.71486441609, 521.040371460327, 520.881947412772, 523.785077901414, 526.138838080438, 520.311097262531, 521.489612517893, 529.881340160179, 528.512451154817, 526.018836080547, 526.546996806823, 518.625686168961, 524.832491476764, 522.089919836762, 521.323912817486, 521.304651523226, 518.116656778068, 526.296430990382, 521.317204898112, 529.124170400713, 526.575145074448, 522.861132149327, 519.020188391691, 526.803435955017, 519.28715172672, 522.602023462237, 522.156078810559, 525.921043480346, 526.062586176796, 521.339351186215, 526.612284048158, 527.443926200215, 530.247263880234, 526.541626712931, 522.614013318786, 525.337985468407, 521.659319421522, 519.391748521541, 521.847695007764, 522.796231916126, 523.936719633845, 524.197411375846, 522.33376202348, 526.132312832824, 519.748283213272, 522.64269058875, 523.376292297119, 523.582144256011, 525.091705745675, 524.145537372822, 523.789808354731, 525.014595332223, 522.769210048546, 519.353827231081, 526.932325675158, 524.087667603233, 524.955600196574, 524.804112385287, 524.323291170462, 526.180324433346, 521.810248478458, 520.133867160918, 520.682601311557, 528.480364214083, 517.232984229577, 521.906862029355, 522.531489784924, 524.715553938333, 522.674414195941, 522.304202193901, 519.523519482699, 526.345509509181, 523.365893525369, 526.77300481461, 528.127131596978, 523.410207630154, 523.195381900874, 521.031092690187, 515.626498052561, 526.55147794453, 522.90625436884, 526.62389469096, 522.14874752224, 523.143998199947, 514.788862280402, 519.339998151419, 520.030003499636, 520.435968367662, 524.747777148995, 521.674103612207, 520.307792280546, 523.661513596262, 520.035034039961, 527.172330525411, 520.255190228569, 523.065724269232, 523.990232560258, 526.441640197022, 524.071001275161, 519.908248681098, 517.41870747162, 522.951728335008, 521.80894711209, 524.385837461052, 521.557040617801, 523.154281777355, 528.873166630847, 525.326474532172, 520.863678401573, 517.94954610339, 521.511971225266, 520.242162076652, 522.419055179584, 527.819121011318, 520.137120036932, 522.778461195636, 522.295267304346, 526.379189589659, 522.132580412694, 519.984602612621, 522.325492999539, 521.728857237146, 529.730053635043, 525.874430843613, 519.093134366662, 520.244345933776, 525.382011823812, 526.570429602464, 521.184713459038, 528.330479538939, 527.44233032619, 522.816508668033, 527.71761834859, 522.673504802428, 527.23552172678, 525.646927641803, 520.398060953362, 533.100269004795, 523.269090190493, 528.732302504683, 521.147058631243, 530.415422198918, 523.906000079384, 523.197189872967, 525.589697440565, 520.05458599189, 526.534909334745, 524.634240477347, 519.340892169225, 518.324159076885, 524.77674675395, 524.888657910966, 520.803050831086, 525.948188707998, 518.106225037806, 521.779046465252, 522.995837371503, 519.716360207443, 525.911736725218, 526.603980859697],[664.90621646684, 702.640598207831, 689.75527330232, 690.029123845693, 681.524030201401, 652.066487422521, 669.955143660496, 688.196306198285, 656.431419427328, 703.877871168779, 690.321428855131, 706.013276385583, 674.965941145215, 643.826803848588, 668.930073520673, 665.401467003614, 673.085103315746, 677.928545517114, 662.933967798266, 674.560659035351, 649.369885092077, 676.559094481523, 678.862061034652, 688.467738152977, 692.636616041569, 668.974176744918, 658.437854360742, 673.954272523017, 684.196681730654, 651.371915360207, 696.317726498532, 660.915899875259, 658.728882506598, 650.67032990606, 687.823954830606, 653.402243812055, 685.618159516693, 681.188983102185, 683.475648187046, 665.526773718528, 663.084652093891, 658.455123963363, 667.851458384271, 686.520896302441, 679.632336764633, 656.600186796544, 682.617009882678, 662.848080019865, 643.09746891989, 694.923158776616, 674.184672799233, 650.731122484447, 641.920290703099, 682.562969388797, 707.533890494235, 669.449313104979, 692.90354651136, 652.360879682186, 683.192677862635, 651.508858485006, 712.246418321033, 674.176692296404, 663.981742925621, 688.397119556319, 661.968044926419, 677.988703906064, 691.142810614931, 669.184736752118, 681.329096587659, 652.177746690564, 676.066251531521, 679.320775958813, 666.002241020382, 671.102879861087, 657.549469102796, 631.653754541224, 675.854233260852, 661.380500766118, 686.015143145166, 681.9666188776, 665.222279402792, 687.418355905309, 670.893202916898, 683.010697764682, 707.256566127031, 684.897908678407, 651.819091669718, 690.41812064686, 693.188730838695, 676.718719874658, 711.773333950103, 633.756851208236, 666.613231540479, 654.41147425808, 699.692733108692, 670.264026577345, 684.093811228825, 690.068334346904, 693.831900080151, 659.400122166139, 678.048858330888, 653.022480814834, 690.28289147146, 669.302387835874, 676.807958636422, 650.426243601433, 692.82787985791, 649.99402976444, 645.161101459193, 678.350324757405, 686.269502127091, 689.827967667667, 657.427632790732, 669.735085990323, 685.003921434461, 662.28773175699, 667.607849006411, 654.323435315843, 673.50779511522, 693.196481682246, 667.883341163173, 670.139127139473, 683.141515012679, 673.895860018994, 685.323287213984, 682.451023079072, 656.546690610993, 681.323228028354, 696.424473359064, 683.101249198877, 663.974451630556, 660.397528530735, 666.814538888574, 646.567419470609, 679.609989208785, 645.548699845001, 669.900306161607, 665.344524661407, 681.334366859525, 680.310009584129, 654.875008504389, 658.707286895838, 664.868480696175, 663.063994139659, 652.92674164796, 647.189138219411, 644.247356627561, 671.165510312401, 692.444836968622, 649.132163231546, 660.561535391151, 664.821688708245, 677.387765426297, 668.937343619345, 671.966104323964, 663.652731319198, 684.240742293873, 679.083847025114, 683.992798381424, 687.337410087831, 696.433709870968, 662.542099996721, 670.778549887428, 655.295613372151, 691.748492113463, 661.02254091085, 703.080379014378, 666.734509179005, 689.235519925586, 690.281620822403, 662.97399296659, 656.150157309811, 687.840907759156, 703.345144175929, 644.873721936944, 663.327927828941, 682.593473423482, 677.136259817471, 678.519780954321, 662.697961106998, 661.153483717572, 682.270029243557, 693.154380271194, 695.625375089214, 660.171050700527, 660.28604669542, 715.377244519354, 661.406919436557, 646.105665600341, 674.518893484707, 681.931896511918, 655.207937897466, 666.691868784174, 664.869274357809, 659.746424336133, 659.064354767945, 662.800677054223, 691.519846334662, 683.684494807067, 672.718832920483, 667.698591971915, 667.363048999511, 653.814841569027, 669.613714994645, 684.15501740988, 654.129923022011, 681.509230746319, 682.677195960263, 681.748410567108, 669.118154315059, 680.979936444678, 672.16059637804, 667.140308813016, 657.315371873612, 653.406097508673, 669.018270155331, 676.459287308029, 718.773250807074, 661.780222153823, 666.908361760879, 665.219303164463, 682.738940396043, 656.908567399443, 664.721305357946, 669.627847453259, 684.856573180881, 693.006039923326, 660.781667067962, 687.385922734206, 663.450169808407, 675.938126935596, 679.086834222387, 675.47801220127, 665.146121721736, 688.399056481878, 676.559314342417, 669.304846980277, 658.981602010773, 633.811220076439, 696.208417023929, 658.649299589292, 693.912960612535, 647.241643972042, 686.256769184114, 716.446766804308, 704.062537548954, 665.27301760416, 678.50815950622, 675.083276771516, 686.452216591232, 680.343119634739, 687.215590527803, 687.986373468982, 655.034202443865, 661.548422088572, 678.461124444485, 640.026180001177, 688.750027190468, 665.135860589858, 660.23240445309, 673.479420623562, 662.865957809629, 667.166553348905, 662.939618435901, 663.569413289816, 693.540085055804, 657.314321589264, 659.599343010913, 666.080404827889, 682.651415952704, 699.420514931087, 674.59752526619, 661.673980646707, 665.1036103921, 681.662541051874, 669.788478447592, 646.644990190657, 652.608717950665, 706.908832802942, 650.389984791122, 697.795283369383, 700.328636286423, 680.79135343956, 659.647506448543, 668.2828264259, 664.484138173139, 683.344455424929, 649.202757500956, 653.678179793782, 701.868662673255, 690.653031203404, 674.716700854782, 695.383003050687, 674.646316612359, 662.653819511442, 704.302200250366, 646.531726302105, 686.019737944247, 647.111964791507, 669.600912907564, 678.746435734098, 677.572340858649, 696.198646490434, 676.684818906062, 680.681669804928, 644.79066748621, 651.241287167757, 652.448741405221, 694.069954869369, 703.178444960496, 674.266527802611, 678.839053900122, 639.854081058313, 687.947332337393, 675.752151547902, 702.528403920385, 687.668424896997, 683.966093288978, 645.78928954745, 664.108603929838, 688.316096686885, 659.90150489673, 691.892225454249, 675.630599495402, 684.306269649524, 694.202585173267, 648.904433879375, 660.697171496282, 683.119563028868, 657.560233100666, 674.666774532702, 671.808545175322, 677.710551723113, 668.47227757421, 664.395031878247, 687.859562031736, 667.740331450032, 644.339495895053, 688.385305024895, 685.507366305828, 712.891201506023, 703.446754423175, 703.763598518461, 644.243347217158, 692.483416423477, 660.221020092689, 682.435945398188, 659.616141225531, 658.769419093864, 656.212056738323, 701.674147777866, 679.188941116098, 681.368082915095, 683.528735404532, 671.437754229504, 651.547481762417, 652.169197659711, 690.625583552521, 651.244906954201, 677.432107801012, 676.847533548059, 668.344531223266, 645.239628348679, 672.6874765193, 685.075011966129, 673.369968116642, 679.946202721752, 665.161729377636, 649.074035030911, 680.695918733575, 675.246458877864, 679.669482232138, 685.067674888176, 689.388801426914, 706.600814157557, 661.972348463384, 666.822118493823, 672.303025784014, 671.892819212541, 676.740926433815, 667.437022721394, 639.880625926735, 695.090623164412, 660.594133534499, 669.91470843737, 681.565259082791, 685.672471433548, 687.659837147961, 660.265053426263, 697.578550278432, 685.743512289101, 664.454562102592, 696.156205143348, 650.77341972991, 669.077690941643, 650.727490131108, 652.137874201456, 660.893914938312, 669.313241242678, 651.097427485082, 677.473885073254, 662.528077726126, 674.903493467218, 682.656376132024, 696.110747307524, 679.247847637113, 662.691241664964, 682.661997236169, 668.644981668795, 658.313130776981, 693.855898930015, 642.780132456636, 695.292740010358, 695.642057372151, 669.377817515019, 687.669149412909, 663.351890897178, 690.893406456706, 689.435440149014, 699.356015823118, 682.000483850617, 690.501997310429, 668.624543175833, 672.610975858408, 666.3737212661, 660.070791394082, 667.357996490062, 694.303560207032, 673.994666522841, 670.780293818617, 660.542723189783, 672.427550669406, 652.494562061006, 649.100458792969, 661.391205088741, 697.606794193609, 669.690788666629, 682.859491510013, 691.830627857096, 645.946080376498, 678.978164557182, 658.578482291142, 681.007732391284, 685.754389116282, 647.712277486422, 686.649915214265, 676.019290197036, 670.05997193053, 651.192999715035, 686.636980187067, 673.630881264852, 676.888692727197, 654.151217059027, 688.106728088507, 650.02688418674, 663.254276109436, 679.107904995636, 684.959112820689, 701.135435715183, 674.774202932185, 691.339666520041, 658.06942525974, 656.431103233717, 678.409815706, 648.538877226518, 682.520959935853, 643.481390122852, 668.934420335483, 700.863143603656, 651.794879867644, 655.619674184735, 654.369786993631, 656.167878766957, 676.421261709538, 643.641388494462, 641.176909578543, 657.446233385532, 673.456392479082, 705.145313217417, 670.44961831738, 651.384298238805, 653.642362411823, 675.688569010451, 664.149645198911, 696.076273745449, 667.975257487738, 656.369752242896, 701.654834574534, 695.873333896354, 687.49826379402, 671.55175378302, 674.584296831306, 687.22297725475, 662.569035841898, 673.260895785381, 683.360468999184, 685.243659228523, 672.39663803503, 665.527624560074, 700.315328201829, 703.967012702426, 683.954881343155, 646.799763973853, 680.696195776939, 697.959394917717, 658.007805059278, 658.409440931906, 675.682900320418, 673.799999216775, 687.037235563271, 688.303515377293, 652.935975305231, 650.08265158423, 674.406138582285, 676.041652283461, 688.0125383818, 665.174645665571, 689.251999120684, 693.635812941282, 657.090346631667, 698.344827553392, 666.736450060515, 687.321197439659, 656.185333058862, 695.791943698199, 698.594304199201, 649.338496007484, 672.241609335025, 659.868687563771, 704.049097414695, 652.693183704625, 649.86817676083, 666.492972123254, 658.713911060719, 659.068666399136, 664.825979385852, 652.617772711173, 664.834490544285, 661.671823817952, 660.820544919303, 680.643881039324, 669.14512084071, 656.467173235507, 658.093896313845, 652.461808866251, 667.267513243467, 663.488803245858, 681.616473642851, 653.528372184704, 711.719618764056, 659.302146164855, 667.607426418469, 652.170789008946, 699.723223430668, 685.700862833153, 663.510148525722, 651.547435586068, 664.223036280781, 677.733087749549, 683.912512014415, 662.199154771251, 676.487534073017, 661.634754593025, 704.77824556346, 625.325903928263, 701.185090833741, 673.09471950538, 691.254419303686, 673.705326770004, 667.968037949402, 682.793246721603, 670.94033511397, 650.734825688995, 667.497392866293, 720.329284146945, 651.211920589265, 690.861640431241, 677.784594434618, 679.625048134814, 673.633205401526, 678.993843151627, 676.726185729191, 674.625611542172, 674.306376920163, 652.714808354776, 704.922991480004, 654.946787600803, 689.447306396467, 683.860275749841, 639.561157911796, 663.229209136844, 700.479849986007, 640.359876456795, 663.189559965258, 674.610552798556, 664.67290924684, 649.383167197079, 645.672854200231, 684.587381315917, 697.818971114776, 684.513391812797, 692.170955000863, 678.352988111498, 669.577529106277, 646.769561548843, 683.761157963278, 684.989066190043, 677.725567464497, 670.186325531928, 683.49250599667, 646.634748684396, 666.940359406628, 678.292313705292, 705.365687713498, 696.531251392194, 666.686343885621, 664.799172232522, 677.7851316452, 670.775542417451, 664.082215252724, 641.125981962553, 680.447152088831, 671.883580897535, 652.119355568575, 658.578526793881, 668.863539686217, 681.453385078797, 676.153735070079, 668.459566588033, 649.837987816501, 676.242854005401, 672.425854564785, 674.482521038249, 692.800288323342, 689.164156834636, 637.303999457016, 671.464937872083, 652.662553777944, 672.195936518838, 660.784936462218, 682.294340441925, 689.543980318943, 673.163963046175, 649.631356428559, 675.897258359469, 648.819977133939, 698.339302909584, 676.969975784424, 657.54638872291, 680.200079498188, 660.47946573172, 669.031262473747, 676.598835063877, 664.111985673782, 628.48941358364, 693.618245728547, 676.832867109466, 669.964248258256, 666.089357474141, 645.270284863862, 661.100767232442, 691.146453454815, 683.626329188156, 669.050437270605, 668.620893194044, 682.763443986852, 688.362921812287, 693.426185778357, 666.642137736819, 682.401575459821, 701.715495440008, 668.440363670322, 651.63560906559, 691.613571490497, 673.324532761461, 656.419633613939, 666.676882423382, 693.093379959095, 684.633019173826, 651.169632642527, 656.725036877565, 704.170346266054, 659.925307981376, 667.083020166747, 668.095507522207, 653.953528035679, 661.954412416752, 666.765996215003, 667.485708013353, 685.923757957406, 662.178830943272, 685.760436742148, 641.854217640321, 700.773116285573, 657.569227980264, 652.181100580195, 634.019563892677, 671.119343568983, 654.326786909831, 678.862601258144, 667.993037908068, 675.295524932018, 660.671532543122, 642.140773834173, 685.648362527997, 695.607755312795, 670.871210551399, 714.870647120697, 678.315916640641, 652.62743856508, 647.292142907824, 640.941222121388, 666.725624619151, 675.818996522579, 692.90530442784, 648.271887409213, 695.181536229406, 677.997144357407, 670.53445728399, 688.248404555322, 674.610958869757, 671.412975239247, 698.703450399597, 670.20070075886, 657.331862929534, 673.634019993058, 672.796753161472, 673.574168705159, 695.949929755177, 667.085091245747, 656.62479333164, 670.432115867615, 681.735276286276, 656.123822412009, 695.898925060473, 673.787642748503, 654.758134851625, 661.264339593833, 670.913828769635, 674.331625892208, 639.758264851079, 653.40595924322, 695.456632653116, 673.185816174732, 693.183248748706, 662.878923352634, 679.759973098222, 682.293527923191, 665.43923437733, 663.310543473274, 693.245782335779, 647.162130962772, 671.775142243207, 705.817768728458, 672.988388972709, 664.678394742695, 682.247590867213, 685.955671044719, 670.892243525784, 670.185026201191, 661.420633552544, 664.474611243033, 642.178852318053, 718.96149810437, 642.890683254877, 674.655248534913, 657.508562824489, 665.575686814765, 669.510076310403, 676.672146413585, 664.082670414925, 690.064913649405, 663.616540048823, 671.926863326984, 664.267234602659, 671.167633047029, 684.788466771675, 659.73047518821, 655.999877363062, 676.00047045289, 649.343528865752, 678.148023212288, 674.085951462482, 655.639158810383, 677.100186641315, 684.586126319405, 658.639330276816, 657.067785706216, 661.450877005956, 667.167133682684, 650.703668674718, 675.457655365494, 686.132434651577, 667.942693021717, 667.005295530727, 708.202166215616, 697.168680379883, 697.102957496259, 663.914491530939, 664.619511207158, 674.644904125898, 661.860949328872, 685.478422003835, 688.954603205876, 648.149810579349, 653.374045873193, 674.413651302015, 661.65331486248, 647.8680138447, 687.792914412017, 691.311294199763, 684.688123559879, 706.566498870836, 659.325167511166, 640.088528660103, 668.280859536911, 673.696874477065, 726.723607800743, 695.014298423531, 675.752652544958, 685.531991387143, 680.357321879444, 658.003717674761, 676.782022615677, 701.864383940962, 686.176343560538, 650.944371477128, 656.689818248515, 671.49241962339, 681.968650031037, 693.272216378612, 669.199794175124, 668.609012101529, 694.562676721192, 658.155482428755, 667.863552461088, 687.132229902806, 646.140749172765, 674.967570417543, 687.931600333613, 669.705268067354, 682.420031641827, 668.221016142902, 657.610827274899, 650.677228664872, 676.545207572255, 664.497407409824, 691.035619738641, 668.040759907023, 682.81762956831, 672.832019127516, 674.413829001273, 667.488038269796, 687.204520813346, 685.495874786331, 691.198403983686, 664.712832253978, 669.395142742709, 680.160350333213, 674.753795806731, 666.637815992163, 674.595902549146, 683.722389836449, 694.221610273843, 665.236138968316, 676.994338451523, 667.057699805141, 681.984651059366, 696.22654617575, 640.056811932673, 695.410813203199, 672.471555999396, 664.612245645579, 659.627705542707, 664.34876377735, 690.287509768321, 670.503888854944, 648.943470813359, 661.129120527153, 678.762898383006, 675.463949955284, 662.180194062326, 699.015584945274, 670.841861965939, 698.869323019443, 662.771265645028, 664.898622328713, 672.619733451832, 689.783979771645, 698.140564401152, 673.859670249305, 660.449909815571, 686.543907632303, 682.598844929755, 654.024601208561, 652.082987963147, 681.113905637337, 657.97354066729, 673.025114149138, 669.083177748171, 672.744246365527, 662.811792952563, 682.600834162, 654.356484033074, 701.269118753254, 682.085444249223, 685.714378503234, 677.922469186111, 697.634055110996, 635.953672750188, 686.661072415316, 646.244367180657, 675.410199381206, 671.111638443787, 680.692501253806, 691.113676607479, 654.720906738032, 660.907525638017, 690.360380043482, 655.644111031167, 681.127189213241, 683.847437837482, 644.281823337932, 662.93637128771, 630.39145785183, 676.715194605998, 693.198980986518, 683.02491794308, 669.706010410129, 649.495464308114, 639.065312589936, 669.699792627927, 651.866154644221, 686.524542996016, 695.223339222803, 642.062507071969, 663.992837603521, 678.452343179175, 678.480248729958, 671.404378855564, 669.495947506551, 675.115388102231, 674.730747861814, 704.591240112455, 674.530820018363, 647.4457546722, 666.62074306898, 642.013190484249, 664.517385935079, 687.390832983615, 652.593691309142, 667.179582934023, 659.732976868985, 650.255508499134, 656.49386963119, 655.332043837909, 657.75276512671, 684.409762314726, 694.107874423901, 654.669130273081, 661.009384177482, 661.78050762817, 667.199984632334, 646.952415006228, 667.996842872818, 674.008673355277, 656.41765135418, 656.998631989855, 679.603619134338, 685.270987409187, 646.977417494737, 647.822053743878, 690.283455260364, 689.968743177046, 635.013473526887, 678.152370745452, 670.187795133599, 667.196269973074, 688.099064793819, 662.673161568423, 663.033831092992, 689.401894272793, 640.152833551279, 646.624043711476, 677.415938990484, 637.1294816726, 655.720183241313, 671.17288261045, 702.871485183759, 635.023060238637, 663.432475114805, 682.116745539679, 708.605706614151, 650.296403926413, 674.45715843455, 678.29744410247, 687.87849463066, 691.543151285936, 661.151601937329, 670.374310903659, 674.556108017235, 684.165222880459, 662.163038441947, 675.903070910849, 661.385700182837, 673.143949005315, 651.056511733134, 688.980870703074, 671.525164983189, 676.593469639277, 658.719693457065, 680.254163360348, 692.964051830707, 653.166404929877, 688.179426931017, 652.541540795667, 663.848866791274, 668.627889620197, 678.879451249501, 691.829860260954, 649.222901369244, 673.116698413443, 656.058350835942, 667.140699522814, 669.416782386327, 693.294045077137, 659.497539329926, 670.918980241499, 703.51524794877, 673.726184510159, 678.305375270128, 695.953620901277, 675.53086006775, 681.899859684902, 670.393670533579, 649.814327371568, 694.705798707446, 704.436020283098, 652.915258799194, 673.770086796599, 686.050026977237, 658.47601488566, 686.790163827866, 659.372403317348, 659.371855402449, 681.515692032171, 656.795357728185, 656.512222057589, 666.501376498531, 643.856020990727, 670.373241909083, 701.687963494436, 656.296629654969, 662.630852660369, 630.264450105459, 660.490124156337, 647.071117172952, 689.903803107821, 646.408907151809, 674.312680840894, 664.419401005373, 679.27072940148, 663.11762205118, 653.497822065069, 664.175043950865, 694.11821750987, 690.369636160068, 669.811788754563, 667.789074670424, 692.275677372398, 660.422152199335, 686.549926558771, 676.610772172216, 671.877023068893, 704.000757279829, 662.948864003691, 693.543023563521, 678.008046758652, 689.150576000825, 671.476776066968, 681.351998747424, 681.0252391548, 666.063391840459, 653.837740751707, 680.584679110129, 662.605906547112, 676.756022926641, 687.272226312948, 653.115417818924, 677.603745724501, 661.352842634587, 688.572714979023, 687.436245219625, 684.67698473604, 685.896770897808, 652.029139185446, 679.070492769139, 652.096531009168, 684.695799347086, 687.81870677673, 664.096638965477, 669.056391625807, 676.477649112663, 658.406975631603, 690.635384153151, 662.176721356503, 689.06459579318, 689.0930239196, 695.109447769438, 681.813740973788, 656.084078010442, 659.314363493081, 692.773684537943, 662.023961630369, 650.427326080135, 685.080632139294, 657.036991775512, 662.120558731143, 676.882790598687, 683.537686618042, 654.90095684246, 694.132444869667, 671.887966544582, 678.372450935592, 652.262270658203, 705.018957558816, 681.481348413786, 677.105933876641, 643.786404023441, 666.051147854763, 710.124204054196, 675.216629542196, 693.455635913544, 670.47016177482, 678.599931143713, 673.907562836742, 673.139501640667, 660.869712457308, 678.906915752979, 665.464608192834, 681.014679141303, 711.202492232491, 672.849915070867, 665.383536185793, 677.913599421508, 635.784048563863, 643.041921275554, 680.68405543736, 686.56895238243, 698.911942883387, 695.358110470358, 657.89307767137, 679.13569458128, 662.993640053607, 640.552982107936, 676.58223161328, 646.734374848363, 669.070890840392, 675.813673767303, 699.834158706245, 692.872001901007, 692.472781593319, 657.343456163984, 682.711762761205, 677.901444857227, 670.123549522881, 675.103164217949, 684.611507550219, 648.789594786852, 686.455701394431, 680.020628136584, 655.630086980198, 692.637531853092, 668.645120638591, 664.948222278138, 662.507470002122, 656.510271274491, 630.877790527755, 688.458484718371, 697.877701118756, 701.802198561351, 697.656426105828, 672.625130173774, 687.099956106936, 680.571971466706, 663.109765645476, 700.717692812973, 647.322473517015, 681.832382382354, 667.346840541047, 701.50692912894, 663.053698949933, 657.535119305322, 692.842038084097, 702.697243609735, 658.434833162846, 688.223263589876, 661.728570930015, 652.174916007059, 667.212675102562, 687.961165777043, 678.834865695385, 658.291851169276, 645.725532066351, 643.909758693041, 675.932512004066, 694.716638181351, 676.156824766461, 681.137258406088, 666.757434975761, 650.049189936481, 672.028952388072, 679.743999094959, 672.886166952607, 666.007196539436, 662.153624652587, 658.501309754853, 666.971884195211, 686.987111413479, 678.987778517117, 675.973419650396, 665.056196159423, 679.658221152173, 671.976243006541, 658.840160540931, 684.458977173617, 689.203825469747, 660.04117858486, 693.83526748391, 666.951892361678, 677.037514993263, 681.593101034721, 664.100851072485, 687.315741520992, 660.400769671616, 674.33084753616, 667.45676457866, 681.743725933844, 691.754936791098, 668.730921188623, 630.853437555434, 672.130507559661, 684.738581373277, 693.477828476206, 668.88337666967, 689.787089297737, 676.105613062151, 635.594727832582, 693.319349438273, 677.138928518735, 651.888913752097, 720.219444783781, 654.940170455459, 682.270154281083, 660.736306820392, 660.249930682702, 668.848652816248, 692.952034113383, 694.351317380116, 662.45509363781, 665.331069771738, 633.387862840113, 658.132979653882, 633.461668085306, 678.076819648593, 660.435582030023, 670.228213573122, 664.187041677927, 688.382771651292, 706.221916241714, 676.6292412972, 659.500403623198, 693.505286160205, 670.747242078046, 694.091666788708, 686.999476972717, 674.942203513882, 689.626736235386, 695.298478405528, 690.174514200923, 676.969522302318, 682.333596077441, 679.759986650181, 683.187898647232, 682.79094298283, 658.699245792148, 672.389757929643, 644.019357010541, 679.014627472517, 682.990294353733, 671.153021108843, 691.032560842127, 712.747007787284, 683.55629177667, 687.385843785363, 671.860756365801, 660.657911426508, 676.331231874496, 667.212480016841, 666.523251210891, 662.858513456971, 645.834935656595, 683.025814557054, 660.626243304388, 669.734975242874, 645.446215916816, 664.013298247722, 680.836410646975, 683.116060088132, 684.69421541226, 654.548180708472, 626.862526481788, 682.752621190898, 690.908529575819, 668.258574263332, 677.365948727872, 676.886827686175, 679.396897881173, 676.391164946016, 637.491152718561, 660.51050481716, 662.782706906752, 648.056263224297, 626.366407911632, 657.90957585782, 659.471063843809, 662.780135646646, 665.652437028692, 679.098611134445, 650.596269488244, 685.425351302291, 670.852649627363, 670.199633594605, 675.001629959701, 675.541804485843, 692.249761415397, 681.999920803036, 672.32443871675, 680.801630055751, 672.984198588517, 655.262965085819, 692.184254289451, 658.972971040042, 685.459399287744, 653.77034285448, 667.782424296121, 675.336087354225, 714.818728339214, 682.360898270078, 639.34574922565, 671.074899894978, 675.108617002193, 663.177353614929, 661.823230169223, 688.407587237098, 644.762629587398, 662.556606446757, 672.030911632586, 692.034855680099, 676.42323274357, 635.500333127131, 683.666083659087, 673.613270602349, 687.72854523278, 665.607435786022, 678.820274382931, 631.275582473957, 686.549890487543, 691.577497788829, 672.942625558167, 671.294724454627, 697.193332952233, 656.076585558382, 680.130709079591, 657.90610678831, 686.434683029888, 687.342450777705, 677.567962741476, 667.823632793537, 667.927210864238, 678.198817669257, 661.800728624079, 676.536608915882, 676.336014223903, 647.955476639288, 684.994295032773, 683.409504274664, 679.672958074852, 672.508309720945, 682.815294627015, 669.559299894648, 659.304159633585, 692.242014397298, 657.510242466711, 679.871961493332, 660.507038407438, 683.785857578202, 685.99660806568, 671.52856613732, 668.468129287105, 718.381689733902, 680.34284526623, 654.112626935369, 663.453071278392, 686.6749519153, 647.013543523924, 709.628706760182, 692.516805019577, 670.977952089108, 662.937786057359, 677.347276292232, 664.786116553141, 688.827309790492, 691.871042405421, 674.681013197932, 662.712207680506, 682.450015029089, 689.169206596193, 668.903338872553, 694.660986156867, 656.409884825779, 685.148883764926, 660.366757659844, 658.245624221156, 672.055651188595, 671.215164688777, 648.871686230293, 670.052330187277, 669.375102945138, 673.598296473901, 665.233294657929, 664.206226478695, 644.602246237348, 647.71549674436, 676.131239286718, 675.272557113383, 678.622173205496, 661.225503804977, 649.580145833442, 628.118228947941, 658.49970344915, 648.645447788368, 640.575943915814, 676.289090146714, 648.45868554201, 666.667550918846, 675.997055938738, 673.310589151358, 681.174189162206, 672.31638276128, 665.567840448814, 668.217332927219, 692.815037693355, 714.380479780112, 667.803683855864, 708.489060772343, 692.915582040665, 657.935890824333, 675.478783076895, 664.887144620572, 690.248675027436, 637.502964578568, 680.307197383724, 680.582486393988, 661.305852870428, 676.266163780363, 670.618685811712, 669.975612574812, 648.900321667241, 662.954602493747, 679.500529010773, 683.503595557137, 673.455033977709, 682.448878238443, 687.624651995973, 656.891496829463, 649.89948242658, 665.745053669535, 640.090130466595, 614.354750597624, 656.254255837743, 695.095541222452, 675.663910779196, 667.698493061724, 676.087125690069, 653.714329686507, 673.895056701691, 657.143697416922, 660.245912762269, 675.75496196812, 682.307635960511, 677.324942764001, 660.05987087406, 671.750809285127, 671.118466368627, 688.98972164312, 696.352790864369, 641.633714766181, 658.072270803906, 688.553070213175, 695.063833345931, 657.909103875265, 674.70204599819, 674.424309948806, 658.5043839966, 694.843399540014, 662.641806032105, 662.136526833904, 689.582029675283, 685.776449105052, 655.011769261389, 659.235779554182, 663.484868740648, 665.655549535491, 685.090692494856, 676.303923189007, 697.818517608438, 692.73961045577, 644.209487375948, 671.953072106786, 696.586339654115, 679.918543179367, 677.491544068961, 657.516405226413, 676.802358746904, 665.31680753974, 679.765162782814, 678.582480812179, 716.098362520849, 642.864788927248, 656.96048103381, 672.36441403831, 663.652782776886, 646.087671339244, 644.395924957723, 671.797883677995, 669.586929310962, 691.723093277178, 668.669853106143, 697.206929650883, 682.836166871771, 674.14180584879, 668.73565691394, 673.885305576601, 667.64899271472, 675.627271663102, 672.255838635807, 656.293103896873, 656.926613796086, 658.443648540863, 655.252616105618, 685.355854067323, 669.157562195755, 664.002187532101, 701.839434578091, 689.259331569284, 657.87424176438, 680.117516432642, 684.218526955059, 662.579983903993, 667.888626384544, 663.767712455814, 669.043253848994, 682.690949202012, 659.301984286622, 696.332219164417, 670.899901354977, 673.657670163186, 702.191910132158, 659.946848742057, 678.268954867279, 653.803567260782, 694.169142613334, 685.928360414684, 657.458589143843, 660.306941682602, 655.167333588508, 675.117496100146, 683.838692421945, 684.683277452904, 676.644928983569, 660.521653237143, 654.840394989163, 686.06421683326, 696.484321203191, 672.842776752591, 679.777948779523, 647.783218881706, 715.983208202619, 660.744680593262, 688.77442382123, 658.57122173581, 677.73015782956, 672.454471399562, 660.695410632208, 673.713160019575, 672.229820978184, 670.559610848112, 699.947681263767, 637.271363626778, 668.66319042912, 698.27058116287, 673.722673743207, 700.187587810753, 690.435452269411, 674.391173372758, 662.367641201081, 662.510787610421, 668.309581287098, 662.364878283654, 684.294902192016, 676.256268338818, 676.397507408816, 651.341292863401, 666.974927140255, 674.569626229935, 700.094172784379, 654.920984385102, 692.006719254245, 643.940790712844, 672.709237205089, 677.222982388935, 654.60704933728, 660.532551031789, 664.489253536978, 700.466117480027, 673.340546316573, 681.696033255431, 666.137842988618, 662.604054678183, 637.796404560377, 691.370373020383, 645.950206352652, 658.749950776749, 695.187030474727, 639.144378045681, 691.467130282086, 692.302347842794, 680.217407682224, 645.703292089234, 677.153527230227, 687.927570050409, 686.011286018121, 658.107924042147, 677.848704836192, 691.782208172216, 675.525600525369, 648.488611741272, 665.347328014893, 669.723238205778, 640.775202381787, 689.61252808142, 662.799234953546, 652.50431890261, 680.190481744484, 695.813300482694, 701.930858914235, 690.338612185141, 685.154391150172, 659.147727824583, 707.223028884425, 682.926980800656, 659.295723793193, 652.46309848239, 702.813146965578, 700.372076690391, 674.898193499427, 691.084514582692, 654.411356880637, 654.027367257156, 680.708782278979, 656.40393483215, 661.679967322038, 677.31820620381, 678.859720729391, 702.213462350123, 659.99956478249, 669.143414349983, 674.452865155818, 677.244813796513, 680.485834166973, 679.49216407235, 677.961359911999, 644.763561148866, 689.799891821426, 672.083725139601, 678.327416404933, 666.255977088622, 674.152620774631, 660.724043598843, 670.853485256078, 665.821783647444, 665.420305139973, 675.139933689804, 654.105966659985, 665.401098810345, 683.108896347171, 660.101934445195, 644.397517987605, 697.507620783366, 678.728456192952, 680.043731163208, 692.702482537525, 653.867408396788, 661.31674137699, 662.479279485003, 661.512575084668, 687.170121351952, 652.811181037149, 698.765583408036, 701.969098794092, 677.309088227121, 659.374368468879, 676.415213901108, 669.398530489245, 640.577671108234, 696.09490933221, 656.287795128463, 677.176153615594, 712.243341241646, 666.434556904018, 645.483096831239, 659.872867842797, 711.190151978404, 695.34927883182, 674.575049473901, 690.50459723388, 639.749664296063, 673.283797465939, 655.225094205604, 649.904383406704, 674.721383107041, 658.682952168433, 707.645508634138, 670.884800616739, 654.550210249444, 678.632571352228, 685.342158257614, 656.05074209631, 664.319101558239, 666.193516244587, 639.890678623784, 636.435091189831, 695.36620696501, 696.107686126048, 652.051226643635, 684.743594037631, 670.96283136342, 647.747705825153, 663.577675805596, 631.510388127303, 668.959067524883, 677.837171652018, 672.685072817381, 684.252958524017, 664.373347068296, 684.039994072026, 709.079914042472, 652.783806039487, 686.57475686573, 702.21563910454, 654.616682418097, 666.021799643304, 662.001843532003, 669.388281619218, 663.613798105637, 659.782046223747, 654.973746991708, 674.872793635548, 679.919578131675, 653.242824686604, 675.035404625712, 701.241086874538, 652.874041922358, 663.947855305815, 696.517393462752, 668.916515111385, 682.706967336626, 664.11041436553, 679.506273326432, 676.008291978961, 665.989634799051, 671.319357846202, 675.801009631076, 673.422851756518, 683.596578728188, 626.999612486985, 674.748134962595, 650.368486918556, 653.90992445717, 642.94898261731, 668.270196791221, 668.528069777889, 661.441167886591, 656.071788246641, 645.445074203604, 676.597885619093, 679.485265995592, 652.097720044028, 698.621144330583, 694.234773935585, 676.03526599529, 644.526762871884, 665.50027805908, 697.393506946833, 650.909568228294, 668.730856481032, 699.021147492951, 685.849286498388, 677.813744726886, 655.913755121296, 678.296179635813, 661.722042817745, 652.229681002996, 694.697126142245, 670.166456978824, 670.555212882145, 698.76639702513, 649.74159518683, 681.092570063968, 649.902516966894, 664.133573113696, 658.296415212373, 649.786839464642, 687.018795008297, 686.395256707082, 697.334807909751, 648.904388520038, 673.921132177575, 651.667779111701, 659.13288048667, 646.833610294986, 630.857036680762, 664.502258362972, 669.327970877891, 667.52398543559, 667.415373666919, 662.559453541499, 683.345687990791, 665.202393936726, 673.962565066552, 679.848976714208, 671.699223553126, 680.785922788781, 685.421552396381, 704.589642294281, 673.048426349238, 694.195732974714, 680.611272685337, 688.710435285251, 681.97356382796, 669.955104414722, 683.180503766804, 675.708100180824, 663.170587858261, 672.46029397255, 693.127009232887, 648.597973648922, 658.129579789294, 653.520594369163, 682.822998262382, 663.794460564371, 682.996269618308, 663.981196949561, 698.249252356692, 657.984956979211, 667.01702318999, 673.403448802474, 652.405736305596, 688.485524798984, 669.01529053484, 654.316639480985, 679.499287184897, 681.679574025657, 652.892343799484, 683.527232354073, 691.304381191656, 648.251501389452, 659.059941284162, 669.315469548786, 651.096478483567, 677.957422745792, 672.750628013419, 653.666880569597, 654.27072037217, 676.423564715443, 704.06029317512, 676.677558682243, 670.001114871382, 697.116192923286, 677.368758333623, 660.507156348307, 657.257954526729, 675.685108367014, 687.01687063266, 670.456067406632, 675.051487987694, 703.997051772985, 684.47966876558, 680.709505339291, 663.774437539923, 666.861417003719, 701.840619223157, 669.460509242256, 687.721302545865, 677.147145318466, 671.206231372234, 666.09907131709, 670.162747561511, 673.288075758738, 661.593183530616, 683.828349094962, 680.156830663171, 676.441976163816, 670.512391137291, 664.237016388526, 659.129103849621, 660.074416844369, 696.308702687002, 695.616479458113, 677.70360995652, 694.746531111602, 702.907670686875, 682.757709587212, 661.818754501876, 652.378743940869, 659.524661142877, 660.863782120372, 661.15658666305, 657.478697611129, 700.646642894607, 640.039313091005, 659.983040338118, 647.65061525442, 671.800110174188, 670.388578466775, 667.87912705366, 658.049106561909, 648.870077273813, 691.079639763145, 675.75059902494, 617.281876249823, 670.077584339658, 683.393867632169, 643.648469832967, 645.129908811404, 681.587300226072, 682.688251384484, 645.531843781912, 695.022814431952, 653.855805349284, 651.334339124473, 676.942280288375, 686.087107098268, 683.984603140501, 676.907543863183, 648.853225429346, 660.99212054699, 660.663797516879, 693.284993568517, 663.487149170298, 675.249564012676, 680.989244254216, 667.412659773942, 667.980611191759, 687.453282663864, 708.592511485075, 660.156042872085, 690.408268054831, 658.268260710335, 686.364066201722, 673.49162395925, 636.289347547299, 654.03111227278, 660.383789349535, 674.827449760469, 687.603125637383, 661.603823860945, 639.624988136948, 684.323072246432, 686.595779523889, 682.456309391653, 682.841355355853, 695.398380212459, 663.293555071607, 705.209035269009, 665.192146602231, 665.792604391717, 661.213804907354, 665.15666072465, 657.216754605657, 689.339880109289, 669.685172871408, 646.098742304827, 664.668160815791, 632.2795270557, 693.108100451079, 659.314618794093, 666.353530173262, 655.525834005284, 677.883258769467, 669.037042577629, 645.201467973364, 687.887165890853, 676.809275265775, 661.51667701324, 678.539927853921, 669.82934749791, 678.179798876506, 637.128740960559, 680.674616963401, 678.089664037989, 711.271247105701, 666.950839811526, 674.743425958063, 666.611522143573, 666.51744508459, 676.12330026685, 698.046355193429, 664.385409766056, 703.435007555428, 693.238626429745, 677.326592879406, 667.129486062149, 655.471029174962, 667.01245797118, 680.128050584305, 676.774554723253, 661.945996948921, 666.167864293875, 653.510169295444, 644.09249268187, 685.642916092688, 703.898690078556, 696.727483293606, 675.977127987757, 633.338290049006, 662.691951398523, 686.990345564766, 646.526857888811, 643.228752608567, 683.291170988135, 663.389902463964, 686.494007922015, 672.61595752343, 624.856804812532, 669.464007722168, 656.618288795913, 677.736596591854, 656.878690314632, 680.467487488199, 687.898434106674, 660.043010859383, 648.624671160823, 646.651181760761, 655.348250029729, 665.431628149566, 687.275107564429, 663.075115523301, 666.872885560195, 689.682789127996, 684.297587306341, 662.810351537479, 623.836852012177, 658.693965898927, 655.221730881148, 662.975592044656, 672.427812512924, 671.203536400987, 683.895121013859, 658.411146582195, 695.89459112212, 652.954508289974, 673.367965113875, 678.19172416388, 690.911659541799, 654.66607750565, 679.396697638472, 674.543804541339, 669.179931775, 707.045075159336, 656.287346062921, 658.187060671456, 653.304171777647, 677.006129065884, 686.022061550467, 669.281715692805, 679.663664581651, 683.376644385759, 668.181288788498, 669.744638209351, 675.739659451564, 670.35201375549, 674.954983782669, 664.060268418176, 666.041362959695, 676.243100981184, 668.443250163147, 671.091119152571, 695.230399038963, 670.508243061464, 670.725070743745, 674.697781396657, 678.44755557539, 683.444653260483, 662.278235757341, 641.356394082032, 702.948781569243, 694.698031896171, 651.948022044239, 668.202148925017, 657.342533775168, 679.853798659766, 630.959758779964, 680.347969185045, 694.723586386558, 687.33242328259, 671.23015309818, 689.225779546618, 646.109468287269, 693.864036412603, 659.960017322856, 661.605317205412, 665.494034194779, 679.522363997711, 680.433849659891, 669.3075374698, 674.631983503161, 707.189743224824, 648.646867694605, 667.115161127915, 669.113688699935, 701.497777906766, 654.323726289835, 649.030681195463, 660.886166066377, 697.952262183206, 645.633973521557, 657.908544040461, 681.915064390275, 682.837377295922, 655.724083724391, 685.955659553515, 640.28513131539, 650.645001894376, 669.491746748204, 671.286496526052, 666.207259750841, 675.3370130502, 666.725718473149, 661.135043446038, 681.820173849371, 673.489263964285, 678.860156432852, 657.878117671911, 646.142209436868, 657.656744759081, 681.495314815982, 740.866359210793, 689.298423752623, 686.684091945465, 655.1569546036, 677.257563312087, 649.36161776269, 672.893917808589, 699.622991508057, 678.14962955939, 689.114408802234, 658.608679356651, 668.549758211082, 669.755009734615, 670.051436281293, 691.16920002997, 679.712162843524, 662.926283662721, 674.720355740982, 684.261869373937, 654.246010173043, 696.44011475957, 653.809579005767, 663.780882682907, 657.703377901652, 682.287993313294, 678.46767375241, 673.670237102719, 650.487677255848, 697.246166326793, 635.684317881464, 627.956868528577, 661.861000121887, 694.70546960977, 641.972294587648, 672.438067129184, 666.238123955959, 674.903496985597, 672.731234481264, 681.986424914983, 665.179420686433, 643.107853073399, 678.489666689203, 681.55869922541, 641.670658579027, 648.476426069474, 692.341954448224, 637.471362446801, 665.619742880308, 647.726843513957, 674.80970193686, 662.739064396708, 692.891118179893, 664.544813549031, 684.426676441535, 677.965437450669, 696.217923204135, 686.68223279926, 688.41244535654, 669.653509183169, 672.891387363665, 701.201049938205, 679.401954770458, 666.746541035562, 662.215280931238, 646.889189546594, 658.981269831155, 685.250064354514, 655.759555792287, 677.238568616433, 679.541413795101, 703.71499105933, 656.919873241714, 676.400995368876, 670.93244576973, 658.701102570534, 665.927088885954, 662.964929131576, 653.680906258046, 651.772975141751, 682.541954910527, 673.590452705413, 643.428191476102, 661.290783751193, 646.879597257288, 664.250533847206, 629.900943218098, 678.364666749715, 664.924692360859, 641.9277367798, 663.214063975531, 672.976008343717, 698.070111791261, 650.09200187167, 649.400410380382, 714.540698295723, 654.814212573846, 645.154846627597, 644.010092066389, 697.540043146986, 654.834237137568, 678.914071047891, 662.199914654955, 686.569766888369, 657.248770926359, 667.652325179731, 671.279239228753, 677.891971099246, 653.176543807306, 687.445893797212, 662.102719639278, 688.329332499561, 692.335945420767, 672.499810883343, 638.761039144706, 666.636203898281, 658.809426534332, 652.043485451717, 671.875365649982, 650.658393586519, 694.742825297906, 688.372113459922, 664.119611901863, 692.139800966326, 671.286901658969, 678.573126210325, 714.306883041583, 687.351514670975, 668.821588000824, 678.88906320908, 689.251971363621, 665.043157291275, 671.390824318451, 657.491997526862, 654.04549281781, 657.773887618912, 710.36951072707, 662.012616244233, 678.441608230974, 653.609297213067, 689.428880252091, 677.776019698965, 676.544470066652, 644.742155723634, 672.208415903104, 667.309154842927, 642.367483806924, 699.347574554743, 708.041075951424, 648.217857741371, 647.094159864738, 669.048200867976, 679.866998383597, 665.789785911006, 666.834466540628, 680.137611108585, 667.492105376408, 660.678988846647, 670.230126487224, 694.015184068037, 654.921107256973, 675.806281378718, 645.340631211201, 647.664396346443, 653.264712734084, 713.86312039133, 637.354663127232, 679.284794949205, 642.329576223419, 693.379150406117, 654.599547537449, 689.006749924979, 658.520031498095, 669.466366072927, 681.319342114379, 688.506724135135, 663.115022203469, 642.745990189393, 676.85873131464, 637.501845536127, 649.118535683009, 660.891992661537, 680.096267087771, 682.883336600402, 663.129959965105, 686.950301829436, 653.161899609083, 671.586986956024, 669.361363739094, 653.653613478834, 647.964071404041, 654.936336192976, 708.288601690895, 662.761254816807, 630.773932881669, 709.761770552031, 652.471166620661, 675.164617071188, 653.406632225363, 685.9074371765, 682.677576980456, 676.04256403048, 669.157218124457, 665.708101393446, 665.47381612815, 678.783054017624, 684.936584268297, 645.932277268143, 682.419899380836, 690.696205704558, 667.470851684029, 698.7712627161, 669.715778322569, 672.668578709176, 714.868067558946, 677.914510416115, 673.280295735698, 686.487284509756, 674.819721190972, 663.892934346942, 658.155251399034, 692.418225816327, 685.920017998204, 686.005481106228, 654.917870398339, 669.516895321219, 696.765915143527, 657.286521601649, 642.319468474613, 664.20419270076, 678.65581847329, 698.438288652626, 661.682033127873, 639.575798959365, 663.988498439511, 652.302039396452, 705.971578068268, 675.232437718371, 663.272952227642, 671.765543709823, 681.392087005566, 666.163434739878, 643.996688837492, 660.53554743113, 685.701282417422, 637.20045450911, 668.510867395595, 670.109158303624, 647.364276466807, 690.877844538889, 669.655037230358, 652.675494350334, 694.437532890436, 674.175721016474, 710.880746104582, 660.006425413115, 664.536779180799, 682.757219181838, 697.666966799325, 679.170078299195, 652.784639054979, 665.704366968274, 675.144345076886, 673.236247003531, 675.0236651124, 691.676845395218, 686.909814894143, 669.394848668533, 667.120930339648, 652.187239349308, 640.498573682886, 668.147708815578, 654.251257197054, 663.021146952628, 684.588871493656, 697.52372098235, 669.778613221835, 665.995367516927, 664.717516852645, 659.771342220933, 663.401083942163, 688.680777428503, 664.756962118019, 706.543874152487, 636.386231144056, 666.269129744186, 706.645436232396, 676.512143694403, 661.897500136821, 688.037987999297, 626.999184928089, 681.694681435631, 664.851845686079, 647.583827552056, 694.505065113445, 632.119769300314, 666.684397678288, 657.735244835092, 681.741235208742, 671.644731368117, 660.294407537059, 693.727023385842, 672.724901324183, 659.745234346846, 677.841797555592, 678.223336461154, 696.562938290046, 664.086218481047, 644.779556367026, 692.102687901533, 679.260479763852, 667.604484232289, 669.323870693207, 638.578598791281, 698.2964842215, 649.698901029176, 674.508653514957, 670.53444515607, 689.483283823789, 680.880655077335, 653.863291984869, 657.437732847997, 674.290502731162, 666.30427642748, 653.006409465161, 636.230360807829, 643.204438377252, 663.964801195115, 654.481265517637, 660.191111059891, 662.470047734574, 666.79045742404, 688.786959669713, 700.318470816271, 664.584007724057, 693.944136852466, 665.451215587161, 670.766605283687, 676.598484602045, 671.329560528113, 672.186975089805, 674.007820203094, 673.849156785216, 664.70475283785, 653.426654409443, 669.151005130546, 661.62609955659, 649.117880336268, 653.500963287818, 646.102890663167, 691.367543215389, 667.717694468578, 653.064926448519, 654.524163760683, 679.011926077541, 656.354744311982, 670.642379634639, 652.263939870717, 661.614034729639, 681.674613147841, 676.358697461925, 682.93754308213, 698.005155170091, 687.335310343412, 666.338393347576, 676.901299047195, 667.071309139577, 668.173218197886, 702.943866346749, 667.765837270716, 684.692064156016, 698.301392641987, 677.850991698898, 677.957820738749, 676.603429957351, 659.003571991271, 666.18960882308, 693.986442706964, 707.132682679349, 674.025675982349, 690.079585519699, 648.922217766611, 690.749794500764, 661.005883794485, 697.152295794974, 654.780933112832, 702.708265575207, 667.789163487154, 675.322183843507, 681.008953116818, 696.950425079477, 633.953605025188, 702.13632985684, 659.933132900851, 675.254218163462, 676.514938513748, 662.867567571635, 682.311763705366, 670.736367636047, 682.031301535991, 672.946297802724, 669.473002456281, 647.131728784511, 680.630540428668, 662.594625194792, 669.055076079983, 665.846168002903, 674.339701051014, 697.229041071849, 674.449389481598, 664.88486001896, 663.154639951, 705.941928945051, 693.255766130311, 675.858537924328, 666.832738304103, 679.639979033526, 685.469555624756, 684.966593765713, 666.241603612081, 683.659057324513, 659.392420315593, 667.16910366118, 679.274356952461, 686.671437113245, 696.312860243107, 661.483345829889, 656.453063809736, 656.841916024773, 661.884631399265, 652.691085829967, 671.707952520483, 665.380993359061, 670.257709138535, 676.715574477533, 665.218661546612, 661.975455075231, 663.574088527613, 662.33319131537, 681.364762059135, 686.598264941186, 691.747164381237, 664.912838271837, 660.592412055414, 657.934506128826, 641.986003150298, 668.398674660086, 681.327862540171, 696.205276809219, 681.983740788306, 678.43052367769, 645.976274133408, 671.037759952736, 674.750319052626, 701.416188998916, 691.078284930131, 692.858581465204, 655.883159700135, 662.764129974247, 687.790218191982, 662.35218539064, 643.350880685477, 661.184099469938, 657.556450780943, 676.976264142033, 697.659743545377, 648.920068248054, 643.444656184198, 675.761095128028, 668.771575927353, 680.59359160326, 670.770906541995, 678.419232887167, 641.921814076765, 655.514438254185, 690.74790247381, 706.15845436121, 651.940866660025, 656.413982427896, 670.579911598673, 688.780095697439, 668.935841419207, 652.909804075191, 646.488612422139, 671.183217724392, 640.511797039743, 675.900982746031, 649.045947350173, 667.206137120026, 684.939458914083, 650.966079056703, 663.041016198323, 698.362293828263, 651.790954458157, 699.954310836262, 661.429859866255, 693.995689934939, 662.254440595033, 678.206146143014, 659.455883926106, 665.990197974172, 657.534936422838, 656.564357028583, 687.421432225391, 663.081904004417, 684.95836092435, 656.081086355969, 709.303551832197, 678.890003641949, 647.806436113328, 672.298456078713, 707.581195522419, 698.340196755013, 670.994104676175, 696.189279987365, 693.134864455915, 652.042995755945, 656.701371818998, 653.208218506362, 647.282227992561, 684.499805324746, 660.843886492299, 642.003614148273, 646.50800754024, 666.290314262958, 708.321306364289, 667.761775821985, 654.054309758988, 704.542661666696, 672.594005364196, 652.139256982577, 663.527850040734, 673.688184135297, 665.960279172935, 680.450518258764, 650.175301106916, 661.998605617252, 669.567722418407, 672.098454634155, 686.140167646453, 643.083345996697, 651.684723927411, 692.23515254944, 680.926048366796, 667.977553213595, 676.269861506098, 656.609460576846, 650.345912166844, 651.761672709373, 700.222915029607, 682.925811718143, 652.425784442064, 680.152890945804, 638.717861916961, 700.329070768248, 663.580857283681, 658.166494756201, 659.670721056761, 669.850323781872, 684.394255516801, 655.147281178191, 658.245291204703, 683.777571538088, 648.001808495315, 666.327856399261, 659.321381861932, 672.706123591598, 646.903631694588, 688.681511168077, 690.285067674758, 667.431160160538, 676.522249314935, 653.723462194908, 686.325130411245, 691.43437556108, 657.836974860172, 667.62962806432, 685.911514353987, 651.112960780637, 641.876347155504, 651.275571474155, 664.455350067395, 636.94773774283, 681.435670310747, 696.847936775037, 672.587808910533, 681.616303502513, 656.058896807653, 661.137553768552, 691.851585195817, 669.336666696967, 660.48522627112, 688.597308945427, 672.131263861311, 670.414616255611, 656.211490092966, 628.314851223186, 680.252743735503, 647.774547259974, 712.596387773517, 704.724172606111, 681.807814719325, 668.51710796286, 648.219820151249, 689.16041300183, 690.336823497535, 690.79574845293, 667.976002691651, 674.359412441953, 637.862131953006, 702.790526308964, 654.835852874394, 641.533513313862, 695.698011226364, 659.312620752616, 668.197960253229, 671.902857022961, 643.143504046118, 649.521369513166, 659.54599247101, 703.01974899729, 682.012338548299, 681.003429292008, 673.682721986352, 661.245676387519, 685.401662810783, 677.344048019938, 655.945401619996, 673.56810471077, 664.01059730681, 641.487227128571, 689.624637588099, 662.220710800427, 670.279072010413, 687.84646144172, 698.398243964622, 640.862343494758, 658.32179301304, 686.875240520166, 640.994132060635, 684.57703331687, 652.547656261928, 632.696867902504, 661.790110914514, 679.134511533806, 688.735412579145, 692.252229269633, 661.329864732459, 665.719563071424, 678.437466131103, 657.426698178162, 686.563320142462, 689.669875775384, 650.249139019195, 684.447493178118, 677.415151871123, 681.525273548682, 655.799542310353, 663.049133012985, 660.901499599335, 668.599328047365, 656.754369526835, 674.11354967634, 675.088039828508, 648.65107406895, 691.34233882143, 682.782569523055, 686.330239644048, 677.65659478372, 653.046963757526, 681.389232859532, 688.519599550215, 679.325738807961, 691.755136153618, 664.53941490873, 633.620181057573, 704.650287851601, 650.887168148144, 658.49029454775, 645.178941586206, 643.531560216809, 682.157082060474, 670.537337644029, 675.30695741517, 662.201010255419, 664.257288108264, 662.01424950115, 654.299538264096, 686.517236185982, 661.849415187619, 687.876713626163, 710.612663152904, 643.667218802005, 687.007998820654, 692.955438204234, 657.809752956137, 676.691234465108, 669.033100649947, 675.45536753638, 679.749111365357, 674.936395134687, 662.875486588033, 654.791542345456, 677.867351142372, 634.025005303197, 637.650174620588, 644.422755245557, 672.915071840207, 660.47954273792, 680.102994682433, 682.716780148867, 682.006036470608, 698.314095576032, 671.168381810849, 679.92697988821, 669.521590121727, 675.217000288152, 696.757784591952, 676.062703719837, 684.310066873593, 664.361969243318, 681.244885754992, 673.64441784967, 659.105372695283, 666.961992468099, 656.618734986924, 707.752147198234, 682.665991546573, 673.798865438891, 643.515145255948, 681.47927987073, 663.073483745971, 653.904954568644, 680.469817374166, 662.887318027343, 672.381196817281, 688.424806895435, 657.14689386341, 699.19460788856, 655.496706395458, 662.802809335143, 673.311930273663, 676.844591317183, 662.083021450706, 646.216527767345, 695.223619177197, 662.57898459553, 678.415758613179, 646.827515381012, 634.477496746016, 655.680974103137, 661.347776427262, 661.72550675241, 682.090966473167, 692.690062683329, 681.919011695592, 660.285402526338, 673.963068650575, 684.672842745304, 655.991760235718, 684.899262012363, 692.244630254928, 680.540651229991, 677.936189287017, 674.584108414197, 657.785345274503, 671.0628221058, 681.471236488358, 694.100110394126, 665.758058393129, 648.37454343798, 681.237209404988, 704.580302711023, 683.397356952711, 663.821785260437, 699.637451137103, 695.730310208017, 682.237391206688, 693.951446913644, 661.186605483732, 676.561802798342, 660.996549612258, 682.590920594062, 644.454649003183, 698.43599200787, 702.105628735917, 674.195392987131, 675.779203265258, 683.841827210643, 670.714371415078, 684.930148315885, 665.278663626033, 653.404452495832, 668.238803891603, 677.082005913405, 653.834815596905, 677.992936174076, 655.115837319312, 672.588989814366, 656.981258726428, 674.020849631411, 678.757861324902, 689.306826318193, 671.766802509524, 665.332963428345, 670.588867321595, 688.841572730638, 682.3751650877, 672.407924240835, 711.121951657258, 662.960094663476, 679.31667890885, 682.92624004536, 678.11750487451, 692.077956809089, 672.284108989217, 637.757974090604, 661.772655492692, 651.1148670295, 685.201927774262, 668.172869967048, 661.313684754518, 676.314641226185, 698.984382620349, 718.512531060097, 683.047213350932, 672.131701226357, 683.192595158342, 666.965436804066, 690.868837519581, 640.343141787927, 677.622302889754, 674.022390212805, 688.279531191153, 675.995524141222, 677.322654889696, 680.128475726758, 678.450303200592, 652.237071270561, 676.504245912989, 679.395508703293, 682.223981382137, 669.214825334732, 685.384210622353, 695.933716524454, 696.398314279863, 661.644712404992, 674.305351610387, 657.460643309939, 691.004375736187, 670.270034293617, 676.295199142106, 650.332404489053, 654.470767453794, 650.124877693851, 652.128554147481, 675.830207712174, 687.386050664446, 665.935900106051, 680.34559360417, 657.380994013467, 675.548049220062, 654.026602909674, 685.10669432482, 690.75395718869, 684.446654056901, 658.783693139517, 684.311974376416, 641.471105920235, 666.793521100503, 670.710440772068, 689.252020510424, 667.587883646848, 698.580355364788, 660.89883133698, 678.318878135593, 676.050555551494, 644.472518646566, 680.351645637308, 673.509832261105, 701.931549087021, 672.835628118051, 689.859159651963, 662.348952734554, 655.201544995067, 701.107337779485, 664.742065268957, 653.512540018458, 643.946537281549, 705.852063375261, 674.309309340193, 658.955558249488, 696.078928023274, 634.843672621831, 641.932232246005, 696.131471979245, 677.724409512808, 631.663380629708, 684.244438132302, 666.936719781375, 690.84739278126, 697.6205650154, 665.668662466265, 681.221773393744, 655.17931247075, 664.393202103505, 662.637523674962, 668.744637792103, 674.455006695077, 668.415461880353, 672.721884119626, 655.403288378367, 671.308729862439, 682.460442725561, 652.184510086539, 672.061278425887, 664.268614657896, 649.583655105343, 681.113984226522, 665.909456227761, 679.942092843, 671.301492449755, 668.409517123733, 682.249283682855, 663.660732366381, 685.9797780039, 681.854879029337, 667.897462887716, 648.931993789405, 654.376977034114, 689.867094754783, 659.154438806262, 670.115838024595, 666.790172729225, 690.866520932633, 685.239538625025, 665.888845771472, 614.928708559837, 670.828133987307, 666.782001960686, 649.247821584776, 668.981531669581, 674.176504204497, 694.497957172809, 669.727346510955, 676.852949219875, 678.184691834802, 652.613849990298, 717.661377517949, 642.301535755059, 696.188622192762, 650.41312730262, 687.772772037696, 708.405557465991, 669.032784128314, 702.83995974951, 665.516707117553, 664.303361897241, 678.491606985105, 699.523211080616, 604.657285222393, 666.819144113994, 681.975462223021, 658.698349405397, 677.948838302255, 659.954481291332, 685.680905749322, 696.232772735174, 654.518327884013, 685.220628543961, 690.883636678811, 685.635617045051, 671.931736026688, 667.557266483994, 674.004459058004, 686.599279314709, 676.304386999115, 703.470794024705, 678.969345704388, 686.922221404759, 665.938927197095, 677.346266732853, 691.059692397626, 676.799068340309, 668.788504756908, 675.831325550942, 649.930925728554, 682.971292419472, 662.500156184751, 668.051810917211, 657.828575032551, 688.879834067238, 669.453579490677, 698.640987982183, 645.929021137357, 679.809961650922, 694.194029064836, 676.731103098378, 708.662344861546, 665.72892146292, 683.783279745723, 684.56606838002, 661.357746171991, 683.483056798407, 694.803573088247, 671.884552515607, 700.266395687194, 631.558086856179, 679.813990287769, 674.63866089661, 659.247842101409, 669.377025322241, 643.736716333795, 681.78357021923, 680.259162364225, 678.010435031902, 641.099613723622, 683.71121547945, 669.182878937442, 699.269361120334, 674.009498510539, 674.751597992881, 675.193926558697, 671.891863538962, 669.558642514459, 698.934844145875, 671.918287343833, 660.162381989893, 660.303995049827, 685.673189688733, 676.115366134712, 645.393320083566, 655.054696007579, 682.567719166829, 665.748796351507, 658.065315478207, 670.211294439798, 667.872269735925, 676.650026394264, 679.449152487162, 682.722365846776, 673.375109695828, 680.294822447495, 667.863407698748, 683.996617652136, 681.057675710696, 666.633909374257, 683.576321946846, 661.733168726952, 678.999159971329, 686.978633865344, 676.640228487673, 675.268037675932, 664.3125745116, 680.504277973005, 672.161284860688, 684.684874184375, 665.947683406909, 679.380970331202, 695.85681269499, 679.134086720368, 676.646911877686, 674.009702616567, 656.528573540015, 674.998518637187, 659.299358690971, 677.863446807932, 682.987082777802, 665.133365459145, 669.948018802565, 676.257418561529, 664.112405840921, 684.816905891759, 680.604373115925, 697.498065415025, 672.792360376429, 669.016153510474, 651.555054264983, 642.564829725294, 670.209532767614, 650.009039599679, 632.328199932003, 649.473486764955, 710.008397047197, 675.007541892779, 665.73770560134, 661.357084695931, 694.804424201379, 661.699448833069, 660.31433325354, 650.27107862483, 703.858634044934, 665.670005632807, 674.002788900136, 685.253980000904, 643.128594232766, 673.964094110859, 667.150452281506, 657.698573064391, 677.030543475849, 668.219004534746, 661.405775852423, 680.83035714555, 657.116127918064, 661.250370192404, 690.799977521975, 671.314318375378, 662.296659990469, 702.687770534981, 685.777296815808, 687.523383394575, 688.287841745308, 680.435375407566, 692.275711845924, 662.348941981213, 664.375243736904, 667.490268582903, 674.299069950215, 688.490543257422, 676.038526946811, 672.977709064788, 660.991337581317, 700.706551092168, 673.39031037294, 653.173102580536, 690.099563273469, 683.837663641997, 680.424053030182, 662.184779122316, 678.845208487744, 643.717125040302, 684.19522124571, 644.619150298398, 660.030931740118, 678.553184630289, 668.629291046137, 671.605719401207, 701.698007850046, 685.493282340988, 654.310438068311, 641.666014348453, 671.940518029643, 682.60315236184, 670.55900336707, 670.662700216241, 677.267274764127, 662.307563814524, 674.903654685813, 663.286509704282, 663.623850699568, 678.15380585428, 689.451755784378, 671.614613864445, 661.223160328589, 672.532780303092, 687.895855818795, 678.825755888197, 695.242110741494, 659.702804813374, 679.806331068342, 667.212819260665, 672.631061370697, 687.029409059153, 655.348721757465, 680.726825326296, 676.664996494917, 651.416026932756, 654.646984166432, 679.680051468064, 656.87308055728, 691.349318259495, 667.323548864224, 689.590345762589, 674.805518689437, 682.465175865818, 664.270150088951, 695.098431775394, 666.73014247861, 683.01140928732, 700.152738861585, 696.687902879413, 644.440790056151, 670.141863851883, 648.588295679817, 681.231450412396, 660.733911183889, 690.164613178438, 683.525362292474, 633.539647468854, 688.787178257472, 696.860938742645, 653.16544916942, 658.86906680181, 670.054521945505, 680.653699936508, 678.379879287497, 674.666565301972, 653.306103061456, 672.735920999382, 703.525739807211, 694.140279335526, 677.980810633787, 663.527317396174, 658.155311870515, 704.875201709918, 683.20071057441, 659.119654603608, 677.37734738968, 692.093149434678, 671.560188563694, 668.105818762283, 640.001259333062, 687.625374922412, 695.681567064877, 664.632353009348, 691.487916001364, 705.298224732857, 667.468877836207, 662.780566799143, 692.791196349979, 657.09768902945, 681.457716532227, 666.641979081723, 644.046488066195, 679.934653359466, 674.787517271958, 639.003341063742, 688.075758556066, 675.062796749632, 693.152474852294, 669.241370234951, 681.652103532064, 664.949296810194, 670.64113821786, 662.251794853341, 666.827423352617, 677.284087215882, 675.376930024079, 673.960744652051, 680.419400265802, 690.456925976514, 671.250081350504, 667.868765838214, 663.296113464003, 688.777522204402, 680.388389034741, 661.546659021806, 704.721270515772, 667.462836826032, 684.771399679961, 698.036570039657, 675.883490214681, 684.654609033115, 708.687072538176, 677.326431908886, 656.733323228225, 672.782078176933, 691.979496741534, 689.693118720725, 662.730013367345, 644.480015069977, 664.317707519209, 663.77140597362, 674.223616578459, 671.516988224991, 651.159549319232, 642.02956814788, 676.267863603033, 657.672604182405, 669.937140084067, 653.801091924429, 643.069290684594, 691.543306748048, 695.23363835617, 655.069954912327, 653.220031315302, 685.000697775831, 661.689567940244, 668.530482813715, 673.417299680845, 644.136808624593, 699.949374589811, 665.091794254856, 659.354425370955, 661.544780895675, 662.566106178576, 662.690695838585, 652.286814595857, 639.383525813774, 652.969331059398, 626.500284922471, 686.518378477366, 664.811349390235, 677.900577977724, 672.934311193663, 654.696188216676, 661.687783534299, 677.159603903075, 642.109985257169, 665.879379342194, 673.648277257573, 660.16483207271, 645.358002828683, 682.374241107035, 667.963915265665, 654.203415869422, 676.797373654224, 664.374867988485, 676.066403461475, 669.22992496418, 664.414542908212, 673.858176953859, 671.928817153538, 683.635000536424, 671.50362661004, 637.86763243009, 665.763731959809, 644.847873417931, 687.439581810813, 684.933393222876, 669.626283721542, 661.911927815687, 672.615115039626, 650.521685145518, 661.795488168148, 688.835752098572, 674.866007559627, 654.80363044869, 648.803704348581, 675.849870520387, 699.695328703847, 687.518273059988, 679.11128134773, 652.501778352305, 696.518590743762, 655.711846080896, 683.467122804909, 644.944282474154, 696.039733089454, 677.064607411673, 672.143978364457, 674.124733435148, 686.311842147254, 687.261177142, 660.205612870702, 679.146636769177, 682.015243167402, 688.772489866875, 657.651811650204, 667.62711689709, 667.919893210576, 652.705000804883, 685.86705032457, 656.006207261417, 690.148387774912, 684.947820499722, 666.875994318468, 680.705183216574, 704.481158014074, 652.583037014362, 668.480477542176, 683.728154406189, 672.648332671188, 674.657262599095, 649.005274782823, 671.321424479585, 685.421762872902, 669.761449822371, 670.233100464094, 619.13677395532, 660.950907030328, 668.527158483453, 687.964337100644, 670.761381163347, 664.949491808109, 676.759703392977, 681.218434417996, 659.847407472994, 687.362373939223, 687.715221180287, 695.037425821097, 660.84495070776, 669.566213555368, 664.235715534813, 652.653356373215, 687.448008362575, 702.291633402569, 691.83482677748, 692.540144939653, 693.221619958854, 638.263423795327, 700.666198630502, 710.087438430966, 658.132915810059, 652.724045785189, 658.283325817126, 661.572175941903, 707.607122858787, 678.469380808388, 692.246417399666, 657.100021254084, 681.745902488218, 660.282955302825, 672.425762712696, 659.552886451577, 651.566634756803, 651.05612469669, 672.695331773478, 671.503417597147, 686.911014013986, 693.302687783444, 685.108066036064, 683.846015761886, 621.854621356076, 654.731098586084, 666.130909525293, 694.654670747512, 682.016784082545, 654.649442403046, 659.75523915996, 678.062097452675, 703.271249293073, 676.07367068691, 689.978836240971, 657.120127739333, 694.3609929655, 660.289758280809, 655.981945386763, 655.956159929166, 663.197091344556, 688.223414998047, 672.708127894702, 662.308075775918, 656.370530670103, 667.819926298051, 695.356002668763, 670.983520065632, 653.209623116411, 670.437992362164, 655.172320839871, 639.586527561654, 662.885507562103, 659.691798037367, 718.991318890871, 669.472626282035, 664.763769566716, 648.484866692204, 660.82895398626, 674.713764984317, 694.679677357591, 658.682108605021, 634.713811433601, 678.213315402885, 674.621569471869, 690.438650213096, 706.827110780222, 662.415872050117, 662.94483397747, 692.093540566112, 683.014796124211, 696.853263445528, 660.948921397682, 686.40627481145, 680.123718610078, 640.388589730541, 661.911808780219, 655.281288729341, 672.21856448535, 658.945218294889, 688.900283419529, 676.938171170189, 679.124852770658, 650.115336367382, 655.128382272818, 656.20292812064, 679.829410914856, 680.949509381178, 697.00742081446, 675.339134842853, 662.193309306177, 658.478014885516, 680.450990422318, 666.317871391699, 649.674973353138, 668.236891684914, 655.913858932701, 688.809599704562, 677.004706051558, 675.663585727979, 706.759075943515, 660.819770155055, 655.404902276862, 675.368400657227, 650.128473432781, 683.335246584592, 656.596928874519, 677.802883788676, 651.169568887626, 675.514792176176, 674.718009967379, 658.737682803989, 639.296362763427, 647.757536407421, 674.914396661155, 651.820737454162, 661.022881826715, 646.925128580672, 636.161937679497, 633.367257787874, 701.848569275161, 657.906213080675, 647.152296199768, 672.261367505123, 667.0898815973, 635.620923062799, 672.91173474562, 658.906752656703, 666.814107235588, 649.206558329812, 676.866689509641, 670.533807751403, 663.365818158708, 666.220648399737, 657.04971127724, 674.726607781033, 659.51298684643, 671.394993672203, 668.640336620335, 678.395170880589, 651.816804661577, 662.345126662986, 654.550561644849, 683.026833920648, 654.212194536356, 671.257106358193, 642.286219616415, 646.730303674878, 658.088584722962, 665.86477768127, 672.004162419695, 638.416855113719, 667.260651355207, 674.924477214231, 666.04249186863, 648.213564796202, 662.086482779843, 719.055312559819, 683.355101365538, 647.515235666458, 639.598887587254, 671.10095071366, 640.664141472017, 666.277199767838, 645.839469717915, 664.063004442635, 671.269690376776, 677.700245257494, 668.79221013271, 671.763186594842, 648.492543605353, 663.16526833963, 650.502039136966, 700.75319789641, 657.056017618464, 669.331575898899, 686.313554894019, 681.112893194217, 649.960575423628, 690.538571165935, 679.118697943727, 665.957041896943, 665.040622880071, 674.949081041168, 651.403692191759, 669.583456748632, 668.852443675335, 661.552246564671, 691.23273203208, 682.638421226631, 675.940053444762, 692.458223500345, 673.106425583569, 653.714972056981, 673.706874463234, 677.466412400827, 679.75108685814, 696.340383613647, 669.649957670497, 678.264588592996, 670.440157722035, 666.449013336098, 681.6225214021, 692.547458225621, 663.723615534415, 669.869689701593, 654.433380168335, 663.972109975211, 675.483271317183, 662.550985943632, 703.667395225242, 672.177122189417, 671.995936955395, 675.952824493959, 674.063657163303, 675.498023232553, 665.140493342448, 693.423951714685, 657.736017006805, 655.241762304651, 650.157532595, 689.847982099172, 659.698597674685, 684.892495069587, 674.362602776179, 661.653631519559, 698.362462269909, 661.143766411576, 663.070761825717, 668.953158779424, 642.891416185907, 682.651720883463, 641.059246185919, 695.94671671034, 673.07438448063, 639.223107916916, 672.43177635523, 651.82869740018, 682.719558165873, 656.091953822482, 692.270403413114, 673.743545337531, 660.072431301495, 681.024969964598, 651.037410745618, 644.498707647209, 664.881004688331, 670.632258261811, 691.774060747219, 720.454864725972, 670.679622847942, 672.624597423206, 642.635447976677, 673.854934384886, 664.434229076278, 672.505098599288, 651.500471687233, 656.432299959871, 683.70032259518, 676.827164694168, 678.543089820639, 673.544319252202, 637.163504575202, 670.462738288962, 686.030004782816, 661.502883079916, 656.517874462586, 706.189668300482, 669.509638575361, 696.766888789144, 684.48929763008, 686.323967881361, 667.220933519756, 675.034908932492, 670.357047723505, 676.152627328016, 659.084704886675, 685.340921556233, 677.56924884301, 647.786149044531, 701.504502035067, 681.593734566473, 660.059093424589, 707.479758147336, 654.754350205082, 671.907268135256, 645.745155837125, 674.023581602061, 668.370122892669, 687.725972575408, 659.236685566599, 672.623103675966, 693.895039152025, 673.377587449027, 673.648569066371, 661.564885061125, 675.077301334362, 666.668717972294, 652.856896885913, 682.24680107163, 684.966664751911, 639.603005004778, 676.124553733726, 666.546437833477, 687.929621111084, 688.378065489021, 653.478180317897, 681.276748964795, 670.213102816756, 658.404396341574, 667.726805538463, 656.378606744447, 687.670700298052, 691.501810057589, 677.188160493899, 670.263968540865, 723.930734260343, 652.335421701807, 679.546953732798, 699.44472189406, 676.802355325993, 673.882107525956, 695.002443462477, 677.492238966964, 653.23293456501, 656.094502386372, 684.201848181037, 665.067038722798, 663.025938926807, 698.943514355433, 659.6032226406, 666.441191939742, 688.954612858165, 685.509228219073, 686.671759621254, 650.894976426632, 670.340190922308, 691.094946365474, 674.153739917703, 673.858199468034, 652.318244784092, 648.90549238935, 664.881150452432, 683.28448295003, 704.200357231613, 669.758926360916, 664.900691512177, 653.127773084696, 671.191935432091, 685.587225184794, 682.870751673986, 651.893507756283, 673.539824532998, 672.718232767925, 683.687168518824, 668.589433647548, 684.122328899151, 643.069141606528, 668.153066329977, 688.023230238861, 673.795981966615, 694.474875003873, 650.483550254415, 683.059687960703, 675.927244711365, 658.125433427328, 673.727339212008, 716.675831441839, 650.149330602337, 670.231506977419, 663.089782165169, 672.406838134511, 681.922811614893, 663.329110656097, 654.697026936979, 659.169547278772, 672.362124516113, 675.966242428379, 680.269280165217, 651.121763550777, 662.958776371719, 646.311839330994, 695.670515051298, 689.413470680344, 676.958800204225, 679.034823280218, 661.804370890119, 683.097746068566, 639.507903026598, 680.158095904766, 669.941836338827, 682.322290059257, 671.78980891167, 703.059986715065, 682.061552613718, 668.411905309586, 670.934335157866, 711.552717677839, 674.553118822804, 691.772907339948, 703.125762796726, 670.554170668275, 673.570063071126, 716.591140435454, 651.095697041907, 677.157745119224, 676.803214215375, 672.243174247972, 659.957040879553, 659.770155022169, 695.129121361351, 685.475300986343, 655.625183830376, 657.994037749051, 660.875175147585, 678.266524654805, 660.43577323126, 667.793896219474, 625.206564699793, 705.283466430006, 697.130378131846, 691.102821593672, 656.932417315048, 674.835782987734, 669.106799233727, 636.861075181487, 692.248854133173, 685.977865952674, 695.017048921443, 672.049105149114, 685.517712613561, 673.239533985618, 674.343110690413, 690.492071961478, 671.697477112011, 665.521611615582, 682.62870912624, 677.390052726019, 683.116544055405, 650.190019760407, 681.278655716003, 658.068871469788, 669.109293537122, 664.337342977866, 676.773794094688, 685.702615968898, 668.821232160173, 683.288111767649, 679.530663968552, 696.729305979951, 645.079019947591, 664.322817933061, 689.487755599475, 664.202559934932, 694.489923003467, 697.449517819159, 679.581146525026, 664.160176933414, 680.549933590926, 638.003479100833, 685.403276823121, 665.191971900183, 674.762348175602, 678.173394874881, 684.108938184008, 676.960561058075, 680.949024029166, 670.941990897068, 692.688530305809, 668.756223661746, 661.7112095063, 642.032481357262, 672.474907142335, 665.491153042549, 683.944311617653, 704.704508208461, 671.420631023519, 684.592808172003, 685.311279484454, 659.293615044055, 672.215049703149, 651.333224938301, 693.960566382408, 687.317749717816, 648.194841178463, 653.106425018387, 702.183522990873, 619.990624651649, 684.127664745944, 692.498458937691, 708.983796352094, 672.48928499404, 665.681829930441, 679.387792947646, 669.041842903552, 665.113961859909, 670.94685357682, 675.978641506349, 674.513800422648, 665.511845723291, 681.910229781828, 648.01923210569, 648.916911349315, 660.190974907926, 700.967203577978, 688.511645913512, 664.254791313283, 670.861839387502, 675.69533624863, 657.646456685866, 649.471640460966, 684.094797691581, 685.543972878509, 668.699753187188, 640.483178252728, 683.850371886968, 686.296041596564, 662.096223934097, 688.51505759087, 686.351299808103, 684.96966091842, 668.210257424589, 636.461476259936, 691.086272098833, 681.442659593734, 687.434847276832, 667.615173310577, 653.232000673429, 678.392175248742, 663.381256807353, 673.136100246291, 636.694264419235, 680.269317732017, 661.777546253913, 670.623365567773, 651.661556631191, 681.311535617174, 689.189924503028, 658.401261050836, 673.845379809463, 680.857964525076, 662.197755322198, 675.49827758433, 679.440180288393, 643.346695133824, 665.527104516159, 703.287852500895, 656.12597820053, 667.912315495085, 667.927749804418, 689.334597009272, 670.529282852245, 663.924992346758, 677.070758917043, 655.138464010209, 661.44264200511, 681.480029559796, 648.322715594433, 667.134410982366, 679.251440477557, 649.360924962753, 692.369095593016, 654.957740191761, 706.504608747466, 686.652852584248, 707.112712808362, 688.638370407568, 663.438540268926, 654.372794312376, 674.243636994167, 672.66520868726, 666.840760129294, 673.492093397264, 682.189245469921, 682.381406186211, 644.270215430908, 670.628272209127, 680.041284336679, 628.003372897731, 684.359072559877, 698.435429340744, 685.967051496173, 691.428091763948, 678.856454828542, 662.983534797254, 696.067758860322, 664.105206883124, 675.844283568378, 653.189223585997, 678.398027207744, 684.78756296782, 668.760116371395, 661.321380830878, 657.487260909187, 652.233188564493, 695.67499010159, 647.850267300949, 708.318949236393, 662.725770847289, 667.908678851499, 668.642221248135, 680.221680912266, 694.90182434628, 646.073445004526, 691.962853483588, 717.920446933717, 659.919655052183, 682.415024024872, 694.237341067349, 663.337434197053, 659.148550070853, 622.46883785769, 672.134100287509, 701.551700000517, 695.62175733978, 645.116698634329, 707.455780031855, 667.696099838326, 675.713322255188, 680.791603527612, 649.456930221017, 651.762098314325, 691.746533268078, 674.918708893184, 660.691124295133, 670.807343003003, 672.664072062291, 663.807036286435, 671.472302406297, 681.141640902922, 651.832842510158, 635.694994275116, 669.069856228716, 640.33277222409, 650.113364614784, 701.471384343265, 647.694020135104, 664.545399022012, 649.803038866029, 662.359621589261, 656.138345450801, 658.408288395323, 687.355708211603, 674.516047915582, 663.519821257683, 667.305659281737, 674.977108220956, 672.573569840666, 687.858700032068, 700.955428249303, 689.725078221725, 677.272024304891, 677.533876964571, 702.917457828872, 663.614820896707, 667.13741066751, 679.063372624406, 652.596668515434, 668.797421900812, 693.595757437526, 644.419988495116, 686.503210267588, 656.811891536156, 685.371057176932, 674.188988149876, 659.758458637835, 682.746226618926, 665.759333865489, 680.26532275459, 677.584762887253, 671.64351374662, 705.055286087912, 676.94038821712, 666.249340389685, 716.771784476188, 659.690442469345, 650.18872232129, 666.159992822446, 684.00808931546, 640.353688470975, 699.039969767007, 645.912073583162, 702.954949341762, 654.119368787432, 678.604740989939, 664.618667982491, 693.658587837233, 693.58672752575, 676.314145455091, 673.756854753424, 682.97127265007, 650.913490878323, 683.194216829728, 653.719164219458, 651.781123010948, 656.756696890488, 664.907398520761, 702.117802448767, 710.669794282178, 676.359267236597, 664.471292913056, 664.603899607981, 650.999796876445, 662.669447947864, 685.564759883815, 631.821156271392, 659.869516880477, 664.44816459305, 679.084680612763, 683.433709989695, 688.139637690226, 676.94400105242, 652.599286286433, 674.955040257246, 662.74574735187, 674.186612335883, 665.108561318298, 702.292594182824, 686.055815695668, 666.582132383782, 694.235637554146, 643.123179203893, 665.34241469954, 662.320400959857, 675.609383173737, 670.128202164938, 678.132490232715, 650.200203849708, 638.340005487491, 696.500155659916, 680.519342021198, 679.588745222367, 645.987170122564, 663.329010907017, 683.680148252217, 635.798009835707, 674.097202956344, 669.659819782327, 666.497380029235, 656.296921827997, 656.330143674294, 649.537973261997, 665.259567418907, 681.219214055247, 707.727381786291, 648.764835905975, 644.991975223952, 687.280203441539, 676.947777274771, 653.503796921586, 693.37881582799, 684.00326849167, 670.96976039586, 700.48501572805, 674.637117925139, 698.931389553686, 666.158177223094, 673.194989088119, 689.17187155373, 683.433774364754, 692.14580586033, 669.626518014789, 681.098575345436, 682.45731629939, 661.466789686609, 678.855034690047, 687.162522412638, 662.937429523224, 668.422493818384, 690.073225363454, 641.661617385804, 690.465626727676, 700.904002046594, 706.316252097544, 680.782090517238, 682.054433749645, 684.083872687993, 641.433666530564, 684.711548598255, 682.014403060677, 660.36497764733, 688.048241176814, 673.746382702668, 684.087209939769, 661.458260658831, 675.780644470574, 678.939859187583, 664.913187054821, 661.267935029419, 651.545862114136, 664.992555674721, 663.798797095411, 671.227571806244, 649.566817178547, 655.039461967358, 654.608823545782, 672.952013050705, 659.205159296437, 688.13201172696, 661.205937326904, 647.661311045037, 670.652732615669, 665.390854120906, 660.087652740232, 657.689342326642, 642.741672861927, 654.40337453569, 650.805464303555, 671.382273863486, 664.536681054323, 676.971258006511, 661.321041191346, 683.384174840878, 674.7073202005, 663.805396181466, 657.284924942982, 667.577610345977, 688.096181155692, 695.367415087113, 664.62000231434, 704.503783111816, 670.226095478104, 639.346559031903, 697.247733304291, 660.955582423831, 676.410386810144, 663.269117828604, 645.491760197022, 675.356454419536, 679.20559687858, 665.848654772859, 674.19167802874, 689.904273465724, 676.808598819626, 709.646224253726, 669.623404839567, 666.644325168317, 684.826899830459, 680.376658577488, 638.415753987249, 652.019425646899, 670.724285727433, 681.547102776922, 655.209643307357, 636.791776984583, 686.549041568184, 674.246915038811, 703.783153433026, 677.89393252647, 673.519155101507, 691.047469393677, 650.345402425513, 671.377638334674, 688.160540157976, 684.291408800552, 658.156602443197, 687.760494939812, 683.826043794368, 704.272062711236, 653.845450084355, 628.941397101172, 683.612486825117, 702.966808681809, 691.94878736149, 673.649987939835, 693.224874153593, 669.543718604655, 657.866898551988, 671.495323178733, 674.963007229235, 679.886843064362, 670.33218198183, 674.752192503876, 678.053826492317, 679.224211927851, 671.403623232347, 668.793125787784, 671.51484275565, 647.23912815382, 659.562693538998, 664.358262842766, 710.721461121559, 652.732698589957, 689.239371876107, 645.391979898394, 632.11541363077, 703.085197287821, 678.405100146343, 655.40165232445, 656.746005372838, 655.542680277998, 699.676499210021, 685.203161724501, 664.569609287617, 649.042580783182, 665.785148361998, 661.649075334818, 650.834169413542, 654.888224771641, 688.493603205619, 675.081779286328, 681.676173770844, 664.151895045208, 658.209159413306, 657.661216355296, 663.634343950207, 687.523906746128, 686.19820082571, 670.670605341563, 675.453325423038, 675.963515024678, 679.190721826729, 684.931906383977, 682.0494820186, 672.408055260765, 637.822699305819, 673.567705992299, 694.78877219048, 678.664420476623, 702.184594744354, 659.264868351128, 690.35567189641, 684.797506356062, 683.285693134005, 705.84868732789, 679.560460763305, 690.104681005762, 674.554461585199, 674.566758479875, 684.499240500372, 676.06850178994, 679.225004034427, 694.54318632115, 674.492887473344, 627.46460238701, 642.867338482531, 656.909665710083, 680.863013509092, 657.387495661685, 667.675728582735, 677.408445351909, 717.152805074285, 680.397585024703, 671.898035764466, 685.882337965032, 669.718985499334, 642.90406503421, 675.040495529719, 682.049277350254, 679.453795547912, 667.798422699741, 671.157570252544, 667.7888604109, 684.795986421233, 671.702013116559, 677.180113178975, 647.328572247267, 676.59713328641, 676.221487152572, 680.474516286561, 658.009294651222, 707.249992964252, 630.698154212606, 659.947983061107, 668.718557264142, 689.458777749071, 685.216648138162, 688.095741797147, 658.883591711498, 668.267268666178, 671.487843626187, 643.943982174765, 699.425884939499, 669.845321843381, 662.320734784717, 684.631580397175, 651.768740443414, 646.07251516869, 672.927080395465, 661.957900652445, 665.677603199044, 674.310790535949, 670.356726097528, 671.701815553856, 662.054786550063, 668.037103812568, 663.060408428987, 660.259762300778, 645.234344561603, 665.196008830052, 691.248125325553, 654.172997157156, 659.986207563629, 670.672999469288, 686.505979667092, 655.988875449197, 687.666040575355, 659.015220477528, 658.160348006509, 661.472013640191, 690.143003904829, 680.030174991024, 669.886050540886, 685.788169020938, 679.472193703033, 660.920458479014, 692.565895035758, 662.806963488154, 647.910382284201, 655.507946175092, 724.933698546282, 665.405846063862, 680.03188818314, 661.310448037745, 669.892718533603, 685.70708137455, 689.579289162678, 677.999569461913, 677.151242610236, 709.359963004138, 640.494484738289, 625.742678344958, 688.200382726823, 645.769669527978, 694.81819920885, 665.537934127045, 673.463066247442, 646.687115366609, 687.212828083664, 694.390711585979, 659.523435663575, 664.170930794109, 670.56629872801, 661.001693855201, 676.08668906957, 643.493300870923, 683.149084142591, 693.705421054299, 668.383776201982, 679.522648692141, 675.331139060803, 683.490761473517, 702.670773573754, 644.971688007375, 652.30500196493, 637.534386423406, 641.604341822343, 686.962157053312, 656.673363534477, 665.322564646974, 687.233652814292, 700.551124453691, 674.126803570821, 662.180083374742, 689.080171789915, 659.426861492091, 666.616741278215, 677.471676412996, 684.888002030076, 666.821576105923, 676.010388476499, 683.426238898965, 694.329499842227, 686.490312333697, 679.773871623016, 709.269413881177, 677.414364589013, 678.376979446391, 670.362062269089, 672.632290238568, 671.555259674103, 653.934210953137, 672.797753081619, 653.649366446733, 656.219092852929, 683.907214312196, 662.970223081323, 659.070604257781, 658.868971831668, 663.568819915352, 690.54372417202, 676.384504458596, 677.170812493317, 670.673832761384, 672.390462912102, 685.73447080881, 662.774674940043, 673.986120988749, 692.8044577101, 665.376732787534, 638.658898413877, 665.198815635468, 668.148606082848, 638.848226522016, 676.665407190692, 659.479596530212, 692.003278038815, 656.221628825137, 693.696230085621, 701.87375037239, 660.859974155215, 651.412220791972, 677.194091363172, 679.058298121885, 682.558209629441, 696.675850491271, 652.448120194438, 673.886354579079, 670.156246373364, 670.966252799568, 685.198229052062, 690.968744323143, 671.799740744535, 678.771782985044, 680.245919177974, 693.519129666869, 667.633270330455, 680.006446815096, 675.450958218057, 681.916904838655, 649.442893075856, 655.601176235615, 686.612680107222, 668.217959316102, 654.582426720127, 684.734493327897, 698.745168342235, 667.298040193899, 686.495693985491, 674.556325794353, 670.558881837314, 686.846573998794, 673.798607189769, 644.996898848275, 660.567419174431, 686.876722008813, 674.811252716248, 660.915415338444, 681.750754914995, 670.610523932199, 683.037395610333, 685.600351551064, 663.111875431692, 701.710813291806, 669.57436417097, 680.095326488563, 689.003630005871, 682.578785449954, 653.525916611144, 648.29537424164, 682.538826390599, 616.131498155748, 670.588420445305, 668.744645315817, 663.434727143392, 669.246880473917, 687.738452337246, 667.293862184957, 662.025793944405, 672.720065763907, 692.041156427827, 711.101081863615, 674.676921230965, 643.38022543084, 678.547031055684, 722.164400127435, 625.9043483309, 657.165354784284, 669.148059761752, 663.666251784654, 690.834552580355, 668.634709422088, 674.167903511036, 685.317252360816, 702.755336310401, 670.242692971502, 654.514498174986, 661.727866257491, 668.670341101936, 660.243824852553, 674.876215813883, 706.799871366663, 668.981247160532, 655.959163942767, 674.740502865627, 692.723641315183, 636.340887089494, 668.280598717477, 650.134909839021, 667.245272915494, 695.804965923822, 650.317126325815, 675.153436837587, 683.075898541446, 665.4373226946, 676.94958795463, 679.032764707512, 668.724389357345, 663.180020920629, 655.967372870534, 657.590002615803, 692.778450888206, 698.261323110454, 671.591551387524, 680.284814455925, 674.659677975408, 679.75471908285, 676.795350620475, 698.412893276143, 686.117696400817, 667.805835596203, 648.637662615839, 689.795005892777, 672.306542220614, 682.152294601355, 681.203669507023, 676.743217829714, 663.753545326575, 693.440020051461, 694.879013959664, 693.699019489697, 675.094554261611, 680.891874408383, 664.098151566076, 637.351562031419, 661.214889833843, 685.185924003585, 664.51326433552, 672.592689812731, 668.940983250899, 681.424078691498, 678.979190265324, 654.750807141528, 687.192865680981, 653.550900533163, 689.794197140827, 704.040703445792, 676.610549855383, 645.950513036719, 667.692782734465, 706.141666955902, 656.267020807575, 708.625916043161, 689.624105130408, 661.761391232861, 659.087729447653, 632.605611974692, 677.093338719394, 702.072421919629, 685.032051945875, 670.865998689768, 658.96681055801, 664.933201185033, 673.28191983157, 646.75857540925, 646.371164247937, 671.235088480362, 675.159454670553, 694.910351970167, 661.986398260207, 680.390309431877, 665.587146951433, 679.060329953085, 665.505682370637, 709.534064979281, 680.212020362599, 678.365136011997, 703.740569406686, 663.786356397013, 649.301251521915, 652.019516921709, 689.047924053222, 634.273353668133, 676.24585470804, 677.229346094199, 679.055833281836, 693.041541480951, 665.820309735982, 666.608466312447, 676.790505284888, 697.602488706822, 694.781415213847, 666.037438783598, 691.75032717102, 670.265488206534, 686.11687029044, 675.731325673014, 678.477585277533, 655.864681723633, 696.164096180057, 670.147168903703, 695.673702627056, 680.634981314549, 641.363140483994, 661.043672031439, 681.892529728873, 686.493048300635, 683.033862237459, 666.231147937503, 696.039679048773, 673.433727554512, 667.691042046023, 673.079018266504, 654.972287483548, 667.782246730436, 682.483973673906, 644.191542912533, 661.843993477386, 651.068917281905, 683.982341066011, 693.793361641935, 675.15099814634, 676.667735832083, 652.699183645047, 674.073944189448, 684.409188940881, 664.608707652975, 651.160759502788, 671.938041143791, 686.4776951337, 698.892068200862, 646.576485018345, 668.600303024017, 650.323334055825, 678.55096072759, 679.6262643982, 656.78379401464, 657.578973304747, 694.936464204355, 676.528604547135, 717.7932269508, 691.402279227869, 686.547331324373, 674.055719141678, 675.131248237702, 643.483913584239, 695.99358747651, 700.71914070158, 672.704132548574, 662.045471791015, 654.816472758881, 697.617390167213, 659.491294792743, 675.79023958402, 701.153531323726, 686.693443061768, 687.841688647602, 642.459502816446, 680.293216242858, 666.688460510897, 659.617825708864, 675.577237484494, 689.211291209378, 679.101559115313, 669.41699953899, 688.399229275976, 652.636461984984, 673.968426542909, 670.389749296664, 689.591317272665, 655.657456868816, 662.953870884004, 686.824729352659, 661.758332834963, 652.940983976177, 677.34804128344, 659.063755925654, 661.736226398494, 662.673331191268, 686.262527835962, 708.875248503878, 675.476034665214, 660.461000465125, 683.132286277134, 694.717766269734, 679.579348440877, 654.973872011313, 663.680126482306, 654.045834179365, 686.403169363686, 667.919284367028, 675.368307162891, 687.095226579361, 686.58413947717, 686.143765518844, 685.062225056476, 645.220701140958, 649.696656884969, 656.630929785891, 685.557139128063, 658.678442838325, 681.014681098573, 696.37905059326, 678.247084994681, 659.012912514781, 654.913798903543, 675.915578914341, 671.175801711083, 656.474063954233, 684.292878608004, 670.332569766973, 670.83558474152, 654.124212335397, 643.804397655174, 669.031927348537, 702.072771922636, 678.084760811158, 696.358291176051, 684.907793561087, 657.276034715261, 682.3165659166, 663.213917964865, 665.479614129835, 690.941343502402, 695.094082825215, 644.471748981474, 665.896744891258, 691.530406713769, 663.386165850424, 689.995045100265, 659.031999517236, 691.577394389431, 595.669804430655, 682.640812820697, 686.098708727151, 657.520002781226, 645.018539720724, 660.583445929117, 676.202872715969, 648.250879829429, 674.596579617071, 698.600409342716, 688.608296240854, 692.627027526102, 687.705439778969, 692.231949188243, 674.828364832491, 663.169017784864, 662.865306587863, 677.119606692352, 698.271749894819, 690.764071041494, 705.348193849746, 672.737531320881, 650.019707184706, 661.974784462444, 694.265577700441, 686.918854004667, 688.482111537315, 667.42793255227, 683.378249986146, 689.31185389676, 685.187947197722, 660.68859877849],[134.940265008944, 125.8443000129, 130.926187567709, 131.449180679961, 131.781910351768, 133.262667213846, 135.328577143478, 126.530343127543, 127.331574488653, 135.455997534939, 130.879545490042, 130.150611750396, 130.461662283261, 126.882065996769, 133.487059346666, 140.012636812227, 126.862051876428, 131.420373417617, 127.825005214831, 133.019596611223, 133.815276374437, 133.709823366925, 130.358298904615, 128.436935196778, 127.413174194035, 134.05068078406, 131.611932826651, 133.796339509367, 132.054157246607, 133.313566542607, 126.96550892399, 135.647571336019, 129.14232082287, 132.653317828378, 129.434388955387, 130.180992896518, 130.42675300254, 129.68683589665, 128.490066594761, 130.214410272646, 135.712353457439, 134.186923721588, 129.472036269607, 132.103310766829, 127.591145158868, 129.150748056914, 136.563058977377, 130.93167505765, 132.308948134276, 132.080697265819, 129.08317089905, 135.147568099366, 133.116527600927, 130.814731806101, 134.321982901019, 130.758999475251, 129.033416600301, 132.254654841883, 132.956691823396, 132.199461638354, 132.819254042746, 132.811153144949, 135.980691437412, 131.315242963616, 133.302125645099, 128.888934284355, 130.516954604972, 131.640520032762, 130.792888279307, 128.453225377117, 127.363215668684, 133.553604329654, 128.746276682981, 126.54479520433, 128.029213150067, 129.904696234597, 128.73085372665, 129.065816150082, 131.384866532339, 129.7934886664, 130.157678705906, 129.768894670112, 125.378123834437, 128.489838563959, 131.810874306281, 124.686970723198, 131.446395477518, 128.233149383328, 135.622052859083, 131.044648754035, 133.573495580875, 137.954869712413, 132.003210092643, 139.240309241325, 129.290228591496, 131.689054935493, 133.274955098841, 128.093245357515, 129.828854226925, 131.896485496841, 133.772752220859, 126.580423744743, 128.10211747234, 126.790152175603, 132.029139931134, 131.694445876446, 134.356534686735, 130.186773408631, 126.945410552427, 133.677012225368, 131.005232866137, 136.014334887136, 131.7589175021, 134.721048145758, 133.557438869875, 132.547229605438, 129.601833977661, 127.768625158194, 134.01861611766, 132.897890055599, 129.119253526593, 132.47543934652, 134.24136974405, 128.385022169306, 137.970831316383, 136.467710389586, 130.452875927893, 129.063618388475, 128.563716281422, 125.563843126705, 133.843114719992, 128.619235967143, 129.402350081474, 132.513627875514, 133.905483760417, 128.723474542305, 130.250094432592, 132.690926437464, 130.683489073186, 132.863778464614, 130.452182612084, 129.407712940461, 130.601851377123, 129.297628070693, 134.29535630032, 127.949474174212, 128.511107469591, 128.668564755183, 131.218105812358, 131.273841186471, 129.215164056306, 131.249086291921, 129.142957412535, 126.291725445335, 130.815305214738, 130.758883761161, 127.836005522092, 127.730211723984, 131.659400715477, 135.768795418062, 136.275887713753, 130.605656188056, 134.326121434249, 132.197639582466, 137.212911257782, 131.04926140469, 125.586577926512, 130.047815581472, 134.360871771127, 131.332080357748, 132.285517980247, 130.697706788307, 128.557009305662, 130.122399849874, 132.799437408904, 129.623143224088, 128.991434591061, 129.768682910882, 136.635325086222, 130.952884871301, 131.815044628154, 132.358908817325, 128.202241555165, 132.474447766465, 131.812855529978, 128.512335774036, 130.183664418586, 132.661812990042, 130.631434400802, 128.227416893766, 127.7132762027, 134.62689977075, 130.234939272519, 128.900758120161, 132.028937912418, 127.355702695498, 129.469808028331, 131.876313494462, 135.406608243201, 140.119614196348, 134.003246334212, 132.025491303523, 134.184561992905, 130.042035420393, 130.38270901721, 128.714240003269, 125.03963177293, 131.471329191269, 128.433529172286, 126.626088585939, 133.983896199888, 129.406611556539, 135.560670530155, 130.139061465196, 133.085128022387, 136.245369197024, 132.471156024317, 130.90897683791, 128.205460147628, 131.951275894876, 129.86978738465, 129.652511155636, 126.545400423109, 136.548705344019, 131.940332448284, 132.089113279286, 132.99946649559, 130.06366801052, 130.711824649714, 130.388111481623, 128.290175086048, 133.783192431507, 127.715044244008, 128.282369052145, 129.000021010744, 128.325180431177, 134.787168048402, 127.649560132391, 135.865397289246, 127.870657789639, 129.086569281888, 128.239247236788, 129.381074001922, 130.008524404825, 131.639971709101, 131.046762852988, 135.526594722911, 128.674053684105, 134.97471990696, 129.669924579439, 131.293831832302, 129.737259509275, 134.071116538865, 127.173955092735, 127.587545304969, 132.440270356185, 126.06499293605, 131.759823389254, 129.798012486267, 133.25377050641, 124.907260797232, 133.632877249399, 130.904572736984, 135.291957474416, 136.766481850513, 130.063168461377, 131.482289619785, 133.930473137693, 135.33644616593, 127.264048574404, 132.684648866705, 128.280173616611, 127.801681877914, 130.414624463161, 127.717078330221, 133.729198477191, 130.298704655931, 125.416818037535, 130.404762980202, 130.764811160777, 131.506932203853, 132.508008804487, 131.53814635657, 130.982219946839, 139.542960364796, 129.528798392574, 126.490465196929, 133.783662685873, 127.390228558214, 129.834032285891, 126.118103420964, 126.887844976549, 129.563168815411, 128.338714885828, 134.55290660092, 132.719471271166, 132.005979571886, 129.950612993733, 126.024058265994, 130.617528344745, 125.73466639407, 133.24649240432, 133.523614251315, 131.508995896781, 133.752835063588, 127.909731682541, 126.843328331907, 131.588983674529, 129.795583267888, 127.318914237446, 133.611759247572, 124.742948378586, 126.184915005593, 129.755070817833, 130.813036366977, 130.55704869338, 130.193112494859, 124.867816692038, 134.550069097999, 137.26212244201, 131.452206016764, 132.757827218704, 132.611600226122, 130.568308638373, 130.639002925854, 131.95535733082, 129.353933128839, 140.72591561842, 130.7974804861, 133.012147869703, 135.196228696808, 129.107804167033, 131.715065121974, 127.965837511967, 132.472569323325, 125.030997716111, 131.566972818655, 134.981074799187, 131.595126222021, 128.147807991253, 131.012263142861, 132.708789922251, 132.92170977128, 129.082893224776, 130.070992683187, 130.43965561628, 136.582615016605, 129.958887577454, 129.284809387716, 132.202769094515, 133.185357225916, 130.555354970902, 130.164592976904, 131.554091689789, 131.128495988132, 136.259323059064, 134.150192244581, 125.400972122512, 132.541562432934, 129.446746985062, 132.894740834996, 126.581655525882, 131.042823596496, 132.804014471956, 137.175328270869, 127.031214189859, 127.936685286305, 132.869110215869, 131.586855495534, 131.237119983313, 133.357796068656, 128.153205838623, 127.131436609336, 131.847303308216, 130.312907671358, 135.255698665885, 131.485986435313, 134.189539991416, 124.271027726285, 129.887142274632, 127.345300365584, 132.614626243343, 130.804008811527, 133.935921850188, 126.773933504071, 126.015918923391, 131.767119369839, 132.267758074726, 133.638716058995, 129.925517658936, 131.591057836025, 126.534855773316, 131.252518648029, 130.674076055873, 127.850295876245, 126.813550252339, 130.530887545472, 129.237174768637, 129.045974042619, 130.839884237982, 128.284914381875, 131.448725497575, 128.650669241698, 132.473639853915, 130.097822567603, 128.151801748902, 130.1007748002, 131.717214244829, 130.616413294933, 135.210827852617, 131.55852494911, 128.460605291456, 127.919205842848, 131.812876049824, 129.986188607146, 130.846476099566, 128.885768139863, 130.961994604131, 131.719441663909, 126.067113633564, 133.609343478964, 137.550943539474, 132.203376666208, 128.937654019178, 134.086269549843, 128.852023325486, 128.462995630056, 132.583843930254, 132.667374063835, 126.034702998389, 134.063245017511, 135.13461320578, 129.365602649462, 132.612490494735, 131.457741345769, 130.703501542499, 132.591275341515, 133.357705110539, 123.839615628873, 132.052994852932, 126.711652919016, 122.19659120779, 128.285150153509, 130.669124244534, 130.220834386585, 127.769667534248, 129.725682934662, 132.242073793372, 130.070484037665, 133.081139098496, 128.269197374231, 128.680051570384, 131.235863289643, 130.682109907537, 128.8500973484, 132.66404764838, 132.617014624629, 130.884670741288, 130.333301448339, 129.586347674249, 129.261862285881, 133.072682094721, 133.289791576226, 133.935795172813, 128.696958982928, 136.764401820766, 132.765247329026, 130.11865674237, 129.330155232775, 131.940099568814, 132.215182036362, 134.39697955939, 129.883210442544, 133.219246934738, 129.463618910059, 133.457534071943, 134.296709925681, 129.934389185265, 125.338797367657, 129.414531607137, 129.913505067558, 133.100168410027, 124.234514425556, 125.385532618199, 133.783480752811, 132.924066525631, 128.973389532082, 132.835686042259, 129.077110825369, 127.062516923026, 132.40790339922, 127.86567311223, 130.116009335002, 131.463010819107, 130.574514232697, 130.56994277884, 129.698938865375, 129.617624223337, 130.391688837845, 133.06781122313, 133.034352512078, 127.481601073633, 137.007197340979, 128.646464721954, 133.430008838572, 134.521632557855, 127.634261080617, 133.8594139949, 134.511548670277, 127.59279185141, 127.147288322088, 138.449407108032, 133.422634419157, 132.285613536082, 126.749834457491, 131.009453770255, 129.125722778004, 132.453318939599, 127.424917191283, 132.577515800283, 126.949935362199, 124.506616494977, 133.404116690043, 134.503657629291, 132.907878219846, 129.257444295351, 127.468695083566, 127.189636856721, 131.806242075515, 133.599465061661, 129.792073509573, 130.912651918362, 130.244187212353, 130.305475473454, 133.218956835352, 134.564763715826, 128.89491029661, 130.829261942281, 134.104973848193, 131.709096858335, 129.702908085303, 131.850448825678, 131.102869767164, 135.406635725222, 133.209402022603, 129.790311836283, 132.091419168709, 130.825007722314, 131.58847521901, 134.837839361985, 131.583246007613, 130.73810476787, 130.430060972246, 135.952918449246, 131.159708044675, 134.034060731561, 129.542949552412, 129.56407650305, 132.586929591326, 133.999230221645, 130.994396955491, 132.959189720539, 131.323630752119, 129.433836276866, 133.300114362838, 132.962055473912, 134.515892422439, 127.790879662433, 133.972199470748, 129.026287219615, 132.910914442039, 130.258246506775, 129.676269419415, 133.085665224241, 128.576560282158, 132.881129048004, 130.903600092891, 135.632193279787, 134.51538191084, 136.335285573637, 132.196633017767, 132.861707372373, 126.106382892902, 129.562964656725, 130.027039618411, 129.123100388977, 129.350336731167, 129.216689926148, 134.064220465102, 123.822399149381, 130.958048244269, 137.745175560144, 130.906175450418, 127.432680467931, 133.172675624173, 126.003838630568, 127.221641412574, 130.524270081174, 131.448468887935, 131.700483362799, 129.606783085689, 128.864522713918, 130.369892896155, 133.046114439278, 128.873343101977, 127.854343466544, 132.922182392209, 131.468630746241, 134.43629019236, 134.044495206826, 135.845352637085, 131.932626806435, 129.665250087623, 135.103454974788, 132.603264741694, 131.941876458811, 131.092963094219, 131.879384492901, 127.011891491027, 128.874270552628, 127.707763963649, 128.048926112084, 134.042435794023, 134.140828243712, 134.231938231238, 131.568540780419, 127.015941462656, 129.36643369602, 132.579725846594, 127.896800101582, 133.624806420176, 133.224727493746, 131.160837037327, 132.537223435481, 131.782451376488, 127.860937798377, 129.871925850803, 133.266464009092, 133.399015575039, 132.0590387551, 128.145873959329, 132.876829471246, 138.167013691308, 127.927787793002, 132.644310901611, 128.756800407701, 133.586293513219, 123.851347732416, 134.916882042919, 129.903349915568, 127.317632411445, 129.440781948552, 129.089392654099, 128.597679987491, 131.959778883762, 127.978221489872, 137.212215316363, 131.112183011141, 129.01112638711, 129.213373861326, 128.898276222277, 131.408164091433, 129.921462552292, 132.148290816894, 133.221981806895, 131.890397383291, 130.515685997441, 127.331507894857, 125.72459962535, 131.721823774094, 133.45256454898, 126.811228404619, 130.806339269638, 128.61625351193, 132.905771261384, 129.120211399058, 123.081455265924, 130.708150644547, 131.458594445607, 127.192012460014, 132.432813863921, 129.031200231769, 133.532629422218, 128.637796331898, 134.573483581094, 130.282826159495, 132.645654401634, 131.061637866462, 133.319703381585, 125.701033444818, 125.066299407053, 131.421870116756, 130.217552400232, 128.449924993827, 135.24173975235, 132.024653191277, 126.759315149845, 134.562404776788, 124.667012834639, 130.957156634639, 127.440556477042, 129.683367863494, 126.303416934886, 134.31538835507, 130.966739861352, 133.149611524089, 135.914201217773, 133.703149575548, 130.523235507745, 132.738454413314, 131.729930177847, 130.715623438776, 128.262611945568, 126.944002313399, 130.529040811484, 132.523308763264, 130.021269203791, 125.038233128373, 129.669776392717, 126.934057585251, 127.672132631253, 128.759324303487, 132.56428327915, 128.110903855235, 133.82596755687, 124.986278886638, 132.208624704095, 129.628000811589, 127.286366498975, 129.286523263819, 128.428147289198, 127.382875842401, 136.421370444445, 136.690005401138, 127.486304397267, 129.157763527774, 136.677646332093, 124.517919537774, 132.227191944953, 134.165673794353, 128.247181208717, 129.103979644124, 133.102674251352, 126.326499137913, 134.221458232589, 136.122682784922, 133.154994767122, 131.860711242794, 133.031409440766, 130.686874826036, 136.552652110241, 130.197096242129, 130.322688539353, 129.698221124361, 129.3282503194, 126.857392400716, 130.541765888475, 131.178968664356, 133.362874293618, 132.247019612657, 127.631926968318, 133.927289716782, 130.496827778845, 131.183770038101, 134.459784184405, 132.461582008016, 135.023251788994, 130.576498455922, 128.669107970313, 127.295826257772, 130.092964526174, 133.951576551928, 135.84952701275, 130.72712073248, 136.656377801362, 134.96809750651, 129.225096135666, 128.305191128197, 130.762359692923, 135.082700691249, 135.222699014729, 127.933821738371, 125.902039683998, 132.883181391495, 135.556141015836, 128.609255554252, 131.977088916156, 132.190869350813, 130.291776482076, 127.622338658765, 128.215163464076, 127.369232468981, 136.136931794481, 131.911726469545, 128.977876296123, 134.099481013535, 123.902689559601, 130.626014158467, 133.424204727532, 127.967729195214, 135.152967661425, 131.650788814949, 126.145714275454, 137.8324878927, 134.640102432879, 126.711092554236, 130.083173212725, 129.440046408464, 135.439971294233, 132.38242684434, 129.012957723344, 133.33669160907, 132.032155213587, 131.100710094076, 130.828591573233, 132.177346017226, 125.43792621152, 132.742875355225, 129.153117265612, 125.438583699851, 135.091252736434, 134.64396038976, 134.504006331993, 134.606987020144, 133.064556643763, 134.454341157509, 133.504824296993, 131.729021773989, 127.655097364713, 128.853391906938, 128.594562958282, 131.481983087291, 133.930708115698, 130.550806242112, 134.416950039142, 131.604887988463, 130.213016250212, 129.730527369892, 132.234880344476, 135.695357600484, 129.78357404517, 132.367558542197, 132.106068012231, 132.357789527263, 124.520515065, 130.248088085855, 127.681972088458, 131.141115716833, 131.53266063392, 127.607520411951, 128.880885351949, 130.51370630148, 131.304366375123, 125.563395068177, 134.04845134838, 127.388355463344, 127.678551527674, 134.183399708141, 130.782316554636, 128.316420263761, 133.725801206994, 132.49020939866, 134.602844475332, 127.460850369662, 133.567416654131, 130.310802696235, 131.265229750559, 131.067078355633, 134.13374905517, 128.875187429226, 129.333432705716, 132.064696060611, 127.221571580227, 129.049448511251, 132.552306636151, 131.272391354248, 132.580973040042, 134.113023556484, 132.055831563634, 131.700223318839, 127.186752439852, 127.174825087841, 122.011829133688, 124.716874927711, 135.813564062082, 129.229463602762, 132.797651774666, 135.075512159957, 123.502947731473, 132.603875642302, 130.273934751902, 128.908566669428, 131.256382140841, 132.866381894074, 130.227150331035, 132.455028388579, 134.841978698251, 135.3984531665, 130.499211815734, 127.709586952425, 130.168631504919, 128.28259144767, 134.47298818731, 128.412237867144, 125.376202228165, 130.631000491365, 135.243054555503, 126.404060979368, 137.074929492839, 131.23251874555, 131.678174351507, 130.548984765974, 133.603938288607, 130.31654916759, 125.540200997892, 135.619998888957, 131.852027999, 128.311567450871, 129.854224884849, 136.100914654259, 129.715504130873, 133.864121975191, 124.991378306843, 132.57612994023, 131.292444893914, 127.290041761358, 130.96035961722, 131.623248192128, 128.39385334467, 132.224581569429, 129.234902905363, 134.399463678135, 132.405881521102, 132.238225371993, 133.502081619444, 134.996941574596, 131.034955977426, 125.705062734939, 132.062147243098, 127.164969339628, 124.287141597555, 132.114898408468, 130.840826351019, 127.272677317053, 132.839830576922, 131.713477084579, 131.245627245598, 133.202648228802, 125.646591017072, 131.992633530561, 128.427694686274, 133.91594385119, 129.771923411384, 127.952527356948, 130.938261272202, 132.949240178137, 130.946290695949, 129.966400613854, 131.597092684046, 134.131753192877, 130.652739165682, 132.624189231117, 126.773101697845, 130.147063909135, 130.386828964269, 130.84089034989, 123.256939455394, 135.448318594446, 133.897959608526, 131.929119985477, 131.233666024343, 137.54052794571, 131.522777267658, 131.456126251188, 129.237952576548, 133.079507440806, 133.566728494946, 133.695905872688, 133.265555338809, 128.29148890547, 134.127165439325, 134.948894956031, 127.946787777601, 133.089937589147, 129.662714357702, 134.034022509464, 133.894406505459, 129.449867571364, 127.869275643946, 128.279293313923, 132.602624657751, 127.966016243662, 129.896027663436, 131.931965062597, 133.06479053936, 132.653688697114, 132.215066853594, 126.244048593723, 126.64255903794, 131.98463137284, 128.385273029175, 132.711177480717, 125.926133489609, 130.954837594, 128.60447362345, 132.208325433971, 127.216334763221, 125.046767355407, 132.424881324889, 131.453520583132, 132.918625993814, 125.685229897607, 132.215515745914, 129.210500973141, 127.681430644569, 133.309925177051, 129.728767277446, 132.646865173443, 137.283711896454, 131.552492310464, 130.213992397055, 130.441653316912, 132.793989474418, 131.754749148058, 131.956136222668, 132.262885398549, 131.382290756079, 131.277430268389, 133.332287895905, 134.473835819047, 130.441174149202, 130.313321093957, 127.157477882607, 131.031088299645, 128.252721023295, 129.438025980096, 128.877616861646, 135.837625525899, 131.693823912751, 134.503584765038, 131.872645458233, 128.707238466606, 131.45756331656, 132.405763623016, 136.925571238189, 126.891581784964, 130.155605761989, 132.659326353242, 129.17824719785, 132.547576986571, 129.298766845332, 132.741587210641, 129.866572173037, 128.204833415393, 137.848191541963, 134.071183194321, 130.077409969282, 131.417246007521, 132.277593878489, 130.513269222063, 136.956949885164, 130.571286313044, 135.54078613338, 130.063506136743, 133.267502008195, 131.184238686989, 133.830923190337, 124.386636014527, 132.04038172893, 134.031394499613, 124.890449947929, 130.592385288385, 132.04608816874, 136.619408733904, 129.687177287696, 133.910780258115, 131.464734368078, 131.440578535008, 128.732825659301, 137.431508226014, 129.156382698212, 126.849364045722, 132.778550608386, 131.105424008281, 133.405727343683, 133.724075922315, 128.488262641205, 128.004010383536, 128.919875578116, 129.921762163833, 139.540533318403, 131.021968118173, 124.995098423537, 132.135589186283, 137.646913275147, 133.84291063911, 132.161913004548, 127.389761577682, 130.582624670834, 130.076293646359, 132.544356024409, 128.379995280121, 130.409479960506, 129.921846710078, 131.568085686814, 130.473792573157, 126.87917561914, 134.526596041768, 128.345535975598, 126.068018878289, 124.441843942935, 132.951322956244, 131.847929170358, 127.652220688758, 124.741875909398, 130.899983165973, 132.760658711095, 129.763529474028, 134.387719859247, 125.016041770361, 129.631946296437, 129.4953938192, 125.699161394657, 125.895947613612, 131.303914170441, 126.80769941736, 135.22769201364, 132.022112462442, 134.892976652405, 128.329728894022, 132.430743195406, 130.157731258896, 135.385448479435, 125.925247573455, 138.298028882926, 131.397784205338, 130.55623375772, 133.159769443606, 131.834008578209, 129.747554450609, 129.290754197728, 131.251475103859, 134.579974964395, 134.025502360417, 135.037688959193, 131.22370235164, 130.866545611546, 129.718149094608, 128.694515445594, 131.378830191842, 131.016461790797, 135.070162955477, 139.507867330535, 131.017591895417, 130.636331745141, 130.081196738661, 129.641293095896, 132.577581593551, 127.555858839365, 131.126267130072, 130.018353638844, 124.894035771947, 129.817065341768, 126.119671589443, 125.68483122992, 128.805399678653, 131.680415610547, 131.849504724558, 130.413255500042, 128.912855410533, 131.561592644456, 123.400395596517, 132.394634347135, 130.306311329583, 129.517751051804, 130.592646466504, 131.124855501763, 128.61356246837, 129.245193644265, 124.670971043515, 135.605394990734, 128.382404789017, 128.035428733257, 130.477982818756, 137.325434379592, 130.992859001504, 130.95750560028, 131.489091409563, 134.324614924748, 132.887080348155, 126.573810712119, 129.261398342073, 133.194578984512, 132.687846846851, 133.426385022629, 133.504116568478, 131.284821986452, 134.051699018124, 130.178463159398, 127.992061269448, 132.813130945762, 130.752375853014, 134.294771563133, 132.064853341409, 121.655103888891, 134.623232198222, 133.956731641289, 134.166064485029, 128.209255955421, 135.57331095163, 129.910004605628, 132.747419154403, 133.663545641723, 132.259080836877, 131.754051009897, 127.39267369828, 126.045865663572, 131.079818334322, 130.539374894798, 129.773366529923, 133.041008122599, 136.942356797942, 125.944725306997, 127.326324233185, 138.338617923705, 134.481000210967, 127.541699856911, 129.507478840898, 130.064996523845, 126.715988485162, 138.840099219343, 133.89667171012, 133.891048586611, 129.693091948455, 134.976686564735, 134.894773755614, 134.540200875203, 130.001853862326, 130.120367344953, 129.226012727808, 125.843839964972, 133.434277042345, 129.434975561845, 128.867757984634, 128.371465677559, 129.985719371156, 132.206778658414, 130.091611138233, 132.339159114555, 130.011766713769, 135.865454112267, 132.173004505319, 129.416080657087, 121.769588372985, 129.130464197689, 127.674255786184, 132.303479617628, 127.088678842383, 133.656547285763, 130.473324239233, 129.448264955852, 133.925220238453, 135.068293772576, 134.067797108385, 132.32613828076, 124.097526111049, 134.274713835503, 130.159340104674, 134.644967854521, 126.005850371958, 133.891860803469, 136.751810707275, 129.700875581224, 133.470665135385, 132.26709630772, 126.804888399969, 130.239915666879, 133.594894148251, 133.006179377847, 132.724156747009, 125.966935640222, 129.854107249357, 136.142589621593, 130.86977652827, 134.397791906686, 134.095518900485, 132.765913621052, 127.254877853299, 136.821501384716, 129.20560272254, 132.990152633871, 129.945950851368, 131.82151608615, 131.569257156274, 137.239779394983, 131.573957465029, 126.324295861191, 125.425055166553, 134.92898130994, 137.067606621866, 135.098011569707, 129.314714516415, 136.141642984747, 132.525137616875, 131.448393726917, 132.963471580825, 126.025922486114, 132.045334851756, 136.797157189919, 132.309742060814, 132.036586070439, 128.145250091329, 128.529523559858, 129.980916355046, 128.72865822817, 132.110110520217, 133.375469207533, 131.37820855697, 135.418499129576, 135.170971599596, 129.417395693372, 134.064436863072, 133.62056569226, 130.354095890633, 135.045977520232, 129.721233238977, 131.674774919663, 129.812344402095, 134.881612975858, 135.666797931257, 125.164692820874, 131.074011556201, 133.52202478812, 127.811969209599, 127.231327117021, 131.998324183376, 132.555195023401, 129.827204926935, 129.666064082786, 128.951560671868, 126.077802275232, 130.974756190561, 127.878814304857, 126.083820413404, 131.733559262993, 132.274787682875, 128.102981261731, 133.19104476465, 132.521693370371, 133.912392229802, 128.475767562148, 129.946409227586, 125.546999967517, 134.914083935201, 131.775405969609, 129.637708290973, 138.518729935479, 129.012497122253, 135.948661535719, 132.174047690196, 129.770643862982, 131.783647259607, 129.079995205593, 128.56104311097, 127.910714520654, 132.389432976275, 129.846724687062, 129.135426218638, 130.153149529223, 131.791330794627, 129.48602831691, 130.099958654994, 126.483839107181, 134.375018504861, 132.244017230194, 130.311910009363, 128.010155692302, 131.528776634305, 130.515258485749, 127.307395731264, 127.108649620039, 131.851038922449, 129.032250718117, 129.43036556693, 132.122975980298, 132.171807485298, 132.480069412188, 134.860613385565, 128.560716585996, 130.131170098781, 132.329580694498, 126.513636980244, 126.013714098125, 131.38262835104, 131.387501033454, 137.461118976394, 135.957051900282, 135.709342703137, 129.06548186863, 125.602340415657, 130.776903818507, 129.969457903198, 128.799077463817, 133.238394053526, 131.384779168758, 129.642572156497, 133.204190317318, 135.824644706867, 133.980121273083, 128.317420804571, 131.26907677296, 127.641348949063, 127.628659225414, 129.402396884637, 127.215205114816, 126.473656102092, 133.751638654935, 127.728517264474, 134.70404232032, 128.699014401694, 128.360973884305, 125.084042392642, 128.534981635313, 136.476229626763, 133.231771463919, 136.120641327045, 132.772879932283, 124.211878170601, 134.484053526932, 130.392306253001, 125.706966132338, 128.278078521286, 130.604477950283, 129.70108388, 129.733716049535, 129.075433487556, 135.848283551547, 138.891181464127, 130.441597141607, 127.370808472506, 132.415719900884, 136.193490791838, 131.503370246799, 130.344802210812, 133.567740541734, 131.821669808809, 125.98807822332, 129.426508541171, 129.104452017564, 130.575854802187, 133.005701393393, 137.089410659623, 130.908317836167, 127.263173900644, 131.655687464095, 130.720664999752, 127.62159469914, 131.979581105277, 125.410114876556, 132.440429683566, 133.95810027286, 128.311603245829, 133.775372141549, 129.827804852787, 131.573905572274, 132.462130517879, 132.464676130059, 127.71506060363, 126.910031079424, 131.770670732384, 132.58959451896, 133.521446760816, 129.6755392702, 134.510301895918, 134.552299414832, 131.988297678436, 129.270673686083, 130.117049373306, 130.872336544653, 130.112286841705, 128.550993475843, 128.924859623285, 129.634630554276, 132.993233068646, 132.616094268148, 132.614308283495, 131.157649019249, 130.662626052462, 126.902639932571, 136.091254148369, 136.355426317217, 133.131442636288, 126.446418070216, 132.063415548613, 130.138811254205, 129.737550789593, 134.381562796297, 130.925786243576, 128.81921761422, 128.698391020132, 128.170507779065, 125.246382895165, 131.990409830025, 127.121612359718, 138.158893417342, 133.190776688883, 127.433779646397, 129.803014680386, 131.482370272202, 132.901921805809, 132.30804841862, 130.634807267247, 135.018623909905, 136.942080802516, 130.674513164278, 131.365546098936, 129.491226771776, 131.474411966184, 130.181710251861, 134.593986941763, 132.769951610598, 124.458044592326, 128.585170860843, 131.780273252215, 132.582331401724, 126.773650145015, 133.730370462341, 129.6773917151, 131.64497875571, 132.365521382307, 127.782257965901, 129.615420879751, 130.57659911142, 130.430944849706, 128.726215013606, 130.86187257873, 131.523190987135, 130.982380222672, 126.204366832689, 134.25656339929, 137.968673150723, 125.038903881277, 128.658099499204, 130.616880739629, 126.667208664291, 130.569348232317, 127.448574607959, 134.776711958349, 131.502184980725, 132.159345015097, 132.396389145049, 128.181845608789, 129.233616780687, 131.759879994963, 132.580878342871, 128.505771701887, 131.443120281534, 133.486030240411, 129.12006965392, 136.471735075505, 126.722318316784, 134.635662659678, 128.660627511741, 130.026777898953, 130.020939509566, 131.204006521945, 126.924400306261, 130.849236023171, 129.549259669555, 128.100662297516, 127.228241184553, 129.144953650085, 129.669186109264, 130.532671435003, 135.421126850248, 133.44263014332, 134.117038175043, 131.584257339478, 130.081448091795, 132.114222971408, 128.388205973205, 133.848135177736, 128.514680994858, 131.018013269045, 133.223395516542, 135.824891262783, 138.921245788117, 131.586370831014, 133.848913019743, 136.147459111892, 129.569422727832, 128.036233102687, 130.417022405269, 128.396028081018, 133.497758476853, 127.333496628461, 134.079765394441, 125.986534798347, 125.301450466516, 127.504522434025, 128.043056772858, 130.612537878227, 133.222734058831, 129.42302592987, 132.040947586505, 129.513300050634, 126.665002695544, 128.588906074783, 130.052308198889, 130.522955351473, 130.498588309083, 128.023522788862, 132.211293942387, 134.641322732243, 129.873404437123, 128.981524797773, 132.578616713686, 128.729307962282, 126.363081969461, 133.933044742561, 127.361933197115, 131.058173953144, 131.309239328577, 128.855168050175, 130.374122488939, 130.298858684065, 132.825973581591, 123.528099404077, 133.646721175085, 132.356565642432, 128.925475629082, 126.051876331846, 136.408356272878, 131.830038942103, 131.695451801414, 128.478872147468, 126.713234954615, 136.25715933701, 128.694727241697, 129.005499976655, 128.512923065428, 133.813370031821, 129.079503346481, 129.349625083073, 126.091761072432, 128.825936303679, 129.547781418147, 134.464694706849, 131.063403215067, 136.206063518947, 135.154185417814, 131.103290990623, 130.649255634541, 130.84566875931, 128.847374009138, 123.742803342708, 130.064587655664, 129.484189046213, 130.240043427786, 128.835940425557, 132.576213764201, 132.895322923705, 124.555525015196, 127.254943021639, 130.717941804502, 130.445539571035, 125.687455668305, 130.267883389187, 130.642136329166, 133.630227569726, 126.432807849996, 128.110875851952, 133.28091018746, 135.314732769103, 131.026143382293, 127.385094195964, 125.066427753784, 128.905855775257, 129.915429874114, 129.469384557153, 134.098904803856, 133.119925125498, 131.343637564472, 132.590831688859, 136.83836070988, 129.517079678681, 129.888726733718, 133.277411091586, 132.201200360331, 133.782689134623, 129.193665712384, 134.543127212016, 131.400075965613, 133.871786475269, 136.194766691606, 134.047760573569, 134.031157222295, 129.81996619888, 125.748040360705, 125.702408109754, 129.906343231014, 128.873047188638, 129.166132809148, 132.670206430019, 133.425111325585, 127.292671651967, 136.262381929638, 134.042122280759, 132.254427951187, 131.363457981301, 125.908909864893, 138.375421248268, 124.471210588645, 129.678179598071, 135.889365497875, 129.13515627775, 132.276255318266, 132.605282720141, 129.547221865245, 138.868048039062, 129.155639790011, 133.595453761153, 128.262431853289, 131.023349153264, 133.238679805456, 135.944749543253, 129.721767996543, 133.025761161759, 129.748066621482, 129.593609059189, 131.380148340351, 138.017671376841, 127.575503810243, 130.413836569731, 139.418579075657, 131.496795236603, 130.790113760506, 127.791959451719, 133.841367044146, 132.659827125602, 133.154311158506, 132.783143734961, 132.983103931081, 130.141555727423, 137.107761676567, 132.769286453813, 135.21410173587, 129.565187225973, 127.043388376483, 125.098392236651, 128.140351677565, 129.875503310051, 127.339054713684, 132.439622755012, 130.686791009275, 129.170550485539, 126.965253644494, 133.732767261737, 132.185152187826, 131.692709215541, 129.082991069492, 133.327930875514, 130.715237023059, 131.601257195956, 133.793541968247, 133.577507132246, 130.881991172994, 134.811019744605, 124.351843387269, 128.79781107335, 128.783512171314, 128.720211194354, 127.680825445471, 130.116969083678, 129.600514056737, 131.460863600964, 130.404459611935, 135.519905542896, 129.712795972128, 134.158889311468, 133.054972115982, 136.991058970507, 130.113400177646, 130.357541509534, 137.122328502292, 131.553736302251, 129.377277671615, 121.983246104448, 134.498906312081, 130.679245431302, 126.028713351304, 130.536662556617, 125.936754045325, 132.622336796915, 133.012115025683, 131.341766525488, 129.570550445889, 127.523956120062, 130.211562677123, 130.607623693247, 133.73782648019, 132.126190216369, 138.924434665637, 133.338027524376, 130.990127598161, 133.366717843193, 132.306379074207, 128.097707222111, 131.807810090263, 132.340727616925, 130.608141718563, 131.532188887709, 132.31877461454, 129.612710372212, 133.787081270301, 128.541590356392, 131.623135459865, 133.566903866996, 131.877619402086, 128.031321364476, 127.855136786768, 130.003993360515, 132.064256939568, 129.799543050913, 134.586568069295, 135.13707199549, 130.261702852958, 131.489388684562, 129.640962927636, 134.518076893331, 128.087219873552, 130.926085000415, 133.507090420323, 128.140197104215, 134.245495110967, 130.012991800798, 131.601742689794, 134.633823816793, 133.417498595135, 131.116169809137, 132.15836162406, 134.223407739242, 127.688623100034, 135.01984921342, 133.509300539613, 130.657611680732, 128.695782140102, 134.334978410021, 128.213879943048, 132.048046159583, 136.200368862089, 130.506169812135, 129.767312714622, 134.539255021393, 130.911648568296, 128.885697550188, 125.361806564021, 123.738385276946, 129.953764003142, 125.69133266684, 130.674961944534, 130.654567394861, 126.044348133527, 130.443754077829, 134.324182717302, 136.154913727767, 132.05935416312, 126.515162763497, 132.84050447554, 137.156234711268, 133.653949383006, 135.998531014961, 125.580890124166, 126.288695156292, 132.971963148347, 128.350400005594, 132.314850908081, 137.574518641098, 133.577330088742, 129.162178691096, 132.407334129853, 133.467744361346, 128.792484449795, 129.949192381519, 129.664114502077, 128.908635846718, 126.458207188888, 128.563029552151, 132.363380640425, 131.18185307067, 133.726261180872, 128.481608121849, 128.464051531639, 127.028012852848, 126.058775313541, 127.471997365658, 128.686510599766, 130.251104664394, 129.512343785331, 127.854762469047, 132.332301395719, 130.47994383853, 129.179345242573, 130.314292016328, 133.024464835239, 128.412700938429, 131.849338930318, 132.298913634051, 135.102349681129, 128.249858601079, 128.475272637927, 128.535112140714, 135.077263669847, 132.226331084572, 129.508053695059, 125.275421660017, 130.871789613004, 130.756107039925, 127.320684441234, 131.232442018496, 131.831778359311, 135.262448269565, 131.918238691036, 131.438226738991, 135.022719369587, 128.761045260187, 136.290499895114, 131.359636620668, 134.647716596759, 132.336535801126, 127.082888613585, 131.038437040753, 130.38388903982, 127.966321267993, 127.098134499075, 133.891997783203, 132.104697259555, 132.154956102244, 135.038113671359, 125.169195980942, 127.985514801447, 130.420192096417, 129.540159662093, 135.706749161119, 131.463329896498, 128.276758040972, 132.407577255599, 130.91834471699, 129.560473639575, 126.752316534273, 135.508161004436, 135.99933767211, 131.006684268685, 128.540108567986, 124.720533031564, 127.968926164701, 130.599266484554, 132.224326949444, 127.87732137456, 129.661391139532, 133.896558514647, 130.291301556366, 129.49049742243, 129.875654774438, 131.488053581622, 129.332444771768, 129.832419462602, 130.218869439094, 136.175902577994, 126.961032384414, 133.674535088355, 129.636782682478, 135.34572665702, 131.308786207849, 130.216410007334, 136.233185502286, 132.196869995093, 133.883335287191, 131.840411311706, 130.127234627382, 130.932668694315, 130.440839834821, 125.793485953678, 131.819375849818, 133.868719738046, 124.081563901204, 129.050509998393, 134.390494320436, 136.827493024689, 131.72056907454, 133.069161398249, 132.855649935246, 131.713395718159, 131.557821713191, 132.07858703537, 135.703402931202, 133.502816657835, 131.086067555773, 127.934465565707, 128.843060562595, 130.093323824597, 129.294544210631, 129.260520721618, 132.575056219064, 131.143829033484, 129.017245867308, 129.819766183597, 131.855797207831, 128.763397217255, 131.612190629421, 129.847723825075, 137.550073131785, 133.319914641698, 133.087688532466, 132.052199204769, 128.125878823734, 131.869103265048, 128.995507412326, 132.033105417926, 124.982812513385, 128.68297017578, 130.106095592671, 132.542081241725, 128.027938513813, 131.801314015563, 128.637921926434, 127.736361167794, 130.188016132999, 133.259345842652, 130.423240021009, 130.311559648909, 132.087941893791, 128.817750374869, 129.702085276297, 125.925998434526, 132.482972222715, 132.59504309989, 130.134765177612, 130.055953631149, 130.175573524967, 134.322059196741, 135.03880984554, 132.364256795214, 131.306275968695, 131.079132211056, 130.824223634208, 128.883049453054, 132.879491768368, 132.59146276722, 132.444802354396, 135.39656895005, 134.986505439599, 133.208196319055, 132.224468680585, 126.244915919221, 130.697947047387, 129.859063770769, 127.525452029615, 135.731357930794, 135.855550218221, 128.449625980804, 133.944137737636, 127.540416143292, 133.179176245537, 130.467585113955, 138.941751834291, 128.607214467414, 135.065678546434, 134.659116061178, 127.756356147882, 130.341978328798, 133.391244684384, 131.051700145478, 129.575631632035, 124.381973693838, 135.393335138818, 133.67155902021, 132.506589610618, 125.39849206111, 134.534906357315, 126.184689703773, 133.690609102545, 129.84315649207, 133.302483372157, 133.752277671534, 128.666261093148, 131.908555569711, 132.008671269247, 132.341303172105, 132.363936980175, 127.163790286078, 126.281863808425, 133.285144105735, 130.696144531518, 126.87375315089, 132.71759102789, 131.850197113908, 136.593777683371, 133.182863773188, 130.988067107491, 127.676327368587, 132.12570222366, 130.002737597518, 128.30232451088, 135.980616228849, 134.017437049289, 135.018322884122, 128.907290693941, 134.242538363588, 130.721046911492, 131.447584342246, 131.345936283474, 132.164868581954, 130.069523605114, 128.532982871317, 128.525770230826, 129.340502730653, 132.824371581718, 134.711755915237, 130.543985455739, 131.947732133429, 131.765314903517, 124.689696453099, 130.748105291157, 129.996891153826, 131.917413513394, 132.105934646212, 129.734046349261, 131.079571735317, 127.450969999, 127.593724607984, 132.492746759202, 128.203496823488, 131.75613942913, 135.51663367097, 130.613722591619, 132.847428064205, 132.570753953419, 130.718574549065, 130.000478330571, 135.438279233895, 128.769750885702, 127.040573273773, 129.988187797315, 127.044406356014, 129.713948318723, 133.553112025583, 133.082370999368, 130.845669798871, 133.148744146472, 131.874787652115, 132.233624394624, 128.976076853014, 131.321536989368, 126.747370350415, 138.314667300198, 129.733594854306, 135.496015560612, 133.720043542623, 135.248007992193, 126.489020608474, 129.780647566994, 128.370463393542, 130.363872240397, 137.551734447197, 128.737224227998, 131.784664184441, 132.698774215049, 134.677501214278, 135.634737585134, 135.024200861781, 130.758843860186, 133.314046015704, 130.731229153956, 131.057482962811, 137.651089125978, 135.103090968506, 132.059022198006, 135.905093513737, 134.219949922565, 131.311834828264, 126.634389167149, 127.113439974102, 131.195832026051, 126.751573362509, 131.420269236966, 135.170781670841, 126.557458101842, 130.789129367337, 131.68298514185, 134.665425392255, 132.229723179603, 135.171481647889, 130.874938190382, 127.706017506103, 131.224923821227, 132.737686997476, 127.968066537384, 131.144916939851, 126.782262294331, 128.286604839572, 133.83597009252, 133.605001891425, 128.873478902091, 129.368031955392, 128.832079154025, 127.440958785998, 132.11273290655, 124.087025913319, 130.576306165006, 129.397337953009, 129.794134458621, 134.104260061594, 128.299526516793, 134.691305240376, 129.530426885004, 124.469270347595, 134.610097995018, 132.55012322466, 130.404970816815, 133.52541029597, 125.915544516423, 133.941082667613, 127.782548720026, 129.75216997217, 134.854308304621, 132.312204578751, 133.174738798724, 130.185625713282, 126.852874379091, 127.470377384617, 133.857049895316, 129.946723582273, 130.928308781433, 127.207793727383, 128.496439973291, 132.39495288581, 129.350923697421, 132.9292807554, 133.920389876468, 125.745550030384, 124.229462724494, 128.167667854947, 132.079883621052, 128.693337048423, 130.215985403501, 127.261421665391, 133.853181047269, 127.643727860565, 126.9290957131, 126.75891487956, 135.807787472647, 127.318340786794, 131.187082890463, 129.324481653897, 133.734692666967, 129.437345452841, 134.808642456082, 132.881430004897, 128.098231925199, 134.470217748215, 131.474670556181, 129.198025655021, 133.194988515248, 134.471312508132, 128.674993004445, 133.151649713151, 128.033371723584, 128.185224877046, 132.074961069611, 130.090980413239, 130.507304684023, 136.222096288553, 134.666167725763, 128.826815561937, 134.145524311976, 128.889114080268, 130.981978166887, 130.928787498047, 131.442682368724, 130.174041274235, 129.614503837398, 133.622504739868, 130.018922695206, 132.515767718688, 128.876779178817, 130.104897278012, 126.669316605198, 132.505249504324, 125.541800337173, 128.132736122482, 129.016045908373, 129.077146687657, 132.622392757667, 132.081912465637, 131.466735348272, 130.630985621573, 134.777098355619, 127.863483861133, 129.05502958513, 132.51575674458, 128.901364977024, 135.811049520811, 130.312316968697, 131.546038883499, 131.092746326571, 126.297923058934, 131.573056082594, 136.288773133543, 129.824499548194, 132.013467270926, 125.30021661757, 136.223756340736, 132.890770520284, 132.322676462203, 135.547199819032, 128.779508951401, 129.489378395368, 133.198879225878, 133.537702516954, 126.727841878394, 130.344106883773, 129.351558238563, 129.518061613825, 134.165647310305, 128.295022123213, 125.681306273466, 126.482062128977, 132.219170212108, 128.772268079726, 134.348849711238, 126.027144383538, 124.834770629663, 133.273705419476, 127.928700414597, 132.767822349519, 133.271890079064, 128.298898602697, 131.880204436727, 130.443304287971, 129.617677565222, 131.496147454428, 138.506426922075, 133.144563153697, 129.104101860074, 138.292894723761, 127.629007913419, 129.047278682504, 128.409623223593, 130.415424023219, 129.372846051324, 128.767652876698, 121.528068990308, 129.214604489024, 134.383115215641, 125.675544826951, 129.532296141647, 132.599436805953, 132.814399210603, 129.350544875131, 131.116116785582, 134.090282254976, 134.27363891305, 126.786189355009, 128.589150926117, 134.9536110026, 130.104282515511, 127.823523824024, 133.674284906734, 126.544774986189, 138.977416805089, 130.405923521546, 128.739023533906, 132.55795907503, 131.61369901793, 132.140671464556, 131.923921678978, 133.640924891351, 127.019699738909, 125.336307611469, 133.525285720833, 137.509416208803, 133.667686576099, 129.216707738323, 128.219726294908, 131.626150827425, 132.459915458538, 133.284550467613, 126.813294196177, 134.401594665586, 130.729190458459, 133.001876929465, 140.410687741578, 131.916204268065, 132.413039744509, 131.505124134357, 129.563839608216, 133.107891328739, 125.603604717299, 135.049874649541, 133.751900273972, 132.348584305532, 128.332022591374, 131.639047798028, 130.692826168965, 134.854105259896, 127.35418102972, 127.861729531336, 134.047397572392, 133.193483916129, 131.162706662263, 130.593552456493, 129.238212325067, 132.617879372929, 130.099398970246, 130.614544117249, 129.476374734134, 130.917550731485, 129.883398741834, 127.667503621611, 129.612868600145, 133.557678914857, 128.959948398321, 132.181780270442, 134.323598057116, 130.615811730591, 129.345733359514, 128.486644714685, 131.737880047033, 129.311601698353, 131.347669236762, 131.289548736749, 132.479913468563, 128.723211872112, 134.904665541702, 131.459639115021, 127.905782267988, 132.135217484705, 131.414594865241, 134.386810307615, 134.121112656625, 129.223893778416, 127.541759933783, 133.743481223203, 131.117011169257, 129.37619613858, 131.20910239691, 135.034210670825, 128.565060817024, 124.561586316533, 135.192280538583, 133.456946726554, 131.818013702512, 126.209589447756, 131.193878144283, 129.711430158603, 130.355975212106, 133.391503338771, 131.247766343139, 130.816041843592, 130.277132051935, 133.939115394713, 127.31071773048, 127.773140376188, 131.955730265572, 131.245986941803, 133.296501710606, 129.542740918379, 125.335658562916, 125.86029651687, 129.553799852873, 134.048824048269, 129.786974261623, 131.194602866977, 129.897123813268, 127.531054840367, 128.834564781108, 130.226935470331, 134.693527910234, 126.453491565863, 134.814124753425, 132.222935339652, 136.107505613093, 130.20746617962, 129.710859550763, 132.358011697552, 132.845524793983, 135.993268660266, 133.003921554729, 132.047591199197, 132.889955301806, 129.816750024112, 132.131378444591, 126.356871727943, 131.034801786415, 133.205430253951, 133.014612235128, 128.269206103385, 129.301061769772, 128.87102119245, 125.678512417935, 128.334771672039, 130.639565391485, 131.28227609024, 127.918482830784, 130.154096174032, 128.363118964901, 130.219121312841, 133.137198004213, 129.59990275498, 134.42816524154, 130.849298602064, 133.672869552071, 132.16963035328, 130.791285436204, 129.447170015069, 131.682646654918, 131.149430704682, 129.065962341893, 129.924378233386, 131.258564747514, 130.580661570526, 134.656152239653, 130.874979416434, 130.042334724896, 124.677625198445, 133.51924949011, 131.043442211831, 131.811434542259, 128.851915304609, 132.690840221361, 129.158424368612, 129.655431171123, 137.140030484264, 132.275180562672, 137.358573920089, 136.847460255656, 129.418433530671, 126.367457575869, 129.034863877617, 132.807526596083, 130.768352378267, 133.943239985394, 126.304276186869, 131.293145041767, 125.723885885216, 134.605385269502, 136.820878412756, 130.510788830604, 131.302489663371, 131.21192531122, 132.816591048407, 125.090427070848, 130.219885804213, 131.271001235208, 135.173843468578, 126.663243691637, 127.976975993396, 131.411266670383, 129.056099063902, 133.007783309867, 130.036812574688, 135.539480720037, 128.207255689469, 132.304048288967, 133.78267209371, 134.738446959213, 133.40853475196, 129.840269594721, 131.999441778433, 125.586860931239, 132.57985096914, 137.685250120106, 126.173532579584, 127.731159051187, 130.060844793866, 130.440043810388, 127.636060914397, 130.348820551602, 130.725237267415, 127.384976758336, 135.578431219386, 128.33306220423, 132.81922073005, 131.939562961569, 129.954772352049, 131.639725027858, 127.666482631461, 128.738969933116, 128.664048053456, 131.026406063699, 132.089127819163, 131.915039393315, 126.327836745268, 131.970423312207, 123.339243245308, 128.1547094023, 130.806120653331, 131.964817614207, 126.463187304692, 126.882223646606, 133.210210489407, 130.16678783004, 128.219087544561, 130.793481102258, 134.058860228154, 130.187455649731, 126.9471751068, 130.398107555127, 126.902983721463, 128.029520127559, 127.167729916838, 127.964106021267, 133.360052676657, 129.571688973318, 130.794372319255, 140.177414973962, 132.37370875826, 133.373257252429, 134.625566335615, 132.011996944321, 130.091124661759, 131.210276269827, 131.409612131555, 130.609869770649, 133.003051006594, 126.943563169387, 130.35487764477, 135.683172526332, 126.903485538621, 127.651838498735, 132.498800078025, 127.737768085933, 129.641489338612, 128.299559289724, 136.904496564417, 126.345715180372, 131.997484885164, 127.406602130568, 134.903162692645, 126.109391556817, 129.378781379729, 136.710998460332, 132.695134333179, 135.801052314077, 126.842209121997, 129.252943595136, 130.585102348929, 136.847514899565, 129.672890014864, 131.473385478406, 125.013261809817, 134.225701812914, 129.433205050886, 130.266219984152, 130.135632119709, 125.576162937664, 126.266380249121, 133.144250803883, 128.144111360998, 129.025882095173, 132.155029701282, 130.74526563285, 137.515093948397, 129.957712553131, 129.350375196085, 129.028074136989, 136.607026438328, 135.075137214188, 133.592620880329, 135.396996151013, 130.969875388805, 130.508277892325, 131.53283069634, 134.276340997649, 133.353064092867, 129.538041504337, 132.589155999772, 129.242862082741, 130.578580835007, 131.385867286641, 132.647743753128, 130.729673988794, 133.731751583726, 129.22689058853, 130.03046293038, 135.233194659511, 133.148813443801, 132.985006316148, 134.29694288856, 130.954769084973, 129.397615379709, 129.302407804413, 132.702110431727, 127.663018802488, 131.570445864448, 133.113396975377, 131.552708762589, 129.381452762484, 135.641438684696, 126.960166547593, 136.334656847242, 127.871469088085, 127.067912934265, 126.742285837849, 129.151352791847, 128.322981153184, 131.773448544237, 129.410819241845, 130.32536689731, 129.099943400469, 125.699040131434, 129.18608224609, 123.824852395637, 132.769967515936, 129.402993516175, 126.492622936492, 134.363809327466, 130.42517317427, 131.746220299149, 129.707332159234, 129.836574899385, 132.975383711928, 128.473570862775, 132.070186639774, 129.34792333829, 134.324781601626, 126.227815486462, 132.598845355329, 126.521404901663, 131.698798079029, 129.651798454682, 132.669865906725, 130.059091110709, 130.909124612177, 128.68701487236, 128.250370882277, 129.872613765801, 125.178717175321, 129.076876515216, 134.563318026399, 129.785478875692, 134.530738607768, 135.103744866784, 129.548323142304, 128.352471926662, 127.398936430593, 131.891399426233, 130.370369865345, 128.555727434343, 128.34472076005, 135.701822678768, 131.018151379226, 127.723383768762, 127.923534938757, 133.246055220067, 138.151330424843, 135.976671163255, 130.769070749057, 135.603571676772, 130.179199012814, 126.720500422437, 123.345269219179, 133.31066794314, 130.703530282138, 132.879410182816, 131.571648234525, 126.997872500809, 131.626178974, 129.974527769759, 133.488072314525, 130.846663199262, 125.527715661159, 128.146599447128, 131.148210709673, 130.151668354508, 136.916569860355, 136.350697913313, 128.186205926721, 128.544953274934, 127.424046631605, 132.995533172985, 129.357971342341, 130.427705254351, 131.435618791258, 129.404449982606, 126.387188957832, 131.590101877791, 132.653188086175, 129.50456323394, 132.453289163605, 129.511214817575, 129.816157138321, 129.784368193665, 134.791609194283, 129.357177197573, 131.872380703684, 135.857402600415, 130.850988038262, 131.331149152574, 130.90327794098, 130.121184058585, 131.682732780838, 125.943000583541, 127.788816660105, 134.541680546429, 128.758139737738, 129.729661897244, 127.545453770528, 126.983641005329, 136.169406689704, 131.179055467893, 132.533145830558, 128.776752173457, 128.320339434662, 135.682186244678, 129.301016673299, 128.570101193431, 129.531882093505, 126.495963094321, 130.837409496362, 137.084880505827, 127.738850604762, 135.554611074369, 129.784095979264, 128.442137414329, 130.995492796792, 129.660549048631, 129.108596898757, 131.788914168771, 131.133834999877, 132.647562778568, 133.114589268148, 128.928698159455, 131.903877282052, 132.1139060469, 128.346772124193, 130.046791093902, 133.43114950883, 131.847092750272, 132.313642610209, 134.84918438795, 130.777978450751, 135.125208269011, 131.838355270141, 134.821946962769, 133.198307938621, 129.242401047551, 129.165049319163, 135.525726788277, 133.158155137004, 129.691882649353, 128.46810262068, 132.13528541918, 133.557887939328, 128.845685705962, 130.824938289881, 131.482077161185, 129.082128493548, 125.974645779332, 133.769195043452, 129.272648420234, 135.604501526356, 130.221258639044, 129.049081223512, 133.405433799272, 128.324106068697, 134.774827339443, 134.516245195523, 126.560392399917, 132.054086126013, 128.678749655677, 130.723591967928, 129.857660029321, 132.110531782133, 134.234099690043, 127.676749481802, 133.276767296546, 130.507952124608, 129.31009754202, 128.353018980729, 132.905592736642, 136.882034968217, 128.758698520365, 134.055749940764, 130.176558768116, 135.247219716121, 133.320648997442, 131.599255354877, 136.863409274401, 129.705678318084, 131.864173580369, 131.32966564355, 131.32436924782, 124.460858697313, 133.710903151803, 133.710827819488, 136.050511696195, 129.39872143839, 126.55290119237, 123.397359460278, 130.990390373382, 127.476633533676, 129.012787437511, 129.899422771415, 124.553951476973, 127.678931893095, 130.553065431648, 130.541696576163, 133.866579001318, 137.022924502843, 131.327163663857, 130.738544524519, 128.342614343976, 129.299333136085, 128.90144883405, 130.349010477543, 129.152732521032, 132.186539026347, 129.9062125943, 127.59300735217, 132.760078410776, 132.322379742833, 132.227750028277, 132.940254762205, 137.637473447696, 132.818162154222, 128.06931706615, 129.982361917419, 135.553111872345, 135.988632184229, 129.064692424829, 131.276476045331, 132.814742438809, 129.11064230743, 136.245821822821, 133.095510874785, 125.7878404017, 134.921155012282, 131.238045039908, 133.189701323365, 126.630314022856, 132.640310811236, 128.484403988826, 125.035646902539, 131.746458571083, 131.777309808264, 124.711458439148, 126.711290623849, 126.911387622268, 130.983736233647, 134.824164344512, 130.817150525312, 130.939533031936, 135.038483290847, 132.127346105564, 131.942351925422, 131.54054446152, 128.650883214611, 135.02180358209, 128.660871010285, 130.018509594539, 132.200758777719, 130.230717879867, 131.542597430938, 131.185377450141, 133.089294186201, 126.848419449952, 131.598769673429, 130.465476218241, 130.904257990315, 129.910019437441, 129.101032441247, 126.816010336687, 127.860942243065, 133.27725286138, 126.412473367374, 135.201244732279, 128.122846331703, 129.053104012114, 129.590214826311, 126.501338558775, 130.965328641884, 132.50584565606, 131.739193140809, 132.308888931264, 130.265805708594, 134.512965057979, 133.140154726671, 135.701872117554, 128.879929012699, 132.398723923179, 127.090617223278, 130.965672633191, 133.761710178696, 135.253815683988, 133.795864049649, 129.23031780454, 128.47412592139, 134.523988862865, 134.27049646429, 130.767149637724, 131.456196324011, 129.999112205884, 128.281074663673, 130.314786551108, 127.689315298428, 132.084050736889, 128.387894403127, 130.490822319682, 127.319779614157, 133.030522649161, 129.817777306814, 130.040016891233, 135.752025479879, 123.795030096207, 128.070960639827, 128.794659692111, 125.144826787545, 131.725533966953, 132.568806622753, 129.672238400213, 131.098137943808, 129.593385641715, 129.183381298401, 135.763923198452, 133.974184084256, 126.831046292052, 136.383236624405, 128.992539623723, 127.964129708463, 133.339066340361, 125.927803369625, 127.642400952101, 127.168109903672, 132.293497414197, 128.05237525884, 133.331377176078, 133.20299177503, 136.268482683409, 126.229707419831, 132.63548290729, 131.238899169927, 130.742829292609, 130.342457843768, 131.431637682452, 128.959858220555, 125.986657908708, 131.528318982336, 132.960179837029, 134.06955331289, 128.015001923369, 134.653909626192, 126.810678744991, 128.364412674269, 127.562431186002, 130.430181840014, 132.047652383091, 134.336987850332, 132.061992138739, 129.514005497644, 127.591079506323, 130.79573054266, 134.375723260567, 129.605997725434, 134.890847473128, 131.816961756917, 127.981979406585, 135.15032171563, 131.502292037188, 128.120099333755, 131.323383694906, 132.734098811131, 127.900216793106, 132.863597458337, 136.2981349308, 136.52454974421, 128.00838648694, 130.891197935651, 135.434067385254, 131.354570504732, 134.715545548836, 132.030336989468, 130.70723347071, 129.204948883592, 131.578173147102, 132.085875008677, 129.546981116437, 131.821678455111, 132.378072821698, 126.205518049742, 132.680127011191, 136.525391161335, 127.602785748577, 134.088189940023, 136.416997028474, 126.140889786568, 128.264493805505, 127.031661158927, 130.068049357409, 133.145775473067, 134.231502022443, 135.237864063516, 127.984041343783, 127.367658735327, 126.823652601445, 133.472404783054, 134.017531210675, 132.386698901054, 129.337700390761, 133.776808114368, 130.62516076885, 125.524790578122, 126.0554937568, 135.932200668995, 133.545616673743, 131.283471255394, 124.504170207924, 129.371679454065, 134.370041370485, 129.172603305389, 128.878934335924, 132.561191767976, 126.931729840649, 136.22333013246, 127.836983042659, 129.573779289578, 131.626000800677, 134.013466656704, 136.787535304435, 130.877886489406, 131.774254667389, 131.037515998126, 134.542020515381, 131.66315554527, 131.325061755117, 130.750539906426, 128.70792626829, 135.492471992659, 125.187637580571, 134.314505125759, 132.706920699755, 135.438022065293, 125.41942639032, 129.828011402522, 134.523381916002, 131.545147969873, 133.929262303377, 130.674979127237, 134.147727452043, 125.495934543489, 131.360328367408, 133.27033801674, 126.601448236176, 129.722188163164, 129.329245536847, 137.261443185542, 135.609888740245, 127.646324709157, 132.610350121202, 125.731829242388, 131.758791538769, 132.165988404051, 129.024243443091, 136.531389721216, 130.114439703292, 129.412260598776, 129.840360755556, 130.333834504123, 129.668093576557, 125.577702289682, 130.785923544456, 127.718203609665, 130.949005518822, 131.885215274792, 128.755313851629, 132.548207121189, 128.960692580167, 132.277026113911, 131.413770210847, 134.767187923905, 136.128410956016, 132.569121087571, 131.836403143556, 131.721501785833, 134.774836390885, 128.471840365187, 129.517721951868, 127.978835102912, 131.938544311804, 128.567886346716, 128.086361815215, 133.250595714285, 131.14340482184, 133.168754955248, 133.971478982587, 132.118055239842, 134.890465502012, 131.392041797259, 131.324966376112, 131.945898615446, 130.590251307476, 132.263712407603, 133.099325444155, 132.826032267117, 130.104367964051, 132.349647483067, 130.506430611076, 134.151474531793, 130.410753164891, 128.909892241625, 133.459044090053, 134.745529076187, 124.934020110344, 132.554771701713, 132.790930070139, 123.749542515069, 122.803608066277, 130.419596975874, 128.992242583839, 131.462188108478, 129.900063697238, 132.493318198522, 130.78219176966, 131.1754409894, 130.70525319403, 128.690684578467, 132.384368969344, 132.51781809942, 125.415233043948, 131.212442225519, 130.760200939859, 126.539923070231, 133.111409830715, 131.379717737528, 133.143074206714, 134.61464237232, 137.144808579546, 125.065611953325, 130.782758619802, 125.028242279968, 129.288367910701, 134.786480398244, 128.353092587419, 133.344097791253, 131.995086803127, 131.213753431559, 131.323542197836, 128.287418961716, 132.328439630687, 132.289213681913, 134.805673289612, 133.042841809464, 132.471004274995, 129.214958507721, 134.205866717916, 129.609510223771, 130.178303284455, 129.885975047293, 131.053683687139, 126.889211184051, 133.078885364857, 131.571566158523, 128.261436333455, 134.361618407702, 131.130909019268, 131.512210886766, 127.393459827991, 131.536639005146, 133.716340292875, 127.665110353517, 129.79657310648, 128.454254180413, 125.088356091148, 129.653736017313, 129.83954269173, 132.454745418068, 131.434222014965, 127.909622366654, 137.313530540494, 137.280228372285, 131.163691277644, 135.124963501037, 125.677004926689, 130.318336890137, 127.506600397851, 132.380530939615, 132.227179928722, 129.833656794459, 130.752594662693, 131.976937414575, 132.252889277681, 127.034977182216, 132.983384187897, 126.961739901122, 131.211137785614, 130.000508712791, 127.573968158367, 130.284683820876, 131.540696424132, 128.209735480474, 127.796327216953, 126.930625475382, 130.740889006446, 128.906537838783, 133.627854870627, 136.401921541527, 134.376465625176, 127.206282904123, 132.027686927003, 131.755443034861, 127.11143897569, 131.15937007527, 129.866249045131, 131.36661433514, 130.54154810143, 129.900084431589, 130.034018371344, 130.864919857548, 134.267932985627, 136.698969755891, 126.326944770757, 137.287340430982, 132.949485138518, 129.128785198642, 131.706983314999, 131.649297584308, 129.620838803276, 132.156550610105, 131.782769472276, 130.104946657344, 134.832312021317, 132.913160759335, 136.479736793564, 131.18567979459, 136.033071811235, 129.226999527817, 123.367815148137, 128.451889178742, 132.191191672619, 132.886824684762, 133.652533863109, 131.589880658513, 135.037257502711, 133.34358328878, 131.270561116843, 129.202152058165, 128.060609330927, 131.428732138566, 134.129665942262, 133.043550187616, 125.341875996463, 135.026770176211, 128.486553847585, 136.289660732627, 134.342018248059, 126.968255520898, 129.544046163825, 129.066254511411, 128.543294305151, 132.783049675782, 132.995720813421, 128.798700882836, 138.032790134895, 134.08415468718, 129.2004053891, 133.449382515617, 127.046020506347, 135.614948012838, 124.845506756887, 129.554038626875, 128.804350361187, 133.14325023121, 132.30954905356, 135.936149458938, 127.900305140358, 133.550068154019, 128.349924717507, 132.29792602735, 134.82306195034, 133.069762526536, 130.525834177165, 135.324308468742, 129.17131019112, 127.670845561185, 130.276805636048, 131.939669542971, 130.525309692268, 127.873501287592, 133.350386937912, 132.014279898801, 131.023745750219, 136.507706082785, 131.633926607803, 130.13223075593, 134.169838172458, 131.367239791313, 135.138036447027, 124.132436680861, 134.083218605068, 129.669710466713, 130.345603842549, 130.17470288995, 126.280038634157, 133.613320038308, 128.612834751309, 134.085126858621, 135.905845253602, 133.215871274596, 126.488920398788, 131.044696864784, 135.073622684865, 128.804861163185, 129.198495633097, 130.971561973957, 134.934390434915, 131.398597940882, 136.414468514459, 128.019616253213, 130.059355617377, 128.1269387175, 134.377925913134, 130.606459102601, 131.787001516911, 128.65802252795, 130.657465217496, 131.223789158515, 135.989817776176, 135.652443352332, 129.162640418624, 128.247795044412, 127.6717946058, 131.043929796506, 126.388809399049, 131.989539231712, 132.313401690326, 133.323925739208, 126.840355341437, 129.552999967318, 138.815526898282, 126.240247273634, 128.451979408936, 133.892054396938, 126.462777893271, 129.993894942084, 132.602586390846, 127.132527470956, 133.577794657135, 135.552623846781, 129.942266004829, 125.220176023309, 127.397761952654, 132.239349333144, 130.898844137114, 127.481443065571, 133.419439987349, 127.421478647672, 129.951226084412, 124.220322832767, 129.928706657235, 129.154967090863, 130.541173214586, 129.971240052178, 131.454875510727, 132.05406608305, 127.977276821431, 127.616157807393, 131.379713815118, 129.458856969851, 129.812612008362, 134.849189486158, 131.252337379524, 128.822608752378, 132.281173838637, 131.419062289651, 135.827850993767, 134.465793937076, 135.302285627013, 135.398919069811, 127.471772427954, 127.694972807588, 129.831491206831, 130.914270970267, 130.464009985011, 131.443931645574, 127.299866811093, 132.754174294838, 127.962285875899, 130.273274787019, 131.137302146468, 130.835871970849, 132.605661788128, 133.781819026149, 134.166027792609, 123.59927796743, 131.526380748104, 132.156541390118, 120.382940247402, 131.304757414262, 127.885800374373, 130.368767653633, 133.688331657049, 131.528094862253, 136.417919036354, 137.397092577186, 133.828358573757, 127.099991115918, 131.719113976773, 131.414499557797, 127.978362919107, 133.978308948047, 132.926312539413, 124.75487038727, 132.696795766206, 131.239028393639, 133.562128767824, 130.323457253764, 133.429045458573, 127.730641040813, 130.953890952317, 134.959428287063, 133.323998123947, 130.362331524833, 130.589303316915, 131.023777958243, 134.006265821082, 130.171623284864, 127.675542293522, 132.361844148225, 127.382457823859, 126.800981371819, 129.148149924508, 131.839702956735, 126.929896022746, 133.556043707808, 134.673674234853, 132.140154491674, 130.038295015956, 125.716082428325, 131.993684550289, 124.635970867565, 130.427607602744, 130.417940172152, 127.186363928796, 130.415088933022, 136.924787251779, 130.76760767391, 134.284269454958, 133.511554614033, 134.224697387593, 129.720544475202, 130.013550944221, 128.642586295803, 127.082323382482, 128.615998723489, 131.018753335864, 131.761160783793, 129.315717156615, 136.411103848646, 132.262368912887, 133.603187570234, 132.406788140037, 134.244717897299, 130.645131772616, 133.525876379993, 129.806531986941, 130.070882483356, 135.104336443942, 133.120211136204, 129.952396924363, 130.690272584375, 131.05914054483, 134.192307550635, 132.196858182665, 126.109017314775, 127.286738764871, 130.384944996462, 130.237833250794, 131.393202226537, 127.617586747126, 133.401268957217, 131.568502844928, 132.53018037627, 131.623889551566, 131.481715272124, 131.708274668805, 130.841877153405, 130.733996125981, 134.005793866566, 129.409905992034, 129.038701040238, 128.658292154967, 128.403905818601, 131.711512388818, 129.498248517636, 129.369863541815, 128.648159500829, 134.435270114755, 134.967018790265, 133.214758995433, 127.693417245727, 131.422015453831, 129.092993434133, 129.002043216018, 133.247734793037, 132.190155242594, 132.407268082282, 129.161507341231, 133.580125525216, 137.297989728757, 130.406330290834, 134.593900229059, 130.156240523238, 129.876986126222, 130.064411360795, 131.241605312476, 137.83457647519, 129.299983705428, 128.563663145012, 130.504919808802, 131.18174630286, 127.556358811521, 130.221274333132, 128.288588237309, 133.75553527504, 131.679995571399, 132.958566097855, 130.847213952717, 135.302313461129, 130.795364188802, 128.36154228367, 131.477131806308, 134.867815536719, 124.909698626971, 123.853335141844, 131.681050307647, 134.060990246921, 127.752146041053, 127.651140138774, 132.73494421702, 133.088196831217, 130.139282730514, 129.192212518214, 130.987380773489, 128.164625735045, 131.992754726471, 130.02989280298, 131.350059974994, 127.056264616261, 128.904903416905, 128.376634545856, 130.439924502828, 133.157972310787, 133.904597662717, 128.81598813591, 137.338093101636, 130.993024925264, 130.980677432492, 129.816715373801, 132.592557147021, 134.440090363118, 130.616179226322, 132.21116537357, 134.29269804158, 134.331226787583, 131.907016994334, 135.307545890634, 130.30949927885, 132.525557229233, 133.338246429048, 132.127058645868, 131.287691767374, 131.588976522048, 135.410275889191, 128.398022389936, 128.154635135136, 128.046501732264, 127.500534478526, 130.882330579757, 131.115015074884, 130.256147444058, 129.037861667529, 127.345277490378, 132.999232943138, 133.392153253524, 126.99103345264, 132.839537854132, 128.772039995755, 130.539646345396, 132.839844664597, 132.754620137947, 131.366185087271, 134.916350404063, 134.562309562204, 128.727127644593, 127.106241859372, 131.509037659759, 129.245855863224, 131.369501921912, 132.753780875585, 127.825650038849, 135.139218236328, 130.07253196724, 134.689876425538, 133.17205663945, 131.389715063072, 127.55666046194, 130.341049832352, 132.499910067019, 131.544769134268, 130.774290021484, 128.745391313898, 128.168144018257, 135.847194434003, 130.82662857448, 127.340859938562, 126.7040733383, 136.022697282159, 132.308304256456, 131.077080183538, 128.578269315258, 133.091193820515, 125.042440375549, 128.786230394369, 128.938898709491, 130.241452951838, 131.863856815676, 131.624943156331, 132.344974896814, 127.952916887719, 132.049581350594, 132.604815574103, 132.718998675077, 128.428863215317, 129.7983606766, 133.516248962023, 126.742742371352, 133.328797605773, 126.959214700838, 133.198235936697, 131.48644808873, 133.914250982649, 130.356330276583, 128.224897742787, 131.72320811973, 133.360400601251, 134.634884871848, 125.73948160867, 129.274484828517, 134.659203095455, 130.004417772599, 131.464119198587, 128.963551705196, 126.134391265259, 126.457815961487, 128.478404296953, 129.902876657416, 130.70602847694, 134.543533378119, 133.466080708481, 126.723901658472, 125.796603269156, 129.497052550188, 131.724996191343, 129.084354816436, 130.98729123964, 134.326032128832, 128.715386325169, 128.408980350184, 133.195934513586, 131.813587352847, 130.089926969672, 131.089891716927, 131.448667968862, 133.655215524174, 130.76127835016, 130.554206279507, 132.380656594192, 126.441264291557, 131.145637625377, 129.433105535934, 132.633894142223, 133.592770917752, 126.225865210994, 133.426031860688, 134.381386962145, 130.460281123074, 129.495890976153, 131.508670758152, 130.313617988698, 129.578339803085, 133.6367142133, 125.593008706703, 127.382379413473, 135.940242587464, 134.938644753863, 130.781411239875, 132.296722596995, 130.423911699813, 130.572374661881, 130.947281006649, 130.705083600056, 129.494449264899, 133.76993370886, 130.156248859728, 128.369054605511, 135.11126107729, 131.504509329558, 136.557055394582, 130.123831651138, 132.394327961309, 129.985046491326, 130.099100202929, 132.914320202457, 132.678313631479, 135.37529827835, 129.345998841304, 134.22039728034, 128.199079410044, 133.61330959725, 134.071728057634, 131.538309861849, 128.238994568358, 132.038772491499, 128.51634949739, 130.684214393071, 132.118888238173, 135.473914974879, 130.499382490175, 137.57061683905, 133.579445203862, 132.217480262277, 133.563219834687, 125.369149720055, 131.819288128283, 127.738132369239, 131.966122525882, 131.55573222764, 132.522020402628, 131.866456576414, 132.189402994839, 134.42284137719, 131.049259441697, 130.863238061818, 137.982568972504, 129.082925904957, 132.739091622406, 131.570158861278, 134.962930450164, 132.102896979304, 129.990343571203, 133.986979174264, 129.066556954513, 131.877926251255, 134.554203393462, 132.214700531015, 129.187239385317, 133.627380820165, 134.894919700242, 127.935101466292, 127.698990859757, 129.451707245415, 131.073707162953, 130.215969260832, 130.341688685389, 134.667703196799, 127.912367398746, 135.273801581735, 133.202984940943, 131.720871634756, 133.256760193601, 134.633609380131, 128.456555660044, 134.025031460689, 127.892252441822, 133.703081270211, 126.971274853923, 131.652904443407, 129.827004212709, 133.747618156059, 135.947836290138, 131.225739844144, 128.152016748115, 137.429714754866, 128.357399892648, 132.085144615182, 133.726887346385, 129.195760153388, 128.822832329714, 136.212721462873, 128.72633840059, 126.482461594354, 129.293971638339, 135.309629185714, 133.419228174574, 131.817838516443, 127.323381065349, 134.187349950148, 134.348706020581, 131.458896013888, 127.894292607385, 135.543714841563, 132.144327417728, 130.715642715815, 126.87997504879, 133.027145770519, 128.806658176723, 130.417690061161, 135.607790390627, 135.791602669921, 133.380360553832, 131.629349535936, 129.14851177087, 130.547861997019, 130.466173657886, 134.71382851733, 128.24200161088, 133.084180826668, 128.842669525402, 131.196661265829, 132.347744630555, 136.529227216146, 133.654781634329, 127.808237271774, 133.058987525888, 130.361137606335, 122.537824509672, 132.882702348619, 128.132364047882, 131.93725972099, 127.163959366851, 137.726706709176, 132.623962511457, 131.445684138917, 136.435494668322, 127.815128870133, 130.678696626782, 136.411140026256, 132.124104537435, 131.522771177478, 131.444087234068, 134.268113852909, 126.950895267624, 132.3309062377, 130.653059012826, 131.782637600481, 131.843839014819, 133.100782389216, 135.880518332361, 133.520481828137, 134.58422968103, 132.628902375174, 130.2313496152, 129.27968253698, 131.414907621971, 126.383402001176, 133.176286014409, 128.182034154187, 126.862013615627, 136.371843847219, 133.435259710864, 127.591908269782, 130.681996223831, 130.027641025096, 128.501290980312, 131.614845611996, 132.469098172196, 130.564657502971, 129.374473361942, 122.540538295045, 128.790929496423, 129.017558263031, 134.455857702576, 123.589076805308, 127.522955946302, 131.138111132003, 135.156604471785, 134.319380335954, 133.40927889981, 125.258468539772, 132.750563120336, 134.646884752198, 130.776786487202, 131.075841410348, 129.476920903083, 134.41546550622, 126.947846219418, 132.4898610784, 132.480400255743, 134.800052254599, 125.24594494681, 124.153081046481, 133.605215609992, 132.719028732676, 133.802221252675, 130.251082451859, 130.309894300083, 128.219437883714, 131.901631827015, 127.277182107563, 131.560717246612, 135.555941448014, 126.444580435908, 136.141422456106, 131.948074478679, 121.769268854437, 127.745433267576, 131.124633563291, 125.335881027077, 136.746339342369, 126.358416287482, 129.973938336134, 130.902463104624, 135.412189424489, 131.24910195135, 138.857497050689, 126.656493075752, 135.43931461459, 126.723626785115, 130.891212817751, 126.32281137197, 128.894707641855, 128.477264446841, 136.494535584244, 132.681497626634, 132.011126834223, 133.609243350142, 131.096021442561, 131.381160718659, 132.266302538691, 135.599146747965, 131.866009237987, 131.368178708761, 124.946964900188, 135.396461966521, 126.620845847761, 126.037648877833, 131.514497920986, 130.541652281241, 129.100010441646, 129.977808480787, 133.219623712608, 131.546042034402, 136.555486570756, 129.50087630264, 131.178494679984, 137.055673425588, 134.353687604402, 128.414571228876, 130.937330021066, 131.368595585034, 132.390975543147, 134.173904131658, 137.741422947284, 131.069568612605, 132.393738299134, 129.546929991373, 130.438937291205, 129.956320439719, 128.809989406559, 128.774730133956, 131.776657337229, 125.173114224249, 126.465095828818, 129.405135532926, 129.265145899536, 129.188319033305, 128.624367520511, 129.234122449956, 130.147982140562, 132.50835464404, 131.977292174319, 133.392519822972, 130.025869775966, 129.734037493333, 132.065710554251, 129.870530712257, 139.780947844635, 129.30273320086, 132.113959396667, 130.606914881691, 126.91132729813, 127.376376273394, 134.814132103431, 132.956872667845, 133.30540740594, 131.923920394145, 131.685548528474, 128.943872471087, 132.602591769323, 132.169985316374, 129.062207799994, 131.577984200398, 131.591529880421, 128.716080054423, 132.928637075594, 132.872562489959, 131.722046109648, 130.609937513204, 134.557143274993, 132.595269926259, 127.432625163645, 131.447417818678, 131.940406191689, 133.199802918326, 130.299574084186, 125.067716652232, 131.003459463734, 129.902017954359, 125.6703140741, 132.936363106285, 130.895005899894, 128.441901211499, 134.538367423715, 134.691085919644, 132.735513589178, 128.841896266106, 131.665760649785, 130.995773122047, 132.673587453479, 130.221612214958, 125.911240590741, 132.21701536403, 131.112189709577, 137.292353526006, 131.440072030729, 131.360415278365, 131.518437934837, 133.370449863085, 135.283656400768, 136.679548788463, 129.258093218041, 132.171768318141, 128.530042121368, 129.242965737283, 132.285389578941, 130.57889093053, 132.185665841208, 128.118763664943, 131.61583166986, 123.262677247074, 131.897730099118, 129.92821299402, 130.089627538394, 128.909928933248, 129.989321354792, 131.836530748311, 127.784232131238, 130.24398189973, 127.595942076801, 133.101108664693, 125.729378508296, 132.396503857774, 132.714388244282, 129.852316600377, 132.581465179832, 137.086227030967, 132.855872737596, 130.332204831113, 127.735677726376, 133.042190405025, 131.397490753628, 129.314894783795, 132.223027323428, 138.695485726419, 133.050085558706, 136.335595977071, 130.21110244562, 130.026761025492, 127.342573885479, 130.709932081402, 134.063472302218, 132.329681160021, 126.026700043727, 132.873927088151, 130.613689168174, 128.897157246676, 130.760615125128, 132.275304731226, 128.511763182699, 128.266322858403, 133.471258054799, 127.036717741599, 130.675378263981, 134.712276113977, 134.642946308785, 129.04090726146, 127.739301918033, 135.440242271929, 126.895136427813, 129.3290849363, 131.785128276745, 134.920456349466, 133.348980129355, 129.354053497559, 129.525609727954, 129.054353370413, 134.436420543336, 129.492896533489, 131.472992138588, 127.675467378017, 133.152704181849, 129.799858180438, 126.972929799005, 126.659730119776, 128.28530034415, 126.90114279681, 129.998373229079, 128.457446557794, 132.298726453056, 128.280953912781, 128.482270074029, 129.592601048751, 133.55832720404, 129.551645930627, 127.861698454062, 132.190165182255, 133.817990294304, 133.469529911216, 131.688263290014, 132.514793404142, 130.956952205189, 130.665675850549, 127.090302215733, 129.425220059709, 133.859468072308, 136.988963461736, 133.249491252909, 134.140688674149, 128.524585708065, 127.429255045152, 131.610312637137, 124.28476004646, 132.346586915512, 132.855096859811, 130.038039826214, 130.289382479556, 131.087012848742, 130.558393121352, 134.053816705395, 135.187048844724, 130.550109932994, 131.710526475876, 136.324356603113, 134.016718216969, 131.221975694128, 135.182628974906, 130.09433939138, 127.149829163001, 129.18196650633, 130.24994488512, 129.618081268308, 125.421015153135, 126.400611569706, 127.770253113548, 130.869313243603, 131.689057242436, 126.025183228738, 130.365792930022, 128.497734411706, 136.381898498887, 131.863905994867, 135.506281219316, 133.826014999958, 136.702373166614, 132.599897956459, 133.467040828543, 133.539225416397, 134.614954905709, 135.025322566663, 132.576246162125, 124.040353513492, 129.989805910514, 125.015628000661, 130.53207758558, 133.145480094438, 130.333082033692, 132.229635497396, 130.089827659005, 130.222155025586, 129.745272600703, 126.30536141207, 133.628886458659, 130.024424875588, 127.702758029135, 129.641442511003, 135.048102442894, 131.420822178394, 126.300087439073, 134.124638044659, 130.811965616889, 131.998852202342, 133.673090028657, 133.799461598881, 130.795196889614, 128.519990608571, 134.261086973649, 126.060373310674, 130.983814681084, 129.130316382317, 134.60470308086, 127.637209314452, 127.742597521871, 133.534962914833, 128.716811194312, 129.454967966897, 130.847554394386, 128.777953620264, 131.850944415334, 130.755573559537, 131.480404669763, 134.937384639838, 136.228130256932, 131.261784556549, 133.419264011752, 128.654312047793, 132.796522502005, 133.929869616126, 130.308957093415, 129.254130620762, 129.42359656928, 128.613399728085, 135.212496683658, 133.035592769905, 129.712797631355, 133.645928189171, 135.263028872614, 127.957726901382, 132.603603671751, 129.941168611941, 128.279206106571, 127.617567519404, 130.294996957034, 133.539507137453, 125.4686554504, 128.454512780175, 131.630220854019, 129.60347558258, 129.048334489072, 132.90955567268, 132.468407477673, 133.645412514203, 133.914501008544, 134.495129583432, 128.066877182311, 131.960656460276, 130.323652742956, 130.585677074582, 129.388758817295, 134.047604427366, 128.876167758174, 133.537715865322, 132.345646630271, 131.46459657433, 129.075315777498, 130.766735416715, 135.511474367905, 129.684589531563, 134.151099233618, 130.254889093572, 133.408579197625, 135.574388419103, 129.747104483236, 127.256596688926, 128.09146947584, 132.870614426758, 132.171391777173, 134.331743036218, 133.046830912842, 133.695173129885, 137.463251946584, 130.186806662743, 127.739125315038, 135.667875929526, 127.24154158076, 127.185339858083, 127.818299937399, 130.124040922737, 130.809016326535, 133.010017630799, 136.058855577175, 128.717219450827, 125.821946543201, 136.743638989693, 133.45998964205, 130.049829692135, 138.380779554361, 129.644799251052, 133.30747386781, 136.94823680168, 130.020080421499, 125.791626949175, 130.158715465847, 130.934847677565, 131.611660368477, 133.246784453006, 130.552693990641, 130.133334644326, 129.486070795866, 131.120484156552, 127.258861805963, 126.00585044172, 134.762862179239, 137.214553221491, 134.763401428976, 125.136190595217, 126.074051658317, 133.569427090342, 133.686415523752, 130.026749170875, 133.074202544835, 130.525615812774, 134.675578468845, 122.948295710396, 123.404296745545, 129.065187655616, 131.118707536121, 130.218283664099, 133.858982415723, 136.042801293751, 130.48375778543, 129.753520135246, 129.171144463662, 133.4614396591, 133.064266451992, 128.793372821392, 132.474790992619, 130.719859332659, 129.847462522654, 128.740400984603, 131.746953398535, 130.221728368732, 138.622138425001, 128.534393260376, 130.268756141632, 130.568467352173, 138.680508226127, 135.498624381303, 132.989829492338, 133.137049154692, 123.389940536039, 132.481988953705, 137.134927998745, 129.623072546619, 130.35453795362, 129.472585482528, 133.548850520633, 128.556150569773, 129.500437956023, 132.418375482596, 130.389966559151, 127.393526553233, 134.189065793894, 130.789904603619, 135.077682412968, 130.335945760807, 129.92961178388, 135.409273614638, 129.983730992065, 134.590090565552, 133.685974616826, 133.101384455317, 133.93850669109, 128.623170126338, 129.057549570171, 129.567546590118, 132.831064632109, 133.35279021415, 130.289072653583, 139.572678311019, 139.432298812429, 132.365885797055, 139.129831940586, 130.591254968622, 131.224623811616, 131.527473186362, 128.030969791999, 128.70948618739, 128.316697461031, 133.147878602935, 129.812794353296, 135.102655288408, 133.579073130655, 132.182875419659, 126.450003723426, 126.283818205529, 129.420543625577, 136.199770687697, 136.980977574612, 129.779429947699, 131.562068907348, 129.209846639425, 132.413407870857, 129.417654362223, 125.564720554016, 131.33485770466, 137.082382864763, 134.741336602846, 131.952605132233, 125.564537126975, 130.558703590933, 127.607168831179, 124.063821930831, 129.776010044685, 131.499711781301, 135.218968496939, 135.631403578338, 127.063304302266, 132.124550174697, 131.290056271866, 130.042830439548, 127.786822704414, 129.07929242804, 126.076404821859, 128.613839415091, 128.779847046517, 128.8255960696, 128.355450974087, 131.444160221391, 134.408563748736, 128.240874321098, 133.385440991243, 130.339455294705, 131.337352229791, 131.174052232007, 130.451480652506, 134.707365996217, 132.996772695231, 125.886068391298, 137.130204398073, 132.412074439958, 134.121793295412, 129.482087306865, 133.104541531931, 129.962155630084, 133.047996121216, 132.261795328106, 129.048949235375, 134.38274479601, 132.83683876661, 133.283161464154, 136.284209519116, 135.925997067997, 132.23941281287, 134.380888448369, 131.590823020675, 129.239012242512, 132.456925240611, 133.52749577033, 130.899116341289, 134.095176955032, 126.747652558763, 132.119422626747, 128.151403949962, 129.649931472064, 131.49861887751, 127.138226709347, 130.629265822752, 131.015022479454, 132.392978151355, 131.165566882664, 136.566595483322, 130.37935564687, 133.242831350385, 128.958518326928, 128.300423949243, 128.740046729351, 132.141014478173, 132.540584180676, 127.098495916721, 124.353459925646, 131.225063176574, 132.849699218342, 128.26140660685, 128.46409775568, 131.499059419959, 127.789745363481, 129.848936930509, 131.229471317805, 132.121282797713, 133.812773204605, 129.651691460828, 133.65308591505, 129.684858033847, 135.059182083876, 131.477252082336, 131.628802482988, 136.150383806625, 125.213912318502, 131.350443554979, 131.547614475036, 130.665087239263, 129.484533884873, 128.598749925786, 135.132936228223, 126.006394776287, 130.969132829579, 131.069661414173, 127.552296172581, 129.741698905357, 132.014730580683, 125.598391840896, 130.664546890541, 126.613716805588, 128.25520026705, 129.136713379036, 128.438353076823, 130.441153311984, 127.250870808953, 128.984723305788, 131.606699617838, 123.496615433295, 130.81325723455, 130.921337853789, 129.563568601588, 125.751988697376, 125.304964308376, 135.999114439353, 133.274358392075, 129.863124681428, 128.034118903726, 128.134682452272, 130.706398938974, 132.458858315192, 128.222273273972, 136.73280730625, 129.766120010424, 131.049725419725, 127.837274562342, 133.503797627778, 129.423231671221, 132.432748049086, 129.445893160941, 129.865617160836, 129.520372190532, 133.108197497401, 128.009366387116, 128.476911193221, 131.004543049638, 132.545853026941, 133.692500508656, 129.320662763191, 130.812992303152, 134.096913713672, 132.205239127903, 134.266273526085, 132.686734996624, 133.644537650185, 133.15390931571, 128.887353723935, 130.813986184542, 132.674853135657, 129.874662801171, 125.157346446728, 133.720520504058, 129.816817643942, 130.39928036601, 135.169958087487, 131.206487736274, 130.507871058528, 127.845988875356, 133.922596741079, 134.174377706597, 133.20556818835, 129.396954217499, 132.210203359446, 127.632043535084, 135.57484431998, 133.657324216518, 131.920591676529, 132.701428183608, 131.46635535569, 130.228092257709, 126.710549757141, 128.692961156603, 134.788526344519, 133.739000230766, 134.351724007465, 132.021425394703, 128.537641471855, 130.203258063163, 134.265120122545, 130.700450965559, 128.5377847291, 131.808992017651, 129.392805778546, 138.731719692839, 133.618067992197, 134.226186656703, 126.564727784353, 129.826864825662, 131.849043082861, 130.301478976292, 130.132604824301, 130.234742346927, 130.664401746236, 129.567775878704, 130.206405407435, 129.574895955142, 132.176966998145, 133.868735055945, 129.184641941174, 131.991476810619, 131.603951438143, 130.042727885833, 128.277894995052, 128.797670900933, 130.47731852355, 127.515292587863, 140.563829136206, 128.846222334263, 131.080184626476, 132.430713065037, 135.623239767603, 129.3462943206, 135.58546763861, 125.367222655083, 132.489535690023, 129.534483243018, 131.344598504884, 131.780851793415, 131.944684614192, 133.093708433341, 133.397229665547, 130.390149008403, 128.286377022433, 134.903002363416, 130.699265648328, 135.084430721863, 134.08887157723, 132.278784838199, 132.851322260132, 129.968991762787, 129.517976190757, 132.628818143255, 129.306382118706, 133.411481592123, 131.165175351841, 130.075580271829, 132.053925956058, 133.128710705866, 136.28574432218, 133.522167098406, 132.013851790907, 132.309534263778, 136.332841077399, 134.613473992787, 130.532056658442, 134.112715712011, 128.065404418461, 125.660139000193, 128.97072524917, 131.764222725145, 128.506296283185, 129.586597696518, 124.575480850308, 129.185598171612, 129.202147324709, 134.498274007118, 130.226435032304, 128.554389450746, 133.202053092115, 125.56373893214, 126.473518923515, 123.784602523676, 128.812214872326, 129.192248330765, 127.775389696615, 126.478167078316, 132.692239498472, 132.16818000949, 132.302354640129, 134.070747604245, 128.599898597893, 131.774083486203, 138.079763925755, 132.624836833573, 128.73444956349, 135.319486895842, 130.669711958109, 130.256313229929, 133.020797746296, 129.459940729481, 132.440673544878, 132.89130652235, 135.984022781222, 127.129551874607, 129.298948551574, 127.907642902501, 133.475343408642, 126.792008618291, 131.174593411888, 132.352180472587, 131.510637376963, 136.159374153321, 129.321677497214, 128.120992755708, 129.298917041364, 132.809099019784, 130.435512518064, 131.439204628133, 130.82865208753, 137.625045969902, 135.350479886378, 134.180960555533, 128.891994262354, 137.025742758916, 134.648934325469, 130.14887768243, 133.465756317826, 137.032889098962, 135.658799097596, 125.586955752951, 135.49644618091, 135.869039494388, 132.174229918895, 132.843179820863, 131.467069565969, 134.228453335453, 130.533930471154, 123.51866616466, 125.332919228794, 133.421579446354, 131.609907837232, 133.153361990664, 125.581082263897, 128.158851068917, 129.751139966892, 131.61490089787, 127.202402077941, 130.62504629185, 129.393314103331, 132.727620199857, 130.520367119556, 131.216365202935, 130.759832388871, 132.095047230157, 132.525623796916, 131.063609446527, 133.858225910352, 136.959998371133, 132.533977098273, 133.036294974888, 134.847528443428, 130.465140598269, 134.755551247312, 124.110044843439, 127.138609815879, 133.427603657019, 125.058637289243, 127.856325015778, 132.169993427023, 134.100740169322, 132.554993152985, 127.074161275934, 133.159218788302, 135.123634069929, 132.64602302389, 128.830419243927, 133.073264289386, 128.756413410558, 131.966999756775, 137.459014604853, 136.412385283726, 133.417535104015, 133.87778073267, 140.523649241886, 131.883262011348, 127.40508136627, 130.566029421662, 131.856462615832, 129.349161172073, 134.595911029602, 131.902435785643, 131.048008126088, 124.337360141147, 125.998279422067, 134.173047920799, 128.662344971729, 127.813024183157, 130.379485664952, 132.273050169291, 131.898655911777, 131.536312918056, 130.789899795579, 125.185951284844, 129.666547162955, 132.320875134325, 133.06317886377, 124.240974369554, 128.427816795095, 132.542171187992, 136.447095358336, 129.669234662007, 130.526655019487, 133.06965636842, 137.884203994244, 132.342700221817, 133.01888693962, 129.696038847301, 133.445554766211, 130.68734146792, 124.359895582773, 137.841238509317, 133.830167008348, 129.826504868014, 132.916309503593, 131.524380079568, 126.688923443156, 132.588081934371, 127.173892376438, 127.552155744684, 131.354598589459, 131.936737713362, 131.814953015859, 131.101991867216, 129.496385976786, 131.084531988744, 133.202631397117, 136.990120772594, 131.211053322142, 133.136843761751, 129.581733397394, 127.657280858117, 134.537837289508, 127.052560752343, 131.802963802735, 131.690076700091, 130.072119335437, 134.884202954009, 130.560173623096, 132.246359511115, 132.965966081981, 129.800467988087, 134.178147009923, 136.031554772423, 134.525296761523, 126.440091977726, 129.408114598409, 126.235507936441, 132.946168456931, 128.32099279127, 129.473783800864, 132.094482992541, 132.077804815362, 131.639782639637, 130.632155113775, 133.036004361132, 135.400987990376, 134.07439873088, 132.536904378913, 128.969820395147, 130.139117206524, 128.593050583839, 127.9302309752, 132.403803165322, 132.108932213538, 138.675681287317, 129.921334131229, 130.467071439814, 128.34327593475, 130.001848903807, 127.709105664818, 127.415313046677, 128.078841591092, 131.641016854502, 128.963484040061, 129.140809289806, 124.274412133204, 130.24618307735, 127.011852538657, 133.612753821657, 128.466332147805, 133.081992033417, 134.060699996168, 127.656196589107, 127.526891242557, 134.67585953421, 123.575291076129, 130.055302480387, 130.765236426885, 133.201915912111, 127.008575112355, 125.259791216302, 129.174634828847, 129.173500086944, 125.30340555084, 133.358350055496, 134.723800371925, 136.082818692044, 129.087713981711, 130.488006103217, 132.459131217659, 125.214061376877, 131.24652937525, 136.046144312784, 135.768243298632, 128.524327619106, 132.213333995659, 126.159225682378],[342.297020966694, 331.309588239554, 353.803823230554, 348.193434383442, 329.931255648116, 340.502026632486, 324.822545677679, 344.723017183071, 354.508253924145, 351.955951845192, 324.894318582172, 329.527787205498, 358.307149022043, 379.174475527447, 341.399746375125, 338.964793752483, 354.267058572617, 330.42588328592, 378.095209215145, 321.886300240958, 326.980345262696, 334.617985105428, 336.277936106972, 330.812996322686, 328.359974417718, 340.647715936463, 344.757994377937, 343.178057790736, 363.476317025002, 312.39126225253, 327.620908529424, 343.793362427618, 330.241882619611, 315.424041039367, 325.796630386626, 339.402405187332, 339.337141201491, 340.648776730498, 323.094433418123, 320.201021554108, 328.684510242306, 363.284877115662, 337.955438214938, 344.737769882462, 341.937587388269, 342.41177810581, 313.384870793832, 344.478069146354, 350.164745406112, 338.787424939903, 324.233393366273, 355.415702733389, 323.657476310223, 355.522060289834, 338.641117978625, 377.255328173689, 314.601653496135, 360.07983431767, 337.513268235134, 341.025764750018, 365.447556570493, 354.783510179079, 351.942014443599, 382.860891252492, 348.034103666481, 324.871198741007, 353.604806824969, 330.7122965433, 361.89888848303, 357.752632876882, 330.693600389001, 325.251330340328, 321.997471904938, 346.446962823339, 335.000434180408, 338.872784914672, 347.102668932118, 320.946413503426, 353.963277504811, 336.720284008513, 292.795434353114, 346.737000225186, 312.02853316603, 367.53457557528, 337.455252391394, 340.301114371557, 349.410347993522, 338.729033867824, 366.568957756904, 375.092765113305, 338.573479437669, 335.274550846248, 343.86379286114, 334.443912120618, 323.978399205653, 340.322568615912, 336.703391930468, 339.294091658796, 369.617965014731, 355.353238629223, 329.504059477237, 306.380044393648, 310.641654172784, 340.766789069176, 334.651109966322, 368.555881696615, 332.168313134658, 347.66591117433, 321.509564448594, 343.25611471581, 338.035313718578, 335.577039393932, 363.750876497953, 375.373400950697, 344.655621214842, 369.471642063581, 342.753545538731, 338.521358832897, 355.943360036166, 360.236711068209, 370.477672383878, 374.879487937831, 372.881700356964, 318.690662150113, 327.90952170776, 336.359322355195, 337.618970074915, 342.694516625787, 344.477625573831, 330.553131482261, 367.365992028317, 335.295945084347, 352.635666268105, 339.838686704281, 364.631109140848, 347.373048173653, 332.596283553072, 337.126879527852, 362.178085153537, 331.400068872544, 314.335729377359, 346.813789695862, 352.122641377662, 360.695294834388, 318.575385417788, 358.394259011116, 339.446351092629, 356.023565483075, 332.895985063093, 330.587326164686, 372.077552738347, 324.252707384069, 342.429563654004, 373.514192845744, 350.393378870116, 321.350367221832, 357.228873463743, 368.129535952774, 368.782858573092, 348.561659803395, 344.585822108728, 331.893113157716, 334.020561596272, 327.542396031051, 355.455539082006, 346.819718975018, 372.745051372825, 340.415766878265, 353.677254879191, 362.561475043522, 341.498332062046, 319.976566797656, 323.698221654792, 343.20430191343, 337.192968855534, 311.339704450448, 340.223588447485, 361.595271647255, 342.745809998541, 316.41481002797, 344.279843032401, 343.193575337114, 326.334721217554, 324.696778843871, 362.872048789159, 347.103555546371, 366.633710897183, 375.004749808794, 311.483730289418, 352.77059162958, 327.086273824821, 318.906604066071, 336.983868913901, 346.426581302067, 331.383129266309, 342.928447082812, 348.784108750616, 351.41289972624, 354.516375832828, 347.99451716695, 324.054227642128, 357.425171254576, 359.821554170384, 321.352976833802, 344.711183019146, 356.906007987476, 341.344333259505, 347.417175880428, 316.008649182055, 331.500937658222, 341.819746467384, 353.64262982018, 342.199303317216, 340.841932078583, 357.001214640204, 324.815673821911, 328.447567804702, 340.253828680205, 328.211213000096, 366.994411728439, 343.662679219555, 398.837426160747, 325.30889559968, 329.551231916606, 359.942838663331, 347.961275405394, 353.447609180878, 329.310493248524, 366.710961985787, 359.569920633452, 344.308071958228, 346.193411645993, 332.486596067302, 361.997077185405, 324.676873376827, 315.448672112028, 358.809831429948, 346.420502316638, 350.17764010757, 331.767414490672, 348.029849512323, 332.351677972073, 329.385018325866, 349.017998707343, 333.742092864202, 343.973308672419, 317.44369727729, 350.105184153458, 363.444125007114, 349.110792697755, 334.093367116562, 383.386586151261, 365.416312008877, 321.668441416845, 363.672644373961, 337.481913072104, 361.699900777039, 366.092319796167, 371.412112288071, 354.4508132588, 337.720437088136, 375.59396678105, 334.178079444239, 338.209891543279, 341.546021601806, 333.16495102411, 341.748433931198, 318.90257348794, 356.227468478516, 351.341756706191, 341.459251127564, 325.73123549129, 343.370062969667, 336.251160989056, 354.438775710082, 371.666779949766, 347.064538194264, 318.65431972432, 326.550615259763, 353.077863976102, 326.291135977964, 356.826981592524, 334.197497177665, 371.79754022687, 327.784815510402, 344.880148821365, 316.285232873016, 349.182118525158, 326.3019773993, 330.986458884175, 328.885149858372, 335.849362248908, 355.509131472602, 343.66738909581, 347.583810726194, 360.853870894572, 354.652674012314, 337.160470011956, 318.598754084909, 339.357389405299, 302.843911922822, 327.941716411081, 347.85227718165, 365.911253316681, 353.030468372697, 328.261227042837, 322.436998011245, 336.4679003889, 367.715344993945, 365.117387211603, 337.072696880898, 353.082684147942, 355.894075337452, 327.440626689982, 343.922095695596, 375.864621444529, 355.946922315272, 341.469097705576, 321.824662750526, 333.624942739016, 355.373791777905, 349.320222160959, 341.009434025145, 361.217565126203, 353.394562524662, 319.381937837831, 340.852643299143, 333.741715813018, 368.249234655475, 344.230663998753, 360.521521689865, 343.884969692838, 360.519064842461, 340.70799801706, 355.212007866888, 353.664755216904, 337.353352105227, 348.492693626138, 342.584138706044, 336.952377922708, 328.303476267198, 354.278760806116, 331.704685260572, 374.651970885858, 348.786896504575, 347.165577476667, 367.430349495488, 371.178804011834, 351.028421276368, 320.038017924924, 339.066735795319, 374.792746568198, 357.163833416741, 338.200851233034, 340.342051880022, 347.364444853486, 341.134565349797, 366.043831164161, 365.030633536398, 339.25327067568, 358.475834561868, 337.866697610383, 332.466411363276, 344.648920864771, 312.716302583349, 348.635196610901, 366.407618221556, 381.340160532334, 350.413674012304, 360.634314188479, 320.056937807256, 319.900493185904, 358.550281294655, 368.05810573813, 331.143661229941, 343.002756739434, 362.861612455424, 333.132191289742, 360.752028519488, 343.900029697038, 336.510377349522, 354.624871114229, 332.785780999146, 329.895764586289, 320.917145912217, 339.048680944471, 338.310722044478, 374.697214256506, 379.12534644081, 362.004588751494, 342.260276276837, 323.811677600779, 344.836311181589, 345.251929531269, 349.169124815394, 343.791257563757, 364.339077807515, 341.29506641298, 335.410658368222, 343.405432026734, 370.899428025525, 328.96248074597, 317.249095803807, 349.457347883356, 333.507819394497, 323.811263277843, 332.337043057036, 336.651807821047, 358.671532994586, 323.840381491995, 343.227920052145, 332.914054025827, 332.505856540964, 354.140877764747, 335.167151977923, 317.174930499485, 342.96646891737, 340.309024304301, 328.499119607733, 355.392203773508, 318.509035727115, 325.373887552621, 340.421144790549, 372.253309994084, 325.690853904889, 326.140655915155, 345.8846058535, 320.008401194237, 299.331490991043, 346.268074211264, 350.805955086244, 349.851778599781, 307.910746642354, 345.431003527622, 373.536153230868, 318.882632623213, 361.876497237335, 338.492582451256, 356.483453477883, 344.211371396535, 359.028935252284, 356.144716938253, 336.402663968604, 347.606081508493, 320.000585471562, 345.323927586529, 335.80922763008, 369.405706029219, 336.531868954152, 345.160180524019, 349.226112463891, 356.547821042527, 367.781260099654, 324.391584425568, 329.571624602878, 328.118575781616, 312.863695970836, 318.025138809158, 364.175767536656, 372.170812676401, 333.539303363082, 342.862671919342, 367.657370994579, 335.022012039715, 336.241531590168, 317.574548319855, 348.136715296855, 346.610933523209, 323.860920124757, 338.490862456645, 369.166346366046, 335.686792934327, 348.503918233463, 361.036290934393, 345.249248442314, 341.966641049981, 337.505321588351, 348.313887616095, 328.847739524354, 338.146374858598, 375.071692081228, 355.782414002669, 323.967617605461, 358.888087240034, 360.361326306118, 355.196815950699, 344.337133929527, 360.137366911369, 374.46787161192, 357.287094502562, 366.5751583422, 315.307213324952, 356.250343350516, 374.384170455839, 378.890528023988, 346.286170486583, 372.889342949029, 382.985326573133, 316.321646348607, 336.143274486786, 316.983538155759, 338.150652835837, 334.563902661389, 353.008826988586, 362.183162048759, 354.754730045152, 305.842583456022, 340.065601820087, 331.450537522209, 315.1470657046, 347.760120599681, 327.324886738427, 303.071919095838, 323.114348965, 344.07112211757, 347.654013463088, 349.110143431986, 357.779284699735, 350.337881672116, 347.67380462194, 342.810693826202, 339.388531286937, 354.37693246524, 351.757198555428, 333.40787934429, 327.693499630131, 331.70676394373, 334.869467418423, 354.729991157772, 338.161015567982, 340.394773568033, 348.240362932441, 351.610356602358, 356.102464973318, 346.353159015338, 339.599854470568, 360.521228060524, 348.798367197005, 328.776285513916, 352.07069230899, 328.22655137235, 339.040515179968, 350.233310041289, 347.016624047118, 347.642664230333, 354.108545651857, 337.868454784524, 351.077288072586, 315.740627013295, 349.606007954811, 326.716339946507, 344.313328044343, 342.756245281691, 335.322454843151, 343.48890884283, 360.417900899576, 371.696797632362, 332.306526289983, 342.911220803675, 355.378495931182, 346.95687803836, 351.13872199841, 341.388721410904, 304.541056213432, 344.010081619659, 318.644202162306, 356.293483618778, 289.473995306302, 339.55590000649, 359.570754781587, 330.48031060564, 356.763921381905, 391.478632378691, 373.544927445331, 355.802908998492, 354.998140381163, 339.295357690038, 329.514527618279, 338.122334461742, 334.37276839005, 365.245420038917, 333.458495327081, 343.783164635307, 323.066204413971, 358.629292592556, 328.658044009687, 336.835155886179, 358.764900669684, 349.27846038889, 316.233223494956, 335.420943869682, 363.617759121514, 344.565895391741, 344.974381947565, 330.170587189676, 339.225675505522, 357.9916379771, 366.829506045036, 324.334890608327, 340.685303060622, 340.98199111618, 312.912455328218, 337.543531676237, 332.313520774194, 347.547359360009, 359.827826935902, 364.366764519425, 372.878455769121, 334.500900851627, 347.68344855058, 324.107395967877, 349.575933783656, 325.254193226688, 301.218933713166, 326.719022430934, 354.207400840497, 325.556479014787, 338.390253960519, 355.722469036044, 353.231767576962, 346.070674309107, 340.865186912629, 327.200533086656, 344.982576934663, 373.011931043732, 336.936525436548, 371.515275374553, 346.081017085808, 320.8193163439, 365.511287565497, 351.209594158452, 322.605766314563, 376.667879283789, 332.920050253024, 341.895848930048, 321.623217424675, 318.903065280196, 323.374383343124, 332.341178754732, 339.575439143973, 350.656582747836, 369.841687799416, 338.079653171838, 329.199998211157, 334.999890867323, 326.281954247141, 353.506693483083, 329.559534838235, 349.601878489219, 359.32416030538, 349.61299902375, 351.958460323979, 355.673718348995, 344.710560073881, 358.192791789684, 377.344023424365, 337.89373173169, 339.564051765515, 322.945133354783, 359.969299271365, 361.70255836923, 332.327458467171, 304.486004631114, 342.102410258356, 349.343846341227, 352.687779534386, 340.838685642698, 338.445039447233, 352.142141313609, 344.371917460919, 350.21954177175, 322.221008938339, 330.549481750239, 332.877638366485, 336.570928312203, 352.316727538431, 354.16838483134, 325.580441477102, 386.10950696285, 327.753963002673, 345.25012226504, 354.502578028629, 340.292591432059, 355.691164848734, 350.057551365452, 315.461172641231, 347.003522225266, 312.121031959743, 339.218083918569, 367.685184513479, 335.440922699812, 317.374192206611, 316.054921336052, 347.286933810766, 337.021955348126, 343.096020270633, 329.539192285469, 338.252762852131, 328.938930204832, 351.259415467692, 350.800799125389, 371.557645090744, 336.613055346286, 349.376681891245, 326.937185234381, 337.009232577782, 365.873183452688, 340.608894382132, 326.936558241855, 342.158488410654, 357.744330084849, 324.909395782188, 340.889271767318, 318.83665032601, 345.392054928924, 343.522683389968, 325.970421562427, 329.519060919059, 364.164104243106, 365.158551444273, 351.162578352249, 346.044950493019, 355.728620685179, 340.007986059312, 349.36774847998, 342.026689908264, 340.123183073023, 337.268642895901, 355.636369923585, 361.634884202957, 309.730918413661, 322.329343746143, 359.206232577516, 370.296112040879, 374.294216668339, 354.889854282438, 355.263534997164, 369.407894464344, 342.82735048747, 345.942424229815, 332.894301885631, 362.534899096292, 347.162710890482, 361.666140098351, 312.992437340566, 336.921446801252, 330.66287338747, 358.539715762086, 340.346575520122, 362.359817379948, 364.575707482247, 366.360315823274, 355.395377182363, 335.440161161089, 351.847987094488, 337.431293603433, 376.996801386698, 351.420852080362, 384.640519633129, 329.136112607542, 356.601648435948, 346.223484139952, 333.133997091326, 360.753027651245, 343.351315156485, 318.829191140241, 347.720794650942, 321.051433596411, 328.894101690579, 348.344659709178, 335.301996176848, 355.323021140622, 348.252957705161, 346.711365797905, 371.405697169473, 327.546859358817, 354.761999033638, 352.310229639507, 356.563898667033, 357.105271288963, 307.849269085204, 343.514275239385, 339.700696431417, 321.51556425675, 354.433156179402, 329.170354784112, 347.428951649573, 336.857633202101, 339.382690082011, 344.564917294554, 338.787708166904, 334.815106143715, 310.698543502216, 329.157318773785, 329.07450727143, 355.192186201057, 354.657946804304, 353.547801464047, 372.032063373496, 321.27640774703, 328.676867183631, 340.537050265549, 324.064302048691, 324.416455101494, 337.869502283089, 354.181676916339, 357.773156277237, 344.557669509115, 346.042851380266, 341.310861059007, 377.007624481887, 342.365147022685, 353.205733051182, 356.273392312767, 349.281002124646, 317.932708848484, 340.774252228951, 336.261707044942, 360.165631844981, 347.422691634619, 346.453745193584, 342.380892611199, 313.275043052571, 353.626581201595, 351.295564573365, 350.770103936719, 337.336495760897, 332.242970700358, 347.116550524558, 373.737639631098, 342.590608153553, 339.695279322032, 341.352830738342, 355.468314646875, 333.506410174356, 353.406196872068, 337.473727366992, 331.784855554306, 350.560755868189, 346.936900623678, 332.089463879943, 340.602144377191, 366.929652212949, 350.260845315065, 345.874161399662, 343.951093442186, 347.865743685044, 342.560632330721, 354.373007656831, 333.274601102695, 359.383527601851, 324.186716386943, 340.668835909829, 333.403300588918, 318.011303279828, 363.809343650955, 338.468566390564, 315.129719216264, 342.759175314596, 368.869204512242, 321.084774202834, 345.882432342079, 352.104083542018, 340.429855872665, 355.125144137881, 340.844138211374, 311.939965526459, 343.234044116419, 319.14863791585, 379.093516106375, 322.097151704521, 354.661884256419, 328.692350768894, 336.255459779705, 342.596938444616, 325.402027300835, 343.630200909499, 346.668128466042, 333.713689795443, 328.459166046825, 323.539492913298, 354.44594170286, 345.757993030736, 323.217642997402, 361.928813076776, 338.917407453831, 343.041549152176, 341.600053032605, 369.44555693224, 319.399164635993, 343.835197558764, 343.935799143704, 332.558804754722, 347.498936950524, 352.678543044396, 354.60551690703, 322.733351897443, 324.086200426335, 365.586090566631, 350.923269869873, 353.190325813415, 348.371630483063, 374.216097651396, 350.397173524782, 339.476146479113, 346.693045296875, 336.670135447406, 330.954283011206, 333.296168028214, 340.532129907197, 339.622986456778, 327.551480390587, 341.961163374471, 330.034491426995, 314.948614527786, 338.933002910546, 365.578195136827, 338.908800376672, 328.645512393705, 325.105201026843, 354.854370229153, 342.897594112252, 376.954826198624, 331.843949808392, 334.352912451774, 364.859925142696, 372.214921967613, 338.834822756595, 371.262166544473, 333.127071487019, 349.789106700454, 342.111749793836, 335.200652916674, 350.972079375675, 357.674860150186, 333.116537673357, 365.136150571994, 354.869637667001, 352.11098060194, 313.691698185391, 346.430640360206, 339.242349194597, 348.924576819726, 367.199688985143, 360.408879268994, 318.795537062135, 349.143298918017, 376.223968036297, 347.81623743737, 360.137318192941, 365.227434273263, 374.411183438371, 339.517072947513, 352.491179442775, 334.146134635246, 350.059500840403, 356.13694490921, 332.90051643865, 357.99959629881, 375.223985611703, 370.373603701776, 343.607539606764, 356.791280707281, 337.340947042312, 328.369269992021, 302.852981010763, 308.610485026831, 345.267615473317, 325.656550120921, 342.164717475625, 336.757953930501, 328.047744397834, 337.943183216552, 326.783344072872, 333.584585063848, 360.602760472743, 349.097106308508, 338.342428554062, 353.385686471815, 322.012317894509, 337.718004057885, 363.544583187209, 349.157284174369, 350.697231968559, 354.162714741017, 312.930293580409, 332.772882472237, 336.785235116231, 365.416396732212, 332.517866800271, 375.900488978294, 349.22112595575, 335.65926734656, 386.710345467464, 324.697947809965, 305.174874392756, 366.509936556406, 326.619151926901, 337.074085987026, 348.491032596474, 334.915054245998, 385.80721267653, 353.503571964163, 362.090141397948, 353.745040889909, 346.696561708865, 366.022287175302, 362.764433633916, 347.732027794581, 328.894961090575, 357.352370601253, 380.295540730717, 349.528846574135, 329.680367869307, 343.779437032274, 345.565613190644, 335.640722968159, 384.568118223603, 324.449708611319, 360.574299914471, 347.526046412511, 321.455964044237, 370.29279853046, 315.761798305127, 360.931716094914, 304.985282030243, 376.353750576016, 359.8615656585, 355.470900052973, 362.140794809767, 383.422735586611, 342.783931930078, 364.838377615804, 355.845177878315, 340.056206320758, 326.781362164389, 327.667320135759, 357.675250674067, 357.550937042918, 343.141393821953, 339.943602060447, 321.287044848538, 330.704436691177, 331.378772010214, 341.796360837893, 325.332773518006, 351.021685972363, 348.962291033715, 346.466332493917, 364.296820718068, 332.587377510717, 388.603030363145, 348.536660861485, 342.574896886832, 322.608001708306, 340.672658039836, 364.906937889543, 335.464605294411, 359.046723643098, 369.159141919878, 299.630349409497, 319.650491305643, 356.4606957609, 335.515200047193, 344.877666530125, 320.772462797504, 362.496292812153, 339.145463724873, 363.778375390277, 346.771146441703, 351.301066307203, 380.40069077848, 361.723652469714, 366.081138893494, 330.072791523312, 330.909002907087, 345.07677791928, 346.910820035871, 346.175976556965, 360.764905072986, 326.14680876866, 309.372322876454, 338.260446323297, 344.650935475972, 353.010115478644, 344.716642624778, 345.401097843786, 341.513601786062, 364.158309690728, 314.477689893629, 330.44552214297, 336.183814078791, 337.621415760467, 372.243478100203, 354.752190862649, 324.52507210577, 355.610527227346, 363.622544812846, 343.302206835066, 367.058557716885, 352.334952346509, 354.060255911309, 319.193338216605, 353.00367048868, 349.129203429586, 377.441331027834, 328.58785165948, 330.573128692895, 312.402122007021, 339.470219300503, 333.45738005453, 343.893243988973, 333.740042463592, 355.857381426688, 371.448415956856, 340.421996184684, 341.528389726349, 313.949624951476, 348.176361972072, 356.788713520099, 326.015855616883, 336.035461465274, 349.477952086694, 324.586359924066, 326.720392018832, 368.712494222045, 367.398154717659, 338.786579656114, 350.692687897254, 339.184481063957, 338.732695179907, 360.189864826152, 334.889324450805, 326.311657775852, 338.208005385634, 366.404554875846, 364.640590435694, 318.104157485876, 318.048418687731, 364.703539190991, 378.711389083383, 346.346993768055, 339.674233407864, 340.2562784218, 374.47343191173, 352.912340925248, 325.582026751088, 389.466605909164, 346.563008420997, 364.739036352962, 354.265350877048, 358.108614250536, 355.800868670219, 343.618948820348, 357.104780300053, 334.899030765162, 319.234882931178, 374.332022992159, 338.549958088327, 332.659135522782, 335.953049304873, 328.702640025708, 344.169711073018, 359.225837546048, 332.195758847093, 332.739342906145, 357.158341117288, 347.872978234632, 315.677402958759, 362.861671828413, 359.917439634469, 351.66738450702, 334.98926503637, 335.865259713512, 354.66611633372, 325.733521395078, 346.910892706946, 313.766115481731, 346.592277453969, 336.129391194592, 357.475015308285, 340.768164494056, 343.773818391648, 328.224998122329, 365.625115816507, 331.97954650692, 336.047686280183, 352.090423336965, 365.212107552255, 310.807777634632, 345.278842561875, 334.01649910441, 380.10287225578, 308.559499805106, 337.440345659478, 355.236696169943, 330.927948675527, 333.051168660866, 325.042216546977, 342.860227987275, 336.160175745169, 340.727063495066, 312.864857561385, 352.929662926906, 354.099145514326, 337.83613816821, 332.931291544678, 316.446340633434, 350.891365225171, 372.981386474922, 334.42623377302, 345.932576884902, 360.454585220723, 346.953819048497, 375.151454812512, 353.963520455424, 356.420228880562, 346.728407993793, 324.932851417032, 348.412528724037, 366.101369551569, 317.842883997176, 349.752168530991, 348.889989762183, 320.288298249076, 339.264654932284, 359.277367006536, 356.034506976297, 368.92547746292, 320.715392904691, 340.490022301981, 331.340423083993, 340.283916959908, 358.440584000045, 308.478218457297, 350.15121350277, 338.858131641812, 335.305580254888, 374.159691482121, 322.04455949079, 357.82329407474, 336.609472394313, 341.087785975042, 331.618922313576, 360.680097162996, 363.167740880155, 335.005180705201, 351.728714658893, 343.72256942718, 339.975329187847, 361.734732914756, 327.035725490905, 331.338881454404, 345.782131216878, 344.203434059219, 381.351033404701, 371.140673533632, 363.844019560537, 360.829209224099, 341.768932707295, 340.924411559455, 321.927303214142, 335.681184684706, 344.410369170519, 331.227273794311, 336.497536306009, 348.275244483814, 356.228903385501, 385.758577813335, 321.686972663399, 351.05014836945, 318.091598642306, 359.540621162336, 354.042245255336, 332.103645957641, 333.420846013036, 344.871528321199, 318.852427458017, 332.350003835685, 362.406968838231, 326.451094072458, 364.078452784831, 354.745832055929, 342.09346722941, 361.872638887896, 350.243807765523, 351.134395981858, 353.825515476925, 353.918128499279, 354.720238568175, 326.282186547584, 324.878466364411, 338.324606948253, 347.583935789807, 347.175258792158, 364.594707043218, 308.183484363772, 378.144766501502, 336.906437907552, 360.37736076385, 335.965289010388, 349.734088095253, 352.26947985088, 338.129582026376, 341.934135871403, 350.617541213529, 359.582300943108, 343.375210352709, 336.407308436604, 366.40000176045, 368.376216633599, 331.350015992034, 338.278357578945, 351.137691725538, 361.244856534923, 336.518031154381, 363.95856023377, 328.162237466902, 340.882751099032, 354.230186475434, 343.145244878927, 329.01993932629, 356.471782226827, 342.124505745515, 338.380132452114, 354.909325791114, 379.931135359878, 344.389506787068, 333.566059910303, 335.282828392834, 351.161802264382, 346.883170953758, 340.404226703236, 340.713783056055, 371.223448942401, 339.163388811647, 345.398248962274, 380.194524320744, 341.309601060387, 329.489766362133, 354.813466665356, 312.692885331337, 369.875953542219, 372.592268619585, 366.682790975922, 336.718926769258, 362.735429854262, 377.463370118152, 362.385779921984, 347.677350056727, 319.288898582304, 348.314149495549, 332.604293448225, 350.974028835659, 349.858826462656, 368.29865816162, 350.668772648895, 360.975156774637, 329.679502576566, 348.915229384646, 322.239915067772, 362.55171485693, 348.730563180281, 336.35286739849, 349.333003391362, 365.252138746512, 341.503027310732, 374.713180333801, 355.367837362915, 347.323371911013, 356.079999509661, 352.488044918451, 348.28447558037, 349.4375828003, 344.029642379532, 354.074143916204, 361.719217611881, 352.152380403108, 353.406673905433, 349.411552900272, 356.804800327445, 325.04389553023, 339.334243995968, 324.298189298991, 333.821517326366, 366.407575966437, 342.664297963695, 359.516764557656, 332.252521794034, 351.626890491864, 345.695082687173, 334.226543685097, 350.915510662241, 350.566310573852, 325.663452907487, 324.419479417242, 345.479672257688, 379.022026547972, 349.712393378746, 350.622185242699, 349.854681897401, 367.697516780942, 366.028439605017, 343.532194074841, 327.561515491616, 379.530006430617, 350.340280958319, 350.227772646474, 357.981091800857, 349.606250126, 333.053362213987, 321.670719069321, 306.237806197076, 346.092163326548, 307.644380347046, 368.595748765385, 353.154951968238, 343.419338573582, 327.476453040457, 340.238748546234, 334.088707523401, 337.246311493965, 321.699858704444, 311.05956000937, 327.643011807437, 335.09898823193, 320.166972549261, 364.776856914995, 344.51679187023, 346.851409413855, 340.429944930302, 352.241713087998, 330.661225191316, 355.701503151798, 332.995948844624, 354.083850684474, 332.033310173889, 353.846432614999, 377.931807624745, 349.665810698508, 367.753379552832, 370.841183387031, 324.967572585552, 337.926662979754, 362.236643372487, 350.280489227252, 365.859336765121, 338.045648308255, 349.380386978577, 329.084876229836, 358.960664410324, 343.942781124721, 328.998198385846, 354.394166058457, 355.969189007642, 342.985345489946, 348.964777231926, 338.880320258278, 351.726641095919, 344.46524652188, 326.0362543501, 356.08432922019, 332.570686500606, 313.392613503885, 325.419550381205, 344.805871327034, 355.476877332578, 353.366053924801, 338.935086724537, 337.080222598133, 347.15649981944, 345.531479303475, 323.701056928284, 297.781900270603, 322.240899784464, 350.957196069851, 339.253597877951, 317.449434213943, 351.963617074754, 343.321709774024, 345.324893490652, 361.753415661831, 330.298720249909, 363.288489737287, 333.052672179043, 333.555304713985, 330.338491955278, 361.775382852573, 368.765302596927, 351.190383432562, 344.604566649853, 331.764914098419, 344.125571176991, 331.987333039417, 351.014856293252, 349.404081180586, 361.68565244742, 338.336329813445, 358.795020475614, 353.863257551198, 333.31287476815, 349.509784421955, 356.106401320275, 361.212678389539, 325.561800664316, 308.269956688631, 379.461238034218, 348.543048466649, 338.204469466101, 311.358450322529, 339.94699353029, 342.033835795817, 352.698117057219, 349.867183925486, 320.979384954578, 346.541430383838, 358.535571176582, 335.345720706933, 355.074706772676, 337.156545536292, 348.13969790225, 356.236155150657, 358.927021524914, 344.463487663675, 359.321793899772, 326.093404953511, 352.832797082048, 356.51669711199, 358.594176939488, 366.971723848977, 342.235520807581, 330.450188773556, 352.681019163104, 348.873527756191, 332.038036554814, 355.277561669577, 353.271101716374, 347.401916840372, 352.056866749705, 345.602972735235, 364.177212291334, 352.497369066745, 342.977122096009, 351.838232677494, 355.181017262491, 346.015366809324, 328.552954097577, 346.521963466908, 352.377241104505, 362.879672776418, 389.553554622829, 341.486573842763, 331.314570146222, 330.622111583409, 339.929187138928, 356.41135655877, 325.403225170333, 350.054414332369, 339.421593375124, 351.285028849593, 329.478271933846, 386.42709207778, 331.383803921806, 360.610431121513, 350.402354339512, 353.179791557425, 380.531419872682, 351.403972315506, 339.703595907329, 348.155843351606, 315.012655544848, 361.553846878835, 371.254350906765, 357.680787098859, 334.532959636621, 359.986057096236, 347.621588773284, 401.776988079122, 339.733366923737, 333.62251035807, 336.677084547759, 351.01198191545, 350.288932628741, 345.549983290055, 322.420695511582, 337.763012831366, 352.73719428637, 315.580924982349, 358.042302064965, 351.728061758486, 353.637436191339, 349.928502206854, 364.431171734235, 365.735818034136, 355.692900604876, 347.512796815487, 352.208882729491, 376.729743494914, 347.474370538945, 357.091298791131, 331.958131131463, 348.875639650334, 324.7565919728, 312.126452436071, 357.685003037396, 340.110306718073, 329.247847677222, 344.646751356959, 343.72082887457, 363.37186174984, 353.903074267078, 335.809102259206, 334.343429665179, 362.640312478983, 325.88936285439, 345.20198521369, 348.29106228364, 323.865459992002, 351.260057775372, 339.353487275105, 359.870308639378, 323.077340053394, 354.956557240777, 364.686498027916, 339.252300168492, 295.895505080619, 377.057319859036, 324.157747473545, 334.873077923624, 303.200115103889, 340.555951814416, 335.215620186013, 371.884186098796, 356.753427403136, 346.336606864452, 367.988501175412, 336.780124341762, 353.972535863804, 327.903441228755, 336.704948246511, 352.260574634138, 336.536804545077, 362.175659774519, 332.403165059144, 341.639478361918, 350.038236455078, 323.209684147852, 348.195116619386, 344.129671472277, 338.557365143025, 377.795299692674, 367.961023299283, 335.449202393643, 315.032644266435, 345.246045988381, 347.863682544362, 330.552664300592, 346.694596223598, 323.476647466714, 347.346754017101, 341.057787091323, 365.482883044498, 340.396281850828, 313.223958214552, 355.614113833978, 298.446882763561, 335.804722674398, 344.241731676901, 355.834959453718, 353.836413919218, 322.51606336152, 351.031965187867, 328.675212959118, 345.52421989562, 354.070728043469, 340.319711355629, 325.828833148543, 326.78390412825, 344.400656167146, 359.844164138295, 354.094736185964, 342.937731550225, 334.641232970574, 363.089322484519, 347.92001935198, 357.442983139055, 335.790823798537, 343.607586860975, 339.981402054657, 332.954288166296, 356.277895115537, 349.238031638996, 361.85732262638, 366.297951376091, 330.339729725097, 366.945553650679, 352.917396266256, 341.982223946296, 346.815043975859, 335.849315335882, 363.748180165683, 323.827458927694, 306.864038985351, 338.07337779364, 309.550166257053, 349.011645787908, 356.074368953328, 349.277662556251, 332.524912647511, 354.28589605152, 350.568869012518, 333.853208712862, 354.143746224315, 313.223861801667, 340.20938044876, 351.339401101425, 333.728651786818, 328.806442118646, 315.909733989181, 343.104819208789, 362.950336722579, 366.042091904517, 321.625908348023, 318.350544883229, 329.602400011581, 323.975098172808, 338.498489194186, 336.143841639404, 355.85450131581, 375.203451502645, 352.413473562807, 341.782894421848, 320.755317726878, 326.792320847587, 369.453293736013, 380.511646868989, 388.891204210559, 332.838380154249, 369.878361743036, 326.576690863987, 335.162951819019, 330.888559023398, 365.980351929998, 344.45856281968, 343.793752089181, 325.750284782375, 351.425964562358, 351.313811035798, 369.374861676759, 355.93373342551, 390.971971062313, 335.312787140081, 343.625479921174, 347.925426704569, 345.595301999591, 353.705027955691, 319.734045638519, 377.332054741403, 345.809776628442, 349.659419561363, 351.661196532399, 353.328906262304, 353.471088530192, 360.446373821218, 342.648194952456, 338.140718862966, 309.904741507024, 307.754066054093, 333.680713071469, 335.550416878702, 350.225764515388, 359.829239993807, 341.848133122248, 350.064993330257, 361.65477272857, 332.867094679874, 358.041336576379, 335.890167636639, 353.647984884926, 335.826655540053, 335.690855955608, 311.864800705951, 349.195952394327, 354.271328137949, 347.972436824932, 315.62111812287, 347.913365804641, 333.572699992643, 344.719648272712, 350.935547226402, 351.71382823643, 383.223609838575, 369.813703484332, 318.794738379555, 354.1495436845, 358.963497717316, 317.829656374758, 350.661419460939, 366.346276473152, 339.063785979244, 327.839312919856, 345.801294880547, 339.72683755524, 348.341815510768, 324.233001375629, 347.916336051269, 353.755825895544, 334.346848291989, 332.299433364442, 314.141355780794, 324.539537219765, 355.024019977136, 323.264554679203, 336.395046177756, 332.498976827659, 346.583056474254, 339.51667499881, 337.439795394375, 356.690785424545, 331.965172897719, 361.554017838496, 357.62278008473, 347.806108698547, 355.100841483487, 368.225601537086, 359.952745047917, 333.730476233414, 337.47058372867, 361.597614647557, 353.1091459429, 356.733993883561, 347.203681213096, 360.44398955392, 330.256369823572, 380.199208318604, 365.971197574937, 344.013534877265, 289.653570046182, 320.809759314755, 328.502924935375, 343.098326163857, 340.113342929518, 315.078340512456, 348.824554043479, 377.633093558037, 373.535151922794, 382.142031262338, 348.497077392958, 323.840006756544, 321.65925707425, 372.153819997854, 321.677189661095, 318.756242469484, 332.172278480441, 338.035340419551, 369.911748449365, 360.187080274225, 324.657516336445, 329.058819908234, 349.43885243794, 332.549624995147, 333.705821210233, 323.224045308103, 332.850474394731, 339.94595779372, 343.860338771541, 327.326629465805, 346.782145462395, 353.906104089013, 349.201834673416, 349.75501878002, 347.444667451364, 349.430467432398, 359.844352260377, 335.228577531362, 341.678607744676, 355.757200171147, 380.101282864229, 325.505432658385, 347.605157093909, 341.934071594677, 339.485584991849, 332.09724243696, 329.643071479691, 340.823835814576, 352.138353119421, 330.190384265496, 338.005215538205, 366.718167896973, 360.70945647129, 335.445089484311, 342.588210221874, 349.810996581668, 343.581295455025, 343.134180501937, 330.093255770431, 358.402994813242, 327.400557535193, 337.739640640178, 348.70383975768, 346.095570581136, 316.745549198723, 347.556291692646, 330.827349286286, 349.680505684958, 335.508001236131, 332.24993370274, 329.820838679475, 337.83480006346, 349.95754986819, 325.981080231376, 343.408228559628, 364.98293068705, 356.288692940056, 341.296073503443, 356.275669502127, 360.039893383157, 365.400203367661, 346.319211285042, 307.326804956507, 358.199149306023, 371.133585802575, 344.986896200935, 348.947297397166, 356.280185625738, 354.006834418301, 346.025194352824, 364.226604272532, 342.679598373432, 339.247713592438, 338.017502511576, 360.354266481672, 343.557534138401, 330.610285968536, 334.306976881864, 354.135262399276, 364.767016713722, 328.124591620892, 366.719893758171, 353.02783857551, 351.091143808376, 332.372560508842, 381.692228839422, 329.347215763241, 334.946070766584, 336.711397733877, 366.343226884214, 330.583378285689, 361.979093318989, 345.990592062698, 369.776723629556, 336.798603582858, 356.571440905101, 381.209403846793, 359.645276677294, 348.40963410282, 326.461555709984, 366.195778694454, 376.260592905125, 338.279985215938, 333.934584714205, 316.441923715199, 347.387057167166, 336.4454401573, 333.855469747977, 339.277219524816, 339.759378199126, 368.52134216229, 351.389457256908, 365.42317480786, 333.996804445867, 335.624281769951, 346.574383001311, 336.66762354532, 346.243690391447, 349.159817987523, 363.976121880966, 317.360516907733, 358.457779082741, 325.236261389569, 328.766797769398, 358.178104945475, 375.468214701757, 350.485454026801, 362.45904974099, 353.167778324138, 335.374470535945, 351.39421419938, 342.333036800218, 348.733701343475, 330.462265773545, 326.369490518383, 339.737261695451, 318.546033940325, 355.842330506004, 351.29958836487, 338.441061808831, 356.196358431561, 328.844313915672, 358.091603671728, 355.391667957361, 347.559767677652, 349.500570235525, 337.859730442442, 375.734321160557, 351.1990909956, 319.642027420919, 349.198048075281, 340.416749323385, 336.859381548113, 365.391447483535, 345.693239817345, 339.153937034886, 329.32573022729, 337.929374790318, 339.087285182581, 318.576698083651, 348.517455920342, 336.514279942246, 346.600257357731, 353.137728953201, 319.196622416088, 312.670719738883, 363.176147077578, 356.555414736713, 336.525584539585, 358.013343612139, 336.472156400852, 329.981292657118, 327.669918342129, 341.063133307644, 339.177520849633, 361.401595782536, 357.526478255852, 359.587374017229, 347.319671765531, 354.637689150724, 322.684499293493, 346.005106889766, 356.859286617545, 335.76026628806, 346.551359570589, 332.942763345906, 354.783148281659, 360.685493080241, 351.643208781118, 330.897758352844, 347.155335738968, 357.72643183629, 340.34888142949, 336.92700346576, 309.576599546398, 345.181970960892, 317.780881036913, 356.008088147513, 353.965235801545, 337.947935329915, 350.170620899275, 343.406840682587, 341.54606229793, 348.265064123309, 354.675896591388, 333.073792648082, 350.618321281112, 345.057675133552, 339.718839367322, 378.187224853294, 344.252662971801, 326.038985647452, 342.483288980643, 351.429013294705, 345.13139400871, 340.815614586604, 357.275378583452, 334.20644077154, 334.252077212126, 348.415613978599, 343.177370439614, 351.960911268878, 321.650912752521, 328.379523717032, 342.489428045675, 352.351959812355, 355.6265465678, 333.316470369043, 344.158451067138, 373.22675749736, 330.964503538612, 324.416372279111, 366.209907721635, 351.113425072186, 349.320397874415, 353.056926845815, 339.019577511322, 321.789003482603, 338.324239316397, 351.203087963248, 349.483256161996, 350.906498834241, 346.266188008821, 352.531297266869, 317.710090959602, 356.213495044343, 353.241905755363, 336.106566138071, 337.160672697807, 353.492228681093, 338.197805255166, 353.402716131844, 346.503624786702, 339.292379056277, 354.819938948556, 346.011418352383, 354.051653265404, 357.923162848905, 321.902889165581, 351.372809916464, 348.54990408079, 340.004817878904, 323.060173738765, 357.760123788899, 302.865217475812, 330.978548817566, 359.465337916128, 370.839000752884, 340.261327050334, 332.008565279031, 335.809267879361, 355.096211966059, 337.959683989201, 369.801332931153, 364.752215198242, 337.591938017376, 367.540214375282, 335.383396921648, 354.258640632614, 337.758960526051, 363.386154975309, 372.177167267956, 339.447138679738, 402.103055054669, 338.477354968931, 357.281059444027, 332.313775897816, 336.179460397655, 348.472064909346, 340.777626741324, 356.957052020537, 319.739387591725, 351.943794168325, 330.970674607367, 316.277147577992, 353.847120891853, 295.268802573689, 336.218882785999, 350.225891584692, 322.916939856094, 325.347978880359, 314.68599688297, 337.306082942131, 344.07091741883, 342.587401041436, 340.21761164817, 367.639919428224, 366.456167318285, 330.44427207859, 329.187381111117, 361.504400193618, 360.935821089403, 313.390773559807, 365.101088035429, 350.829422777463, 342.233236101925, 341.32585206891, 333.0473413672, 363.521624509399, 338.806760386038, 338.463772134963, 350.787844780116, 346.072828973045, 353.87423027951, 318.810667879942, 364.4085995645, 341.074649846478, 350.111057774888, 321.994746251906, 341.971954761088, 353.066185355275, 340.14783190314, 379.947528964732, 343.265511745602, 339.344655387638, 329.779337297951, 337.099632461506, 366.529740138404, 339.883047709205, 343.721389972245, 343.232167600051, 345.653011702758, 335.629852221642, 314.807540850374, 365.963449743084, 317.083635939955, 351.422318277175, 347.05147020394, 373.861194666115, 320.583495368431, 321.910821066159, 344.498669024568, 358.594591259453, 343.70276533489, 340.194120830314, 341.241924413135, 360.353948559541, 343.935874977293, 333.632703174076, 344.701430153583, 378.709462631247, 336.311795711717, 364.253935412423, 345.95176998681, 322.676275356258, 331.911010396968, 335.750723738761, 324.163146747729, 304.523895158956, 333.969714528969, 321.135413858557, 358.526220926992, 337.98694041599, 357.457664400328, 357.805938582949, 359.529605696487, 339.280938909831, 330.875602047613, 334.816513751162, 338.815771823165, 343.865941896877, 350.80812918191, 314.801361286114, 345.41244014313, 363.852560787917, 348.257193429227, 348.563767449582, 328.627257356138, 327.726806019402, 346.744603997102, 378.658454027932, 338.203485974701, 360.621000258985, 347.836790191971, 343.071265104583, 354.610638671337, 367.008254743244, 366.107505179879, 338.433361710927, 365.00883731475, 318.132616305363, 333.19250954671, 353.193023508793, 366.829398877481, 330.678259505723, 312.308314183223, 327.180012456602, 378.864902447957, 349.565603664028, 332.34345419731, 337.890619686519, 345.349822593441, 322.662856227357, 355.132195280408, 326.249664268066, 343.338537143523, 351.150223813678, 355.608103476832, 337.127011603388, 330.666572059067, 343.732779758842, 337.060795535171, 342.084789776662, 320.840169899936, 319.658822423993, 315.141182030814, 339.21876396875, 342.774020483631, 327.438828263355, 332.883839095449, 358.383085519691, 331.830303902317, 356.740939159344, 356.535973308386, 366.708109507323, 318.378210930796, 349.342174891813, 313.964234437395, 353.381841502901, 347.076714572688, 317.367994010107, 351.231058826175, 325.710373574, 363.488202711759, 353.881198612394, 359.120841265816, 335.269844511824, 358.707513227211, 351.430473011772, 346.663218299494, 340.516400778885, 340.88074929248, 330.540255020158, 350.448624967007, 347.966549224538, 332.429744439257, 335.542526549004, 368.719371876902, 341.284698318788, 318.985970827954, 352.230619012765, 323.885868658638, 358.795865697714, 329.371259597109, 342.530053104886, 325.057069055961, 365.004347306466, 327.274645146523, 356.228789073227, 347.847719453784, 358.683771314719, 341.232664725775, 334.606960414957, 328.959916988001, 345.574106405301, 351.239847132749, 353.198366056194, 359.022645717167, 342.069121771045, 325.127703185538, 338.51119424508, 292.659887643142, 333.453842326225, 328.319593612605, 345.378626568593, 310.99593445054, 339.760633774428, 347.694762505639, 386.162313188338, 318.182162060827, 336.815455986917, 339.996117511675, 342.842912950345, 330.967334888585, 348.48367836738, 352.969192726645, 370.379400867919, 326.682637235402, 342.971684745706, 337.664247782444, 343.521742024288, 350.165525419067, 385.306539365083, 356.652510799732, 363.626196054613, 355.672036002376, 346.503475873451, 330.108881853124, 367.457137971897, 354.093851513639, 332.425369147542, 363.693650499108, 337.153246170985, 341.403487852896, 343.099810842981, 355.993759188359, 359.006345270622, 351.10590061321, 344.124509205234, 337.97650927239, 339.014173968487, 334.755698849308, 345.185674447123, 334.884904318823, 345.563327143132, 345.532024031432, 353.357237740924, 334.764379807154, 359.022304860197, 321.938115562057, 348.557983592272, 359.424881401263, 349.96904760677, 352.998180417499, 352.350503283375, 341.431335836132, 352.579770556773, 341.543223325616, 334.497502522324, 346.207339911958, 376.494676362111, 346.071991117422, 350.3058854292, 375.442142080375, 364.662059855271, 353.129356400757, 337.647445464654, 340.278506124965, 345.754936466958, 332.206838968485, 343.071077666684, 349.03412455723, 319.70519708533, 339.298851927111, 327.953611623929, 343.016714034882, 334.466623349524, 343.220069782162, 345.615352614748, 345.092042825456, 316.880316897954, 357.531045212077, 348.338635131036, 346.175675302036, 331.890683156097, 339.532050471028, 347.026107411641, 346.279463147083, 344.712047401713, 309.050235151344, 350.893224858479, 335.597511719606, 330.819541895202, 353.048044594532, 333.368795721572, 333.886941599748, 332.681004126694, 312.750975086192, 357.513754394533, 367.249927003268, 326.252878708084, 311.209558325561, 313.30007115174, 360.050218297643, 335.569359798046, 350.552115851658, 351.693109157605, 366.125183058799, 352.34865027443, 335.690068892872, 327.145027132003, 335.089483161598, 356.090256378706, 347.638756073309, 358.638713054237, 329.744933613874, 327.580383244056, 332.116507557552, 322.071020865878, 352.514716001981, 358.491668440474, 342.112052134998, 316.855930568433, 345.041771404713, 355.546073615126, 357.148532904772, 362.503742744983, 346.990708060439, 347.623765248893, 331.188487267623, 353.133257621166, 354.577549109329, 359.585051434964, 344.670340817837, 353.123632432189, 364.535709636415, 365.675354970263, 331.704589055697, 381.697839466874, 364.106603486218, 302.026561654123, 342.363400179966, 325.573157769869, 331.502618724417, 338.383296712226, 333.988196730694, 343.097280493468, 359.496663731434, 350.701496749494, 325.23143069901, 336.484535393577, 318.829418653262, 314.516390787116, 327.08706279156, 353.855931086817, 354.781687517951, 350.044816130072, 338.400366220046, 312.334850496472, 343.425267352537, 346.221874877315, 368.61899076215, 334.239980226309, 357.800036902035, 332.035582181, 330.059688366477, 344.745654092927, 326.375876719733, 362.413342210419, 376.087698082978, 330.795963525181, 358.343421532532, 365.122490663444, 332.263602636827, 338.954889409199, 352.624387666053, 347.444674370322, 335.484902076688, 320.193226042345, 340.094708032701, 353.945127229191, 334.665483608422, 332.585591752688, 348.486372052731, 342.118095508528, 370.35726270304, 352.663585133678, 311.699174540664, 338.879222983308, 333.515571523134, 344.502858717336, 357.028830630416, 349.200508347334, 305.767360831708, 360.330614030073, 362.905555262692, 336.306566329634, 351.293268873785, 381.138062539792, 324.219897135931, 357.766340728829, 351.757502392396, 312.599519444561, 350.362988299739, 351.290287593953, 341.825414867434, 335.536722978668, 370.024255102401, 359.510182637797, 320.78438211688, 331.98848868676, 338.260091126709, 359.575025134555, 336.864043089299, 363.20325155828, 360.237657878203, 361.715875148848, 342.686933673898, 374.766294239633, 331.528124832366, 320.789927375034, 366.525569145467, 344.580791278144, 335.179324266471, 347.162712896932, 340.864092115309, 353.011990334399, 323.372475976883, 356.814242850531, 340.59922229227, 330.822347177062, 333.801319023714, 352.843312888308, 317.653961555972, 338.723742933321, 345.295660223347, 331.589664999496, 322.525822912403, 360.062153305336, 351.030962350623, 362.301881980601, 359.516276684137, 326.740023043205, 326.252558683541, 323.5576534331, 334.420160236069, 306.212649395133, 371.5928266435, 350.584727422067, 355.573961175944, 333.887749334417, 363.902675519462, 307.671656531256, 349.43446865773, 356.621661398024, 353.074383966299, 337.046042547717, 335.720526726249, 353.680031293269, 327.480709233933, 335.67636413919, 336.688544668283, 323.083566603415, 329.623775833593, 336.671772569072, 330.290971929827, 326.806760226874, 333.144452639935, 341.20146951583, 342.191996996192, 357.403014750306, 349.686455514685, 312.405277006145, 342.696348316793, 323.816985604887, 308.109005061811, 333.770280964539, 346.432522081071, 309.0822746504, 313.395141062621, 334.203063325635, 352.208202026424, 350.751341614441, 326.633244224944, 334.215625993871, 339.767042910655, 371.260696959387, 333.207514617974, 359.376404274783, 344.716666571738, 324.589014881725, 341.891129761981, 340.420134426099, 320.302045929486, 319.355645423086, 342.431855528439, 342.498095563077, 331.090202872805, 383.930854401367, 341.481918908852, 345.944379793007, 338.386508276053, 325.809766961596, 353.608351813203, 364.277522389247, 334.951412476429, 361.062659940253, 334.670646967432, 346.526017253642, 339.900228600258, 347.683520780865, 338.784468534612, 325.144368142509, 336.38701018238, 335.881575654246, 332.556189629115, 338.611499786385, 275.286296686171, 356.44589532789, 369.343662542399, 329.537834010045, 324.646300216179, 331.88240836105, 312.822445939473, 358.087961491416, 357.166717165076, 343.022394154155, 351.781877438351, 334.921044364412, 359.565869319577, 354.269625855549, 331.884963399225, 350.9107103893, 294.930277174642, 334.614636412901, 345.833678762943, 341.324833570107, 336.631743828398, 371.854170126998, 370.841626096152, 375.682158401992, 323.08208592349, 325.732695263394, 361.343224299059, 319.098981217381, 355.641481111274, 321.42025233816, 342.657231522316, 364.795094125964, 307.07777256186, 352.667382282899, 361.7422862027, 343.651792452572, 346.225630410739, 327.031683049939, 350.148710708718, 353.062877545425, 341.270589469665, 358.492844928704, 345.149393407232, 341.315912684813, 354.379436110566, 358.470004000227, 332.29441081551, 333.975909976068, 342.172811335445, 343.501517363929, 361.034142491202, 367.609654940718, 318.781510494614, 375.418763384673, 347.163870665334, 355.212359925917, 333.920560948257, 330.722375193319, 348.307822957511, 329.664020087706, 354.387705777498, 330.561964557256, 341.633409505825, 340.51093952664, 335.436231821394, 339.675996336862, 336.328246584015, 351.554879002475, 317.161100167709, 329.044179181335, 340.376398323616, 347.566451879713, 365.411063078302, 367.790601566488, 349.609816267577, 359.771232496761, 355.961686943688, 342.115332911801, 354.356773946474, 357.152316109821, 338.978759745172, 361.831905293726, 357.273256844663, 341.16998739894, 355.968792060922, 349.096256532723, 322.807147216151, 326.480735547772, 338.38552598031, 342.629921131585, 375.611294812192, 326.119093777518, 366.987623597937, 372.595956363374, 319.019443299815, 330.570782130831, 347.869498096533, 324.767540989372, 360.342965477078, 353.818805781035, 337.137196389896, 347.771067509947, 337.430117846276, 360.133939308203, 353.669388662215, 349.599385040096, 331.487784458405, 355.04627786171, 355.922377410569, 367.061683256611, 351.718691523962, 338.681669400314, 363.3115359852, 317.732021430068, 333.842510353077, 366.360459738243, 322.694239886048, 364.599420405127, 335.187772842568, 359.108466966695, 329.102653627413, 313.942768307881, 338.619177368424, 358.122928636334, 357.997943626908, 328.216753976071, 333.600940546853, 354.016462962952, 318.50259489903, 348.772568039087, 333.142015357443, 341.066677063265, 352.299794285768, 368.268159209221, 324.003884870488, 337.985137292141, 313.372377366099, 326.868548221645, 359.468115717799, 331.329409332928, 372.714718851448, 347.870700052075, 321.417054875322, 374.538945278612, 358.858807410909, 374.735177088067, 363.729040247531, 355.551297313134, 320.816409095509, 343.98594894466, 324.768196796225, 339.330857509856, 348.450843746164, 343.663828115096, 334.857522573739, 378.254926730519, 357.226273645325, 317.487142001908, 345.366360633522, 351.020638169296, 345.058429468448, 347.770726614067, 376.020078743138, 384.548165019396, 347.093919506021, 372.055312713733, 348.196845380688, 317.904352245633, 331.017596924783, 331.116488460789, 331.84490015633, 329.94582745029, 334.867238902168, 344.874532530223, 319.365820099629, 354.718224947949, 341.85410865967, 368.704432936855, 353.768029283345, 332.488448417111, 369.791740142899, 324.862210454442, 355.147035115945, 342.809943116907, 346.036165580687, 332.608115029364, 341.364506441313, 330.058933955676, 341.047764245311, 348.754975350537, 338.825553572897, 363.331851139682, 374.456977449577, 345.192745114284, 326.394732883107, 342.623953381869, 379.158402539968, 333.587707042597, 332.289191366068, 331.757239796034, 329.149774617774, 343.652665562471, 316.38552425949, 324.420123090933, 366.40914266392, 375.586431897136, 338.317565691582, 367.116189458596, 347.436830704752, 343.892626222438, 356.102046562095, 380.21018485083, 349.13260343101, 320.483539428367, 321.580756333883, 331.510518381743, 353.942140209804, 326.743738380158, 342.650127246374, 361.385588945992, 374.580271999873, 351.185624654845, 346.45941682714, 357.788220490508, 338.221769223465, 341.902869586641, 364.304739275159, 341.125958164771, 333.305658268321, 348.121402411573, 342.836703655286, 353.433993833905, 354.059976735268, 361.194814461932, 338.020960375048, 353.934904629522, 350.158777709988, 339.750020571751, 366.072686830335, 322.310928592807, 370.222229085911, 348.159439079645, 358.201779370088, 339.874201038462, 327.363746268445, 331.98540821179, 338.992868888536, 366.199203633129, 359.889702722122, 336.377928600096, 354.101285877497, 321.877626637085, 338.64761402462, 391.097540398354, 360.613670329737, 345.840069909963, 361.966918859154, 356.409397711714, 328.752585011137, 363.476995863241, 360.419066755221, 332.309584330253, 326.61601445248, 360.136906021173, 352.106555012126, 325.61853488283, 366.05683311227, 347.144926547895, 331.204934216555, 363.774703685564, 327.645448329161, 337.423279186908, 351.23955107824, 356.896194570383, 335.56296842965, 370.358192154502, 356.186861729206, 316.510467565926, 344.217683256939, 317.323909573433, 355.345164907104, 364.721533322164, 353.472569715724, 372.24190183592, 340.226590868783, 353.528136411888, 354.659187033434, 354.536801387155, 377.520036083295, 357.850280353706, 324.308231097968, 322.113243028159, 329.08978978686, 323.927716023805, 338.952893126116, 359.445694521886, 304.927039637205, 341.10967802077, 335.864029049609, 338.060026093768, 309.695273444691, 357.271568379391, 354.405177904264, 330.537110628143, 335.477740134094, 321.791602184796, 360.769350542482, 362.16356382535, 337.915158101736, 350.516370338649, 351.487981112269, 336.502823044884, 327.497262223626, 338.55222966586, 330.368520877691, 358.11795535891, 328.872772459171, 331.969560604103, 340.945017205585, 330.547481931311, 373.289432540388, 345.816491426702, 346.222467890996, 338.821448110966, 338.770959429726, 337.732214138439, 317.890089829043, 350.923824596752, 330.151422570298, 356.35197611585, 318.616965410971, 361.501943282313, 316.206197054861, 362.397045965169, 341.361383453587, 355.364270870356, 315.088597217138, 377.786882574439, 340.991117555637, 337.882730138084, 358.79177995344, 326.345448987188, 319.164644195293, 321.49760902194, 362.705816043723, 331.703998014281, 326.45417192064, 318.796782226479, 355.609029965029, 359.103523841635, 334.670118169956, 380.143694315459, 343.174178765, 340.992935100369, 368.439134856997, 369.378523250685, 356.522079535649, 368.534950401909, 325.553451428183, 318.444108997973, 373.543493677453, 350.176283409624, 379.266035707561, 331.645807088746, 350.519079480732, 341.157052841972, 329.197606378699, 314.356112406775, 339.752127437428, 346.092982349221, 297.447990972018, 355.027057004003, 343.83667562792, 320.601506802508, 356.31820571788, 342.23759969985, 354.361462738781, 386.821827441509, 361.548936287068, 324.447003395659, 335.464018453138, 317.979563863373, 360.553767109828, 356.331276666105, 338.671814335547, 340.321541269177, 352.172319761798, 330.051357167334, 310.903268837206, 323.519149384545, 324.586763767199, 333.690631855705, 345.303049655008, 340.775340136243, 350.988868357845, 357.756692159204, 331.736274583766, 335.453438479308, 354.854754141044, 323.039637673958, 336.390738396252, 356.860266643557, 318.264957445528, 351.676609283618, 356.861314989132, 359.681696467821, 365.986636894184, 350.90459666953, 362.851318209292, 336.915622774926, 323.822323103165, 350.469445659181, 344.381133258894, 345.352700954, 315.678920565572, 385.759637555074, 351.527121028211, 352.337529281878, 349.877169494154, 318.837750204847, 316.691649471721, 339.761045228372, 371.479131834028, 334.015365394994, 372.267246156806, 314.920332088313, 345.125507656773, 357.151642820095, 344.785883117334, 324.485959958535, 313.591597495651, 346.754431201187, 343.557674016012, 361.478899775705, 335.700784303466, 343.300193647622, 363.524710110065, 371.132162610925, 327.174856910789, 389.880316236289, 362.090711181728, 330.087953760959, 362.671619286441, 373.914061061409, 356.706714201696, 326.406440007356, 355.114787516674, 334.387112952342, 349.013981067443, 322.240608725378, 326.161455233256, 329.983256408618, 370.14323265705, 383.373422272521, 316.744129522867, 357.296571075322, 332.987039286361, 365.491809850521, 351.612598721756, 349.69461330019, 381.821275179026, 351.948375285596, 339.969945698659, 338.238136983991, 345.138926381047, 346.359298887142, 350.875125215876, 329.523450274015, 329.257299960603, 365.928477754546, 362.953196476725, 340.509221030947, 339.923017374442, 325.989629182205, 360.608074891171, 351.312942457655, 315.302420563293, 344.07597486509, 324.083741370306, 350.872524923873, 327.509430510402, 319.38540238656, 369.972657363094, 345.137609877019, 365.327526307038, 321.852514045987, 341.476697278489, 332.440434016635, 340.572940427708, 358.006652876106, 344.010714916645, 311.258128608438, 352.056162386762, 325.063451028843, 350.455415653591, 359.70404657402, 347.526918299998, 341.926002993868, 344.500721050699, 347.313699494213, 333.620521907797, 321.767060783835, 355.43334927279, 333.524996038071, 361.03723791084, 350.287529177496, 336.927085163504, 329.478097815967, 344.848937119124, 357.739168212914, 328.077226643021, 335.119050003103, 313.417343190426, 345.339416860065, 341.473116281818, 350.4525599112, 386.45072699655, 344.570734229823, 371.530600686395, 352.614059232378, 358.877530037373, 364.425856080077, 351.247984860094, 354.909271674646, 350.7620859658, 337.327860529669, 353.589368948093, 347.381456513921, 365.456850647288, 347.542637464534, 353.303993155893, 366.094836917334, 346.274672988972, 313.815404027059, 369.921274048749, 328.648118717862, 318.828684390887, 344.650544350753, 337.639285313387, 326.313079201569, 315.551303846181, 348.213316168811, 348.297643457909, 329.828260397574, 346.226074718672, 313.562559291028, 355.815285177605, 369.552464165043, 354.68318165496, 317.522373308952, 349.964095618712, 339.510888976997, 368.058046634976, 358.269901146747, 359.204092222247, 349.770164811717, 345.437325784571, 358.857712720738, 329.72725967486, 354.987320472021, 363.056997644231, 355.496067747414, 351.962803286974, 351.319774360906, 351.146799509299, 360.458524834106, 397.432728283779, 327.000956482549, 332.79758889758, 353.202829457088, 338.977020923117, 364.312315052966, 372.739376146222, 352.279063201803, 352.234236428817, 335.006215532062, 345.081038903139, 335.377245468582, 355.688161544593, 344.090413325044, 347.197205761828, 344.796787063921, 338.734689142422, 327.10956235806, 360.849881741508, 344.642558636976, 322.364644554718, 362.37625833038, 338.906680778534, 330.154476587851, 357.758343921785, 349.819899426712, 336.795490640484, 344.030576814008, 321.952816001148, 352.053923063182, 353.654948769647, 350.624826199211, 335.547377942602, 311.03399140589, 362.364900456511, 325.976820002061, 349.561344340493, 335.176402264948, 326.935256882088, 335.06338699284, 351.330852310709, 363.087004893545, 338.4942065617, 341.666300997136, 356.786941798404, 334.290365557112, 356.727412857939, 343.084606146156, 313.351266596687, 321.627453495469, 327.405107386817, 357.509316971118, 348.528906858377, 337.554003945835, 316.049247184883, 360.562434880585, 333.066496299662, 348.562368743367, 329.14526376748, 328.509313158357, 351.853393410267, 339.896036574737, 328.530988188464, 330.27381740826, 365.227913030973, 326.331237665758, 347.981668678073, 346.96679285359, 356.16595103588, 371.579635517788, 369.979211946412, 348.44473713593, 331.290567842022, 330.320327436841, 332.030831588379, 358.718655157833, 317.95672529791, 348.161286417063, 371.800628895284, 307.608597526887, 348.829643141864, 368.439706092354, 317.321557859978, 343.455859806991, 363.679449323612, 356.189378886629, 332.48362488989, 349.784290484322, 372.913660762029, 334.411183452369, 330.277320797785, 332.715138932801, 361.189704211996, 318.787840785997, 331.602350725729, 377.83922284403, 338.656666073253, 364.708740148362, 330.34279731278, 336.656930307224, 346.281239691768, 339.999350565503, 356.00733964179, 353.020392416485, 322.463481878644, 332.359065877518, 339.979467635431, 308.716537115573, 344.024461108267, 340.599549417267, 361.686046896942, 371.460360570993, 362.656185248113, 339.920459144532, 340.276312278484, 354.076374168833, 366.59458199405, 358.438158408666, 335.070747454149, 339.871587996253, 344.732507260609, 343.423470004847, 357.297352150298, 336.291398524784, 365.517785930403, 338.462571123753, 343.159637140302, 322.61382123758, 328.611513181556, 331.112493098577, 340.572859409785, 337.414776154642, 347.808931520028, 345.465415206841, 353.305420916187, 353.124875001254, 348.258532457629, 321.940654362504, 334.912119850047, 337.572820403502, 329.027929467658, 347.735785139977, 325.283240539608, 355.641294876326, 360.979485410612, 348.980209625687, 376.776779930202, 339.898174688785, 343.664222992897, 326.0195642703, 315.727892659206, 353.227871887255, 357.606119055991, 354.377408008968, 368.376736174701, 374.650995984452, 350.013455306886, 359.778034762052, 353.258041752194, 324.662867410124, 394.094740507223, 360.927844038276, 367.714914135395, 348.622952279454, 376.790632786941, 344.062727613289, 354.079576409062, 357.334037165973, 350.474888997244, 363.476584435008, 333.560259550764, 357.549331324617, 330.687331647125, 331.188247997447, 343.616296505435, 334.56628289431, 326.285280629024, 374.260287793648, 335.476204647008, 361.246325946567, 334.384258119209, 341.657571028722, 346.823587596354, 350.517941980134, 367.819170213876, 331.086187656254, 329.725738402922, 362.809370934802, 329.789241038083, 336.704216422314, 352.733763143844, 336.683748501552, 358.596601520309, 327.299802058875, 364.237714189022, 336.959677100824, 331.459455145389, 365.956243101738, 337.055769016412, 349.989037514757, 374.825433326609, 322.147212153219, 340.472582171677, 347.691756615524, 370.995305927644, 365.365383249312, 335.516661980073, 346.387792790161, 340.656389445322, 348.288276441763, 340.923393170001, 335.779448805829, 347.373927815187, 339.537174593665, 336.523198208484, 342.898409120453, 341.200093161196, 359.620918179384, 349.08645016957, 309.165088882127, 365.982783940042, 346.706903343401, 348.186103434888, 333.748773991186, 332.221389386745, 348.683242691947, 341.163966380253, 318.722512297491, 352.082015682171, 344.979078040876, 341.967432654876, 350.011363801199, 332.067606736814, 344.795596505294, 298.759902278103, 357.208190671593, 355.019913402355, 356.16048308117, 344.451217667916, 322.365947683742, 378.637138573676, 317.662249133883, 349.05970852963, 335.429825527844, 354.962167235581, 334.998127896905, 356.286198199714, 352.308809959638, 360.697957889442, 382.172253781532, 332.469025608168, 316.965714890767, 345.63208951358, 341.872353708321, 335.692896248887, 337.80270156028, 368.98076432678, 333.097220112271, 328.882587626179, 362.044108606741, 358.41514530386, 312.888915005561, 364.52743833039, 358.395142657327, 328.088048735839, 338.881742032033, 336.923272428229, 353.123021044648, 358.227040259372, 344.916195131028, 327.204120768136, 368.0763445787, 350.743467450561, 362.036690329112, 351.795242528627, 330.384528503604, 360.172495184963, 364.993391935672, 363.52780119587, 347.857396374001, 297.101711467877, 362.265722953773, 328.140530279436, 325.306283533152, 351.915310905702, 314.204349921989, 374.711958563553, 322.680227368868, 337.98800893783, 335.128173071729, 349.8210506461, 341.94176062154, 355.86828445926, 353.39232732101, 335.714423523032, 351.618581962822, 361.052754997429, 336.44121411872, 322.597976018367, 336.511866923067, 345.417642951849, 346.046224300359, 332.053285123964, 314.016108446502, 354.238116237236, 333.6494690497, 346.291429329599, 345.208747745399, 345.151370429788, 324.96794626748, 352.472082979104, 311.763369677361, 382.157326098541, 333.278549256346, 325.298022078979, 364.268940327762, 367.99865565268, 314.277633272291, 323.948725551125, 365.074230030438, 323.89549887379, 349.447797096599, 312.971473205974, 322.41319298482, 320.741110433771, 346.121217755038, 345.810482509663, 316.305676020602, 339.945001916234, 330.370892408635, 359.334077435118, 345.505858657659, 348.303945036898, 348.134849847128, 314.555286036551, 328.543156900578, 373.705709663445, 313.366510054409, 335.600726296133, 345.704776853789, 346.041128342539, 321.247670070016, 340.005848849893, 344.990097966624, 350.294581824616, 351.593396121843, 360.186169978619, 354.114698705674, 339.767025148963, 330.006910917194, 328.336857971038, 312.93421649115, 341.576345451237, 332.90936519506, 369.468298125266, 347.155453672349, 356.30549665154, 351.595467578024, 343.424768192903, 356.53548299179, 343.347448775025, 351.276870633307, 341.327433799821, 335.118594528439, 326.00965895535, 334.821714498897, 320.314616942455, 355.477551344434, 335.659907924326, 326.843380935805, 342.113610974594, 352.699173525309, 329.114901345815, 356.998220892514, 325.3454210903, 321.61369404043, 341.765745521751, 316.593069714124, 355.15567490946, 382.610270818802, 354.081660895453, 356.605169447777, 357.635485442055, 332.924374458259, 353.108367234803, 366.326789070678, 365.465568752812, 371.848637033968, 344.727559661311, 353.380029790017, 346.089022485863, 341.697660730746, 346.445437745596, 334.026642069322, 346.692151047416, 349.707898725698, 355.034588494085, 356.135239241736, 328.852588270299, 344.09504125506, 331.670724680387, 346.106059537608, 339.251620997841, 340.193665714589, 319.748500409782, 357.100650823318, 360.247918136082, 339.229036684003, 330.414059573067, 337.306400637501, 319.612694078403, 342.754932818936, 342.400502063941, 342.814509843729, 361.369194754591, 333.736976689934, 317.729091868905, 340.174869389095, 351.676066522341, 318.471547019229, 327.313704446337, 333.858813969526, 345.604728711822, 356.173746109719, 347.879257992014, 363.168359695758, 327.953293518867, 330.762747715129, 343.97340018409, 355.648563681872, 354.894603011877, 332.538654839747, 342.496792115148, 359.964504894988, 333.010975615531, 336.654722375806, 336.978889464961, 319.268551395446, 331.439726989351, 342.237920841719, 334.483719358454, 345.21793309404, 353.698156902902, 347.337010491161, 336.451242480797, 344.334234831945, 351.077666442676, 356.740278874653, 347.854129840361, 360.318104655801, 325.540620480028, 337.75572351678, 346.347389784332, 298.365780494026, 371.612968161662, 325.620423421853, 347.355716007415, 373.899904898531, 349.666014956091, 320.490431116628, 344.447469511414, 351.09825691109, 364.470674138598, 345.543946860444, 350.786121457337, 319.471833053928, 340.932970593137, 329.396900017636, 368.625466863668, 373.882578776486, 340.558929652111, 349.712531678066, 356.768490788861, 338.85256053637, 357.552784897037, 335.924191167614, 336.111186138462, 362.758797747868, 333.540051152198, 362.119162047493, 352.791372421996, 344.594147846034, 331.594148132, 342.216691493131, 333.089734560066, 345.300492193109, 372.222881589681, 333.070695580346, 357.213724811117, 317.039936539733, 323.330750834471, 331.345347648958, 334.588442363642, 336.91620166681, 340.482248089745, 345.222381326454, 343.963507517775, 370.440454937804, 352.008899902332, 304.608169709754, 315.338004583179, 351.745387463179, 337.070582262707, 330.895003293574, 351.280349608206, 370.040258181788, 351.941852611005, 338.830231646703, 324.175138538011, 347.415460535056, 341.678058258107, 350.298333172004, 362.424981025216, 312.652528253177, 368.402209272738, 313.382551455568, 361.507222209152, 361.533250192412, 351.63953564017, 329.465524800849, 355.04807484144, 345.344516781708, 348.721037789164, 384.720472518869, 341.511906683006, 347.777832250987, 351.894809700734, 353.300149641593, 329.233180075264, 326.036607869726, 348.810857105457, 358.405829320123, 362.195927379729, 327.433583141745, 326.420665306129, 326.952551851276, 337.18876169963, 317.003111809977, 351.195545539155, 336.35746171988, 334.919755859202, 303.040643630417, 355.868361780147, 351.933574957517, 335.428335064949, 328.671680734565, 332.940630429786, 328.631287564596, 329.887246151949, 312.911974817722, 350.486452960673, 330.34514147356, 361.032711821321, 341.389682558463, 363.414794685697, 364.163635681499, 344.76741310652, 349.17419922975, 345.484564013466, 342.060198953573, 353.584530343208, 364.464240912115, 351.846456051262, 375.876101135624, 367.103158016712, 343.302577961279, 386.332599293877, 349.155353784434, 362.986963695059, 339.904713423, 342.394567177807, 341.323823854187, 359.299442961161, 350.882263851382, 327.466559725834, 356.492460714043, 340.337093848258, 316.43613839689, 368.385846667521, 345.10997055756, 329.874387537288, 354.756974933975, 343.756891367682, 346.054810046885, 339.919266238256, 342.628392648863, 348.242247705764, 346.301073033223, 364.178152978487, 337.422320303787, 320.829219787413, 338.091154262919, 351.351851177345, 344.11225896258, 330.117031946463, 361.409390369128, 326.885699028668, 382.05588048895, 339.767045682301, 335.351321744841, 332.109647592064, 333.084676499834, 333.898684631248, 344.561238725264, 321.872184117911, 317.995271031515, 351.071760618282, 354.746726544344, 351.441798035338, 354.531205543275, 345.908785668921, 365.02128180635, 316.24909445381, 350.374038665756, 353.832129426099, 389.750108839963, 340.978797635157, 349.075199012693, 323.953186386455, 371.874338668152, 344.021770784579, 324.97327639453, 370.301746912417, 329.286443845193, 336.198192297887, 377.428048270126, 340.559690770617, 327.280133317899, 357.665900570738, 338.114587408671, 334.788531741187, 360.78671466522, 319.500213327164, 363.409551940414, 347.45091859002, 350.797594613, 356.64359834027, 355.550902015679, 311.919702088431, 337.06858951052, 345.062288538049, 333.389368356355, 338.076604616927, 373.356780775943, 367.427345185539, 344.849823414303, 344.509857712741, 347.833481240054, 343.941123052941, 360.275748768854, 357.886395509388, 340.777472313307, 343.92723934529, 316.924603112713, 342.546520480276, 332.261344342918, 356.393653719555, 329.626539377462, 338.327510176985, 311.35482692528, 370.266356650713, 308.727327896335, 339.100310148679, 336.990692588763, 300.813678650061, 337.633233800708, 347.390103364659, 374.445874853296, 337.895714988127, 339.736782593501, 315.716886395195, 360.921743129949, 341.262068367173, 367.459980897674, 341.680543833843, 326.945759848767, 363.323037959358, 335.401026120226, 320.309995624613, 370.463385053901, 350.532242546513, 353.925291659749, 339.314298691709, 366.707531841947, 349.232961175386, 355.566514001578, 351.67754543713, 350.600957877063, 345.279640716313, 317.968664576054, 341.144508282689, 354.026982370972, 344.319352480491, 357.363952442252, 342.603959141788, 325.292074351273, 323.325971170405, 356.4981786096, 359.149575249952, 368.873399713919, 343.242916318185, 359.126375323767, 353.345200936424, 356.456535304642, 344.706216236506, 321.111178246436, 352.153812272465, 339.599598597208, 349.758307075381, 356.850617160351, 369.766752946974, 342.317879797838, 372.841558589839, 346.742966435469, 351.339480219063, 351.587167048886, 360.514063797749, 340.392240727121, 360.622203770998, 327.945174175731, 338.714283069409, 346.351591392074, 347.659870055863, 372.477481947868, 349.095265202812, 321.485851846271, 353.966020549128, 354.938802589613, 325.253716969803, 375.591520561143, 323.18708941615, 371.741854176445, 335.278276963316, 349.736329270223, 316.883623278692, 344.326203149645, 355.087010837951, 353.774029843604, 351.329319482816, 360.312981973725, 346.804015398621, 326.038115693145, 329.263876977042, 336.507822199769, 347.737241291725, 346.299659550576, 361.931759875821, 331.853312166054, 347.871684267743, 341.976979040046, 327.641910864931, 354.337477690547, 318.636039870802, 299.053963471557, 332.281397168882, 367.973300855013, 333.756274699434, 327.165808283315, 327.51289548153, 335.233208662844, 347.696112503691, 359.457993380221, 369.9145786121, 333.890172016571, 344.438180923503, 341.080456421135, 349.048017876153, 321.663925822317, 324.76410778447, 364.682952920109, 315.082966637314, 346.980813945233, 339.223148081993, 347.409623878547, 329.551882065817, 362.127666972084, 356.957401466754, 357.28509772899, 345.020921205553, 340.739900858105, 358.086467397985, 358.988022515997, 343.639106578245, 340.368649006667, 320.403603123039, 329.94386449255, 326.720656093325, 362.317770511058, 326.613158926934, 320.894742999663, 336.181904198087, 361.380375943712, 337.043702727883, 365.65486857251, 352.798341570395, 348.427002582294, 366.154904306932, 367.378524305384, 371.396725075926, 357.18942077098, 332.168039429886, 378.686208625018, 371.709315721087, 346.346894742778, 336.988681166889, 307.649232310773, 311.03554785092, 330.357080685511, 354.032175040613, 343.889137668245, 342.31291659046, 334.491351132887, 350.300572095495, 322.553160643664, 339.423175009589, 350.418769262766, 338.625947030819, 367.780883404135, 326.418747397191, 313.261565043503, 357.054860737947, 316.922845985603, 341.465175077794, 347.795388339649, 334.049254190092, 327.572987939857, 386.339534422705, 359.062824790773, 330.370076801462, 376.576756934977, 340.761299046277, 337.53145675469, 342.12809297568, 372.510443028411, 339.508039738033, 381.453377921796, 339.991584804135, 329.535309547371, 328.020276111228, 352.595944763069, 365.704000537177, 330.786446798486, 340.177078015807, 359.419666629024, 367.716651186571, 366.003332390895, 341.070734366506, 343.467050109898, 347.393267746947, 356.061770845202, 366.442829447691, 350.902191561751, 348.052018455591, 345.035982013724, 346.580811786784, 343.88799480079, 324.699496912816, 338.280742569357, 336.103001627713, 324.130544364597, 323.875385919513, 339.278313379447, 370.313032917056, 334.193080234942, 341.476542998198, 364.635472060829, 345.503450133383, 302.3584042315, 312.398892357993, 352.793233397964, 323.293983494178, 341.454608707499, 347.252224252469, 331.840829191243, 346.010565772319, 347.640105835377, 344.528828633728, 318.81023149572, 330.282279605916, 361.92740305831, 371.608720217034, 378.296949790999, 352.762904988464, 349.475499401202, 319.575947266721, 344.750413059971, 372.163776467524, 333.13345947728, 348.224410977104, 346.488640737276, 385.921388157263, 340.064562147009, 332.387328559748, 320.574289356538, 340.498705613892, 381.124550496457, 368.446206590303, 368.970251284092, 329.533566325921, 356.94995924897, 310.945889905506, 314.626928958659, 362.364321089989, 337.989543184727, 356.240820296047, 331.227318377398, 359.71961409497, 342.839277175587, 324.823525087648, 347.954512057575, 321.033729399092, 354.888178086878, 372.376926860715, 334.532633975048, 340.950168522873, 368.676596638724, 368.098126443868, 356.363981575998, 323.381949554345, 350.818956557726, 368.964877560578, 355.347644247209, 363.12516502989, 364.75790206122, 363.160368096124, 329.250473492008, 347.51341414126, 362.661878640574, 335.74374699619, 342.658686569805, 369.233389357011, 328.325204568459, 357.716740585335, 306.103630029711, 346.494753706517, 361.266970525473, 355.316944652566, 349.665276343783, 347.708803506035, 335.348140899571, 368.321265073364, 335.891389028065, 324.415422493952, 360.281213023184, 327.38204282777, 340.446195790248, 334.127937878415, 380.009392345479, 358.084467534651, 347.664095748163, 327.046362965319, 329.414492837814, 319.101906633811, 366.495077103375, 350.309858308996, 332.195203896071, 312.788099109228, 360.320858370818, 356.161524036452, 371.062209945333, 336.661770984594, 317.468407700024, 314.727334683712, 355.777622016587, 359.560428678412, 356.557168269901, 324.750689156591, 349.475984003009, 353.147377142877, 339.501876470033, 354.568661777205, 333.120729462954, 338.360727345235, 350.665740632364, 336.284815651864, 333.01536901171, 315.336625338689, 340.75915728943, 336.019550101675, 352.821952380832, 357.949908233462, 326.060858095645, 325.007024581382, 348.108259063982, 349.736193551767, 328.354836186689, 360.07363059488, 352.48832314391, 381.99054983392, 312.560717046299, 364.191280219157, 340.26560497152, 359.375510385687, 356.811119827978, 338.297463895623, 335.465695609559, 369.563417463575, 337.689662616452, 365.897479414698, 329.900713747521, 328.38938872292, 339.655581733873, 353.640871156222, 335.58351084244, 333.05042880732, 363.257962015924, 343.717418464469, 328.368645950327, 352.193386242745, 338.261128310845, 345.06159022647, 328.542915727797, 342.717299389998, 352.466128365708, 349.883782523824, 364.510990376742, 336.765017540088, 318.479360142627, 346.252395734908, 355.153829931395, 373.420320766138, 344.813335881788, 365.43758775342, 337.672595786362, 369.862308813528, 328.199962809187, 321.620902480288, 349.097902083521, 344.583751025523, 338.537565158958, 329.5996123155, 334.255988761209, 351.034005795794, 347.320203960237, 323.18592755786, 334.284229752698, 364.97448116619, 344.631101551906, 336.741914018306, 329.797076576978, 344.874728716157, 362.721779060629, 352.76248944005, 327.236897278674, 348.878177412032, 355.380450591861, 379.662432010792, 332.467911031023, 376.126674059243, 335.950015642931, 367.81167396957, 328.990026454456, 329.680177707552, 368.689066871246, 388.091391639888, 330.496439692804, 370.992734642618, 356.632500503151, 350.276153462216, 338.473333728911, 346.646151538547, 352.760863570066, 338.859007836862, 356.387872035649, 359.187556388761, 332.27431971649, 354.238442859591, 335.836262860997, 330.605864859516, 345.821634131299, 360.180522772143, 353.474282019439, 333.296673006137, 334.02510986785, 347.966107857194, 350.444239736909, 344.372643015414, 341.841376906321, 350.694734174457, 334.608063234196, 331.207745666755, 329.091479760501, 359.878030825714, 312.865151776247, 322.404269929218, 333.211081040917, 363.282116093124, 319.257910713641, 325.52306761635, 312.084336195345, 352.133229228204, 340.892923087535, 339.417071666441, 351.838520007439, 343.853148364105, 346.160451435716, 318.684669570034, 371.536720243492, 308.757482233777, 357.035623033816, 339.17629512411, 347.323443769892, 365.036639968234, 323.445005553165, 316.346872909206, 349.554557880716, 361.540402194493, 346.677203491021, 336.612903606281, 339.140344599498, 340.948073662876, 329.327705795963, 332.567946888826, 313.290030087733, 370.60826301435, 357.154378505762, 347.213685580737, 317.407312970062, 344.946599114972, 359.460266013496, 332.045542699787, 365.44243109588, 335.46671240074, 317.927222488675, 353.688009608071, 339.088910329507, 361.568487646068, 348.359264806107, 374.679458908024, 331.207022119118, 344.9250183897, 365.977781864829, 326.213322456374, 353.352449768057, 329.853307205217, 337.282961981234, 331.101381455879, 375.216808081491, 293.587512619213, 349.978590453144, 325.926327933023, 322.668439221404, 345.757487646237, 341.403356375973, 350.960152354699, 315.897431324605, 370.114050603427, 332.66357481703, 344.476153788173, 352.883707057301, 318.278736490509, 337.245370675602, 331.013496572577, 345.500992879025, 351.992867609276, 330.438773134318, 377.001493027784, 363.986694158524, 343.686880037664, 363.363598533397, 361.798655563466, 355.041729749069, 364.404789950294, 364.754413444385, 353.504190464672, 372.218470711581, 326.050977709271, 361.859835764588, 337.493335647461, 322.340607607979, 337.806315715418, 334.251534065682, 293.416450213612, 339.847085953593, 368.363559332229, 336.601438413682, 352.206093235439, 354.593194465227, 342.347854228288, 360.041534657368, 351.633981228863, 325.270845673814, 340.473873163794, 363.249567065863, 346.648134194212, 343.923520907307, 368.898027619035, 354.992096758501, 352.297963717887, 364.433443720108, 326.676669767258, 349.066083879896, 315.899675823036, 320.890878025693, 341.72684578865, 344.523457620823, 339.225866978315, 381.915125516342, 355.720084437216, 328.173119223149, 349.63748817823, 344.250801129508, 313.897919783641, 345.800310940905, 350.302437123769, 292.860460841175, 322.881753347288, 358.193695307765, 319.474669880153, 357.280803201254, 368.606484387902, 357.651720602929, 363.854949079176, 340.220163971106, 355.778679207896, 351.920955125554, 357.766793520326, 335.843501985737, 316.385346029941, 339.040457775099, 332.791229152303, 330.138067269148, 336.473519246044, 365.599390221399, 324.388686109365, 334.264841690436, 343.858744351731, 357.086315750954, 378.5281213171, 366.073898988311, 353.388468733168, 334.973644087402, 328.584739496862, 310.611565369733, 348.307100121682, 367.028350083846, 361.552101376638, 355.943618332067, 376.952854333026, 356.429631011838, 346.302954977284, 385.781532011669, 350.622686378214, 362.047982171059, 333.731706593291, 363.712989340542, 362.178746113585, 345.254583827829, 343.313282733339, 336.964088400237, 323.829601692118, 335.000964334882, 340.649769925522, 377.577754884169, 341.737366921341, 345.217509746673, 370.931789186565, 357.252485163915, 384.628803364561, 330.691427773577, 353.041258831281, 296.926271649692, 360.846699211733, 365.352545144748, 325.153014496883, 345.410397933691, 349.626324178041, 334.382306267671, 341.086076396283, 342.853406041706, 337.121158978987, 343.037684404718, 337.669649542768, 341.577602463502, 363.694570167286, 306.94335311977, 338.846357585702, 318.309382135465, 396.867135297869, 345.496272176824, 322.868623814289, 334.351869300112, 324.107910819659, 311.862623313334, 321.997530095059, 347.123043572499, 346.270384769262, 363.575768457311, 343.636626236439, 359.577877997372, 353.865543249869, 342.483181677935, 331.465752450157, 334.17079705656, 345.29209664152, 348.385469532694, 330.843535150931, 299.768789386011, 316.597889205815, 377.964674851477, 371.117270408937, 341.203974190549, 353.018893654452, 361.986081734114, 347.992359738659, 348.367570693989, 351.301476775479, 326.381893724202, 335.060361328624, 358.60396146467, 350.630120372156, 349.837856032779, 362.681364964929, 334.114543812962, 306.645344105602, 388.177359020822, 326.654784762425, 321.872559643108, 359.487298986042, 366.230355265092, 342.680870084005, 342.914288871418, 334.479858745264, 341.045030053363, 365.418817292091, 324.202748009425, 343.434521937808, 334.78456928379, 348.442865900749, 357.969132678942, 340.95643949578, 325.734697278902, 325.551142550466, 358.478933240549, 353.037052181107, 362.922934708433, 349.245820845953, 368.499813690202, 357.430759167029, 345.850601200876, 321.138044260334, 338.01837729735, 374.764991760504, 340.236201371985, 333.587366536329, 328.280326162679, 356.969273785201, 329.695782490342, 334.723302567718, 325.549858667167, 333.93139355818, 352.811284848527, 323.500834949619, 346.514020990452, 320.191906420177, 321.144193512507, 338.686692978502, 312.249323877488, 349.592703739044, 369.678425817986, 348.627410604015, 354.757550196833, 362.032750098132, 393.962875114852, 369.380147858663, 352.584780947307, 363.78977494398, 355.157711567424, 347.101927123278, 335.291948580766, 339.890625065703, 331.442874769965, 333.927794631246, 353.32076928848, 368.029184959564, 343.48816993227, 365.565549822879, 335.392327913633, 370.543553145526, 350.940320763232, 325.200650852689, 338.162076129573, 341.709197218866, 341.76849550826, 338.021409936666, 324.283927903784, 346.485695541727, 338.893847577278, 348.880822374014, 367.967150975922, 335.25198704908, 306.627153361529, 354.240722755646, 330.184867911806, 326.632418847273, 321.743158586881, 354.221709144921, 346.380678062543, 350.640743633212, 323.794253275767, 375.345406586964, 329.536625222607, 358.277173988248, 355.469320376714, 366.196663412543, 356.430435193021, 320.506613214696, 330.696104174827, 353.154060867049, 340.017142851872, 335.034709043627, 324.791906517476, 303.952336769131, 325.127385274127, 374.928614916205, 362.983726792479, 340.169468934894, 331.891851305764, 360.939681225818, 346.002228767737, 313.990573502842, 322.055707255916, 331.131401564147, 346.874223262034, 361.027414447801, 349.72894590254, 357.433715414602, 357.813537126001, 320.071123041844, 307.50306272743, 339.805169973752, 343.656618652334, 344.54176121437, 338.763248209065, 324.891221804066, 365.640261658405, 359.588629014847, 339.97368533359, 348.029607975387, 365.475455138663, 310.321208714158, 333.287497940898, 369.55298232484, 336.304152786797, 307.124036081422, 353.325317193828, 318.486371802961, 356.440006400394, 343.701473671829, 323.211605495204, 366.896424999371, 341.614202470763, 345.36556147729, 352.274593433158, 323.107108190868, 333.650388125648, 353.329589837922, 334.556916703984, 356.207066312894, 363.684276616498, 347.332005375838, 397.552959224945, 355.715005559619, 335.527111741042, 365.074942099913, 352.978835450657, 317.6911356632, 339.085668927735, 336.456153840903, 345.898129130908, 328.176178060522, 340.907065466548, 344.698900469665, 313.816617086403, 327.209220750778, 369.073528839056, 360.932460149348, 327.011468392902, 336.63752150651, 342.953765538631, 351.038054781648, 368.291262482673, 317.350474980265, 326.20560442435, 352.987976296856, 341.222464422887, 316.768653637473, 357.768538894301, 346.060207297628, 334.104772766171, 338.549150417894, 330.588671681422, 357.404511077413, 344.308374957079, 337.05880130374, 332.903137531095, 335.032051083343, 350.754580705423, 339.546425274633, 327.904082242216, 361.28216270336, 344.746163772489, 354.876781556106, 344.949511211829, 341.978498669052, 335.382814425717, 315.947640255325, 310.509038641754, 323.629236790025, 339.385005208861, 337.400361165821, 350.207276878989, 345.5794336762, 338.639919483234, 333.874533673315, 349.714511135721, 321.645078623792, 339.510813682136, 348.024879162088, 356.602940769467, 330.447709499163, 339.558531582951, 315.020803321351, 362.995797964011, 342.791533309174, 336.005323445541, 359.801121744112, 370.533754952471, 338.508207003129, 364.686193498712, 361.416496620465, 361.486976234942, 343.096454403017, 385.269435472614, 342.596523560876, 341.172365761021, 341.206908514031, 343.124799976475, 350.210881732003, 385.601253331403, 345.684134766624, 328.975959602477, 364.364130726361, 338.294668868095, 315.462659957586, 355.63389023541, 333.144586499396, 338.223755848247, 347.980555140772, 342.794300171311, 353.488109088518, 345.764605993847, 329.946225678208, 353.200433984184, 352.773538964182, 348.23085043927, 317.915343472297, 330.519814186491, 350.620511083315, 344.01177145578, 348.952931359927, 331.932240145895, 337.848501097784, 332.775062398474, 363.339842137262, 329.514627964642, 349.577296023695, 335.354350588981, 316.47165178434, 325.886785807055, 307.537098404379, 368.314688031853, 342.398213801609, 362.955142895697, 318.898002414338, 356.252351599038, 312.940804034558, 342.745775392654, 351.045421685311, 312.36080052621, 354.272624150722, 335.308872006359, 334.651488003527, 333.625562391105, 351.745750541305, 335.265719325777, 386.782499392449, 325.726401498608, 354.800242179193, 328.563338951068, 338.683747266778, 321.353387608772, 334.929731696606, 339.369913920681, 374.823167640802, 325.004247417203, 357.679401555881, 345.644453309851, 344.10176516023, 333.626075806827, 346.687975096522, 305.607415308399, 316.91098046115, 350.060928741697, 345.678457847707, 398.133311485013, 317.841038591167, 352.841613934136, 365.121707495758, 347.271067734227, 355.596425337582, 334.994476267223, 376.937697882569, 349.903163230688, 367.08508704255, 341.404059419423, 362.390746853647, 335.804581194065, 312.171895623217, 341.864281256638, 348.667533716628, 361.170431215477, 382.170569403426, 329.687802663144, 348.050564879207, 342.11939101776, 347.116049551267, 376.261820412895, 328.250994827305, 370.869161343389, 336.520427811787, 335.353714361636, 325.765042884767, 357.896314064661, 370.020260761443, 330.547644750039, 335.909970718804, 351.330320802457, 324.689589854234, 347.285655600948, 343.666674516016, 350.150474545076, 362.469135381622, 318.647332219328, 346.165704578292, 347.284648558266, 339.142534802148, 346.936909631939, 346.950044116891, 374.277213351028, 340.048006852416, 365.805124701607, 337.082278258591, 350.100318781379, 353.893150864567, 285.841345080209, 336.90635971908, 341.193022353232, 354.503991933842, 337.703468725079, 350.527988192559, 335.496884949916, 324.298760015651, 346.479625979647, 355.320306670499, 362.346478865327, 329.649331953848, 325.408752866971, 355.535687731365, 355.784812482465, 368.109681334861, 334.583785425158, 347.279394758033, 327.269121841639, 335.00156554335, 344.551905040849, 366.613347566267, 355.930559533821, 358.17267244231, 349.428492671291, 334.466806587928, 296.327071992965, 347.194549709832, 374.044164864578, 364.78313399292, 353.938043518423, 350.483666025402, 325.730726183425, 352.253498987493, 339.796128980932, 329.2148210669, 330.092206235941, 359.398726906064, 348.736059156951, 317.857260928375, 352.541896420357, 339.576233972109, 351.918186608913, 345.296393515867, 355.415814864069, 339.10129117938, 347.07533508511, 334.693857225267, 330.861850974591, 345.895379003332, 342.304979097225, 368.364424573468, 386.161557033637, 357.552995890388, 332.317145380517, 339.980338423947, 340.109482226826, 344.890271032839, 344.844394166261, 354.051615866164, 337.72269672707, 355.015428749089, 352.026581959681, 346.824360688493, 356.942520513956, 311.210609678093, 361.613595337078, 343.205902511826, 341.66856364571, 339.95535678275, 366.303406276923, 369.281220159747, 341.074868403042, 321.255119932288, 330.857969447277, 390.116587915401, 337.42618483153, 322.658498914573, 313.917779878916, 306.707652648118, 358.939594991319, 338.241182030476, 333.871045995718, 321.269398325301, 350.422231647394, 375.627364179675, 330.108251818767, 309.385872115363, 349.59791235621, 324.281805316798, 342.387691712238, 347.730872468398, 335.25896329009, 339.280684818505, 348.860665958886, 325.831259374639, 363.903067500819, 311.832438342786, 340.22404195584, 318.008553712418, 337.068014748485, 388.257882791223, 364.659786198948, 358.78104525465, 358.185484063592, 349.439840133775, 358.121527047827, 333.652190582655, 361.587159113784, 320.077276949185, 357.811075002247, 349.039727790729, 301.939497060484, 320.859315253558, 331.985503491334, 364.621271465827, 324.754279414006, 330.806972810314, 343.881829666953, 328.471001817125, 371.925443227712, 345.710949088837, 362.135189481423, 331.396754021637, 323.584218138794]];
