# Supplementary material for: Hypothetical Outcome Plots Outperform Error Bars and Violin Plots for Inferences about Reliability of Variable Ordering
Source: PLoS One. 2015 Nov 16;10(11):e0142444. doi: 10.1371/journal.pone.0142444 (PMC4646698; doi:10.1371/journal.pone.0142444)
Supplement: S4 File — All experiment interface and visualization stimuli code is available as a zipped file. (ZIP) [file pone.0142444.s004.zip › experiment_code/data/one/71.csv]

	sample_num	task1	task2	task3	task4
1	1	524.353864974205	669.586450238513	133.239892856648	336.112195469509
2	2	526.337021019646	671.932629503093	143.168198654519	340.166129366664
3	3	519.442181511357	672.959432762191	136.496984956139	344.944227540949
4	4	527.471084686223	673.883709317382	126.494999790751	359.437175279665
5	5	524.646384735751	672.399459524299	142.65367200796	364.633459372248
6	6	527.950121776194	673.165477524484	144.429048934265	348.323072921505
7	7	517.523672175041	673.097265114876	134.21299042081	342.517797287613
8	8	527.545974166843	672.796844662759	107.747912301459	353.688766701101
9	9	528.603253801545	672.125004907714	146.139423558488	373.210523818398
10	10	517.462910732072	672.170218241457	136.761987749388	362.096098427059
11	11	521.247224359125	670.215146108057	134.584987612291	312.504130445434
12	12	520.62092217566	678.163240255145	127.563618166876	359.974918922711
13	13	528.726678152622	667.07578073019	132.617696174411	351.077067370075
14	14	518.838444486814	672.576733201964	120.732340928062	330.139267487997
15	15	522.410901064972	672.64500446232	132.625166394573	336.221377280811
16	16	520.680528820673	672.045106236396	131.886454957791	332.263419741207
17	17	520.814562867562	673.506133166122	143.211541750207	346.464490278935
18	18	522.629360782309	678.246518290855	125.933234543513	343.504573721977
19	19	525.439334818815	678.946675036754	144.679502598155	320.527588340464
20	20	521.857938606771	673.433632688409	107.442391297473	370.860751474257
21	21	524.727262885454	669.791548060252	107.803097494942	365.283968868315
22	22	523.230593174837	667.666920947033	122.472137906569	349.963887713856
23	23	522.55723851547	675.62339996264	100.412140109751	352.528941576519
24	24	526.242686577556	671.02957261886	129.062000545897	351.303776063364
25	25	520.347261532377	670.324189509755	108.603446339375	360.714566594241
26	26	522.107006053776	668.331749078231	133.816580947682	365.210802737829
27	27	520.727040776444	671.491193989447	147.47342374435	366.890293944032
28	28	522.444054083705	674.059377725588	124.193048961395	308.518733555829
29	29	527.636341921933	669.945728197982	129.397517668826	336.203710636313
30	30	522.138110019247	679.055209599536	131.585047899493	314.401594561198
31	31	514.375430183461	672.66094857313	138.361099497136	337.17204415961
32	32	520.038834953622	669.800635052447	130.546380791707	355.46111712652
33	33	523.598257944725	666.753825333434	96.7722393138597	347.416824065758
34	34	526.037161149659	672.802699523034	123.29224669827	342.96787221424
35	35	523.158917586618	670.309619578504	91.4491500558909	352.690938448385
36	36	521.565839089034	677.367823118146	188.018960808437	325.42693522326
37	37	525.923481000907	669.031602326688	126.11081884981	356.989816330826
38	38	518.787968825678	672.719744109762	114.439756814967	345.061341064123
39	39	522.558934996296	672.163375315919	122.783729324598	352.959476484506
40	40	520.700472588137	673.402335116672	149.978142449108	351.358797706321
41	41	522.037330009166	667.896554948614	150.372317240522	341.300794510854
42	42	521.115768715791	669.190267876485	133.575645379073	346.221765622202
43	43	524.514916256472	672.436763436937	126.589055649863	342.314598412738
44	44	524.232260613511	672.178469342378	164.393155684671	339.30303776647
45	45	517.679540100659	676.023931743022	147.368755710254	316.78424717398
46	46	524.045156410433	670.835997085016	110.188234293874	325.863846970389
47	47	523.281265661468	674.420797924674	115.21508166798	343.677126761803
48	48	519.368570116462	672.367703626355	165.316330891528	318.777591469206
49	49	526.203556441537	675.695226015958	120.48708046809	361.994739975824
50	50	521.499670066478	669.976606308083	143.741482945884	308.553190964212
51	51	521.981397922012	670.224870241964	150.324639992812	320.10050173111
52	52	521.741875521307	671.770293864207	109.53495497803	335.590803020361
53	53	524.314556529427	670.089692267959	109.305388696206	374.400975706262
54	54	515.578561566152	675.043128738906	127.452908792348	332.582647969615
55	55	523.068519339988	671.932087189051	113.933955378945	318.715123974286
56	56	518.816583126135	672.561167893385	169.064794051642	358.397119390965
57	57	529.594263457666	673.44838127675	142.45358544183	338.506613093855
58	58	525.322437866866	682.003732752454	94.9881546351015	314.761996476987
59	59	525.041699861982	668.238763931351	140.662411248517	314.908869653756
60	60	520.453742776427	670.215959548712	113.359700427573	332.180031118241
61	61	520.796450566915	674.513118194683	125.504377770918	319.071362141636
62	62	519.202231091584	672.06636881767	140.122646553759	329.13719514153
63	63	521.296621211484	669.591860799333	111.38957524994	318.578192546306
64	64	520.928053557042	675.886633666553	120.952335517925	324.889533311164
65	65	515.041512084381	674.606677009698	127.585354407495	355.604715779719
66	66	522.711428874233	674.044929993285	132.769141119591	331.173016283735
67	67	521.343764106908	670.594694689672	114.854610966216	347.92849654769
68	68	520.534828804769	666.036569322697	156.153456248787	386.667832208736
69	69	530.269554268166	671.83502867527	129.353781157038	343.213571381088
70	70	525.612922724647	681.815046835704	145.514649165787	328.630244357947
71	71	527.90129832756	675.748570294185	148.051700772333	319.636616984014
72	72	523.520138782208	675.104854572267	148.873742795507	302.35322336316
73	73	520.489730451973	672.943319672471	132.946065115242	341.756986119098
74	74	528.017839353917	675.714895894336	146.162662909989	379.781840922481
75	75	526.545283739285	671.129568940065	105.765669425392	360.351517751708
76	76	520.870828634781	669.426150506083	122.509206237276	326.644302866707
77	77	522.395766446308	674.173738366802	141.252263589469	337.911232962363
78	78	525.390948331699	675.508361196433	136.350061774782	362.873499799588
79	79	523.804299605911	674.289557555453	139.022709068505	340.42768869092
80	80	520.947726049027	673.622324473562	119.908496437652	340.592795532253
81	81	523.369133410208	669.983817552465	137.178187887923	346.802780267932
82	82	525.724289082812	673.938435914904	161.207959723166	344.263526543693
83	83	525.491367151046	674.591071950061	133.287545883311	347.729506292413
84	84	521.188494882596	669.420303857657	116.922741405219	332.625869409868
85	85	523.131850118924	671.426261691987	148.538188522188	396.407674539432
86	86	519.949599651524	673.8199136257	165.671452508588	328.191501572407
87	87	521.793839610443	673.378323666863	125.395906276987	352.966542373484
88	88	520.622469425358	674.09193871958	104.797162571146	316.563601979576
89	89	525.106766712092	672.094870637261	125.897518786498	355.423386237758
90	90	523.799916154961	669.986571428829	126.203140553614	320.25786844804
91	91	522.118789055414	672.149375025307	123.898449418639	329.833980783596
92	92	525.822073213794	666.890716588265	115.265123631823	335.238926668586
93	93	525.777075639019	674.029607508926	130.623531406669	374.004010659674
94	94	526.004760838553	671.648636441048	137.694473511966	360.777822501638
95	95	527.885960096093	677.168452343317	131.829576836966	350.424680490015
96	96	530.416591209505	668.776906498294	129.754252445209	350.250335325574
97	97	523.124754790356	670.986309500369	143.192133997667	333.321318942422
98	98	522.626388594011	672.440887906331	150.486515856687	349.551780915822
99	99	521.602097168203	675.824438758174	107.386670679357	389.544051855326
100	100	527.285190588564	667.748806594331	116.050355303502	364.892821243937
101	101	522.862969126386	671.205397174044	110.137993493087	352.174630067171
102	102	518.566699197375	662.699295590304	138.870726484217	335.048852115032
103	103	519.491291961122	672.837751801765	143.21028228021	324.963793036543
104	104	528.075162248706	673.431818358841	128.939861682762	327.179033366958
105	105	526.518095215109	668.490230401959	123.211156265334	356.621583291612
106	106	523.676142547211	671.245605374924	152.556382131598	347.628695947572
107	107	518.984252536661	663.537511209508	169.50410696818	368.351353404543
108	108	520.634682323911	672.631078048732	129.903157633944	350.629806379915
109	109	515.959627480999	672.624409264486	125.379780924865	333.307755989749
110	110	521.206932844911	674.812431889545	161.61066232457	365.299416170169
111	111	525.552601307466	664.55261878976	160.18261113736	342.557263927321
112	112	518.479435031672	669.614865891584	139.34789832416	336.050755863932
113	113	525.545359976257	674.984050946395	120.207649519539	320.258630227245
114	114	521.813121556811	676.249410025237	82.0413281165176	330.650936419554
115	115	518.517420748755	670.587425598053	120.547191233342	368.15550360835
116	116	521.644157343021	668.850791905527	127.002368824353	350.691273152001
117	117	521.962962493987	673.111691854005	124.009339659759	340.690035067817
118	118	525.021781819445	670.511541116552	160.954499080623	337.623874520056
119	119	527.459184358634	671.700055055164	119.915361832132	337.217383478585
120	120	523.408666688045	670.24275204999	126.786597768445	313.489414509946
121	121	525.718726757789	679.686589965649	133.985499898851	358.580178001939
122	122	524.565677156429	669.020467612166	133.898795597514	340.980753355613
123	123	522.272157105215	677.043328133215	161.146242647467	374.016721534391
124	124	523.248091418432	670.744727151535	127.390107668818	361.3320072055
125	125	524.043577188946	668.464354113715	127.259173599186	347.864959301041
126	126	521.737991198223	672.845081164225	137.744723594598	381.528769440556
127	127	519.810557849701	673.150922932041	136.024297491717	358.431551618805
128	128	528.322794023396	675.962853527959	140.089386583959	366.100298283871
129	129	525.773948806412	675.341325835318	132.56100387599	343.166407874844
130	130	521.85729433929	673.571927308701	152.59348650819	336.689299520195
131	131	526.263464504041	673.803892060861	130.424199616952	342.738355672799
132	132	529.801674715168	670.593523654767	122.349840734602	352.476317154863
133	133	524.686140985884	669.701343559151	122.814255842894	359.307436257287
134	134	523.064718947308	674.279626992899	140.215467639012	325.536380668683
135	135	520.368846348876	673.136436195162	143.37481639564	363.840704266023
136	136	526.081244668455	676.264527410188	131.685623725851	329.992024779843
137	137	525.66597446557	674.42053999986	134.388510804709	382.741696953669
138	138	524.137852538495	669.561856909298	127.292572145443	345.859541683634
139	139	522.818980264229	672.019965386797	132.930820518111	345.980309956764
140	140	522.723579645946	673.245112619898	113.826653892958	346.217829816779
141	141	521.657754691481	668.287928351951	135.490989758414	341.296531194878
142	142	527.966640261843	675.741693732545	164.776432644297	391.772908020265
143	143	521.583519618338	673.109895342746	156.41371295014	335.50879260884
144	144	518.809516162306	665.671604449617	118.158184501124	339.572310035497
145	145	519.891170807354	666.813861670803	129.545904700504	339.318159799432
146	146	524.094863237159	672.806027657064	118.650199688564	337.001522915197
147	147	519.936645126108	669.297361264719	144.039840163379	303.225219380924
148	148	527.772982707751	671.258542603167	142.791765722449	358.785093299375
149	149	522.350915885299	669.527599415974	142.655533802649	347.382388393642
150	150	521.883404235394	672.070618883308	147.911652922359	363.963612141299
151	151	524.807191634719	667.735318179317	136.347500189285	379.015442027351
152	152	526.968101570804	672.776980626942	140.0721994724	329.277560467094
153	153	523.156222853003	679.372641857351	147.018803920248	307.413435775091
154	154	524.873877763485	668.187012934994	106.655990940421	395.046965096245
155	155	522.138424959069	670.087919810533	122.60972472219	345.678904782373
156	156	517.416763014514	670.226141666444	123.159609386772	370.64145169948
157	157	524.089053239524	667.291656885392	125.249729700561	349.164860624317
158	158	524.917715519437	673.312619238311	154.111229992007	321.709091135916
159	159	524.539800661949	672.237841172513	117.732704852474	315.968452877127
160	160	523.790808772239	670.26488499209	140.829260397641	344.888137530131
161	161	523.251517707751	674.236834053223	158.697008996319	332.584296279628
162	162	518.766176140502	669.649008247416	123.780126870432	379.342804070784
163	163	519.952099244374	672.929344407907	141.704415625188	356.66805882543
164	164	525.77667126212	671.096062227944	134.264157995403	340.303351329947
165	165	518.671455648558	673.951526914139	137.257175760175	370.054690587298
166	166	520.388400515267	670.569714940054	131.09791635019	353.169508736109
167	167	524.187131165525	669.313896146392	111.968762177643	328.830282027494
168	168	527.695631512321	663.664423356615	155.369095531095	327.586962516695
169	169	522.607675059117	671.225651409357	125.320047265397	322.848066654172
170	170	517.181352569496	675.412094388554	134.45542490255	329.753330049544
171	171	520.058227206959	672.537134565739	139.427825665263	351.857853019271
172	172	523.794132688191	682.140247820981	133.449171995253	360.575960885344
173	173	522.511013292362	668.034469054626	163.344279357553	345.36042981888
174	174	523.065571136321	669.736385420008	120.285358209844	354.298215698663
175	175	520.089169036832	672.905116534859	120.303286524482	327.210250616502
176	176	523.781318831377	669.457748793484	155.844428866045	310.582964139719
177	177	522.60087968292	662.818897897212	149.878147827396	346.79698028437
178	178	524.273922685221	674.981606490899	140.976707712834	329.924729169337
179	179	522.547030750164	670.749036358809	164.144929488607	333.083033354046
180	180	518.963670995709	676.740340989618	119.502428447473	351.28900338784
181	181	516.741277230981	671.872888009885	112.738698060875	364.298993640494
182	182	523.061563917312	668.738759509108	154.928467724405	338.132643570707
183	183	520.686428951522	669.978538652463	120.376193924314	348.078448103566
184	184	523.75099014017	673.424745552647	120.477375051346	357.759626281543
185	185	524.645130235888	670.531485445924	106.47919754939	315.919148805497
186	186	522.175940805506	670.37855838775	106.428107853324	356.373569179898
187	187	531.535448514334	670.316531442266	131.021407497265	353.236355556495
188	188	520.736974026688	674.360731147877	131.92213265944	327.837114081916
189	189	519.475249860704	667.202512182284	117.626985752759	346.996653103597
190	190	526.003069852745	669.403219023072	142.376905169342	302.251414649983
191	191	524.92522597618	672.380380830337	112.181915790843	333.61031073991
192	192	521.910996305258	670.398889793387	120.698085445155	371.950072418148
193	193	525.559205891592	671.159971230409	105.425523854857	361.278066260261
194	194	523.975164947526	676.594164544712	118.147926808093	375.515545708607
195	195	526.136974352807	675.156988023815	120.902046004375	349.025661099516
196	196	519.76212111989	666.590606102273	136.750842845576	323.648442424132
197	197	526.522533170538	676.643582365996	130.84073794713	342.779139305436
198	198	522.566528457779	672.581900850482	164.05029938263	359.635334729479
199	199	522.139099754403	673.299564323503	124.895510816538	346.511193940747
200	200	521.746266738763	669.030960395402	116.172339711339	336.273162946123
201	201	527.947760145165	675.016006536289	152.626398139382	339.579801863548
202	202	525.771906957094	672.605480020442	122.454006763356	331.956533370354
203	203	521.019781860544	670.256312770841	140.335056531931	332.736626151671
204	204	519.131097089057	678.540725670145	127.272016490673	324.314187659887
205	205	525.327482827542	667.133362218715	126.912274542684	359.603914272439
206	206	522.705686974944	676.56488673416	118.519632728465	351.702533980371
207	207	526.434033705672	672.461012795617	112.766138939855	346.656158331379
208	208	522.238405170554	679.249631470962	137.914851162891	343.958372769929
209	209	521.980822297899	675.851961090459	119.860909326482	342.806181464073
210	210	519.999560753121	674.339698006816	159.729837056956	344.763577111684
211	211	525.032544643958	671.617201464668	130.978778464862	349.543337446901
212	212	522.373968958405	670.568740743732	135.139191484202	352.648260752317
213	213	524.071979367034	674.53841713879	113.641099409981	367.229616781618
214	214	527.368197264904	671.751164571723	117.807757922459	326.153834714309
215	215	522.870285552762	671.952265328992	129.623242520607	342.120252364287
216	216	519.398671671768	669.632098406925	139.984860228198	342.221582501884
217	217	524.551239088769	670.292272294755	124.568213432808	329.997216890388
218	218	521.332024846666	670.678256017478	151.316016204414	348.894072724952
219	219	529.119349387858	670.605217102296	155.560703985815	362.652098421426
220	220	521.394387586045	675.003522485123	111.384064672531	306.573534302814
221	221	526.424364429912	672.235239205451	150.377470505998	356.698863444865
222	222	526.898284112777	672.434978046346	126.449564714673	355.6659866173
223	223	523.05024033482	669.535788029547	154.730093773749	332.195207133714
224	224	520.320221052418	668.406733190043	124.567013646017	321.006876014073
225	225	522.289595502422	671.99061537638	141.718555184197	346.184444372744
226	226	528.981624656503	669.937045975852	127.705524979751	341.592046256126
227	227	522.551986169806	673.741161768097	125.493083020366	359.989589697369
228	228	522.755243509804	673.100444242704	153.743727102446	338.29194037439
229	229	521.073106747839	665.436319501317	132.622601654391	352.86886662359
230	230	525.216707040279	668.817340188015	133.389932409233	363.925628145178
231	231	527.621868690782	671.278312772845	121.547525089277	340.273803984779
232	232	518.190198239587	673.107019412557	132.622640960726	318.356267363984
233	233	520.367794222941	673.649798775981	132.574774744975	314.605175674381
234	234	521.886874423274	673.233690706479	135.578175334494	327.441811521997
235	235	523.457141648954	667.239725831193	126.603478803624	355.960523374321
236	236	525.425341582039	672.72793912046	142.347077666745	351.595271092398
237	237	517.143905334839	675.955584816031	144.517882776223	330.098317210993
238	238	523.962396780247	673.531204324696	126.678907038633	340.802346929804
239	239	521.378336249779	678.732660133332	142.732886982079	320.647080499443
240	240	524.187517565496	672.934518554056	163.170604347496	336.872977740562
241	241	524.072678695542	674.147596608211	121.942637111647	348.812137756338
242	242	526.117711548122	674.672998458081	100.960460890396	324.431154915927
243	243	521.980277716278	667.084424214252	129.562190942383	339.363087199799
244	244	517.457953994421	672.516627377911	131.630879758457	342.307925220276
245	245	516.290968928963	673.759084656953	130.292054879633	360.227866692011
246	246	523.963842417952	677.458501479234	130.719627698878	353.265750427697
247	247	523.598312677774	674.571988114485	135.40265756859	347.091677053697
248	248	529.418536024995	670.878872158471	145.123478306141	326.328439554585
249	249	523.842426774009	674.99423128938	135.849795413961	358.403780110796
250	250	523.485770456594	669.990529993077	138.071291637585	343.971895445022
251	251	523.305955789166	673.694418327392	119.917197375806	325.479603627457
252	252	527.873568580904	669.089337698176	128.223220640999	313.980749972621
253	253	525.153392890118	669.107236373559	112.637081191253	361.93996808966
254	254	522.693405115337	666.528898855304	127.368214276934	337.616277972165
255	255	522.797840239688	671.102334484365	149.142893554172	362.153623414354
256	256	527.710913938058	671.88559605907	133.853525141046	351.766553368625
257	257	521.408430771101	674.90514926256	121.427381497225	352.803653557174
258	258	518.608468762146	673.004201166977	84.7300231608819	364.083580258387
259	259	522.181396815019	672.481148651941	156.025105056754	297.73120004017
260	260	522.133973716723	679.224341166428	146.736732521067	345.725337463312
261	261	522.015558792333	669.765356015331	146.202753684757	330.466689384897
262	262	522.175023259291	672.13315183644	147.531027782048	364.906576392133
263	263	526.972375065001	673.047370336993	131.354864410408	347.395645969964
264	264	520.996654903932	674.978408823767	97.7869649974777	320.563951860823
265	265	521.246390252102	670.781753542057	131.226593355978	345.760981180717
266	266	522.887876506099	670.326901674769	142.019222885064	325.715018485138
267	267	524.767988388714	675.446748165222	123.28854783516	329.639156861312
268	268	524.604067921587	669.202033405845	106.9749290622	346.235353289231
269	269	522.172202145973	667.000754520234	137.621565362151	347.264021748541
270	270	520.096588786259	675.772112915962	153.52757966027	339.277456715733
271	271	526.397766709738	663.798649174263	135.321098087193	352.581143590663
272	272	523.935303386353	674.092364598261	110.771029010411	351.672268274902
273	273	520.107935069263	672.307887194991	114.173303133992	340.899177113954
274	274	527.09474830418	678.99471691608	133.384374883407	366.210664713475
275	275	522.56477553141	675.601368814695	103.369982323625	331.300027765154
276	276	525.382050099965	675.061733698135	153.164970383494	349.286740480324
277	277	525.804938518245	678.791046570766	128.119728272651	340.65955357546
278	278	520.007309386602	672.530302311055	145.906175671703	347.477073711836
279	279	521.152069769012	671.987644204399	143.201420069041	349.629482830795
280	280	524.907811097626	669.387688498736	114.275093304204	343.254892840714
281	281	525.616784709884	673.650223122794	138.866656605912	350.200761354857
282	282	519.784785037284	672.248789389115	168.15777367866	352.775259448907
283	283	522.070337472886	677.499121251888	143.85145931	340.366021873275
284	284	523.703801212726	666.687375857395	137.172030283921	342.581004397653
285	285	524.227837021955	674.41359074693	127.43037867293	343.835256405038
286	286	523.774233282678	667.517893682069	98.9832226464097	338.555725116567
287	287	525.535536095391	670.304621273272	130.426721726256	351.378932714047
288	288	522.98370938009	669.122823687734	135.2000785381	316.686544082568
289	289	523.915885090714	670.736186854405	123.90443755676	350.504800922394
290	290	520.192592750152	673.851088225373	132.650593665725	376.407742741799
291	291	526.359949400256	672.009372653748	126.309975941254	334.520767977628
292	292	523.566993416664	672.988332868969	136.294441747087	378.092100028177
293	293	523.538602029798	675.834093205998	160.415362754568	328.306943101315
294	294	521.323957994581	670.064128311002	117.223326485435	365.812910496689
295	295	521.371872753361	678.901593305503	142.689315713433	341.573587910962
296	296	523.903363065807	669.828453653454	143.388968776034	349.325210781412
297	297	523.763059924798	667.445505452628	111.178994677852	345.823011931862
298	298	523.24973200536	671.697413221201	135.797859496048	350.083084103053
299	299	531.506222725129	671.608187081455	140.961535620237	332.876612201245
300	300	523.720420099624	670.195487582841	146.767406142596	330.839105213023
301	301	517.290943394815	671.042795138726	119.697210053247	351.019651868805
302	302	525.672944783552	666.210144176997	119.282618815301	371.949375715927
303	303	522.271277079587	666.122902961892	126.598026572814	325.079538692756
304	304	520.586777036096	670.552306950001	128.013680692609	352.374029990906
305	305	526.046549031456	670.542220404961	137.448869643389	356.499694794102
306	306	521.093120427663	670.347458828672	94.4705067702783	360.011235185988
307	307	524.77069676586	669.603980029711	144.128148366678	355.36705021953
308	308	528.15491661421	667.861596875941	155.555922360446	345.532944252201
309	309	522.204938404017	677.487485335456	132.654326541533	321.073981079766
310	310	525.48991818429	674.387432987923	117.734126771338	353.574254173029
311	311	524.825108141087	670.153665893028	135.557598041994	326.603572794978
312	312	524.012621283398	673.720259522718	119.116264512648	314.032723604863
313	313	523.93331997952	676.84096650021	143.058357208684	374.416605913776
314	314	525.227622586439	672.444817192342	127.557742931836	343.307622127772
315	315	523.96611384084	669.61337910118	114.312527088173	347.506863017059
316	316	523.845057104394	670.958610794611	125.59555673203	331.441162684361
317	317	519.388062247053	670.124565907528	163.043617105758	356.06003063329
318	318	516.023012943079	671.990807762806	136.974940046631	349.092765723352
319	319	523.689186296301	676.573344939422	115.004404231246	353.94919992005
320	320	525.308114182937	677.517964868874	117.1579133485	332.096921403815
321	321	519.071730769691	668.861874464705	142.136000326058	339.477678073037
322	322	525.418830756889	676.891604935531	122.932383535649	368.88885069182
323	323	523.633192068862	670.011914620996	96.856536329551	349.997294845328
324	324	523.237803090481	669.995556163276	127.123315861863	345.124916316396
325	325	521.00986648017	674.56124746856	120.739286650818	332.390295485388
326	326	525.086707904418	673.487993794771	147.976177067213	345.108816366659
327	327	522.543592752257	674.68497273944	144.264849406703	395.960662056893
328	328	526.099681816994	674.723605547067	147.155174783036	351.780485389206
329	329	520.063970039761	670.125109999037	161.240371799043	356.834700018608
330	330	522.415065862683	674.97495030113	144.287662928119	327.008269313589
331	331	528.104423691591	673.877331738275	120.028316759091	342.939909328681
332	332	517.825077238011	672.590979043844	118.086101710711	372.444822424688
333	333	527.403093500054	669.270238551751	126.626341757609	358.967864210568
334	334	519.683707800036	673.435048764643	122.850057104484	354.866011530578
335	335	521.258773350552	677.917162258801	115.267938397023	333.584537649293
336	336	524.152783291947	673.327517906548	119.754153780192	326.212881254642
337	337	523.468166989147	669.319242156643	172.841267356084	341.638168883087
338	338	518.344024082136	670.333143647801	117.678849578845	366.663859185151
339	339	521.63242287651	676.442780586246	145.621347897182	314.027751777251
340	340	525.014543340579	669.754123279736	121.483183379795	334.084442746182
341	341	524.842800768484	672.144807270402	147.998501421335	336.036916295049
342	342	527.829448489399	670.419987063231	122.055238510935	371.345826271824
343	343	517.861813677023	671.649384029776	115.014352314934	320.412928333146
344	344	512.553726044865	673.910623088457	131.974025426864	336.25617783097
345	345	523.577501833907	672.906929095049	119.414984282897	356.336441486705
346	346	524.499201633897	674.94632893863	128.084942509735	341.517314582814
347	347	523.088209905747	675.755222710116	151.340020167738	352.446019606846
348	348	526.507527763441	671.676611785464	131.091528146525	353.241324294524
349	349	521.651980490614	668.751323007902	165.434697779581	366.423280571088
350	350	518.545433489339	672.451308925708	115.880637287971	323.638811092565
351	351	523.138452262926	674.784349485412	132.190346436525	363.755505005996
352	352	524.315129155484	671.463016046998	127.952040734528	315.800463551715
353	353	520.869220390857	672.918200160943	101.932444014042	354.210251521345
354	354	519.109363402891	676.594046101252	159.887287901753	321.416873624803
355	355	523.021809826732	677.853445266611	148.796309600449	355.482295783609
356	356	518.155510786543	670.130165449474	128.611500344788	330.947828905572
357	357	519.417099594101	670.253685665618	113.847096819368	350.917045640195
358	358	525.841860953774	672.553263156553	109.256312260713	341.819982093717
359	359	521.360870353962	676.095378455278	116.785991989473	344.025841380473
360	360	519.703575926144	673.547480254224	149.506987685165	358.315315365551
361	361	519.496505876001	679.561047320092	131.974342192013	335.049012288791
362	362	520.630644774105	668.27761361773	125.967693165526	354.728640724971
363	363	520.098108439723	676.61677854484	128.512881970882	335.017539248335
364	364	523.800968775671	670.734379353273	153.324971208478	332.176853477573
365	365	521.985893823723	671.570917191929	110.06054162774	316.778038049448
366	366	525.551854985688	674.288250111143	157.182962694896	342.144422128465
367	367	522.693865591893	671.288723354563	141.96503378269	327.170078520557
368	368	520.686317363775	667.559340681281	137.125159669167	349.434413431373
369	369	526.056655226156	667.569121068485	110.883594879707	288.907343946361
370	370	520.877813013531	676.184974037994	115.043954265506	369.745902782013
371	371	520.25661538651	676.508901014221	122.289363736534	349.33679218056
372	372	524.868477204524	670.545051782101	115.447664523123	341.355092501658
373	373	519.325912010093	668.249381137815	138.55373439043	353.426767279593
374	374	518.376241042137	671.64323133937	117.915308710909	375.850043742873
375	375	518.464183675657	668.849422723155	135.553546546128	336.59637548037
376	376	521.805936436612	670.096934615709	164.531442632919	325.018102504673
377	377	522.675425595242	679.040290660443	138.590759332427	343.36476433139
378	378	520.949405525477	673.051315739284	145.745600308541	349.136986095297
379	379	520.464931283658	670.305042466796	128.844220878052	341.414060760822
380	380	529.746862376523	665.899135054313	114.124744764941	342.071701976594
381	381	520.60282474675	671.918197453071	126.1474805487	347.978833863411
382	382	522.688215447189	673.225184428746	111.930103893702	337.367184484511
383	383	524.270289901105	669.707595297439	118.280631966829	335.533794742076
384	384	520.271480104539	669.009894375579	122.134370951605	347.938498673081
385	385	523.796594378845	673.197508831309	132.45343945316	333.65995833816
386	386	518.957021768317	669.85806082987	127.996586526283	366.483661584813
387	387	518.709554672462	670.786404639937	126.893464082392	329.857809461773
388	388	522.700591250679	669.885591625253	129.927708849655	345.203646178126
389	389	524.186838575846	671.970794769682	107.387565035296	338.802595584713
390	390	526.526757624781	669.8869670727	140.537301714756	361.718719293153
391	391	522.568351989735	677.100690098422	117.658444847191	364.822749686549
392	392	528.296772699515	673.393739166602	150.76332373091	357.87284382666
393	393	522.050674095127	670.34555101958	132.958969164391	339.929590280915
394	394	521.619658572976	670.455687403425	161.682137616219	334.935135055088
395	395	523.148902090062	676.825847375971	151.304948327102	333.466067121013
396	396	524.38077935621	671.544195656711	120.523322749974	357.638975955695
397	397	526.96913505538	670.133532644058	122.412632637823	338.017985892621
398	398	524.25970504164	672.631043775325	115.629737878174	312.972581157375
399	399	517.830220384023	670.011112697844	154.573568317447	356.346589267854
400	400	527.350218086462	670.619519995645	146.431320833538	322.003752957273
401	401	519.904397468384	675.372263001093	153.234136517233	363.232298522062
402	402	519.978981570109	673.976297415158	166.965338674234	316.471554513075
403	403	525.747796717059	680.710281745265	114.486838138624	341.60184805614
404	404	521.501490092336	673.482262194136	127.961994904997	343.563758321905
405	405	523.601144416961	674.001958222756	119.592524746378	371.938264951663
406	406	521.38950527411	671.731702167432	104.458298383104	350.61436231597
407	407	527.40269808035	670.098517746791	119.707316825797	309.998747246156
408	408	523.632005851252	672.284187453757	134.23485294401	371.912578563848
409	409	523.491248987213	672.938008799364	122.86616920129	355.763131861109
410	410	523.984011489622	673.85851509982	141.429746060685	321.841016077526
411	411	525.572012231831	670.082993133776	139.462874561098	347.214348976547
412	412	524.670770491003	671.549095495235	130.821947514122	333.223639822668
413	413	525.770325261091	667.343095197167	111.122596679274	320.010234230284
414	414	519.799146554855	674.682344037571	132.122048807913	326.649592451101
415	415	517.824951958414	671.862578546331	115.257185223352	319.381174865824
416	416	520.396311818607	675.744848869693	132.653557965205	337.565054535332
417	417	521.923853644059	670.202391273565	121.739865745814	339.970714471868
418	418	522.263944996905	673.873990359179	110.660721629307	368.365517791333
419	419	522.404178857319	670.509606843398	126.345736643	336.524954776573
420	420	526.523321030471	667.632510297031	146.898967100507	361.504685773603
421	421	523.870251722339	678.317958798777	108.173660445291	357.289175768933
422	422	519.551014695866	671.714929671258	148.395739027886	338.215790890255
423	423	521.701447292875	672.522893669775	161.773212119881	348.667915146011
424	424	511.39871470989	675.16484961471	123.513632345169	361.388240754145
425	425	522.403791309021	669.871945664006	120.466458965825	325.401295538209
426	426	524.141468025296	677.710998117255	118.175561716788	299.154913061805
427	427	526.210413200466	671.118923422927	122.419225728974	328.18827255293
428	428	527.515491421184	677.455534811715	99.102091030509	348.76604357426
429	429	523.715782136133	668.761513754778	169.581590560342	366.359539680597
430	430	523.003084939405	669.404057200864	131.482110334297	336.439330562722
431	431	527.258223236524	670.255389723902	128.692434502312	345.219344685861
432	432	521.260352725276	667.493876028551	106.235060952522	340.602679861317
433	433	524.41183384925	673.2505531903	121.00238001307	326.536219234756
434	434	524.781647787043	674.306574566757	108.638797765552	327.145670046029
435	435	519.500985654203	671.83398826257	110.409232999386	337.419078604962
436	436	521.97624498557	665.899969683447	132.234712238205	342.629832753184
437	437	527.228143850147	673.311525586229	113.2645391642	353.469202346596
438	438	521.461522550753	669.825624584905	131.743112167822	329.105622377289
439	439	524.543990346405	669.943205292141	124.834373934856	346.527014263635
440	440	526.457672882576	675.113209004655	116.236119756724	344.645340210814
441	441	522.500159454543	672.983398061655	118.933736776297	373.57877606869
442	442	526.590807866305	671.765871436185	131.450950344627	347.601581902582
443	443	523.807651552443	670.813073163151	133.132162855407	354.222694822921
444	444	523.3776890614	672.649223329088	144.88722282867	318.425415081021
445	445	522.439507467706	668.762437288024	141.803445032758	346.253437745014
446	446	526.35746664387	673.424683675671	133.648200960691	359.488854749919
447	447	524.396807173373	670.809435336753	151.485992011895	349.244192714635
448	448	519.552916061353	669.925958584109	147.233718336115	355.351295984918
449	449	525.090601111317	676.701942180596	150.342686711575	348.540431366536
450	450	517.928553438519	674.820578559398	162.213773462272	347.257388807706
451	451	525.891457537527	675.078253157166	134.912028874278	347.120449336748
452	452	523.288919324014	675.846721620702	133.27916839329	358.492324613919
453	453	524.827968655288	672.644708273142	164.01204229172	329.953393817351
454	454	521.436975524471	675.054171162517	147.928361691249	324.81026745659
455	455	525.372737209958	666.262518879692	130.973422382978	349.059813752236
456	456	521.191393293206	676.129536963558	127.650275472108	345.834439564318
457	457	528.493906612765	676.486596279606	148.989862225674	331.810762540437
458	458	520.49863689432	668.629917622006	120.803492394099	293.203961026369
459	459	522.77211958435	672.627302564335	170.324307922216	392.263814172108
460	460	521.26610923364	671.636418902889	145.619906326452	322.834459931829
461	461	520.555705659392	670.294610113014	142.840110685433	330.462037844909
462	462	524.035559583388	673.808196295116	116.316226901108	349.773595383281
463	463	523.416048945183	671.644325927435	149.972061699258	364.337856284255
464	464	524.958072801892	672.702403169579	127.288204924998	319.562930986827
465	465	522.723532651213	668.988716339301	123.273800978959	355.842558312569
466	466	526.56561817204	672.808453683291	168.117355863985	335.739473424447
467	467	526.579194373987	674.610874441715	122.140391338164	354.031294933414
468	468	525.433588290192	669.033180306511	140.688568566329	352.232233555835
469	469	526.913729419575	673.308976396917	103.565544879918	358.012371955171
470	470	528.127217579551	668.15743670729	132.939949726926	339.128640928607
471	471	524.873449813564	670.207542679293	141.95605036408	377.216882660548
472	472	521.661379255791	669.872627177955	122.058054015777	350.511220666408
473	473	524.52665131873	673.242301040768	135.660843149918	367.352798872372
474	474	524.353484906458	673.231893140004	125.414286750578	335.306884722977
475	475	524.286751468148	675.101763577951	159.384992289666	329.157977959721
476	476	525.995148009995	669.891889764151	132.343514071151	345.643794919789
477	477	523.231394894809	668.387871097317	129.379452142207	372.178052151638
478	478	521.259176874892	673.26726021057	149.958278443486	324.337167828947
479	479	522.101671323535	675.281663415469	99.8763342422593	360.577841276526
480	480	521.323271646731	674.45021529507	126.250392970244	338.780632320973
481	481	523.572908223741	676.677317439522	150.736450537202	333.994708531528
482	482	523.34388684252	667.161615232372	118.738649195229	330.357955348494
483	483	516.974063625028	677.370673456914	144.076996253463	345.252019994298
484	484	518.028917809583	669.802417941917	144.883344190497	336.285610936847
485	485	522.452774683277	666.13729598341	139.415685142837	313.671247810464
486	486	521.548587241042	670.752020369232	133.413578793119	373.005011979138
487	487	517.506420385572	673.523854906248	115.758031157237	351.751222984729
488	488	525.094643480005	668.424119043216	115.562813982048	314.236520957777
489	489	523.521144194633	677.028502485313	131.581835309421	368.529897334374
490	490	524.184077773942	668.349920625883	150.156450419019	352.933997820987
491	491	519.409566556634	667.686718199748	130.888537894349	334.888996025107
492	492	519.417324536677	670.691212171066	180.767692679419	342.383596760006
493	493	524.614001038709	670.370970744008	143.559980025454	328.449339902377
494	494	521.79054081957	678.458491343707	122.422413063933	323.527843990503
495	495	525.870401134723	672.775334924942	141.912556818255	349.727815637196
496	496	524.058198785485	670.579695634618	139.765551572001	323.065456680558
497	497	519.927639258564	670.142503657993	125.987019653706	356.02941205456
498	498	520.514350945983	667.04544795266	152.453859295351	353.075909262528
499	499	523.122302723355	673.573750041301	111.363050691207	340.773081259137
500	500	527.787962693074	667.462162548835	117.516211654342	339.203199636848
501	501	519.679112460014	670.577686599801	130.027969526102	329.844526873769
502	502	519.762147953504	669.109512063207	103.944389765075	328.804258508324
503	503	528.268274505008	675.470714174074	146.692652392769	338.537378972254
504	504	522.551509862507	671.020945188239	136.900819489425	366.957851946366
505	505	520.130938347445	671.229759914454	95.3805514787424	323.612047770218
506	506	524.498253596863	666.930335845357	148.293580598594	340.292563293603
507	507	518.042844535205	669.895187113417	123.464925954141	342.849852257133
508	508	522.990502052507	666.418758898247	154.405306935344	332.265429055028
509	509	524.781117303284	671.499598520435	111.41679639532	294.968656084207
510	510	518.151640402264	669.260005829063	153.654246986121	361.597846979086
511	511	520.186355553187	670.055909041488	125.702324343181	335.817835108615
512	512	522.522483250161	667.932067731297	148.973108391957	339.223590311856
513	513	526.778423527638	672.618277658025	108.129093406578	365.682073071637
514	514	522.60743223776	672.198782220236	113.660650004043	371.596553866317
515	515	521.027379451685	664.98018624743	130.423578199719	325.96867789412
516	516	524.249635282499	670.324267447982	134.029089576605	308.366011121719
517	517	523.010249871776	674.926159069143	121.666536527425	328.52574013345
518	518	520.104657240912	675.771965611888	130.521469990856	373.930006877541
519	519	523.683455820194	671.883903294202	114.790667902193	344.545745490647
520	520	523.180192190246	675.08496770662	135.764916319986	363.065777784482
521	521	522.084692741773	678.178448243489	147.014032554454	332.183355783958
522	522	523.213022945021	675.060104471669	128.940419261257	358.806675344953
523	523	520.265642235922	674.959122399344	134.818751292255	357.926260446416
524	524	522.39226873987	672.651787225341	158.403827179592	344.419398289748
525	525	519.482355993969	667.598454068647	129.783743729966	334.276383587756
526	526	528.039667524792	671.438435867663	154.672670079914	351.20093934941
527	527	522.558349670903	672.272855802972	134.180229353834	367.581683971922
528	528	519.68665910738	674.017241653438	140.545916754414	341.916230767553
529	529	523.657178544767	670.677417839887	110.261760936869	354.012010078464
530	530	521.070996411532	675.763791780808	124.307778225867	344.636342174438
531	531	526.935727676973	671.084984380623	114.066200843638	362.549059985699
532	532	524.279233070641	672.136938705963	127.63332891349	356.482328861291
533	533	521.835709680131	672.743084940024	122.132544809214	315.436089512772
534	534	522.097057254934	672.543642355175	124.289300872368	340.02985300162
535	535	520.912019176622	674.160519026749	126.256534038088	351.822412125956
536	536	524.364682519523	670.490465948828	103.756237642521	349.792110255567
537	537	524.819633465888	669.747298463949	158.095278362912	367.520891337932
538	538	524.406044516373	668.457278349356	181.027972494205	348.428779978882
539	539	524.483764080913	671.175841763319	131.131894145922	359.662437345735
540	540	517.808380131435	671.035132555118	131.764507298306	364.229958881866
541	541	522.085319407817	667.678309257614	146.25622841437	331.179657703762
542	542	525.90194184355	674.234569994114	138.389505627269	326.433821544445
543	543	524.805766390625	672.459828130095	131.919806160989	360.660595459932
544	544	524.049364206805	672.892882238584	134.398775793702	347.183114433423
545	545	522.755766226044	669.983774908325	123.311030366147	353.55566176123
546	546	528.876385648261	673.433748103711	129.140850818424	351.062009056982
547	547	523.577757429987	677.137143804472	127.243580646726	368.310583682942
548	548	525.983785317141	673.822229470051	105.434647713213	330.00795576149
549	549	525.133328667365	674.740829098545	130.802118315778	341.680439187277
550	550	525.629476150712	670.339700293288	169.180407414933	325.061972217439
551	551	519.961678876647	674.455778996833	119.927091796263	354.337320165566
552	552	524.533341102378	673.961433454044	102.370500243097	329.388492214919
553	553	521.568195688353	676.023875865131	121.433136104095	369.952469414622
554	554	523.542092528429	673.189810134496	138.652368751546	356.972483377234
555	555	526.27856947325	673.614554254307	128.238573485959	359.426258054191
556	556	523.866600343464	669.053556390107	155.416020836113	328.449053407504
557	557	521.665396098305	671.237395918039	151.822702933887	351.655861154311
558	558	521.115002999483	673.122191111649	94.934927371042	358.941105330347
559	559	526.639116946964	668.24549148332	128.641220175794	321.297061407311
560	560	519.307695851643	672.691617271614	147.008118307622	351.397537610024
561	561	520.257532083471	671.333225304084	152.392989226097	367.461390903996
562	562	527.463276795905	672.284934686696	145.093524413837	346.671533901118
563	563	524.233911947765	678.364111260043	105.441619194059	325.583040036216
564	564	523.960737153469	674.815704508123	154.759502071099	364.375088228263
565	565	520.919910375228	673.093700205237	140.201841892861	335.524893211723
566	566	520.842241341633	673.338892892821	110.617284562237	311.677757239444
567	567	524.164200210674	671.147837744684	120.579403793328	344.284343367908
568	568	520.52499605407	675.92889938214	147.39687808494	326.86751442799
569	569	521.595463143672	667.042459319694	172.627542456523	339.398230881106
570	570	516.636482018567	671.663762423934	132.900306227589	337.722665448081
571	571	525.853744905009	679.470042831947	111.449666815314	357.064430737877
572	572	523.809546063533	672.336693921321	109.167391131269	334.962293039641
573	573	524.345986154269	675.270509777168	174.027964158338	337.338102786579
574	574	524.494409633606	673.744102985531	144.555705679923	340.225540900834
575	575	525.302283374218	670.890346614827	117.318691708076	338.102249735019
576	576	529.587410702217	667.417396378869	150.888559028462	331.893008268511
577	577	519.477699551462	671.40320145218	128.258976406157	373.355616283774
578	578	523.803971877	670.649062499173	148.690083695899	345.555806273242
579	579	523.692734042258	671.454996468984	101.623198647155	357.765328536649
580	580	521.124022541747	670.084538812164	130.288477372031	362.673250737257
581	581	523.22244807055	671.294123207614	144.026956723464	362.663896053156
582	582	521.085048440736	675.423509205999	129.309331298779	329.430220905223
583	583	522.25329817353	672.009227501501	125.862378724107	327.182611345502
584	584	516.678453839195	668.8435211286	109.303208870322	303.140854765687
585	585	529.751725071601	671.682017758719	113.494271222462	339.540786355517
586	586	526.325330425658	673.761264535581	139.515568404031	357.709609315111
587	587	522.883454110322	669.113822349178	112.40653963889	341.153696611491
588	588	521.835977225664	668.228886597287	134.054913278813	319.007932004449
589	589	519.268109562775	672.172872188967	126.906835454043	355.368886230815
590	590	523.852947323688	668.693099422154	128.193412020992	341.38319363377
591	591	526.153836340023	673.971888523893	152.042634930265	340.564608024146
592	592	522.879519006532	669.603398411945	161.706914628689	323.428206482595
593	593	530.185436520614	673.449495066855	126.767658834136	330.801281278127
594	594	526.344155608328	673.73390627694	113.857625961848	316.298074301051
595	595	526.053140782876	665.875454738636	120.002522085178	349.314023507549
596	596	530.212208926209	671.369141000085	113.679426765542	351.327213444
597	597	527.129911115346	668.281495901272	147.339386688452	351.104020149677
598	598	522.890174771253	667.177262150341	149.872434252411	366.06722157805
599	599	519.238069183346	666.464397960639	151.05293543271	335.750739787486
600	600	521.112117891119	670.190458117501	127.83610603366	354.490477353082
601	601	523.082297667845	667.964575727358	109.679136444004	326.204229112022
602	602	522.80895873838	672.050599091567	125.820044315341	328.828435827823
603	603	523.7920762813	674.339801384044	118.791337132065	312.073658815759
604	604	525.346762348256	677.397815500377	144.167792240582	316.37855466923
605	605	521.725013506269	668.169614332961	121.061953667313	328.119609653217
606	606	527.570647442613	667.890345274127	135.539169461449	354.723911248768
607	607	523.139809358028	673.623258366199	156.749230114187	346.409261930623
608	608	521.502940749749	670.609702334363	115.018869569246	345.873718431854
609	609	523.333659760217	670.976015458676	141.993226822375	365.135688480271
610	610	518.968517174007	671.256581458765	149.283693742064	349.715563575809
611	611	522.504183500598	672.633105401794	94.157626633695	360.175162063509
612	612	526.079937969184	671.296227971224	133.227160413193	334.532602948933
613	613	523.6498920689	674.271849966502	119.905787348527	342.944503226381
614	614	525.980643755799	672.601032740414	158.83913655597	338.113813013936
615	615	520.848448947003	676.785066593736	145.715681926444	349.603179760799
616	616	524.261101727109	672.935929928818	121.032831558114	339.642770612063
617	617	519.543710864587	671.323254164039	125.531180189405	336.112745613452
618	618	525.366857043033	668.676519745998	121.907893031265	332.454229604608
619	619	523.659510497863	670.026374209606	123.344396595882	338.709255488865
620	620	522.272573660184	670.353478903876	145.666658685157	339.950442758146
621	621	514.862125050641	670.642101768429	133.903881606324	330.313162001006
622	622	526.811009739782	674.674209942514	125.493478583146	350.195957076109
623	623	525.658432452099	676.192434914669	137.571530716854	361.972026639328
624	624	524.951129053341	673.374904834777	145.215266675405	351.915753080904
625	625	518.712816392396	675.804656673953	133.60563316846	333.728994270869
626	626	522.266293944329	674.970479175245	130.976097318416	336.962422014046
627	627	523.056498017928	677.874572360156	103.868431295389	331.742186668459
628	628	523.138165419595	675.047033324195	132.671318341038	334.843370575006
629	629	523.360083572047	674.298675720576	128.37327596201	356.651372508103
630	630	529.500128977238	665.996019308259	127.692925833744	341.701910645646
631	631	522.14415956608	674.220109605423	127.558511122233	353.554830877155
632	632	526.820456778872	670.607183165257	108.837128739159	351.682103155418
633	633	525.189525516158	670.176301221997	150.759233696371	340.539203453445
634	634	523.680432627013	671.442649008789	154.121650788923	342.857902430855
635	635	528.156081921761	671.757615860111	144.970108742942	348.947890871732
636	636	518.98848676461	672.764925596521	151.446163166434	364.507674668962
637	637	528.626618241457	669.082981511845	157.44681997391	329.200874050394
638	638	522.111230563888	668.660808211396	122.204372763919	354.497203976818
639	639	524.453875701918	670.13317145518	121.328597275011	361.445447926438
640	640	521.47769615334	672.322733351131	153.874180214423	299.853474030762
641	641	522.305580532469	673.863133918049	130.435370277138	342.952575712004
642	642	524.525104408145	674.693568181936	136.319316025452	347.974738132493
643	643	520.485100584846	677.363442848783	116.522509938422	324.380804265492
644	644	527.726889250888	673.848588710168	106.055961342576	354.633487599964
645	645	521.336064715962	666.270734593217	112.669445929561	341.678594860507
646	646	519.434899664889	670.761697151988	133.606902091132	332.768128709459
647	647	525.761787812684	671.760757603194	142.381743075697	353.842204472339
648	648	518.607802163134	671.654977759022	161.859448449835	342.556211364963
649	649	518.981513188237	673.614744766456	108.166949494077	355.500521653769
650	650	524.951487974485	674.512032636457	120.435550137102	353.129673966681
651	651	518.805037477725	674.537314883547	142.275449802647	347.659982013822
652	652	527.297596497096	671.162024438157	126.765809845588	336.974160420824
653	653	520.360438294636	670.514147083485	123.031757836038	361.210134924641
654	654	518.584959569803	681.65035724835	115.762645766757	384.333236778467
655	655	517.027181454102	673.150692073711	99.6040694386518	324.881786504838
656	656	522.041379903539	673.078128583217	126.464302761018	362.021538072926
657	657	521.159962725376	673.093876981157	130.666960503008	350.648557387573
658	658	522.916899016053	668.228593579725	135.739666558058	364.13224484602
659	659	525.823553064929	677.068853174896	109.953470775988	348.008248566745
660	660	525.917816759323	674.498123659551	162.016274818281	345.404216295079
661	661	523.837896174431	673.925888870973	123.358520864094	355.029654805849
662	662	521.028181374366	672.107033219091	136.721033380416	334.463826212462
663	663	524.336851966348	672.849039972951	146.36551237514	378.461631083791
664	664	518.576800893586	673.808621550537	168.547223377949	365.744107917423
665	665	521.19322482713	670.850077792367	154.839565216334	311.488422256565
666	666	525.256775282881	669.969767355581	113.566097596125	341.73008487282
667	667	523.375294847263	667.212216045602	152.210743250806	346.554577691239
668	668	521.438789899645	673.368140193641	144.839206555667	365.464293940473
669	669	524.384931275595	675.255542936503	117.109094149932	344.778519096883
670	670	524.619862831388	671.929113211331	122.808221975721	344.458229220805
671	671	522.056621529052	674.728234725491	117.520611724333	332.431252459307
672	672	519.617519858172	670.374883682358	111.593828916802	371.019352348027
673	673	520.514390656196	673.635160261065	136.681105662711	363.067417459995
674	674	526.975671107344	673.24297708992	126.784426146112	354.721277516822
675	675	519.024657227885	673.346682752018	120.136685322427	344.446524103008
676	676	522.361249866618	672.180176280818	127.215142566371	368.470167619504
677	677	525.436181269203	672.47564222669	154.786725296964	350.702721664682
678	678	521.990785723009	672.799946552078	143.015630180829	346.439979628637
679	679	523.166230828733	671.164392317469	140.309467725631	336.777599614387
680	680	526.260321633324	675.455245332542	119.705107713778	342.234872507972
681	681	522.744164798675	672.14919173614	138.685531925215	328.720636516129
682	682	522.50511314863	673.842003706572	128.680412537317	326.453880127317
683	683	525.424722380133	674.27466823475	146.299782676616	338.755964670533
684	684	521.793057532982	670.220901213228	139.243439656282	333.215614079723
685	685	520.515576999592	668.395832309284	136.640843895463	343.742909199201
686	686	523.462928738464	669.326792995229	135.736438149661	342.283318160608
687	687	519.487475578262	665.279697845728	148.76501300981	347.188271294288
688	688	521.918411218239	676.246242487872	81.3120551313014	342.887732480982
689	689	522.610443359385	674.396449844311	154.598010125787	343.423811972058
690	690	528.252005115519	665.268843618676	128.666959379426	341.722323832603
691	691	517.589842987423	668.359722449544	141.513923353333	347.775033800955
692	692	523.004232497155	671.386187585825	123.616299208873	327.751020773397
693	693	520.121369179414	671.679516672625	105.235054050432	335.734695137162
694	694	524.593196895319	670.003396206827	130.270313851946	318.39819619066
695	695	528.713763768623	679.897374814873	91.5509982478972	346.227196298137
696	696	521.277239641623	670.540084658795	110.232523873746	326.379660453207
697	697	520.177748862707	671.434426952856	103.946603370878	345.674286249315
698	698	525.920130742009	670.442686336782	131.266001004461	345.445142163627
699	699	518.41606330378	676.399331739642	148.169283837802	364.027503392572
700	700	523.6682099489	672.13742744756	155.090500992877	366.521787285213
701	701	518.812846272197	674.008561121016	120.29459177784	332.982011153993
702	702	522.543847339325	668.40223571543	105.513226329477	344.708609180745
703	703	525.991782526701	674.816546761339	128.690517152926	359.821023865445
704	704	526.288098910165	674.210739240461	115.072496505944	391.576500094988
705	705	527.73003189257	677.305782279847	142.834121050602	328.433595085953
706	706	520.251130796553	671.253163210942	123.440052137461	368.45817703765
707	707	524.951654004519	672.852964158497	113.063119758889	363.691864498405
708	708	522.452121846699	671.937906050087	78.8766387495615	337.362980873083
709	709	529.190227177215	673.184654092518	98.8988516530397	345.565089030016
710	710	522.223166163874	671.087308247863	124.878518269935	344.782006592392
711	711	524.769560754683	670.597434692003	168.430426588446	357.745156944023
712	712	527.250068470721	669.763973747745	147.673802106473	365.792231156823
713	713	523.105829006501	666.383060248534	152.479439839457	330.916921148919
714	714	523.838425503465	671.738094850209	146.189661041069	355.232279321019
715	715	525.348467554608	672.052309665268	105.545305132284	334.133668952137
716	716	532.282544446673	668.947199477354	117.127060797034	351.580533277122
717	717	523.35886857934	671.217300663694	124.793762880868	344.91862445171
718	718	521.737049844121	672.035234910164	124.429349750688	351.816644761852
719	719	523.695003817185	666.531078302128	119.45746349273	331.631003390509
720	720	521.665469557032	676.865770133026	122.674372675139	351.333651433054
721	721	521.056858203832	674.661861942486	97.4041833688709	336.082617063555
722	722	520.652699147827	671.705131824426	155.909190260442	344.206773917813
723	723	521.071828448603	675.116009911248	142.751578513698	332.451373606791
724	724	523.200360611454	672.063715868377	131.099009960326	345.143118736083
725	725	522.918442553928	671.112088378907	126.636426067808	327.08929936872
726	726	519.253881845828	669.278274406664	123.163938323643	332.600264983164
727	727	523.084787425805	670.33507076612	118.939976958269	328.392461303352
728	728	524.350853344611	671.412497896365	136.17901189395	361.699558057825
729	729	518.791277601446	676.330080155375	136.998022575032	344.469427050656
730	730	521.232669472049	673.564416273733	118.699726864075	337.813755971066
731	731	521.05773682841	672.953941006427	150.520990227732	306.17351412302
732	732	523.266325905404	669.347513673682	134.10555982381	341.007117498
733	733	520.967999986869	667.342880785778	127.609940822088	341.982644030678
734	734	522.206455078323	670.282631387195	141.749984311552	313.895719044686
735	735	522.971338910287	672.169998727312	150.96840826879	343.469694718177
736	736	523.515656840633	671.195582824051	143.249362604828	328.158784912465
737	737	520.477368639708	671.981919752975	137.123253155317	344.944862560336
738	738	521.621928742676	676.409276315143	137.967133197513	345.731208824637
739	739	520.480975911778	672.699271221879	110.759924923316	340.547816364362
740	740	517.349212948884	671.553790772529	111.328701528515	331.561325544142
741	741	520.610672595618	671.031790683997	167.021764228551	373.624927847611
742	742	522.978795111143	674.589974318811	185.065035193681	339.551506704835
743	743	524.026423808846	672.190270020523	112.432211742684	337.238436730811
744	744	524.526975653596	670.24558249596	111.777824190627	335.419311857494
745	745	519.411175507066	675.611438359166	153.252080054361	340.76943728429
746	746	524.931110762234	669.585716838748	151.209021393367	330.217629570737
747	747	522.468135667654	670.575213253319	143.433639261729	338.118762623185
748	748	527.780667322811	669.646587748673	158.900128449348	336.351287307548
749	749	522.166387481659	673.998512513808	148.381339376429	335.020119202166
750	750	521.417213151608	673.417671602531	122.496978508423	336.340824515432
751	751	526.111503577853	668.657228495958	137.866719381073	333.775147676589
752	752	518.414749917247	674.328179474681	132.259629150756	363.516825871469
753	753	518.896811129146	673.684898456654	125.003865273134	348.187598387591
754	754	520.675370510881	671.393624575484	121.905411932871	356.065315565713
755	755	519.654070833696	671.878080508156	115.294344131655	315.02525254494
756	756	518.622946162282	679.074630904499	115.595008512777	353.772560232654
757	757	522.222844957228	668.189646740802	137.282118362456	308.581614750115
758	758	522.673958203755	674.689087640896	146.178678762565	338.516295013906
759	759	525.277859830832	674.389540890248	144.869829696415	351.77415175427
760	760	524.635552026322	671.215549116621	145.716935186695	351.329509815906
761	761	522.584187151349	675.601479555202	144.103195689498	352.4584892333
762	762	524.445224961332	675.969740923266	130.197498182932	375.664417675537
763	763	523.281927965622	669.306846342271	123.492606243748	325.117617533755
764	764	520.757874475447	669.990506074818	143.71104553854	340.783844056393
765	765	521.80914178133	670.918792032485	147.64818172623	344.753923566773
766	766	525.740077991331	668.969069945348	139.85226794467	362.446321001681
767	767	521.543659147581	672.569396866829	125.273780485561	369.518633938731
768	768	525.034008880502	676.915811936219	161.048588793191	339.579297652408
769	769	523.547492967862	670.821843901346	140.194798510327	316.710181602466
770	770	527.425667827894	676.402654513119	138.28704244376	337.962690733804
771	771	521.833835411624	672.826049389261	153.598703497336	360.330542478164
772	772	517.092133613641	670.482484300512	135.055145413776	371.029547612835
773	773	523.022707175212	672.825531931442	139.867293125728	361.380211172064
774	774	518.692785197807	669.327439026526	103.676140582106	332.488699030037
775	775	525.61514875258	672.440219247062	119.392880688887	360.315063949318
776	776	520.717508656352	670.885723565038	160.541105936579	343.521635886647
777	777	520.469027359908	675.468690287797	131.357865897777	333.134317502705
778	778	522.321408496708	672.29846407771	136.879566587712	354.381714471234
779	779	521.786432788868	673.595568695268	143.808638151768	317.163428566457
780	780	521.606194909095	676.15434597651	142.956930205055	357.801074837593
781	781	516.346451058684	674.620867650249	129.903306085075	346.814519986044
782	782	520.70579930556	672.606924547835	140.209205917936	327.191191086624
783	783	522.317909524833	664.823228256549	182.544560923473	344.151945317418
784	784	521.658452491794	673.291326867896	115.94703891959	326.522378285051
785	785	528.526325807664	668.612483256099	151.248165724128	322.574631707649
786	786	525.206896561602	668.120185895903	126.043008079323	348.370333126332
787	787	520.95330424902	675.443888323212	107.570366609746	359.82626698713
788	788	519.575765222634	673.365644418747	137.258564948606	359.308054377133
789	789	522.185217354461	676.468110466146	136.271290754328	356.967350909596
790	790	523.672971899091	673.554939351755	111.386094839768	347.514518497709
791	791	520.681986904712	671.211839155312	144.078958930385	310.703924192422
792	792	522.868302226299	670.561335463933	99.5891524677044	371.607562708027
793	793	523.911473191655	669.97588180483	122.147611812409	319.507043390867
794	794	519.679623000744	672.705547866056	108.879048500319	346.851354773104
795	795	527.331398600864	669.460710993036	123.459386036244	313.66959935664
796	796	522.70570659087	677.204966670578	106.076562414628	341.869776842537
797	797	521.971119845281	673.465144742873	106.587227105461	332.529206170311
798	798	517.871945460838	669.638266048962	122.715813757902	366.878308986279
799	799	519.186126553141	670.897212147328	112.637273500209	353.839666247943
800	800	523.021502934729	667.307071799016	133.486308790648	362.488933259459
801	801	525.823669221823	669.977342222912	134.388310820412	360.933018918139
802	802	530.704271888739	670.554846486002	119.841524534606	304.259869132105
803	803	519.287711607099	673.077394226868	99.3461322815896	320.93036052244
804	804	523.74565109135	671.15088359739	131.682704139829	356.058976184172
805	805	524.662782723258	677.316696278436	146.535600417415	373.037595380854
806	806	519.781678170701	670.257869200765	141.790925880861	332.501872700066
807	807	527.560172810564	669.824338423538	100.301945916409	299.942022601091
808	808	522.171633180449	669.98679164854	132.260772018243	328.65116717273
809	809	525.538393864101	670.52241390497	145.545891565169	346.686735253124
810	810	521.250612420359	675.327975052885	140.206286599937	367.543334533378
811	811	519.110968933263	675.752198643308	147.504142207669	355.556012409269
812	812	524.955846409271	669.845982442988	131.574083289686	348.159682688188
813	813	526.05834450599	671.550554362007	118.218497382888	342.687127600167
814	814	516.340257913384	672.630808338655	102.045014007856	308.753343319963
815	815	526.089500494446	676.494650107679	141.18870161153	306.05145775889
816	816	516.175273848151	675.498503971626	128.021057721093	371.745540757549
817	817	521.735036457616	670.433187968062	119.8332579991	325.245385441764
818	818	521.539420968519	673.168004659734	120.053858869267	316.040815465734
819	819	521.63377046991	676.938222843554	121.099088202351	336.419079032551
820	820	520.501190658232	674.035495452852	138.263958242372	320.748044230928
821	821	519.824708176192	671.580422886558	125.9468087216	362.41391810488
822	822	525.060056033068	670.038618724807	110.521765772617	342.620992277214
823	823	526.233646557699	672.082127827989	132.516877752491	330.939535929339
824	824	521.790449989018	673.799107657044	112.180012953123	353.73814791757
825	825	521.59808305449	671.10666032087	124.599569200244	340.566408376821
826	826	521.584094068253	670.876282613785	150.407922944043	334.230150686224
827	827	526.274656115154	669.953203104262	121.209196424156	354.231735028373
828	828	522.657888995066	670.085533964014	155.814291367752	335.716086171091
829	829	522.442148486869	674.366928124308	149.792261954504	349.284223695686
830	830	525.420114791399	670.975812356322	144.003857863437	376.572969960096
831	831	519.084178184151	672.449892164209	109.99656116667	338.881617708549
832	832	523.749522553869	669.669787050998	92.8290250440786	355.778748156435
833	833	517.097658628152	669.433602971024	157.919052590273	351.412548005713
834	834	522.201826157654	672.508103105951	111.157299271056	318.538349047102
835	835	522.905084309584	671.449553582192	95.7467848650528	342.739635524596
836	836	519.43377024169	670.908200460382	123.769144151048	367.501542822118
837	837	526.890227432373	673.183306404596	126.569279359686	349.61636901757
838	838	523.485096528175	673.858037772538	122.612209510403	338.390592153719
839	839	526.464466628206	673.011115694152	116.315016466545	351.833644141435
840	840	522.736893931234	673.794092166095	116.917503961745	336.462795936782
841	841	524.82990503268	670.074576935145	134.088618890013	332.777188754344
842	842	527.062405548413	671.268527127916	134.636482435342	325.127311661877
843	843	524.787583845534	674.958348200288	170.047070997271	346.535457013507
844	844	519.151855218102	673.468556137406	133.099894503792	301.226017877987
845	845	521.039008103629	675.929266839347	123.129953650904	367.590859514231
846	846	522.866465811121	668.682333420349	122.108797832761	342.064548382851
847	847	526.780032732413	667.735576969623	114.68035564615	365.893673940582
848	848	523.598944449603	668.200550001257	145.431693255236	322.001587885396
849	849	524.365022404027	669.18497612112	127.23423143472	285.207989724266
850	850	525.146671911409	671.089690835644	120.002814396126	319.855035800972
851	851	522.449301295555	672.230943825134	129.630068877371	313.029105049165
852	852	530.423037618005	668.704130167248	130.000294484095	351.676646066729
853	853	521.03671468235	672.220199951381	110.905669253888	358.236642817484
854	854	528.816966062762	673.842826993834	144.984639169015	366.119662668761
855	855	523.496352540301	675.535484688071	102.873300823067	340.310516288084
856	856	525.05059730266	669.929643058103	130.121499771681	365.372325035012
857	857	523.8616253131	674.81046573901	104.538947674532	355.476817396728
858	858	526.994072216273	673.756947315109	127.719773678877	346.914637899545
859	859	519.041154633675	669.258039388324	102.514392747052	334.953039618105
860	860	516.304992970877	670.719811032594	132.598710752898	333.346426910081
861	861	525.387546804929	670.014430371946	119.72243673187	344.777431530623
862	862	523.308098117156	675.839773243085	123.53040458631	385.609626313506
863	863	531.892307351283	671.611927918387	134.08740387765	338.476521277239
864	864	526.536831910831	667.760725121977	108.692474026931	323.091996188447
865	865	521.930522004787	671.83333097311	175.778112704152	365.021838539129
866	866	521.500300397934	677.764428683443	120.212997179469	356.504051885357
867	867	521.192845854348	672.819860942332	134.176515670948	318.350011024
868	868	524.754724915858	672.485341994559	180.122831874972	357.442598826825
869	869	524.275686852409	677.778887963737	137.113981887777	314.813598685401
870	870	525.035072114679	672.748164145547	145.577061955663	321.531715299304
871	871	527.188152677307	669.94425216813	109.03675715495	344.867071328818
872	872	521.485204327029	670.89731237527	134.157274761699	359.694508070625
873	873	519.632892052359	667.180260619755	121.523726491879	331.62923191668
874	874	531.357211239784	671.068173668945	124.382223210135	357.84460208965
875	875	521.503635830914	671.219198796944	107.746888256582	345.48481155671
876	876	526.957634592065	669.390089349463	159.949348271291	355.947652270753
877	877	515.534946420171	673.198989680212	126.808311855707	350.023881551969
878	878	523.279197819564	670.772597912671	149.191018930305	349.609330256825
879	879	523.960741984458	680.237881821328	119.059838975726	343.62097329323
880	880	523.951313008757	672.993509097905	169.55240267799	321.148597887533
881	881	519.599254936318	671.233722953417	147.269416062801	311.807804196399
882	882	523.596842405528	672.227174128658	127.958933522542	344.54488085759
883	883	521.706274297016	676.336582280919	130.627038722286	349.146360123355
884	884	527.476220366487	673.473318128559	107.89424342845	328.878328473927
885	885	519.621367932697	671.221626159621	110.945233394337	343.756381595153
886	886	524.393173470394	674.089531602953	134.652375694107	321.386925291805
887	887	523.619350972196	670.732338159304	115.729851645947	328.358048368633
888	888	523.335700214905	668.684060547961	151.903676953263	374.835142090658
889	889	526.752793609588	669.326510323858	135.588634606024	341.911821499133
890	890	524.994636128228	675.248218114239	133.784082506027	355.231208358458
891	891	521.516429570671	671.729436547208	125.622668469441	350.43504592209
892	892	530.491672558238	671.57932327087	107.849630034937	347.458791524014
893	893	521.112445151898	670.573619128832	109.322677300793	356.604816689285
894	894	520.326068965571	670.417544014736	124.282071752769	345.87439898635
895	895	522.379273418489	673.388532504317	137.840844030053	327.558693828084
896	896	524.610601916784	668.869319364723	121.117131752427	385.98869516987
897	897	520.118698863642	670.518802796221	106.457506231143	323.700728021581
898	898	521.667654602311	671.707729071194	131.194285626346	333.712989886596
899	899	519.493891587187	668.665320293407	135.074726114655	340.394226440741
900	900	524.86286575902	673.697553286806	126.621922492172	326.865971584434
901	901	523.577898337817	672.615956698866	164.481916010498	364.461099686955
902	902	524.07253970559	670.026406231907	110.348337240048	331.937456816744
903	903	519.557209908921	668.584092833313	130.635070013308	342.999168302002
904	904	527.579092468976	676.426931594602	89.168064869981	363.566217293976
905	905	521.109356445641	673.543450611669	155.388020263984	334.863310165847
906	906	514.242123587964	669.137027915866	168.478171244764	337.883440136712
907	907	520.722201468691	674.349462183587	143.595588913449	352.193474122601
908	908	518.869301186815	673.582112391116	131.441253918481	345.612501826057
909	909	521.211578271201	671.362971695921	164.130125569054	341.395317325285
910	910	528.416089221795	672.079693569147	130.442224787658	343.931861505833
911	911	522.483168940999	675.7491791704	134.133782436217	370.926482075427
912	912	523.718204178764	672.207643911691	135.997078257802	321.439881347232
913	913	523.589857707593	672.420062609871	137.985726411971	365.693584208483
914	914	520.460825309053	667.862616674824	147.555578527703	352.213883537907
915	915	522.385008656829	671.847844199826	124.99164740123	351.821070113191
916	916	528.382298850204	673.432113700108	141.472568612644	324.736930349708
917	917	521.903641509878	675.591732168435	134.945967440253	313.650129841945
918	918	524.051516911191	673.895162574887	98.6219368571102	348.288093710491
919	919	523.224526729547	673.970204814791	126.168501126402	351.179435796184
920	920	522.634167417677	674.519249284952	161.132037010192	304.843142167651
921	921	523.05303113178	666.197950321641	146.711565781424	354.498326130929
922	922	528.162078093449	672.935170620237	85.2343613009236	312.424591517544
923	923	523.417961264105	668.350516918827	135.334983231912	333.722188318417
924	924	523.85266730148	674.568943716888	125.48273158969	343.263463140937
925	925	525.625272196405	670.7713924787	120.343470390159	361.300846914441
926	926	520.373066939444	675.757017023077	135.733778839332	324.892639455554
927	927	520.009402402955	674.604787667666	121.571066228637	312.792707283539
928	928	522.94641080496	674.596226119098	136.504976630333	340.541501055291
929	929	526.297422492365	673.559373682379	129.954386556433	304.683739114218
930	930	521.077111678473	675.669691629217	124.465428553185	355.018862100182
931	931	522.201322878416	677.564688729803	129.932622448269	315.734099719797
932	932	521.226967209261	675.170563561807	128.360689168935	351.321544005944
933	933	520.316721113683	669.470516450006	103.8704240282	328.377859004142
934	934	528.903170207985	675.726158926254	114.370280516451	336.995898972135
935	935	521.336402146959	668.005643483889	141.770596033007	342.740836747184
936	936	527.330998730127	670.764011220938	116.360281577369	323.731691847007
937	937	524.170372479657	668.503520907296	141.581265981208	359.938057710203
938	938	520.303151659222	668.870134250139	134.747627444074	357.398658944238
939	939	519.802198633052	674.902053446935	110.056360671188	351.234500877695
940	940	524.451531638326	671.360522106057	147.698472629723	335.156203880233
941	941	521.172935733375	672.388919732804	118.109042342762	342.105412674803
942	942	520.948194259854	674.15279285333	120.817096593696	334.796386344821
943	943	527.273102221646	669.959329572211	151.249298588128	362.596389157314
944	944	524.480696043747	672.053806269009	143.060043710225	365.488869629018
945	945	524.381475014932	669.123367687954	147.499672481392	339.485684571887
946	946	525.011258884356	665.424599461218	165.967131367573	368.134169288769
947	947	526.843968851938	668.530022983294	111.490940054928	324.158024406014
948	948	526.752419688446	673.023738399988	141.491897826751	358.4598107371
949	949	514.145042475027	671.091392166229	156.914484886438	345.119992544945
950	950	525.203909397104	676.675658663723	126.945797226007	342.099612498169
951	951	520.847662746923	676.575733190109	123.795733695218	366.067208149046
952	952	525.561873445153	673.539790241472	124.285961388671	341.750113783278
953	953	523.586703562755	668.818733419564	137.921333006165	319.449322879453
954	954	520.568101764447	676.467843067307	118.352229192265	359.494990487273
955	955	516.542430123792	671.123390755925	126.259235245088	341.914782626125
956	956	515.400223595709	670.623833880614	130.007482877762	345.949189763403
957	957	521.656372140849	671.203038083962	129.998943016778	335.285763214176
958	958	520.09086929025	670.5506988284	132.972789535578	351.548660678514
959	959	526.644964497807	674.485178915796	98.4737319756128	318.819887038522
960	960	517.868229956343	669.116294999731	124.241593084085	334.721923435527
961	961	526.509536495555	671.969850418033	124.355403163783	323.613396260317
962	962	520.285783757606	679.496400519118	161.693062295888	347.142562424261
963	963	527.80907325641	670.242252936844	123.881284220752	323.779778159898
964	964	525.70342903555	668.961288893847	124.360859710476	359.908312982954
965	965	527.908068357398	669.742700312744	134.227062266133	326.963813113109
966	966	519.646177237157	675.101722607007	126.734523333469	354.779494240448
967	967	523.322233250199	671.198084496448	153.578885917106	339.668395438123
968	968	520.423685738534	668.953124601195	125.274887632325	347.709189266519
969	969	520.464110036454	680.103488291091	136.615453664876	348.021300808325
970	970	526.379463148513	668.755918068105	127.164383908621	335.334523065106
971	971	521.254019288335	666.136587939994	143.134904307736	351.353421749021
972	972	522.838850491869	671.404358809404	149.718403507998	359.513276803547
973	973	521.702441551591	668.870652290744	164.589081362315	343.446801952016
974	974	526.96819037604	673.51665103243	143.70198160703	333.89731149125
975	975	523.593693581165	673.746460365412	120.084564432937	353.430060170842
976	976	518.912436418022	670.167313887929	145.240976730395	355.363880679735
977	977	523.402777323701	674.823340932144	107.928271562367	362.772264682237
978	978	517.732606418385	674.541656799801	129.61780709854	328.078939914115
979	979	519.565804995559	672.933645128749	132.752901528318	329.207509736334
980	980	526.27443988254	673.248376925325	171.790840065502	339.689993200411
981	981	525.061163640289	668.002500831057	136.211972929932	361.974286501902
982	982	523.693977173479	671.207358236698	127.999603135995	338.624029938243
983	983	520.407287404999	672.538972598234	111.454295427066	321.770034639966
984	984	521.256111013387	669.49652232479	143.739390061858	394.283157450828
985	985	524.974159121509	671.55150866878	128.205788220525	329.848318535149
986	986	519.656935293926	674.453856084885	131.796752808637	335.608454530754
987	987	518.502836584449	672.255018532694	111.691190044106	360.551862894974
988	988	520.12826207792	676.680306444705	126.814202417362	367.913419865595
989	989	515.36476164603	670.242554568607	126.777701959967	354.691798139547
990	990	521.30358104932	671.392413231919	158.462621015005	356.614781067053
991	991	524.226943706691	672.770870452706	138.729343193669	357.449421430503
992	992	520.754075571401	669.357440200955	128.552631974317	316.546888224308
993	993	525.759147626593	669.276805068012	127.893912674879	304.702947317214
994	994	521.218934440522	674.152785769546	123.343934144666	323.543333038683
995	995	523.657623808447	669.344939993228	140.277029235383	346.143265765064
996	996	524.690685835806	678.581487892402	112.665593691586	319.021080452894
997	997	522.046219035757	668.986489826375	151.511051968877	327.616006440203
998	998	515.74082532412	665.931560958828	105.062721023964	325.53583827867
999	999	524.437364807647	673.066035941698	145.712799503619	350.136216900457
1000	1000	526.766022446335	676.10696910207	151.13204531314	343.978823793478
1001	1001	525.773302102024	672.654711350755	159.93102711815	333.979300171212
1002	1002	514.197957531341	672.643099837827	164.804467852464	322.484129560512
1003	1003	523.118925676076	667.673387674351	111.362689535692	337.318730639448
1004	1004	521.447170351525	674.120453957529	123.570018193932	345.275915715104
1005	1005	522.263996385618	673.184166065568	189.828732474058	364.928342301102
1006	1006	524.478560169902	673.895035425373	102.923253794157	313.480632391979
1007	1007	526.644948336674	669.061102647249	137.09689077264	331.908444417296
1008	1008	522.782087506187	669.559081920386	117.740679879399	339.318280102253
1009	1009	521.987456181094	674.157937849551	141.212502598206	359.285675671074
1010	1010	523.744037966733	679.060352461709	160.069851504387	335.52944301677
1011	1011	527.613537130613	674.208535737564	106.802535550548	332.424999181026
1012	1012	520.747687866254	674.879345865046	125.455984715342	353.330532286375
1013	1013	522.136982344392	679.593858538678	141.271428707895	354.759767914895
1014	1014	527.423735765517	672.336117265779	131.145196824329	381.044437437683
1015	1015	521.89877969327	674.768201878811	155.406380185076	321.053540097866
1016	1016	523.445018292317	675.72518787538	112.150511499195	345.113011587878
1017	1017	521.919667598113	668.683243575558	144.315649975214	363.495574175202
1018	1018	525.01933374534	675.459745311442	119.443267329687	362.159968213651
1019	1019	523.979464969461	673.699504445431	140.766754755654	327.061179082101
1020	1020	527.942225208239	665.064830366457	141.673761459453	380.137569089221
1021	1021	522.448514335607	668.473664720948	110.996140785826	316.080962035236
1022	1022	525.1598442991	671.990172002234	114.617355134722	335.08326929361
1023	1023	521.637192772409	678.070964920931	130.118372958422	358.63203499778
1024	1024	522.640802061313	669.641766606166	115.251600858528	350.176483813229
1025	1025	526.569057352408	674.591919973023	109.515125222096	368.885610366895
1026	1026	526.511249484553	670.796608578376	125.311945077449	328.06201791718
1027	1027	524.312315214749	677.072750057587	131.11311567265	354.59670959496
1028	1028	525.600945885112	672.08025237273	159.62413407884	341.78241018813
1029	1029	523.536807356345	670.888410505264	133.875192305904	341.174326624351
1030	1030	521.237353942083	672.762888073838	140.664348697589	349.86833401522
1031	1031	524.844052716558	673.79535140693	117.591746526647	357.165119981946
1032	1032	521.707183244046	675.135978056086	124.837769845435	345.297135122865
1033	1033	528.334153225328	674.013169888513	120.606571040685	328.691022793818
1034	1034	523.486045354172	672.304541951263	140.011904426179	359.285202447459
1035	1035	520.89911534456	676.812408306582	127.088715871736	345.668113645671
1036	1036	520.632260068179	666.854953540522	152.479594638899	342.157562304958
1037	1037	524.016510286379	677.970435713265	132.284985678608	345.032249961386
1038	1038	525.057606740626	670.10396660969	119.384491181169	348.263449262417
1039	1039	520.493607738716	673.156391174669	151.768937794164	312.414622543705
1040	1040	523.071318697098	670.50718575937	135.731605654613	352.108642029557
1041	1041	524.539714661452	672.466444154909	109.304734774733	347.2790859786
1042	1042	526.261325940958	675.401108557331	130.905874629948	318.402293648684
1043	1043	519.271538782184	673.401093279446	115.097469292034	318.489287482866
1044	1044	525.428229076763	677.151127777085	138.006251025149	329.285320935081
1045	1045	523.914785150784	668.075643501565	152.837814997703	352.650947264026
1046	1046	518.469160289225	673.97817401307	129.129527412945	334.873864819931
1047	1047	522.967877270872	673.307530538096	116.740133782511	305.284600569253
1048	1048	523.987587355671	671.642553236641	149.847690580107	323.878037334772
1049	1049	528.156947816808	680.057189666263	123.815720676325	339.601083504158
1050	1050	519.218020114468	666.162480036682	129.439094382842	340.25436731973
1051	1051	527.950248466064	682.713130088832	118.081014389746	348.659362919634
1052	1052	524.564960070382	673.126142609204	115.079227017468	334.397693597416
1053	1053	524.280808688888	672.443465846189	147.213632929449	359.512164046728
1054	1054	526.303586611643	671.252198321055	120.891292212426	366.030782027442
1055	1055	525.358670580743	672.346847439465	134.366031202544	313.868492188887
1056	1056	521.379900510807	673.569243591778	150.506203046923	351.298693526231
1057	1057	530.632809776351	669.866666513931	117.385275257994	342.468430332867
1058	1058	515.098432029118	674.649178612088	121.176539374757	343.276122562616
1059	1059	518.325188760571	673.625074029135	124.76233143766	359.68895652187
1060	1060	518.918547945009	668.975781196055	137.82020823441	361.729580801606
1061	1061	525.393704423121	671.493869193977	140.861962060408	377.207781284954
1062	1062	522.321249569078	675.551424701733	130.560838308601	359.8569830662
1063	1063	526.101906052897	671.495085552019	114.225569868072	361.161372739873
1064	1064	525.866248755373	674.082392056265	107.603480918565	336.542265189295
1065	1065	518.207724660313	669.597696971516	124.898296089747	332.357488377596
1066	1066	523.391073127945	666.677244716421	142.295380093594	343.340690205834
1067	1067	526.222816027606	669.915815412165	162.216301417309	345.23110724961
1068	1068	519.762960372233	672.17437273292	139.342646850995	322.3158058635
1069	1069	518.734339095765	676.261170236674	99.2222183269164	333.317978243922
1070	1070	518.102735633781	667.892421501688	108.173835422755	329.927456076717
1071	1071	524.396024751116	671.98728222111	119.592341504618	353.929769279763
1072	1072	519.863984184163	669.417771457312	111.159580083909	336.618048514881
1073	1073	524.651757693679	671.878609791364	138.749162499078	350.682548575583
1074	1074	517.831062477467	669.485490081865	168.080623728375	347.292974760686
1075	1075	523.3454369886	676.01227362141	149.764699945159	314.095294192176
1076	1076	527.313032845961	671.949868991991	140.729018696334	349.420176759121
1077	1077	518.591255771604	671.764328006333	151.647169193697	361.119885089424
1078	1078	520.22734917973	671.927271112936	105.03306819344	343.759322813349
1079	1079	519.718280797228	669.958342411879	126.445907513565	345.686824860782
1080	1080	524.028922317322	671.899937278851	151.516012208307	318.73210823302
1081	1081	524.86040284512	671.395933154737	157.482166295004	369.797917074184
1082	1082	523.307679246715	668.939188929323	145.612262583857	323.485701016043
1083	1083	525.065088144902	671.319881403648	93.7640933847093	344.147312366426
1084	1084	525.848697688503	665.246375837705	161.237692074758	345.359061528083
1085	1085	524.893274583616	674.141270242789	145.519290972155	341.61791320024
1086	1086	523.389877973141	669.128076807613	161.411896582961	353.418634665612
1087	1087	519.427125802189	666.412780816204	113.549727692025	336.316632983954
1088	1088	518.290896041484	670.408296160395	118.436027801569	361.404810464155
1089	1089	524.668326563744	675.293116225757	111.29250634785	359.956377927498
1090	1090	523.126987508527	669.58918855832	117.95116100347	353.60261555185
1091	1091	523.494130609313	677.346871713534	138.921873781897	334.164779673
1092	1092	525.586588525488	670.092796478266	113.433018006064	367.57178386854
1093	1093	522.919939050955	673.455762879503	148.0486515174	345.554481121483
1094	1094	525.268065930467	668.794355640498	97.0889207532194	344.180812861908
1095	1095	520.986595428161	670.593233833563	124.521373199925	369.564230456774
1096	1096	521.882495752239	669.211274207665	165.738472068253	330.146165394991
1097	1097	524.326044786627	670.920565465821	140.898978087082	344.804820960626
1098	1098	525.763503303415	669.799761626274	111.317841921247	341.021019849914
1099	1099	526.627718256003	670.823210191196	139.821854023419	327.714487722442
1100	1100	523.868234452072	670.742102274821	149.312241319776	343.136744684183
1101	1101	523.423438224339	672.817926511718	121.018769194209	351.582579919958
1102	1102	528.052237233339	668.831622765588	106.620101623155	324.715849334944
1103	1103	524.879322642361	665.280469556807	111.299066811287	359.293365865407
1104	1104	525.841963740972	668.995300069497	154.42643891945	312.683562856825
1105	1105	519.220721384967	674.56011360997	123.44573538666	349.217215813831
1106	1106	523.550529015876	671.195829308322	170.784674224029	372.0776307938
1107	1107	528.92553367642	666.016811980474	143.668665594958	350.439059199966
1108	1108	520.373906964408	667.691268320951	158.811327459414	303.588620506626
1109	1109	521.913818926943	671.94141814516	92.7544634168184	319.549001232398
1110	1110	521.678028814429	671.729693220345	144.56015158907	351.185201211829
1111	1111	520.789998044376	674.020955391534	119.410746790528	334.445503201536
1112	1112	521.278149647619	669.629924006071	117.727272979484	368.733548233635
1113	1113	524.015680642842	670.519939931781	113.707767579608	336.329240124964
1114	1114	521.855855689263	672.879261115965	127.808145095554	381.356703273649
1115	1115	526.117233789867	668.332587118829	136.82323081473	354.212427390689
1116	1116	527.386257511838	669.561129826014	131.919737521918	346.97899403253
1117	1117	524.745705248492	671.516545154319	121.176698548037	372.331329976613
1118	1118	529.993585878754	673.015591282155	152.737303828288	344.059138435073
1119	1119	523.756529052778	669.707246296599	145.729822236513	350.770877864014
1120	1120	525.007965356358	671.780555657318	95.3813329714113	325.812844503478
1121	1121	516.04917007545	670.900867057323	131.403905045373	336.753084090513
1122	1122	518.628567000565	669.219647124167	131.062170903439	353.238100891292
1123	1123	524.462648384662	669.989103760114	132.504602192195	328.253732179293
1124	1124	519.405852771957	672.26966284262	123.053420999294	340.814770833449
1125	1125	521.180523471767	675.593376989761	112.501569501313	351.643914753059
1126	1126	520.327315293921	672.21106431933	146.431882755999	330.12159289446
1127	1127	527.194930668663	666.500598912004	118.680678599042	345.811623250453
1128	1128	520.983686086095	675.173657404317	106.446822749233	340.671390664675
1129	1129	527.172758660597	674.543774095337	115.698087988849	308.824145174755
1130	1130	521.709629356593	670.064955049049	111.911379821453	339.877211152426
1131	1131	523.790919806942	669.16489010479	142.054169661474	371.360989528355
1132	1132	522.029195026091	673.617441352594	101.806945903481	345.877738785793
1133	1133	523.596988139341	673.876151147868	143.444604281242	349.289816698061
1134	1134	523.070105539355	668.9128319579	131.202991665781	334.935648611665
1135	1135	521.689265872234	669.760526732635	134.334812957275	344.981923059404
1136	1136	520.658500058318	668.654699495922	139.401287925403	330.976089551164
1137	1137	519.745468151985	670.924358685017	141.940703158964	337.879503358809
1138	1138	525.37834082479	662.571720305961	143.26271488774	363.789093113173
1139	1139	514.974446102927	673.307877108786	136.344367470016	373.469401561926
1140	1140	521.998800524589	674.839979980094	133.995898424224	323.092622605757
1141	1141	524.863300765564	670.87573579977	134.973374328887	338.125558687378
1142	1142	523.514337586589	668.643751355868	127.597594024453	363.95994196006
1143	1143	521.77739291479	667.136807151921	131.60237032347	350.330958180435
1144	1144	523.179456288701	673.408794882948	145.236823960489	310.732601600968
1145	1145	520.726451961617	671.782975816041	147.860490058018	367.821551404292
1146	1146	517.593896347775	673.336130403439	116.786518235419	335.225530234271
1147	1147	528.734140825939	671.196308735457	129.784909694641	367.848472877376
1148	1148	525.342337587973	674.008270907207	161.034861839307	320.814892757607
1149	1149	518.669922375562	669.272999650088	112.149957312823	310.609047508701
1150	1150	520.040912266034	670.125365419734	125.330531107789	373.870458449184
1151	1151	527.890839058615	672.735945014111	127.021333502664	300.380822855952
1152	1152	521.119909624464	677.194022597284	142.27290978045	351.315354532272
1153	1153	519.999042227078	672.286705459241	143.596601444314	360.665282689411
1154	1154	517.237667016017	676.934692940911	137.666734515971	335.905240629648
1155	1155	529.06845617362	670.228869860378	132.689616313984	351.838167649238
1156	1156	519.647508800824	671.58860662791	139.278313686289	335.407860849644
1157	1157	522.769495235688	671.999415454446	119.748495901431	359.894117347746
1158	1158	519.837436609941	668.659884976289	117.336231990978	350.737589743248
1159	1159	526.518389174164	670.802668147175	110.016867647633	360.970078143962
1160	1160	523.823679171989	672.011019514819	126.582778090885	344.843968347035
1161	1161	523.649811698939	675.010301994683	115.205389996925	357.809805490799
1162	1162	525.8077176068	674.769395417688	154.78423604141	316.318452394458
1163	1163	523.077924751853	674.820416281912	146.278236390241	329.30737274461
1164	1164	518.739875209269	669.987830193202	136.574160779592	314.285347500416
1165	1165	527.57708987578	667.935415499645	137.991263971932	338.745080750207
1166	1166	517.610432813733	670.257057125594	129.200677307216	352.177505254996
1167	1167	526.516667720448	667.35077116933	144.445765144645	345.40049818073
1168	1168	524.179170754124	674.02508339879	137.066924888243	337.589030176518
1169	1169	524.364405335988	667.495564103108	110.785771237537	377.745357077835
1170	1170	517.859177949843	676.192166622213	126.374101176267	330.520460850906
1171	1171	520.806995858086	671.059985129358	129.279970180221	340.456789215863
1172	1172	524.943161919935	668.987924434911	161.875671880496	343.765604366633
1173	1173	525.035012465413	662.223918699774	112.950193222303	344.260669281024
1174	1174	526.226155573546	665.891422503237	116.684267237046	352.87286103819
1175	1175	523.550815951135	673.864978836451	125.679597809161	334.915145982135
1176	1176	522.523995393051	674.509598858599	119.723722945953	348.130809849048
1177	1177	524.691623586915	670.928698318478	141.458114407619	378.598925575501
1178	1178	525.249481798635	669.229544550833	129.320281361806	351.880305324558
1179	1179	522.600487061309	678.740850811575	140.588831348622	333.622902751464
1180	1180	522.675333094404	668.74864269236	114.185312787524	361.099881139911
1181	1181	517.274122483226	673.18472205856	149.501098112868	342.869353903545
1182	1182	521.00642849246	670.22611014094	129.245789987152	335.865285996946
1183	1183	518.622444111986	672.399074731949	140.898774841498	362.767743133306
1184	1184	522.713441589195	672.837100815251	124.68285821932	338.997079462769
1185	1185	534.930372294457	672.078855191937	159.264490044369	341.341815803293
1186	1186	524.73695056665	665.915468050289	126.502308569725	350.371999934324
1187	1187	524.985521953258	673.408568268538	156.88087410312	350.7052601997
1188	1188	522.010607961103	667.872988750962	149.621508610813	331.544606852894
1189	1189	519.73746955314	672.263037666047	142.72968788911	341.389560677711
1190	1190	520.711233488275	667.078386872551	141.192885610632	337.338322558229
1191	1191	520.831065537409	672.228307281397	135.499705025669	377.680111180544
1192	1192	522.457493840183	668.654666291748	125.231717866541	353.872006760896
1193	1193	522.444215487546	671.505832377212	137.398894918712	336.979673305345
1194	1194	524.909164926633	673.497734516871	122.563121874586	343.770861578454
1195	1195	530.57076156371	672.778259034379	155.501785725565	328.612403895824
1196	1196	522.356617064717	673.991162322779	163.45836557229	342.604729861196
1197	1197	526.029562483894	670.489035160745	126.139205486473	342.967686964812
1198	1198	521.180495804198	667.763470503334	126.512511528808	332.477109609457
1199	1199	519.594477041302	676.705285436393	120.248091082905	341.414297606232
1200	1200	518.706997937825	677.33652616366	96.5246876419511	347.358003631046
1201	1201	520.46361287352	672.626457321473	177.679564597411	350.696857953075
1202	1202	520.945594801205	669.518920619299	179.929025075477	384.624410388288
1203	1203	522.669682317628	667.115539070585	163.015252189582	376.95606443671
1204	1204	520.580000157667	674.586909714882	107.058602589465	336.407902355729
1205	1205	521.388836152022	673.359548850341	139.432108887768	331.301314911732
1206	1206	523.838340964095	670.954882753126	116.133309158369	360.823338006253
1207	1207	524.396555302243	675.534176411869	120.398078836262	351.93221873588
1208	1208	521.261128226345	668.595343257307	137.222620575427	332.990077354069
1209	1209	523.577255924369	671.500679737334	135.444250675321	342.636282462801
1210	1210	521.483528428923	666.632208764576	157.960452048188	350.843130165652
1211	1211	523.876936465471	672.741960474999	137.88176251593	331.240912993725
1212	1212	521.28901589516	673.108770815553	133.915225997225	355.901052888961
1213	1213	521.572030200308	666.390381646635	110.75947510345	334.139165716869
1214	1214	525.12324533297	670.327204625509	128.995512284193	348.843696177936
1215	1215	523.624576296298	675.649617741226	97.278093027684	351.584179209799
1216	1216	521.921183032856	668.249469948684	114.353793118835	348.003132253685
1217	1217	524.056739490905	676.360712712156	146.896995408085	350.140577249107
1218	1218	521.854530415183	671.1488894966	116.904900422291	353.607239762098
1219	1219	530.684057922762	675.162662586552	139.403820824183	328.834190091697
1220	1220	525.763372373554	667.603822172823	162.348111844995	328.23598932482
1221	1221	521.584766967971	668.493785897321	132.895268261714	370.729393685636
1222	1222	523.64362309015	671.012743849268	125.463569084834	379.364795977375
1223	1223	523.668186256677	670.451244576957	147.525001338815	358.190393423984
1224	1224	523.102344215465	674.117339405891	119.357068567085	337.962933828309
1225	1225	522.302394710031	678.409250909487	155.337177599071	315.079950234215
1226	1226	524.562438453086	670.555190285501	139.221031987208	333.300538321559
1227	1227	526.207076646064	677.792034807787	146.916892040394	333.617692854823
1228	1228	522.786795692463	672.875768375798	121.271421658536	348.546076479264
1229	1229	525.973047955758	667.629179131225	117.303802238366	345.549675635914
1230	1230	522.459513774529	671.911676826101	146.868467369572	342.362126092251
1231	1231	527.591806764645	671.371456756819	103.682500144363	336.161530984179
1232	1232	526.726323966326	675.331841924808	119.500945654543	345.717539661314
1233	1233	524.174202320985	677.464470403419	116.386973393278	342.749462828385
1234	1234	520.706188076773	677.176381909893	151.113923621407	362.554356989029
1235	1235	519.484054142406	674.941038285374	112.595404281867	325.677255066239
1236	1236	521.991170837088	672.131566628119	118.435724762822	326.58770653912
1237	1237	527.141423157348	672.801763374247	121.825724264353	349.142652767241
1238	1238	521.250156173505	670.2317996793	152.28011456278	327.276386546882
1239	1239	522.009778835482	668.279521949037	111.682681853357	313.623022611569
1240	1240	527.351202202295	672.449162929595	148.672078123693	317.990031916527
1241	1241	524.570480191636	666.20007250775	164.119318448533	324.956260437066
1242	1242	523.400650582535	677.173701989142	119.550402071371	325.07246750668
1243	1243	519.968651896074	671.678799218537	129.718961377934	347.709480635602
1244	1244	528.584909365241	666.890032251072	142.484457083866	349.084352309616
1245	1245	523.27497377594	672.28616262979	143.406124223703	353.639596410139
1246	1246	524.192553794633	667.918234982317	126.953796713717	372.580050772188
1247	1247	529.265411464024	672.020540735388	126.204222404082	363.781807649634
1248	1248	526.714778543934	670.96821937427	92.7102166965158	313.534964561087
1249	1249	518.611640210739	664.597641152354	143.901051604441	364.244160712644
1250	1250	527.587642541016	673.857737066014	162.983327925813	336.878204162626
1251	1251	521.733563084394	672.97544419454	147.969805435054	321.295502625286
1252	1252	525.644224273357	675.032283495739	153.944412306904	361.062444774674
1253	1253	524.9013040223	674.404360701495	134.384016838093	337.25521512074
1254	1254	522.46098908367	669.604288623995	108.217340295994	318.705633882122
1255	1255	522.568235618858	671.653745238716	132.773365419016	350.549492799681
1256	1256	519.283752510309	673.829871177937	129.104938924376	333.626228743099
1257	1257	523.994803821204	669.448586085247	133.056692873811	340.109940112951
1258	1258	525.392089026676	670.890264262321	117.401350776495	362.002665617556
1259	1259	522.030229409008	674.467704804526	126.758680083156	335.464412095464
1260	1260	517.639549804088	668.570010118754	139.001845450131	316.723743593825
1261	1261	521.701804342291	674.101834454386	113.301557983375	333.510274575434
1262	1262	521.126605240649	672.929204401102	128.94496897783	325.855519252454
1263	1263	522.060596986562	669.433009795866	141.363167625373	327.643179578392
1264	1264	525.315969803413	667.152900392143	128.647904756477	333.333928612359
1265	1265	526.709423859832	667.427086929476	116.644317602531	341.750237263995
1266	1266	522.026068738991	671.583426829498	138.397418554211	313.215016130902
1267	1267	522.679092187319	677.700218394305	102.388106501748	359.209828360739
1268	1268	530.886693529753	676.690701612099	141.873001729376	360.460415648039
1269	1269	526.416622695696	675.541134291771	136.247102737149	330.097158821812
1270	1270	517.633298123023	670.491981581709	124.464277905229	340.606530927482
1271	1271	528.200937367635	676.029767435936	133.726685727471	346.257237036246
1272	1272	524.680073183101	674.320377921181	117.496149802173	345.136048047651
1273	1273	522.764176883866	671.35672847361	112.344908586244	315.770271835915
1274	1274	525.069314853113	672.328451131204	145.386734368588	344.210329308543
1275	1275	524.654500979843	670.022762641041	146.84645420523	343.715087519041
1276	1276	523.571238970546	673.986076355016	125.664511194274	296.121094121486
1277	1277	519.771951923449	668.813596559549	137.470422032542	351.996337822247
1278	1278	523.16763587391	670.038552690908	156.059537659864	344.40399769566
1279	1279	526.031108513546	674.468896938174	131.383274833779	335.642101360037
1280	1280	516.298184057989	673.716817781322	146.090958029919	338.074727865999
1281	1281	522.041135487212	672.76410161411	115.636106060699	329.039365055313
1282	1282	521.718643753347	672.11451049874	112.929080692224	361.28596701154
1283	1283	517.817760672155	672.822206246079	133.008605419862	345.155996549397
1284	1284	517.350521058347	672.11031715546	121.472161742444	326.430326519041
1285	1285	521.02533059607	677.451752636981	121.375393514739	329.069313049665
1286	1286	526.089475417741	668.47209625786	115.990358148406	326.075996278331
1287	1287	524.0640614679	677.940202377864	138.706362846293	364.808797633922
1288	1288	525.387003575673	675.495516321873	133.493364234317	362.283569955947
1289	1289	523.155950127148	673.512492667313	145.840445297192	333.890681211172
1290	1290	519.292661144025	669.295994261963	143.525255855935	329.283992977453
1291	1291	526.379353911981	668.74208125173	120.747670206794	314.890672537556
1292	1292	521.48167002031	668.538635279917	127.696349905719	325.678015057239
1293	1293	527.656183664128	675.261797589292	128.079683566605	336.243447717777
1294	1294	524.637293554495	669.13469183578	120.046167214933	326.539300018148
1295	1295	524.248137022926	678.564011305181	120.757422740884	360.058676938519
1296	1296	522.168425589384	674.831736425606	141.075496716436	350.501427113183
1297	1297	520.089193247834	672.029312194418	156.608725253359	338.630476126119
1298	1298	520.830609486409	670.888498261397	109.296545011819	325.531971844322
1299	1299	522.754332478617	673.22691137142	99.2531174341069	359.110506200092
1300	1300	524.131607631349	672.02206385869	140.516032900565	350.828733021718
1301	1301	525.464632148619	670.95892802859	106.536635620928	335.951204798093
1302	1302	525.660204835056	669.471496987985	125.395668884929	358.209392870203
1303	1303	527.643259577973	673.717620808122	128.303567590292	330.401587386033
1304	1304	520.623953142248	669.711211808865	134.895554143673	343.104095731274
1305	1305	524.340181679818	676.396772484498	118.076263835495	357.248576938076
1306	1306	521.933217529901	673.072207293887	134.752998356653	339.320200072839
1307	1307	523.325457218966	667.747357751159	128.037133617176	313.535919011817
1308	1308	527.990915311411	670.770087086691	104.561914345673	360.509167231812
1309	1309	523.033321878178	672.679514625718	127.322075615794	345.797158509563
1310	1310	524.553280708435	672.838013921403	139.668310908213	325.771870332997
1311	1311	521.813069533704	671.747173428531	132.354638822102	390.840196764087
1312	1312	524.526510674756	665.475313173157	116.957853643659	352.318416791419
1313	1313	523.899749395358	677.302673679152	113.515956078485	355.278302708272
1314	1314	521.948538613732	672.533674567596	138.582946489549	317.390081513452
1315	1315	521.451896006218	673.9913034842	114.326751226367	360.652957435947
1316	1316	525.145215352587	674.984453272868	131.888943069587	327.153832648039
1317	1317	529.374179693929	675.099803173608	113.73770981841	336.988643866001
1318	1318	522.208961414844	668.974951411166	150.840428578294	329.610236676507
1319	1319	526.189425188663	670.371015957274	158.899999178638	369.165469851296
1320	1320	522.384906953632	674.795124841859	156.024412131652	368.147186778431
1321	1321	523.616932381826	670.270966569701	134.268349132683	323.197720365881
1322	1322	521.454513712783	673.332802656655	114.180783519967	341.19710820173
1323	1323	525.123466834006	677.051627608414	137.30693040831	343.757092668009
1324	1324	530.219627638597	672.136409796207	134.200670540081	357.596808931607
1325	1325	528.460655155093	669.334657086354	132.935891873916	378.37999616047
1326	1326	526.02741212547	667.526274220148	134.869591818212	351.545658744333
1327	1327	520.998588008718	673.524719667601	140.520677851373	345.287328397456
1328	1328	522.683358807252	670.76555664809	102.908576903153	319.70641355741
1329	1329	527.678189959183	667.678308673108	75.7324093438583	367.706052890147
1330	1330	530.380904979203	672.291029407993	145.168126488014	347.525335749591
1331	1331	523.380984601018	672.025852664099	136.702615041304	358.331995853042
1332	1332	521.622350234082	673.160407570647	152.250512660793	354.43086683361
1333	1333	519.165885644231	666.074678170691	130.87545699336	375.748653070861
1334	1334	527.044940067851	676.039285235823	134.251963560597	352.62533336187
1335	1335	517.378884022067	674.275453776563	144.88699741415	345.809101106094
1336	1336	524.378934038014	666.789294273975	129.280797765907	366.749100796283
1337	1337	526.474876123307	668.727579314916	124.875916063631	366.072987608438
1338	1338	523.03641752094	669.84277640905	148.462315787903	338.399852364096
1339	1339	520.375810967171	666.876391112557	122.894055100292	383.763393923216
1340	1340	525.21728453449	674.124015861836	109.40099657755	336.645222603541
1341	1341	522.893327919321	670.301717788431	124.819577616553	325.161901055383
1342	1342	516.764132860876	674.88771152861	127.166562387115	348.747135734393
1343	1343	521.228217456836	667.079973814673	136.511989738447	356.61144328314
1344	1344	518.649057951966	675.911802080227	123.512315983206	323.266425870876
1345	1345	522.204080227333	675.743141173667	129.285551910341	370.549292118414
1346	1346	527.918593861484	671.44661226972	140.187447658076	356.740330928621
1347	1347	521.469668109611	670.525807197572	163.503624225737	331.963445887551
1348	1348	518.195093789091	665.058066513757	122.485589360146	302.588689731269
1349	1349	520.412551274738	673.675875180055	130.21892389975	346.998457617626
1350	1350	524.578561427794	673.515848949624	154.43089074391	333.901528963454
1351	1351	521.844766286872	673.720188965767	123.813258875443	354.488168981564
1352	1352	525.039405062464	669.002301077563	110.829390177726	338.109848197433
1353	1353	519.363712199506	673.82626412408	146.576735216342	348.611361802074
1354	1354	522.134940599517	673.231907362276	171.619783563316	353.675963338703
1355	1355	525.992654923191	667.121301685864	172.851049277937	345.846726208019
1356	1356	523.339505097269	671.046933675449	119.277198971928	369.263847221613
1357	1357	523.887238349211	675.059289659694	113.919945306234	344.830760366434
1358	1358	523.346535047452	673.314026099983	133.288345142138	356.764506582083
1359	1359	521.752657972295	670.366857423532	110.222574170869	349.909497344568
1360	1360	520.835605818108	673.645390318884	121.881982890276	338.371104760749
1361	1361	525.900221352385	671.51147748178	118.942552177397	330.190109132454
1362	1362	522.741548076949	673.404598960717	133.18122640638	330.229094268007
1363	1363	527.571966508146	673.996206436606	116.851290240455	360.234524799968
1364	1364	521.91125916723	673.107458544837	136.875367969381	348.522034854883
1365	1365	518.122571261498	672.699591135848	121.160343099246	320.784652289262
1366	1366	523.562068126049	670.480074641132	134.110382438953	342.989117625164
1367	1367	525.521349760063	672.525976389029	120.972932631207	356.888661364873
1368	1368	523.404042054241	673.421515799526	128.247184369593	325.202730739743
1369	1369	525.766087549833	672.495559505217	132.819395945086	333.060046912872
1370	1370	522.216048821801	666.745718070973	156.122508186397	344.713803224344
1371	1371	525.835934697313	673.699417420197	137.154909554329	338.929622386037
1372	1372	524.576622898303	670.146841859903	123.521989725969	337.808679424737
1373	1373	523.160953643828	672.75554465892	139.872957962134	339.750239474466
1374	1374	523.69687056404	672.644374051819	132.68936385831	348.941502149419
1375	1375	527.901448643019	671.958044872009	143.49716509174	338.279099981864
1376	1376	522.977230815274	675.82914428667	165.946139398021	327.555412457204
1377	1377	525.781973799999	670.330473422965	120.771989773423	365.197678373225
1378	1378	523.262008031367	674.946577688571	159.652890885039	327.210750843947
1379	1379	528.946629431008	672.392538216213	121.967831773741	350.685056293707
1380	1380	526.25420702853	668.531644160494	104.303395309616	339.906790529528
1381	1381	521.042892362057	671.679011559539	130.562640717751	336.162317158813
1382	1382	520.665926156867	667.395218171074	122.010582916618	338.260549948932
1383	1383	525.885057472166	674.259457858495	97.5780614032983	337.275828324126
1384	1384	527.639583775682	668.280573855971	115.055200247888	327.365677752824
1385	1385	519.429572182303	672.444852901599	139.405100911117	368.5959935641
1386	1386	523.708824777718	669.519578256816	147.919139787522	326.535373493584
1387	1387	526.41875505439	667.921625755911	123.899301745505	309.671381716804
1388	1388	518.478299678278	672.716881122616	152.771435629352	339.290981710499
1389	1389	524.069501392074	668.809378032265	151.650808300226	352.212419596607
1390	1390	517.351666586371	667.610280127817	112.650737095213	337.204791242391
1391	1391	517.937422369883	668.666219657532	139.922539906789	322.589553930177
1392	1392	521.504187654961	674.609027673133	129.576461585578	325.199147984829
1393	1393	525.953120155495	671.573471391392	120.211768237636	345.441274464424
1394	1394	515.682961782244	670.614522126696	172.527061201072	359.231045086517
1395	1395	522.746384552913	668.386104254063	121.160380249597	380.994936734854
1396	1396	523.141698404647	671.561562372468	138.718126876826	329.080975633153
1397	1397	518.170111824062	672.457927870735	136.444866617257	346.618885510764
1398	1398	522.770676792201	676.942492172026	126.165604948368	337.9790195113
1399	1399	523.151758888654	673.039166420983	129.277242118698	346.508451096
1400	1400	516.007484368505	672.910760781127	117.71683147718	343.633423897543
1401	1401	524.934799239483	674.370342003626	106.194780101936	323.395635888873
1402	1402	524.387151314512	668.647419751061	94.6030723343562	355.163086390343
1403	1403	525.729313051123	672.923480311852	137.12279197957	371.612457001222
1404	1404	522.466923876015	672.94589872712	117.449081619625	339.162337668162
1405	1405	519.453418982321	676.671315701256	120.575212447785	342.164857250192
1406	1406	517.640644454939	680.076041585383	103.319281174189	353.688776445847
1407	1407	524.397506075562	677.609644733332	144.440850173805	330.928558164274
1408	1408	520.667898983852	672.105353130205	145.042604131443	359.081774498151
1409	1409	521.522898450943	679.80024617552	141.684908990601	317.115292905563
1410	1410	532.092716722199	668.034763849244	139.153034362246	337.757447163581
1411	1411	522.230803975944	672.455241791766	135.345709267478	333.75587344865
1412	1412	518.129864835331	670.174274841092	134.076126174405	316.665121087133
1413	1413	525.322662444056	677.734633448216	133.610011433681	349.994999739378
1414	1414	522.641247148507	673.864978283295	150.673395343938	352.252559397113
1415	1415	520.185959554841	671.339233164222	139.630519733011	328.517491333959
1416	1416	519.423339818014	667.72289090894	138.770369425568	331.040553669992
1417	1417	523.459545487263	668.977878527329	117.53864910993	338.225746891502
1418	1418	522.69401918611	668.583675468775	120.18826284166	350.467819559727
1419	1419	527.574779273835	670.015850805577	113.14704059514	339.668639230255
1420	1420	518.681738800402	672.942523459623	136.640552062531	306.262240737371
1421	1421	528.171682937002	670.154086925914	137.390220390528	353.641769443599
1422	1422	522.820255577544	674.910943455051	157.351258046079	346.225202103979
1423	1423	522.846412051816	675.10412326686	111.643831703529	351.749796861151
1424	1424	524.35247584472	673.621413443937	126.192564120636	342.918899576347
1425	1425	523.770056953048	668.334895626634	81.8117340160147	346.2685449341
1426	1426	523.882211870991	674.050917984603	149.395016716859	324.265877556568
1427	1427	517.642997336589	672.861887333977	120.972015164773	339.416950985141
1428	1428	520.155836917764	675.975488261921	125.138738058567	348.020388767265
1429	1429	527.654980777572	674.131563017612	111.414691022099	311.542656877767
1430	1430	523.553131902882	668.706884686281	124.201704532292	341.636201220158
1431	1431	521.642244679075	671.447643918985	144.660334659715	351.995077122631
1432	1432	527.24715523038	667.391695582399	115.160355072779	339.329498557271
1433	1433	518.906392805905	673.667183403599	100.456363913012	339.520487206434
1434	1434	522.416442885399	675.142870530731	124.634723068324	375.356668631019
1435	1435	519.246256535616	668.820290034768	154.990696387353	337.458228763654
1436	1436	521.470356956507	672.172114491546	136.302749962559	366.486605781152
1437	1437	522.106519982398	675.556808957247	124.019274096736	333.24589889034
1438	1438	521.764076639155	674.286470344155	129.492301728249	346.684107976927
1439	1439	523.032213775267	672.77336273818	137.870087925916	316.483003857663
1440	1440	530.920914434816	668.389501973608	155.057625017049	329.185528108301
1441	1441	521.539034112937	672.286844519165	142.772473863072	358.703618369145
1442	1442	518.522848989581	675.435225288339	124.443667772035	333.640659384957
1443	1443	520.709515951492	674.932454441267	125.557629437221	362.740959308696
1444	1444	518.864727257819	672.121969792954	130.764449124609	334.871807827624
1445	1445	520.650186543587	671.095100942372	150.32389959525	375.715190350513
1446	1446	524.502255003744	671.051230035572	127.223239098298	338.511938230439
1447	1447	522.735444070168	667.899466830654	108.233130653503	332.400866793894
1448	1448	518.855134459886	671.786294014611	165.5268512263	320.77290176414
1449	1449	522.716146442731	674.842978228482	120.813124373608	348.39379439865
1450	1450	518.759776213479	671.270811377768	109.446233919153	328.884555142352
1451	1451	520.744082142804	671.209114618605	168.735431630678	371.709364755305
1452	1452	518.117229985796	671.168722826008	163.433490209037	347.219769903251
1453	1453	522.665351252548	666.983737973055	150.945063427262	313.605748974311
1454	1454	520.997250480318	671.101315191405	141.842786010915	340.913279629175
1455	1455	521.507210513015	668.354640616686	135.95723623014	357.900406626449
1456	1456	527.949832574836	673.741050952759	143.866710325065	336.987256650963
1457	1457	527.940002613439	666.923898118637	144.752876302408	307.681937827002
1458	1458	517.888954290599	668.841010237382	133.016851497559	340.862000902103
1459	1459	523.90678154437	667.323623844715	106.079053353726	345.40990907372
1460	1460	522.811085320075	672.775808891265	113.949464903982	333.247902096779
1461	1461	526.080259047035	665.959616726322	106.309601819737	347.663861415085
1462	1462	525.319146533539	673.520335285738	142.19382540437	330.348562921958
1463	1463	521.66145413637	671.743364913793	146.360650386339	341.253770980095
1464	1464	525.671690359112	667.258041553438	144.327712460472	347.726980195175
1465	1465	519.678871492743	670.843637989351	118.347735031969	318.270238431276
1466	1466	517.124172073095	676.286955817419	133.160531132931	330.298460098025
1467	1467	527.918151977697	670.912323045186	122.914373254098	357.328350501585
1468	1468	516.765945136388	668.174229077429	135.256292887771	362.087488109538
1469	1469	522.556861036443	669.279380026641	152.10971036284	352.437488725078
1470	1470	523.195304924942	664.92302881147	101.148749733665	333.185766208883
1471	1471	520.726221645403	679.381731576733	132.571367243942	337.20370993714
1472	1472	527.660648283917	672.952643324818	154.670803436199	353.229512367935
1473	1473	530.811279562992	667.730017217595	113.128430066086	351.865681727129
1474	1474	525.834794601576	669.459259112783	113.495527542933	340.147968490843
1475	1475	525.973695865623	667.748895238573	157.078902373571	345.677128768545
1476	1476	524.447416657362	671.664933462184	160.416917014391	359.384013944895
1477	1477	523.065862208098	674.65449165068	130.872845060386	338.365137840044
1478	1478	521.331039245914	671.301174571072	125.589188435689	351.227482114393
1479	1479	524.461924095207	672.569819073719	109.889517623818	362.18980162971
1480	1480	521.336858845084	674.169482076866	116.248064754718	332.516161061041
1481	1481	520.274586160894	670.701976827275	122.216391834398	356.327898964322
1482	1482	521.297674542693	671.251973186595	122.229244192864	361.839665457359
1483	1483	523.445203804611	676.099819621191	116.444083008667	364.07811685386
1484	1484	528.10583235689	674.896954673735	127.393405207213	348.135923109029
1485	1485	523.923619125306	673.973961999099	101.93671414481	365.099960168198
1486	1486	518.905371560674	672.836132670649	116.146824925934	351.158837303041
1487	1487	520.691168471382	669.379512885678	157.493293727474	344.58130428767
1488	1488	520.294018552602	672.540335207897	120.46620860587	379.898750946862
1489	1489	521.875235435542	670.064110654296	132.615850116209	338.017456428895
1490	1490	516.439829206602	677.720100971371	156.854809631418	295.881780234738
1491	1491	523.458157842659	668.809564345964	106.425834449136	329.91539957602
1492	1492	524.771301598216	674.577666837669	140.629383318589	343.783654982946
1493	1493	525.997721717544	673.000795344038	130.726488269869	326.599775976754
1494	1494	517.689455458027	672.603583902445	105.537295125696	345.595740468332
1495	1495	525.499147402847	667.778166357136	129.453541701276	384.293023439482
1496	1496	522.724647875869	672.26359735349	107.495534267613	331.630618557697
1497	1497	525.55387280772	668.255499438352	122.918747389237	365.373007535446
1498	1498	526.563177910237	675.735055233394	140.941762266906	357.683711789097
1499	1499	522.016795896501	669.155074509156	118.879230130345	363.658513015773
1500	1500	522.989049523082	675.102079719652	118.549133942228	346.376829503656
1501	1501	522.454735560654	671.979618632398	120.401364674751	346.0948373343
1502	1502	524.991279076056	668.239618592535	99.0479995099308	345.208143837007
1503	1503	519.665152159962	670.405631062163	138.220811882746	325.971059931665
1504	1504	521.866782171095	665.271324936665	126.998777857477	368.907503545751
1505	1505	521.044805214153	673.996433657409	134.444454794056	349.579414320507
1506	1506	525.30347133239	673.450481671856	134.129487041009	340.943348869379
1507	1507	525.277663274749	671.600545130104	146.396793190577	347.562142915513
1508	1508	527.079846125615	673.162581872532	121.994093938554	341.706788599812
1509	1509	522.367917982206	669.733985467184	128.465738948779	320.715933024923
1510	1510	525.692450615979	669.043444633705	135.607613333153	371.149107265016
1511	1511	519.755222916517	671.503169750495	134.839689460897	334.388004276932
1512	1512	526.190250045955	666.560128376829	123.42244535933	335.833865800917
1513	1513	523.609187980886	672.231355338383	137.736254180804	365.605306904286
1514	1514	524.158440019376	666.215267385867	108.311952409639	340.62501286039
1515	1515	525.581860567603	672.313034013141	139.223778783407	373.432140060376
1516	1516	525.217605353805	668.050942470633	122.57745177445	367.272221770555
1517	1517	518.82247881721	668.44293731432	140.904616755143	344.975285284573
1518	1518	523.886875763662	674.344577957595	162.752691308051	345.505037042597
1519	1519	527.069819748962	666.000955123686	133.577946905258	325.808500721874
1520	1520	525.010074136587	674.540944273209	170.798376071448	354.849639396193
1521	1521	525.566178806723	664.506518592607	137.561161874275	346.280779081247
1522	1522	525.70981578643	665.977601283785	142.012992452192	346.330053417665
1523	1523	523.639714301019	672.08985939057	137.639282850583	317.159457965019
1524	1524	515.700234150245	670.813426810917	94.917337606375	336.995496673413
1525	1525	526.781529822829	673.974955983374	114.338897067325	367.917404863179
1526	1526	521.979780505871	672.300300789896	122.219518847658	323.60511872407
1527	1527	525.331291776595	672.515464784309	150.291637600858	342.173344830301
1528	1528	524.568060562397	674.490033041534	143.623677020302	327.825864632752
1529	1529	520.489124425354	671.32841704827	120.306557305724	327.452011889668
1530	1530	521.37512181698	674.730059260847	133.14293658818	331.842559063684
1531	1531	523.730757183894	671.781352741204	109.569223831097	345.34698149818
1532	1532	528.130952918176	670.743850613283	95.7410685951054	369.644781399979
1533	1533	523.18439028375	673.34860132598	98.9812878720942	339.777619767931
1534	1534	520.499874644423	671.2964549651	128.548138696936	305.458592508523
1535	1535	523.190466807571	670.714082467647	120.885551541289	332.413029435161
1536	1536	523.778333341846	673.487716292006	117.947896524219	383.352892533727
1537	1537	526.60838339775	673.658237744088	126.603393437987	363.525778638828
1538	1538	520.501032999116	665.409478607022	126.419862900562	320.821846099112
1539	1539	518.532515704298	674.798182507715	129.025001777244	356.831900567353
1540	1540	521.217425518779	672.860456995221	134.117822007263	312.510972492885
1541	1541	523.607500739111	666.939046204759	154.855309370054	360.12352560124
1542	1542	518.793498979164	671.948801673205	132.282938565716	337.360630991472
1543	1543	526.574841109928	673.018693444477	137.731605658774	340.075262049016
1544	1544	522.373303188178	670.834230342349	113.740959021314	323.532519803108
1545	1545	521.039968657721	670.31239587511	119.555915812659	340.508030046574
1546	1546	522.961053170147	671.458487780532	124.640051690264	339.455371136097
1547	1547	521.490232877209	668.097734272847	127.174428779247	354.546710198111
1548	1548	526.752951174395	672.319089975102	129.546079482172	387.091093855887
1549	1549	523.493303904332	668.682528762217	111.713062886527	358.356910321343
1550	1550	523.761630280216	674.615126042002	131.277283165821	348.618030574681
1551	1551	523.461822709286	674.310982425076	145.52797588463	337.404731774124
1552	1552	522.740957128101	670.199217395908	130.822400020464	348.559784928184
1553	1553	518.108796697279	669.127536912674	122.210287455652	355.557508464529
1554	1554	528.22226159771	668.357209183782	133.648278528335	331.285074290753
1555	1555	519.042752950343	675.474592015752	110.112143516279	358.705468117034
1556	1556	530.432121493963	671.605034373969	156.147496482108	342.322866330001
1557	1557	522.748928484873	673.572370510633	108.747193652015	296.386305240064
1558	1558	521.056752505895	672.444989738775	123.406886491481	330.151982247583
1559	1559	523.577126279095	674.866093974881	133.223952011715	353.314800830295
1560	1560	523.838949479091	674.237476070561	133.852555620652	380.540836820122
1561	1561	514.3780875935	674.811671728648	131.376205433155	329.44257854773
1562	1562	520.664027054992	670.407351139734	135.596982703681	381.525219289266
1563	1563	528.578147442693	675.264336366643	146.323681647783	352.645740641678
1564	1564	523.71790514426	670.168562669033	140.742490758119	327.649700125041
1565	1565	523.45979030554	669.171620314254	142.342203862072	319.866832514019
1566	1566	519.941920586933	672.20117394046	158.030509084269	359.738745456766
1567	1567	523.098101549236	673.616413256997	146.553802488721	373.625255733368
1568	1568	524.594605687684	676.713797094724	161.824921990575	334.351676046908
1569	1569	527.506555645683	672.62971995327	121.339256724746	363.299479145264
1570	1570	522.480562867029	675.361487394147	141.377756496832	344.260868404702
1571	1571	519.791107945479	669.251887390583	113.690113883186	336.091317544693
1572	1572	523.439677162694	669.221425967821	94.0194054398971	322.419829083274
1573	1573	519.714459387043	666.96515610059	111.999370131834	337.268731754619
1574	1574	521.841465234042	668.37013712784	143.979548171479	351.281283427357
1575	1575	521.550911478621	671.563525833074	99.6997677343367	395.450236605117
1576	1576	523.172362496959	676.941107733521	164.78500541737	329.793994767996
1577	1577	526.466320514527	673.832588478593	130.337276247329	358.150365892144
1578	1578	522.961749521501	675.696063542835	111.354335364178	324.255084974498
1579	1579	525.995388796892	672.0423279999	122.473454862112	368.417478304922
1580	1580	525.654281859559	669.983026237849	111.973025164948	348.371882566517
1581	1581	522.587629481794	668.485092401789	131.41720781484	374.004159364775
1582	1582	520.175587860105	677.213041981721	130.219602054288	336.714056173574
1583	1583	517.732879639247	670.382438358508	135.100367338158	348.665820957061
1584	1584	522.374642956391	670.948134147	104.214200472206	342.665094036145
1585	1585	523.524169843	673.361039346878	142.955651567789	373.141006618467
1586	1586	526.930901208121	669.41157773035	149.417606201075	320.949228024907
1587	1587	521.25481380925	668.903000889674	154.529898329841	356.549555030826
1588	1588	528.614079860143	672.068818309539	122.496754953102	357.819651907047
1589	1589	525.887157001983	675.612534300537	134.156085479379	345.79074160256
1590	1590	524.731705868981	675.242574292426	139.066125520984	333.771253755416
1591	1591	523.043470625124	674.08126210448	148.953243318995	345.393874132341
1592	1592	521.790062659959	669.389271344957	122.136509170593	333.002060491756
1593	1593	525.948024425837	674.003849935545	129.025900135098	335.760444036042
1594	1594	518.644312713665	673.328571769694	127.680497415372	336.207815946461
1595	1595	521.971294503927	674.568635954864	137.455238586253	355.30526866532
1596	1596	523.627542483185	668.942493981401	143.589581335884	336.724314509622
1597	1597	529.252752334867	671.948643956976	110.112210551788	357.930059103481
1598	1598	525.453573091209	669.481574386443	117.955385695786	349.726770497506
1599	1599	529.930434854698	674.753638507715	146.566924909816	370.675592847756
1600	1600	523.944993048774	675.351646008444	112.792325569747	364.76536304661
1601	1601	520.900807433371	672.793082565081	121.538797201302	369.793155527554
1602	1602	528.390115087068	669.059834076088	115.947066343879	369.158718918251
1603	1603	519.129210803395	673.625562902809	119.695464608676	357.510290645712
1604	1604	524.032184801147	671.133971504719	135.531118450149	336.323979181335
1605	1605	526.680730869036	674.978644938597	106.385288636606	336.848434045026
1606	1606	519.920847046884	667.298958110321	113.522898742058	341.685493879545
1607	1607	522.768852280037	671.173956672195	117.600287583275	365.917633988378
1608	1608	527.688649206959	676.56446728001	154.673987498395	335.464396494923
1609	1609	519.995695956434	665.714825830252	114.886724868802	328.360595597569
1610	1610	526.031773553162	673.902769510489	143.808831552859	342.097652127784
1611	1611	518.212057843634	665.619909315583	129.779999977295	352.894992802265
1612	1612	524.033990742988	674.724098255196	140.284373869465	338.431624510383
1613	1613	522.01913350843	671.092344580828	160.29905511804	329.67085600973
1614	1614	527.353629329679	671.834494330456	125.080426325989	357.903780033961
1615	1615	529.157082997346	673.784315908344	129.937629337253	351.736021857626
1616	1616	521.534206175418	672.458711112076	109.744312548123	360.104001860858
1617	1617	519.902869524752	674.157974935038	132.250773562187	388.488221143189
1618	1618	517.042405621791	679.443617443563	106.036647780334	324.315795813977
1619	1619	523.770249484322	673.167868132514	127.007887813639	313.915884994262
1620	1620	518.555803838422	671.901648728518	124.164089866532	345.25988121362
1621	1621	526.020627696435	671.770041848907	146.799468339529	323.38689388593
1622	1622	521.199528300722	671.711433330755	129.596985627602	333.021319452664
1623	1623	526.72423207606	674.214863224611	159.909000800764	354.621522459192
1624	1624	521.321343955359	673.311895970641	109.37782538645	342.365994878154
1625	1625	525.739161320073	670.552056543213	100.94917710373	337.670592913487
1626	1626	524.971305014247	672.55479586026	155.446067330997	344.827394353959
1627	1627	521.385167220899	668.663949735279	137.42117898361	344.618903168713
1628	1628	519.201022510738	673.682055237916	153.021562960548	340.676324769007
1629	1629	522.86105016675	674.317065527009	127.300620190206	345.732441319651
1630	1630	513.964669435824	672.548912567556	126.255544308104	343.070464819549
1631	1631	528.163781044883	667.912418630634	146.975371434334	358.496619565574
1632	1632	521.390792184096	674.81014361357	121.471496113404	362.818463255667
1633	1633	525.454343621981	672.192982371176	144.752567215553	374.510543756058
1634	1634	523.882394673224	666.570802454011	134.698379772071	348.81070329415
1635	1635	524.535232091366	672.860784487599	160.844445798099	329.451353079685
1636	1636	525.678743472841	674.208585020579	119.483551626219	314.546349563193
1637	1637	523.719515400113	671.02541027026	150.879499982704	322.929869458455
1638	1638	522.985391493618	670.327038127865	113.545634396595	342.759220688773
1639	1639	522.176945924606	672.004216287643	153.155506120532	312.706141737163
1640	1640	524.752104083739	674.838480185404	97.2214271483721	351.289872795442
1641	1641	518.656509197792	673.954054093251	130.726168792377	366.601828066945
1642	1642	519.542530385543	672.730447272718	128.418585217176	355.627471851328
1643	1643	521.272524431542	670.451533156042	94.3358780944039	349.053024434065
1644	1644	523.795026337637	671.9937377686	123.128034152911	399.746619422863
1645	1645	522.959808329807	678.529797873533	129.281884771816	329.132910809656
1646	1646	523.023505546963	676.40677126072	157.718212168877	326.594498472887
1647	1647	518.243672802164	673.812867897962	114.277085750527	369.707952803293
1648	1648	527.234200158024	673.741431042965	146.839631699855	333.482968037768
1649	1649	523.329481300606	672.371649266305	127.310554600108	344.561658465205
1650	1650	528.236514633965	673.515641641104	132.441870866324	350.024116433065
1651	1651	519.906783055161	668.646354886771	128.664199536604	336.64219330599
1652	1652	521.630754324903	672.431845248394	127.141384103946	329.002858671562
1653	1653	524.509422032911	665.285230030647	110.891496240958	322.322264525061
1654	1654	525.015309065708	673.036976676154	114.435502604473	364.194461232356
1655	1655	524.016619242255	674.792410234736	119.131629677923	313.103775865512
1656	1656	522.738746677591	670.421235415957	110.320279380955	341.106486800679
1657	1657	524.658661690111	669.026567334952	105.169111018097	332.605072369021
1658	1658	525.538589686526	671.51550510486	144.797568886911	323.652971689508
1659	1659	523.067334995801	678.007335263304	156.443178986528	343.896929313917
1660	1660	518.836813873972	668.119782627809	142.622801227745	368.153541426438
1661	1661	521.578911635318	671.053966402437	143.371422648847	338.494509877657
1662	1662	520.096875992967	675.354221597957	151.098834441604	356.529063511503
1663	1663	518.412262965441	674.544203842289	112.233140665817	332.330007633423
1664	1664	532.541872423161	671.218879497206	139.216069541187	367.395066428558
1665	1665	524.727387547126	671.20159718264	143.650626506627	354.263697226415
1666	1666	525.657526827654	671.799816919055	152.007643299926	349.628557502508
1667	1667	527.048839224182	668.384794282523	143.13637550638	372.701057689844
1668	1668	522.921858805176	673.214794081168	101.611241896358	340.523421698557
1669	1669	518.878216320625	668.208232467079	104.876440694661	331.541888583215
1670	1670	523.109338284422	674.988101492219	141.909171370007	321.855964533591
1671	1671	525.987172986346	672.309917801842	127.193045428423	338.102386665255
1672	1672	513.188734496206	672.4541718769	130.798935598327	344.649207802581
1673	1673	523.197196720719	668.099592442632	128.512547792774	360.080518643123
1674	1674	519.869589074468	671.78633076815	100.543396718036	333.492621448167
1675	1675	520.222580722535	668.664613781219	148.13203544106	352.825948602293
1676	1676	521.850787583432	673.744836353172	157.233585210315	334.488307155872
1677	1677	522.838204196926	671.810255121404	138.171656860406	314.264411395091
1678	1678	517.096692922975	671.307139501403	143.597362027037	350.941399289435
1679	1679	522.492355585508	666.87051270958	150.255631334322	325.948218958228
1680	1680	523.612948885034	673.655515406285	168.164257707582	355.078297841275
1681	1681	527.708848511186	674.176050939172	104.901958857947	354.279903703199
1682	1682	523.728889938645	673.777502737441	141.81101449023	333.909449719581
1683	1683	516.955109497241	670.929169673515	135.254953813271	340.793625824578
1684	1684	524.02484548123	674.269523957424	109.164531209001	348.764711197891
1685	1685	525.914469178687	671.73376939216	123.421944885523	361.704660439328
1686	1686	524.506678130487	675.956710662433	164.794028872089	352.389821011876
1687	1687	523.278221254187	667.381341589934	116.929304028831	340.988977170812
1688	1688	517.754510603082	671.883339178698	130.254201128269	320.349528057399
1689	1689	522.652978461245	666.629826545288	132.123933160785	375.270457822221
1690	1690	522.389801133634	669.760962207824	149.159531230683	323.859528351864
1691	1691	524.896084477493	671.225508537691	126.635118488653	345.160375496269
1692	1692	526.049574368669	674.968282593273	135.625789570581	334.394656975336
1693	1693	521.361367190205	669.798954312059	152.091092527637	357.347454507881
1694	1694	524.21074270288	673.63426002617	164.531369858799	358.933083677501
1695	1695	522.628240322827	676.014575552913	124.837262885174	349.259579271765
1696	1696	524.631379155337	676.588800774858	106.793274284186	358.809206377728
1697	1697	528.602077177241	672.278995178767	157.67133875756	356.814917568535
1698	1698	520.578656085403	668.591040743729	130.739303853186	343.744671314188
1699	1699	523.760495212627	668.661259404757	111.969737796845	346.910062567965
1700	1700	516.111398591702	671.151449718422	147.112149680673	318.016346329689
1701	1701	523.594775879579	676.094446407703	117.443443395155	343.706398269734
1702	1702	519.291530982912	670.434613655824	157.321730550774	322.747610997429
1703	1703	526.904618293274	665.578586086337	161.509891055856	339.856300488028
1704	1704	524.784852812547	668.295659220806	132.093453846644	318.584369837367
1705	1705	521.27826937236	667.495496604062	141.014471603621	354.67370818569
1706	1706	524.156255830915	673.620911290897	163.576309674767	347.998204502872
1707	1707	518.711286708923	673.758974061501	100.502257043475	334.338529277911
1708	1708	524.383322920597	669.992144268701	146.718269127396	330.86303398906
1709	1709	526.388996931467	679.606256604911	143.598634900381	318.032222173801
1710	1710	523.296281805876	671.797914102352	129.675361575866	321.532093451158
1711	1711	521.032446358248	673.389333311238	140.596696862624	334.590835595949
1712	1712	519.009770834219	674.010878725645	127.035501459745	344.567520333676
1713	1713	520.920086405701	673.688818251858	102.199017419135	329.082863862664
1714	1714	531.339523634009	672.329624971144	145.813347662798	366.204770859674
1715	1715	518.913543836946	671.441620510228	121.909205661326	343.457994271637
1716	1716	523.291677971278	673.098259266371	131.523610331874	363.125469857941
1717	1717	524.935463413277	669.753703843206	119.160118457915	328.264114884942
1718	1718	525.427232787565	670.064063039754	118.329009784349	324.039408634551
1719	1719	524.792777741408	670.177164704223	153.390542655706	356.968690617703
1720	1720	526.145484303599	675.067545999933	148.12308283683	325.274359103406
1721	1721	520.254386328155	667.752057845603	128.709650084909	339.66266656468
1722	1722	521.377796173066	669.658225783858	107.193352302484	348.106680257598
1723	1723	522.464753550461	673.054597067821	130.61008620567	343.636126473018
1724	1724	522.42595191254	675.069373368968	88.628204958297	354.11720567205
1725	1725	523.826873696622	669.276165955325	119.823034350214	329.206820557432
1726	1726	524.393433290319	671.976045663105	148.384275402505	317.449954619504
1727	1727	524.893624304639	678.294198036562	113.49205261928	356.484037298494
1728	1728	525.550296900838	672.925372175118	111.518397414846	357.073584259057
1729	1729	522.713636964586	679.119940650478	143.264776370906	324.413765531854
1730	1730	523.484898909137	674.116627418426	121.55957819892	362.42209075123
1731	1731	527.008476583379	675.725248925313	122.239662645706	315.056338867392
1732	1732	526.082365610439	672.253346500488	153.43987874009	347.118534491263
1733	1733	527.499920075348	673.525325491726	121.071033682785	320.978216727322
1734	1734	527.405244438604	675.249513278232	128.82084445524	334.253088829409
1735	1735	527.201164135459	671.4854252797	121.69940560078	336.354984058746
1736	1736	524.187692883273	675.006759480762	132.681926469258	344.473335398546
1737	1737	523.069003182751	670.565295687244	126.127167853841	336.586214735179
1738	1738	522.812197754877	671.872660405661	110.76438374568	351.0440906898
1739	1739	526.501231074853	674.276345728237	159.153299175233	334.087322632166
1740	1740	525.717362348322	672.948128903044	154.424317071035	327.32416353738
1741	1741	523.569895971464	670.618634297251	101.16103013783	360.903455524809
1742	1742	520.56955829167	671.122231560765	124.215844578245	334.584186365139
1743	1743	519.091030091805	671.514526216848	157.478509754164	342.226019888383
1744	1744	520.888993002552	669.90254829341	113.748010609216	339.339632402276
1745	1745	525.391530940402	667.496235934537	165.89961137756	342.425734256584
1746	1746	524.251081701636	674.610038512816	116.936103855332	352.202553692122
1747	1747	522.128695555656	676.454853685408	109.47299432919	313.924113764754
1748	1748	520.27357790211	672.232146434995	126.887004278115	356.185036967669
1749	1749	522.121925242936	672.58261057798	162.377838244372	343.322574268227
1750	1750	526.794499514353	670.292323938517	121.191489259926	320.611891182404
1751	1751	519.060472309122	674.431549545974	106.551310649184	328.386063670385
1752	1752	523.614642999466	671.850515831386	140.546867260415	340.4991073651
1753	1753	518.680971012075	673.871902391544	123.463694225314	348.572466026401
1754	1754	528.277438521099	672.232997981013	137.992800419494	345.487708437733
1755	1755	524.833695496497	674.451792152647	111.432947793113	337.630551698095
1756	1756	524.333355484461	666.280445091489	121.043460383396	348.027443765518
1757	1757	525.535224345668	675.132291107789	152.797260498306	373.851775292752
1758	1758	519.666556023712	673.684459797868	148.605771131692	354.264415192487
1759	1759	523.088647564261	678.944378858415	133.843285015397	348.568416942459
1760	1760	525.833818325923	673.434357852302	140.067403103744	384.956560375535
1761	1761	523.158439363168	673.271959617187	141.370381327972	358.164333485361
1762	1762	522.869354649061	670.262335495192	148.72614505718	370.879039637051
1763	1763	520.498334743788	669.2426133505	126.204720943557	350.014824142912
1764	1764	524.873981906853	671.327037566354	120.179357517747	343.194695059443
1765	1765	524.646387673243	678.091419165934	131.022890462978	352.712959312652
1766	1766	524.489940729999	675.3474924531	105.33790461693	315.326009738392
1767	1767	523.321747069457	668.97938882122	141.535766593901	294.132478048268
1768	1768	525.101048096904	677.209214223695	136.259104882222	337.540044855608
1769	1769	519.242543321571	668.709111211851	121.802636834902	360.900695655357
1770	1770	522.430008069993	671.158541670138	117.510849061528	353.503734736721
1771	1771	519.63530755429	670.832839548112	121.182888905982	357.986593733188
1772	1772	521.039250817754	678.291283816892	109.49162591296	331.331489657868
1773	1773	523.305131224107	675.137408092952	128.926428848164	333.429484812652
1774	1774	523.504203774179	672.551815286123	120.981498931308	340.510058550985
1775	1775	521.137841948581	671.561244114457	137.69949895454	371.559070373592
1776	1776	519.222327236684	672.596299551183	137.676798609299	341.379197056765
1777	1777	520.818380515711	669.499536823033	122.485462539627	342.07378292965
1778	1778	518.62353890803	674.678021156536	97.8549339628798	347.514212672582
1779	1779	523.832163022843	676.559231016862	110.524000465925	319.142252007257
1780	1780	519.540964257209	672.940303215304	114.69902589686	336.068844690555
1781	1781	523.291830473755	670.673573388462	117.649450581814	347.038011045089
1782	1782	521.725556943582	670.62931829445	136.47495972756	348.822755080718
1783	1783	523.354217178888	670.733009705536	142.567861018663	338.728353009851
1784	1784	522.61902908746	670.642176666373	118.624595687435	323.605629454175
1785	1785	522.365133491708	672.766738744228	151.567701508336	329.173481898508
1786	1786	528.123631715531	671.943087210227	156.868592357355	366.570749050574
1787	1787	519.377818628931	676.959057724663	166.842369417064	339.627456586478
1788	1788	523.167509271967	671.177411806576	132.266783607473	348.035472949322
1789	1789	524.883444061109	671.899935901761	142.94978674234	323.177418266888
1790	1790	524.36596706874	672.771916512956	142.187926341164	315.884007622402
1791	1791	524.624308564185	676.447746071221	134.823506586262	330.389592435705
1792	1792	530.27634071086	667.607533255599	118.769009192552	344.577802301842
1793	1793	521.40719199907	674.894535020469	112.932852771968	364.026336209795
1794	1794	525.66929407535	674.037612990719	105.115730952806	336.167102756049
1795	1795	524.864619021211	670.066093014158	128.08364147013	330.555857690836
1796	1796	526.223676072568	673.617753581219	136.204687167609	313.952616356717
1797	1797	520.025259502081	669.104275956459	130.388384777664	340.428509686272
1798	1798	527.307696560119	671.746589698376	135.763507529719	340.966100048441
1799	1799	525.73981680389	673.931297011835	135.045218674178	340.697900048104
1800	1800	522.853220898972	674.499846127467	159.575810836108	333.675766868832
1801	1801	522.731000306977	668.65086451287	134.730797993726	313.593549311318
1802	1802	531.29474207758	668.966293234033	111.526473540875	341.820644363407
1803	1803	518.603391400035	676.286441234458	105.825808252141	347.078408072296
1804	1804	521.851786391901	672.87975593168	120.906667528372	375.866444204807
1805	1805	521.352637959901	672.090951182881	134.025789330397	335.41197827533
1806	1806	523.307725901142	672.504757116788	114.491425673082	375.656360503697
1807	1807	522.996437857881	668.105754623848	152.017914924015	334.308868107302
1808	1808	522.842479343062	669.217251951158	106.941020632246	340.027655115123
1809	1809	519.479143274822	670.00716566317	98.8092363998543	347.200488564522
1810	1810	519.475686417275	667.329645525572	130.453770781664	358.140486968927
1811	1811	523.763021629393	674.395230709535	127.324204942631	380.727051490465
1812	1812	525.366619628877	677.227688336707	128.450740990771	375.934512453818
1813	1813	519.89935009551	673.650575549638	115.714915007637	316.1618894659
1814	1814	514.234546006533	671.800661613756	176.009690615232	350.351589862672
1815	1815	528.121175113984	672.960049781537	110.389628467859	325.745699089045
1816	1816	522.069303206704	672.83666632566	145.852566914129	341.584656969336
1817	1817	523.835261643837	674.538714485724	109.818140695763	292.128761368206
1818	1818	524.387797264948	669.425442411622	114.365622064572	357.030754712543
1819	1819	522.11228952774	673.49011926307	134.899421383197	341.187468618546
1820	1820	521.161776131815	672.939287776932	102.696433535517	355.042215293415
1821	1821	521.777930933395	678.857409322579	137.488273890137	346.578439336305
1822	1822	523.267507135361	666.323326442329	108.387153982256	350.738209217035
1823	1823	526.354714896141	671.038312586406	162.002674052751	356.577701702345
1824	1824	522.974308778334	673.417788198345	110.522778719185	337.366747557259
1825	1825	518.965492148637	668.512823398894	128.161739426825	332.78858364505
1826	1826	525.8339381048	679.136972986342	85.9500025612176	355.466138243717
1827	1827	523.615220642149	676.849176153816	151.42155283204	336.17678599053
1828	1828	517.86255412619	672.937531246037	126.76422551167	321.952849908945
1829	1829	524.65934042411	666.378910933612	122.634512623967	358.556719599696
1830	1830	521.646681851388	669.667603495416	108.30053993715	347.072209995161
1831	1831	526.711648119747	669.400790194309	148.726819668069	367.984028432213
1832	1832	518.671261177265	674.266916361928	131.023587354244	362.355014175258
1833	1833	516.682888273131	674.795455758681	125.776265269392	318.430272465963
1834	1834	520.247422667483	675.557142038036	145.350367192356	323.691298309121
1835	1835	524.133273890126	677.167758411937	120.347186473646	332.124373292888
1836	1836	521.582067897827	679.629047637931	134.966924168912	327.812283052767
1837	1837	527.436371456563	676.01778238083	132.937763002473	326.254604790807
1838	1838	530.414390737287	671.759745971214	160.538314431756	334.636846207717
1839	1839	519.708127485989	674.506329299612	130.624016110548	346.7903062775
1840	1840	520.936371598331	669.695467643861	134.546098197594	337.846506532979
1841	1841	520.876672852133	671.308779907104	118.149700255914	347.74490732941
1842	1842	521.341412001849	667.886054275275	101.468549334796	325.114544776291
1843	1843	523.08562306361	673.279117189772	117.041857914286	336.246902421298
1844	1844	521.318045170198	671.062609852819	149.752624007988	333.068675385079
1845	1845	528.203980750229	673.171230736696	109.295388355527	330.163701608958
1846	1846	525.720060588321	670.929580649371	121.615497917755	334.300664334559
1847	1847	519.328639903494	666.785907330803	151.87874120639	346.482984655468
1848	1848	521.951628127072	672.492173136163	123.097283878226	351.516196727359
1849	1849	523.617805850086	668.61892973719	127.130401807865	352.0540835608
1850	1850	521.060296173555	670.974238197843	151.590819907304	313.375783780382
1851	1851	523.345965837108	669.113492416446	107.065832535481	350.977355646449
1852	1852	524.571647941237	677.491452936709	164.654202003202	361.862474601411
1853	1853	526.528984286103	671.327666130256	114.630361459932	373.23376067652
1854	1854	520.352612389029	674.199119435759	116.568600494545	353.61871869161
1855	1855	530.233745490045	670.157784465897	140.686467795821	335.53501060066
1856	1856	521.466094495958	672.666765227304	138.504671582568	352.477630393916
1857	1857	526.053523630042	674.366845474467	137.217229078828	348.008111514749
1858	1858	521.995091239455	669.204737741436	117.897879222573	346.877790455301
1859	1859	524.655728546877	674.313672171371	160.527958674314	350.261281677925
1860	1860	520.096055089184	667.918786393899	157.32209283877	352.565420796148
1861	1861	527.58537847294	674.293335564633	154.461679069377	322.388257119396
1862	1862	526.163957395841	669.81745829507	133.50444394647	365.918173271798
1863	1863	524.123582805739	674.363862754222	132.505211714921	338.944607269269
1864	1864	524.445302264623	673.125753610414	142.862791663388	354.212088810265
1865	1865	529.13084865155	672.280676555489	115.196231198861	334.945641065004
1866	1866	527.270968476512	670.08073992408	112.323937152328	370.137317006944
1867	1867	517.26064045393	678.269127233329	115.993684918543	379.723796929137
1868	1868	522.54727633699	681.133904840654	117.554982482471	351.710418298154
1869	1869	524.049409390111	669.337894946651	155.686941149103	350.429940584418
1870	1870	520.193216801623	671.465590188563	132.602403579958	343.456977815089
1871	1871	519.974848823199	672.381029792933	135.702060344302	359.313933065195
1872	1872	516.575197453561	669.429981176108	148.166671465204	365.37825234722
1873	1873	520.870485498673	671.303993760899	135.06228633622	339.517152356327
1874	1874	525.515276172614	673.339344855925	104.034436059115	318.563902775944
1875	1875	521.500547913971	672.919816814558	137.34147873667	348.345227318774
1876	1876	515.299389257467	669.182128223375	151.457346378952	327.450487276602
1877	1877	520.672859682228	670.456758243055	116.214594377404	353.954466481606
1878	1878	522.772026459862	668.776453381674	136.642458584073	350.679959864102
1879	1879	518.533529339371	674.507013277959	129.721674126983	366.609501575495
1880	1880	522.960639906669	674.409372969154	121.059576060663	379.958005698499
1881	1881	524.401391941357	675.48417672858	132.84210835505	337.780502402537
1882	1882	522.139266388824	674.855780041083	155.711821302896	337.83229415544
1883	1883	521.893357434172	668.128443329407	124.622757552037	367.04251489824
1884	1884	522.026640896553	672.534397259284	158.074334980696	329.511030013612
1885	1885	528.796776552495	671.775110245472	141.346885749727	346.401716890469
1886	1886	520.050678153537	670.143272119128	107.561138846881	343.560252859114
1887	1887	524.120719155543	667.717625522051	106.85103567166	359.653903138347
1888	1888	522.418503301748	673.32511687607	138.416947854111	352.010573478494
1889	1889	516.704751605204	664.471307879654	136.744035427001	359.703542607462
1890	1890	519.968169479776	668.728577239819	117.38485856858	335.322396167834
1891	1891	520.081520691916	678.892543007531	157.948977110987	375.612930942283
1892	1892	520.764961066054	673.002302651856	137.940231199519	344.497241104325
1893	1893	524.28049503117	676.626381499038	108.637426976091	334.805952951731
1894	1894	523.269097096819	672.925283541431	112.467399982492	351.538143849397
1895	1895	529.467629415336	669.968102365769	129.575199808841	333.704415983237
1896	1896	520.000401676006	673.010873031356	112.242208628167	370.302350064082
1897	1897	523.963079138026	674.071626264198	144.267514643849	346.088680746533
1898	1898	522.951069944337	668.432735045702	154.758400709984	358.254448551939
1899	1899	525.501810486022	672.536124073745	128.153952321146	304.371011914805
1900	1900	519.6967513093	671.644673369281	142.599841532713	352.475915413277
1901	1901	523.500122205572	669.243132943099	96.8887123012897	313.179596552589
1902	1902	528.067561425736	666.577884640829	122.395263575426	335.46265986246
1903	1903	518.706402092526	674.907815333028	146.647825051426	327.262063755918
1904	1904	523.492230762209	671.376676604169	142.883119162293	318.455171168343
1905	1905	523.770467113301	673.383220819818	124.463727077499	369.022161912661
1906	1906	524.064016129552	668.024160027292	130.509257480651	339.457270535763
1907	1907	520.096322840866	667.289788164024	148.829298638188	357.854413228089
1908	1908	516.229306995183	676.393520414592	141.688066669623	325.180719232156
1909	1909	522.251750099475	672.891958300887	131.430363331786	344.97178727959
1910	1910	521.499788971875	669.361021548106	139.315927128797	344.539587207064
1911	1911	520.655680555588	673.470961954684	113.282617584025	374.348284785031
1912	1912	523.86437219772	669.854433861055	143.093080511201	330.619402427588
1913	1913	528.297183046533	670.703102138584	121.402192074454	330.974165965086
1914	1914	526.755730960078	678.230142102133	130.336032976459	359.351636122122
1915	1915	519.680423819704	671.211547383975	112.910264253023	347.407522565024
1916	1916	522.99251706504	672.450418639655	93.776232369097	357.753255057764
1917	1917	523.799459937869	673.168148825248	129.647796497393	352.805055313465
1918	1918	523.825772840591	667.832984582629	116.762530524587	376.950768146714
1919	1919	516.396053104239	669.256947240312	148.672957084228	328.230406569756
1920	1920	521.998841927686	670.797950842026	155.457626002379	333.589690105518
1921	1921	524.045346171124	667.827303099623	128.209630876971	334.343699268109
1922	1922	525.163453619246	673.781082208658	128.200143758339	365.921932515765
1923	1923	523.40652408211	672.063793308249	113.650861858757	352.314692727884
1924	1924	520.322062633878	674.678461572116	129.73440326334	306.743677691694
1925	1925	525.273423896281	669.636804141256	120.85315921756	364.348007779971
1926	1926	526.457124459601	674.582950792645	134.174788530516	351.369668571365
1927	1927	525.144525718519	669.679150884734	125.235295357399	351.256090282286
1928	1928	521.839997285785	673.458562709138	105.753775998922	330.549508623892
1929	1929	521.023940235372	671.325098589961	134.924218039701	351.424524967855
1930	1930	520.32125374726	670.415390829614	132.103660322455	349.245428441883
1931	1931	526.445001455111	674.857578871178	152.434846598093	340.351102862578
1932	1932	521.224810796894	672.460243590051	110.012912277074	345.753332411053
1933	1933	521.387537478501	678.022023991998	106.811638851999	334.909505572461
1934	1934	521.093762382243	670.152523471171	149.61676605479	342.39729579145
1935	1935	524.130684512344	670.18159995393	102.195612292245	349.34427668994
1936	1936	528.560137146132	663.205295586582	114.183991579376	335.716291538945
1937	1937	522.197740340952	671.397941204784	125.407519380307	355.881604141798
1938	1938	515.752491805974	674.029263006306	127.30488182896	336.754964317719
1939	1939	522.397571769938	672.09896984622	124.908333344812	359.193959969336
1940	1940	526.975387525646	671.672372055001	118.134136365506	342.652403171883
1941	1941	520.591902032206	675.320534233516	92.8533086844518	317.477234604589
1942	1942	522.148441643726	670.423926808416	127.795779139419	341.183496562125
1943	1943	511.991029846747	666.945875094227	145.186667298183	345.496412549361
1944	1944	522.459922457422	668.503360780951	146.237140437099	326.179555456091
1945	1945	521.905826665509	672.973884669022	153.131752009458	338.767512727092
1946	1946	518.866839047527	672.283996128166	124.221371644906	388.342198978473
1947	1947	516.606996763867	671.95735102197	128.576492504908	358.890000156232
1948	1948	518.533585891035	671.877664548346	93.7438825148593	344.668411181676
1949	1949	524.144138824342	667.095201455455	118.539291587474	330.723120955185
1950	1950	517.443932865335	672.922701269908	111.274977567329	341.79191163562
1951	1951	522.740869085486	674.844072238039	119.738593485381	330.509847072453
1952	1952	519.598683914526	668.935224626349	121.368087661039	355.667965904533
1953	1953	520.739155386889	674.462090208076	143.261579743992	334.188270551064
1954	1954	529.815131671601	671.85677522529	137.837852732027	376.902600364504
1955	1955	520.166622165905	678.827827144105	119.104897222315	372.358861796541
1956	1956	518.82991794057	665.987823853518	126.9723193661	345.911017838993
1957	1957	521.173708970782	675.041722905585	128.560823760403	339.958914804784
1958	1958	526.859207641257	667.223979107664	157.063662829282	342.527418542353
1959	1959	523.637590591039	668.438374614531	154.567362603673	342.921828479443
1960	1960	527.372910286442	672.291960373914	95.1756498448861	340.730254469066
1961	1961	522.075756685851	672.730989748809	140.212167915432	342.98241939018
1962	1962	525.196555356357	673.828949825918	141.02970838607	332.238830044149
1963	1963	524.476012724972	675.183931901095	126.50254956243	364.34047365063
1964	1964	524.626209248532	673.033111219849	111.471687190813	363.034460904976
1965	1965	521.931161748155	673.897290684618	136.052589959363	378.326040130814
1966	1966	525.602597710313	671.206675775146	137.966368591114	334.465308737403
1967	1967	521.733296673279	670.120586569305	109.897695926122	323.326171586151
1968	1968	518.971981108871	673.922411830899	141.761809223109	329.995319068419
1969	1969	525.733723660802	670.016569726749	152.829305092041	383.335797489395
1970	1970	521.191531816992	669.60986364913	160.952005650235	338.976566582085
1971	1971	523.642008140659	678.197162511233	129.473344013855	337.732965771152
1972	1972	524.495598291456	670.280631644373	140.278349574184	346.330838114885
1973	1973	523.356738789474	678.385206136815	139.459904144715	327.547999924263
1974	1974	521.736072976625	670.432056416271	117.564203763334	381.788515844632
1975	1975	520.721975995437	674.94372099695	137.391297687132	323.254182087607
1976	1976	523.854172303858	670.532962483957	134.659660581256	370.681659659366
1977	1977	521.038439098796	669.903339420034	91.6181269881013	328.227127225984
1978	1978	524.780046398855	664.797304316003	124.868898240318	323.726849982208
1979	1979	524.529422958489	676.221610064152	127.856791003857	371.201774416927
1980	1980	522.763626073443	674.486198113475	120.520805235158	340.209042240965
1981	1981	521.244805085727	669.655750606905	97.280603397259	347.30636881226
1982	1982	522.068026244297	671.479974349429	138.839402609745	329.727628054249
1983	1983	521.208277733865	674.464530516368	127.389254929755	350.863066831766
1984	1984	520.392542918516	670.972473187164	134.851667237484	328.489209900822
1985	1985	521.882961265996	668.333672826715	141.173574886971	326.547999322624
1986	1986	521.133030642727	671.89502847483	120.378384515168	337.786637999058
1987	1987	522.820543855078	669.034637526539	135.567776405293	334.244854530655
1988	1988	524.163486895594	671.613094875367	124.478679594765	337.538002173121
1989	1989	523.116468566619	677.278188173882	127.215865059525	335.831113937073
1990	1990	521.804719919328	673.957198428595	148.962962062498	342.133478789975
1991	1991	522.051175289917	671.262812678621	127.56918793875	323.817914258267
1992	1992	523.758681606937	674.852700055534	129.230319492227	334.222921256967
1993	1993	517.152238468435	672.436368274296	114.421263284312	357.967212581349
1994	1994	518.036126871123	673.490867740208	97.7591742293412	358.385244348766
1995	1995	521.770037470488	670.602524911148	122.261136002553	355.732221017385
1996	1996	521.772835809135	672.969144931769	125.75574528059	347.686660044211
1997	1997	525.905337270814	674.345149588645	120.299103907168	329.234550122069
1998	1998	522.57618154572	664.870620852417	124.866119586555	335.0828673661
1999	1999	524.014313020239	668.188881125466	125.777376936145	321.502965411066
[truncated: 3,001 more rows]
