# Supplementary material for: Hypothetical Outcome Plots Outperform Error Bars and Violin Plots for Inferences about Reliability of Variable Ordering
Source: PLoS One. 2015 Nov 16;10(11):e0142444. doi: 10.1371/journal.pone.0142444 (PMC4646698; doi:10.1371/journal.pone.0142444)
Supplement: S4 File — All experiment interface and visualization stimuli code is available as a zipped file. (ZIP) [file pone.0142444.s004.zip › experiment_code/data/one/71.js]

var results = [[524.353864974205, 526.337021019646, 519.442181511357, 527.471084686223, 524.646384735751, 527.950121776194, 517.523672175041, 527.545974166843, 528.603253801545, 517.462910732072, 521.247224359125, 520.62092217566, 528.726678152622, 518.838444486814, 522.410901064972, 520.680528820673, 520.814562867562, 522.629360782309, 525.439334818815, 521.857938606771, 524.727262885454, 523.230593174837, 522.55723851547, 526.242686577556, 520.347261532377, 522.107006053776, 520.727040776444, 522.444054083705, 527.636341921933, 522.138110019247, 514.375430183461, 520.038834953622, 523.598257944725, 526.037161149659, 523.158917586618, 521.565839089034, 525.923481000907, 518.787968825678, 522.558934996296, 520.700472588137, 522.037330009166, 521.115768715791, 524.514916256472, 524.232260613511, 517.679540100659, 524.045156410433, 523.281265661468, 519.368570116462, 526.203556441537, 521.499670066478, 521.981397922012, 521.741875521307, 524.314556529427, 515.578561566152, 523.068519339988, 518.816583126135, 529.594263457666, 525.322437866866, 525.041699861982, 520.453742776427, 520.796450566915, 519.202231091584, 521.296621211484, 520.928053557042, 515.041512084381, 522.711428874233, 521.343764106908, 520.534828804769, 530.269554268166, 525.612922724647, 527.90129832756, 523.520138782208, 520.489730451973, 528.017839353917, 526.545283739285, 520.870828634781, 522.395766446308, 525.390948331699, 523.804299605911, 520.947726049027, 523.369133410208, 525.724289082812, 525.491367151046, 521.188494882596, 523.131850118924, 519.949599651524, 521.793839610443, 520.622469425358, 525.106766712092, 523.799916154961, 522.118789055414, 525.822073213794, 525.777075639019, 526.004760838553, 527.885960096093, 530.416591209505, 523.124754790356, 522.626388594011, 521.602097168203, 527.285190588564, 522.862969126386, 518.566699197375, 519.491291961122, 528.075162248706, 526.518095215109, 523.676142547211, 518.984252536661, 520.634682323911, 515.959627480999, 521.206932844911, 525.552601307466, 518.479435031672, 525.545359976257, 521.813121556811, 518.517420748755, 521.644157343021, 521.962962493987, 525.021781819445, 527.459184358634, 523.408666688045, 525.718726757789, 524.565677156429, 522.272157105215, 523.248091418432, 524.043577188946, 521.737991198223, 519.810557849701, 528.322794023396, 525.773948806412, 521.85729433929, 526.263464504041, 529.801674715168, 524.686140985884, 523.064718947308, 520.368846348876, 526.081244668455, 525.66597446557, 524.137852538495, 522.818980264229, 522.723579645946, 521.657754691481, 527.966640261843, 521.583519618338, 518.809516162306, 519.891170807354, 524.094863237159, 519.936645126108, 527.772982707751, 522.350915885299, 521.883404235394, 524.807191634719, 526.968101570804, 523.156222853003, 524.873877763485, 522.138424959069, 517.416763014514, 524.089053239524, 524.917715519437, 524.539800661949, 523.790808772239, 523.251517707751, 518.766176140502, 519.952099244374, 525.77667126212, 518.671455648558, 520.388400515267, 524.187131165525, 527.695631512321, 522.607675059117, 517.181352569496, 520.058227206959, 523.794132688191, 522.511013292362, 523.065571136321, 520.089169036832, 523.781318831377, 522.60087968292, 524.273922685221, 522.547030750164, 518.963670995709, 516.741277230981, 523.061563917312, 520.686428951522, 523.75099014017, 524.645130235888, 522.175940805506, 531.535448514334, 520.736974026688, 519.475249860704, 526.003069852745, 524.92522597618, 521.910996305258, 525.559205891592, 523.975164947526, 526.136974352807, 519.76212111989, 526.522533170538, 522.566528457779, 522.139099754403, 521.746266738763, 527.947760145165, 525.771906957094, 521.019781860544, 519.131097089057, 525.327482827542, 522.705686974944, 526.434033705672, 522.238405170554, 521.980822297899, 519.999560753121, 525.032544643958, 522.373968958405, 524.071979367034, 527.368197264904, 522.870285552762, 519.398671671768, 524.551239088769, 521.332024846666, 529.119349387858, 521.394387586045, 526.424364429912, 526.898284112777, 523.05024033482, 520.320221052418, 522.289595502422, 528.981624656503, 522.551986169806, 522.755243509804, 521.073106747839, 525.216707040279, 527.621868690782, 518.190198239587, 520.367794222941, 521.886874423274, 523.457141648954, 525.425341582039, 517.143905334839, 523.962396780247, 521.378336249779, 524.187517565496, 524.072678695542, 526.117711548122, 521.980277716278, 517.457953994421, 516.290968928963, 523.963842417952, 523.598312677774, 529.418536024995, 523.842426774009, 523.485770456594, 523.305955789166, 527.873568580904, 525.153392890118, 522.693405115337, 522.797840239688, 527.710913938058, 521.408430771101, 518.608468762146, 522.181396815019, 522.133973716723, 522.015558792333, 522.175023259291, 526.972375065001, 520.996654903932, 521.246390252102, 522.887876506099, 524.767988388714, 524.604067921587, 522.172202145973, 520.096588786259, 526.397766709738, 523.935303386353, 520.107935069263, 527.09474830418, 522.56477553141, 525.382050099965, 525.804938518245, 520.007309386602, 521.152069769012, 524.907811097626, 525.616784709884, 519.784785037284, 522.070337472886, 523.703801212726, 524.227837021955, 523.774233282678, 525.535536095391, 522.98370938009, 523.915885090714, 520.192592750152, 526.359949400256, 523.566993416664, 523.538602029798, 521.323957994581, 521.371872753361, 523.903363065807, 523.763059924798, 523.24973200536, 531.506222725129, 523.720420099624, 517.290943394815, 525.672944783552, 522.271277079587, 520.586777036096, 526.046549031456, 521.093120427663, 524.77069676586, 528.15491661421, 522.204938404017, 525.48991818429, 524.825108141087, 524.012621283398, 523.93331997952, 525.227622586439, 523.96611384084, 523.845057104394, 519.388062247053, 516.023012943079, 523.689186296301, 525.308114182937, 519.071730769691, 525.418830756889, 523.633192068862, 523.237803090481, 521.00986648017, 525.086707904418, 522.543592752257, 526.099681816994, 520.063970039761, 522.415065862683, 528.104423691591, 517.825077238011, 527.403093500054, 519.683707800036, 521.258773350552, 524.152783291947, 523.468166989147, 518.344024082136, 521.63242287651, 525.014543340579, 524.842800768484, 527.829448489399, 517.861813677023, 512.553726044865, 523.577501833907, 524.499201633897, 523.088209905747, 526.507527763441, 521.651980490614, 518.545433489339, 523.138452262926, 524.315129155484, 520.869220390857, 519.109363402891, 523.021809826732, 518.155510786543, 519.417099594101, 525.841860953774, 521.360870353962, 519.703575926144, 519.496505876001, 520.630644774105, 520.098108439723, 523.800968775671, 521.985893823723, 525.551854985688, 522.693865591893, 520.686317363775, 526.056655226156, 520.877813013531, 520.25661538651, 524.868477204524, 519.325912010093, 518.376241042137, 518.464183675657, 521.805936436612, 522.675425595242, 520.949405525477, 520.464931283658, 529.746862376523, 520.60282474675, 522.688215447189, 524.270289901105, 520.271480104539, 523.796594378845, 518.957021768317, 518.709554672462, 522.700591250679, 524.186838575846, 526.526757624781, 522.568351989735, 528.296772699515, 522.050674095127, 521.619658572976, 523.148902090062, 524.38077935621, 526.96913505538, 524.25970504164, 517.830220384023, 527.350218086462, 519.904397468384, 519.978981570109, 525.747796717059, 521.501490092336, 523.601144416961, 521.38950527411, 527.40269808035, 523.632005851252, 523.491248987213, 523.984011489622, 525.572012231831, 524.670770491003, 525.770325261091, 519.799146554855, 517.824951958414, 520.396311818607, 521.923853644059, 522.263944996905, 522.404178857319, 526.523321030471, 523.870251722339, 519.551014695866, 521.701447292875, 511.39871470989, 522.403791309021, 524.141468025296, 526.210413200466, 527.515491421184, 523.715782136133, 523.003084939405, 527.258223236524, 521.260352725276, 524.41183384925, 524.781647787043, 519.500985654203, 521.97624498557, 527.228143850147, 521.461522550753, 524.543990346405, 526.457672882576, 522.500159454543, 526.590807866305, 523.807651552443, 523.3776890614, 522.439507467706, 526.35746664387, 524.396807173373, 519.552916061353, 525.090601111317, 517.928553438519, 525.891457537527, 523.288919324014, 524.827968655288, 521.436975524471, 525.372737209958, 521.191393293206, 528.493906612765, 520.49863689432, 522.77211958435, 521.26610923364, 520.555705659392, 524.035559583388, 523.416048945183, 524.958072801892, 522.723532651213, 526.56561817204, 526.579194373987, 525.433588290192, 526.913729419575, 528.127217579551, 524.873449813564, 521.661379255791, 524.52665131873, 524.353484906458, 524.286751468148, 525.995148009995, 523.231394894809, 521.259176874892, 522.101671323535, 521.323271646731, 523.572908223741, 523.34388684252, 516.974063625028, 518.028917809583, 522.452774683277, 521.548587241042, 517.506420385572, 525.094643480005, 523.521144194633, 524.184077773942, 519.409566556634, 519.417324536677, 524.614001038709, 521.79054081957, 525.870401134723, 524.058198785485, 519.927639258564, 520.514350945983, 523.122302723355, 527.787962693074, 519.679112460014, 519.762147953504, 528.268274505008, 522.551509862507, 520.130938347445, 524.498253596863, 518.042844535205, 522.990502052507, 524.781117303284, 518.151640402264, 520.186355553187, 522.522483250161, 526.778423527638, 522.60743223776, 521.027379451685, 524.249635282499, 523.010249871776, 520.104657240912, 523.683455820194, 523.180192190246, 522.084692741773, 523.213022945021, 520.265642235922, 522.39226873987, 519.482355993969, 528.039667524792, 522.558349670903, 519.68665910738, 523.657178544767, 521.070996411532, 526.935727676973, 524.279233070641, 521.835709680131, 522.097057254934, 520.912019176622, 524.364682519523, 524.819633465888, 524.406044516373, 524.483764080913, 517.808380131435, 522.085319407817, 525.90194184355, 524.805766390625, 524.049364206805, 522.755766226044, 528.876385648261, 523.577757429987, 525.983785317141, 525.133328667365, 525.629476150712, 519.961678876647, 524.533341102378, 521.568195688353, 523.542092528429, 526.27856947325, 523.866600343464, 521.665396098305, 521.115002999483, 526.639116946964, 519.307695851643, 520.257532083471, 527.463276795905, 524.233911947765, 523.960737153469, 520.919910375228, 520.842241341633, 524.164200210674, 520.52499605407, 521.595463143672, 516.636482018567, 525.853744905009, 523.809546063533, 524.345986154269, 524.494409633606, 525.302283374218, 529.587410702217, 519.477699551462, 523.803971877, 523.692734042258, 521.124022541747, 523.22244807055, 521.085048440736, 522.25329817353, 516.678453839195, 529.751725071601, 526.325330425658, 522.883454110322, 521.835977225664, 519.268109562775, 523.852947323688, 526.153836340023, 522.879519006532, 530.185436520614, 526.344155608328, 526.053140782876, 530.212208926209, 527.129911115346, 522.890174771253, 519.238069183346, 521.112117891119, 523.082297667845, 522.80895873838, 523.7920762813, 525.346762348256, 521.725013506269, 527.570647442613, 523.139809358028, 521.502940749749, 523.333659760217, 518.968517174007, 522.504183500598, 526.079937969184, 523.6498920689, 525.980643755799, 520.848448947003, 524.261101727109, 519.543710864587, 525.366857043033, 523.659510497863, 522.272573660184, 514.862125050641, 526.811009739782, 525.658432452099, 524.951129053341, 518.712816392396, 522.266293944329, 523.056498017928, 523.138165419595, 523.360083572047, 529.500128977238, 522.14415956608, 526.820456778872, 525.189525516158, 523.680432627013, 528.156081921761, 518.98848676461, 528.626618241457, 522.111230563888, 524.453875701918, 521.47769615334, 522.305580532469, 524.525104408145, 520.485100584846, 527.726889250888, 521.336064715962, 519.434899664889, 525.761787812684, 518.607802163134, 518.981513188237, 524.951487974485, 518.805037477725, 527.297596497096, 520.360438294636, 518.584959569803, 517.027181454102, 522.041379903539, 521.159962725376, 522.916899016053, 525.823553064929, 525.917816759323, 523.837896174431, 521.028181374366, 524.336851966348, 518.576800893586, 521.19322482713, 525.256775282881, 523.375294847263, 521.438789899645, 524.384931275595, 524.619862831388, 522.056621529052, 519.617519858172, 520.514390656196, 526.975671107344, 519.024657227885, 522.361249866618, 525.436181269203, 521.990785723009, 523.166230828733, 526.260321633324, 522.744164798675, 522.50511314863, 525.424722380133, 521.793057532982, 520.515576999592, 523.462928738464, 519.487475578262, 521.918411218239, 522.610443359385, 528.252005115519, 517.589842987423, 523.004232497155, 520.121369179414, 524.593196895319, 528.713763768623, 521.277239641623, 520.177748862707, 525.920130742009, 518.41606330378, 523.6682099489, 518.812846272197, 522.543847339325, 525.991782526701, 526.288098910165, 527.73003189257, 520.251130796553, 524.951654004519, 522.452121846699, 529.190227177215, 522.223166163874, 524.769560754683, 527.250068470721, 523.105829006501, 523.838425503465, 525.348467554608, 532.282544446673, 523.35886857934, 521.737049844121, 523.695003817185, 521.665469557032, 521.056858203832, 520.652699147827, 521.071828448603, 523.200360611454, 522.918442553928, 519.253881845828, 523.084787425805, 524.350853344611, 518.791277601446, 521.232669472049, 521.05773682841, 523.266325905404, 520.967999986869, 522.206455078323, 522.971338910287, 523.515656840633, 520.477368639708, 521.621928742676, 520.480975911778, 517.349212948884, 520.610672595618, 522.978795111143, 524.026423808846, 524.526975653596, 519.411175507066, 524.931110762234, 522.468135667654, 527.780667322811, 522.166387481659, 521.417213151608, 526.111503577853, 518.414749917247, 518.896811129146, 520.675370510881, 519.654070833696, 518.622946162282, 522.222844957228, 522.673958203755, 525.277859830832, 524.635552026322, 522.584187151349, 524.445224961332, 523.281927965622, 520.757874475447, 521.80914178133, 525.740077991331, 521.543659147581, 525.034008880502, 523.547492967862, 527.425667827894, 521.833835411624, 517.092133613641, 523.022707175212, 518.692785197807, 525.61514875258, 520.717508656352, 520.469027359908, 522.321408496708, 521.786432788868, 521.606194909095, 516.346451058684, 520.70579930556, 522.317909524833, 521.658452491794, 528.526325807664, 525.206896561602, 520.95330424902, 519.575765222634, 522.185217354461, 523.672971899091, 520.681986904712, 522.868302226299, 523.911473191655, 519.679623000744, 527.331398600864, 522.70570659087, 521.971119845281, 517.871945460838, 519.186126553141, 523.021502934729, 525.823669221823, 530.704271888739, 519.287711607099, 523.74565109135, 524.662782723258, 519.781678170701, 527.560172810564, 522.171633180449, 525.538393864101, 521.250612420359, 519.110968933263, 524.955846409271, 526.05834450599, 516.340257913384, 526.089500494446, 516.175273848151, 521.735036457616, 521.539420968519, 521.63377046991, 520.501190658232, 519.824708176192, 525.060056033068, 526.233646557699, 521.790449989018, 521.59808305449, 521.584094068253, 526.274656115154, 522.657888995066, 522.442148486869, 525.420114791399, 519.084178184151, 523.749522553869, 517.097658628152, 522.201826157654, 522.905084309584, 519.43377024169, 526.890227432373, 523.485096528175, 526.464466628206, 522.736893931234, 524.82990503268, 527.062405548413, 524.787583845534, 519.151855218102, 521.039008103629, 522.866465811121, 526.780032732413, 523.598944449603, 524.365022404027, 525.146671911409, 522.449301295555, 530.423037618005, 521.03671468235, 528.816966062762, 523.496352540301, 525.05059730266, 523.8616253131, 526.994072216273, 519.041154633675, 516.304992970877, 525.387546804929, 523.308098117156, 531.892307351283, 526.536831910831, 521.930522004787, 521.500300397934, 521.192845854348, 524.754724915858, 524.275686852409, 525.035072114679, 527.188152677307, 521.485204327029, 519.632892052359, 531.357211239784, 521.503635830914, 526.957634592065, 515.534946420171, 523.279197819564, 523.960741984458, 523.951313008757, 519.599254936318, 523.596842405528, 521.706274297016, 527.476220366487, 519.621367932697, 524.393173470394, 523.619350972196, 523.335700214905, 526.752793609588, 524.994636128228, 521.516429570671, 530.491672558238, 521.112445151898, 520.326068965571, 522.379273418489, 524.610601916784, 520.118698863642, 521.667654602311, 519.493891587187, 524.86286575902, 523.577898337817, 524.07253970559, 519.557209908921, 527.579092468976, 521.109356445641, 514.242123587964, 520.722201468691, 518.869301186815, 521.211578271201, 528.416089221795, 522.483168940999, 523.718204178764, 523.589857707593, 520.460825309053, 522.385008656829, 528.382298850204, 521.903641509878, 524.051516911191, 523.224526729547, 522.634167417677, 523.05303113178, 528.162078093449, 523.417961264105, 523.85266730148, 525.625272196405, 520.373066939444, 520.009402402955, 522.94641080496, 526.297422492365, 521.077111678473, 522.201322878416, 521.226967209261, 520.316721113683, 528.903170207985, 521.336402146959, 527.330998730127, 524.170372479657, 520.303151659222, 519.802198633052, 524.451531638326, 521.172935733375, 520.948194259854, 527.273102221646, 524.480696043747, 524.381475014932, 525.011258884356, 526.843968851938, 526.752419688446, 514.145042475027, 525.203909397104, 520.847662746923, 525.561873445153, 523.586703562755, 520.568101764447, 516.542430123792, 515.400223595709, 521.656372140849, 520.09086929025, 526.644964497807, 517.868229956343, 526.509536495555, 520.285783757606, 527.80907325641, 525.70342903555, 527.908068357398, 519.646177237157, 523.322233250199, 520.423685738534, 520.464110036454, 526.379463148513, 521.254019288335, 522.838850491869, 521.702441551591, 526.96819037604, 523.593693581165, 518.912436418022, 523.402777323701, 517.732606418385, 519.565804995559, 526.27443988254, 525.061163640289, 523.693977173479, 520.407287404999, 521.256111013387, 524.974159121509, 519.656935293926, 518.502836584449, 520.12826207792, 515.36476164603, 521.30358104932, 524.226943706691, 520.754075571401, 525.759147626593, 521.218934440522, 523.657623808447, 524.690685835806, 522.046219035757, 515.74082532412, 524.437364807647, 526.766022446335, 525.773302102024, 514.197957531341, 523.118925676076, 521.447170351525, 522.263996385618, 524.478560169902, 526.644948336674, 522.782087506187, 521.987456181094, 523.744037966733, 527.613537130613, 520.747687866254, 522.136982344392, 527.423735765517, 521.89877969327, 523.445018292317, 521.919667598113, 525.01933374534, 523.979464969461, 527.942225208239, 522.448514335607, 525.1598442991, 521.637192772409, 522.640802061313, 526.569057352408, 526.511249484553, 524.312315214749, 525.600945885112, 523.536807356345, 521.237353942083, 524.844052716558, 521.707183244046, 528.334153225328, 523.486045354172, 520.89911534456, 520.632260068179, 524.016510286379, 525.057606740626, 520.493607738716, 523.071318697098, 524.539714661452, 526.261325940958, 519.271538782184, 525.428229076763, 523.914785150784, 518.469160289225, 522.967877270872, 523.987587355671, 528.156947816808, 519.218020114468, 527.950248466064, 524.564960070382, 524.280808688888, 526.303586611643, 525.358670580743, 521.379900510807, 530.632809776351, 515.098432029118, 518.325188760571, 518.918547945009, 525.393704423121, 522.321249569078, 526.101906052897, 525.866248755373, 518.207724660313, 523.391073127945, 526.222816027606, 519.762960372233, 518.734339095765, 518.102735633781, 524.396024751116, 519.863984184163, 524.651757693679, 517.831062477467, 523.3454369886, 527.313032845961, 518.591255771604, 520.22734917973, 519.718280797228, 524.028922317322, 524.86040284512, 523.307679246715, 525.065088144902, 525.848697688503, 524.893274583616, 523.389877973141, 519.427125802189, 518.290896041484, 524.668326563744, 523.126987508527, 523.494130609313, 525.586588525488, 522.919939050955, 525.268065930467, 520.986595428161, 521.882495752239, 524.326044786627, 525.763503303415, 526.627718256003, 523.868234452072, 523.423438224339, 528.052237233339, 524.879322642361, 525.841963740972, 519.220721384967, 523.550529015876, 528.92553367642, 520.373906964408, 521.913818926943, 521.678028814429, 520.789998044376, 521.278149647619, 524.015680642842, 521.855855689263, 526.117233789867, 527.386257511838, 524.745705248492, 529.993585878754, 523.756529052778, 525.007965356358, 516.04917007545, 518.628567000565, 524.462648384662, 519.405852771957, 521.180523471767, 520.327315293921, 527.194930668663, 520.983686086095, 527.172758660597, 521.709629356593, 523.790919806942, 522.029195026091, 523.596988139341, 523.070105539355, 521.689265872234, 520.658500058318, 519.745468151985, 525.37834082479, 514.974446102927, 521.998800524589, 524.863300765564, 523.514337586589, 521.77739291479, 523.179456288701, 520.726451961617, 517.593896347775, 528.734140825939, 525.342337587973, 518.669922375562, 520.040912266034, 527.890839058615, 521.119909624464, 519.999042227078, 517.237667016017, 529.06845617362, 519.647508800824, 522.769495235688, 519.837436609941, 526.518389174164, 523.823679171989, 523.649811698939, 525.8077176068, 523.077924751853, 518.739875209269, 527.57708987578, 517.610432813733, 526.516667720448, 524.179170754124, 524.364405335988, 517.859177949843, 520.806995858086, 524.943161919935, 525.035012465413, 526.226155573546, 523.550815951135, 522.523995393051, 524.691623586915, 525.249481798635, 522.600487061309, 522.675333094404, 517.274122483226, 521.00642849246, 518.622444111986, 522.713441589195, 534.930372294457, 524.73695056665, 524.985521953258, 522.010607961103, 519.73746955314, 520.711233488275, 520.831065537409, 522.457493840183, 522.444215487546, 524.909164926633, 530.57076156371, 522.356617064717, 526.029562483894, 521.180495804198, 519.594477041302, 518.706997937825, 520.46361287352, 520.945594801205, 522.669682317628, 520.580000157667, 521.388836152022, 523.838340964095, 524.396555302243, 521.261128226345, 523.577255924369, 521.483528428923, 523.876936465471, 521.28901589516, 521.572030200308, 525.12324533297, 523.624576296298, 521.921183032856, 524.056739490905, 521.854530415183, 530.684057922762, 525.763372373554, 521.584766967971, 523.64362309015, 523.668186256677, 523.102344215465, 522.302394710031, 524.562438453086, 526.207076646064, 522.786795692463, 525.973047955758, 522.459513774529, 527.591806764645, 526.726323966326, 524.174202320985, 520.706188076773, 519.484054142406, 521.991170837088, 527.141423157348, 521.250156173505, 522.009778835482, 527.351202202295, 524.570480191636, 523.400650582535, 519.968651896074, 528.584909365241, 523.27497377594, 524.192553794633, 529.265411464024, 526.714778543934, 518.611640210739, 527.587642541016, 521.733563084394, 525.644224273357, 524.9013040223, 522.46098908367, 522.568235618858, 519.283752510309, 523.994803821204, 525.392089026676, 522.030229409008, 517.639549804088, 521.701804342291, 521.126605240649, 522.060596986562, 525.315969803413, 526.709423859832, 522.026068738991, 522.679092187319, 530.886693529753, 526.416622695696, 517.633298123023, 528.200937367635, 524.680073183101, 522.764176883866, 525.069314853113, 524.654500979843, 523.571238970546, 519.771951923449, 523.16763587391, 526.031108513546, 516.298184057989, 522.041135487212, 521.718643753347, 517.817760672155, 517.350521058347, 521.02533059607, 526.089475417741, 524.0640614679, 525.387003575673, 523.155950127148, 519.292661144025, 526.379353911981, 521.48167002031, 527.656183664128, 524.637293554495, 524.248137022926, 522.168425589384, 520.089193247834, 520.830609486409, 522.754332478617, 524.131607631349, 525.464632148619, 525.660204835056, 527.643259577973, 520.623953142248, 524.340181679818, 521.933217529901, 523.325457218966, 527.990915311411, 523.033321878178, 524.553280708435, 521.813069533704, 524.526510674756, 523.899749395358, 521.948538613732, 521.451896006218, 525.145215352587, 529.374179693929, 522.208961414844, 526.189425188663, 522.384906953632, 523.616932381826, 521.454513712783, 525.123466834006, 530.219627638597, 528.460655155093, 526.02741212547, 520.998588008718, 522.683358807252, 527.678189959183, 530.380904979203, 523.380984601018, 521.622350234082, 519.165885644231, 527.044940067851, 517.378884022067, 524.378934038014, 526.474876123307, 523.03641752094, 520.375810967171, 525.21728453449, 522.893327919321, 516.764132860876, 521.228217456836, 518.649057951966, 522.204080227333, 527.918593861484, 521.469668109611, 518.195093789091, 520.412551274738, 524.578561427794, 521.844766286872, 525.039405062464, 519.363712199506, 522.134940599517, 525.992654923191, 523.339505097269, 523.887238349211, 523.346535047452, 521.752657972295, 520.835605818108, 525.900221352385, 522.741548076949, 527.571966508146, 521.91125916723, 518.122571261498, 523.562068126049, 525.521349760063, 523.404042054241, 525.766087549833, 522.216048821801, 525.835934697313, 524.576622898303, 523.160953643828, 523.69687056404, 527.901448643019, 522.977230815274, 525.781973799999, 523.262008031367, 528.946629431008, 526.25420702853, 521.042892362057, 520.665926156867, 525.885057472166, 527.639583775682, 519.429572182303, 523.708824777718, 526.41875505439, 518.478299678278, 524.069501392074, 517.351666586371, 517.937422369883, 521.504187654961, 525.953120155495, 515.682961782244, 522.746384552913, 523.141698404647, 518.170111824062, 522.770676792201, 523.151758888654, 516.007484368505, 524.934799239483, 524.387151314512, 525.729313051123, 522.466923876015, 519.453418982321, 517.640644454939, 524.397506075562, 520.667898983852, 521.522898450943, 532.092716722199, 522.230803975944, 518.129864835331, 525.322662444056, 522.641247148507, 520.185959554841, 519.423339818014, 523.459545487263, 522.69401918611, 527.574779273835, 518.681738800402, 528.171682937002, 522.820255577544, 522.846412051816, 524.35247584472, 523.770056953048, 523.882211870991, 517.642997336589, 520.155836917764, 527.654980777572, 523.553131902882, 521.642244679075, 527.24715523038, 518.906392805905, 522.416442885399, 519.246256535616, 521.470356956507, 522.106519982398, 521.764076639155, 523.032213775267, 530.920914434816, 521.539034112937, 518.522848989581, 520.709515951492, 518.864727257819, 520.650186543587, 524.502255003744, 522.735444070168, 518.855134459886, 522.716146442731, 518.759776213479, 520.744082142804, 518.117229985796, 522.665351252548, 520.997250480318, 521.507210513015, 527.949832574836, 527.940002613439, 517.888954290599, 523.90678154437, 522.811085320075, 526.080259047035, 525.319146533539, 521.66145413637, 525.671690359112, 519.678871492743, 517.124172073095, 527.918151977697, 516.765945136388, 522.556861036443, 523.195304924942, 520.726221645403, 527.660648283917, 530.811279562992, 525.834794601576, 525.973695865623, 524.447416657362, 523.065862208098, 521.331039245914, 524.461924095207, 521.336858845084, 520.274586160894, 521.297674542693, 523.445203804611, 528.10583235689, 523.923619125306, 518.905371560674, 520.691168471382, 520.294018552602, 521.875235435542, 516.439829206602, 523.458157842659, 524.771301598216, 525.997721717544, 517.689455458027, 525.499147402847, 522.724647875869, 525.55387280772, 526.563177910237, 522.016795896501, 522.989049523082, 522.454735560654, 524.991279076056, 519.665152159962, 521.866782171095, 521.044805214153, 525.30347133239, 525.277663274749, 527.079846125615, 522.367917982206, 525.692450615979, 519.755222916517, 526.190250045955, 523.609187980886, 524.158440019376, 525.581860567603, 525.217605353805, 518.82247881721, 523.886875763662, 527.069819748962, 525.010074136587, 525.566178806723, 525.70981578643, 523.639714301019, 515.700234150245, 526.781529822829, 521.979780505871, 525.331291776595, 524.568060562397, 520.489124425354, 521.37512181698, 523.730757183894, 528.130952918176, 523.18439028375, 520.499874644423, 523.190466807571, 523.778333341846, 526.60838339775, 520.501032999116, 518.532515704298, 521.217425518779, 523.607500739111, 518.793498979164, 526.574841109928, 522.373303188178, 521.039968657721, 522.961053170147, 521.490232877209, 526.752951174395, 523.493303904332, 523.761630280216, 523.461822709286, 522.740957128101, 518.108796697279, 528.22226159771, 519.042752950343, 530.432121493963, 522.748928484873, 521.056752505895, 523.577126279095, 523.838949479091, 514.3780875935, 520.664027054992, 528.578147442693, 523.71790514426, 523.45979030554, 519.941920586933, 523.098101549236, 524.594605687684, 527.506555645683, 522.480562867029, 519.791107945479, 523.439677162694, 519.714459387043, 521.841465234042, 521.550911478621, 523.172362496959, 526.466320514527, 522.961749521501, 525.995388796892, 525.654281859559, 522.587629481794, 520.175587860105, 517.732879639247, 522.374642956391, 523.524169843, 526.930901208121, 521.25481380925, 528.614079860143, 525.887157001983, 524.731705868981, 523.043470625124, 521.790062659959, 525.948024425837, 518.644312713665, 521.971294503927, 523.627542483185, 529.252752334867, 525.453573091209, 529.930434854698, 523.944993048774, 520.900807433371, 528.390115087068, 519.129210803395, 524.032184801147, 526.680730869036, 519.920847046884, 522.768852280037, 527.688649206959, 519.995695956434, 526.031773553162, 518.212057843634, 524.033990742988, 522.01913350843, 527.353629329679, 529.157082997346, 521.534206175418, 519.902869524752, 517.042405621791, 523.770249484322, 518.555803838422, 526.020627696435, 521.199528300722, 526.72423207606, 521.321343955359, 525.739161320073, 524.971305014247, 521.385167220899, 519.201022510738, 522.86105016675, 513.964669435824, 528.163781044883, 521.390792184096, 525.454343621981, 523.882394673224, 524.535232091366, 525.678743472841, 523.719515400113, 522.985391493618, 522.176945924606, 524.752104083739, 518.656509197792, 519.542530385543, 521.272524431542, 523.795026337637, 522.959808329807, 523.023505546963, 518.243672802164, 527.234200158024, 523.329481300606, 528.236514633965, 519.906783055161, 521.630754324903, 524.509422032911, 525.015309065708, 524.016619242255, 522.738746677591, 524.658661690111, 525.538589686526, 523.067334995801, 518.836813873972, 521.578911635318, 520.096875992967, 518.412262965441, 532.541872423161, 524.727387547126, 525.657526827654, 527.048839224182, 522.921858805176, 518.878216320625, 523.109338284422, 525.987172986346, 513.188734496206, 523.197196720719, 519.869589074468, 520.222580722535, 521.850787583432, 522.838204196926, 517.096692922975, 522.492355585508, 523.612948885034, 527.708848511186, 523.728889938645, 516.955109497241, 524.02484548123, 525.914469178687, 524.506678130487, 523.278221254187, 517.754510603082, 522.652978461245, 522.389801133634, 524.896084477493, 526.049574368669, 521.361367190205, 524.21074270288, 522.628240322827, 524.631379155337, 528.602077177241, 520.578656085403, 523.760495212627, 516.111398591702, 523.594775879579, 519.291530982912, 526.904618293274, 524.784852812547, 521.27826937236, 524.156255830915, 518.711286708923, 524.383322920597, 526.388996931467, 523.296281805876, 521.032446358248, 519.009770834219, 520.920086405701, 531.339523634009, 518.913543836946, 523.291677971278, 524.935463413277, 525.427232787565, 524.792777741408, 526.145484303599, 520.254386328155, 521.377796173066, 522.464753550461, 522.42595191254, 523.826873696622, 524.393433290319, 524.893624304639, 525.550296900838, 522.713636964586, 523.484898909137, 527.008476583379, 526.082365610439, 527.499920075348, 527.405244438604, 527.201164135459, 524.187692883273, 523.069003182751, 522.812197754877, 526.501231074853, 525.717362348322, 523.569895971464, 520.56955829167, 519.091030091805, 520.888993002552, 525.391530940402, 524.251081701636, 522.128695555656, 520.27357790211, 522.121925242936, 526.794499514353, 519.060472309122, 523.614642999466, 518.680971012075, 528.277438521099, 524.833695496497, 524.333355484461, 525.535224345668, 519.666556023712, 523.088647564261, 525.833818325923, 523.158439363168, 522.869354649061, 520.498334743788, 524.873981906853, 524.646387673243, 524.489940729999, 523.321747069457, 525.101048096904, 519.242543321571, 522.430008069993, 519.63530755429, 521.039250817754, 523.305131224107, 523.504203774179, 521.137841948581, 519.222327236684, 520.818380515711, 518.62353890803, 523.832163022843, 519.540964257209, 523.291830473755, 521.725556943582, 523.354217178888, 522.61902908746, 522.365133491708, 528.123631715531, 519.377818628931, 523.167509271967, 524.883444061109, 524.36596706874, 524.624308564185, 530.27634071086, 521.40719199907, 525.66929407535, 524.864619021211, 526.223676072568, 520.025259502081, 527.307696560119, 525.73981680389, 522.853220898972, 522.731000306977, 531.29474207758, 518.603391400035, 521.851786391901, 521.352637959901, 523.307725901142, 522.996437857881, 522.842479343062, 519.479143274822, 519.475686417275, 523.763021629393, 525.366619628877, 519.89935009551, 514.234546006533, 528.121175113984, 522.069303206704, 523.835261643837, 524.387797264948, 522.11228952774, 521.161776131815, 521.777930933395, 523.267507135361, 526.354714896141, 522.974308778334, 518.965492148637, 525.8339381048, 523.615220642149, 517.86255412619, 524.65934042411, 521.646681851388, 526.711648119747, 518.671261177265, 516.682888273131, 520.247422667483, 524.133273890126, 521.582067897827, 527.436371456563, 530.414390737287, 519.708127485989, 520.936371598331, 520.876672852133, 521.341412001849, 523.08562306361, 521.318045170198, 528.203980750229, 525.720060588321, 519.328639903494, 521.951628127072, 523.617805850086, 521.060296173555, 523.345965837108, 524.571647941237, 526.528984286103, 520.352612389029, 530.233745490045, 521.466094495958, 526.053523630042, 521.995091239455, 524.655728546877, 520.096055089184, 527.58537847294, 526.163957395841, 524.123582805739, 524.445302264623, 529.13084865155, 527.270968476512, 517.26064045393, 522.54727633699, 524.049409390111, 520.193216801623, 519.974848823199, 516.575197453561, 520.870485498673, 525.515276172614, 521.500547913971, 515.299389257467, 520.672859682228, 522.772026459862, 518.533529339371, 522.960639906669, 524.401391941357, 522.139266388824, 521.893357434172, 522.026640896553, 528.796776552495, 520.050678153537, 524.120719155543, 522.418503301748, 516.704751605204, 519.968169479776, 520.081520691916, 520.764961066054, 524.28049503117, 523.269097096819, 529.467629415336, 520.000401676006, 523.963079138026, 522.951069944337, 525.501810486022, 519.6967513093, 523.500122205572, 528.067561425736, 518.706402092526, 523.492230762209, 523.770467113301, 524.064016129552, 520.096322840866, 516.229306995183, 522.251750099475, 521.499788971875, 520.655680555588, 523.86437219772, 528.297183046533, 526.755730960078, 519.680423819704, 522.99251706504, 523.799459937869, 523.825772840591, 516.396053104239, 521.998841927686, 524.045346171124, 525.163453619246, 523.40652408211, 520.322062633878, 525.273423896281, 526.457124459601, 525.144525718519, 521.839997285785, 521.023940235372, 520.32125374726, 526.445001455111, 521.224810796894, 521.387537478501, 521.093762382243, 524.130684512344, 528.560137146132, 522.197740340952, 515.752491805974, 522.397571769938, 526.975387525646, 520.591902032206, 522.148441643726, 511.991029846747, 522.459922457422, 521.905826665509, 518.866839047527, 516.606996763867, 518.533585891035, 524.144138824342, 517.443932865335, 522.740869085486, 519.598683914526, 520.739155386889, 529.815131671601, 520.166622165905, 518.82991794057, 521.173708970782, 526.859207641257, 523.637590591039, 527.372910286442, 522.075756685851, 525.196555356357, 524.476012724972, 524.626209248532, 521.931161748155, 525.602597710313, 521.733296673279, 518.971981108871, 525.733723660802, 521.191531816992, 523.642008140659, 524.495598291456, 523.356738789474, 521.736072976625, 520.721975995437, 523.854172303858, 521.038439098796, 524.780046398855, 524.529422958489, 522.763626073443, 521.244805085727, 522.068026244297, 521.208277733865, 520.392542918516, 521.882961265996, 521.133030642727, 522.820543855078, 524.163486895594, 523.116468566619, 521.804719919328, 522.051175289917, 523.758681606937, 517.152238468435, 518.036126871123, 521.770037470488, 521.772835809135, 525.905337270814, 522.57618154572, 524.014313020239, 523.570296525779, 516.325507857443, 525.779453298911, 524.725727785953, 523.342227156214, 524.397150474527, 528.762050621471, 521.422539003307, 517.722947228302, 525.778233213177, 520.35269922227, 522.715885449314, 523.786427901074, 519.504810536178, 523.536247655752, 521.594439465004, 516.272708576254, 521.604896857322, 522.717925480295, 520.384987069041, 523.959855727931, 520.784514808511, 524.203463287961, 524.809560026222, 521.678085456745, 524.038304331182, 519.627549855615, 523.426102479393, 520.464875243195, 525.120191702508, 525.327273823553, 523.526242628541, 521.382126956232, 525.79362172404, 517.799342552791, 516.800383998594, 519.650275391033, 518.496547026758, 525.985090753588, 526.389627909342, 520.252425995165, 524.321282977288, 520.402819680375, 525.249773359059, 523.42881513149, 525.339519267583, 523.477216556365, 526.042490375942, 524.703517706429, 520.555388628259, 523.379860571795, 525.667371801339, 519.102277922128, 524.952061709258, 524.058648653977, 522.86080748368, 528.408935546592, 524.030021358713, 521.994865786517, 518.916159787881, 525.576227850219, 528.277647586285, 517.125157811907, 512.259341330739, 523.424019167508, 531.481115535031, 523.732017114531, 524.388815186621, 524.216047705965, 521.037506316979, 525.752835315905, 520.147529802827, 514.818479746182, 519.44990642833, 521.836833563284, 521.277624577124, 523.7201075909, 524.456360025497, 520.224599810697, 526.226786480149, 523.183997410856, 524.759248074826, 525.785523767058, 519.125041741773, 526.556107206437, 519.971982733016, 526.019801688034, 525.307314992965, 526.161736207899, 524.851983609153, 521.566769155625, 524.895983921394, 515.256620112126, 524.775246037148, 520.459154387748, 519.597956840052, 523.712730704665, 520.970810040377, 522.743989992413, 523.484741666867, 516.606844033499, 521.65717689019, 521.981273595596, 524.822389980731, 525.638901839666, 520.468969371482, 521.589518057851, 526.616192357561, 519.476946545693, 521.652336597473, 525.194001127238, 522.830471204374, 522.902195744906, 525.020324536964, 524.297144974749, 522.421275850889, 523.742583509343, 525.041281834345, 520.514548250569, 522.941040227492, 525.110071371012, 521.890193126706, 523.807387994521, 519.838350690328, 522.075111716542, 520.375928464412, 522.380497414474, 525.213873378603, 524.524213310292, 521.615075495681, 525.610230046594, 524.437810339512, 524.357497447786, 523.207973664013, 523.63386424673, 517.57971358233, 527.876256707817, 522.304458298979, 518.405906994942, 520.212187974415, 520.450082651229, 526.041256927598, 522.05654511442, 524.747518157869, 520.443493717912, 525.950876418363, 526.052450702442, 520.212595559587, 525.268351357614, 527.169715529387, 523.83844456261, 525.411659015829, 518.569035797488, 518.133915178507, 521.178007745898, 526.18141906715, 527.097399870148, 519.382114098986, 520.239239939545, 524.113490512346, 520.52472337643, 523.173514471105, 525.609547736295, 525.828557039227, 523.782831772141, 524.213010035177, 522.471989636059, 522.247957230758, 517.92269696297, 521.893387310242, 522.899912664981, 521.613997057405, 523.753701637411, 521.803482985012, 520.406617459849, 526.562487935904, 521.35550236865, 521.124077730964, 529.04626023483, 525.687679626534, 519.823740947803, 521.240232472535, 526.125836963978, 517.625829837385, 524.388237711406, 521.669746421496, 522.458848943697, 518.219528725406, 524.643915813271, 519.728637646866, 523.737945347918, 517.928568175948, 520.850694404884, 521.729375373844, 519.727112138283, 520.234401305646, 523.254229079104, 521.526483922273, 517.385494486955, 521.587278037971, 519.73377631809, 527.430778323132, 524.280345245952, 519.068991289547, 523.166761955527, 523.208501384736, 523.745065394768, 522.117956012328, 526.500465745937, 520.99860724801, 518.045648425127, 528.623946889501, 520.314307403907, 525.579285122868, 526.757866070771, 517.379924843307, 524.75169933387, 522.96544975701, 518.585450723286, 520.690915105598, 525.297941221238, 525.317053977845, 518.862407208658, 523.594117256777, 521.789143034385, 516.909963589023, 522.823177873846, 520.82325093597, 520.97035242107, 520.973010707583, 526.315297403112, 522.947448315684, 524.54614884775, 522.105880177352, 527.326235887654, 519.153391577128, 519.105434102329, 520.62240146062, 520.891677748763, 522.669868508643, 520.357904378772, 523.136404947335, 522.116597571339, 519.302726756903, 526.349980906217, 521.500422291733, 520.421808209773, 517.891118337915, 524.34017044335, 528.458494112849, 519.577498036808, 523.37374945235, 520.190023096069, 523.037684328662, 519.804214400154, 521.857005617282, 520.130856830987, 519.771907356117, 521.104274565554, 517.830959646078, 532.900108080641, 520.375909518146, 520.919499008381, 526.722551960231, 523.66255893692, 520.828501177956, 524.348289442402, 521.850738457721, 524.942201354413, 524.211690230985, 524.996547140666, 523.052826710813, 526.410492454186, 524.997991443222, 523.256307709585, 527.038953570989, 525.239173663766, 520.535794832315, 520.290021998829, 525.416033546582, 524.253190337606, 522.310703044691, 521.945003394526, 519.124326126271, 530.703215733943, 524.931235660516, 517.973589371616, 522.045818817726, 526.413473260492, 528.418947576813, 526.24673227326, 520.975759755346, 524.646408094995, 524.820812774987, 524.10218570893, 518.68186094602, 528.927976173543, 524.626257860224, 520.481327550599, 521.561094096354, 523.778891905632, 519.213066350678, 520.214451750777, 520.406638266429, 527.939295967996, 522.329891955384, 516.711374134292, 528.406904544722, 524.268595529947, 520.890136371597, 523.638379075135, 525.386792940625, 515.467633903902, 524.697392562243, 521.177113956227, 521.904407467009, 526.092596739651, 520.090759618528, 525.549462131208, 518.6609065425, 523.906779619946, 520.971290415133, 518.755110026488, 519.064318234713, 522.365875291097, 529.731093554552, 524.433526218995, 524.850621485544, 521.232416216908, 523.313620639105, 524.974146230825, 519.471614813536, 521.709819614964, 517.948517855697, 520.683626341732, 520.963295057017, 520.961706551226, 525.045799867835, 520.792630522738, 523.20822878314, 524.819180248033, 522.000435564027, 528.713683312959, 525.031842246547, 528.570513703364, 516.550344289116, 525.544735210734, 523.103709508891, 527.638565231014, 526.93920204852, 523.850401788583, 524.853999719606, 521.899430743353, 523.247917882694, 524.474087104114, 523.496866330862, 522.808011391027, 523.175986198606, 523.117977239295, 524.550384857012, 519.082381097942, 531.182125030754, 526.422619966773, 524.411327339692, 520.110022423299, 523.073521464348, 521.654916690619, 521.095720632938, 514.594686002131, 523.365124185213, 527.057707669021, 518.657732557152, 519.697149827209, 521.160942982362, 527.28578318843, 525.405829534786, 521.881023516972, 519.244012375933, 519.526618611024, 527.020402373777, 528.103776945223, 523.089244993892, 520.432650297006, 522.599399023763, 521.396377076903, 526.407339572226, 527.00142121174, 515.918980561605, 523.791324213278, 523.181848057902, 524.969589529417, 522.430228638957, 519.284974377087, 526.081618054997, 521.691424203394, 520.718082786071, 523.431249192921, 519.076466237241, 522.649062414126, 517.13606395997, 523.654965739027, 525.447120138663, 520.367186674462, 522.117882858311, 521.982654742625, 522.763397103758, 529.0163965157, 523.470458336011, 518.633646356482, 524.86793629401, 522.122372673577, 524.07993875464, 521.045140246734, 521.930612410625, 522.514940603124, 523.038681151116, 520.545836981894, 529.48304210071, 530.467870494452, 523.178729275234, 518.681011748282, 525.398223744721, 523.369940113208, 524.15195425565, 522.087483615525, 519.363958137737, 520.688977504265, 520.726600022407, 521.633476210676, 519.319368482008, 522.017568713943, 521.119511289855, 512.566821556605, 518.625828911695, 520.747706834907, 522.499467452206, 522.75800609676, 520.759640268607, 523.73499181141, 521.33760735397, 523.487248055472, 530.290133767129, 520.893702340726, 522.791081498357, 523.202721789695, 520.864475441189, 515.240828160674, 521.02869818823, 526.975349788043, 527.225967558725, 522.98177449718, 530.592333002995, 525.538544122267, 522.286045411303, 522.194280957106, 522.080236472229, 524.278975891885, 523.80220659591, 522.484189493695, 521.155082495278, 521.117225768836, 526.420206341643, 523.153834734144, 521.056593256959, 525.501917287332, 523.990767505187, 524.487583929467, 519.764254118188, 520.690623932853, 523.823116411399, 526.68690085208, 526.732024244557, 525.388415909497, 522.852334468608, 524.483821492238, 524.61772617485, 526.530851096752, 527.217731704764, 522.204594743924, 518.89752670531, 524.957700834863, 524.760219359656, 523.636605446352, 522.187270577295, 527.170090561952, 518.261515072533, 527.02678610349, 527.190107801455, 522.892857310712, 521.152463529306, 522.959122791059, 520.640980325146, 525.032774002998, 525.516275555406, 520.232646724789, 522.979083865564, 522.526437733131, 527.367495248346, 522.243850830524, 519.666124746446, 521.009211764156, 521.877464273718, 523.908055081161, 519.891197199767, 526.180975953735, 520.214450173778, 523.310186888528, 526.012901484519, 521.146256005957, 521.657648920005, 517.678099413497, 518.631469436815, 529.642721511403, 520.410097970999, 524.408673359048, 520.027399174418, 519.256492136944, 514.956660305395, 520.101717389897, 528.509832895762, 520.314505031239, 519.815847727686, 526.155276773601, 520.216628880893, 526.448238677476, 523.850453423764, 526.255207396617, 526.487355113539, 524.763404984628, 529.620754422355, 523.464037154795, 527.111096956172, 523.640982521477, 521.504809550281, 525.57842813179, 521.178409521622, 521.381828971276, 524.630459735292, 515.987531204816, 523.616466169982, 522.920369589748, 522.733220798114, 521.736696624896, 523.567752157413, 520.956098779773, 519.982579980995, 519.926443989825, 519.155523995826, 523.79423971466, 519.188973235795, 522.92359331146, 522.584621754339, 524.289590994979, 520.932614075737, 520.414652467047, 523.939985005363, 522.447163624113, 526.521486050826, 520.04105475365, 520.211676629141, 521.539099669244, 522.754876719249, 526.133247634555, 526.028316487319, 525.373181953575, 528.212140702147, 526.935848346852, 522.200434332671, 523.255703345643, 525.734205228177, 521.052978942544, 519.898677022125, 526.712368583478, 524.447098868726, 518.691689324275, 525.016367519174, 524.752154981024, 519.855338680181, 521.056682597057, 526.10277094303, 526.425396068599, 522.714116297055, 523.564837152022, 523.842436697483, 520.106138148192, 520.953312887356, 527.119467343341, 518.913851365928, 527.947529335659, 524.470808311366, 525.007683302826, 522.542892300609, 523.188504767621, 521.214188863783, 518.820536167935, 522.648644711609, 524.158954000508, 525.648182276622, 518.105606644505, 520.023532553351, 523.776406552442, 519.607000223498, 520.368293825812, 523.844076157067, 521.292076225934, 520.746693769523, 523.156986396753, 528.873511845879, 521.104472672265, 524.624191578204, 524.197891531133, 526.387011809439, 519.606812158439, 524.254993658591, 522.370095813621, 523.306539410825, 525.393298987572, 523.810433515601, 516.689737487739, 520.373447341827, 523.522940781009, 525.31441233199, 517.97444027834, 527.548205928045, 519.031015308003, 519.390558165252, 525.169722528738, 520.036622273114, 527.957012023035, 524.434850850975, 526.958437887768, 524.230712370493, 520.397049000826, 521.709191638954, 523.04759213333, 520.409211263009, 523.589385256632, 523.501897200653, 527.827835402975, 522.608644479891, 525.98836920783, 524.297596533493, 522.320661879826, 523.357713726895, 526.104844072418, 527.934870991585, 521.356719708831, 519.124007025352, 523.373162532215, 523.719080362696, 523.334244095332, 525.187712795952, 527.407134005288, 524.626860893855, 519.838298996799, 526.921595404974, 522.425432996611, 528.211674947523, 519.166940578603, 519.903985208913, 525.270999532591, 522.114194746272, 524.474564958901, 518.832576429396, 527.183570649291, 524.909239900341, 524.451072956468, 525.368163410877, 518.760194604196, 524.231717622913, 517.978699500809, 529.976237128955, 523.884784036136, 526.586894268113, 524.306096435271, 520.691795052335, 520.505678986172, 521.114947268704, 522.880975073523, 526.490187309787, 520.428324498573, 521.38548765234, 518.243109873795, 519.462968210311, 520.56427099983, 521.663363485847, 520.857814042276, 524.422848041852, 527.348461189555, 519.175002839831, 522.153174685364, 524.635288597911, 523.033275263295, 528.30960463155, 525.954305270753, 519.255495918771, 526.061709156423, 519.726798799627, 523.659023133932, 521.060180515101, 518.32575648729, 522.199928465393, 522.576918606218, 523.110937025267, 523.847112908087, 522.010478297098, 517.975574769102, 521.324095495447, 528.126725279158, 518.659305630229, 525.983375559954, 521.766730197138, 520.257466809503, 517.204620630191, 524.681096347529, 526.948347315332, 521.499986771103, 522.985788410819, 521.002264584887, 516.64621084561, 525.036940867123, 520.28043392723, 523.479120420007, 522.179645895728, 521.187671974984, 522.418976562868, 523.815995967824, 522.000424018341, 527.19113083429, 520.695259583528, 519.734434434636, 525.776955410424, 521.899869858436, 524.384565036538, 523.351110180012, 519.408408836323, 525.555145588323, 519.713327525936, 519.003161429798, 524.554199111893, 518.666767594463, 521.01384075106, 526.844994224374, 525.671640095675, 527.082193233949, 522.286888639108, 523.803841719252, 522.386557973811, 525.726151187802, 523.181175817246, 521.684705420462, 523.406245160318, 526.394590499167, 521.200905569188, 523.715856830586, 524.137924786974, 526.174617142075, 521.141538796833, 525.144639558531, 525.13431501869, 527.375593035016, 524.993954906604, 523.248869160519, 525.613354892135, 523.944278590229, 517.243133334304, 521.714444651082, 522.212651370925, 522.870778074037, 522.525974155182, 518.593445651659, 522.807839828269, 522.73692512254, 517.989773916771, 525.140747661522, 521.934208932496, 523.045635209828, 523.703630691939, 518.79804610096, 523.394699183704, 525.846933866372, 524.376354564233, 522.556037754313, 522.087354133609, 519.738552184005, 519.228031439701, 528.161495793417, 524.859217876254, 522.34953200248, 517.188340698886, 527.174051767413, 521.559845533408, 518.020007728273, 528.536527055304, 520.327782729405, 521.538539912298, 526.753287404041, 522.21425674367, 522.820838554816, 523.366125440175, 523.538426600162, 524.785282690225, 521.463005881225, 520.344591878468, 519.143651570227, 522.386522873581, 519.680863007475, 524.066108562537, 523.820273061809, 524.580708930329, 523.099019524368, 524.560552124696, 518.305469384711, 525.954545360766, 521.198651824729, 528.091068550739, 524.753850241977, 520.464949392526, 529.606456815909, 517.585843079598, 520.954608041979, 522.580944204654, 526.214880864355, 515.899319814214, 520.043317277257, 527.212258542026, 528.274912335034, 524.274775593807, 523.434343376613, 522.258719196695, 524.207855990482, 518.861370064179, 522.38644376788, 529.32825046202, 526.438717009821, 523.31725729488, 518.552536400756, 520.777666970058, 521.84712184271, 523.090919949378, 519.22955450644, 522.639894299533, 518.655705227822, 519.551857722116, 526.292860413036, 522.529201505268, 526.780872331929, 521.802150022849, 522.474505109138, 521.914980922074, 520.458792594512, 521.963276322836, 520.340022890597, 523.829140657634, 522.991420509292, 517.88372220236, 523.701650880764, 523.69876348083, 522.49239085541, 523.906603863284, 525.258156682734, 522.97773388601, 521.82110500812, 524.055446117625, 529.012234430449, 522.164643245988, 520.461223692413, 517.969870441651, 527.587346308874, 519.97772020716, 514.828653467895, 515.544733714282, 518.800488205296, 522.839569707792, 521.187378914734, 519.626694395362, 516.815885409331, 524.190150042238, 520.121399817786, 523.586039901872, 520.513134795366, 519.949744160032, 523.188324424746, 525.008224365181, 523.618037533339, 525.379056106907, 524.340199621406, 527.024157488913, 522.989846228125, 526.805441117032, 520.234529430076, 522.935719289475, 522.058217502048, 522.519415969407, 519.669819869679, 525.397694557826, 524.691619090067, 522.100346127016, 523.565809218651, 524.200602881901, 517.642335190368, 525.328245086563, 526.055034318412, 524.938019916008, 524.764471447899, 527.427780211621, 518.506167603726, 523.809313341417, 521.387278311817, 526.146153362894, 526.345725988099, 521.49649034037, 522.130399047159, 522.692600088403, 525.716899049778, 523.4116761167, 521.957631146485, 525.699097562467, 525.953618793984, 524.670911185007, 521.594813298088, 522.323465497208, 521.634927740667, 518.534918193006, 521.838655571443, 526.800484958545, 519.194210331909, 522.855918752159, 522.792804630024, 521.250000518849, 522.62674661356, 519.535578493679, 524.703388536381, 519.158437118249, 525.488083971557, 522.767703317417, 525.90848618683, 521.542831883386, 526.546561687223, 519.123735730323, 520.016379435145, 520.985420577761, 524.86382929146, 519.511065308453, 524.618805763134, 521.634679794929, 518.31081303948, 520.17072876535, 518.679484351653, 521.299621292706, 516.865887058933, 519.880449379714, 527.704622430269, 525.991205106606, 522.043771850533, 526.204832675074, 516.212336076375, 525.48438811571, 520.961623981543, 522.356949404126, 522.451319262782, 525.147252306397, 527.916075695414, 525.711344100837, 522.218755287698, 523.922642942557, 519.385909049787, 519.536793049252, 522.572868598929, 526.584199564342, 517.785525084154, 524.798457777006, 519.346483676756, 522.305276275282, 518.920945848622, 522.734696911123, 523.333289766033, 525.972032496286, 523.914144913065, 525.535697720425, 522.88740638555, 517.915484464848, 520.56079675995, 523.313999050355, 521.139510753993, 520.725781839639, 523.774095994462, 527.883701086677, 524.805883541677, 525.202901655772, 520.069157801494, 521.339991856953, 522.577808005234, 524.17879342604, 521.988129511756, 520.284667657072, 518.238928862701, 521.366244771108, 522.438276609128, 525.712887388465, 521.545202219308, 524.037485956679, 521.035789853991, 523.952357300216, 520.291710510717, 521.991661673015, 516.816457593277, 527.417156430588, 525.375027221063, 524.681996013496, 521.560194699602, 521.370433985078, 521.97682346899, 527.417658760513, 522.139898594908, 522.454274399485, 516.323477708018, 526.740563067852, 526.472306631696, 519.842011258125, 520.87169772142, 523.288794280011, 530.38926966193, 522.648494881224, 531.84093480497, 522.266581877855, 523.817611444557, 520.554560621428, 520.307963332445, 527.663162159983, 523.487481056615, 523.684198198478, 525.58006078637, 521.143742492939, 524.244389666581, 518.591641032481, 527.223079451465, 523.518178739355, 524.252156113766, 520.586061399413, 521.851859804257, 520.567998965864, 524.151590425108, 520.472495422926, 519.652273859876, 524.881774271197, 517.139484376021, 523.979164767488, 523.074810450251, 523.625289890538, 522.319627654706, 521.294545027358, 519.640783784541, 528.004138486921, 521.707437261913, 520.887501160671, 517.14920383832, 522.339318449417, 519.292813713775, 516.262659784608, 525.818455338833, 524.865064961834, 523.7890028567, 526.627769040489, 525.725403845525, 524.319870992607, 519.254952593668, 521.081632174806, 518.342287582544, 523.242544335147, 526.384672077722, 522.829246289249, 528.946755521788, 524.320927196548, 524.98570576848, 522.08802524944, 523.623809583977, 523.493022522244, 522.647713041375, 521.672493503329, 525.202838219185, 522.006014484357, 527.560291821953, 524.546049772864, 523.276651555522, 520.827829144039, 523.803693866613, 526.438242077157, 518.197979805204, 524.022453907258, 523.714219412931, 526.06698799885, 523.858560726087, 522.497410295598, 530.796300188283, 522.609972645042, 523.307976499171, 521.570892475769, 526.239179863799, 519.478983241358, 522.28155370749, 522.044015014679, 524.269954662594, 521.431232345483, 522.751773880844, 518.772136041214, 522.005347178687, 521.57542460605, 520.78471585183, 521.311726749657, 520.653376141293, 520.335095406382, 522.478409217529, 527.777170095844, 521.281757251787, 525.336419913898, 522.382235508967, 524.48862328993, 519.61493755854, 520.409629176546, 522.428117641038, 521.940269586454, 530.78036617054, 522.880853878481, 524.755677858732, 529.421674085812, 526.876491553689, 524.872594508613, 527.768458132349, 519.41057758258, 525.592694266177, 522.476781241927, 521.19884736399, 522.63339350002, 523.558764241711, 526.764635962821, 521.849792747651, 518.831120240522, 523.345074275546, 522.441196241123, 523.264225470231, 524.405426776028, 523.117404168535, 520.851703206105, 521.542338830253, 519.694800122506, 525.315789784145, 520.739908997963, 523.253979622674, 525.335789686203, 527.599115630454, 521.800658989007, 520.934847111865, 521.83781451693, 525.081888015957, 524.50420291415, 527.323554132338, 523.021160967305, 528.721638983391, 522.414532357371, 522.449200373151, 525.375646980724, 523.476817770348, 528.121873206691, 519.856726906785, 523.293030752185, 528.267707416376, 521.880982657073, 526.064377632349, 523.163678130073, 523.21787999141, 524.015115725474, 523.316776430037, 527.194187635777, 524.898209435259, 520.206516315228, 524.89795980433, 525.021607721991, 516.605864529461, 521.261993478687, 522.841893056482, 527.400209867697, 520.672667721108, 517.334845467753, 521.12465846144, 525.226476378042, 516.824920750769, 524.477751207252, 526.783479309855, 520.648597827016, 519.880585947592, 521.155287727561, 524.446764925882, 524.155714625048, 526.690867318491, 523.234266960987, 520.22446009912, 522.612169011571, 527.305173042792, 524.351915027966, 523.828571845728, 526.705806408852, 520.121869996487, 522.298540735228, 522.017629209155, 522.22371582606, 521.497241638472, 521.609573662286, 522.012017871932, 527.511692560424, 525.159043200897, 522.429284783647, 527.847757656659, 525.535725328683, 521.411511799803, 524.750188520889, 525.276422542337, 523.552179473948, 525.665663181116, 526.348057028519, 521.130575416825, 520.941926037156, 519.821685970094, 522.850456870307, 521.799891002809, 517.662734198997, 522.378142825124, 520.931464020876, 522.014083211505, 527.582770105191, 522.665242162266, 525.119759627023, 523.260331031359, 522.895059275205, 519.980052401787, 520.718483122068, 523.320603346985, 523.627314585508, 521.998517867137, 524.188827828974, 530.235321062265, 522.389984497304, 522.779218904378, 524.369423657821, 520.414051903297, 526.092643316831, 521.09091862068, 527.987478896357, 523.793181221263, 520.63082516863, 524.023793659998, 523.605960171138, 522.439138678327, 523.255041157537, 519.689906682651, 526.762764826297, 520.337732765042, 518.424295419673, 523.218657258411, 520.41117967504, 515.858220439851, 520.934422157851, 521.24853097854, 522.913880876332, 523.205552091041, 522.302789187866, 528.567598885976, 526.270203101994, 528.357917685738, 520.971243409453, 520.244054178098, 520.696386801896, 530.458740427243, 522.623010436163, 522.243210108939, 526.376137126759, 521.366289554791, 517.891811417676, 523.907760445148, 523.20562998989, 525.603767436936, 518.497284623452, 520.196424883237, 528.288782208085, 526.075767526385, 522.763843672989, 517.860721492988, 524.357221576046, 521.785515431022, 526.921056966829, 521.002367944551, 521.129123334761, 522.04943658186, 528.322201918767, 520.154663609629, 518.474420305403, 524.43878329296, 526.718748672083, 524.145953439411, 523.920910083793, 522.648953941922, 522.307516642946, 524.127268000619, 523.793182047618, 523.201951777658, 527.115625471513, 520.931589879727, 525.817297820969, 520.252700553054, 523.381710329648, 520.306928757218, 523.707864096028, 526.464928152445, 524.584204344553, 519.173504071914, 525.914176846783, 526.735473334849, 520.325429988609, 520.020500505338, 520.92386585177, 521.878105426282, 520.537411709787, 520.858402267006, 516.958930103071, 523.811729264436, 529.4132672998, 525.84593677194, 520.67374781392, 524.370074727505, 522.717506147438, 525.42486962374, 525.872657894941, 517.432792810518, 527.816769231952, 521.431930963011, 518.346881825231, 525.488754319902, 528.477161477452, 524.508831497255, 524.395992072377, 520.211621858692, 523.846330547798, 523.929347219826, 519.414218867021, 526.785069148442, 526.65100031696, 519.343739916863, 527.228078926817, 522.504034524564, 524.636330666164, 524.04914623643, 518.040846366767, 521.382886328434, 525.048828164595, 522.482219374418, 524.775554433064, 522.523812445708, 526.476755599247, 519.359622247112, 524.314637712838, 523.985720821397, 525.789217782224, 522.620423344958, 521.627664086245, 521.912319025004, 524.303799551783, 524.922976148683, 521.408602347423, 523.554417995015, 515.114039619176, 518.027106782098, 521.373804274264, 521.542609121144, 522.483375280839, 523.922343097839, 528.635911037201, 519.823071689635, 518.690697136822, 525.328636503308, 522.274437711765, 523.750634344726, 524.235967509054, 524.854627092343, 521.687235379787, 519.586445296834, 519.419148546598, 523.385700441158, 522.412088195264, 518.363183137734, 520.157962018856, 520.74535917409, 522.709728502982, 522.154514691281, 521.530583483769, 523.886374607441, 520.328662308953, 522.780886720646, 521.0814034608, 518.768111897834, 518.783850624694, 526.760057695253, 528.118586199123, 521.582378272233, 521.54427252491, 523.779932013281, 524.11743431895, 521.378338792292, 526.680360167003, 525.260107258433, 523.337736034452, 522.586413743192, 520.181531101981, 515.775047429194, 526.357411412446, 521.664313066712, 524.569547605973, 519.761591099503, 520.530801398772, 520.833108232633, 522.529323886673, 527.424185433173, 527.522715685973, 525.845636135683, 523.690983926634, 527.113335654658, 520.429137756655, 524.282077107765, 524.627768372281, 522.029371192898, 519.260207811193, 528.00803743458, 525.509505916037, 520.728469927266, 520.208051567042, 520.433621065321, 517.465546703777, 517.201247925264, 524.794574119819, 524.102982702315, 518.682717350701, 520.095137671423, 518.318146908802, 520.576517754923, 528.261740878243, 525.113756437099, 523.338804320158, 521.276415661672, 523.737889296218, 522.78383850473, 528.372346597504, 525.600486162397, 518.987714471288, 522.064138264013, 522.956874374418, 520.428766510966, 530.048785379039, 523.089699678494, 520.33188363079, 524.568942732272, 525.557758511765, 525.26701952959, 525.088891609382, 521.673220916783, 516.86512389057, 521.112975408465, 524.090203103746, 526.342841887567, 517.564161797391, 521.031532123084, 520.77393598409, 525.483177402928, 524.013752882194, 525.472509986311, 520.557804520855, 521.461592501236, 517.052526934967, 524.471392058417, 525.223479707754, 525.781805732595, 525.268430482903, 523.054020730944, 525.634878089734, 525.616699226622, 523.979278090387, 517.200793157443, 522.22587586517, 528.892471599386, 526.605076072006, 521.094473036766, 518.728817144519, 520.891624996844, 519.489220530656, 526.679120528715, 519.668935840596, 522.020162410392, 523.96773882502, 522.934034466409, 526.560998326176, 524.424664873845, 527.324767252308, 525.09448164432, 522.952410370194, 522.748869360403, 526.008306388385, 523.138423041606, 522.113387861419, 526.861439185587, 524.258787907456, 516.324474100381, 520.75376144962, 524.380754961599, 524.384074134893, 523.152053492471, 521.853805133329, 525.756921972066, 518.63947619042, 517.835651183335, 527.12586758985, 522.87948209284, 520.562906218037, 520.866657793516, 526.551883127808, 521.534766029366, 521.93216830618, 518.889033765339, 522.720111587637, 522.296006422006, 523.790787403741, 521.498933261796, 523.973880806708, 528.80269094693, 524.570577263445, 518.468000931389, 520.629879787909, 518.588430990439, 524.006450258017, 524.372874824062, 525.360843614418, 522.374239780366, 524.071956754814, 523.192121450372, 525.123620108151, 521.054568984253, 522.871595389903, 519.63709055901, 521.676203992447, 526.788180037876, 518.157406040264, 520.627441398594, 522.464061277336, 526.334990348862, 519.180639808361, 519.721744534586, 521.648839306602, 525.170607838338, 523.727724457308, 519.546699457943, 521.168852145659, 525.589372915994, 520.90799825641, 522.351055556332, 522.985823109386, 522.266953795369, 525.796647354209, 523.480557536721, 520.485346874412, 524.985861451662, 520.674403389288, 521.570751851978, 523.492701857798, 521.651683460814, 519.658433847272, 526.453782979646, 526.213286098053, 523.74032594378, 522.886626211457, 518.670250333409, 527.862036614244, 519.347060634321, 521.332835227484, 523.224846544415, 527.635222528188, 522.364559801861, 529.390077610207, 520.979046846146, 524.940845670607, 521.56022278747, 521.579425678855, 520.238916349402, 527.102500095764, 519.659081682585, 521.469258108899, 523.191970528201, 517.671269892652, 521.733583619222, 528.827692351342, 523.023841611146, 523.736797408422, 520.599165414046, 531.552827162871, 521.073039919373, 519.85735475753, 514.971563239748, 518.223086499933, 526.103379853065, 523.682360435155, 527.461435133007, 525.827356491297, 527.429310731745, 527.482705372453, 520.876295861048, 525.375049863866, 523.247184509729, 524.629839526719, 523.936621469983, 521.701489242484, 520.741777870247, 518.431050173165, 522.383856526474, 523.328845515201, 524.760153246022, 516.528925992199, 522.275984968717, 523.95310122929, 530.996367557007, 525.160712592792, 527.796827334354, 519.947011476436, 521.663287466626, 521.679849210829, 523.782174863478, 521.679977296762, 519.435166836545, 525.995637350769, 523.575902245079, 519.310763258848, 526.37630276527, 525.00309442184, 527.073539409111, 528.345488493325, 525.307358113875, 518.85593123003, 526.179109848129, 521.179098687915, 526.755368822943, 519.8665990688, 520.202146387221, 523.038520060757, 524.952886421821, 520.817011123913, 523.520361403941, 524.367915098936, 524.944028968325, 521.621222797916, 524.176283325273, 521.794597505515, 520.052386635108, 524.698906702043, 520.949689516889, 524.878670610901, 524.573864634506, 514.373682377241, 521.42627475078, 526.003727475913, 525.468518559603, 522.182235008369, 522.639652696068, 522.258002304146, 523.345796682729, 519.443657192047, 520.864110304876, 517.861676532923, 522.817962458018, 526.796580380066, 527.666839213085, 520.242945659094, 523.07503421566, 524.20886055483, 522.942762563156, 525.959256650155, 516.121754349616, 523.540874036312, 526.173219137311, 523.877937078007, 522.982964300255, 522.111574038949, 523.379710823004, 521.580804238872, 522.154148316516, 524.053732776953, 524.569806805101, 529.654189693775, 524.553758042996, 516.745846213617, 520.05609461613, 525.221007883893, 523.143877433472, 523.205862847041, 522.470716308404, 525.84909865105, 520.603641969662, 526.015049423934, 526.105362926131, 521.575807422268, 523.044148239749, 522.797184987294, 521.609085652296, 520.6202286823, 519.620953332287, 522.914057190177, 524.168251617928, 521.284670669248, 525.143313561934, 522.960121351739, 525.653369615038, 524.459941655159, 520.487369341953, 521.345777152279, 524.502256931161, 525.375489440376, 524.725850093325, 521.179982459397, 520.840507031288, 524.484625459861, 523.528778942552, 527.17469310879, 518.855444217947, 528.9646049302, 521.65144234895, 519.665963685025, 530.628352200735, 522.706701642084, 525.501172515532, 520.202280228582, 524.065036452331, 516.501885088978, 523.024292184109, 525.593059456498, 519.408092644289, 524.620004750526, 520.777791802292, 526.021476404293, 528.015125286534, 531.602337688897, 522.098468432077, 522.562896883251, 520.849213809352, 524.614521459811, 530.310799378522, 522.421715959116, 521.08187791374, 520.683200036016, 518.640044361821, 517.915257696628, 532.314965058153, 522.815405224059, 521.827816279536, 521.575050234738, 518.896711802034, 523.64842375557, 517.992535078394, 520.206270123675, 519.85735880265, 526.508209570279, 526.829837121033, 524.062477695656, 521.295541265816, 519.668987705066, 517.942314806207, 521.714578460576, 528.002188411435, 521.057504550849, 524.573633265427, 522.880025561065, 525.29941517494, 526.617429507506, 522.340659302819, 526.950647653497, 525.931771952587, 518.662229094906, 524.358585727065, 524.662816551482, 516.655534628126, 526.131583206014, 523.990581460248, 521.797072511074, 524.753404529396, 525.031517531457, 522.23899813359, 521.446770145745, 522.366053764978, 525.372429607462, 523.397823551315, 514.084121920698, 521.434759746405, 520.313349315192, 526.628790812057, 517.267244406183, 523.422986011952, 525.010116567253, 524.758050013608, 527.680123946539, 520.301942638423, 526.978931873369, 522.909219931614, 516.198091754392, 524.769470044444, 530.062893022655, 522.472954373977, 522.564692306776, 522.359242175674, 523.260880952142, 522.836118995506, 521.367324957769, 518.040697308259, 520.643896074502, 524.180704035966, 525.894338845993, 520.790549175842, 529.958591100945, 523.519506007415, 521.375686106696, 526.809096126581, 525.02301859428, 523.446206693325, 522.606435022618, 526.354420665795, 524.471731677737, 519.82902465649, 523.17872759747, 522.962102197633, 515.639146550958, 517.300175610894, 523.628953416754, 527.537957765092, 523.899256833259, 520.805247032713, 522.643066725915, 522.520229890591, 523.798828860184, 517.559374959927, 528.304501937184, 526.938639830126, 523.837507730985, 528.738843240185, 524.534225122342, 526.489387899861, 524.051485343707, 521.492484260513, 523.977073258763, 516.266534385629, 521.740661953073, 522.02539961068, 521.710380333585, 526.877218946937, 527.04644481127, 522.801297173217, 516.149828924793, 524.108126704371, 520.949805327425, 522.907924390846, 520.869779794172, 520.214963116484, 519.348277659887, 523.416912861987, 521.23335343811, 523.435701510613, 525.378278883442, 523.721622773659, 523.688994849725, 526.818831857091, 525.418795138965, 522.439228659312, 524.504344377617, 523.264184559685, 523.120393872076, 520.000695099475, 524.377199594858, 525.29060559064, 521.39626668524, 520.540496568179, 523.659043895858, 524.131856565219, 518.65644447221, 523.273217736115, 522.741156931088, 520.631129544172, 528.657031140291, 522.727304620746, 522.994788923921, 518.852009071916, 519.536953526229, 526.315550329087, 519.95010360871, 518.096860467028, 521.408315470413, 519.5882085178, 519.125371778454, 521.295109623719, 522.199960262831, 524.342494877874, 521.694483391305, 522.403163753258, 529.559904736069, 521.596002732621, 522.064376309739, 520.417664912356, 524.143365549536, 527.764994833459, 520.868210096491, 523.113200172537, 523.86903751836, 520.999538260177, 525.586635014042, 525.280827828486, 519.437774311482, 520.32281341386, 519.226890943716, 522.294883897336, 521.531974558847, 516.518546718518, 520.919941294884, 523.512148992296, 518.752629383838, 527.43452515935, 525.72116889879, 521.408383118156, 523.743588964646, 520.703098297979, 527.059193070768, 525.745576301474, 516.231962209555, 522.531984626965, 526.402865722881, 519.727597654716, 524.862685382761, 528.231579392596, 520.21489736949, 519.739835007107, 525.612115438942, 522.4420512819, 522.514215760326, 521.189796172129, 525.298890389613, 522.313330869363, 526.532360298981, 524.482828142131, 521.291803845427, 521.316299072789, 522.228865169169, 527.128079636892, 522.996426336391, 519.103323655192, 525.252429769679, 521.328015947545, 512.68538565641, 523.570367503848, 525.146050806533, 525.056302344673, 516.06077531568, 520.571577903214, 519.803946324817, 523.731652866799, 521.322706339037, 522.604201811948, 523.016355223053, 524.025274419572, 523.523592641135, 526.496209368109, 525.988353441756, 523.594935519331, 526.875457837232, 528.182640146837, 514.327500691316, 526.101643293909, 529.349290948143, 520.628460686555, 522.329993764382, 527.582130086334, 520.652242640199, 527.331490748641, 524.964426272228, 523.035987139036, 523.15032722566, 518.538950751105, 524.122695324141, 518.54792095616, 522.821010003306, 523.917200486801, 521.117957857069, 526.759281878282, 524.302796686058, 520.276140135591, 528.669391000082, 529.422642517952, 523.112108365681, 522.556937614992, 522.106050376662, 523.096525571584, 521.212177580283, 522.181333048327, 522.082038806573, 522.786277697169, 520.209519643857, 523.836807190987, 524.135920926932, 518.061724798947, 524.076341107889, 520.799761320009, 522.85955557651, 524.461848838699, 530.083040452327, 522.537801555337, 525.874924026989, 522.76840957381, 528.907314025643, 518.834225879109, 526.147862811422, 524.95585945872, 519.74806283721, 521.96474280058, 521.720879922611, 522.066233323937, 519.478353335587, 523.163577627856, 526.846427495549, 524.201308314033, 525.495003898156, 522.33443062566, 519.562453090753, 519.849925626506, 520.155864128733, 519.963346961006, 520.361642439036, 522.196709152732, 522.010919402001, 521.168981152235, 522.625053361252, 525.59349592022, 527.777992994297, 520.338030744058, 524.683934858144, 517.356492841094, 522.697040653743, 521.775979196818, 522.874178333292, 524.92443837011, 528.716630017597, 518.461325552917, 520.920233418084, 521.964062513449, 520.711749653144, 520.141688787596, 517.910514162401, 528.000996971414, 526.174376309235, 524.618299841171, 522.368167812571, 515.283529063583, 522.876597690555, 526.187076012499, 528.300278612091, 524.595843664841, 520.857072188163, 521.819954721189, 526.118655038691, 519.674062722966, 522.756996857116, 528.978745926145, 521.16233585442, 524.201420587076, 523.59486557965, 524.115294606333, 522.137146563692, 523.834379450257, 522.524181755575, 521.779319470563, 527.39057627478, 520.210622779759, 523.068478940615, 527.465225765712, 531.16818878774, 518.510171526833, 524.720111208282, 516.859286779541, 522.1449071953, 524.817303791693, 519.230243811821, 521.005958545464, 527.154678933147, 522.282625418688, 517.769633679338, 521.966647921339, 524.025598000727, 527.920485460956, 524.301940407069, 522.333682669751, 521.525137891075, 519.094989089234, 524.655802464877, 527.494340083153, 520.400550818457, 519.630973904462, 519.96088394595, 519.469854252025, 518.777646319294, 519.324990859777, 524.558447850169, 523.112402741478, 525.214691380733, 522.723532835081, 520.486758122474, 520.705960333671, 523.853791799608, 524.760801057235, 523.114924842627, 522.078487619502, 524.426088432235, 524.953997107305, 527.07821512143, 526.166032047803, 521.384482104226, 523.689129474268, 522.073673164501, 518.865101813161, 519.906181431095, 521.731925722851, 522.588944724645, 525.77060430223, 523.867797186841, 527.758460841, 516.881109148771, 526.07379545753, 526.560250752902, 521.012352703445, 516.588665269334, 525.893976763483, 522.073816787251, 517.390605343291, 520.928486589241, 521.470839756028, 527.09001040931, 520.149589921242, 520.708988214491, 522.853695658468, 524.452850872037, 525.553779440639, 525.118259744964, 524.033151426349, 522.76125573365, 525.21645715485, 520.449877600169, 521.575745149301, 521.162992780719, 524.529561425122, 524.993738394309, 518.775914849237, 529.119284039918, 527.664582208853, 522.367502110058, 522.549231839319, 525.27046893841, 527.060135865628, 522.631859367038, 520.991768001426, 521.129887412376, 522.050112827838, 527.674181237782, 527.62581027411, 522.919849764125, 518.618901063959, 522.503719067702, 524.955757441386, 522.825179738236, 520.777876104287, 524.789171310922, 525.067126515608, 516.890332146131, 522.597922418861, 527.060318335414, 518.933285632647, 524.151124577797, 522.277420568008, 520.583355275149, 523.069084141984, 521.854297799046, 521.465037099756, 521.376567437083, 525.090624993301, 526.764736425223, 520.619967263255, 514.667465639924, 521.321580470732, 522.862021876155, 527.628462428187, 524.527162808169, 528.217721861999, 527.659806352127, 520.3564689523, 525.535436114402, 524.639024331015, 525.221797317605, 523.667467318662, 523.654832892658, 523.366317081516, 522.09115663842, 524.888564337468, 524.533160410476, 524.035236058883, 524.764366304607, 518.822938522918, 522.843838703678, 523.999406720789, 526.194762070753, 531.448003789314, 524.704326033327, 523.770327190045, 523.22682009507, 517.294775902703, 525.812598179133, 523.041036927023, 525.050128984132, 520.351917205509, 523.837397562101, 523.171135266126, 525.061046713375, 521.197606574103, 524.798859531936, 521.170372651463, 526.824656183799, 525.150420798979, 521.410163230402, 523.970443844982, 524.120998036282, 526.241975315895, 523.280664375077, 521.067159860072, 518.679417332055, 526.83092771596, 523.944181703104, 526.30176042275, 526.376822208666, 528.958781421352, 524.33515035908, 519.694842631718, 518.308138180954, 527.385807848971, 524.275865213089, 522.299994870081, 522.220591217427, 520.591673765305, 523.769141350592, 526.3376805436, 523.91540688135, 523.599141167882, 522.521592930576, 521.425870299761, 527.644709145233, 523.025083958475, 519.895044124251, 520.449238992713, 516.164760241595, 520.075816998897, 522.705218931225, 523.565171090787, 519.035137582606, 523.866144597977, 523.0209343661, 520.361318437952, 523.661109487209, 523.30191155482, 516.782990970994, 529.355520851634, 521.092595213712, 521.544930489072, 519.534762488489, 520.134377601661, 522.252020265224, 518.877989448695, 519.636468672602, 522.353358371041, 520.080205749703, 526.778320308512, 523.703814004289, 524.505885843611, 521.950470863904, 524.357336041625, 524.735380597301, 519.920942862498, 524.496630527295, 520.753957854284, 520.461693527257, 525.100411358978, 516.022934491913, 521.655476214501, 522.997746434297, 526.519748759197, 526.017800335968, 524.743997668453, 524.928468422542, 524.178625113177, 519.851953949369, 521.054987830152, 526.464837353998, 524.574855591134, 525.952819845939, 521.172879174775, 525.169607922625, 523.961547581173, 515.092344413852, 519.186455127278, 516.103438698306, 526.138952315585, 526.278153906689, 527.075281485097, 518.589843051684, 525.853500412023, 519.778511221542, 524.595589814914, 518.496398804852, 522.839459113083, 525.067279458884, 513.395860949606, 519.300375139883, 519.510797470754, 527.229695023885, 522.917549716236, 522.882036694447, 524.437824550985, 527.480009484522, 522.508635635088, 522.90436284348, 525.07320314322, 519.478775912035, 520.75310238552, 522.723485332652, 523.233019831706, 524.074987051924, 519.525397647727, 522.97293574171, 521.696374625897, 523.524966291408, 527.094118272238, 527.47229929441, 522.549476552002, 526.402995865623, 522.465243633478, 527.904764782738, 521.949989793958, 522.25208687059, 524.78043727864, 519.789350818392, 516.716278329998, 522.399497383185, 525.714072086594, 522.913250360527, 524.212762209205, 522.818572661834, 523.516858710688, 522.753159265846, 523.551246981078, 522.96010641888, 524.502399977794, 521.361953248096, 524.222726222056, 524.136360616498, 520.559508034422, 526.137020898602, 518.582860068501, 519.213769326391, 521.276410957766, 518.294666199593, 526.137817772583, 525.180267209319, 520.080171277963, 518.059791683892, 524.690453271123, 520.052853394786, 519.557169906032, 518.837602279864, 527.942786371069, 521.028930053679, 524.350411498351, 523.921474446907, 522.95005123961, 519.090337087011, 526.658901578633, 523.588068427709, 524.697167763889, 522.231692814026, 526.345838788309, 518.335732616062, 524.650132870597, 523.809446752262, 522.627602397032, 524.08535497001, 528.233828335248, 527.111810792191, 524.432253510979, 523.238580398876, 525.241730295836, 525.26555424622, 527.541430644423, 518.062001745295, 520.580520099525, 520.007943389909, 517.624511787718, 521.048680027102, 523.123922493776, 527.424248290718, 521.525410404361, 524.192463000165, 520.831830452606, 521.120810360789, 521.338121577065, 523.022468776749, 524.148065353681, 524.3613962751, 520.442001993174, 521.328047006293, 526.96622818624, 522.098593719719, 524.840735179848, 520.156609103362, 524.767845722401, 527.379734540514, 523.192291203016, 524.236585889372, 520.724349613227, 524.570641355758, 524.101816926245, 516.886648136766, 520.90436203888, 518.322206513302, 525.515216017227, 526.695792322307, 527.139000831625, 521.825086222348, 523.248235848973, 521.929368907448, 521.791735973074, 527.143112794947, 518.429226804384, 525.616834046629, 523.130487420929, 525.347548432612, 522.096964057617, 520.844548119561, 520.259586578326, 518.717394934316, 525.877741317793, 520.873469058059, 520.6323652134, 523.845015525102, 517.08482182869, 528.403670067067, 524.540450998139, 520.861354489888, 522.30737985467, 520.97009566119, 524.113844742956, 519.53305817584, 524.032736547584, 526.28825632, 524.43047086937, 523.955186074321, 524.648918170139, 520.463311114423, 520.129432685691, 523.031337484951, 526.302171428998, 522.313014981165, 522.913338889762, 525.79055455856, 523.08432138987, 525.395583567194, 519.696823430329, 516.519904964804, 519.647425258445, 521.799007143471, 522.030111617284, 524.718414510091, 517.89043002055, 526.636331165318, 524.546560028603, 522.488997047596, 524.817356621435, 522.693106959284, 519.634169894937, 519.953457757439, 519.365689862192, 524.780098101829, 525.702569693801, 522.597842916561, 520.223644289198, 522.300288882566, 523.207509542148, 517.274914758582, 523.199204907192, 526.547524389452, 521.94897017204, 521.253481632068, 521.905241124123, 520.001756687595, 524.891397164317, 523.835881676516, 520.913036055533, 522.34891364697, 524.610626549862, 518.186607048595, 523.885527414314, 523.908388964246, 527.064602181453, 523.950068524601, 533.173733413574, 525.022412455462, 526.932740756058, 521.941626556864, 522.358140720928, 522.1367945146, 522.799174997251, 527.140453326614, 530.220327129892, 522.648265683144, 525.402317796365, 526.695304490975, 522.376873098679, 520.623446540411, 519.798453881019, 525.709868626708, 523.481150333288, 521.64925921167, 521.77281285842, 523.054814127921, 525.085383557307, 521.301357973689, 515.654167709007, 521.150171602983, 522.109772313359, 520.060110400588, 525.170312314722, 527.929610780015, 524.683828846771, 525.434407912534, 517.844372121344, 522.442465841832, 523.175244780228, 520.961274006686, 526.615623237612, 523.13627152417, 527.871731099014, 526.206676600514, 523.076887805218, 522.911162401437, 525.074609700061, 524.972405863174, 532.478109618446, 518.512527939952, 523.933490304839, 521.037996546113, 520.272115564619, 524.519343235386, 525.777356020481, 523.914715707436, 523.15974066081, 519.916924723512, 524.175381730016, 518.433295472417, 521.582754423412, 524.01369429055, 522.652124114394, 525.999010835788, 520.975109756955, 522.331859048527, 517.866950785549, 514.443785325882, 521.427804196347, 530.164895340201, 522.800126270837, 524.391745175977, 521.171917715278, 523.434835037314, 523.358427975362, 526.282081367924, 520.760220966149, 520.744333989332, 525.814600297797, 520.613798204923, 520.517525174034, 526.460548164869, 528.869438355154, 524.096703417268, 526.17149060814, 517.255498332686, 522.728269806856, 519.785343696697, 527.061356870686, 519.494194797074, 519.142036114134, 521.411781451243, 523.985523422972, 522.044094503279, 519.539616021951, 523.568658584273, 523.432484125939, 521.836018681982, 525.223086281874, 517.308672852134, 520.681543777287, 517.239402582525, 519.453848479113, 523.891085611635, 521.116993140845, 527.501213413683, 526.483294805437, 519.860331079825, 527.228363462393, 517.385237610289, 524.828281216987, 521.701456355857, 518.355383750722, 527.165695339501, 523.296785307413, 524.979705668326, 521.666223114368, 512.901648643231, 523.837365182277, 525.68543237037, 524.481976788283, 524.399153398297, 523.512906501288, 520.030756359588, 522.90276264769, 519.825163819421, 523.898138396611, 524.488396638518, 518.764757339141, 522.855915689676, 519.390729046129, 525.781914770292, 518.691643611784, 520.102664168688, 527.245235533194, 525.527112431667, 523.013164737984, 520.893691334975, 524.62546139672, 525.990963065482, 520.56863705846, 524.458810384537, 521.944768432699, 528.52184568741, 524.889925578545, 523.398198629225, 521.653592465071, 524.425434359235, 521.114204807585, 524.65904610053, 521.208731503484, 525.235275410871, 518.734992822191, 520.540214039861, 522.290700145, 521.013424439665, 521.161955820766, 522.175907213056, 524.326668746224, 521.366209369466, 522.871698386572, 521.110237973443, 521.276618170992, 519.588515985286, 526.174737109055, 521.8147736362, 525.277777067107, 524.557266126662, 519.245053926759, 527.038713031541, 523.051960683786, 526.703842553473, 525.464308199672, 522.077402755508, 528.873874026353, 522.773721858263, 524.571246830605, 525.212046172565, 527.33703088806, 521.230344700033, 518.150619758243, 519.220605330509, 520.662956415177, 523.049428172864, 523.483310092012, 522.934394483212, 522.404542808679, 516.272715548603, 518.903513937187, 528.657054505283, 523.457329801896, 520.418290608389, 525.020988609946, 522.317265968299, 529.10491425496, 520.245161308759, 523.271973740258, 518.294823472757, 518.000275422272, 525.544098297613, 526.064847230105, 520.926306762124, 523.992216158016, 521.296241679371, 523.171563520915, 523.419714375504, 527.156510320846, 520.287002771128, 521.597518514635, 523.148551474556, 519.379899325295, 518.84860079632, 523.357039683676, 516.645964312677, 522.767710052492, 517.47871585171, 513.717385545264, 522.301177357465, 516.325448788329, 527.104377455747, 524.344491935175, 527.476513399997, 523.682388814458, 526.205913868729, 520.293180437895, 518.295527070492, 527.052281036681, 525.990873753036, 524.347521260179, 522.549720316508, 520.403870322403, 518.967083240915, 526.81053378838, 528.356135530879, 522.499348872412, 520.465462464353, 523.967939844573, 527.250926253435, 522.062484717869, 521.400781309179, 522.914181883668, 520.478825348923, 527.000929682368, 522.981054696203, 522.738039282083, 522.469521544383, 526.292889927419, 514.70570127227, 524.638864829798, 522.426597072591, 525.589564417055, 521.062179712503, 519.459501723866, 522.848877025777, 521.614725775189, 523.120533605726, 521.34209597537, 522.653809493101, 518.783195184744, 524.956060004645, 524.138498854831, 521.138064768806, 523.334160243291, 516.914060073332, 515.191663132771, 525.411013740199, 521.011909664868, 525.443167645209, 523.775292063425, 525.32840072014, 528.98215427378, 519.508721173164, 520.252727261371, 522.454429751107, 528.793575668823, 524.326699431556, 522.794649878778, 525.504808701528, 519.009200373866, 521.33397110709, 525.731480064582, 521.279418030167, 520.81152989368, 526.321168751635, 520.329487156566, 523.74498154358, 522.425230711967, 525.658967855248, 524.213982776818, 527.276319376528, 524.52989726591, 528.511490300831, 525.295413154983, 523.595294832715, 523.064842994096, 526.643282155714, 527.420922969878, 522.663523994604, 522.660813182055, 522.889682105789, 522.257004837707, 524.494237126418, 522.041482979107, 522.50372846683, 525.610016262958, 522.038346833432, 525.199972280512, 518.38695904436, 523.731307134619, 528.952034591825, 517.516589482677, 523.010403186529, 517.46333311717, 521.103163484546, 521.663229295953, 526.016558016469, 521.607570754637, 526.002629448031, 524.913762604296, 522.741366926643, 523.368405481267, 529.550030944849, 530.291817693377, 518.905025441277, 518.431273403067, 522.190846010887, 527.130552847184, 522.537250957469, 516.968394819021, 524.947591682246, 522.75870788527, 525.926189142434, 529.553016420412, 525.955435430749, 518.788719207284, 518.004256087324, 522.735229316333, 523.903208576484, 520.197306050372, 522.425199017584, 519.249337012265, 521.34789788219, 529.271606263857, 523.281401404491, 521.343695462355, 523.500832508738, 522.73627537406, 520.088237157512, 519.961941110075, 515.471284030831, 525.576844740332, 522.980202877976, 524.296494050114, 518.926035470889, 520.666005996157, 524.275066253496, 520.117403040633, 527.070184591975, 521.420761839713, 521.730699757788, 523.692557225007, 520.447158595043, 522.158945152461, 524.375280955443, 527.716776142012, 525.965317805008, 520.885337243255, 524.04821910023, 516.182167287244, 524.625616996309, 524.341915090097, 518.595474203, 523.686528235522, 520.31401010118, 521.698225284343, 522.485160279406, 525.359885414028, 523.368064310483, 527.393706445249, 522.667560387135, 528.778072514374, 523.756637389554, 523.086049608761, 523.79628005576, 530.560028737703, 519.195322193242, 519.779306343306, 524.850247362348, 524.487447135977, 522.990011664372, 526.0090114929, 524.748991405704, 524.740138537644, 523.702710133916, 525.600030019826, 524.920169599856, 526.064269989711, 525.036493640703, 520.812397832422, 521.401768408418, 522.017623856757, 523.303329340074, 524.347447581475, 522.585687162494, 524.505994042372, 523.927872344423, 526.177916805565, 524.525493163948, 523.790326262151, 526.777469160174, 526.169418530025, 523.757842497926, 523.290604497347, 527.786853879438, 523.303626906024, 522.748493643432, 528.609101762038, 523.438679985286, 526.795772264213, 522.205772009109, 522.441134815068, 521.769050261577, 525.05581884333, 522.521951865591, 525.05605630259, 520.463417859178, 521.289414671931, 522.36725738324, 524.75099622094, 522.694288405121, 520.468783516856, 521.097866773111, 523.814809773841, 521.989398958981, 529.415763336945, 524.439819427516, 519.378538125142, 516.334168337419, 525.689352493234, 516.794192904926, 524.0297040905, 522.764554680986, 521.18125968036, 519.240050341418, 523.805181153953, 517.531697896356, 527.82823890964, 523.420187862868, 520.072858095159, 518.317642931472, 524.389800865654, 519.674944455881, 521.971600308674, 517.813540544656, 525.319408419522, 520.235843585405, 519.962491158819, 523.712221109745, 525.43528767636, 524.439036209807, 523.730198636643, 518.958174991838, 528.808344299734, 524.05105020489, 523.132200483895, 528.356268778789, 518.261645020058, 521.960877882444, 522.500148073229, 518.376909849162, 522.534879757242, 523.180429725423, 529.660612802247, 516.697871036028, 524.159906590179, 522.754942003134, 530.788131986266, 517.820829667951, 522.645851357543, 523.834414344021, 523.298118732504, 526.224470467256, 525.211044092248, 524.335333023438, 521.545728037088, 519.899124628924, 522.759363169589, 524.4385222347, 525.699410242293, 525.56609044365, 519.961303678843, 519.658841075125, 523.94336964471],[669.586450238513, 671.932629503093, 672.959432762191, 673.883709317382, 672.399459524299, 673.165477524484, 673.097265114876, 672.796844662759, 672.125004907714, 672.170218241457, 670.215146108057, 678.163240255145, 667.07578073019, 672.576733201964, 672.64500446232, 672.045106236396, 673.506133166122, 678.246518290855, 678.946675036754, 673.433632688409, 669.791548060252, 667.666920947033, 675.62339996264, 671.02957261886, 670.324189509755, 668.331749078231, 671.491193989447, 674.059377725588, 669.945728197982, 679.055209599536, 672.66094857313, 669.800635052447, 666.753825333434, 672.802699523034, 670.309619578504, 677.367823118146, 669.031602326688, 672.719744109762, 672.163375315919, 673.402335116672, 667.896554948614, 669.190267876485, 672.436763436937, 672.178469342378, 676.023931743022, 670.835997085016, 674.420797924674, 672.367703626355, 675.695226015958, 669.976606308083, 670.224870241964, 671.770293864207, 670.089692267959, 675.043128738906, 671.932087189051, 672.561167893385, 673.44838127675, 682.003732752454, 668.238763931351, 670.215959548712, 674.513118194683, 672.06636881767, 669.591860799333, 675.886633666553, 674.606677009698, 674.044929993285, 670.594694689672, 666.036569322697, 671.83502867527, 681.815046835704, 675.748570294185, 675.104854572267, 672.943319672471, 675.714895894336, 671.129568940065, 669.426150506083, 674.173738366802, 675.508361196433, 674.289557555453, 673.622324473562, 669.983817552465, 673.938435914904, 674.591071950061, 669.420303857657, 671.426261691987, 673.8199136257, 673.378323666863, 674.09193871958, 672.094870637261, 669.986571428829, 672.149375025307, 666.890716588265, 674.029607508926, 671.648636441048, 677.168452343317, 668.776906498294, 670.986309500369, 672.440887906331, 675.824438758174, 667.748806594331, 671.205397174044, 662.699295590304, 672.837751801765, 673.431818358841, 668.490230401959, 671.245605374924, 663.537511209508, 672.631078048732, 672.624409264486, 674.812431889545, 664.55261878976, 669.614865891584, 674.984050946395, 676.249410025237, 670.587425598053, 668.850791905527, 673.111691854005, 670.511541116552, 671.700055055164, 670.24275204999, 679.686589965649, 669.020467612166, 677.043328133215, 670.744727151535, 668.464354113715, 672.845081164225, 673.150922932041, 675.962853527959, 675.341325835318, 673.571927308701, 673.803892060861, 670.593523654767, 669.701343559151, 674.279626992899, 673.136436195162, 676.264527410188, 674.42053999986, 669.561856909298, 672.019965386797, 673.245112619898, 668.287928351951, 675.741693732545, 673.109895342746, 665.671604449617, 666.813861670803, 672.806027657064, 669.297361264719, 671.258542603167, 669.527599415974, 672.070618883308, 667.735318179317, 672.776980626942, 679.372641857351, 668.187012934994, 670.087919810533, 670.226141666444, 667.291656885392, 673.312619238311, 672.237841172513, 670.26488499209, 674.236834053223, 669.649008247416, 672.929344407907, 671.096062227944, 673.951526914139, 670.569714940054, 669.313896146392, 663.664423356615, 671.225651409357, 675.412094388554, 672.537134565739, 682.140247820981, 668.034469054626, 669.736385420008, 672.905116534859, 669.457748793484, 662.818897897212, 674.981606490899, 670.749036358809, 676.740340989618, 671.872888009885, 668.738759509108, 669.978538652463, 673.424745552647, 670.531485445924, 670.37855838775, 670.316531442266, 674.360731147877, 667.202512182284, 669.403219023072, 672.380380830337, 670.398889793387, 671.159971230409, 676.594164544712, 675.156988023815, 666.590606102273, 676.643582365996, 672.581900850482, 673.299564323503, 669.030960395402, 675.016006536289, 672.605480020442, 670.256312770841, 678.540725670145, 667.133362218715, 676.56488673416, 672.461012795617, 679.249631470962, 675.851961090459, 674.339698006816, 671.617201464668, 670.568740743732, 674.53841713879, 671.751164571723, 671.952265328992, 669.632098406925, 670.292272294755, 670.678256017478, 670.605217102296, 675.003522485123, 672.235239205451, 672.434978046346, 669.535788029547, 668.406733190043, 671.99061537638, 669.937045975852, 673.741161768097, 673.100444242704, 665.436319501317, 668.817340188015, 671.278312772845, 673.107019412557, 673.649798775981, 673.233690706479, 667.239725831193, 672.72793912046, 675.955584816031, 673.531204324696, 678.732660133332, 672.934518554056, 674.147596608211, 674.672998458081, 667.084424214252, 672.516627377911, 673.759084656953, 677.458501479234, 674.571988114485, 670.878872158471, 674.99423128938, 669.990529993077, 673.694418327392, 669.089337698176, 669.107236373559, 666.528898855304, 671.102334484365, 671.88559605907, 674.90514926256, 673.004201166977, 672.481148651941, 679.224341166428, 669.765356015331, 672.13315183644, 673.047370336993, 674.978408823767, 670.781753542057, 670.326901674769, 675.446748165222, 669.202033405845, 667.000754520234, 675.772112915962, 663.798649174263, 674.092364598261, 672.307887194991, 678.99471691608, 675.601368814695, 675.061733698135, 678.791046570766, 672.530302311055, 671.987644204399, 669.387688498736, 673.650223122794, 672.248789389115, 677.499121251888, 666.687375857395, 674.41359074693, 667.517893682069, 670.304621273272, 669.122823687734, 670.736186854405, 673.851088225373, 672.009372653748, 672.988332868969, 675.834093205998, 670.064128311002, 678.901593305503, 669.828453653454, 667.445505452628, 671.697413221201, 671.608187081455, 670.195487582841, 671.042795138726, 666.210144176997, 666.122902961892, 670.552306950001, 670.542220404961, 670.347458828672, 669.603980029711, 667.861596875941, 677.487485335456, 674.387432987923, 670.153665893028, 673.720259522718, 676.84096650021, 672.444817192342, 669.61337910118, 670.958610794611, 670.124565907528, 671.990807762806, 676.573344939422, 677.517964868874, 668.861874464705, 676.891604935531, 670.011914620996, 669.995556163276, 674.56124746856, 673.487993794771, 674.68497273944, 674.723605547067, 670.125109999037, 674.97495030113, 673.877331738275, 672.590979043844, 669.270238551751, 673.435048764643, 677.917162258801, 673.327517906548, 669.319242156643, 670.333143647801, 676.442780586246, 669.754123279736, 672.144807270402, 670.419987063231, 671.649384029776, 673.910623088457, 672.906929095049, 674.94632893863, 675.755222710116, 671.676611785464, 668.751323007902, 672.451308925708, 674.784349485412, 671.463016046998, 672.918200160943, 676.594046101252, 677.853445266611, 670.130165449474, 670.253685665618, 672.553263156553, 676.095378455278, 673.547480254224, 679.561047320092, 668.27761361773, 676.61677854484, 670.734379353273, 671.570917191929, 674.288250111143, 671.288723354563, 667.559340681281, 667.569121068485, 676.184974037994, 676.508901014221, 670.545051782101, 668.249381137815, 671.64323133937, 668.849422723155, 670.096934615709, 679.040290660443, 673.051315739284, 670.305042466796, 665.899135054313, 671.918197453071, 673.225184428746, 669.707595297439, 669.009894375579, 673.197508831309, 669.85806082987, 670.786404639937, 669.885591625253, 671.970794769682, 669.8869670727, 677.100690098422, 673.393739166602, 670.34555101958, 670.455687403425, 676.825847375971, 671.544195656711, 670.133532644058, 672.631043775325, 670.011112697844, 670.619519995645, 675.372263001093, 673.976297415158, 680.710281745265, 673.482262194136, 674.001958222756, 671.731702167432, 670.098517746791, 672.284187453757, 672.938008799364, 673.85851509982, 670.082993133776, 671.549095495235, 667.343095197167, 674.682344037571, 671.862578546331, 675.744848869693, 670.202391273565, 673.873990359179, 670.509606843398, 667.632510297031, 678.317958798777, 671.714929671258, 672.522893669775, 675.16484961471, 669.871945664006, 677.710998117255, 671.118923422927, 677.455534811715, 668.761513754778, 669.404057200864, 670.255389723902, 667.493876028551, 673.2505531903, 674.306574566757, 671.83398826257, 665.899969683447, 673.311525586229, 669.825624584905, 669.943205292141, 675.113209004655, 672.983398061655, 671.765871436185, 670.813073163151, 672.649223329088, 668.762437288024, 673.424683675671, 670.809435336753, 669.925958584109, 676.701942180596, 674.820578559398, 675.078253157166, 675.846721620702, 672.644708273142, 675.054171162517, 666.262518879692, 676.129536963558, 676.486596279606, 668.629917622006, 672.627302564335, 671.636418902889, 670.294610113014, 673.808196295116, 671.644325927435, 672.702403169579, 668.988716339301, 672.808453683291, 674.610874441715, 669.033180306511, 673.308976396917, 668.15743670729, 670.207542679293, 669.872627177955, 673.242301040768, 673.231893140004, 675.101763577951, 669.891889764151, 668.387871097317, 673.26726021057, 675.281663415469, 674.45021529507, 676.677317439522, 667.161615232372, 677.370673456914, 669.802417941917, 666.13729598341, 670.752020369232, 673.523854906248, 668.424119043216, 677.028502485313, 668.349920625883, 667.686718199748, 670.691212171066, 670.370970744008, 678.458491343707, 672.775334924942, 670.579695634618, 670.142503657993, 667.04544795266, 673.573750041301, 667.462162548835, 670.577686599801, 669.109512063207, 675.470714174074, 671.020945188239, 671.229759914454, 666.930335845357, 669.895187113417, 666.418758898247, 671.499598520435, 669.260005829063, 670.055909041488, 667.932067731297, 672.618277658025, 672.198782220236, 664.98018624743, 670.324267447982, 674.926159069143, 675.771965611888, 671.883903294202, 675.08496770662, 678.178448243489, 675.060104471669, 674.959122399344, 672.651787225341, 667.598454068647, 671.438435867663, 672.272855802972, 674.017241653438, 670.677417839887, 675.763791780808, 671.084984380623, 672.136938705963, 672.743084940024, 672.543642355175, 674.160519026749, 670.490465948828, 669.747298463949, 668.457278349356, 671.175841763319, 671.035132555118, 667.678309257614, 674.234569994114, 672.459828130095, 672.892882238584, 669.983774908325, 673.433748103711, 677.137143804472, 673.822229470051, 674.740829098545, 670.339700293288, 674.455778996833, 673.961433454044, 676.023875865131, 673.189810134496, 673.614554254307, 669.053556390107, 671.237395918039, 673.122191111649, 668.24549148332, 672.691617271614, 671.333225304084, 672.284934686696, 678.364111260043, 674.815704508123, 673.093700205237, 673.338892892821, 671.147837744684, 675.92889938214, 667.042459319694, 671.663762423934, 679.470042831947, 672.336693921321, 675.270509777168, 673.744102985531, 670.890346614827, 667.417396378869, 671.40320145218, 670.649062499173, 671.454996468984, 670.084538812164, 671.294123207614, 675.423509205999, 672.009227501501, 668.8435211286, 671.682017758719, 673.761264535581, 669.113822349178, 668.228886597287, 672.172872188967, 668.693099422154, 673.971888523893, 669.603398411945, 673.449495066855, 673.73390627694, 665.875454738636, 671.369141000085, 668.281495901272, 667.177262150341, 666.464397960639, 670.190458117501, 667.964575727358, 672.050599091567, 674.339801384044, 677.397815500377, 668.169614332961, 667.890345274127, 673.623258366199, 670.609702334363, 670.976015458676, 671.256581458765, 672.633105401794, 671.296227971224, 674.271849966502, 672.601032740414, 676.785066593736, 672.935929928818, 671.323254164039, 668.676519745998, 670.026374209606, 670.353478903876, 670.642101768429, 674.674209942514, 676.192434914669, 673.374904834777, 675.804656673953, 674.970479175245, 677.874572360156, 675.047033324195, 674.298675720576, 665.996019308259, 674.220109605423, 670.607183165257, 670.176301221997, 671.442649008789, 671.757615860111, 672.764925596521, 669.082981511845, 668.660808211396, 670.13317145518, 672.322733351131, 673.863133918049, 674.693568181936, 677.363442848783, 673.848588710168, 666.270734593217, 670.761697151988, 671.760757603194, 671.654977759022, 673.614744766456, 674.512032636457, 674.537314883547, 671.162024438157, 670.514147083485, 681.65035724835, 673.150692073711, 673.078128583217, 673.093876981157, 668.228593579725, 677.068853174896, 674.498123659551, 673.925888870973, 672.107033219091, 672.849039972951, 673.808621550537, 670.850077792367, 669.969767355581, 667.212216045602, 673.368140193641, 675.255542936503, 671.929113211331, 674.728234725491, 670.374883682358, 673.635160261065, 673.24297708992, 673.346682752018, 672.180176280818, 672.47564222669, 672.799946552078, 671.164392317469, 675.455245332542, 672.14919173614, 673.842003706572, 674.27466823475, 670.220901213228, 668.395832309284, 669.326792995229, 665.279697845728, 676.246242487872, 674.396449844311, 665.268843618676, 668.359722449544, 671.386187585825, 671.679516672625, 670.003396206827, 679.897374814873, 670.540084658795, 671.434426952856, 670.442686336782, 676.399331739642, 672.13742744756, 674.008561121016, 668.40223571543, 674.816546761339, 674.210739240461, 677.305782279847, 671.253163210942, 672.852964158497, 671.937906050087, 673.184654092518, 671.087308247863, 670.597434692003, 669.763973747745, 666.383060248534, 671.738094850209, 672.052309665268, 668.947199477354, 671.217300663694, 672.035234910164, 666.531078302128, 676.865770133026, 674.661861942486, 671.705131824426, 675.116009911248, 672.063715868377, 671.112088378907, 669.278274406664, 670.33507076612, 671.412497896365, 676.330080155375, 673.564416273733, 672.953941006427, 669.347513673682, 667.342880785778, 670.282631387195, 672.169998727312, 671.195582824051, 671.981919752975, 676.409276315143, 672.699271221879, 671.553790772529, 671.031790683997, 674.589974318811, 672.190270020523, 670.24558249596, 675.611438359166, 669.585716838748, 670.575213253319, 669.646587748673, 673.998512513808, 673.417671602531, 668.657228495958, 674.328179474681, 673.684898456654, 671.393624575484, 671.878080508156, 679.074630904499, 668.189646740802, 674.689087640896, 674.389540890248, 671.215549116621, 675.601479555202, 675.969740923266, 669.306846342271, 669.990506074818, 670.918792032485, 668.969069945348, 672.569396866829, 676.915811936219, 670.821843901346, 676.402654513119, 672.826049389261, 670.482484300512, 672.825531931442, 669.327439026526, 672.440219247062, 670.885723565038, 675.468690287797, 672.29846407771, 673.595568695268, 676.15434597651, 674.620867650249, 672.606924547835, 664.823228256549, 673.291326867896, 668.612483256099, 668.120185895903, 675.443888323212, 673.365644418747, 676.468110466146, 673.554939351755, 671.211839155312, 670.561335463933, 669.97588180483, 672.705547866056, 669.460710993036, 677.204966670578, 673.465144742873, 669.638266048962, 670.897212147328, 667.307071799016, 669.977342222912, 670.554846486002, 673.077394226868, 671.15088359739, 677.316696278436, 670.257869200765, 669.824338423538, 669.98679164854, 670.52241390497, 675.327975052885, 675.752198643308, 669.845982442988, 671.550554362007, 672.630808338655, 676.494650107679, 675.498503971626, 670.433187968062, 673.168004659734, 676.938222843554, 674.035495452852, 671.580422886558, 670.038618724807, 672.082127827989, 673.799107657044, 671.10666032087, 670.876282613785, 669.953203104262, 670.085533964014, 674.366928124308, 670.975812356322, 672.449892164209, 669.669787050998, 669.433602971024, 672.508103105951, 671.449553582192, 670.908200460382, 673.183306404596, 673.858037772538, 673.011115694152, 673.794092166095, 670.074576935145, 671.268527127916, 674.958348200288, 673.468556137406, 675.929266839347, 668.682333420349, 667.735576969623, 668.200550001257, 669.18497612112, 671.089690835644, 672.230943825134, 668.704130167248, 672.220199951381, 673.842826993834, 675.535484688071, 669.929643058103, 674.81046573901, 673.756947315109, 669.258039388324, 670.719811032594, 670.014430371946, 675.839773243085, 671.611927918387, 667.760725121977, 671.83333097311, 677.764428683443, 672.819860942332, 672.485341994559, 677.778887963737, 672.748164145547, 669.94425216813, 670.89731237527, 667.180260619755, 671.068173668945, 671.219198796944, 669.390089349463, 673.198989680212, 670.772597912671, 680.237881821328, 672.993509097905, 671.233722953417, 672.227174128658, 676.336582280919, 673.473318128559, 671.221626159621, 674.089531602953, 670.732338159304, 668.684060547961, 669.326510323858, 675.248218114239, 671.729436547208, 671.57932327087, 670.573619128832, 670.417544014736, 673.388532504317, 668.869319364723, 670.518802796221, 671.707729071194, 668.665320293407, 673.697553286806, 672.615956698866, 670.026406231907, 668.584092833313, 676.426931594602, 673.543450611669, 669.137027915866, 674.349462183587, 673.582112391116, 671.362971695921, 672.079693569147, 675.7491791704, 672.207643911691, 672.420062609871, 667.862616674824, 671.847844199826, 673.432113700108, 675.591732168435, 673.895162574887, 673.970204814791, 674.519249284952, 666.197950321641, 672.935170620237, 668.350516918827, 674.568943716888, 670.7713924787, 675.757017023077, 674.604787667666, 674.596226119098, 673.559373682379, 675.669691629217, 677.564688729803, 675.170563561807, 669.470516450006, 675.726158926254, 668.005643483889, 670.764011220938, 668.503520907296, 668.870134250139, 674.902053446935, 671.360522106057, 672.388919732804, 674.15279285333, 669.959329572211, 672.053806269009, 669.123367687954, 665.424599461218, 668.530022983294, 673.023738399988, 671.091392166229, 676.675658663723, 676.575733190109, 673.539790241472, 668.818733419564, 676.467843067307, 671.123390755925, 670.623833880614, 671.203038083962, 670.5506988284, 674.485178915796, 669.116294999731, 671.969850418033, 679.496400519118, 670.242252936844, 668.961288893847, 669.742700312744, 675.101722607007, 671.198084496448, 668.953124601195, 680.103488291091, 668.755918068105, 666.136587939994, 671.404358809404, 668.870652290744, 673.51665103243, 673.746460365412, 670.167313887929, 674.823340932144, 674.541656799801, 672.933645128749, 673.248376925325, 668.002500831057, 671.207358236698, 672.538972598234, 669.49652232479, 671.55150866878, 674.453856084885, 672.255018532694, 676.680306444705, 670.242554568607, 671.392413231919, 672.770870452706, 669.357440200955, 669.276805068012, 674.152785769546, 669.344939993228, 678.581487892402, 668.986489826375, 665.931560958828, 673.066035941698, 676.10696910207, 672.654711350755, 672.643099837827, 667.673387674351, 674.120453957529, 673.184166065568, 673.895035425373, 669.061102647249, 669.559081920386, 674.157937849551, 679.060352461709, 674.208535737564, 674.879345865046, 679.593858538678, 672.336117265779, 674.768201878811, 675.72518787538, 668.683243575558, 675.459745311442, 673.699504445431, 665.064830366457, 668.473664720948, 671.990172002234, 678.070964920931, 669.641766606166, 674.591919973023, 670.796608578376, 677.072750057587, 672.08025237273, 670.888410505264, 672.762888073838, 673.79535140693, 675.135978056086, 674.013169888513, 672.304541951263, 676.812408306582, 666.854953540522, 677.970435713265, 670.10396660969, 673.156391174669, 670.50718575937, 672.466444154909, 675.401108557331, 673.401093279446, 677.151127777085, 668.075643501565, 673.97817401307, 673.307530538096, 671.642553236641, 680.057189666263, 666.162480036682, 682.713130088832, 673.126142609204, 672.443465846189, 671.252198321055, 672.346847439465, 673.569243591778, 669.866666513931, 674.649178612088, 673.625074029135, 668.975781196055, 671.493869193977, 675.551424701733, 671.495085552019, 674.082392056265, 669.597696971516, 666.677244716421, 669.915815412165, 672.17437273292, 676.261170236674, 667.892421501688, 671.98728222111, 669.417771457312, 671.878609791364, 669.485490081865, 676.01227362141, 671.949868991991, 671.764328006333, 671.927271112936, 669.958342411879, 671.899937278851, 671.395933154737, 668.939188929323, 671.319881403648, 665.246375837705, 674.141270242789, 669.128076807613, 666.412780816204, 670.408296160395, 675.293116225757, 669.58918855832, 677.346871713534, 670.092796478266, 673.455762879503, 668.794355640498, 670.593233833563, 669.211274207665, 670.920565465821, 669.799761626274, 670.823210191196, 670.742102274821, 672.817926511718, 668.831622765588, 665.280469556807, 668.995300069497, 674.56011360997, 671.195829308322, 666.016811980474, 667.691268320951, 671.94141814516, 671.729693220345, 674.020955391534, 669.629924006071, 670.519939931781, 672.879261115965, 668.332587118829, 669.561129826014, 671.516545154319, 673.015591282155, 669.707246296599, 671.780555657318, 670.900867057323, 669.219647124167, 669.989103760114, 672.26966284262, 675.593376989761, 672.21106431933, 666.500598912004, 675.173657404317, 674.543774095337, 670.064955049049, 669.16489010479, 673.617441352594, 673.876151147868, 668.9128319579, 669.760526732635, 668.654699495922, 670.924358685017, 662.571720305961, 673.307877108786, 674.839979980094, 670.87573579977, 668.643751355868, 667.136807151921, 673.408794882948, 671.782975816041, 673.336130403439, 671.196308735457, 674.008270907207, 669.272999650088, 670.125365419734, 672.735945014111, 677.194022597284, 672.286705459241, 676.934692940911, 670.228869860378, 671.58860662791, 671.999415454446, 668.659884976289, 670.802668147175, 672.011019514819, 675.010301994683, 674.769395417688, 674.820416281912, 669.987830193202, 667.935415499645, 670.257057125594, 667.35077116933, 674.02508339879, 667.495564103108, 676.192166622213, 671.059985129358, 668.987924434911, 662.223918699774, 665.891422503237, 673.864978836451, 674.509598858599, 670.928698318478, 669.229544550833, 678.740850811575, 668.74864269236, 673.18472205856, 670.22611014094, 672.399074731949, 672.837100815251, 672.078855191937, 665.915468050289, 673.408568268538, 667.872988750962, 672.263037666047, 667.078386872551, 672.228307281397, 668.654666291748, 671.505832377212, 673.497734516871, 672.778259034379, 673.991162322779, 670.489035160745, 667.763470503334, 676.705285436393, 677.33652616366, 672.626457321473, 669.518920619299, 667.115539070585, 674.586909714882, 673.359548850341, 670.954882753126, 675.534176411869, 668.595343257307, 671.500679737334, 666.632208764576, 672.741960474999, 673.108770815553, 666.390381646635, 670.327204625509, 675.649617741226, 668.249469948684, 676.360712712156, 671.1488894966, 675.162662586552, 667.603822172823, 668.493785897321, 671.012743849268, 670.451244576957, 674.117339405891, 678.409250909487, 670.555190285501, 677.792034807787, 672.875768375798, 667.629179131225, 671.911676826101, 671.371456756819, 675.331841924808, 677.464470403419, 677.176381909893, 674.941038285374, 672.131566628119, 672.801763374247, 670.2317996793, 668.279521949037, 672.449162929595, 666.20007250775, 677.173701989142, 671.678799218537, 666.890032251072, 672.28616262979, 667.918234982317, 672.020540735388, 670.96821937427, 664.597641152354, 673.857737066014, 672.97544419454, 675.032283495739, 674.404360701495, 669.604288623995, 671.653745238716, 673.829871177937, 669.448586085247, 670.890264262321, 674.467704804526, 668.570010118754, 674.101834454386, 672.929204401102, 669.433009795866, 667.152900392143, 667.427086929476, 671.583426829498, 677.700218394305, 676.690701612099, 675.541134291771, 670.491981581709, 676.029767435936, 674.320377921181, 671.35672847361, 672.328451131204, 670.022762641041, 673.986076355016, 668.813596559549, 670.038552690908, 674.468896938174, 673.716817781322, 672.76410161411, 672.11451049874, 672.822206246079, 672.11031715546, 677.451752636981, 668.47209625786, 677.940202377864, 675.495516321873, 673.512492667313, 669.295994261963, 668.74208125173, 668.538635279917, 675.261797589292, 669.13469183578, 678.564011305181, 674.831736425606, 672.029312194418, 670.888498261397, 673.22691137142, 672.02206385869, 670.95892802859, 669.471496987985, 673.717620808122, 669.711211808865, 676.396772484498, 673.072207293887, 667.747357751159, 670.770087086691, 672.679514625718, 672.838013921403, 671.747173428531, 665.475313173157, 677.302673679152, 672.533674567596, 673.9913034842, 674.984453272868, 675.099803173608, 668.974951411166, 670.371015957274, 674.795124841859, 670.270966569701, 673.332802656655, 677.051627608414, 672.136409796207, 669.334657086354, 667.526274220148, 673.524719667601, 670.76555664809, 667.678308673108, 672.291029407993, 672.025852664099, 673.160407570647, 666.074678170691, 676.039285235823, 674.275453776563, 666.789294273975, 668.727579314916, 669.84277640905, 666.876391112557, 674.124015861836, 670.301717788431, 674.88771152861, 667.079973814673, 675.911802080227, 675.743141173667, 671.44661226972, 670.525807197572, 665.058066513757, 673.675875180055, 673.515848949624, 673.720188965767, 669.002301077563, 673.82626412408, 673.231907362276, 667.121301685864, 671.046933675449, 675.059289659694, 673.314026099983, 670.366857423532, 673.645390318884, 671.51147748178, 673.404598960717, 673.996206436606, 673.107458544837, 672.699591135848, 670.480074641132, 672.525976389029, 673.421515799526, 672.495559505217, 666.745718070973, 673.699417420197, 670.146841859903, 672.75554465892, 672.644374051819, 671.958044872009, 675.82914428667, 670.330473422965, 674.946577688571, 672.392538216213, 668.531644160494, 671.679011559539, 667.395218171074, 674.259457858495, 668.280573855971, 672.444852901599, 669.519578256816, 667.921625755911, 672.716881122616, 668.809378032265, 667.610280127817, 668.666219657532, 674.609027673133, 671.573471391392, 670.614522126696, 668.386104254063, 671.561562372468, 672.457927870735, 676.942492172026, 673.039166420983, 672.910760781127, 674.370342003626, 668.647419751061, 672.923480311852, 672.94589872712, 676.671315701256, 680.076041585383, 677.609644733332, 672.105353130205, 679.80024617552, 668.034763849244, 672.455241791766, 670.174274841092, 677.734633448216, 673.864978283295, 671.339233164222, 667.72289090894, 668.977878527329, 668.583675468775, 670.015850805577, 672.942523459623, 670.154086925914, 674.910943455051, 675.10412326686, 673.621413443937, 668.334895626634, 674.050917984603, 672.861887333977, 675.975488261921, 674.131563017612, 668.706884686281, 671.447643918985, 667.391695582399, 673.667183403599, 675.142870530731, 668.820290034768, 672.172114491546, 675.556808957247, 674.286470344155, 672.77336273818, 668.389501973608, 672.286844519165, 675.435225288339, 674.932454441267, 672.121969792954, 671.095100942372, 671.051230035572, 667.899466830654, 671.786294014611, 674.842978228482, 671.270811377768, 671.209114618605, 671.168722826008, 666.983737973055, 671.101315191405, 668.354640616686, 673.741050952759, 666.923898118637, 668.841010237382, 667.323623844715, 672.775808891265, 665.959616726322, 673.520335285738, 671.743364913793, 667.258041553438, 670.843637989351, 676.286955817419, 670.912323045186, 668.174229077429, 669.279380026641, 664.92302881147, 679.381731576733, 672.952643324818, 667.730017217595, 669.459259112783, 667.748895238573, 671.664933462184, 674.65449165068, 671.301174571072, 672.569819073719, 674.169482076866, 670.701976827275, 671.251973186595, 676.099819621191, 674.896954673735, 673.973961999099, 672.836132670649, 669.379512885678, 672.540335207897, 670.064110654296, 677.720100971371, 668.809564345964, 674.577666837669, 673.000795344038, 672.603583902445, 667.778166357136, 672.26359735349, 668.255499438352, 675.735055233394, 669.155074509156, 675.102079719652, 671.979618632398, 668.239618592535, 670.405631062163, 665.271324936665, 673.996433657409, 673.450481671856, 671.600545130104, 673.162581872532, 669.733985467184, 669.043444633705, 671.503169750495, 666.560128376829, 672.231355338383, 666.215267385867, 672.313034013141, 668.050942470633, 668.44293731432, 674.344577957595, 666.000955123686, 674.540944273209, 664.506518592607, 665.977601283785, 672.08985939057, 670.813426810917, 673.974955983374, 672.300300789896, 672.515464784309, 674.490033041534, 671.32841704827, 674.730059260847, 671.781352741204, 670.743850613283, 673.34860132598, 671.2964549651, 670.714082467647, 673.487716292006, 673.658237744088, 665.409478607022, 674.798182507715, 672.860456995221, 666.939046204759, 671.948801673205, 673.018693444477, 670.834230342349, 670.31239587511, 671.458487780532, 668.097734272847, 672.319089975102, 668.682528762217, 674.615126042002, 674.310982425076, 670.199217395908, 669.127536912674, 668.357209183782, 675.474592015752, 671.605034373969, 673.572370510633, 672.444989738775, 674.866093974881, 674.237476070561, 674.811671728648, 670.407351139734, 675.264336366643, 670.168562669033, 669.171620314254, 672.20117394046, 673.616413256997, 676.713797094724, 672.62971995327, 675.361487394147, 669.251887390583, 669.221425967821, 666.96515610059, 668.37013712784, 671.563525833074, 676.941107733521, 673.832588478593, 675.696063542835, 672.0423279999, 669.983026237849, 668.485092401789, 677.213041981721, 670.382438358508, 670.948134147, 673.361039346878, 669.41157773035, 668.903000889674, 672.068818309539, 675.612534300537, 675.242574292426, 674.08126210448, 669.389271344957, 674.003849935545, 673.328571769694, 674.568635954864, 668.942493981401, 671.948643956976, 669.481574386443, 674.753638507715, 675.351646008444, 672.793082565081, 669.059834076088, 673.625562902809, 671.133971504719, 674.978644938597, 667.298958110321, 671.173956672195, 676.56446728001, 665.714825830252, 673.902769510489, 665.619909315583, 674.724098255196, 671.092344580828, 671.834494330456, 673.784315908344, 672.458711112076, 674.157974935038, 679.443617443563, 673.167868132514, 671.901648728518, 671.770041848907, 671.711433330755, 674.214863224611, 673.311895970641, 670.552056543213, 672.55479586026, 668.663949735279, 673.682055237916, 674.317065527009, 672.548912567556, 667.912418630634, 674.81014361357, 672.192982371176, 666.570802454011, 672.860784487599, 674.208585020579, 671.02541027026, 670.327038127865, 672.004216287643, 674.838480185404, 673.954054093251, 672.730447272718, 670.451533156042, 671.9937377686, 678.529797873533, 676.40677126072, 673.812867897962, 673.741431042965, 672.371649266305, 673.515641641104, 668.646354886771, 672.431845248394, 665.285230030647, 673.036976676154, 674.792410234736, 670.421235415957, 669.026567334952, 671.51550510486, 678.007335263304, 668.119782627809, 671.053966402437, 675.354221597957, 674.544203842289, 671.218879497206, 671.20159718264, 671.799816919055, 668.384794282523, 673.214794081168, 668.208232467079, 674.988101492219, 672.309917801842, 672.4541718769, 668.099592442632, 671.78633076815, 668.664613781219, 673.744836353172, 671.810255121404, 671.307139501403, 666.87051270958, 673.655515406285, 674.176050939172, 673.777502737441, 670.929169673515, 674.269523957424, 671.73376939216, 675.956710662433, 667.381341589934, 671.883339178698, 666.629826545288, 669.760962207824, 671.225508537691, 674.968282593273, 669.798954312059, 673.63426002617, 676.014575552913, 676.588800774858, 672.278995178767, 668.591040743729, 668.661259404757, 671.151449718422, 676.094446407703, 670.434613655824, 665.578586086337, 668.295659220806, 667.495496604062, 673.620911290897, 673.758974061501, 669.992144268701, 679.606256604911, 671.797914102352, 673.389333311238, 674.010878725645, 673.688818251858, 672.329624971144, 671.441620510228, 673.098259266371, 669.753703843206, 670.064063039754, 670.177164704223, 675.067545999933, 667.752057845603, 669.658225783858, 673.054597067821, 675.069373368968, 669.276165955325, 671.976045663105, 678.294198036562, 672.925372175118, 679.119940650478, 674.116627418426, 675.725248925313, 672.253346500488, 673.525325491726, 675.249513278232, 671.4854252797, 675.006759480762, 670.565295687244, 671.872660405661, 674.276345728237, 672.948128903044, 670.618634297251, 671.122231560765, 671.514526216848, 669.90254829341, 667.496235934537, 674.610038512816, 676.454853685408, 672.232146434995, 672.58261057798, 670.292323938517, 674.431549545974, 671.850515831386, 673.871902391544, 672.232997981013, 674.451792152647, 666.280445091489, 675.132291107789, 673.684459797868, 678.944378858415, 673.434357852302, 673.271959617187, 670.262335495192, 669.2426133505, 671.327037566354, 678.091419165934, 675.3474924531, 668.97938882122, 677.209214223695, 668.709111211851, 671.158541670138, 670.832839548112, 678.291283816892, 675.137408092952, 672.551815286123, 671.561244114457, 672.596299551183, 669.499536823033, 674.678021156536, 676.559231016862, 672.940303215304, 670.673573388462, 670.62931829445, 670.733009705536, 670.642176666373, 672.766738744228, 671.943087210227, 676.959057724663, 671.177411806576, 671.899935901761, 672.771916512956, 676.447746071221, 667.607533255599, 674.894535020469, 674.037612990719, 670.066093014158, 673.617753581219, 669.104275956459, 671.746589698376, 673.931297011835, 674.499846127467, 668.65086451287, 668.966293234033, 676.286441234458, 672.87975593168, 672.090951182881, 672.504757116788, 668.105754623848, 669.217251951158, 670.00716566317, 667.329645525572, 674.395230709535, 677.227688336707, 673.650575549638, 671.800661613756, 672.960049781537, 672.83666632566, 674.538714485724, 669.425442411622, 673.49011926307, 672.939287776932, 678.857409322579, 666.323326442329, 671.038312586406, 673.417788198345, 668.512823398894, 679.136972986342, 676.849176153816, 672.937531246037, 666.378910933612, 669.667603495416, 669.400790194309, 674.266916361928, 674.795455758681, 675.557142038036, 677.167758411937, 679.629047637931, 676.01778238083, 671.759745971214, 674.506329299612, 669.695467643861, 671.308779907104, 667.886054275275, 673.279117189772, 671.062609852819, 673.171230736696, 670.929580649371, 666.785907330803, 672.492173136163, 668.61892973719, 670.974238197843, 669.113492416446, 677.491452936709, 671.327666130256, 674.199119435759, 670.157784465897, 672.666765227304, 674.366845474467, 669.204737741436, 674.313672171371, 667.918786393899, 674.293335564633, 669.81745829507, 674.363862754222, 673.125753610414, 672.280676555489, 670.08073992408, 678.269127233329, 681.133904840654, 669.337894946651, 671.465590188563, 672.381029792933, 669.429981176108, 671.303993760899, 673.339344855925, 672.919816814558, 669.182128223375, 670.456758243055, 668.776453381674, 674.507013277959, 674.409372969154, 675.48417672858, 674.855780041083, 668.128443329407, 672.534397259284, 671.775110245472, 670.143272119128, 667.717625522051, 673.32511687607, 664.471307879654, 668.728577239819, 678.892543007531, 673.002302651856, 676.626381499038, 672.925283541431, 669.968102365769, 673.010873031356, 674.071626264198, 668.432735045702, 672.536124073745, 671.644673369281, 669.243132943099, 666.577884640829, 674.907815333028, 671.376676604169, 673.383220819818, 668.024160027292, 667.289788164024, 676.393520414592, 672.891958300887, 669.361021548106, 673.470961954684, 669.854433861055, 670.703102138584, 678.230142102133, 671.211547383975, 672.450418639655, 673.168148825248, 667.832984582629, 669.256947240312, 670.797950842026, 667.827303099623, 673.781082208658, 672.063793308249, 674.678461572116, 669.636804141256, 674.582950792645, 669.679150884734, 673.458562709138, 671.325098589961, 670.415390829614, 674.857578871178, 672.460243590051, 678.022023991998, 670.152523471171, 670.18159995393, 663.205295586582, 671.397941204784, 674.029263006306, 672.09896984622, 671.672372055001, 675.320534233516, 670.423926808416, 666.945875094227, 668.503360780951, 672.973884669022, 672.283996128166, 671.95735102197, 671.877664548346, 667.095201455455, 672.922701269908, 674.844072238039, 668.935224626349, 674.462090208076, 671.85677522529, 678.827827144105, 665.987823853518, 675.041722905585, 667.223979107664, 668.438374614531, 672.291960373914, 672.730989748809, 673.828949825918, 675.183931901095, 673.033111219849, 673.897290684618, 671.206675775146, 670.120586569305, 673.922411830899, 670.016569726749, 669.60986364913, 678.197162511233, 670.280631644373, 678.385206136815, 670.432056416271, 674.94372099695, 670.532962483957, 669.903339420034, 664.797304316003, 676.221610064152, 674.486198113475, 669.655750606905, 671.479974349429, 674.464530516368, 670.972473187164, 668.333672826715, 671.89502847483, 669.034637526539, 671.613094875367, 677.278188173882, 673.957198428595, 671.262812678621, 674.852700055534, 672.436368274296, 673.490867740208, 670.602524911148, 672.969144931769, 674.345149588645, 664.870620852417, 668.188881125466, 671.828351128069, 671.654216666666, 671.018281458869, 672.396211756315, 673.490515658821, 675.81190391377, 671.161869554615, 669.464069611051, 674.291265813441, 665.413580080342, 671.438651541455, 670.68963413587, 679.876839191941, 672.169629771545, 669.133309793983, 669.945045852512, 671.791697206181, 673.926741100823, 673.844447083022, 670.894797889623, 667.111649146941, 671.046191105615, 669.970003616848, 672.81351460042, 672.234581000532, 677.799226800689, 674.090480718534, 676.134914208958, 675.107657342592, 671.919692063162, 670.105214034137, 670.116221743494, 672.805259800471, 668.273018826271, 670.79638621281, 669.342374366822, 671.840829011264, 669.882599496478, 674.170988400695, 678.402425298462, 674.880860714456, 671.360481564525, 673.006326839679, 673.600431237347, 671.861949585922, 670.141072295293, 669.876224391553, 673.110466163256, 677.135370537132, 670.864587687651, 671.02842059985, 669.566748380724, 671.470520075269, 671.937315530956, 669.817079228115, 674.371542635647, 677.587921672574, 670.957994506346, 673.281422088196, 672.956864091168, 674.488612182719, 675.777003486565, 675.360572341467, 671.408396048961, 666.788651912629, 671.54519707471, 668.432333055162, 672.382806315144, 674.745302881729, 671.522483041779, 677.020744132829, 669.815285944351, 675.450318399023, 670.276558957598, 672.030392605408, 672.127477112575, 673.662272660357, 672.38681073084, 673.047200118594, 677.097286206036, 671.042060798004, 669.813424470951, 663.618077617916, 670.650397137292, 672.000279481296, 673.298913547432, 669.749184512603, 670.165348768218, 675.349735374666, 671.859459723223, 676.678440546785, 672.917500157984, 672.381952733776, 673.709501978262, 671.194646436837, 670.466673807277, 670.646169284975, 672.381980686361, 673.765359490705, 675.043000164169, 672.334903887315, 672.193822017135, 665.695859474306, 671.098069657405, 673.619239030135, 671.660559858048, 677.895380246356, 672.785781512397, 677.293169624841, 673.741785378715, 677.771846046321, 676.109066331588, 670.790646274841, 670.110051856111, 671.208157082085, 667.530867059602, 675.073576842302, 673.350017934136, 671.313996899412, 673.946664359479, 670.059548317587, 671.167491165303, 668.473176933088, 673.967578357361, 675.665783792043, 679.277375876389, 669.140465046205, 670.0740496331, 668.740091573632, 669.17989408635, 673.192734918046, 674.311124604662, 671.538295785079, 675.599563262524, 674.104844174868, 668.519171180452, 671.683583263347, 671.757706296836, 670.490157260855, 672.224951536916, 669.753724025151, 671.235278391359, 671.541301488007, 670.513551194761, 669.488013153173, 671.435306087562, 676.447622560759, 667.210882099118, 668.673405732055, 670.952607045157, 669.656522265161, 675.309097376829, 676.136493292737, 670.264135097872, 671.216316678146, 671.565018510856, 672.369486564608, 668.344693704913, 673.577255807913, 678.913144594422, 676.516871105552, 667.389506185658, 667.808745963797, 675.109329613531, 669.450641894612, 674.274626526212, 675.545965359132, 674.245340898743, 671.8974864388, 670.217275426743, 680.342085228785, 673.265680770194, 668.896904043067, 669.008956880276, 670.35863110964, 669.758431917048, 670.982390863405, 666.934027878688, 677.853400371281, 674.855994319329, 669.540963888266, 667.999956035342, 670.824510055736, 668.012758923648, 674.611861171353, 668.486521175271, 665.878369650644, 668.367935715526, 677.490826109049, 672.381207905795, 673.377015572463, 671.107565013107, 674.374849614573, 669.057452592448, 667.468357956496, 677.564314193927, 671.113041613077, 671.968754763424, 672.805023306199, 668.504404164299, 670.345957067076, 668.868393630595, 669.997743044247, 673.923132775959, 670.195782193118, 671.255705491016, 672.022031390768, 667.164009496452, 674.484994100342, 674.918279251971, 669.296008017061, 673.811490939779, 669.803213412707, 670.262464258986, 672.656527637771, 663.921501120947, 673.716721227406, 677.750817647697, 673.678729849639, 673.847802394049, 674.165687590947, 674.869226672626, 678.255128163031, 675.316635332101, 665.918415404066, 674.372431821418, 675.321394932365, 674.301650290257, 677.605361366417, 674.498061421113, 672.350625177925, 672.752478003945, 676.068314948137, 670.804674421785, 674.717698071787, 674.705361449026, 673.475971655981, 671.400470125619, 675.335461632887, 674.873139941571, 670.369649112352, 675.785540058948, 673.359116635885, 667.319342970712, 672.010868755611, 669.766471418466, 670.203247433342, 670.070568037552, 670.384632695016, 668.775197154662, 669.166347845555, 674.378460716338, 671.371537083786, 670.620484822753, 671.789726730068, 671.072959521926, 664.300885928974, 669.047675501222, 672.450473929739, 667.243800189661, 670.837650778008, 675.620577145891, 670.659018917826, 669.858016766715, 670.814297992158, 670.249981083449, 668.381038731806, 671.883962566613, 675.076668974384, 672.653240600956, 670.035367938246, 673.476273159111, 670.927224121744, 667.976800444477, 668.189970821039, 669.026488428026, 672.601784998643, 670.841081591295, 678.926292992382, 675.32563052993, 673.869858823908, 668.764136510504, 671.361984871332, 672.970146328846, 668.56719122926, 670.628581516099, 674.964286338451, 671.903589510074, 670.690600594631, 671.822963158822, 670.632363669963, 670.710591552386, 670.208206479099, 673.541322316016, 673.745201805968, 672.256786284409, 666.838374573908, 667.194240766674, 675.782000805807, 671.050711374703, 671.891759498428, 671.384118844197, 673.118463682054, 669.656341511736, 671.21873716857, 670.47812352975, 669.826512978877, 672.523068616748, 674.801247877175, 675.44712132771, 673.704226740524, 674.15869070048, 669.273969224426, 671.037287830232, 674.338089197375, 674.405951626793, 671.477023823116, 671.429077142713, 667.808930747122, 674.124167073256, 680.017803175063, 673.920175442138, 676.083699015823, 670.712349809057, 668.759439405977, 671.349235511575, 671.813031055538, 670.638587585684, 663.873278304359, 672.497239339816, 669.702410666617, 668.468710613273, 673.779672441686, 673.814715601364, 672.541847832444, 670.982577110599, 669.146192808129, 674.312783197559, 673.014572188195, 673.343952537433, 671.046291719115, 667.763153719424, 672.176096367571, 675.542154632742, 670.922557230201, 670.712293159193, 670.023914261291, 667.583961079327, 669.69710555322, 670.418352282588, 674.111751936586, 677.244749236447, 671.546908529765, 668.776668809293, 673.701157429781, 675.349369007528, 670.370437287701, 670.698310653731, 673.380653206001, 666.25728376942, 673.855003868475, 670.223155958554, 671.102013014455, 671.601735182373, 670.670675119308, 668.823533068759, 676.277516167689, 668.509220548578, 675.106803365008, 676.082634860231, 673.501402037226, 674.285805448955, 671.609101706414, 668.485669138598, 675.710506509605, 669.94352248138, 672.238649164008, 667.699275567496, 675.042202306436, 672.74285649988, 675.142291767312, 668.774345732913, 668.444888185775, 668.078300948328, 670.145764139881, 675.201485124952, 674.88835239379, 663.678405798084, 669.193121138753, 667.709504447806, 669.300605866149, 670.866708194117, 672.178079834505, 665.826952829392, 671.705523996453, 674.794699560546, 677.936489019774, 672.51537387494, 669.799565366612, 669.956706811065, 674.388791549438, 671.401264564369, 674.83322564663, 670.088786310439, 670.494063714306, 674.31149053083, 671.360615596836, 669.892559949138, 671.716721819085, 672.639636052891, 671.327123899011, 674.704658815415, 675.780080805532, 670.754992032823, 668.910414611092, 674.694732739042, 668.896093440131, 674.210899624139, 675.289842738626, 672.983955547182, 670.247619016891, 673.556428179569, 668.481957391192, 672.190107750004, 669.956592783127, 669.096962949881, 673.736063897193, 672.123405798465, 674.682490061889, 671.265131355314, 670.287317011727, 673.060861484913, 666.312293739935, 670.710721499178, 675.988818356222, 679.41545337518, 671.869416156463, 670.386607210463, 674.866778477736, 667.683977986275, 675.542846969657, 671.872160284969, 672.110053095464, 669.575514970689, 672.748060182661, 669.951719747809, 663.283822541722, 667.563715515248, 673.297883499856, 669.757528412576, 676.523267996251, 667.578735916008, 677.252601916916, 672.144440711147, 677.699337788085, 676.999737031392, 674.06378687681, 675.930700398951, 669.594713087014, 670.849883466128, 668.805855863523, 669.155690449432, 670.511474990603, 674.980214896445, 672.294933189338, 672.538867972431, 670.499471841219, 670.17871772825, 671.660262986402, 679.528013402209, 669.046003006083, 671.187908745001, 675.028204103909, 670.176339997317, 667.986842127675, 673.653122469174, 673.570066419013, 669.150873044318, 667.52626163664, 668.433020183683, 671.851871091427, 672.962126326269, 668.840279680987, 670.276993435563, 665.255794605859, 673.333390165865, 674.062067594322, 672.363362791951, 675.532662596458, 670.12514355573, 665.495189558136, 668.438856012816, 673.146487166774, 674.484919974273, 674.826131238147, 670.298133475584, 668.204098292536, 674.412961783811, 674.84252130098, 672.130819089846, 666.781287709702, 672.925790776723, 670.676169633363, 675.857460351135, 674.382648856699, 673.554867383375, 675.46586754982, 677.58936539672, 669.94417132204, 676.73976571269, 671.115364802319, 670.295357174705, 672.831811457145, 675.765115408145, 673.336964427542, 670.51492232299, 670.797583005472, 673.538144188269, 677.561466438325, 671.933510497554, 674.887895149406, 669.81573695055, 667.929281148342, 668.9520279799, 672.038864970173, 671.002324864093, 678.298332902587, 673.87490304555, 672.614196826302, 667.499661699998, 672.734169719129, 677.292808178305, 672.374017703545, 674.501290329857, 678.063155069193, 674.708170809523, 669.935074893635, 672.785005724606, 676.331369087294, 670.646500802939, 672.946536429224, 670.91908726945, 674.574756790554, 672.534714404057, 662.629521594221, 671.949861880172, 669.149914726627, 672.469014376449, 668.331733680495, 672.605270430784, 671.987420685762, 671.836731752879, 674.778972673605, 667.961754676337, 671.390243938493, 677.887505337309, 671.493523610597, 676.814534994241, 678.157811672919, 673.305419509303, 674.652954741126, 669.940676561404, 669.676571402158, 674.79346804992, 674.856664171473, 672.821203698451, 665.670952494123, 671.181972518767, 669.723709685914, 673.50355727961, 670.97373352388, 674.067752624831, 673.06287783879, 673.50158129497, 672.97952571828, 674.362216004688, 674.83388056761, 670.697670001368, 666.890983794455, 676.332303067199, 673.093738484588, 668.287913115787, 672.635305618635, 673.055047714036, 669.176780629834, 673.338645625184, 673.239988783476, 670.235619911793, 679.002525626376, 671.375379554585, 668.374683964727, 665.483272269541, 667.364930373393, 674.654429121744, 670.018198570599, 667.609384968757, 670.898901807227, 673.379731853613, 671.493016462586, 669.119209057404, 676.324779842902, 673.539299214036, 673.230849773994, 670.666486828649, 669.352988500335, 669.85073228545, 672.212813382117, 673.397244156864, 671.721384525097, 669.02687466179, 672.200496718459, 672.989932031727, 666.525947133131, 667.129955513308, 673.762209185126, 672.973086823654, 675.869437090832, 668.715041490872, 672.907957782267, 673.709525485966, 669.620206503396, 672.609995541259, 675.852939523342, 673.979995382417, 671.449241505846, 671.465330987192, 672.419945177993, 671.476504740989, 672.655215184176, 676.373017354335, 674.0523801916, 670.589314125204, 674.011963644617, 669.338332854649, 670.314196491455, 672.767993936802, 674.570523560787, 671.019646073296, 671.224413525664, 680.023286694226, 679.077753106097, 673.470363170909, 673.972535967968, 672.770909372256, 673.521022797377, 672.590155961332, 675.052628156761, 675.433215482412, 673.301223491337, 670.981206030091, 673.775767427996, 671.329279363788, 668.47364517489, 671.996761328744, 668.893800363584, 672.906330213385, 672.119448801555, 674.819652921927, 674.329353490001, 673.410176031421, 670.23646210649, 667.412986251623, 676.447953917181, 674.331550556271, 677.28234734233, 671.965403588039, 673.42739238664, 670.946409523149, 670.413006415799, 675.646038726685, 673.2205543102, 675.195065502576, 669.70874183489, 665.898233948768, 674.16895591187, 674.984732223339, 671.010942918591, 671.354708234075, 674.637005830332, 675.566719858227, 673.691678331198, 672.855047372236, 671.465914092486, 672.065205616208, 676.020109505696, 669.940679849114, 670.082139552429, 668.977565233425, 671.803860006549, 670.583445891937, 671.591120653647, 670.276815011261, 667.447166582259, 671.261651983116, 672.510529274981, 676.037927183795, 672.366439029023, 668.339221897406, 673.239515837832, 674.610729978881, 681.59486854008, 675.136244110946, 669.125188447352, 669.994829347122, 672.850400780401, 675.282903320489, 668.812986883348, 675.889155765478, 669.924512154359, 672.657788708183, 675.572174055451, 674.427800707066, 677.941313369324, 674.719648940639, 674.445170201967, 668.210832793677, 673.246289680077, 668.890799843129, 672.656903438631, 671.575638150974, 669.337104764808, 676.876531255203, 673.896377131737, 669.844004147049, 674.012407421576, 664.45244473201, 670.923257965502, 675.193990019995, 672.924615336523, 671.187105081939, 670.329390888882, 668.720502706819, 671.553645207022, 671.278998473638, 667.218564194608, 670.739453388704, 670.325441244896, 669.873733767442, 670.419532425132, 670.801045060668, 669.339616779971, 671.035450745387, 671.244767103784, 668.224648849484, 668.631322532849, 667.145286187952, 678.39614017457, 675.157764791038, 671.025650551817, 674.440343381548, 671.874010496471, 667.563079566173, 670.474668519077, 674.061263051366, 678.914066164614, 666.060246643414, 669.430469119285, 667.929245065593, 676.53062771583, 669.638756213382, 674.230030854379, 667.573519131577, 669.51256627657, 674.12169177891, 666.511161193671, 676.86588874291, 668.123486974008, 669.553268900128, 673.008234353672, 670.417838160041, 673.591185090277, 668.154954406541, 671.765804733916, 675.779915150124, 673.036539843459, 670.276589766254, 668.455689275625, 671.670986349084, 669.838124012387, 670.445208496261, 670.955571005045, 677.291416870262, 667.846427170826, 671.622988122195, 669.869223684352, 676.39666746456, 672.859021774985, 671.785314735346, 670.522518470165, 670.441209784134, 670.200023757356, 672.87506668072, 677.417032654735, 666.618290521418, 672.510625706385, 669.295693394285, 673.967144841856, 670.571040327447, 675.405417127295, 670.187643621277, 671.160711916314, 667.148595656844, 678.943099271641, 670.816686772562, 673.19160800818, 674.09505074463, 665.653643999984, 671.728953883442, 672.738844179065, 671.472383018649, 669.979204864768, 670.648308408554, 670.065263978037, 674.179440773379, 674.236416720914, 667.294756775181, 676.261092169531, 669.207797490493, 675.921259862949, 671.497471730617, 673.075659797998, 669.286698825068, 668.59011579045, 670.678256251326, 670.061924288876, 671.483228401965, 674.217800186759, 670.832300917286, 673.084356082782, 671.23091166326, 672.188172773766, 671.107967291684, 675.294733007052, 677.37758614802, 671.159572724029, 667.563373759199, 671.87629912398, 672.190608036261, 671.320368741411, 668.900918995379, 672.096487062127, 670.975114754754, 671.253412216721, 673.634923694652, 671.067804511299, 671.646091422423, 671.207857377554, 674.114586475938, 674.339606531364, 668.061955104127, 673.053209476938, 671.890959231444, 673.348619565584, 671.573493095592, 669.702346711733, 668.123701786661, 675.277152995068, 674.353752954027, 662.484607045912, 666.698282264251, 670.630429026746, 675.819141174128, 669.088057072158, 671.509512058382, 675.438090063089, 673.934159574983, 671.590399901828, 669.385544428143, 673.579246606439, 673.475698165281, 669.693008534172, 669.587438337315, 668.378759648505, 671.361728726871, 673.177454666122, 670.699458930426, 669.199447100068, 673.344178551987, 670.664364498537, 675.013996566818, 670.770977046653, 669.280862064041, 671.94919286714, 672.818652858478, 671.289654530064, 677.216058534604, 673.672673028353, 672.240615060654, 672.494642621415, 670.649289905116, 676.505784367793, 670.289599962746, 674.432575735656, 673.274297465166, 668.099232909699, 671.894806939266, 675.03952669442, 667.590005996811, 673.265858042427, 671.98465446879, 670.336151148651, 674.693173048104, 676.647126160547, 667.483007114846, 674.839822065602, 667.604573913612, 671.50850324799, 672.749914960394, 673.054194743834, 670.982390845833, 669.675034968374, 669.66496025989, 664.942773118221, 667.71936427998, 674.292870706849, 671.529215019502, 674.152564152983, 669.777362137871, 674.765963799352, 674.995107705389, 675.656463391315, 672.619461280189, 674.402396097583, 672.343133252667, 674.249389832138, 671.490326434557, 672.875432543139, 669.655050133814, 673.417952504459, 673.318653157059, 669.359993609871, 672.378410993791, 672.381213136716, 673.564087013385, 674.25726412238, 674.005621709165, 670.626832330305, 673.275300716355, 669.169034793239, 674.532245448385, 675.495574746535, 671.569290525056, 671.580489256755, 679.142963358137, 671.390883601627, 666.72028548553, 673.433350875003, 671.598032790076, 672.647176396867, 673.720563009468, 678.338403500593, 671.692191267119, 674.527188366138, 674.374237139918, 675.068693175145, 667.705455340203, 668.396345132384, 672.316479880821, 670.325120754399, 673.926371062451, 675.767570198981, 672.138887303314, 674.73926453928, 673.842723477935, 670.051749467161, 672.330265105417, 669.354353576833, 673.881133258286, 669.833786668586, 674.496226076855, 673.600093560638, 671.648120721993, 674.539173438025, 676.29820903299, 674.516364955552, 674.91838570652, 671.015593916397, 672.658246586898, 673.180185744288, 668.49838350506, 669.304453911525, 669.785882543891, 677.119737115918, 674.51492752808, 667.791216033618, 675.055621337241, 672.296792962264, 668.11625142217, 672.583118709539, 672.187593053288, 671.416173667352, 669.005907082254, 672.225752631616, 675.730489760429, 671.44747594529, 668.662150834243, 671.127017979868, 669.016567876694, 673.198088326193, 667.946364107358, 674.423112995848, 673.624796000484, 674.78876626047, 669.301306870529, 678.030666842846, 671.005831252467, 677.432034344031, 673.227063046405, 673.039341254325, 671.231663867349, 674.450490864141, 676.492721124754, 675.083238689023, 674.415864557699, 673.609417232133, 678.971077411448, 668.681903024482, 673.175585863123, 678.386542660737, 666.852139967459, 672.029570633386, 673.765004745758, 673.660753584973, 668.613589473732, 673.134535660021, 668.922730090716, 667.640455523437, 670.653654979942, 674.624073953265, 674.721257246661, 670.826771428618, 675.965650315237, 673.2582472366, 677.74811836758, 677.004452494397, 669.345987183835, 671.078383394071, 671.725638215217, 670.02538929955, 670.38780810562, 673.269321896405, 669.786728058682, 680.164829814541, 674.362827876782, 670.224010102687, 672.178006457313, 676.769035551622, 673.85034104961, 673.118615929067, 676.272818590986, 674.662489375782, 667.915489802482, 678.798830538253, 671.957867725674, 667.702083291561, 671.729059078485, 667.199372177789, 675.010985707229, 671.180200531725, 674.627289585272, 671.294092224952, 666.394781129977, 667.970530242811, 668.669693575452, 668.761754514084, 672.519860895558, 666.194661820777, 671.766635184412, 672.709600114263, 672.804148524601, 671.389400031582, 673.425643326029, 669.854405748388, 667.539220890698, 667.70244746506, 665.479487817162, 667.696719399254, 670.252839383888, 669.886725065156, 672.564789248417, 671.211969797489, 672.588945621672, 672.654712412256, 674.716074209703, 673.099660148026, 674.401744638913, 672.508815448287, 670.310555725537, 671.724997889021, 670.352127555489, 676.253803368401, 671.048111524286, 670.361250313573, 668.929193220906, 671.886021609855, 668.096347236922, 673.113520196875, 671.000086209214, 674.913928328276, 676.453642912707, 671.407795269218, 676.328966408579, 675.32215765097, 670.65653482114, 669.27194518289, 675.41451039768, 674.41458477633, 669.111450859217, 669.829547627495, 668.311298788831, 667.501582712305, 675.490322841735, 672.189852908486, 674.039552138491, 675.752580272937, 671.795632441426, 670.902629528939, 672.403641883356, 678.264470241173, 674.660736895366, 676.481844287281, 673.193001412316, 677.677287514339, 667.51650164857, 670.788816780878, 674.17449209688, 675.010429097021, 670.28083966645, 675.317454807307, 670.927108378419, 671.081315656051, 666.562446873596, 668.718818548802, 673.701354685869, 672.822712819615, 670.923381534153, 676.940829964826, 680.992365557107, 671.723200663558, 677.50837234577, 670.030892587478, 672.307209805639, 676.457203094125, 673.111570271164, 677.262126903528, 669.522480697718, 670.183503340363, 672.276607216011, 672.975131734866, 668.895499659256, 673.627482509438, 677.503489018985, 674.469386361445, 672.06169149035, 673.026283810896, 674.451762984734, 673.939379903277, 668.586452266732, 663.794070405414, 673.625173342766, 669.187421542172, 672.05000214297, 673.960433900686, 674.87346837117, 670.890039197623, 669.498556005209, 675.101972232477, 671.39284379458, 674.572561817294, 671.022226447564, 673.287859769819, 674.389741273644, 673.883419117292, 667.758233382606, 671.728621704108, 671.542334727009, 672.677758952566, 670.030726796159, 670.84484558893, 668.543949411179, 666.468361073006, 674.008007079996, 670.233152841569, 667.511330611251, 675.51937614624, 669.957953936478, 671.647484592024, 677.546959760629, 665.360851312865, 675.059747767444, 670.074367938738, 674.069744006533, 670.744539870809, 665.461051361952, 673.845830947187, 672.373242700422, 676.149032843301, 673.695316336443, 671.384420273717, 667.379361222151, 669.050705812392, 672.286263473925, 669.41673631478, 669.370005989337, 673.405163635122, 673.188201659118, 671.957272823822, 669.831794209941, 664.671589428361, 667.492099852485, 673.307003972962, 674.651835843452, 671.677101405797, 670.656968043157, 668.863013663147, 674.903341814646, 673.801806407114, 675.184695604527, 671.578100019174, 670.219782953974, 669.122053899628, 672.359932932722, 672.624387820984, 668.702531913951, 675.094867773716, 673.474979532192, 670.379818295288, 666.987586331988, 673.45213708429, 671.018230772424, 673.833335428875, 669.39631125952, 671.08266840797, 675.107954246221, 676.450565674673, 678.175540599329, 673.064760747279, 672.214376498321, 668.248215784804, 677.790539645545, 669.204046081932, 666.488140316841, 667.930462744187, 672.215850135381, 674.295302806099, 670.00866142274, 673.081641500581, 671.424512726139, 676.652900205044, 669.566844470832, 672.890473613302, 674.851608952897, 667.553015672356, 672.485843533481, 671.448874267788, 668.728529985742, 666.856337418212, 672.706406175374, 671.858475270046, 674.599904836463, 676.05499067513, 671.082402615601, 668.842166497376, 675.937595667218, 671.17701523131, 674.995325515064, 672.254301276918, 666.441427837535, 671.841261279862, 673.02562616066, 667.514479804597, 668.901100012913, 668.37149889068, 673.193259758408, 673.996364338896, 672.354651785962, 674.148196165782, 680.734884867688, 667.927898175883, 671.571390432602, 666.531831042303, 676.084110592606, 672.938357610082, 674.316992516422, 674.130619941054, 674.721214702828, 669.957543979217, 674.293091924704, 670.392721600542, 667.231602537038, 670.973927901088, 675.593654435992, 673.229497715339, 671.446746287383, 673.63996255742, 670.439163000852, 671.069686504627, 675.025569580761, 674.297261844613, 673.753428163394, 676.25696249109, 673.968673109573, 670.882028149794, 668.658508523476, 669.549078462646, 670.071894587512, 672.377195578036, 672.218565415209, 672.105488261606, 671.058782533102, 674.180328581745, 665.846489611098, 670.974905421128, 671.105833239817, 674.157873861417, 674.453295408871, 671.635140360714, 671.278988264295, 670.982510618426, 671.122522378423, 673.210520286261, 675.972769247082, 673.855640607141, 670.261994078995, 667.905738522277, 668.097326830475, 671.744697410098, 668.681907544302, 670.070325729624, 669.297713921697, 670.458273517346, 673.915344819325, 671.306340160312, 674.426299781708, 672.162647941259, 672.135161381417, 675.93237630609, 670.066622293377, 669.248555394232, 676.768869107046, 669.76448718447, 670.756662867518, 674.678929322196, 668.327097658001, 668.680404061106, 671.963121426257, 671.849492115736, 671.037458365096, 669.7753965885, 675.199993385799, 671.291671062399, 669.317531878819, 665.237750270303, 668.758132902972, 673.14802475344, 669.319224976177, 672.390423535448, 677.352409501462, 673.391091512985, 671.637690431442, 666.35856069461, 666.957550326718, 671.918258393341, 675.174524266085, 670.968024670385, 673.789532032917, 670.122828984295, 668.505610140447, 671.771321910143, 677.925519928123, 671.795053587238, 668.51528121437, 676.879022393978, 671.015768581892, 669.155246586402, 668.854990689937, 674.56583594623, 675.492796369233, 674.48195608445, 675.374007990417, 671.85842546734, 672.325230225889, 671.22784228835, 672.7006457559, 666.562544384018, 676.802832440391, 672.503814096023, 672.855880484586, 673.894072005773, 668.938613580327, 673.069588263905, 674.584348594339, 669.03365924155, 668.930826292584, 675.072434327166, 667.492798732165, 669.060262672066, 675.270357078526, 674.482046048901, 674.153665360223, 669.968594987626, 672.299665283201, 675.087814655106, 675.467393534501, 674.910875129872, 671.314807910768, 673.872682242901, 668.610912715347, 670.626113613672, 675.232172753536, 667.86530288224, 671.403708306096, 666.292876401212, 672.494437965575, 677.249924238241, 674.673827192121, 673.882281370362, 672.249434714278, 668.095356583337, 673.436054513765, 671.210993821619, 671.860308797623, 671.957309590459, 681.767601758749, 672.808339172752, 674.031389980118, 667.925782001298, 669.704388361191, 670.428287848335, 668.124535814381, 675.869987804416, 674.799297572981, 668.491509008906, 662.47061387944, 673.777964530845, 673.131386673395, 676.191660121787, 668.905648939958, 667.692051262322, 677.764109631137, 675.28075702151, 669.076197402088, 674.338350361015, 675.964843470798, 668.046002771725, 667.216322681207, 673.778887231453, 674.503749807975, 670.632000098162, 670.905237009543, 677.927422343177, 678.838847435681, 670.088665901617, 669.926343226538, 671.903013946128, 674.306337059622, 674.73874196473, 671.828693919558, 671.927010439403, 674.390712232666, 674.409200094529, 674.091920569574, 671.879891062614, 672.56947227787, 673.378639066001, 671.961608651475, 671.718293434533, 667.642814963015, 671.824829618347, 671.207635687764, 675.856244814919, 668.619730613004, 673.348960489106, 672.806433117166, 669.778292517236, 675.320569904055, 667.315438084259, 671.504339036821, 668.009501892134, 675.367558181, 671.346628589012, 672.252140206667, 673.717131642422, 671.007471124243, 664.938041172475, 673.500016060067, 670.877604589186, 673.087485702178, 670.87239602977, 668.974479898728, 673.19008374607, 670.210682806708, 664.491827208989, 674.778145447243, 674.835899952228, 672.619029355075, 670.600387543633, 673.063849843412, 676.784158625672, 674.593496391115, 676.960479095995, 671.442961563118, 669.358346760362, 674.371387633867, 667.423153408594, 678.530721401924, 672.277290702761, 674.97413613948, 677.976551851978, 674.12806682891, 673.462310509715, 669.346839221758, 675.056142943561, 672.501295797475, 667.531592114592, 672.942178233082, 676.381920708019, 671.875010752833, 672.420566172781, 670.706657498217, 678.081278604497, 674.914654748925, 674.166265205964, 674.597022204857, 671.067791303748, 673.656321095769, 668.023027575882, 671.545294917059, 671.938993863276, 676.310966675968, 672.021560098096, 672.066686260118, 668.849339558587, 681.169492064366, 670.485615387803, 665.177991176475, 677.861379728886, 674.387675231217, 673.408762307276, 673.531099225373, 672.36465347937, 672.084328346844, 669.703029904297, 671.040093730751, 667.325274417834, 673.138143125305, 672.536920639933, 673.934906141381, 669.577403015193, 674.424354475076, 675.059542173523, 668.651322981138, 671.033546900236, 671.926408248551, 675.460257677287, 669.793762409972, 670.821332182516, 675.526727854787, 669.843368330689, 669.642212603212, 670.250214290359, 669.822833743046, 667.03262109924, 675.460363318527, 667.257955592901, 667.078558037531, 670.995507177122, 670.47459776106, 673.493663303661, 677.38527276988, 669.872667044168, 675.463363651602, 674.297491492586, 673.054693692776, 669.04825069989, 669.032174807157, 677.619140184841, 672.011927016395, 672.046290933927, 671.843481709647, 674.582200364334, 675.516562755971, 670.796088575436, 670.42796683933, 667.203171666094, 676.268582796899, 674.154562174551, 671.669593761445, 672.284005282116, 668.632913343218, 668.587171722019, 669.340235246808, 667.913994089271, 670.732362685294, 673.150294300078, 674.126453113999, 670.177299487849, 670.505932940442, 672.446591791138, 675.758859182401, 667.987651665204, 675.020534708356, 671.715388640248, 667.757116997849, 675.152534917879, 669.216327121556, 672.743074673514, 673.39327067445, 675.445436857699, 674.685134876078, 672.79325113081, 667.536110624445, 676.625276418044, 675.922679345666, 668.918628086744, 672.059469612625, 675.494752268116, 672.853157314812, 674.885000425661, 670.967425703317, 675.172860312268, 669.44975555114, 675.497428467676, 677.604906576212, 670.838189589645, 672.47758391408, 674.96601592304, 670.216439232242, 667.530617745719, 676.105894704385, 673.064655124331, 671.513253917218, 671.236220690647, 676.428321369475, 673.672807332649, 670.590774311246, 673.057027325343, 671.94130846871, 674.468002565263, 671.477557199614, 663.690828363144, 670.575884806337, 668.259277926358, 668.038588757785, 669.09625391565, 674.730378793777, 670.164430929605, 670.96601047236, 671.6751662937, 678.362722887773, 676.983892430343, 668.940033372986, 670.971083375333, 670.081231512282, 672.420489094764, 673.844722616199, 667.518722689699, 673.67612889672, 674.9957102898, 669.960899817662, 671.523287713832, 673.340722088447, 671.077999663893, 678.000639157683, 673.453752144751, 677.436505689863, 677.589025968863, 675.688019508571, 674.606388838538, 666.402314863304, 668.710649978762, 667.592660231827, 671.557859111335, 669.57587234393, 672.590390696158, 672.816760182518, 670.985194563766, 675.577541277608, 668.961456379881, 672.556759176321, 676.649409644822, 670.985983965878, 673.610253040154, 667.378932824499, 668.133749467544, 668.287276562372, 674.683368423907, 669.563141694037, 671.893685333199, 673.147147241202, 671.275401648618, 674.071079392292, 676.574011510001, 676.11895032917, 673.343098634492, 672.322767637812, 669.828789175968, 665.275379143408, 676.213492094454, 669.280589405011, 675.544758876167, 670.448236361589, 670.231330846656, 672.698149025777, 669.221943632847, 671.98575031553, 672.707534947531, 673.467064275645, 667.986744227574, 672.6037682781, 670.403214982556, 669.944598435778, 666.075438945812, 673.516804314558, 670.440998210344, 672.41204303065, 675.029361101943, 668.548043370202, 675.211940506861, 668.483202494342, 673.115830240063, 672.559169368566, 676.215181514694, 671.979793254094, 666.936596405354, 671.660552054935, 671.353483540722, 674.06798678153, 675.842396817676, 672.530101813053, 674.673989669564, 675.40989144651, 670.28238121875, 671.88987206197, 670.820897848658, 673.266421914494, 677.673634702947, 673.212991424638, 668.965188507347, 672.235644122224, 676.568824231769, 677.873042179385, 682.139217152822, 674.439165025929, 668.288595719751, 673.143317231975, 677.032098060267, 674.314099037059, 673.406268995952, 672.47033269155, 672.500108372074, 671.290489593522, 669.771792378766, 671.203632977653, 668.912563735241, 670.831067059896, 675.666097731382, 672.306059132351, 675.929795762298, 671.373443987959, 670.553076419584, 674.707146711877, 674.615556031041, 674.688183645198, 672.565317099069, 672.756644981941, 671.32505665504, 674.841582988398, 675.275930639028, 673.395373655846, 672.315221257985, 671.613603883438, 671.680072179451, 668.081774703574, 676.559987569647, 671.743252539022, 665.17219679541, 670.463099590807, 675.074711289813, 668.90318438761, 669.188855635958, 672.577443674314, 671.547417418348, 670.899627374039, 670.89412814276, 675.897907080147, 672.036824840764, 670.874552349549, 675.468146354209, 674.671004631497, 671.053953085684, 670.483077372499, 669.765124953053, 679.046683389688, 668.579658530927, 677.381607058174, 672.421611608991, 672.331862988541, 673.94410180039, 675.226600044223, 674.906773169472, 671.064662725464, 670.743959024579, 675.067966184917, 672.179274040323, 676.028766006258, 673.697007874634, 673.71694305384, 668.851294864722, 665.08319098426, 669.1142087838, 675.259254755782, 672.576631927317, 676.37505098672, 680.597806278616, 673.72822168702, 674.036871274541, 673.552829245003, 672.976874754949, 675.315385882544, 674.008172881104, 674.093813469165, 673.963881054874, 669.541389449247, 673.431075052488, 668.741834777146, 671.969476529663, 673.418145142657, 665.778053684866, 672.737641464391, 669.471950987929, 669.873695568535, 674.022009406616, 671.277757356419, 669.29587619167, 675.481790524243, 664.077615678733, 677.215188658056, 674.03284188921, 672.389598446606, 671.635985849891, 673.885132597586, 669.083592053357, 671.773269104514, 666.008411627188, 672.376544554939, 670.402370107344, 673.609793701208, 668.958252491592, 675.796907141354, 668.728686327602, 674.836425891191, 669.70044812419, 671.824293639174, 668.773354851098, 673.367599662022, 668.308152608813, 670.194395525439, 673.395194899783, 674.645605911446, 672.817625012172, 672.107365134261, 667.525947457526, 670.169511529741, 674.949914990341, 676.226252228098, 672.814910772118, 669.025745490517, 672.340842866446, 671.42450409717, 670.447207354215, 672.229389745512, 674.882733065517, 673.987995390869, 672.540751741294, 675.281131162111, 675.404886981845, 665.888531130576, 679.605998260286, 671.525911347495, 669.201412723436, 670.665685220309, 672.489374102939, 671.21216811823, 665.748968442611, 666.929194237535, 670.143512917605, 673.482195775146, 670.262106547003, 671.42902444033, 673.627976273999, 677.586406852119, 674.283288303006, 677.655520777735, 674.1424623071, 667.49146951865, 679.548052992056, 672.887490184823, 670.26693182391, 672.11175371918, 670.353335307412, 670.035627744845, 672.197372054086, 675.732051068229, 668.045127248932, 670.502424018704, 677.89202710759, 670.10635151041, 673.027975108174, 676.07503080174, 672.526290778719, 672.838761123252, 671.412820223685, 674.774527460606, 671.714739831068, 672.85837979092, 673.466547211319, 673.563020673473, 673.854355716114, 668.492967390096, 674.539611966311, 672.111090781945, 678.291138501042, 669.304534763062, 670.645794935678, 665.211530340743, 667.666749743596, 676.172275092584, 669.459528598087, 674.519867349362, 672.459898907779, 665.962849665262, 671.504608421114, 676.380166491546, 673.039203937044, 671.687371646087, 668.956378906832, 670.441207270844, 673.173882129514, 671.398107381066, 669.82295702994, 672.411353166829, 671.65969515219, 671.11826572901, 670.392678696319, 670.817292209799, 675.110361742421, 670.77454180733, 672.245702766034, 674.255580290646, 673.304996779035, 665.506451138401, 679.051110494092, 669.026788986496, 675.644814911258, 671.580550131958, 674.948838056165, 672.634214336459, 670.817502131396, 675.367649737467, 672.235717039335, 675.872606275638, 674.278458429483, 680.037296971412, 671.80837991028, 670.580598825008, 669.335734638596, 665.989600119638, 668.337488464088, 675.985522201288, 667.334391197191, 675.458852270248, 670.045311801734, 672.062254232384, 671.020554565263, 674.414651542618, 672.544841768252, 679.156976250406, 675.9542035063, 675.339009076881, 672.143646824501, 670.942539736434, 669.517481387689, 673.902665472446, 672.937803993555, 674.637007119111, 670.006093555975, 671.208667538629, 670.70035463049, 678.352710524123, 673.153362723642, 668.513826596917, 668.02596728238, 673.562025497284, 670.34802461028, 667.786080940365, 662.360624381528, 670.564653355349, 672.518531726914, 672.983430702424, 673.932038757402, 669.69688070345, 669.675379992371, 670.849186723867, 671.153571605238, 674.574842194878, 671.159709870806, 668.779195994615, 671.978576552826, 672.611297160257, 671.377273228535, 669.161423205891, 674.9639137685, 672.156129898638, 666.604401825902, 675.037735648437, 666.830341082513, 669.166496367751, 675.353124329134, 673.554576043573, 672.5576442773, 673.467984980663, 671.683686113569, 667.730668745334, 667.375887256003, 670.019538907322, 671.699682913234, 673.070495286658, 670.039817775496, 677.531603283097, 668.002624942537, 674.566621870638, 673.896211378694, 669.32945037273, 674.693305701842, 672.711698602672, 672.090252129524, 668.852356611555, 672.446635165204, 670.147197321166, 673.846485966434, 670.558997667845, 671.175710719687, 674.912920862987, 667.896651886511, 674.462253494066, 670.113426890574, 676.861866646816, 672.033862792359, 677.494124130587, 673.37740686779, 675.926038608844, 672.144260988285, 668.312564211511, 673.291928574563, 674.936933764801, 671.494472903016, 674.337844231473, 670.545281032237, 673.856609127056, 682.238134589071, 672.552499266585, 670.011614461103, 672.924662108775, 672.263792603112, 669.215292095178, 669.866008960824, 668.619329725056, 677.269199432188, 675.094836715229, 667.578057662247, 674.182765599728, 676.660298915905, 673.063550894144, 671.831586970343, 673.555495917548, 671.239159183663, 679.871893211188, 669.911432690282, 669.585185018696, 674.074771315647, 669.733967953988, 671.729488076111, 674.464645752641, 670.914225439146, 672.808237113873, 676.544373940763, 673.693645210696, 675.898769913279, 670.39723092122, 675.49165137459, 672.378558093867, 678.938598748067, 674.553086842189, 671.954410008262, 674.709297763613, 672.530992147412, 666.672555238928, 676.462049305436, 670.546746149767, 666.653540920693, 667.993755847254, 675.389849250285, 669.550237234223, 672.350951000424, 670.013474835631, 676.568730529481, 675.586272005649, 673.11858069965, 670.298420171321, 671.844975737257, 671.38908583087, 674.746607658241, 671.757510793764, 675.155211002541, 678.173423064051, 670.438729907995, 676.524860509225, 675.711632869349, 672.765092278435, 673.985732882095, 670.139518734913, 673.02369019634, 672.209124808033, 667.820282006885, 673.219819298029, 676.407613707834, 671.138878230377, 676.182548077727, 671.1737828239, 671.881060561395, 674.689033577168, 677.163312398842, 669.075464603671, 672.373905904, 671.828704729752, 669.165612086931, 666.541367468107, 671.503202009906, 668.729938171958, 671.368652959721, 674.806589915284, 669.045850089312, 672.064592626541, 669.718614292213, 674.291764399854, 674.507357552772, 671.452868196433, 669.538055102678, 674.215382260737, 674.073501057961, 670.802634232426, 672.464555525708, 665.985255944313, 669.041902581843, 674.530970010585, 675.80164995267, 673.619093088245, 669.041929862718, 669.125309956995, 672.826017807382, 671.883024115367, 670.475800768507, 669.726505156306, 676.408619750304, 667.61298939931, 671.587294220791, 674.755122532293, 673.983937821563, 669.26411733363, 675.693748539863, 672.188264046866, 673.308063984031, 668.696129348564, 674.631466677174, 674.046592623813, 672.612286178831, 674.308500983472, 668.971661181927, 674.830648272658, 666.760591334786, 672.825569033338, 670.400583891857, 672.375724612158, 676.580891315763, 672.239857836941, 673.872862581151, 674.011901516541, 665.800534349255, 672.265426436666, 670.881799513951, 668.823753256245, 673.73730486814, 671.98071913743, 674.187455806911, 674.110161618155, 668.428205614792, 672.579896917447, 674.896013485792, 670.548393197269, 669.836819947057, 670.092300040502, 672.630022899526, 668.177338791649, 674.915449835016, 674.560678978071, 673.16898172926, 673.681807354137, 675.031300156557, 672.990400107287, 676.209466520915, 676.582671529134, 669.905414538831, 675.952199992154, 672.049054091124, 670.585447317507, 665.507288618397, 671.523748649665, 667.305385494258, 670.142007742459, 670.760389860263, 669.535666300652, 674.617158608341, 672.651575209288, 669.686640104294, 669.703005581248, 671.445310174636, 678.796620589172, 669.923947803667, 672.855971262509, 674.043515058542, 670.708454925689, 673.159174399882, 664.639674015842, 671.226544097983, 671.862892454498, 673.263946481091, 665.891619135219, 667.944443673994, 675.195645059169, 668.84204475497, 667.675574054185, 676.13145219982, 673.623339261304, 674.232135685498, 674.34156885786, 672.424837604714, 673.580455549229, 673.33445896316, 669.580807058275, 669.805870711256, 671.457970970525, 675.580190400688, 671.323615090479, 664.673073243553, 676.043124210594, 679.906432309746, 676.047172576812, 676.090997546944, 672.169153526732, 671.532737888321, 674.776831242418, 677.854501214409, 673.287142306575, 669.965180413502, 673.569350435709, 677.447709661252, 676.007347799918, 670.045157047272, 674.633888670137, 674.233147651865, 676.367416479248, 674.409401462475, 667.881866674969, 671.146089120666, 671.800227144867, 672.4946294125, 670.708498339939, 678.275933257391, 670.723016976931, 669.61164388275, 669.836804166193, 669.392572201979, 673.808179538902, 671.667091870259, 671.26369806916, 672.274873718736, 673.378861471654, 672.964765165844, 670.440707234256, 667.215648076648, 674.475124484247, 672.355278689484, 673.818399060754, 672.743989604594, 675.618162172287, 674.900235059012, 670.955528550392, 670.349757677589, 669.455401762282, 667.123473210809, 680.875386398772, 674.209401946261, 671.666796708753, 673.250695803752, 667.673929694278, 672.204320245294, 674.526586300518, 673.914057542804, 671.463048152223, 673.425248860127, 675.725229311412, 667.058373964963, 673.010316558704, 674.963050886552, 674.599581937398, 668.959948420526, 670.419871104738, 668.436561549665, 665.130567556299, 674.013953464407, 672.443111593849, 671.191151524767, 668.070342367432, 670.820618767692, 675.03514553672, 669.14660691384, 677.657914510449, 673.667957401736, 671.623270709456, 664.870984149409, 671.521346713283, 678.241716190611, 670.913140555485, 677.269750910343, 672.903815265232, 678.128740108952, 669.64235366156, 669.709522441113, 674.437716855851, 668.428964150145, 667.79455428122, 675.485310115378, 671.793607905174, 667.543005225447, 667.911468952419, 668.062500588632, 668.179763983878, 673.412371144153, 669.655311557488, 670.50156826833, 668.21665679089, 670.94488103305, 675.121987248863, 671.560753659134, 673.339181346907, 669.581503632562, 676.250462949864, 670.51717830979, 669.530271823677, 672.478027201457, 676.933732343593, 673.964349611927, 669.355468989691, 672.535887454527, 667.958578570497, 674.41743287537, 671.348962394463, 665.979033988827, 676.138113741086, 675.479371871063, 672.512830680387, 670.742241328555, 672.163865739386, 670.755412543534, 672.018397566479, 670.4112245838, 669.891313077677, 676.770704488708, 673.954809778213, 669.093407737354, 671.631303301271, 671.50252328994, 670.543353062139, 670.934048804114, 675.167479513016, 670.566675961936, 673.03666873474, 669.76997385992, 670.099778509051, 674.581965471504, 669.85744219544, 673.870613311488, 675.326380916898, 673.228746259481, 675.730711678063, 670.952590448393, 673.576922914698, 671.905533104477, 668.470139118177, 670.580272462806, 674.351428344901, 672.952698217642, 677.058937443496, 673.051537548722, 672.599760928132, 678.24917925673, 674.599787468391, 669.586158435012, 669.008775880398, 673.009340741014, 663.759501872044, 673.453985529814, 675.440385070021, 671.529953496191, 673.740862520068, 670.843569617423, 672.355809642775, 672.166256864329, 668.625097930797, 671.532361213497, 675.48891105892, 674.498147685168, 668.290089977492, 674.028254779093, 673.791267704343, 669.677065271433, 676.129451990701, 670.525474832523, 675.603654293867, 670.237628534119, 674.707235490137, 673.087305218291, 667.915680686218, 671.965546454941, 675.736547017081, 667.400940789032, 671.353778684187, 674.910802671694, 668.526389483441, 674.428064327566, 670.768180796365, 674.49161127595, 669.149598869727, 667.392086790853, 673.935473380027, 671.614062503755, 670.98453578435, 669.380970766044, 672.925106761927, 672.097353214833, 673.751678600206, 673.65744561122, 675.551320326789, 672.890720506258, 672.567294470644, 665.836246969987, 669.790090565754, 670.674389304656, 673.999065333366, 666.47728869781, 672.054411893306, 676.632213817484, 676.508830949691, 670.10923236021, 670.645126284272, 670.010626137255, 670.643308126645, 671.374389794001, 674.614281689073, 674.115373140506, 671.472637131768, 671.011555785489, 670.022433877675, 669.923693746552, 671.726876091155, 669.817229952321, 670.26748028262, 672.615436768609, 674.681312370858, 671.455042721095, 675.129276278616, 669.146151112225, 669.941181022608, 674.334656975907, 673.528097667618, 672.286824447252, 670.346828768027, 675.947847269208, 668.139461215987, 672.196073488025, 672.996436560047, 664.879771851682, 672.555968215136, 665.329252131763, 677.710277130022, 667.416547195837, 669.141698111649, 674.967870864699, 672.348648388928, 672.717197471919, 673.784585009091, 673.95211465703, 672.25102899336, 668.374387078525, 669.336709024677, 669.14901889231, 670.543047363509, 672.414173195563, 675.309647410198, 674.052625944092, 675.081939562747, 672.60504944699, 671.850231749655, 670.548232086957, 669.88210842048, 675.010339525509, 673.663651237961, 668.230595872575, 674.08644225848, 672.756292440828, 677.344609247023, 666.253701209819, 665.382781440063, 666.030275105394, 671.147562794462, 674.86051103395, 675.041170113449, 671.711316934529, 667.464869022676, 676.779895658208, 668.690290786611, 668.564286766327, 675.048677342659, 673.171027892639, 675.711101854019, 677.693389221519, 665.790924274572, 672.598627112452, 667.964239415669, 677.067750352835, 676.452773526529, 675.39431491359, 677.527914519048, 673.249575564087, 672.320513953531, 672.573082072209, 670.899354189854, 673.612718184509, 672.304067573742, 674.133221329744, 673.700651280242, 671.110426879586, 673.704589066031, 671.014603877428, 675.120995585944, 672.759559971853, 671.060045383966, 669.484082776256, 674.005951046896, 673.324825010962, 674.798320151395, 675.920615111487, 666.183901296378, 675.896970938979, 668.455089734639, 665.271756479282, 668.941101068302, 669.138345930462, 672.231415697691, 671.35864276403, 677.460365456108, 673.509223985004, 668.427605490275, 671.438314130737, 667.862405696804, 667.666639406165, 673.145025912605, 671.804236704482, 669.205984349498, 672.263631565142, 673.768117483602, 673.568517425876, 673.744500948883, 670.006662731326, 673.388679558337, 675.760562640601, 671.702440929323, 675.909445925324, 666.920142363826, 668.767833940917, 667.790040929646, 675.208736238777, 671.212952459446, 669.976523887535, 672.586910859769, 673.51932476634, 672.251440413857, 666.751738883794, 676.540377830536, 669.523999911617, 672.048249178494, 677.326452469644, 669.96509110376, 668.748019317199, 677.987365833225, 675.099423322066, 674.525929271996, 675.193960410832, 672.720736550926, 672.962823934978, 674.729457229372, 674.050320311554, 668.139072416353, 670.030481263007, 680.341051209071, 670.481697039117, 673.875725398826, 674.595138969124, 671.207290925298, 674.229487010147, 672.525129011716, 672.068737455312, 665.686979122398, 670.038846863167, 670.587255501759, 664.651453308455, 672.997527922432, 678.713469545292, 665.654227084835, 672.661585976185, 672.468010810653, 670.397892089535, 668.72694394483, 673.470112646307, 674.321517794502, 671.3675910716, 677.404955149994, 674.376769417276, 674.736194539235, 673.260838194117, 669.822635923191, 675.681739302091, 671.81627511989, 672.368306902334, 673.107662613488, 676.6710588289, 676.808912128606, 670.368609160594, 672.79361513666, 672.192079932802, 671.452582945751, 675.503535778601, 672.105430033823, 664.427922961333, 675.365571446847, 675.787081186931, 675.732701374398, 668.870962950724, 670.57861321239, 672.48396792777, 674.690220213514, 671.248935051812, 673.838864936657, 670.924352667631, 669.82833095889, 675.546547761671, 668.859399464618, 676.308677465375, 669.165874282965, 670.377285373454, 672.270316275131, 670.116364836168, 668.948573321011, 670.230792118338, 673.170774907134, 674.447640752723, 666.243464140634, 673.028900651233, 677.328920517437, 670.651635275736, 670.643817072755, 673.977173192208, 670.338272734622, 675.135974506243, 676.039088187604, 674.223044322601, 676.207570744288, 676.589525596635, 671.432315815385, 670.96663803819, 673.658045224089, 667.591540810885, 669.7808629914, 682.116439960443, 670.399852371658, 666.972020796383, 663.930185220024, 675.323291530057, 673.485057348846, 674.045910540444, 671.949620942562, 673.186978349514, 669.323974736055, 673.363562476394, 675.315133125428, 674.630099411118, 671.316205438834, 672.307951399877, 673.07922637298, 672.848242515633, 671.504006783485, 675.201085645654, 672.953561380952, 671.487035994601, 666.700473262452, 669.878236977512, 673.687961338174, 666.949767865467, 666.741975387859, 669.284107204264, 668.55772712512, 673.575113960406, 673.884701907337, 667.816868171177, 669.880177636158, 672.12044565159, 673.17340702111, 666.223696318894, 673.82033227017, 672.689761620024, 672.363704362946, 676.069057002238, 673.293280701136, 671.664347925581, 671.522277626679, 675.98466378627, 671.474462654224, 671.205706551056, 671.675008024394, 667.153239780072, 676.003495680051, 666.378957813247, 668.987355559527, 669.668971275845, 673.955834450987, 671.90932477684, 675.794597041308, 671.037916056184, 670.576199686011, 669.53934068326, 671.224233942128, 676.041977735844, 669.051267176989, 671.618128683805, 676.14923997155, 672.973160697951, 677.649141088497, 670.216847871435, 668.183108022486, 671.469563682389, 673.531584718516, 672.846574079004, 670.967495090249, 673.265118794981, 669.975154047728, 673.396609400304, 676.667885695855, 672.870715710364, 670.848278759549, 668.849434451421, 672.781605956031, 668.134506770938, 666.268925131298, 670.041817341936, 672.443873113485, 667.83974590053, 666.808333463491, 668.623657437429, 669.207155096219, 679.917358856299, 668.502866209948, 671.619675373598, 669.828960907727, 671.517053241451, 675.310030677175, 672.41197588199, 668.564832061275, 674.963148706119, 672.504641203321, 674.040844039305, 671.327792601568, 666.449077688769, 667.836323398151, 671.889503003023, 666.329551649071, 678.531827059879, 674.751304970953, 674.394859642076, 672.294110024432, 666.027555222754, 672.986578893327, 672.454491385705, 671.778767133571, 673.695145856886, 673.652734075129, 673.8225198516, 664.593322117951, 669.619378568404, 669.030650033141, 671.763187268227, 674.178004176446, 668.448937878366, 677.44466756783, 670.396708803879, 673.038086713291, 671.53508955238, 669.146431799927, 675.065379713011, 668.206701370052, 672.119362954054, 668.254833827449, 669.481846516615, 666.90690827857, 670.058717876997, 672.312852829498, 677.606251105073, 673.537271839522, 669.611133703343, 673.499293332556, 667.021466074376, 669.498889327968, 672.576042615025, 677.200844370564, 674.821576286543, 667.974955690433, 672.133560067683, 670.016221880133, 673.596392347448, 670.459353897965, 668.25598706743, 670.737130835534, 676.443270351319, 669.904283633172, 669.051577407055, 674.858839357061, 672.076702417444, 670.851463138072, 676.823941146452, 673.614755445343, 669.417855962887, 668.378313817724, 675.309614370637, 670.610171837714, 673.667124877018, 671.366412986067, 673.46079564191, 670.194398904633, 670.42269598394, 670.944334644427, 670.417794084347, 673.821367341184, 672.779166196838, 672.755825496361, 671.488176995956, 669.958076095581, 677.692244059464, 667.468687997992, 671.854032205529, 669.115493457877, 668.552530404658, 669.646800575833, 674.840429899587, 672.119207359751, 670.751722485983, 676.977531626244, 672.654806593164, 670.816283411621, 670.310694838509, 671.605917803578, 671.622608392868, 673.286799205117, 676.630609283467, 669.954089274084, 673.707211394624, 668.209160864189, 670.832209722535, 669.700580712735, 672.227350883731, 670.641978754446, 669.063344774078, 673.115616223563, 673.178403405054, 667.231007061588, 671.299926570062, 668.869216990899, 672.990735019649, 669.239588315475, 673.052636435187, 670.972312154341, 669.09603404795, 673.797602331442, 672.799015457228, 673.729266744092, 672.321142969039, 677.492831272879, 673.885671095634, 664.680199146697, 673.152024502003, 672.199571879567, 671.525253267081, 670.919391383887, 669.896194086713, 673.566639512914, 673.103174159688, 671.313253537958, 673.986457697259, 671.293811532816, 671.10315696776, 668.212466526215, 669.117336435379, 668.81942568569, 669.928725576751, 670.993037952, 669.997837987177, 670.722081402997, 669.887862091324, 680.239688461566, 671.604625313279, 673.88517724436, 678.864375664618, 675.88172759191, 671.176306350877, 675.025396345781, 668.709337046517, 675.854151129642, 672.736946474522, 672.1885478608, 674.918515985932, 670.483195853513, 672.985050881199, 667.009704894861, 667.28901539951, 671.79898553472, 668.508038134237, 664.328501661118, 667.042992747515, 667.238853111067, 671.918839666296, 669.715216240461, 673.794087027218, 668.678096445126, 670.036446863049, 673.141634361765, 675.231414565874, 672.826724644961, 669.467186655735, 673.668223914728, 670.477928081669, 671.417187039683, 670.943324722994, 671.826883000897, 670.236296721711, 674.238974785764, 668.548288333434, 669.58306206356, 671.603905813165, 672.980426312746, 674.378102680374, 673.460946335663, 672.252352298198, 665.993493952806, 670.567636008574, 668.344446437417, 668.750885598634, 670.263420742425, 674.286565005936, 676.82127624984, 669.103013167676, 668.010074752717, 672.855410328898, 670.644415978359, 669.337399165077, 673.216823734791, 671.964690941155, 677.269150288481, 675.378599817935, 672.365351698052, 672.376374255261, 675.147234054811, 668.828087823448, 673.579740710831, 670.472480923929, 671.314362936247, 672.827524545653, 671.717824090827, 674.232979236638, 673.369006352709, 673.207424080412, 675.123368178764, 676.422851981061],[133.239892856648, 143.168198654519, 136.496984956139, 126.494999790751, 142.65367200796, 144.429048934265, 134.21299042081, 107.747912301459, 146.139423558488, 136.761987749388, 134.584987612291, 127.563618166876, 132.617696174411, 120.732340928062, 132.625166394573, 131.886454957791, 143.211541750207, 125.933234543513, 144.679502598155, 107.442391297473, 107.803097494942, 122.472137906569, 100.412140109751, 129.062000545897, 108.603446339375, 133.816580947682, 147.47342374435, 124.193048961395, 129.397517668826, 131.585047899493, 138.361099497136, 130.546380791707, 96.7722393138597, 123.29224669827, 91.4491500558909, 188.018960808437, 126.11081884981, 114.439756814967, 122.783729324598, 149.978142449108, 150.372317240522, 133.575645379073, 126.589055649863, 164.393155684671, 147.368755710254, 110.188234293874, 115.21508166798, 165.316330891528, 120.48708046809, 143.741482945884, 150.324639992812, 109.53495497803, 109.305388696206, 127.452908792348, 113.933955378945, 169.064794051642, 142.45358544183, 94.9881546351015, 140.662411248517, 113.359700427573, 125.504377770918, 140.122646553759, 111.38957524994, 120.952335517925, 127.585354407495, 132.769141119591, 114.854610966216, 156.153456248787, 129.353781157038, 145.514649165787, 148.051700772333, 148.873742795507, 132.946065115242, 146.162662909989, 105.765669425392, 122.509206237276, 141.252263589469, 136.350061774782, 139.022709068505, 119.908496437652, 137.178187887923, 161.207959723166, 133.287545883311, 116.922741405219, 148.538188522188, 165.671452508588, 125.395906276987, 104.797162571146, 125.897518786498, 126.203140553614, 123.898449418639, 115.265123631823, 130.623531406669, 137.694473511966, 131.829576836966, 129.754252445209, 143.192133997667, 150.486515856687, 107.386670679357, 116.050355303502, 110.137993493087, 138.870726484217, 143.21028228021, 128.939861682762, 123.211156265334, 152.556382131598, 169.50410696818, 129.903157633944, 125.379780924865, 161.61066232457, 160.18261113736, 139.34789832416, 120.207649519539, 82.0413281165176, 120.547191233342, 127.002368824353, 124.009339659759, 160.954499080623, 119.915361832132, 126.786597768445, 133.985499898851, 133.898795597514, 161.146242647467, 127.390107668818, 127.259173599186, 137.744723594598, 136.024297491717, 140.089386583959, 132.56100387599, 152.59348650819, 130.424199616952, 122.349840734602, 122.814255842894, 140.215467639012, 143.37481639564, 131.685623725851, 134.388510804709, 127.292572145443, 132.930820518111, 113.826653892958, 135.490989758414, 164.776432644297, 156.41371295014, 118.158184501124, 129.545904700504, 118.650199688564, 144.039840163379, 142.791765722449, 142.655533802649, 147.911652922359, 136.347500189285, 140.0721994724, 147.018803920248, 106.655990940421, 122.60972472219, 123.159609386772, 125.249729700561, 154.111229992007, 117.732704852474, 140.829260397641, 158.697008996319, 123.780126870432, 141.704415625188, 134.264157995403, 137.257175760175, 131.09791635019, 111.968762177643, 155.369095531095, 125.320047265397, 134.45542490255, 139.427825665263, 133.449171995253, 163.344279357553, 120.285358209844, 120.303286524482, 155.844428866045, 149.878147827396, 140.976707712834, 164.144929488607, 119.502428447473, 112.738698060875, 154.928467724405, 120.376193924314, 120.477375051346, 106.47919754939, 106.428107853324, 131.021407497265, 131.92213265944, 117.626985752759, 142.376905169342, 112.181915790843, 120.698085445155, 105.425523854857, 118.147926808093, 120.902046004375, 136.750842845576, 130.84073794713, 164.05029938263, 124.895510816538, 116.172339711339, 152.626398139382, 122.454006763356, 140.335056531931, 127.272016490673, 126.912274542684, 118.519632728465, 112.766138939855, 137.914851162891, 119.860909326482, 159.729837056956, 130.978778464862, 135.139191484202, 113.641099409981, 117.807757922459, 129.623242520607, 139.984860228198, 124.568213432808, 151.316016204414, 155.560703985815, 111.384064672531, 150.377470505998, 126.449564714673, 154.730093773749, 124.567013646017, 141.718555184197, 127.705524979751, 125.493083020366, 153.743727102446, 132.622601654391, 133.389932409233, 121.547525089277, 132.622640960726, 132.574774744975, 135.578175334494, 126.603478803624, 142.347077666745, 144.517882776223, 126.678907038633, 142.732886982079, 163.170604347496, 121.942637111647, 100.960460890396, 129.562190942383, 131.630879758457, 130.292054879633, 130.719627698878, 135.40265756859, 145.123478306141, 135.849795413961, 138.071291637585, 119.917197375806, 128.223220640999, 112.637081191253, 127.368214276934, 149.142893554172, 133.853525141046, 121.427381497225, 84.7300231608819, 156.025105056754, 146.736732521067, 146.202753684757, 147.531027782048, 131.354864410408, 97.7869649974777, 131.226593355978, 142.019222885064, 123.28854783516, 106.9749290622, 137.621565362151, 153.52757966027, 135.321098087193, 110.771029010411, 114.173303133992, 133.384374883407, 103.369982323625, 153.164970383494, 128.119728272651, 145.906175671703, 143.201420069041, 114.275093304204, 138.866656605912, 168.15777367866, 143.85145931, 137.172030283921, 127.43037867293, 98.9832226464097, 130.426721726256, 135.2000785381, 123.90443755676, 132.650593665725, 126.309975941254, 136.294441747087, 160.415362754568, 117.223326485435, 142.689315713433, 143.388968776034, 111.178994677852, 135.797859496048, 140.961535620237, 146.767406142596, 119.697210053247, 119.282618815301, 126.598026572814, 128.013680692609, 137.448869643389, 94.4705067702783, 144.128148366678, 155.555922360446, 132.654326541533, 117.734126771338, 135.557598041994, 119.116264512648, 143.058357208684, 127.557742931836, 114.312527088173, 125.59555673203, 163.043617105758, 136.974940046631, 115.004404231246, 117.1579133485, 142.136000326058, 122.932383535649, 96.856536329551, 127.123315861863, 120.739286650818, 147.976177067213, 144.264849406703, 147.155174783036, 161.240371799043, 144.287662928119, 120.028316759091, 118.086101710711, 126.626341757609, 122.850057104484, 115.267938397023, 119.754153780192, 172.841267356084, 117.678849578845, 145.621347897182, 121.483183379795, 147.998501421335, 122.055238510935, 115.014352314934, 131.974025426864, 119.414984282897, 128.084942509735, 151.340020167738, 131.091528146525, 165.434697779581, 115.880637287971, 132.190346436525, 127.952040734528, 101.932444014042, 159.887287901753, 148.796309600449, 128.611500344788, 113.847096819368, 109.256312260713, 116.785991989473, 149.506987685165, 131.974342192013, 125.967693165526, 128.512881970882, 153.324971208478, 110.06054162774, 157.182962694896, 141.96503378269, 137.125159669167, 110.883594879707, 115.043954265506, 122.289363736534, 115.447664523123, 138.55373439043, 117.915308710909, 135.553546546128, 164.531442632919, 138.590759332427, 145.745600308541, 128.844220878052, 114.124744764941, 126.1474805487, 111.930103893702, 118.280631966829, 122.134370951605, 132.45343945316, 127.996586526283, 126.893464082392, 129.927708849655, 107.387565035296, 140.537301714756, 117.658444847191, 150.76332373091, 132.958969164391, 161.682137616219, 151.304948327102, 120.523322749974, 122.412632637823, 115.629737878174, 154.573568317447, 146.431320833538, 153.234136517233, 166.965338674234, 114.486838138624, 127.961994904997, 119.592524746378, 104.458298383104, 119.707316825797, 134.23485294401, 122.86616920129, 141.429746060685, 139.462874561098, 130.821947514122, 111.122596679274, 132.122048807913, 115.257185223352, 132.653557965205, 121.739865745814, 110.660721629307, 126.345736643, 146.898967100507, 108.173660445291, 148.395739027886, 161.773212119881, 123.513632345169, 120.466458965825, 118.175561716788, 122.419225728974, 99.102091030509, 169.581590560342, 131.482110334297, 128.692434502312, 106.235060952522, 121.00238001307, 108.638797765552, 110.409232999386, 132.234712238205, 113.2645391642, 131.743112167822, 124.834373934856, 116.236119756724, 118.933736776297, 131.450950344627, 133.132162855407, 144.88722282867, 141.803445032758, 133.648200960691, 151.485992011895, 147.233718336115, 150.342686711575, 162.213773462272, 134.912028874278, 133.27916839329, 164.01204229172, 147.928361691249, 130.973422382978, 127.650275472108, 148.989862225674, 120.803492394099, 170.324307922216, 145.619906326452, 142.840110685433, 116.316226901108, 149.972061699258, 127.288204924998, 123.273800978959, 168.117355863985, 122.140391338164, 140.688568566329, 103.565544879918, 132.939949726926, 141.95605036408, 122.058054015777, 135.660843149918, 125.414286750578, 159.384992289666, 132.343514071151, 129.379452142207, 149.958278443486, 99.8763342422593, 126.250392970244, 150.736450537202, 118.738649195229, 144.076996253463, 144.883344190497, 139.415685142837, 133.413578793119, 115.758031157237, 115.562813982048, 131.581835309421, 150.156450419019, 130.888537894349, 180.767692679419, 143.559980025454, 122.422413063933, 141.912556818255, 139.765551572001, 125.987019653706, 152.453859295351, 111.363050691207, 117.516211654342, 130.027969526102, 103.944389765075, 146.692652392769, 136.900819489425, 95.3805514787424, 148.293580598594, 123.464925954141, 154.405306935344, 111.41679639532, 153.654246986121, 125.702324343181, 148.973108391957, 108.129093406578, 113.660650004043, 130.423578199719, 134.029089576605, 121.666536527425, 130.521469990856, 114.790667902193, 135.764916319986, 147.014032554454, 128.940419261257, 134.818751292255, 158.403827179592, 129.783743729966, 154.672670079914, 134.180229353834, 140.545916754414, 110.261760936869, 124.307778225867, 114.066200843638, 127.63332891349, 122.132544809214, 124.289300872368, 126.256534038088, 103.756237642521, 158.095278362912, 181.027972494205, 131.131894145922, 131.764507298306, 146.25622841437, 138.389505627269, 131.919806160989, 134.398775793702, 123.311030366147, 129.140850818424, 127.243580646726, 105.434647713213, 130.802118315778, 169.180407414933, 119.927091796263, 102.370500243097, 121.433136104095, 138.652368751546, 128.238573485959, 155.416020836113, 151.822702933887, 94.934927371042, 128.641220175794, 147.008118307622, 152.392989226097, 145.093524413837, 105.441619194059, 154.759502071099, 140.201841892861, 110.617284562237, 120.579403793328, 147.39687808494, 172.627542456523, 132.900306227589, 111.449666815314, 109.167391131269, 174.027964158338, 144.555705679923, 117.318691708076, 150.888559028462, 128.258976406157, 148.690083695899, 101.623198647155, 130.288477372031, 144.026956723464, 129.309331298779, 125.862378724107, 109.303208870322, 113.494271222462, 139.515568404031, 112.40653963889, 134.054913278813, 126.906835454043, 128.193412020992, 152.042634930265, 161.706914628689, 126.767658834136, 113.857625961848, 120.002522085178, 113.679426765542, 147.339386688452, 149.872434252411, 151.05293543271, 127.83610603366, 109.679136444004, 125.820044315341, 118.791337132065, 144.167792240582, 121.061953667313, 135.539169461449, 156.749230114187, 115.018869569246, 141.993226822375, 149.283693742064, 94.157626633695, 133.227160413193, 119.905787348527, 158.83913655597, 145.715681926444, 121.032831558114, 125.531180189405, 121.907893031265, 123.344396595882, 145.666658685157, 133.903881606324, 125.493478583146, 137.571530716854, 145.215266675405, 133.60563316846, 130.976097318416, 103.868431295389, 132.671318341038, 128.37327596201, 127.692925833744, 127.558511122233, 108.837128739159, 150.759233696371, 154.121650788923, 144.970108742942, 151.446163166434, 157.44681997391, 122.204372763919, 121.328597275011, 153.874180214423, 130.435370277138, 136.319316025452, 116.522509938422, 106.055961342576, 112.669445929561, 133.606902091132, 142.381743075697, 161.859448449835, 108.166949494077, 120.435550137102, 142.275449802647, 126.765809845588, 123.031757836038, 115.762645766757, 99.6040694386518, 126.464302761018, 130.666960503008, 135.739666558058, 109.953470775988, 162.016274818281, 123.358520864094, 136.721033380416, 146.36551237514, 168.547223377949, 154.839565216334, 113.566097596125, 152.210743250806, 144.839206555667, 117.109094149932, 122.808221975721, 117.520611724333, 111.593828916802, 136.681105662711, 126.784426146112, 120.136685322427, 127.215142566371, 154.786725296964, 143.015630180829, 140.309467725631, 119.705107713778, 138.685531925215, 128.680412537317, 146.299782676616, 139.243439656282, 136.640843895463, 135.736438149661, 148.76501300981, 81.3120551313014, 154.598010125787, 128.666959379426, 141.513923353333, 123.616299208873, 105.235054050432, 130.270313851946, 91.5509982478972, 110.232523873746, 103.946603370878, 131.266001004461, 148.169283837802, 155.090500992877, 120.29459177784, 105.513226329477, 128.690517152926, 115.072496505944, 142.834121050602, 123.440052137461, 113.063119758889, 78.8766387495615, 98.8988516530397, 124.878518269935, 168.430426588446, 147.673802106473, 152.479439839457, 146.189661041069, 105.545305132284, 117.127060797034, 124.793762880868, 124.429349750688, 119.45746349273, 122.674372675139, 97.4041833688709, 155.909190260442, 142.751578513698, 131.099009960326, 126.636426067808, 123.163938323643, 118.939976958269, 136.17901189395, 136.998022575032, 118.699726864075, 150.520990227732, 134.10555982381, 127.609940822088, 141.749984311552, 150.96840826879, 143.249362604828, 137.123253155317, 137.967133197513, 110.759924923316, 111.328701528515, 167.021764228551, 185.065035193681, 112.432211742684, 111.777824190627, 153.252080054361, 151.209021393367, 143.433639261729, 158.900128449348, 148.381339376429, 122.496978508423, 137.866719381073, 132.259629150756, 125.003865273134, 121.905411932871, 115.294344131655, 115.595008512777, 137.282118362456, 146.178678762565, 144.869829696415, 145.716935186695, 144.103195689498, 130.197498182932, 123.492606243748, 143.71104553854, 147.64818172623, 139.85226794467, 125.273780485561, 161.048588793191, 140.194798510327, 138.28704244376, 153.598703497336, 135.055145413776, 139.867293125728, 103.676140582106, 119.392880688887, 160.541105936579, 131.357865897777, 136.879566587712, 143.808638151768, 142.956930205055, 129.903306085075, 140.209205917936, 182.544560923473, 115.94703891959, 151.248165724128, 126.043008079323, 107.570366609746, 137.258564948606, 136.271290754328, 111.386094839768, 144.078958930385, 99.5891524677044, 122.147611812409, 108.879048500319, 123.459386036244, 106.076562414628, 106.587227105461, 122.715813757902, 112.637273500209, 133.486308790648, 134.388310820412, 119.841524534606, 99.3461322815896, 131.682704139829, 146.535600417415, 141.790925880861, 100.301945916409, 132.260772018243, 145.545891565169, 140.206286599937, 147.504142207669, 131.574083289686, 118.218497382888, 102.045014007856, 141.18870161153, 128.021057721093, 119.8332579991, 120.053858869267, 121.099088202351, 138.263958242372, 125.9468087216, 110.521765772617, 132.516877752491, 112.180012953123, 124.599569200244, 150.407922944043, 121.209196424156, 155.814291367752, 149.792261954504, 144.003857863437, 109.99656116667, 92.8290250440786, 157.919052590273, 111.157299271056, 95.7467848650528, 123.769144151048, 126.569279359686, 122.612209510403, 116.315016466545, 116.917503961745, 134.088618890013, 134.636482435342, 170.047070997271, 133.099894503792, 123.129953650904, 122.108797832761, 114.68035564615, 145.431693255236, 127.23423143472, 120.002814396126, 129.630068877371, 130.000294484095, 110.905669253888, 144.984639169015, 102.873300823067, 130.121499771681, 104.538947674532, 127.719773678877, 102.514392747052, 132.598710752898, 119.72243673187, 123.53040458631, 134.08740387765, 108.692474026931, 175.778112704152, 120.212997179469, 134.176515670948, 180.122831874972, 137.113981887777, 145.577061955663, 109.03675715495, 134.157274761699, 121.523726491879, 124.382223210135, 107.746888256582, 159.949348271291, 126.808311855707, 149.191018930305, 119.059838975726, 169.55240267799, 147.269416062801, 127.958933522542, 130.627038722286, 107.89424342845, 110.945233394337, 134.652375694107, 115.729851645947, 151.903676953263, 135.588634606024, 133.784082506027, 125.622668469441, 107.849630034937, 109.322677300793, 124.282071752769, 137.840844030053, 121.117131752427, 106.457506231143, 131.194285626346, 135.074726114655, 126.621922492172, 164.481916010498, 110.348337240048, 130.635070013308, 89.168064869981, 155.388020263984, 168.478171244764, 143.595588913449, 131.441253918481, 164.130125569054, 130.442224787658, 134.133782436217, 135.997078257802, 137.985726411971, 147.555578527703, 124.99164740123, 141.472568612644, 134.945967440253, 98.6219368571102, 126.168501126402, 161.132037010192, 146.711565781424, 85.2343613009236, 135.334983231912, 125.48273158969, 120.343470390159, 135.733778839332, 121.571066228637, 136.504976630333, 129.954386556433, 124.465428553185, 129.932622448269, 128.360689168935, 103.8704240282, 114.370280516451, 141.770596033007, 116.360281577369, 141.581265981208, 134.747627444074, 110.056360671188, 147.698472629723, 118.109042342762, 120.817096593696, 151.249298588128, 143.060043710225, 147.499672481392, 165.967131367573, 111.490940054928, 141.491897826751, 156.914484886438, 126.945797226007, 123.795733695218, 124.285961388671, 137.921333006165, 118.352229192265, 126.259235245088, 130.007482877762, 129.998943016778, 132.972789535578, 98.4737319756128, 124.241593084085, 124.355403163783, 161.693062295888, 123.881284220752, 124.360859710476, 134.227062266133, 126.734523333469, 153.578885917106, 125.274887632325, 136.615453664876, 127.164383908621, 143.134904307736, 149.718403507998, 164.589081362315, 143.70198160703, 120.084564432937, 145.240976730395, 107.928271562367, 129.61780709854, 132.752901528318, 171.790840065502, 136.211972929932, 127.999603135995, 111.454295427066, 143.739390061858, 128.205788220525, 131.796752808637, 111.691190044106, 126.814202417362, 126.777701959967, 158.462621015005, 138.729343193669, 128.552631974317, 127.893912674879, 123.343934144666, 140.277029235383, 112.665593691586, 151.511051968877, 105.062721023964, 145.712799503619, 151.13204531314, 159.93102711815, 164.804467852464, 111.362689535692, 123.570018193932, 189.828732474058, 102.923253794157, 137.09689077264, 117.740679879399, 141.212502598206, 160.069851504387, 106.802535550548, 125.455984715342, 141.271428707895, 131.145196824329, 155.406380185076, 112.150511499195, 144.315649975214, 119.443267329687, 140.766754755654, 141.673761459453, 110.996140785826, 114.617355134722, 130.118372958422, 115.251600858528, 109.515125222096, 125.311945077449, 131.11311567265, 159.62413407884, 133.875192305904, 140.664348697589, 117.591746526647, 124.837769845435, 120.606571040685, 140.011904426179, 127.088715871736, 152.479594638899, 132.284985678608, 119.384491181169, 151.768937794164, 135.731605654613, 109.304734774733, 130.905874629948, 115.097469292034, 138.006251025149, 152.837814997703, 129.129527412945, 116.740133782511, 149.847690580107, 123.815720676325, 129.439094382842, 118.081014389746, 115.079227017468, 147.213632929449, 120.891292212426, 134.366031202544, 150.506203046923, 117.385275257994, 121.176539374757, 124.76233143766, 137.82020823441, 140.861962060408, 130.560838308601, 114.225569868072, 107.603480918565, 124.898296089747, 142.295380093594, 162.216301417309, 139.342646850995, 99.2222183269164, 108.173835422755, 119.592341504618, 111.159580083909, 138.749162499078, 168.080623728375, 149.764699945159, 140.729018696334, 151.647169193697, 105.03306819344, 126.445907513565, 151.516012208307, 157.482166295004, 145.612262583857, 93.7640933847093, 161.237692074758, 145.519290972155, 161.411896582961, 113.549727692025, 118.436027801569, 111.29250634785, 117.95116100347, 138.921873781897, 113.433018006064, 148.0486515174, 97.0889207532194, 124.521373199925, 165.738472068253, 140.898978087082, 111.317841921247, 139.821854023419, 149.312241319776, 121.018769194209, 106.620101623155, 111.299066811287, 154.42643891945, 123.44573538666, 170.784674224029, 143.668665594958, 158.811327459414, 92.7544634168184, 144.56015158907, 119.410746790528, 117.727272979484, 113.707767579608, 127.808145095554, 136.82323081473, 131.919737521918, 121.176698548037, 152.737303828288, 145.729822236513, 95.3813329714113, 131.403905045373, 131.062170903439, 132.504602192195, 123.053420999294, 112.501569501313, 146.431882755999, 118.680678599042, 106.446822749233, 115.698087988849, 111.911379821453, 142.054169661474, 101.806945903481, 143.444604281242, 131.202991665781, 134.334812957275, 139.401287925403, 141.940703158964, 143.26271488774, 136.344367470016, 133.995898424224, 134.973374328887, 127.597594024453, 131.60237032347, 145.236823960489, 147.860490058018, 116.786518235419, 129.784909694641, 161.034861839307, 112.149957312823, 125.330531107789, 127.021333502664, 142.27290978045, 143.596601444314, 137.666734515971, 132.689616313984, 139.278313686289, 119.748495901431, 117.336231990978, 110.016867647633, 126.582778090885, 115.205389996925, 154.78423604141, 146.278236390241, 136.574160779592, 137.991263971932, 129.200677307216, 144.445765144645, 137.066924888243, 110.785771237537, 126.374101176267, 129.279970180221, 161.875671880496, 112.950193222303, 116.684267237046, 125.679597809161, 119.723722945953, 141.458114407619, 129.320281361806, 140.588831348622, 114.185312787524, 149.501098112868, 129.245789987152, 140.898774841498, 124.68285821932, 159.264490044369, 126.502308569725, 156.88087410312, 149.621508610813, 142.72968788911, 141.192885610632, 135.499705025669, 125.231717866541, 137.398894918712, 122.563121874586, 155.501785725565, 163.45836557229, 126.139205486473, 126.512511528808, 120.248091082905, 96.5246876419511, 177.679564597411, 179.929025075477, 163.015252189582, 107.058602589465, 139.432108887768, 116.133309158369, 120.398078836262, 137.222620575427, 135.444250675321, 157.960452048188, 137.88176251593, 133.915225997225, 110.75947510345, 128.995512284193, 97.278093027684, 114.353793118835, 146.896995408085, 116.904900422291, 139.403820824183, 162.348111844995, 132.895268261714, 125.463569084834, 147.525001338815, 119.357068567085, 155.337177599071, 139.221031987208, 146.916892040394, 121.271421658536, 117.303802238366, 146.868467369572, 103.682500144363, 119.500945654543, 116.386973393278, 151.113923621407, 112.595404281867, 118.435724762822, 121.825724264353, 152.28011456278, 111.682681853357, 148.672078123693, 164.119318448533, 119.550402071371, 129.718961377934, 142.484457083866, 143.406124223703, 126.953796713717, 126.204222404082, 92.7102166965158, 143.901051604441, 162.983327925813, 147.969805435054, 153.944412306904, 134.384016838093, 108.217340295994, 132.773365419016, 129.104938924376, 133.056692873811, 117.401350776495, 126.758680083156, 139.001845450131, 113.301557983375, 128.94496897783, 141.363167625373, 128.647904756477, 116.644317602531, 138.397418554211, 102.388106501748, 141.873001729376, 136.247102737149, 124.464277905229, 133.726685727471, 117.496149802173, 112.344908586244, 145.386734368588, 146.84645420523, 125.664511194274, 137.470422032542, 156.059537659864, 131.383274833779, 146.090958029919, 115.636106060699, 112.929080692224, 133.008605419862, 121.472161742444, 121.375393514739, 115.990358148406, 138.706362846293, 133.493364234317, 145.840445297192, 143.525255855935, 120.747670206794, 127.696349905719, 128.079683566605, 120.046167214933, 120.757422740884, 141.075496716436, 156.608725253359, 109.296545011819, 99.2531174341069, 140.516032900565, 106.536635620928, 125.395668884929, 128.303567590292, 134.895554143673, 118.076263835495, 134.752998356653, 128.037133617176, 104.561914345673, 127.322075615794, 139.668310908213, 132.354638822102, 116.957853643659, 113.515956078485, 138.582946489549, 114.326751226367, 131.888943069587, 113.73770981841, 150.840428578294, 158.899999178638, 156.024412131652, 134.268349132683, 114.180783519967, 137.30693040831, 134.200670540081, 132.935891873916, 134.869591818212, 140.520677851373, 102.908576903153, 75.7324093438583, 145.168126488014, 136.702615041304, 152.250512660793, 130.87545699336, 134.251963560597, 144.88699741415, 129.280797765907, 124.875916063631, 148.462315787903, 122.894055100292, 109.40099657755, 124.819577616553, 127.166562387115, 136.511989738447, 123.512315983206, 129.285551910341, 140.187447658076, 163.503624225737, 122.485589360146, 130.21892389975, 154.43089074391, 123.813258875443, 110.829390177726, 146.576735216342, 171.619783563316, 172.851049277937, 119.277198971928, 113.919945306234, 133.288345142138, 110.222574170869, 121.881982890276, 118.942552177397, 133.18122640638, 116.851290240455, 136.875367969381, 121.160343099246, 134.110382438953, 120.972932631207, 128.247184369593, 132.819395945086, 156.122508186397, 137.154909554329, 123.521989725969, 139.872957962134, 132.68936385831, 143.49716509174, 165.946139398021, 120.771989773423, 159.652890885039, 121.967831773741, 104.303395309616, 130.562640717751, 122.010582916618, 97.5780614032983, 115.055200247888, 139.405100911117, 147.919139787522, 123.899301745505, 152.771435629352, 151.650808300226, 112.650737095213, 139.922539906789, 129.576461585578, 120.211768237636, 172.527061201072, 121.160380249597, 138.718126876826, 136.444866617257, 126.165604948368, 129.277242118698, 117.71683147718, 106.194780101936, 94.6030723343562, 137.12279197957, 117.449081619625, 120.575212447785, 103.319281174189, 144.440850173805, 145.042604131443, 141.684908990601, 139.153034362246, 135.345709267478, 134.076126174405, 133.610011433681, 150.673395343938, 139.630519733011, 138.770369425568, 117.53864910993, 120.18826284166, 113.14704059514, 136.640552062531, 137.390220390528, 157.351258046079, 111.643831703529, 126.192564120636, 81.8117340160147, 149.395016716859, 120.972015164773, 125.138738058567, 111.414691022099, 124.201704532292, 144.660334659715, 115.160355072779, 100.456363913012, 124.634723068324, 154.990696387353, 136.302749962559, 124.019274096736, 129.492301728249, 137.870087925916, 155.057625017049, 142.772473863072, 124.443667772035, 125.557629437221, 130.764449124609, 150.32389959525, 127.223239098298, 108.233130653503, 165.5268512263, 120.813124373608, 109.446233919153, 168.735431630678, 163.433490209037, 150.945063427262, 141.842786010915, 135.95723623014, 143.866710325065, 144.752876302408, 133.016851497559, 106.079053353726, 113.949464903982, 106.309601819737, 142.19382540437, 146.360650386339, 144.327712460472, 118.347735031969, 133.160531132931, 122.914373254098, 135.256292887771, 152.10971036284, 101.148749733665, 132.571367243942, 154.670803436199, 113.128430066086, 113.495527542933, 157.078902373571, 160.416917014391, 130.872845060386, 125.589188435689, 109.889517623818, 116.248064754718, 122.216391834398, 122.229244192864, 116.444083008667, 127.393405207213, 101.93671414481, 116.146824925934, 157.493293727474, 120.46620860587, 132.615850116209, 156.854809631418, 106.425834449136, 140.629383318589, 130.726488269869, 105.537295125696, 129.453541701276, 107.495534267613, 122.918747389237, 140.941762266906, 118.879230130345, 118.549133942228, 120.401364674751, 99.0479995099308, 138.220811882746, 126.998777857477, 134.444454794056, 134.129487041009, 146.396793190577, 121.994093938554, 128.465738948779, 135.607613333153, 134.839689460897, 123.42244535933, 137.736254180804, 108.311952409639, 139.223778783407, 122.57745177445, 140.904616755143, 162.752691308051, 133.577946905258, 170.798376071448, 137.561161874275, 142.012992452192, 137.639282850583, 94.917337606375, 114.338897067325, 122.219518847658, 150.291637600858, 143.623677020302, 120.306557305724, 133.14293658818, 109.569223831097, 95.7410685951054, 98.9812878720942, 128.548138696936, 120.885551541289, 117.947896524219, 126.603393437987, 126.419862900562, 129.025001777244, 134.117822007263, 154.855309370054, 132.282938565716, 137.731605658774, 113.740959021314, 119.555915812659, 124.640051690264, 127.174428779247, 129.546079482172, 111.713062886527, 131.277283165821, 145.52797588463, 130.822400020464, 122.210287455652, 133.648278528335, 110.112143516279, 156.147496482108, 108.747193652015, 123.406886491481, 133.223952011715, 133.852555620652, 131.376205433155, 135.596982703681, 146.323681647783, 140.742490758119, 142.342203862072, 158.030509084269, 146.553802488721, 161.824921990575, 121.339256724746, 141.377756496832, 113.690113883186, 94.0194054398971, 111.999370131834, 143.979548171479, 99.6997677343367, 164.78500541737, 130.337276247329, 111.354335364178, 122.473454862112, 111.973025164948, 131.41720781484, 130.219602054288, 135.100367338158, 104.214200472206, 142.955651567789, 149.417606201075, 154.529898329841, 122.496754953102, 134.156085479379, 139.066125520984, 148.953243318995, 122.136509170593, 129.025900135098, 127.680497415372, 137.455238586253, 143.589581335884, 110.112210551788, 117.955385695786, 146.566924909816, 112.792325569747, 121.538797201302, 115.947066343879, 119.695464608676, 135.531118450149, 106.385288636606, 113.522898742058, 117.600287583275, 154.673987498395, 114.886724868802, 143.808831552859, 129.779999977295, 140.284373869465, 160.29905511804, 125.080426325989, 129.937629337253, 109.744312548123, 132.250773562187, 106.036647780334, 127.007887813639, 124.164089866532, 146.799468339529, 129.596985627602, 159.909000800764, 109.37782538645, 100.94917710373, 155.446067330997, 137.42117898361, 153.021562960548, 127.300620190206, 126.255544308104, 146.975371434334, 121.471496113404, 144.752567215553, 134.698379772071, 160.844445798099, 119.483551626219, 150.879499982704, 113.545634396595, 153.155506120532, 97.2214271483721, 130.726168792377, 128.418585217176, 94.3358780944039, 123.128034152911, 129.281884771816, 157.718212168877, 114.277085750527, 146.839631699855, 127.310554600108, 132.441870866324, 128.664199536604, 127.141384103946, 110.891496240958, 114.435502604473, 119.131629677923, 110.320279380955, 105.169111018097, 144.797568886911, 156.443178986528, 142.622801227745, 143.371422648847, 151.098834441604, 112.233140665817, 139.216069541187, 143.650626506627, 152.007643299926, 143.13637550638, 101.611241896358, 104.876440694661, 141.909171370007, 127.193045428423, 130.798935598327, 128.512547792774, 100.543396718036, 148.13203544106, 157.233585210315, 138.171656860406, 143.597362027037, 150.255631334322, 168.164257707582, 104.901958857947, 141.81101449023, 135.254953813271, 109.164531209001, 123.421944885523, 164.794028872089, 116.929304028831, 130.254201128269, 132.123933160785, 149.159531230683, 126.635118488653, 135.625789570581, 152.091092527637, 164.531369858799, 124.837262885174, 106.793274284186, 157.67133875756, 130.739303853186, 111.969737796845, 147.112149680673, 117.443443395155, 157.321730550774, 161.509891055856, 132.093453846644, 141.014471603621, 163.576309674767, 100.502257043475, 146.718269127396, 143.598634900381, 129.675361575866, 140.596696862624, 127.035501459745, 102.199017419135, 145.813347662798, 121.909205661326, 131.523610331874, 119.160118457915, 118.329009784349, 153.390542655706, 148.12308283683, 128.709650084909, 107.193352302484, 130.61008620567, 88.628204958297, 119.823034350214, 148.384275402505, 113.49205261928, 111.518397414846, 143.264776370906, 121.55957819892, 122.239662645706, 153.43987874009, 121.071033682785, 128.82084445524, 121.69940560078, 132.681926469258, 126.127167853841, 110.76438374568, 159.153299175233, 154.424317071035, 101.16103013783, 124.215844578245, 157.478509754164, 113.748010609216, 165.89961137756, 116.936103855332, 109.47299432919, 126.887004278115, 162.377838244372, 121.191489259926, 106.551310649184, 140.546867260415, 123.463694225314, 137.992800419494, 111.432947793113, 121.043460383396, 152.797260498306, 148.605771131692, 133.843285015397, 140.067403103744, 141.370381327972, 148.72614505718, 126.204720943557, 120.179357517747, 131.022890462978, 105.33790461693, 141.535766593901, 136.259104882222, 121.802636834902, 117.510849061528, 121.182888905982, 109.49162591296, 128.926428848164, 120.981498931308, 137.69949895454, 137.676798609299, 122.485462539627, 97.8549339628798, 110.524000465925, 114.69902589686, 117.649450581814, 136.47495972756, 142.567861018663, 118.624595687435, 151.567701508336, 156.868592357355, 166.842369417064, 132.266783607473, 142.94978674234, 142.187926341164, 134.823506586262, 118.769009192552, 112.932852771968, 105.115730952806, 128.08364147013, 136.204687167609, 130.388384777664, 135.763507529719, 135.045218674178, 159.575810836108, 134.730797993726, 111.526473540875, 105.825808252141, 120.906667528372, 134.025789330397, 114.491425673082, 152.017914924015, 106.941020632246, 98.8092363998543, 130.453770781664, 127.324204942631, 128.450740990771, 115.714915007637, 176.009690615232, 110.389628467859, 145.852566914129, 109.818140695763, 114.365622064572, 134.899421383197, 102.696433535517, 137.488273890137, 108.387153982256, 162.002674052751, 110.522778719185, 128.161739426825, 85.9500025612176, 151.42155283204, 126.76422551167, 122.634512623967, 108.30053993715, 148.726819668069, 131.023587354244, 125.776265269392, 145.350367192356, 120.347186473646, 134.966924168912, 132.937763002473, 160.538314431756, 130.624016110548, 134.546098197594, 118.149700255914, 101.468549334796, 117.041857914286, 149.752624007988, 109.295388355527, 121.615497917755, 151.87874120639, 123.097283878226, 127.130401807865, 151.590819907304, 107.065832535481, 164.654202003202, 114.630361459932, 116.568600494545, 140.686467795821, 138.504671582568, 137.217229078828, 117.897879222573, 160.527958674314, 157.32209283877, 154.461679069377, 133.50444394647, 132.505211714921, 142.862791663388, 115.196231198861, 112.323937152328, 115.993684918543, 117.554982482471, 155.686941149103, 132.602403579958, 135.702060344302, 148.166671465204, 135.06228633622, 104.034436059115, 137.34147873667, 151.457346378952, 116.214594377404, 136.642458584073, 129.721674126983, 121.059576060663, 132.84210835505, 155.711821302896, 124.622757552037, 158.074334980696, 141.346885749727, 107.561138846881, 106.85103567166, 138.416947854111, 136.744035427001, 117.38485856858, 157.948977110987, 137.940231199519, 108.637426976091, 112.467399982492, 129.575199808841, 112.242208628167, 144.267514643849, 154.758400709984, 128.153952321146, 142.599841532713, 96.8887123012897, 122.395263575426, 146.647825051426, 142.883119162293, 124.463727077499, 130.509257480651, 148.829298638188, 141.688066669623, 131.430363331786, 139.315927128797, 113.282617584025, 143.093080511201, 121.402192074454, 130.336032976459, 112.910264253023, 93.776232369097, 129.647796497393, 116.762530524587, 148.672957084228, 155.457626002379, 128.209630876971, 128.200143758339, 113.650861858757, 129.73440326334, 120.85315921756, 134.174788530516, 125.235295357399, 105.753775998922, 134.924218039701, 132.103660322455, 152.434846598093, 110.012912277074, 106.811638851999, 149.61676605479, 102.195612292245, 114.183991579376, 125.407519380307, 127.30488182896, 124.908333344812, 118.134136365506, 92.8533086844518, 127.795779139419, 145.186667298183, 146.237140437099, 153.131752009458, 124.221371644906, 128.576492504908, 93.7438825148593, 118.539291587474, 111.274977567329, 119.738593485381, 121.368087661039, 143.261579743992, 137.837852732027, 119.104897222315, 126.9723193661, 128.560823760403, 157.063662829282, 154.567362603673, 95.1756498448861, 140.212167915432, 141.02970838607, 126.50254956243, 111.471687190813, 136.052589959363, 137.966368591114, 109.897695926122, 141.761809223109, 152.829305092041, 160.952005650235, 129.473344013855, 140.278349574184, 139.459904144715, 117.564203763334, 137.391297687132, 134.659660581256, 91.6181269881013, 124.868898240318, 127.856791003857, 120.520805235158, 97.280603397259, 138.839402609745, 127.389254929755, 134.851667237484, 141.173574886971, 120.378384515168, 135.567776405293, 124.478679594765, 127.215865059525, 148.962962062498, 127.56918793875, 129.230319492227, 114.421263284312, 97.7591742293412, 122.261136002553, 125.75574528059, 120.299103907168, 124.866119586555, 125.777376936145, 107.096551340139, 128.433761035258, 161.750460855522, 141.071141669327, 147.133234369972, 145.146579198303, 144.506781380738, 152.76161839154, 135.712676542561, 156.329498562403, 145.392121563012, 137.162143772321, 123.998101511401, 115.135374328546, 147.234049089173, 164.177618524933, 129.339669148396, 153.53201016611, 148.303824329548, 128.432987514958, 133.933958183446, 142.685352979023, 135.664864317112, 144.536721659565, 168.208204676455, 114.240520690009, 175.772119009534, 114.757817106042, 154.78685448688, 128.432052589336, 126.683970967036, 136.678642957502, 138.311951876443, 156.141782122848, 130.659911209456, 132.333630633331, 132.340469618462, 133.897865340523, 109.139522690844, 117.902795208069, 128.374533481925, 143.033050744734, 155.0166895037, 157.558088071482, 132.460236932748, 136.563895818692, 124.119906742216, 169.428691264235, 151.103708877407, 104.509965320163, 106.497454441386, 122.334027780554, 137.883658699032, 129.001632538189, 132.551923648695, 132.04244539645, 135.478258010108, 150.934336594434, 142.506702169294, 122.809828763264, 169.38684344111, 143.170653698996, 129.591602123914, 146.434171990183, 129.7463630211, 130.504270622487, 117.492757901299, 142.089439342483, 159.866322284107, 127.944435620874, 154.537342264775, 89.4033782994373, 156.9833634387, 138.16985058207, 140.296760002204, 119.687991166045, 130.467984099145, 155.491666973805, 143.257470216574, 123.337782139596, 124.450002331193, 155.960691624532, 164.691968546301, 125.333595047627, 134.696039012917, 123.734521227267, 130.297704858589, 133.988530360665, 118.646097580983, 140.91391479714, 113.254321858752, 99.231348053042, 148.446778519589, 127.067172536845, 137.035587294474, 134.29788938392, 129.763639512801, 145.362107600143, 134.589870591831, 97.8199041749592, 120.53985109194, 138.038157795812, 151.626001093232, 128.104744757356, 138.568244866271, 127.624740441011, 150.624245505009, 143.917263222814, 104.599561634896, 103.984034726559, 113.300045365922, 126.984389289702, 140.348384576795, 127.509339283552, 125.492322746708, 131.694520968186, 151.486447162923, 141.360855728303, 134.965026957648, 153.174843896592, 133.495569421119, 125.626454190802, 125.00159891108, 104.529550667641, 138.252580938541, 120.70853281902, 135.613508281024, 120.248277065446, 155.767552012448, 143.90861946178, 144.880823005973, 93.8601584352637, 140.865261624744, 129.032494848922, 135.928447071893, 132.029721544851, 122.213560183491, 132.429393015711, 155.694162473198, 132.962205028842, 123.958550776836, 122.140012271034, 109.775486483869, 102.256768145952, 126.936290796858, 118.811827287489, 143.022437901669, 136.122085154082, 136.998927405037, 138.531594012972, 142.637304368091, 132.879829292603, 145.778837765121, 146.539937395628, 115.620552844352, 108.57028252088, 145.092805951374, 138.143729923585, 123.859407964576, 144.595022155424, 133.032894157075, 142.700583594599, 146.279132153548, 123.385386727479, 110.760443447201, 132.004988796858, 129.742109869829, 107.55378131434, 129.021348855661, 101.428665847063, 107.905927711503, 156.568280704401, 123.217332439753, 135.263541003816, 115.826521637921, 123.615069734819, 144.005297105435, 156.025233794604, 130.380116480393, 116.754537001634, 143.887921038866, 169.089164420244, 116.042758312157, 145.488782781294, 105.348114911133, 110.867901276883, 117.248113165908, 110.769074651237, 131.004886233044, 143.356789745919, 152.844626898061, 125.805747986764, 153.667817796627, 138.004429722698, 123.680928190937, 125.534822954204, 132.080254894698, 111.687746928223, 130.962123778706, 123.36719922428, 130.759118190685, 154.83646044265, 80.9937011944327, 136.55090156208, 139.54932047887, 126.944622394463, 153.063760258488, 137.267134668298, 129.833068844772, 139.671361847723, 137.844852929784, 132.264373059844, 157.692243603666, 158.002799888891, 138.446494233131, 133.469819061892, 128.357317506086, 135.976368160874, 134.459872755711, 173.198237565883, 142.800185398079, 136.420326400435, 94.6652842629191, 134.736008096981, 113.14779639126, 141.734199442945, 130.718499220167, 103.274790527656, 148.835116221648, 139.568090638577, 109.896647204508, 100.550228874907, 113.576988229658, 126.804874829429, 152.274610954231, 101.268157875455, 148.973964051961, 126.859662725447, 156.144872271676, 146.951158807674, 148.886265012492, 129.937416047225, 143.772979201308, 136.193944234027, 137.591645514197, 135.986627753811, 132.551203516799, 117.097316495803, 125.361121063207, 113.593612879649, 103.324634883564, 132.118872107259, 147.313841184535, 144.364478104783, 129.506791709535, 121.506188714976, 104.908191438718, 136.824101657025, 136.260831307181, 142.902936669968, 140.351759580889, 150.986952736564, 142.408523285546, 138.182015415254, 143.003069139135, 98.8515222000548, 151.560169421437, 124.853775263993, 125.601979940781, 88.180840669523, 124.334111675587, 128.89059357359, 145.803681753356, 136.511650247539, 119.870725729654, 128.778413164567, 110.912034206379, 91.5888586697926, 124.485216846954, 138.051876890169, 116.675459399144, 133.617811418871, 129.669276201909, 142.414070035425, 128.538805387706, 117.091814691931, 130.210841798746, 126.803630999113, 103.17050510863, 133.798551397681, 124.669558849687, 123.484670746222, 128.241544042234, 162.154651469475, 132.000876570903, 149.896884798501, 155.643287882607, 120.608912315885, 140.541417451536, 142.689936774403, 140.27344200363, 119.946082031109, 133.136473134162, 145.702721813873, 138.602232305232, 120.230261315983, 119.630284063512, 149.498608894425, 117.036208465372, 160.470707837231, 125.372054359291, 126.680363184759, 148.804429046762, 160.732236004007, 126.844149406445, 124.2016137679, 125.663931999834, 138.193234094044, 106.515737082921, 115.909756921953, 100.859146379959, 102.6176115266, 156.795143193785, 140.363124418317, 117.773190596773, 116.057150478497, 140.819340684508, 135.131164704946, 123.683307910805, 110.688613184321, 102.587218637783, 144.720541577268, 94.4723190960781, 102.238690610267, 126.500900423533, 145.199701315576, 142.654913408145, 122.153181795582, 142.463164388813, 131.49841285451, 103.078679501503, 100.472904099273, 149.481138458079, 142.102356022061, 107.964002328837, 150.484955674931, 154.776911187152, 134.399022634356, 90.2602002774636, 132.129214876599, 122.99511147619, 153.07845025772, 128.174639402226, 134.639886468886, 137.613152071945, 118.546371153781, 144.213192843058, 109.973028053922, 134.937610648912, 133.308042145413, 108.156364409206, 137.173394433334, 136.723709679797, 157.817792039446, 121.440128236361, 113.112317601816, 118.216228567638, 122.62167140604, 146.220828298851, 113.14932801342, 157.693146149704, 96.327025672231, 140.108282201205, 150.078308095088, 126.94264165014, 90.1771372569442, 131.201717548466, 150.934134220042, 150.125547922946, 126.923722515795, 120.616038779569, 138.459332187839, 148.210050980092, 145.800800782299, 156.604405177018, 138.293045289786, 147.255233792705, 110.704083538491, 148.93034188291, 131.794498917489, 121.346293781608, 141.858800069462, 130.969850823165, 151.800830714595, 138.299353285983, 133.501643859615, 183.918787069151, 143.516280412979, 125.722463373989, 135.138646534407, 137.995037403945, 115.455907103446, 133.407022214004, 164.96486935526, 145.446952730228, 126.453308042697, 129.412345531416, 120.934832928078, 96.1197021393835, 166.666546451091, 129.744196872997, 128.475490218692, 130.058672447321, 148.897025460066, 128.601884995558, 118.16697463082, 142.940463104041, 114.569966187405, 132.962501378, 139.799282324711, 93.580253941015, 132.38168162159, 121.544668694777, 135.28447231842, 152.058494824511, 118.461199395878, 118.950975291115, 144.805532933686, 143.06617767156, 130.36099048954, 121.213749026035, 116.53814167032, 124.116076437119, 153.610189669939, 132.134304817325, 146.382377259824, 120.374039264781, 110.988008224397, 117.860425600153, 112.748229753167, 141.455807195099, 132.506379525539, 111.044856333839, 127.291416614429, 103.480420049517, 153.959103587541, 104.455330443107, 110.958872131471, 132.039448373961, 148.986384218811, 133.065569644894, 163.658439986536, 110.385401515297, 123.448390397943, 127.734705325537, 102.919808154773, 105.045439057857, 118.238030171535, 133.024509817256, 158.901588796142, 134.075552562908, 120.064380301644, 136.196425332446, 107.013351185206, 112.360649214357, 148.82885048669, 160.380503607176, 132.778376375093, 153.84041199004, 121.074000203946, 109.230621444896, 138.557723924033, 150.34653814855, 121.832606026732, 127.832662031667, 122.102705200135, 134.89970692177, 140.003971655015, 133.809767352878, 109.910985207562, 93.8983279818132, 155.168778774885, 140.960048371002, 127.441934776066, 102.22136725712, 122.045058537974, 123.996776455118, 130.215494241574, 142.869116909531, 128.80455172871, 121.294478709212, 143.286170902113, 100.452716645956, 137.59408792997, 122.683617798529, 135.571719844675, 153.701248755963, 128.587152777825, 134.504317904266, 121.64641690731, 116.428971857892, 159.267841946029, 130.248543955862, 120.120996250583, 129.448346891721, 120.683618059175, 133.777308745372, 106.990457261708, 117.822905750193, 137.982264667806, 121.342145083846, 154.995264750921, 116.101544778314, 154.525736155603, 134.988144490434, 128.749940323104, 138.502972282812, 146.603935579739, 131.052472471345, 109.590686845896, 138.549277106179, 111.045585386199, 101.683904567102, 120.141056708246, 137.419479256114, 133.432004948359, 112.134107281458, 171.868952367241, 127.826086525784, 139.021608497567, 131.942035745227, 128.591332492057, 114.341597235802, 115.211612539012, 130.444323346482, 107.832329264441, 118.832842546663, 142.555805325291, 133.873419576957, 121.825683944245, 123.827296527275, 144.836616320775, 154.467600380161, 129.271393174648, 130.442382963685, 112.219175212916, 84.9036108856604, 123.372560940273, 151.296701917336, 129.444498177099, 133.454416609361, 140.359934797086, 135.807489337596, 108.65175267267, 131.322755449799, 114.62229482876, 126.198523196849, 120.983795157344, 130.941280570034, 90.8965345189982, 120.963546949471, 129.031108166756, 131.173176422714, 106.716357427361, 151.450233263052, 124.39276008889, 129.158331479091, 140.831937551282, 134.232415820698, 130.152214639839, 141.626449113505, 99.6216506170808, 104.043047677665, 155.001377159114, 137.706567863934, 121.619753989166, 106.98136465034, 147.52086075452, 143.753040553716, 121.890542738903, 140.940792533373, 151.70114607865, 96.8654261444621, 129.159971452991, 119.779049812547, 138.694520605846, 116.844318142132, 138.455541180819, 154.806513244276, 122.539908144842, 92.0755527733361, 134.85283276223, 138.127326771738, 107.275809533133, 110.722595654643, 148.106238729529, 143.683796880174, 132.175847700368, 119.142829480228, 118.631499915071, 149.465002074485, 105.746076724619, 126.349920194055, 120.394966195285, 129.933741648435, 97.6529143985109, 156.859263145857, 127.90170640458, 136.680548948459, 112.452945423649, 133.225387291724, 102.670519320496, 183.613221459534, 128.845943542649, 110.726640209338, 130.957468920091, 161.299708193702, 143.489279553004, 130.778877485789, 144.632978870412, 108.064659340321, 139.391496266627, 129.736221461125, 121.335081839376, 127.482190852218, 94.7515640182906, 113.535932419102, 124.602264999152, 108.178158855801, 108.578700050539, 137.153118824734, 117.806582397236, 158.823116518549, 103.870292387255, 116.987753377686, 125.024763161794, 150.157807724075, 139.407462144309, 145.962474828136, 139.745981548099, 134.939355435089, 109.248338119098, 116.888736089413, 125.373569879572, 131.692726726416, 133.795975525941, 107.061525360708, 126.829324044856, 129.886267922832, 140.063684339447, 121.917229088136, 131.368306798937, 156.306184146251, 125.034582305287, 122.326427203239, 147.301695420146, 96.8017316873107, 117.877558438365, 139.004296202392, 124.839003929936, 138.025874405964, 148.038046561348, 137.442487840763, 177.746994898527, 158.251457714762, 134.034032410708, 132.994493196968, 163.24728341115, 144.119123034011, 162.791597919057, 117.040043361318, 136.975128344095, 122.767003414713, 145.564701056646, 127.719842806097, 127.36353541378, 146.320473206074, 133.728217879575, 145.495249722305, 143.518508709874, 127.582255148057, 166.47301131735, 146.617708223326, 145.470453567099, 124.782405070769, 134.826542888718, 132.246168302732, 103.190932669971, 135.503955028366, 129.752261246862, 139.541398838222, 124.768247691345, 153.106830449999, 110.92790170423, 134.050903523618, 135.056379440616, 122.193136217404, 113.592988822109, 148.113059361508, 141.300235573781, 135.509293464832, 124.984282603838, 135.354472669077, 117.428696956808, 138.689581384967, 123.931735360138, 127.621891712464, 153.917763305836, 144.158554904246, 92.1016721417991, 130.214092548021, 116.669282017101, 164.832898933562, 103.619173322463, 97.2028457585556, 123.27613615968, 98.2198184441372, 130.483080664455, 114.920648906785, 125.849338764817, 150.218419877119, 108.314942896929, 141.151073491106, 115.352550090118, 100.37503306231, 140.202727843688, 145.494107574494, 117.293204568907, 122.080900373039, 126.973230889628, 129.352757422623, 115.081393716551, 130.207698653653, 122.593079162527, 132.315850889156, 139.080831979174, 141.061525830975, 153.790842934903, 124.948879832374, 111.344236353117, 117.046548049509, 153.352106114364, 155.411886281193, 110.802714694767, 168.404578259221, 141.978037809268, 125.073425549847, 155.189011457219, 147.555932311237, 156.461643483842, 131.35252597686, 125.102030074231, 137.333949760372, 117.830393031935, 136.516941436718, 158.156528009163, 120.62391098058, 109.262661453262, 130.483207727111, 149.907158394505, 116.264190129925, 148.789879518045, 126.114187561666, 138.863331877247, 124.363096816059, 136.865505470851, 143.896949745611, 132.32350194774, 134.521007311005, 125.762628973793, 132.664149853493, 151.178769973179, 146.812995671909, 153.609879914257, 147.63899604999, 145.416155412922, 134.76462764779, 119.066546544796, 131.404353433421, 153.189791673724, 147.966642245862, 125.482555554867, 126.124785957364, 106.498894303194, 157.454624543925, 142.417641936739, 165.811220364076, 123.757238019198, 152.292021993637, 154.622492029292, 141.423881579343, 150.148781972716, 143.311824958526, 145.332002197104, 134.243872099219, 141.112785622602, 123.086951651171, 146.658893545465, 148.183352901773, 128.770199424793, 127.257419490342, 142.393441297437, 139.692983856414, 158.472653540989, 163.216578996869, 96.4454054770945, 146.958087136096, 136.835648085785, 139.531744024318, 130.700715654424, 107.59236110242, 155.211943407414, 107.955012159241, 164.347809265497, 108.357101699734, 129.856478254194, 128.402250885653, 132.845017133673, 134.62000942364, 119.983472778488, 120.511271957209, 146.383309912736, 131.416835208668, 160.841484114458, 139.057144199002, 125.014946872039, 127.092439940104, 126.274823544681, 128.478189794343, 136.831469852684, 138.087147249343, 129.753272068903, 108.799078579213, 121.554702353911, 163.129340860896, 132.56835785474, 142.790265930906, 117.517251899913, 129.8722807706, 148.212286806967, 111.32613848382, 91.7169304049975, 147.318273641183, 131.767802613667, 133.640615625738, 121.628055719961, 159.459935195057, 159.407386167791, 135.237968423965, 102.980332161537, 138.232301041903, 109.181627232161, 141.809493011638, 115.557151752542, 132.740429160733, 143.536142809635, 141.009856012938, 129.898385679218, 121.433209945066, 142.491093887437, 139.881242912569, 122.596531572911, 126.564997816286, 165.868873142535, 134.493225757661, 148.536091148893, 117.81418364541, 86.6720663167644, 148.230681246088, 142.471336069757, 145.285836852258, 127.896906381683, 130.803269154169, 130.884324923407, 111.298146246765, 131.405427625793, 131.433009946379, 122.190619877869, 131.68604718443, 127.826424388555, 117.989639283779, 165.07616103587, 122.721350180939, 105.446895844457, 130.878355936551, 102.869721334169, 131.089809636889, 131.98909510765, 135.525065154938, 73.8174849453093, 118.56688858609, 153.429432243333, 147.272147363566, 100.085776424578, 107.906956842147, 104.831733097799, 152.740981504833, 137.087899297749, 144.433931931587, 127.98665243472, 142.824692626086, 160.463964411619, 105.116841233908, 141.658953237779, 145.2764628428, 135.441938650378, 132.097890945954, 131.198924687745, 108.67264766594, 128.142122115935, 134.259847126903, 131.630609785206, 118.127760191447, 89.3093432452746, 174.581391777128, 127.361260395839, 171.565312662989, 128.386552589129, 114.841516965998, 149.950793879976, 125.863821655556, 154.86576170111, 138.186885796188, 117.02327724602, 137.043632685753, 160.409432354323, 166.500868832074, 141.187627908905, 118.425036526579, 128.200856427748, 122.126391298852, 134.819398365417, 144.647967006612, 112.051152790367, 103.820706062986, 115.325142909495, 149.009831845287, 128.323250460787, 127.160256093212, 143.566574582818, 138.277713056441, 141.353509054898, 133.107188773994, 97.1017244962618, 148.521695301214, 153.280928843665, 117.867874629246, 139.034201555473, 141.252947689554, 132.168817521734, 106.331912460487, 127.525394757055, 120.797608487141, 140.173167200649, 144.906602497939, 156.617723053255, 144.109994159128, 158.839679286893, 135.634883163018, 93.2734910168652, 171.277731493377, 101.925215686991, 109.035578339516, 103.227624332708, 138.602036519662, 117.221990375964, 123.034325105225, 137.789287105608, 108.175283973402, 148.656174926461, 132.438556977367, 147.263172740442, 134.709140812211, 141.156370184191, 135.46383406103, 157.589135029305, 121.397285027992, 142.309163577259, 144.354992550788, 122.38690404217, 158.990541983791, 138.257313285932, 118.398176778598, 132.692653352395, 133.06564810373, 142.465296604383, 142.443744034332, 151.781370802128, 120.199404018138, 118.417454124118, 116.49831095888, 118.095305235099, 119.27752516183, 128.74516377563, 157.018326087749, 143.880495221958, 127.405743108043, 131.164135764825, 118.28789260562, 109.684876821288, 137.330744995234, 112.658012865901, 134.082078629324, 144.499137307195, 114.830297241985, 130.560339836462, 151.716866049088, 134.535749105674, 135.244431339615, 154.845128995468, 116.376908491807, 113.377120157902, 127.634208450669, 143.936370533805, 133.383391602371, 133.895451104807, 145.137210091938, 137.597289785303, 130.828779513603, 111.198279739925, 118.579111251756, 128.72775658181, 98.2242784413375, 136.909787621153, 149.666381177145, 126.014270814317, 116.057082848099, 136.529928628894, 133.285664602598, 110.279342191373, 125.808701056424, 153.64106061202, 154.081999802337, 151.956072247488, 160.461630695716, 124.187651289014, 140.858391298568, 124.201937453787, 86.3840640284474, 122.287451612932, 138.049330169057, 154.215793990132, 133.26905570255, 130.233359717558, 136.069347091835, 105.105993641949, 144.034412815179, 135.147901087329, 162.989447656476, 118.826944036644, 165.281473971974, 104.018438688446, 117.355245528027, 128.669868708737, 135.693100831955, 98.1162880131053, 111.099028628744, 130.727713207664, 142.442766162895, 121.020677481193, 106.833778612099, 97.2084874171882, 122.542806358633, 131.394537538717, 148.385019382966, 126.50164384703, 128.56221065078, 143.640068105597, 152.085880665306, 130.53056150806, 136.984630371741, 129.40611284284, 123.726682653935, 100.366488519985, 107.206649895583, 119.950974062393, 134.799676323672, 139.785618362092, 154.786094912292, 125.376790784467, 168.164577945941, 137.07963639751, 150.99970341505, 128.914969508096, 127.786618206388, 137.628797983125, 143.204913283168, 158.437225035611, 120.987533114128, 119.70415954401, 147.332752453105, 178.776014554255, 130.357753491378, 133.071212335783, 140.227162399172, 137.595345613122, 129.999525995843, 111.334363088515, 134.95625852453, 120.88744298441, 131.903808602171, 98.8077515919572, 134.500730937536, 137.605296122698, 117.367451170469, 109.687126081638, 123.391533468259, 146.710729959227, 129.298726277668, 135.955906895898, 122.169687132838, 118.467246753242, 123.664993533602, 126.983906308207, 137.543088649284, 89.9303068739927, 129.804275582037, 141.23681363541, 147.619416557685, 151.046927991329, 137.89414334705, 133.777365758035, 133.625607300971, 135.278833013222, 95.1029959213513, 101.136322561561, 138.602444116967, 158.860860487682, 140.347228292093, 103.01011275156, 154.592902629479, 116.685358098303, 135.090424448893, 123.03437647891, 114.800860751265, 139.751382896162, 102.162376094106, 123.912462486824, 135.042446489802, 117.787992823469, 123.225436881862, 107.334076721888, 133.841559613404, 175.553412928789, 134.966814784908, 117.230554264069, 143.704652536756, 141.30942216396, 113.274610798349, 103.470371258335, 125.318447679582, 133.303478240876, 144.802670349891, 127.35907491675, 145.811151765684, 134.538418252066, 116.298999013665, 121.295634274173, 164.925488930465, 166.850250809567, 165.055294419634, 154.927617544014, 139.82722998347, 124.203458285896, 143.871211037317, 107.456475874145, 141.344525443342, 141.936725314427, 130.784024849893, 101.827784158118, 114.759692040285, 119.000151014689, 113.943434020894, 112.6378234049, 130.178937350246, 125.992034891997, 141.11075872015, 145.683869987637, 139.769303112644, 128.776815328683, 167.352774913059, 135.960870531265, 128.224969376242, 134.582055125421, 143.416465072166, 121.939255396481, 117.471249425121, 127.78434102096, 140.519726237427, 120.010342145587, 146.996066516831, 130.910706164653, 165.838632328168, 99.2667804848959, 97.1498257641485, 140.590845643188, 140.178224141283, 129.786331756179, 117.349053260473, 139.775510111674, 139.49764488541, 120.147408408601, 121.545700013489, 155.953172701609, 125.214507838404, 161.178132461577, 137.13020199542, 109.782381294765, 130.454652739918, 140.56404763384, 86.5987397431108, 114.436171835709, 107.832187380022, 125.193977698675, 119.779844557215, 132.19539668034, 164.539117927509, 121.250695364435, 125.023157937488, 149.003773822358, 133.75217709066, 131.230101799291, 133.085206030066, 139.213959134698, 124.47646828682, 116.092797356698, 141.087369696171, 122.229020576008, 125.184439590436, 114.84029086618, 148.52161689198, 134.7947105952, 109.926546817131, 143.204529175621, 139.516334446339, 102.76184832603, 161.465447908454, 140.413138101205, 101.829993883545, 114.599537671834, 144.141206200719, 110.442298100105, 142.557617627445, 129.866263633249, 129.182576040428, 107.816976892698, 129.275766436235, 138.39629052854, 123.898465810087, 122.803772004503, 119.081277561958, 152.428366300035, 105.99428993992, 120.163183934069, 164.378511939582, 113.872727798449, 120.703937211968, 116.989102953616, 111.566819152106, 138.960688143097, 129.751091959867, 125.883077482878, 154.066494278434, 155.19966942743, 116.705089136421, 141.642120589454, 117.638247756286, 116.898372974016, 156.677232007388, 133.437207338781, 129.9085187682, 131.047156614916, 128.112838632243, 153.582936911313, 105.985004536332, 130.814808030722, 120.571132269635, 105.314802009041, 120.580653790436, 123.687910076814, 172.961946905933, 132.357388795305, 115.911794286006, 127.934635740192, 157.235209894373, 141.381020675563, 136.153857423153, 121.760582160894, 124.505490737573, 166.953543467949, 125.248537360155, 95.9199282578127, 133.318198001417, 138.001137237668, 137.710832473085, 154.185404229939, 128.470881663451, 125.680366598772, 147.066911177348, 107.868998997703, 119.964058386759, 102.763654835914, 128.062572020355, 123.954984933417, 109.917536655332, 117.30297178333, 139.901777728945, 144.76379291943, 137.876998769767, 127.934233332121, 128.620937906602, 120.404456474375, 118.94972187712, 169.522092440348, 150.675417987124, 122.873738288063, 134.96626638537, 127.341193988568, 101.300114992662, 119.707157382091, 152.041475399827, 133.942923797194, 162.826835577031, 151.484890046627, 118.554168074996, 135.738720395347, 141.246543970779, 170.790396698565, 128.094462889299, 132.522518728275, 139.046085220089, 158.418298847957, 129.523890316852, 133.175604944087, 136.056308347371, 117.562890265826, 150.846072347159, 129.086352115047, 116.027245530674, 108.557276792225, 138.59436050662, 128.852946644032, 129.860889817586, 116.768637913079, 150.979266173682, 136.660303504379, 143.873480154237, 123.198836233302, 138.167963493909, 124.877370904062, 124.493552788152, 134.303113216108, 130.814630804072, 134.858386251761, 126.40257653332, 136.929429432546, 126.513329423342, 125.380369461434, 149.035773495451, 135.343044932405, 159.787760242423, 120.285772305681, 138.658702335414, 148.628223827455, 133.056003985254, 131.708802614096, 129.164258796238, 130.414450602931, 145.946951029557, 125.109763564048, 150.938702010273, 138.252159704062, 97.4213207652345, 125.050849739101, 161.357181751711, 114.907361939354, 102.781219802979, 136.671563107643, 114.765449092828, 122.556124022986, 141.70303713202, 104.643211595254, 127.104437871365, 117.365586367705, 124.738235110258, 88.4605700636471, 109.269106383523, 96.7855675580701, 152.523881606615, 131.6850333707, 113.531081033419, 145.853402719747, 132.796191335751, 131.364937464096, 96.2373230219317, 131.672748969898, 99.2411864672034, 109.488140953653, 112.83928369349, 116.395924277017, 118.545778431848, 131.501815840413, 149.907806969336, 122.909821915623, 146.361218034163, 119.886257276435, 129.153715290075, 109.752134956721, 152.924174536777, 159.161296787596, 161.961762962157, 131.42578043973, 143.101949130061, 130.48040411808, 147.648286116002, 128.611965766062, 82.1494109197415, 142.448312545545, 128.568853194206, 133.314934967664, 147.100228055231, 168.061995797063, 120.432591643908, 136.123584821533, 161.403327070773, 153.34372476726, 124.73519980561, 111.505835785348, 135.058094927365, 122.632619427633, 112.35294304793, 139.142368234619, 111.710276581438, 135.720707481576, 127.005939565827, 124.577325216777, 104.498691242849, 104.708050943014, 129.64041184277, 98.8410413455838, 141.467984300139, 136.300746335727, 162.237268546555, 149.073496686637, 121.712388350113, 114.672923593587, 150.843464626438, 129.444176207345, 116.023289154867, 143.124426184914, 110.916700654601, 144.17352457534, 102.810565873418, 120.830255387668, 117.605793194406, 179.483645809259, 123.449430260964, 135.849252527568, 140.227113912562, 134.425829510562, 148.721276881682, 126.67152150967, 136.562824003791, 131.792383312166, 128.195180541259, 103.785149792999, 162.560414045706, 122.41615205934, 108.732708752126, 130.542693734953, 98.3263221119929, 152.712390494781, 136.960512875035, 139.940181239234, 150.558296520959, 131.220243272179, 138.358793745847, 108.972341343124, 142.481606848936, 140.172024429313, 130.297624271239, 151.900457694614, 109.08103699821, 113.805068477668, 118.314791489033, 97.0214918728619, 116.799723056091, 121.669762080334, 149.772381565287, 114.888176292121, 127.899721860413, 154.10034195754, 130.26889566972, 127.259711768652, 153.650422126504, 138.139858973254, 156.691842252048, 115.955532343599, 133.973476106344, 117.907168382679, 143.109338939454, 178.1100035889, 114.327139731652, 108.560552884761, 116.169987469971, 125.523748335236, 146.685587012066, 146.306988218254, 106.895342263913, 114.640157553464, 121.528843994019, 123.84514291245, 131.320310488655, 171.462628147002, 162.665349081937, 142.801690954346, 132.683383359078, 129.126685018484, 129.144137290711, 120.02742861296, 126.955255056167, 132.636060015159, 103.84178812963, 115.714914083501, 133.819831021436, 109.014252325479, 120.078095871267, 127.169014973285, 96.3615825541623, 123.327028356478, 141.825141227456, 136.826970428898, 104.074743479348, 149.802840325345, 119.533286716047, 89.4384885885828, 188.478259186336, 176.328644470883, 146.558305144258, 130.799177257913, 110.801559561236, 147.602700681375, 153.466048989664, 131.215390765592, 130.59228617876, 127.037627626489, 133.767438690289, 111.799229744194, 133.586148919677, 151.831857405342, 126.276325654374, 130.263227165936, 126.937962819617, 138.438188834059, 139.589140181687, 99.1624587188821, 105.777894936137, 138.925034987284, 116.887820742896, 127.414228813293, 117.059215816828, 109.868544926944, 144.577993227058, 152.381296887356, 142.295012488602, 119.429519854771, 155.735701378284, 111.404749829183, 132.288293798179, 122.495825134669, 131.177963799528, 127.119639316017, 141.464328449792, 137.0850670543, 128.042666941067, 138.650737766373, 158.190355377493, 117.183665406176, 132.249649436226, 132.282798780392, 136.992611139243, 127.78336273835, 132.896894219863, 136.929231453393, 100.730402350713, 153.243357362844, 122.03258764081, 132.673264439403, 120.471737847571, 105.73563327931, 132.825212546764, 136.820191712169, 117.641899846174, 126.835400903089, 134.018370992424, 107.347646773741, 129.14690789958, 119.260296112678, 142.412340906877, 152.551918274437, 103.960804521097, 101.208208687916, 135.594622119889, 136.256388295716, 131.543154955857, 140.85754450429, 104.39283141773, 132.101229872491, 120.906885131471, 133.914653499674, 125.425779723874, 152.555886601758, 115.723881108945, 159.64635314811, 123.592399516705, 130.285379306261, 128.091888038146, 114.477267008214, 96.1450591146877, 120.01094554923, 112.813912161811, 99.9749626147969, 122.336985222412, 130.968780268084, 103.49197214368, 160.58030631477, 150.24552041142, 122.349021661182, 150.528031409746, 130.385696113221, 111.810872544248, 143.318300480387, 139.259686297708, 99.5826928905252, 129.782741989255, 120.090478541146, 147.568699427686, 127.970855196517, 130.019768277165, 109.483708625689, 93.5128565993114, 138.397448008537, 101.367357412975, 124.11058004197, 146.62019956362, 124.092290369709, 155.654531490234, 123.118748019422, 132.346511769537, 153.725105566882, 105.922118381208, 145.008037374752, 111.243760063082, 116.153280867857, 152.107235503592, 94.0141263528946, 125.755826672912, 111.472760736143, 161.373297638492, 135.93453744014, 133.665517810502, 103.919333366316, 112.953201829638, 118.496027657916, 107.057490803647, 157.773687737323, 108.150639070134, 129.347027138616, 123.231671114375, 133.392828756651, 124.062387114571, 109.382547368527, 132.219378190401, 153.681683770894, 123.782281835544, 126.615751649448, 160.202649639862, 134.38867329819, 146.457795670344, 120.033476153885, 151.174629981344, 95.7281534902072, 132.761453605336, 159.378644385059, 130.975759295728, 134.835754243069, 153.913430135599, 117.244902762154, 140.20152438402, 122.65588115821, 130.081400060309, 138.296479179819, 122.187350188447, 137.206639980873, 118.653334213211, 127.156939829718, 102.171695960051, 138.089366354452, 137.338443430169, 152.613269826156, 149.383376941033, 147.219298787439, 154.730864236933, 128.467849218803, 156.767635979534, 106.668195828267, 142.722598531392, 104.90428515274, 126.653860899726, 103.026334858297, 114.052574289982, 111.125402573439, 124.11008824171, 141.21126708915, 125.070252725281, 131.257583177907, 144.636725935938, 118.416576982741, 138.659853901176, 137.200215168728, 115.725921921323, 141.359858367296, 164.814340984721, 111.869553551946, 149.121851709663, 130.182806271365, 130.963726076784, 156.565091253836, 118.822911823877, 113.160440867636, 119.031150242261, 118.694250316974, 175.727759785292, 115.25729926898, 113.568849058769, 114.904872413811, 127.674738265394, 151.832781590139, 137.555580965413, 104.309289599045, 133.670843214873, 138.874936130826, 120.483684851068, 160.335154562193, 113.692609648267, 112.711784705965, 130.82955441191, 120.052208046231, 115.662961343672, 115.522736125086, 116.793152532331, 119.767994934589, 93.3234266302835, 102.595332999977, 102.901985792748, 146.351496436254, 134.545410125368, 107.565721618249, 134.085599219924, 138.564988651597, 135.580504896761, 159.672050627065, 157.875666409172, 131.222560771104, 150.961674367906, 141.618303522906, 162.472772603208, 155.068678964009, 143.883493237848, 139.74731853124, 117.014739128783, 135.199755359519, 111.905868836555, 134.140367825444, 135.008502407087, 118.210309065966, 139.948119242928, 114.447263393611, 123.822861442198, 108.502524702256, 143.097088028002, 150.965502164782, 125.509739397734, 135.850910903474, 115.892015411999, 136.87536181216, 113.960322830226, 114.367041306471, 131.299458390786, 124.912185011027, 131.461793874513, 144.126360011297, 145.850175028426, 118.878279382741, 134.459122309836, 132.532062947924, 114.149598015778, 126.94962393748, 136.485483543319, 128.405518188534, 144.359935085722, 131.601584057018, 121.384998629081, 125.94114415578, 99.4476940638178, 127.634570186472, 126.75206996431, 118.316206375672, 118.506520684725, 118.059748420442, 133.736954805218, 123.15492564852, 121.768316602266, 104.383053639688, 138.373297084344, 120.71699062853, 127.909891208512, 141.764893061207, 117.686937769163, 142.641277528367, 130.012788378706, 152.613329402262, 134.902818837479, 134.647900798812, 121.949688539986, 136.972919929852, 116.84055510916, 133.052017913265, 139.557915753167, 149.843574944314, 145.502304840808, 124.366653326059, 109.958630491343, 125.430665289902, 131.438469243382, 73.1033204911126, 119.182914475375, 137.899453248976, 110.428414780115, 101.751897760991, 118.312062441798, 129.352252480271, 122.474005101165, 130.325636678066, 102.342735867654, 120.842083555387, 120.401778913407, 134.045511605552, 127.764271633429, 124.455253150091, 88.874714399128, 138.807165802758, 163.824116746893, 124.481429362753, 121.739724260217, 88.8870043540699, 116.81629468955, 115.803783195086, 175.940290528265, 134.346629856724, 143.848266350989, 121.804745113493, 148.402960568692, 101.515871299813, 141.90028177325, 127.074254014425, 109.568645922508, 168.373881009707, 122.166931769647, 144.711310106292, 164.300364723749, 153.696067454968, 104.225132209645, 128.976975871262, 143.825164682127, 150.692203381199, 141.249899311301, 156.73778068772, 139.949169509106, 134.704560655988, 127.004472959127, 113.513562826793, 159.620731369167, 129.275718285282, 135.391358633238, 84.7317784521851, 135.982498991601, 141.052064438486, 114.113587291607, 120.43044975704, 153.182193985331, 111.271124620055, 124.924458930158, 120.901262859384, 132.795512590869, 126.509390276807, 123.882171432751, 151.450348289348, 146.786134901872, 128.6520386062, 113.969554551341, 115.636580239765, 132.756658386037, 159.795859356302, 138.387048793665, 133.967841503805, 146.473341930069, 163.049114354077, 135.474657230534, 111.101106354789, 119.40567276074, 127.088182178664, 128.748762057964, 150.124850555314, 126.388270136871, 153.519953232944, 104.602595262199, 119.11615989868, 132.581302709511, 115.708335329307, 131.588256869978, 121.708953640804, 123.118544293084, 80.2195067542715, 114.040704762677, 142.921332994441, 127.57313562285, 131.002747081817, 124.290229756572, 158.630918056402, 105.700695669374, 108.923305467638, 129.794928275408, 136.908878606729, 141.540527667513, 103.858195858614, 122.140487188829, 146.621139141575, 143.173247112859, 115.034829970718, 142.690667434066, 161.802086459205, 174.737310218837, 65.0030912103631, 111.363481132521, 137.794855264604, 126.066619615906, 147.545669234284, 116.055629415384, 143.705866251214, 115.353453952875, 105.315670929923, 128.005737825823, 141.361121699002, 113.5267333117, 103.470940139261, 129.874077780513, 147.595335485042, 111.44276678253, 113.732243182185, 114.904745589695, 148.506306688706, 92.7361645836906, 122.999352932195, 117.280447201262, 125.712157929846, 122.641059437531, 110.96751419211, 126.35004170448, 149.382353421083, 125.953214581779, 156.775075788712, 117.654420106665, 128.480686978278, 150.378204110196, 99.3793509889882, 149.901342931975, 128.442399871119, 135.003822236232, 121.506780949629, 123.285307900567, 150.190233554478, 124.275323825446, 150.708774918512, 148.754436260525, 137.207509191159, 132.874472217046, 144.677546277156, 140.219500674607, 145.608365780816, 160.478714673059, 138.209135011185, 127.769801458244, 118.228995507862, 103.378835609459, 112.250000002031, 134.538010883052, 134.56922414306, 130.79695240409, 124.857295596745, 127.526752297378, 145.621593500084, 149.005901976813, 144.99803030823, 145.182327327849, 148.708590477587, 120.629777680839, 154.443846436515, 120.535815142313, 137.126863771057, 171.034969127887, 133.246605028916, 140.282580671828, 98.1937138813475, 115.66001491488, 158.772266239835, 117.642303260755, 101.701811034867, 132.698764412227, 154.464364440223, 114.720949329755, 134.319592162727, 137.813740028451, 115.782327555558, 104.555012065562, 139.282223828149, 145.237478024897, 129.378349759026, 150.838578405299, 137.643908621881, 116.140130704963, 151.365601461631, 117.939517096814, 145.052232570997, 124.009080540995, 126.010232310385, 134.863703627179, 129.989430601504, 131.465611959825, 148.701503581727, 126.675479823719, 145.880060881128, 157.170235174534, 125.520947155144, 138.072104368854, 101.564012441306, 110.239399192535, 147.026521958664, 129.634440333447, 162.082633266731, 136.302777304285, 146.309309136184, 136.124943522701, 108.448995277725, 130.056984643199, 116.414732429632, 139.429340547185, 162.17026102051, 134.576195579114, 130.808178354108, 122.222436461327, 139.610653370095, 147.689597320448, 125.756438810523, 105.202711846465, 127.801798205786, 112.178802914344, 94.3407362533078, 117.727897154969, 132.820380438761, 136.359251509756, 130.139977235371, 87.8719887922658, 119.192713595376, 122.149424427567, 119.492621325999, 161.228728704757, 119.520801363837, 125.506721683964, 132.038245369439, 126.598263670544, 120.644008186699, 137.624594007335, 140.3547375722, 114.599405506024, 142.563171028255, 149.446653535626, 111.250392719314, 160.395491086192, 189.225109666174, 108.775967580606, 135.07899046977, 130.647781305135, 137.793087061439, 125.310373049502, 142.13430301816, 131.786633457093, 112.408909605752, 155.920202017621, 123.650074541357, 129.043011872338, 117.402145328749, 101.157298427636, 111.385244626359, 123.861187144134, 118.020827328718, 110.724935981025, 120.504295464228, 103.087674102698, 152.698451917346, 103.701981343597, 123.434442464328, 113.882283442737, 154.744650067579, 138.676436964814, 115.563311374977, 115.68920815216, 126.744186193012, 139.448612480129, 126.547445390229, 147.227288399789, 135.656731737501, 128.090717755715, 134.710701424366, 137.105406941221, 128.250612331624, 103.344125593291, 135.345633891836, 102.637393814084, 143.256719083177, 129.660229168281, 134.201945488474, 129.605004615298, 116.968918597235, 125.967593509341, 109.022870000999, 124.596368222075, 140.120736482284, 126.52686414025, 122.383263457759, 160.871475598199, 151.677932527502, 154.287074063277, 147.170700726376, 129.496428145011, 149.839874983282, 113.888169964983, 135.910731579837, 126.108097285928, 133.226624638138, 170.622851055069, 93.4515275145133, 113.414280118253, 143.427927517256, 165.773582735227, 123.667439843884, 129.995227758568, 134.140962313857, 156.457736455577, 100.513518049373, 138.29487905797, 136.239785106013, 125.852702174028, 125.072506864288, 120.516377415499, 129.699914078213, 120.526693506255, 158.238341215965, 124.882835143794, 139.141946780217, 136.542238884456, 161.938077334193, 102.532292618433, 138.900620677394, 110.300038430296, 146.416234012006, 102.465884483625, 125.904166921284, 100.134926421995, 93.0807116502793, 123.660024382126, 121.180130591428, 87.5989703329361, 149.023230877593, 138.063793112509, 133.311642479566, 167.85352827566, 113.731997820464, 100.274102027932, 158.449266689853, 130.390625978528, 174.606345805845, 112.922313039955, 131.124937441993, 134.124505439419, 126.191309722948, 131.576161902234, 112.839661765916, 142.843563667622, 136.197838013242, 132.945162019478, 115.662112074956, 159.396758798858, 142.11840353065, 102.39116793233, 112.254690183815, 141.137915803756, 108.610028945162, 147.613458877253, 175.829466037088, 145.159753446864, 104.840991803684, 101.354982341822, 129.341984237872, 117.102488116648, 133.947066322047, 125.95764133303, 137.079067787328, 149.900644476922, 107.332171335275, 140.026354010859, 85.4846936064717, 111.429371046272, 140.082789249755, 129.681684999138, 89.2979702962494, 118.092827311428, 112.072490996163, 152.434170348345, 123.620788586714, 114.002373154171, 154.934830028481, 128.471830198278, 142.593454751835, 113.131995775824, 145.367654573589, 129.899611026483, 118.365992683233, 130.3179811964, 117.758109674079, 133.079606180875, 127.839704510201, 169.502761777803, 149.626081253671, 138.221405542363, 145.108299801144, 111.071212426276, 164.688196044781, 104.759108931114, 141.678876422276, 127.541096784764, 135.435279336577, 102.785951022603, 167.972621511501, 129.528176875207, 145.562066390348, 108.620330511366, 90.2718076771479, 150.447197784617, 159.023871812623, 132.692735521729, 127.396011174486, 114.011764314617, 118.38335379249, 157.229142360786, 139.474128131784, 117.619340773414, 118.919732633512, 154.338873513873, 172.996554015099, 148.323941928623, 115.714610730645, 131.089120634708, 147.317483888504, 132.224476586952, 102.419488653413, 161.362750939677, 125.540835902208, 126.019427487518, 167.462903124203, 134.963441839142, 114.886795369213, 112.723705644524, 151.222136528066, 130.155654282031, 108.009616804795, 159.541048141034, 128.744212410848, 154.87190813252, 115.937412581607, 120.076537670656, 124.052087354031, 137.675984971499, 145.153330188791, 124.683506418483, 135.655358744882, 124.407861654061, 118.609595217886, 123.980122330463, 134.158686934554, 140.258210745531, 123.261824325869, 136.628576613856, 107.746455969864, 133.954173148023, 163.101924467814, 152.691207580191, 160.97173015497, 127.176553152289, 135.757470721835, 147.773018305303, 135.4196357587, 161.203784719219, 129.044674553103, 163.752672772459, 100.199236592923, 107.252066416582, 151.547007167718, 146.817183350303, 135.703568394166, 150.378662647847, 135.859967531598, 128.19486038216, 121.15023874769, 127.785970190548, 95.8321560810542, 131.705222999535, 138.367899575187, 122.536779790384, 109.226752844955, 117.471474525029, 132.065836205539, 133.272748081675, 124.282900613866, 150.439677489252, 121.724776440937, 126.357121006328, 117.900984076314, 119.267622707027, 130.057414241073, 108.860257894863, 105.697910496158, 135.875135023444, 120.454917506528, 134.904304074432, 111.700949339541, 125.286669382186, 128.352382650897, 122.792810211756, 128.052101511373, 136.618584162124, 138.752639496127, 140.077622957099, 114.167501203193, 153.04979792134, 147.61579959779, 122.542634630889, 123.438775317849, 135.54270153276, 120.022580449453, 119.102509731912, 141.970274417423, 156.35190589942, 136.876922114438, 151.282047694892, 139.911958111116, 144.191623452718, 134.477925997105, 127.517872754714, 110.76727877711, 112.11753241381, 124.119218283515, 146.445908481462, 154.664314811085, 140.581663465231, 142.048286098428, 157.92792871651, 115.562942772044, 127.952967196328, 113.452622039716, 164.164217690955, 110.420103162952, 133.4034395066, 156.804975169001, 110.804708852416, 141.443488463313, 133.53751266812, 115.288596326166, 99.4596987261081, 161.313798864909, 135.53409802224, 125.184152274532, 130.650316430295, 121.638502998025, 138.931949366639, 132.615748993367, 122.742081022444, 156.623099874071, 122.586917072816, 126.825109985017, 114.394158381273, 126.741666246057, 103.032734931935, 138.783647373392, 115.24360621533, 130.463168368317, 114.70568021422, 124.829279400815, 148.874314413108, 153.596110840576, 117.472893651639, 146.94826230383, 115.225331000604, 116.541362593385, 152.378856811973, 130.923281597367, 160.338633592632, 119.800924535958, 107.481789627563, 159.251393266407, 123.858407118314, 119.284130246908, 131.919386648452, 165.479945152519, 147.867486197713, 148.624644958426, 133.616670127056, 123.101989657548, 149.901612957682, 138.907765043203, 118.259627994399, 151.040252005124, 130.143032057526, 131.896548762777, 132.379640862817, 146.638856955208, 136.537828668882, 175.955874752232, 112.808195688659, 123.823797184547, 104.728853678103, 130.786235456387, 133.988548516423, 138.733758898405, 147.218351686574, 153.966052936481, 130.87761322913, 130.417240622214, 156.604405692515, 125.189659202371, 118.691230646945, 116.613221639635, 134.66275389337, 108.588194200065, 119.578423426325, 109.969108265974, 108.974722130065, 103.850611472736, 153.055029115963, 125.120761051056, 142.607318332742, 145.088227784812, 124.208616531446, 116.209118615956, 178.552350811978, 104.812439212525, 128.287490712916, 124.849701026693, 150.434174106553, 146.881480063874, 91.2348825529708, 113.263497566565, 152.590782540644, 113.520821797539, 123.186076756568, 110.541078173637, 121.336105873474, 157.858239275211, 144.274353973108, 131.978725621986, 138.853220081686, 144.553487628466, 140.262918688157, 129.626727633779, 116.026925763039, 161.041928126625, 155.967298537558, 126.352939964998, 138.725305214421, 111.761406260842, 159.71916950262, 136.666999458513, 136.125677717774, 147.505286990378, 128.533784295231, 151.338793550202, 136.638728506271, 130.927157618603, 112.696631334347, 102.205513922616, 107.685540396464, 113.237074984484, 131.001169118779, 146.104547998182, 139.163931465639, 107.059284540492, 128.750171813914, 115.464649529702, 136.076846582139, 139.498495910231, 159.560986423874, 153.791984587998, 96.8286874331242, 122.786236838777, 127.271854699115, 113.131403324013, 149.295049612621, 120.33135813532, 119.884686036672, 91.8436519481977, 118.187094734419, 127.778803969015, 132.735836894033, 125.321549068154, 154.430148089411, 92.9328965788286, 111.39569016129, 130.16671577854, 155.628219294866, 131.202591756399, 129.391051132532, 109.54222336855, 158.170948611613, 120.977224590063, 133.883466990167, 120.506854402961, 140.861392761177, 136.361083482773, 159.492433184495, 140.373115385136, 145.75909609216, 117.966611805098, 120.328480598733, 105.52942549104, 121.839452813635, 126.520908240237, 127.570188750634, 155.127210596648, 162.058151154864, 137.446109101717, 136.500092809154, 130.361764150478, 139.069974007479, 145.420652627739, 115.974367932081, 99.0987064731292, 92.1984941386646, 149.520312311735, 172.746532159677, 115.604387435214, 118.338404136441, 129.862277856344, 107.462158606439, 171.757022657538, 138.827319166773, 122.247813587391, 118.651357625679, 125.617806433825, 124.911752500112, 151.743866498826, 145.693606006838, 110.277425540032, 134.120957944859, 155.674188138443, 178.785310005269, 140.973462941633, 111.23801361358, 145.240328289012, 128.909418976076, 98.8382635691637, 167.73156788107, 109.144646304986, 128.902286615784, 137.070730805403, 101.953559150983, 121.48832537793, 119.992833266438, 144.515381999503, 146.642253891586, 136.972474800013, 124.592302001723, 102.908853225859, 121.009682932637, 123.664728497363, 134.293098273939, 135.211982829393, 153.398026999017, 145.705957665529, 110.77449258675, 129.822049997516, 136.30197528867, 137.591952683308, 137.927786676973, 145.854515737704, 121.064241863764, 132.918398367622, 145.338234968041, 135.674917658789, 153.451925603239, 135.493481309131, 123.649234810614, 140.984225736745, 87.5531258137125, 126.42621251939, 131.907267301242, 147.668364080988, 141.061268957115, 123.245331571745, 104.977582854478, 154.886219573481, 128.194082665059, 146.954687475624, 163.876492396347, 150.210487038173, 118.548018755461, 128.390068868245, 138.543137687707, 109.593475281379, 164.322656229569, 135.383457179956, 127.579826079245, 118.808646701519, 116.740828013565, 123.948516003612, 141.70756421837, 131.781642302232, 127.265106600924, 123.881159606918, 160.621234614781, 112.853272930056, 144.292481080958, 155.680763948642, 135.909880699257, 114.530550741831, 138.949405368931, 116.923282257474, 149.550701114884, 137.560520323199, 160.026567963929, 156.613431290011, 137.059163969829, 129.392804157328, 136.333944583175, 109.222468934041, 120.783816067438, 146.016271022241, 166.200158796815, 120.22648483836, 88.3712795298551, 119.295246696417, 125.885962923662, 126.061367427993, 112.483854568808, 152.750064015208, 133.166549239054, 129.093740000802, 131.044823045446, 139.382899567431, 149.417959656433, 118.230309658414, 143.041177068343, 140.916755631118, 117.931867867923, 140.428841135973, 139.335714490983, 110.42347909674, 128.207640086591, 92.2692255749832, 155.896936001482, 156.475530900593, 125.804309699747, 112.341576933847, 136.512024040877, 147.8699504221, 123.838622521993, 144.777095693779, 120.070564406062, 132.960069112048, 148.024640589102, 120.382350917139, 154.812733940096, 160.618193675178, 162.80341177267, 132.983740407308, 123.150684536905, 127.029799762666, 154.508468872092, 136.09822200372, 152.793000013381, 144.227335705622, 129.411445245368, 129.111579958619, 146.2357985638, 157.160991139886, 129.400865756734, 134.108143621017, 125.968602976593, 151.09219736083, 108.960041187291, 143.058252145157, 115.309380791319, 152.101231080008, 138.979139533076, 128.007951030554, 108.006567244008, 142.751678309255, 135.950001017727, 144.404218196339, 109.87392593388, 153.381247752054, 105.11174557282, 119.566865845645, 126.33576585196, 160.45137320068, 133.273188388021, 133.651234962795, 130.635732864, 138.151361761775, 140.398925628129, 141.868708734691, 160.457236384723, 150.388604051597, 123.437150365902, 167.536293538511, 180.309117047043, 106.500679110469, 120.775484223462, 135.804356419508, 135.770282161991, 110.804840858714, 128.703847472813, 116.359655585415, 116.482657930184, 126.355969587882, 138.494036988584, 137.530945238292, 148.431191044326, 125.648240947717, 132.641186018679, 129.179802351458, 102.874655663821, 137.437837665078, 114.325248877709, 141.202839199748, 131.002287715418, 115.192152396445, 142.017038142753, 112.768391358958, 140.796346330005, 114.060300767364, 151.021878766296, 147.83313917266, 115.203371993809, 150.011628945559, 130.264045286261, 142.752702585166, 115.770834915062, 129.047765946231, 150.153520254824, 131.758092851416, 142.548638912335, 94.8306049391677, 160.578406949808, 118.966818662378, 108.702474408376, 145.891505145104, 152.339166913596, 110.601555221792, 151.038310249262, 154.233461832644, 117.740711676869, 134.613010630621, 142.944875745594, 94.3700578171044, 127.422242269717, 144.69698476996, 119.728336518948, 146.580328577817, 167.180827135639, 119.079521631602, 139.484275709536, 119.143871251259, 102.48733444777, 105.814575181472, 138.81591294338, 135.067980050678, 128.404787968874, 126.277254765417, 109.032901242532, 131.530147981838, 145.745950599283, 104.05512559417, 148.630401437214, 124.383057079359, 119.83971005947, 135.315657765436, 116.188531647476, 137.469946643427, 136.739874268046, 152.621033246715, 118.844867603232, 120.107068132788, 139.05868511792, 131.589697738388, 122.187178599993, 137.849714352422, 129.104079458326, 117.715693128403, 141.419139864102, 132.531761422035, 120.998427202503, 132.552731677232, 126.207978344119, 108.894572150025, 118.856210345507, 148.134199979801, 129.270177438256, 149.426136576367, 134.068522645161, 133.619092737703, 128.026221343471, 163.489512291819, 99.6475856585446, 127.595204674948, 131.587820910081, 101.875307362465, 132.891324660472, 157.327205503732, 119.852768185309, 152.012099502904, 103.293385627386, 102.187815423014, 128.481645435192, 130.776866561034, 101.991353370019, 152.527890795216, 114.86838896613, 118.223979313048, 144.945993357931, 98.8413911643442, 151.022261386913, 140.706001876615, 145.030133703405, 110.282332762383, 131.932555801901, 144.489697536326, 121.019654210271, 123.059277863372, 134.080601080124, 145.459259996606, 111.225425817183, 145.068485729289, 108.836503355677, 124.339935237314, 128.917601424381, 120.140240078221, 72.3148331909929, 147.939486165182, 127.724011156731, 137.52381645882, 140.137233948835, 166.748620190192, 116.101091523855, 131.52372782279, 140.520013783579, 140.382077185015, 131.225731956538, 148.787126493056, 128.492006573251, 130.114403342569, 150.770627420015, 138.904582845417, 113.29947968991, 102.335918289217, 138.419244376533, 159.461453994633, 118.087148349018, 139.089765533232, 118.244684995447, 130.743217773533, 137.657679685732, 115.801528011298, 142.386566391192, 113.242973917294, 142.877089105852, 139.299827227514, 153.102506472118, 157.959631528407, 151.688997422716, 146.756923916816, 112.476425281402, 137.054215209445, 124.086808854054, 113.786267780155, 140.107921750332, 127.949840002491, 135.385454802828, 168.591401998983, 131.120223777517, 118.391172471554, 130.238512974681, 119.238704788567, 128.501072654692, 115.017291732173, 150.732066756725, 135.39441309622, 151.653879690856, 128.155202935161, 105.224074781216, 139.153281369859, 116.891002774717, 135.570209738556, 115.625472333349, 136.48581453302, 140.500397155586, 148.120663723586, 105.67474488413, 137.956077045003, 124.111806694195, 135.671820199445, 165.46689983512, 142.187225790791, 114.142740479614, 141.729322654344, 138.466466189077, 106.265299721043, 122.502866721906, 114.314252928234, 119.217110805805, 123.894524553072, 112.335748374272, 135.309974846801, 127.946342987052, 116.204203595973, 113.639769622687, 150.422963004117, 136.105296949582, 139.859893086347, 110.117875340595, 131.996912610256, 143.925392379261, 134.01995118549, 154.691231607094, 113.805572037997, 112.582688791236, 158.71990969897, 127.306133656931, 138.619663708574, 113.064571971221, 132.245404410584, 123.565595492791, 149.05227746639, 112.378994461176, 135.860938982604, 123.163670200306, 151.084866002816, 103.357548671894, 154.882036460175, 125.174958723201, 132.059340488193, 106.442316588827, 135.955522570443, 123.269225421839, 125.068284744767, 124.198865423811, 151.555454543394, 138.421137319548, 129.458778906945, 143.78300371921, 137.69750686927, 144.131046696265, 118.842203342513, 127.390544012984, 172.653664279243, 122.760932037919, 150.494788110706, 151.854908712193, 143.331926215994, 130.467282921386, 118.955801103731, 128.864336490671, 97.5062950302139, 154.455792721904, 118.351375383825, 104.053502300246, 121.015095585099, 153.194019032043, 144.543883136198, 121.310254928355, 122.102531176199, 162.810501386625],[336.112195469509, 340.166129366664, 344.944227540949, 359.437175279665, 364.633459372248, 348.323072921505, 342.517797287613, 353.688766701101, 373.210523818398, 362.096098427059, 312.504130445434, 359.974918922711, 351.077067370075, 330.139267487997, 336.221377280811, 332.263419741207, 346.464490278935, 343.504573721977, 320.527588340464, 370.860751474257, 365.283968868315, 349.963887713856, 352.528941576519, 351.303776063364, 360.714566594241, 365.210802737829, 366.890293944032, 308.518733555829, 336.203710636313, 314.401594561198, 337.17204415961, 355.46111712652, 347.416824065758, 342.96787221424, 352.690938448385, 325.42693522326, 356.989816330826, 345.061341064123, 352.959476484506, 351.358797706321, 341.300794510854, 346.221765622202, 342.314598412738, 339.30303776647, 316.78424717398, 325.863846970389, 343.677126761803, 318.777591469206, 361.994739975824, 308.553190964212, 320.10050173111, 335.590803020361, 374.400975706262, 332.582647969615, 318.715123974286, 358.397119390965, 338.506613093855, 314.761996476987, 314.908869653756, 332.180031118241, 319.071362141636, 329.13719514153, 318.578192546306, 324.889533311164, 355.604715779719, 331.173016283735, 347.92849654769, 386.667832208736, 343.213571381088, 328.630244357947, 319.636616984014, 302.35322336316, 341.756986119098, 379.781840922481, 360.351517751708, 326.644302866707, 337.911232962363, 362.873499799588, 340.42768869092, 340.592795532253, 346.802780267932, 344.263526543693, 347.729506292413, 332.625869409868, 396.407674539432, 328.191501572407, 352.966542373484, 316.563601979576, 355.423386237758, 320.25786844804, 329.833980783596, 335.238926668586, 374.004010659674, 360.777822501638, 350.424680490015, 350.250335325574, 333.321318942422, 349.551780915822, 389.544051855326, 364.892821243937, 352.174630067171, 335.048852115032, 324.963793036543, 327.179033366958, 356.621583291612, 347.628695947572, 368.351353404543, 350.629806379915, 333.307755989749, 365.299416170169, 342.557263927321, 336.050755863932, 320.258630227245, 330.650936419554, 368.15550360835, 350.691273152001, 340.690035067817, 337.623874520056, 337.217383478585, 313.489414509946, 358.580178001939, 340.980753355613, 374.016721534391, 361.3320072055, 347.864959301041, 381.528769440556, 358.431551618805, 366.100298283871, 343.166407874844, 336.689299520195, 342.738355672799, 352.476317154863, 359.307436257287, 325.536380668683, 363.840704266023, 329.992024779843, 382.741696953669, 345.859541683634, 345.980309956764, 346.217829816779, 341.296531194878, 391.772908020265, 335.50879260884, 339.572310035497, 339.318159799432, 337.001522915197, 303.225219380924, 358.785093299375, 347.382388393642, 363.963612141299, 379.015442027351, 329.277560467094, 307.413435775091, 395.046965096245, 345.678904782373, 370.64145169948, 349.164860624317, 321.709091135916, 315.968452877127, 344.888137530131, 332.584296279628, 379.342804070784, 356.66805882543, 340.303351329947, 370.054690587298, 353.169508736109, 328.830282027494, 327.586962516695, 322.848066654172, 329.753330049544, 351.857853019271, 360.575960885344, 345.36042981888, 354.298215698663, 327.210250616502, 310.582964139719, 346.79698028437, 329.924729169337, 333.083033354046, 351.28900338784, 364.298993640494, 338.132643570707, 348.078448103566, 357.759626281543, 315.919148805497, 356.373569179898, 353.236355556495, 327.837114081916, 346.996653103597, 302.251414649983, 333.61031073991, 371.950072418148, 361.278066260261, 375.515545708607, 349.025661099516, 323.648442424132, 342.779139305436, 359.635334729479, 346.511193940747, 336.273162946123, 339.579801863548, 331.956533370354, 332.736626151671, 324.314187659887, 359.603914272439, 351.702533980371, 346.656158331379, 343.958372769929, 342.806181464073, 344.763577111684, 349.543337446901, 352.648260752317, 367.229616781618, 326.153834714309, 342.120252364287, 342.221582501884, 329.997216890388, 348.894072724952, 362.652098421426, 306.573534302814, 356.698863444865, 355.6659866173, 332.195207133714, 321.006876014073, 346.184444372744, 341.592046256126, 359.989589697369, 338.29194037439, 352.86886662359, 363.925628145178, 340.273803984779, 318.356267363984, 314.605175674381, 327.441811521997, 355.960523374321, 351.595271092398, 330.098317210993, 340.802346929804, 320.647080499443, 336.872977740562, 348.812137756338, 324.431154915927, 339.363087199799, 342.307925220276, 360.227866692011, 353.265750427697, 347.091677053697, 326.328439554585, 358.403780110796, 343.971895445022, 325.479603627457, 313.980749972621, 361.93996808966, 337.616277972165, 362.153623414354, 351.766553368625, 352.803653557174, 364.083580258387, 297.73120004017, 345.725337463312, 330.466689384897, 364.906576392133, 347.395645969964, 320.563951860823, 345.760981180717, 325.715018485138, 329.639156861312, 346.235353289231, 347.264021748541, 339.277456715733, 352.581143590663, 351.672268274902, 340.899177113954, 366.210664713475, 331.300027765154, 349.286740480324, 340.65955357546, 347.477073711836, 349.629482830795, 343.254892840714, 350.200761354857, 352.775259448907, 340.366021873275, 342.581004397653, 343.835256405038, 338.555725116567, 351.378932714047, 316.686544082568, 350.504800922394, 376.407742741799, 334.520767977628, 378.092100028177, 328.306943101315, 365.812910496689, 341.573587910962, 349.325210781412, 345.823011931862, 350.083084103053, 332.876612201245, 330.839105213023, 351.019651868805, 371.949375715927, 325.079538692756, 352.374029990906, 356.499694794102, 360.011235185988, 355.36705021953, 345.532944252201, 321.073981079766, 353.574254173029, 326.603572794978, 314.032723604863, 374.416605913776, 343.307622127772, 347.506863017059, 331.441162684361, 356.06003063329, 349.092765723352, 353.94919992005, 332.096921403815, 339.477678073037, 368.88885069182, 349.997294845328, 345.124916316396, 332.390295485388, 345.108816366659, 395.960662056893, 351.780485389206, 356.834700018608, 327.008269313589, 342.939909328681, 372.444822424688, 358.967864210568, 354.866011530578, 333.584537649293, 326.212881254642, 341.638168883087, 366.663859185151, 314.027751777251, 334.084442746182, 336.036916295049, 371.345826271824, 320.412928333146, 336.25617783097, 356.336441486705, 341.517314582814, 352.446019606846, 353.241324294524, 366.423280571088, 323.638811092565, 363.755505005996, 315.800463551715, 354.210251521345, 321.416873624803, 355.482295783609, 330.947828905572, 350.917045640195, 341.819982093717, 344.025841380473, 358.315315365551, 335.049012288791, 354.728640724971, 335.017539248335, 332.176853477573, 316.778038049448, 342.144422128465, 327.170078520557, 349.434413431373, 288.907343946361, 369.745902782013, 349.33679218056, 341.355092501658, 353.426767279593, 375.850043742873, 336.59637548037, 325.018102504673, 343.36476433139, 349.136986095297, 341.414060760822, 342.071701976594, 347.978833863411, 337.367184484511, 335.533794742076, 347.938498673081, 333.65995833816, 366.483661584813, 329.857809461773, 345.203646178126, 338.802595584713, 361.718719293153, 364.822749686549, 357.87284382666, 339.929590280915, 334.935135055088, 333.466067121013, 357.638975955695, 338.017985892621, 312.972581157375, 356.346589267854, 322.003752957273, 363.232298522062, 316.471554513075, 341.60184805614, 343.563758321905, 371.938264951663, 350.61436231597, 309.998747246156, 371.912578563848, 355.763131861109, 321.841016077526, 347.214348976547, 333.223639822668, 320.010234230284, 326.649592451101, 319.381174865824, 337.565054535332, 339.970714471868, 368.365517791333, 336.524954776573, 361.504685773603, 357.289175768933, 338.215790890255, 348.667915146011, 361.388240754145, 325.401295538209, 299.154913061805, 328.18827255293, 348.76604357426, 366.359539680597, 336.439330562722, 345.219344685861, 340.602679861317, 326.536219234756, 327.145670046029, 337.419078604962, 342.629832753184, 353.469202346596, 329.105622377289, 346.527014263635, 344.645340210814, 373.57877606869, 347.601581902582, 354.222694822921, 318.425415081021, 346.253437745014, 359.488854749919, 349.244192714635, 355.351295984918, 348.540431366536, 347.257388807706, 347.120449336748, 358.492324613919, 329.953393817351, 324.81026745659, 349.059813752236, 345.834439564318, 331.810762540437, 293.203961026369, 392.263814172108, 322.834459931829, 330.462037844909, 349.773595383281, 364.337856284255, 319.562930986827, 355.842558312569, 335.739473424447, 354.031294933414, 352.232233555835, 358.012371955171, 339.128640928607, 377.216882660548, 350.511220666408, 367.352798872372, 335.306884722977, 329.157977959721, 345.643794919789, 372.178052151638, 324.337167828947, 360.577841276526, 338.780632320973, 333.994708531528, 330.357955348494, 345.252019994298, 336.285610936847, 313.671247810464, 373.005011979138, 351.751222984729, 314.236520957777, 368.529897334374, 352.933997820987, 334.888996025107, 342.383596760006, 328.449339902377, 323.527843990503, 349.727815637196, 323.065456680558, 356.02941205456, 353.075909262528, 340.773081259137, 339.203199636848, 329.844526873769, 328.804258508324, 338.537378972254, 366.957851946366, 323.612047770218, 340.292563293603, 342.849852257133, 332.265429055028, 294.968656084207, 361.597846979086, 335.817835108615, 339.223590311856, 365.682073071637, 371.596553866317, 325.96867789412, 308.366011121719, 328.52574013345, 373.930006877541, 344.545745490647, 363.065777784482, 332.183355783958, 358.806675344953, 357.926260446416, 344.419398289748, 334.276383587756, 351.20093934941, 367.581683971922, 341.916230767553, 354.012010078464, 344.636342174438, 362.549059985699, 356.482328861291, 315.436089512772, 340.02985300162, 351.822412125956, 349.792110255567, 367.520891337932, 348.428779978882, 359.662437345735, 364.229958881866, 331.179657703762, 326.433821544445, 360.660595459932, 347.183114433423, 353.55566176123, 351.062009056982, 368.310583682942, 330.00795576149, 341.680439187277, 325.061972217439, 354.337320165566, 329.388492214919, 369.952469414622, 356.972483377234, 359.426258054191, 328.449053407504, 351.655861154311, 358.941105330347, 321.297061407311, 351.397537610024, 367.461390903996, 346.671533901118, 325.583040036216, 364.375088228263, 335.524893211723, 311.677757239444, 344.284343367908, 326.86751442799, 339.398230881106, 337.722665448081, 357.064430737877, 334.962293039641, 337.338102786579, 340.225540900834, 338.102249735019, 331.893008268511, 373.355616283774, 345.555806273242, 357.765328536649, 362.673250737257, 362.663896053156, 329.430220905223, 327.182611345502, 303.140854765687, 339.540786355517, 357.709609315111, 341.153696611491, 319.007932004449, 355.368886230815, 341.38319363377, 340.564608024146, 323.428206482595, 330.801281278127, 316.298074301051, 349.314023507549, 351.327213444, 351.104020149677, 366.06722157805, 335.750739787486, 354.490477353082, 326.204229112022, 328.828435827823, 312.073658815759, 316.37855466923, 328.119609653217, 354.723911248768, 346.409261930623, 345.873718431854, 365.135688480271, 349.715563575809, 360.175162063509, 334.532602948933, 342.944503226381, 338.113813013936, 349.603179760799, 339.642770612063, 336.112745613452, 332.454229604608, 338.709255488865, 339.950442758146, 330.313162001006, 350.195957076109, 361.972026639328, 351.915753080904, 333.728994270869, 336.962422014046, 331.742186668459, 334.843370575006, 356.651372508103, 341.701910645646, 353.554830877155, 351.682103155418, 340.539203453445, 342.857902430855, 348.947890871732, 364.507674668962, 329.200874050394, 354.497203976818, 361.445447926438, 299.853474030762, 342.952575712004, 347.974738132493, 324.380804265492, 354.633487599964, 341.678594860507, 332.768128709459, 353.842204472339, 342.556211364963, 355.500521653769, 353.129673966681, 347.659982013822, 336.974160420824, 361.210134924641, 384.333236778467, 324.881786504838, 362.021538072926, 350.648557387573, 364.13224484602, 348.008248566745, 345.404216295079, 355.029654805849, 334.463826212462, 378.461631083791, 365.744107917423, 311.488422256565, 341.73008487282, 346.554577691239, 365.464293940473, 344.778519096883, 344.458229220805, 332.431252459307, 371.019352348027, 363.067417459995, 354.721277516822, 344.446524103008, 368.470167619504, 350.702721664682, 346.439979628637, 336.777599614387, 342.234872507972, 328.720636516129, 326.453880127317, 338.755964670533, 333.215614079723, 343.742909199201, 342.283318160608, 347.188271294288, 342.887732480982, 343.423811972058, 341.722323832603, 347.775033800955, 327.751020773397, 335.734695137162, 318.39819619066, 346.227196298137, 326.379660453207, 345.674286249315, 345.445142163627, 364.027503392572, 366.521787285213, 332.982011153993, 344.708609180745, 359.821023865445, 391.576500094988, 328.433595085953, 368.45817703765, 363.691864498405, 337.362980873083, 345.565089030016, 344.782006592392, 357.745156944023, 365.792231156823, 330.916921148919, 355.232279321019, 334.133668952137, 351.580533277122, 344.91862445171, 351.816644761852, 331.631003390509, 351.333651433054, 336.082617063555, 344.206773917813, 332.451373606791, 345.143118736083, 327.08929936872, 332.600264983164, 328.392461303352, 361.699558057825, 344.469427050656, 337.813755971066, 306.17351412302, 341.007117498, 341.982644030678, 313.895719044686, 343.469694718177, 328.158784912465, 344.944862560336, 345.731208824637, 340.547816364362, 331.561325544142, 373.624927847611, 339.551506704835, 337.238436730811, 335.419311857494, 340.76943728429, 330.217629570737, 338.118762623185, 336.351287307548, 335.020119202166, 336.340824515432, 333.775147676589, 363.516825871469, 348.187598387591, 356.065315565713, 315.02525254494, 353.772560232654, 308.581614750115, 338.516295013906, 351.77415175427, 351.329509815906, 352.4584892333, 375.664417675537, 325.117617533755, 340.783844056393, 344.753923566773, 362.446321001681, 369.518633938731, 339.579297652408, 316.710181602466, 337.962690733804, 360.330542478164, 371.029547612835, 361.380211172064, 332.488699030037, 360.315063949318, 343.521635886647, 333.134317502705, 354.381714471234, 317.163428566457, 357.801074837593, 346.814519986044, 327.191191086624, 344.151945317418, 326.522378285051, 322.574631707649, 348.370333126332, 359.82626698713, 359.308054377133, 356.967350909596, 347.514518497709, 310.703924192422, 371.607562708027, 319.507043390867, 346.851354773104, 313.66959935664, 341.869776842537, 332.529206170311, 366.878308986279, 353.839666247943, 362.488933259459, 360.933018918139, 304.259869132105, 320.93036052244, 356.058976184172, 373.037595380854, 332.501872700066, 299.942022601091, 328.65116717273, 346.686735253124, 367.543334533378, 355.556012409269, 348.159682688188, 342.687127600167, 308.753343319963, 306.05145775889, 371.745540757549, 325.245385441764, 316.040815465734, 336.419079032551, 320.748044230928, 362.41391810488, 342.620992277214, 330.939535929339, 353.73814791757, 340.566408376821, 334.230150686224, 354.231735028373, 335.716086171091, 349.284223695686, 376.572969960096, 338.881617708549, 355.778748156435, 351.412548005713, 318.538349047102, 342.739635524596, 367.501542822118, 349.61636901757, 338.390592153719, 351.833644141435, 336.462795936782, 332.777188754344, 325.127311661877, 346.535457013507, 301.226017877987, 367.590859514231, 342.064548382851, 365.893673940582, 322.001587885396, 285.207989724266, 319.855035800972, 313.029105049165, 351.676646066729, 358.236642817484, 366.119662668761, 340.310516288084, 365.372325035012, 355.476817396728, 346.914637899545, 334.953039618105, 333.346426910081, 344.777431530623, 385.609626313506, 338.476521277239, 323.091996188447, 365.021838539129, 356.504051885357, 318.350011024, 357.442598826825, 314.813598685401, 321.531715299304, 344.867071328818, 359.694508070625, 331.62923191668, 357.84460208965, 345.48481155671, 355.947652270753, 350.023881551969, 349.609330256825, 343.62097329323, 321.148597887533, 311.807804196399, 344.54488085759, 349.146360123355, 328.878328473927, 343.756381595153, 321.386925291805, 328.358048368633, 374.835142090658, 341.911821499133, 355.231208358458, 350.43504592209, 347.458791524014, 356.604816689285, 345.87439898635, 327.558693828084, 385.98869516987, 323.700728021581, 333.712989886596, 340.394226440741, 326.865971584434, 364.461099686955, 331.937456816744, 342.999168302002, 363.566217293976, 334.863310165847, 337.883440136712, 352.193474122601, 345.612501826057, 341.395317325285, 343.931861505833, 370.926482075427, 321.439881347232, 365.693584208483, 352.213883537907, 351.821070113191, 324.736930349708, 313.650129841945, 348.288093710491, 351.179435796184, 304.843142167651, 354.498326130929, 312.424591517544, 333.722188318417, 343.263463140937, 361.300846914441, 324.892639455554, 312.792707283539, 340.541501055291, 304.683739114218, 355.018862100182, 315.734099719797, 351.321544005944, 328.377859004142, 336.995898972135, 342.740836747184, 323.731691847007, 359.938057710203, 357.398658944238, 351.234500877695, 335.156203880233, 342.105412674803, 334.796386344821, 362.596389157314, 365.488869629018, 339.485684571887, 368.134169288769, 324.158024406014, 358.4598107371, 345.119992544945, 342.099612498169, 366.067208149046, 341.750113783278, 319.449322879453, 359.494990487273, 341.914782626125, 345.949189763403, 335.285763214176, 351.548660678514, 318.819887038522, 334.721923435527, 323.613396260317, 347.142562424261, 323.779778159898, 359.908312982954, 326.963813113109, 354.779494240448, 339.668395438123, 347.709189266519, 348.021300808325, 335.334523065106, 351.353421749021, 359.513276803547, 343.446801952016, 333.89731149125, 353.430060170842, 355.363880679735, 362.772264682237, 328.078939914115, 329.207509736334, 339.689993200411, 361.974286501902, 338.624029938243, 321.770034639966, 394.283157450828, 329.848318535149, 335.608454530754, 360.551862894974, 367.913419865595, 354.691798139547, 356.614781067053, 357.449421430503, 316.546888224308, 304.702947317214, 323.543333038683, 346.143265765064, 319.021080452894, 327.616006440203, 325.53583827867, 350.136216900457, 343.978823793478, 333.979300171212, 322.484129560512, 337.318730639448, 345.275915715104, 364.928342301102, 313.480632391979, 331.908444417296, 339.318280102253, 359.285675671074, 335.52944301677, 332.424999181026, 353.330532286375, 354.759767914895, 381.044437437683, 321.053540097866, 345.113011587878, 363.495574175202, 362.159968213651, 327.061179082101, 380.137569089221, 316.080962035236, 335.08326929361, 358.63203499778, 350.176483813229, 368.885610366895, 328.06201791718, 354.59670959496, 341.78241018813, 341.174326624351, 349.86833401522, 357.165119981946, 345.297135122865, 328.691022793818, 359.285202447459, 345.668113645671, 342.157562304958, 345.032249961386, 348.263449262417, 312.414622543705, 352.108642029557, 347.2790859786, 318.402293648684, 318.489287482866, 329.285320935081, 352.650947264026, 334.873864819931, 305.284600569253, 323.878037334772, 339.601083504158, 340.25436731973, 348.659362919634, 334.397693597416, 359.512164046728, 366.030782027442, 313.868492188887, 351.298693526231, 342.468430332867, 343.276122562616, 359.68895652187, 361.729580801606, 377.207781284954, 359.8569830662, 361.161372739873, 336.542265189295, 332.357488377596, 343.340690205834, 345.23110724961, 322.3158058635, 333.317978243922, 329.927456076717, 353.929769279763, 336.618048514881, 350.682548575583, 347.292974760686, 314.095294192176, 349.420176759121, 361.119885089424, 343.759322813349, 345.686824860782, 318.73210823302, 369.797917074184, 323.485701016043, 344.147312366426, 345.359061528083, 341.61791320024, 353.418634665612, 336.316632983954, 361.404810464155, 359.956377927498, 353.60261555185, 334.164779673, 367.57178386854, 345.554481121483, 344.180812861908, 369.564230456774, 330.146165394991, 344.804820960626, 341.021019849914, 327.714487722442, 343.136744684183, 351.582579919958, 324.715849334944, 359.293365865407, 312.683562856825, 349.217215813831, 372.0776307938, 350.439059199966, 303.588620506626, 319.549001232398, 351.185201211829, 334.445503201536, 368.733548233635, 336.329240124964, 381.356703273649, 354.212427390689, 346.97899403253, 372.331329976613, 344.059138435073, 350.770877864014, 325.812844503478, 336.753084090513, 353.238100891292, 328.253732179293, 340.814770833449, 351.643914753059, 330.12159289446, 345.811623250453, 340.671390664675, 308.824145174755, 339.877211152426, 371.360989528355, 345.877738785793, 349.289816698061, 334.935648611665, 344.981923059404, 330.976089551164, 337.879503358809, 363.789093113173, 373.469401561926, 323.092622605757, 338.125558687378, 363.95994196006, 350.330958180435, 310.732601600968, 367.821551404292, 335.225530234271, 367.848472877376, 320.814892757607, 310.609047508701, 373.870458449184, 300.380822855952, 351.315354532272, 360.665282689411, 335.905240629648, 351.838167649238, 335.407860849644, 359.894117347746, 350.737589743248, 360.970078143962, 344.843968347035, 357.809805490799, 316.318452394458, 329.30737274461, 314.285347500416, 338.745080750207, 352.177505254996, 345.40049818073, 337.589030176518, 377.745357077835, 330.520460850906, 340.456789215863, 343.765604366633, 344.260669281024, 352.87286103819, 334.915145982135, 348.130809849048, 378.598925575501, 351.880305324558, 333.622902751464, 361.099881139911, 342.869353903545, 335.865285996946, 362.767743133306, 338.997079462769, 341.341815803293, 350.371999934324, 350.7052601997, 331.544606852894, 341.389560677711, 337.338322558229, 377.680111180544, 353.872006760896, 336.979673305345, 343.770861578454, 328.612403895824, 342.604729861196, 342.967686964812, 332.477109609457, 341.414297606232, 347.358003631046, 350.696857953075, 384.624410388288, 376.95606443671, 336.407902355729, 331.301314911732, 360.823338006253, 351.93221873588, 332.990077354069, 342.636282462801, 350.843130165652, 331.240912993725, 355.901052888961, 334.139165716869, 348.843696177936, 351.584179209799, 348.003132253685, 350.140577249107, 353.607239762098, 328.834190091697, 328.23598932482, 370.729393685636, 379.364795977375, 358.190393423984, 337.962933828309, 315.079950234215, 333.300538321559, 333.617692854823, 348.546076479264, 345.549675635914, 342.362126092251, 336.161530984179, 345.717539661314, 342.749462828385, 362.554356989029, 325.677255066239, 326.58770653912, 349.142652767241, 327.276386546882, 313.623022611569, 317.990031916527, 324.956260437066, 325.07246750668, 347.709480635602, 349.084352309616, 353.639596410139, 372.580050772188, 363.781807649634, 313.534964561087, 364.244160712644, 336.878204162626, 321.295502625286, 361.062444774674, 337.25521512074, 318.705633882122, 350.549492799681, 333.626228743099, 340.109940112951, 362.002665617556, 335.464412095464, 316.723743593825, 333.510274575434, 325.855519252454, 327.643179578392, 333.333928612359, 341.750237263995, 313.215016130902, 359.209828360739, 360.460415648039, 330.097158821812, 340.606530927482, 346.257237036246, 345.136048047651, 315.770271835915, 344.210329308543, 343.715087519041, 296.121094121486, 351.996337822247, 344.40399769566, 335.642101360037, 338.074727865999, 329.039365055313, 361.28596701154, 345.155996549397, 326.430326519041, 329.069313049665, 326.075996278331, 364.808797633922, 362.283569955947, 333.890681211172, 329.283992977453, 314.890672537556, 325.678015057239, 336.243447717777, 326.539300018148, 360.058676938519, 350.501427113183, 338.630476126119, 325.531971844322, 359.110506200092, 350.828733021718, 335.951204798093, 358.209392870203, 330.401587386033, 343.104095731274, 357.248576938076, 339.320200072839, 313.535919011817, 360.509167231812, 345.797158509563, 325.771870332997, 390.840196764087, 352.318416791419, 355.278302708272, 317.390081513452, 360.652957435947, 327.153832648039, 336.988643866001, 329.610236676507, 369.165469851296, 368.147186778431, 323.197720365881, 341.19710820173, 343.757092668009, 357.596808931607, 378.37999616047, 351.545658744333, 345.287328397456, 319.70641355741, 367.706052890147, 347.525335749591, 358.331995853042, 354.43086683361, 375.748653070861, 352.62533336187, 345.809101106094, 366.749100796283, 366.072987608438, 338.399852364096, 383.763393923216, 336.645222603541, 325.161901055383, 348.747135734393, 356.61144328314, 323.266425870876, 370.549292118414, 356.740330928621, 331.963445887551, 302.588689731269, 346.998457617626, 333.901528963454, 354.488168981564, 338.109848197433, 348.611361802074, 353.675963338703, 345.846726208019, 369.263847221613, 344.830760366434, 356.764506582083, 349.909497344568, 338.371104760749, 330.190109132454, 330.229094268007, 360.234524799968, 348.522034854883, 320.784652289262, 342.989117625164, 356.888661364873, 325.202730739743, 333.060046912872, 344.713803224344, 338.929622386037, 337.808679424737, 339.750239474466, 348.941502149419, 338.279099981864, 327.555412457204, 365.197678373225, 327.210750843947, 350.685056293707, 339.906790529528, 336.162317158813, 338.260549948932, 337.275828324126, 327.365677752824, 368.5959935641, 326.535373493584, 309.671381716804, 339.290981710499, 352.212419596607, 337.204791242391, 322.589553930177, 325.199147984829, 345.441274464424, 359.231045086517, 380.994936734854, 329.080975633153, 346.618885510764, 337.9790195113, 346.508451096, 343.633423897543, 323.395635888873, 355.163086390343, 371.612457001222, 339.162337668162, 342.164857250192, 353.688776445847, 330.928558164274, 359.081774498151, 317.115292905563, 337.757447163581, 333.75587344865, 316.665121087133, 349.994999739378, 352.252559397113, 328.517491333959, 331.040553669992, 338.225746891502, 350.467819559727, 339.668639230255, 306.262240737371, 353.641769443599, 346.225202103979, 351.749796861151, 342.918899576347, 346.2685449341, 324.265877556568, 339.416950985141, 348.020388767265, 311.542656877767, 341.636201220158, 351.995077122631, 339.329498557271, 339.520487206434, 375.356668631019, 337.458228763654, 366.486605781152, 333.24589889034, 346.684107976927, 316.483003857663, 329.185528108301, 358.703618369145, 333.640659384957, 362.740959308696, 334.871807827624, 375.715190350513, 338.511938230439, 332.400866793894, 320.77290176414, 348.39379439865, 328.884555142352, 371.709364755305, 347.219769903251, 313.605748974311, 340.913279629175, 357.900406626449, 336.987256650963, 307.681937827002, 340.862000902103, 345.40990907372, 333.247902096779, 347.663861415085, 330.348562921958, 341.253770980095, 347.726980195175, 318.270238431276, 330.298460098025, 357.328350501585, 362.087488109538, 352.437488725078, 333.185766208883, 337.20370993714, 353.229512367935, 351.865681727129, 340.147968490843, 345.677128768545, 359.384013944895, 338.365137840044, 351.227482114393, 362.18980162971, 332.516161061041, 356.327898964322, 361.839665457359, 364.07811685386, 348.135923109029, 365.099960168198, 351.158837303041, 344.58130428767, 379.898750946862, 338.017456428895, 295.881780234738, 329.91539957602, 343.783654982946, 326.599775976754, 345.595740468332, 384.293023439482, 331.630618557697, 365.373007535446, 357.683711789097, 363.658513015773, 346.376829503656, 346.0948373343, 345.208143837007, 325.971059931665, 368.907503545751, 349.579414320507, 340.943348869379, 347.562142915513, 341.706788599812, 320.715933024923, 371.149107265016, 334.388004276932, 335.833865800917, 365.605306904286, 340.62501286039, 373.432140060376, 367.272221770555, 344.975285284573, 345.505037042597, 325.808500721874, 354.849639396193, 346.280779081247, 346.330053417665, 317.159457965019, 336.995496673413, 367.917404863179, 323.60511872407, 342.173344830301, 327.825864632752, 327.452011889668, 331.842559063684, 345.34698149818, 369.644781399979, 339.777619767931, 305.458592508523, 332.413029435161, 383.352892533727, 363.525778638828, 320.821846099112, 356.831900567353, 312.510972492885, 360.12352560124, 337.360630991472, 340.075262049016, 323.532519803108, 340.508030046574, 339.455371136097, 354.546710198111, 387.091093855887, 358.356910321343, 348.618030574681, 337.404731774124, 348.559784928184, 355.557508464529, 331.285074290753, 358.705468117034, 342.322866330001, 296.386305240064, 330.151982247583, 353.314800830295, 380.540836820122, 329.44257854773, 381.525219289266, 352.645740641678, 327.649700125041, 319.866832514019, 359.738745456766, 373.625255733368, 334.351676046908, 363.299479145264, 344.260868404702, 336.091317544693, 322.419829083274, 337.268731754619, 351.281283427357, 395.450236605117, 329.793994767996, 358.150365892144, 324.255084974498, 368.417478304922, 348.371882566517, 374.004159364775, 336.714056173574, 348.665820957061, 342.665094036145, 373.141006618467, 320.949228024907, 356.549555030826, 357.819651907047, 345.79074160256, 333.771253755416, 345.393874132341, 333.002060491756, 335.760444036042, 336.207815946461, 355.30526866532, 336.724314509622, 357.930059103481, 349.726770497506, 370.675592847756, 364.76536304661, 369.793155527554, 369.158718918251, 357.510290645712, 336.323979181335, 336.848434045026, 341.685493879545, 365.917633988378, 335.464396494923, 328.360595597569, 342.097652127784, 352.894992802265, 338.431624510383, 329.67085600973, 357.903780033961, 351.736021857626, 360.104001860858, 388.488221143189, 324.315795813977, 313.915884994262, 345.25988121362, 323.38689388593, 333.021319452664, 354.621522459192, 342.365994878154, 337.670592913487, 344.827394353959, 344.618903168713, 340.676324769007, 345.732441319651, 343.070464819549, 358.496619565574, 362.818463255667, 374.510543756058, 348.81070329415, 329.451353079685, 314.546349563193, 322.929869458455, 342.759220688773, 312.706141737163, 351.289872795442, 366.601828066945, 355.627471851328, 349.053024434065, 399.746619422863, 329.132910809656, 326.594498472887, 369.707952803293, 333.482968037768, 344.561658465205, 350.024116433065, 336.64219330599, 329.002858671562, 322.322264525061, 364.194461232356, 313.103775865512, 341.106486800679, 332.605072369021, 323.652971689508, 343.896929313917, 368.153541426438, 338.494509877657, 356.529063511503, 332.330007633423, 367.395066428558, 354.263697226415, 349.628557502508, 372.701057689844, 340.523421698557, 331.541888583215, 321.855964533591, 338.102386665255, 344.649207802581, 360.080518643123, 333.492621448167, 352.825948602293, 334.488307155872, 314.264411395091, 350.941399289435, 325.948218958228, 355.078297841275, 354.279903703199, 333.909449719581, 340.793625824578, 348.764711197891, 361.704660439328, 352.389821011876, 340.988977170812, 320.349528057399, 375.270457822221, 323.859528351864, 345.160375496269, 334.394656975336, 357.347454507881, 358.933083677501, 349.259579271765, 358.809206377728, 356.814917568535, 343.744671314188, 346.910062567965, 318.016346329689, 343.706398269734, 322.747610997429, 339.856300488028, 318.584369837367, 354.67370818569, 347.998204502872, 334.338529277911, 330.86303398906, 318.032222173801, 321.532093451158, 334.590835595949, 344.567520333676, 329.082863862664, 366.204770859674, 343.457994271637, 363.125469857941, 328.264114884942, 324.039408634551, 356.968690617703, 325.274359103406, 339.66266656468, 348.106680257598, 343.636126473018, 354.11720567205, 329.206820557432, 317.449954619504, 356.484037298494, 357.073584259057, 324.413765531854, 362.42209075123, 315.056338867392, 347.118534491263, 320.978216727322, 334.253088829409, 336.354984058746, 344.473335398546, 336.586214735179, 351.0440906898, 334.087322632166, 327.32416353738, 360.903455524809, 334.584186365139, 342.226019888383, 339.339632402276, 342.425734256584, 352.202553692122, 313.924113764754, 356.185036967669, 343.322574268227, 320.611891182404, 328.386063670385, 340.4991073651, 348.572466026401, 345.487708437733, 337.630551698095, 348.027443765518, 373.851775292752, 354.264415192487, 348.568416942459, 384.956560375535, 358.164333485361, 370.879039637051, 350.014824142912, 343.194695059443, 352.712959312652, 315.326009738392, 294.132478048268, 337.540044855608, 360.900695655357, 353.503734736721, 357.986593733188, 331.331489657868, 333.429484812652, 340.510058550985, 371.559070373592, 341.379197056765, 342.07378292965, 347.514212672582, 319.142252007257, 336.068844690555, 347.038011045089, 348.822755080718, 338.728353009851, 323.605629454175, 329.173481898508, 366.570749050574, 339.627456586478, 348.035472949322, 323.177418266888, 315.884007622402, 330.389592435705, 344.577802301842, 364.026336209795, 336.167102756049, 330.555857690836, 313.952616356717, 340.428509686272, 340.966100048441, 340.697900048104, 333.675766868832, 313.593549311318, 341.820644363407, 347.078408072296, 375.866444204807, 335.41197827533, 375.656360503697, 334.308868107302, 340.027655115123, 347.200488564522, 358.140486968927, 380.727051490465, 375.934512453818, 316.1618894659, 350.351589862672, 325.745699089045, 341.584656969336, 292.128761368206, 357.030754712543, 341.187468618546, 355.042215293415, 346.578439336305, 350.738209217035, 356.577701702345, 337.366747557259, 332.78858364505, 355.466138243717, 336.17678599053, 321.952849908945, 358.556719599696, 347.072209995161, 367.984028432213, 362.355014175258, 318.430272465963, 323.691298309121, 332.124373292888, 327.812283052767, 326.254604790807, 334.636846207717, 346.7903062775, 337.846506532979, 347.74490732941, 325.114544776291, 336.246902421298, 333.068675385079, 330.163701608958, 334.300664334559, 346.482984655468, 351.516196727359, 352.0540835608, 313.375783780382, 350.977355646449, 361.862474601411, 373.23376067652, 353.61871869161, 335.53501060066, 352.477630393916, 348.008111514749, 346.877790455301, 350.261281677925, 352.565420796148, 322.388257119396, 365.918173271798, 338.944607269269, 354.212088810265, 334.945641065004, 370.137317006944, 379.723796929137, 351.710418298154, 350.429940584418, 343.456977815089, 359.313933065195, 365.37825234722, 339.517152356327, 318.563902775944, 348.345227318774, 327.450487276602, 353.954466481606, 350.679959864102, 366.609501575495, 379.958005698499, 337.780502402537, 337.83229415544, 367.04251489824, 329.511030013612, 346.401716890469, 343.560252859114, 359.653903138347, 352.010573478494, 359.703542607462, 335.322396167834, 375.612930942283, 344.497241104325, 334.805952951731, 351.538143849397, 333.704415983237, 370.302350064082, 346.088680746533, 358.254448551939, 304.371011914805, 352.475915413277, 313.179596552589, 335.46265986246, 327.262063755918, 318.455171168343, 369.022161912661, 339.457270535763, 357.854413228089, 325.180719232156, 344.97178727959, 344.539587207064, 374.348284785031, 330.619402427588, 330.974165965086, 359.351636122122, 347.407522565024, 357.753255057764, 352.805055313465, 376.950768146714, 328.230406569756, 333.589690105518, 334.343699268109, 365.921932515765, 352.314692727884, 306.743677691694, 364.348007779971, 351.369668571365, 351.256090282286, 330.549508623892, 351.424524967855, 349.245428441883, 340.351102862578, 345.753332411053, 334.909505572461, 342.39729579145, 349.34427668994, 335.716291538945, 355.881604141798, 336.754964317719, 359.193959969336, 342.652403171883, 317.477234604589, 341.183496562125, 345.496412549361, 326.179555456091, 338.767512727092, 388.342198978473, 358.890000156232, 344.668411181676, 330.723120955185, 341.79191163562, 330.509847072453, 355.667965904533, 334.188270551064, 376.902600364504, 372.358861796541, 345.911017838993, 339.958914804784, 342.527418542353, 342.921828479443, 340.730254469066, 342.98241939018, 332.238830044149, 364.34047365063, 363.034460904976, 378.326040130814, 334.465308737403, 323.326171586151, 329.995319068419, 383.335797489395, 338.976566582085, 337.732965771152, 346.330838114885, 327.547999924263, 381.788515844632, 323.254182087607, 370.681659659366, 328.227127225984, 323.726849982208, 371.201774416927, 340.209042240965, 347.30636881226, 329.727628054249, 350.863066831766, 328.489209900822, 326.547999322624, 337.786637999058, 334.244854530655, 337.538002173121, 335.831113937073, 342.133478789975, 323.817914258267, 334.222921256967, 357.967212581349, 358.385244348766, 355.732221017385, 347.686660044211, 329.234550122069, 335.0828673661, 321.502965411066, 330.581390714467, 348.688753993433, 376.295566863448, 324.268192941255, 365.491099479574, 287.033941210193, 347.017192342731, 348.167736700539, 357.749830541153, 324.368876236164, 350.343216829781, 330.193480087856, 338.791799699324, 336.953347084852, 373.777286248142, 334.443243555093, 370.633791565391, 340.431796051626, 331.07178384752, 329.19790877962, 322.994091776631, 326.3845389855, 327.640895619904, 321.081363113441, 348.237052928561, 356.499484471699, 354.56258257981, 340.305790458835, 353.340146326903, 330.099135236276, 331.548378660899, 334.109964308456, 340.565252980214, 326.042766488685, 338.566884492143, 349.840181378796, 298.186841986507, 330.28356006513, 356.576342362058, 337.468440856063, 335.44521015985, 332.517486454838, 325.956785332827, 345.195119309971, 343.592073799446, 307.512580080943, 361.115504555068, 328.206443776119, 359.930861753833, 338.125876820609, 362.45784520329, 372.222310127091, 330.076324428324, 367.197426708245, 345.603340788632, 342.95409156457, 341.199979371645, 377.610980728853, 338.740709864475, 331.976355361868, 348.341790263964, 339.067876760212, 333.045281285785, 373.041345223224, 369.25320814385, 345.411538163508, 338.218961362779, 337.309093000612, 376.870169463669, 360.741294765437, 342.927957591056, 342.919757770801, 354.574355556058, 339.074025921859, 344.992717387762, 319.730370390751, 335.149422135024, 374.911662937241, 325.82817987291, 331.596956926067, 339.350516315623, 312.902414807875, 342.730206453709, 340.179241014727, 342.406983370399, 371.60154883847, 317.803650146854, 331.004294628839, 317.933103492779, 368.383283389644, 369.888694709957, 331.869304521333, 325.6071543819, 382.933541266255, 350.324167244536, 350.995947761071, 336.303595898082, 358.207819746181, 343.600639191599, 329.62254321572, 344.384271043457, 320.586250242913, 314.406649790669, 330.348548667539, 352.913404099252, 363.368854233169, 342.213544997906, 334.803989348462, 340.675742462268, 357.949294166981, 352.367482198761, 328.255395643061, 358.8114426431, 342.062072007259, 324.054841908381, 338.78498000052, 337.399169768714, 315.203204938992, 360.433600910743, 318.895202202503, 347.277162924557, 334.389826058333, 360.863376836393, 349.576637979893, 327.288352891816, 340.095527621025, 351.226771184314, 331.114390854268, 350.893459530859, 358.346512305388, 344.631921482917, 359.262507544084, 351.311484808414, 370.120302914049, 357.072080258182, 346.598534809659, 330.935353540088, 388.305029221644, 340.493401367481, 333.938408809545, 326.432353979277, 319.046190695962, 334.34473198027, 332.721170729373, 352.395635672096, 349.033089343569, 302.30180741446, 314.03235437599, 314.660354969078, 326.589777614086, 374.863926345696, 362.355087609037, 314.722542175624, 320.033579520158, 401.159672822824, 352.176583157242, 332.491198951317, 355.244377503167, 358.818402070339, 339.412560083024, 348.72384108765, 329.591191050788, 341.853971055638, 346.628421065619, 342.240808008054, 342.627618436235, 350.994893503034, 332.544704830601, 347.031973794102, 339.286833071234, 343.567793472871, 372.272768844368, 350.549282813966, 346.630349272281, 356.849046485858, 382.964587826886, 338.89321017024, 321.859935842781, 337.106130778516, 362.525538387143, 337.03858543168, 338.60067649406, 333.881882139167, 346.792443524016, 354.662079957147, 367.126383291448, 353.436526692381, 312.831658807473, 324.785150695428, 326.411566127492, 322.407892887797, 365.985168757049, 355.667656685893, 322.077519993985, 342.222162238364, 378.163156588453, 357.326276103543, 342.498244792933, 346.120016294839, 330.074509816821, 316.4050436077, 325.33084281569, 335.96802324204, 360.242760380179, 367.5063289074, 319.618454413534, 327.55235530174, 327.996001358207, 331.322603658185, 315.937978909141, 325.106914525403, 351.026067323683, 321.843902859413, 335.958577905622, 332.047848495508, 367.544369872674, 350.584365593815, 389.942374256747, 329.431420779864, 364.017444363512, 322.447737053712, 325.687730166297, 317.176226871044, 341.797658705114, 362.373457625511, 345.110497760761, 356.216291512627, 363.381335317066, 346.679349253104, 335.37989341057, 343.106945642227, 331.387451008904, 332.030760409914, 325.82091744435, 347.141867052655, 345.360383951169, 337.202837765114, 349.03505169498, 352.002482562965, 330.969903001291, 315.646861101726, 354.835806707703, 347.892562068516, 326.314474808216, 381.896344691517, 378.330991261131, 342.263803726648, 336.37654172963, 375.852014194484, 336.761192041562, 357.293138172854, 352.684131702495, 372.91127867091, 345.844068537279, 320.128960023295, 329.108037271715, 334.980323177271, 349.354395940592, 356.172938087664, 361.055413597191, 333.628123984767, 311.989326221106, 378.841636029239, 343.322550424856, 332.311606102268, 366.412847968018, 299.548414433606, 361.955965943084, 377.169118977576, 316.4374205006, 340.310852509148, 322.655644510067, 380.259076345255, 352.701420663087, 328.267105870331, 336.548358043265, 328.264293330941, 356.2567568067, 331.877025556583, 342.719451355187, 352.60531519136, 353.046097839842, 317.88490256805, 341.776919509277, 349.062180681709, 338.29341646134, 340.764858888121, 346.979149337645, 362.134701108398, 331.997276062861, 307.160906183651, 349.664337131721, 341.446156346336, 337.240022435106, 344.397109309197, 352.975871770851, 359.628701253478, 363.679740202647, 324.61999439167, 362.484079818708, 340.552540231075, 357.99192679048, 327.248590123062, 346.160353066068, 352.994991452026, 356.992127546943, 349.715018274218, 339.583313950077, 336.506477519285, 348.283653283898, 362.597456820702, 368.749861651895, 362.17799197011, 350.005293687883, 339.117550305822, 346.35502820188, 333.337926666682, 346.750789184707, 346.705652901812, 349.537902162162, 347.964957866535, 311.846369396047, 357.304661712036, 342.273744889935, 379.418850553674, 336.252273874629, 374.508233809065, 359.126184860201, 356.776849374079, 347.501658569858, 338.177911854425, 353.2894946856, 337.611941476793, 325.206041108974, 360.236957197299, 375.626313507151, 326.737186569237, 361.348337869158, 346.28026945096, 305.878342301493, 344.124085520023, 349.338969735872, 344.211156364188, 322.662436410232, 320.742710460438, 379.543091759611, 312.459090436076, 354.685511637539, 363.253495536221, 329.443946032328, 298.245394632315, 334.547584527646, 337.316742452009, 292.834320030327, 348.38348852642, 346.096279055322, 333.537978355946, 370.07259837503, 332.938169979441, 344.14729544497, 358.963596392457, 340.247133068233, 339.996691455927, 356.309862349391, 353.628736817986, 350.594331582561, 352.633782287234, 350.872682171206, 357.031166327826, 307.556574268789, 343.303415779407, 328.336755479078, 341.671620427918, 366.466474609812, 333.177081797143, 334.29820822355, 328.780215409809, 334.121735641003, 350.603420963914, 327.683150907385, 340.418622018264, 345.151742109294, 331.900380517355, 347.585290725428, 335.063691371918, 364.354861325012, 365.963289920016, 345.351694544036, 345.904174563446, 343.930263546556, 346.186642771357, 358.784663308584, 330.264621372075, 345.098662043778, 358.983776016766, 332.136108544088, 354.092294512307, 337.760976707921, 312.958209426684, 330.361779740972, 334.672798782913, 319.460187150563, 356.682361405847, 340.213685267723, 350.051990570752, 338.997310483974, 348.662536144189, 351.729235213584, 354.765075786775, 331.951089363904, 356.591292929151, 348.193335773837, 365.443852745777, 342.95848604644, 343.289447896401, 353.064961689275, 322.325903288495, 344.339940501736, 377.693599025997, 363.713134814962, 357.241225003252, 332.233477937129, 333.462938500808, 374.992292407294, 338.018933120732, 334.480458299614, 336.701854039203, 351.017600366396, 321.229008055357, 362.078955990225, 297.927355502452, 340.772865545766, 348.566985587391, 334.96692949171, 338.282818259165, 353.849446981663, 356.753353165239, 330.852552509788, 346.993383960941, 347.186230943898, 354.440646751216, 335.164816995783, 342.842267148049, 362.374279148817, 365.687357967954, 303.751391638539, 357.221282614232, 376.346540485852, 353.708640846123, 355.953499917818, 334.291282864716, 301.89028793701, 398.257410679546, 372.168891226156, 371.490950260681, 323.394917132045, 362.498968695889, 334.263243434514, 327.997839956654, 306.164791342776, 358.580812018602, 348.088274935946, 343.281178041878, 341.6473189058, 335.362878165018, 371.266601699993, 321.480126998636, 344.463546084499, 336.790226099902, 315.736527489219, 355.683357580092, 360.589652695266, 351.78345096827, 353.475987967631, 324.685725190502, 344.717409680167, 342.120798693107, 336.556300313516, 326.842250164202, 355.254522768789, 330.744094337118, 346.787915024059, 338.475233241775, 319.789779654659, 358.386797064507, 351.235190427348, 319.397769460014, 354.948271144559, 322.981231409824, 335.060816585433, 354.013635460248, 351.385041125582, 356.731803114588, 347.392436134255, 335.71140047389, 354.175037468482, 340.453221750332, 359.507633648429, 331.521517157616, 311.368814353371, 341.368306868009, 316.046949633976, 322.427021025727, 348.821258968246, 339.643900127902, 347.244067252066, 337.992854307155, 355.408781322354, 331.836188772013, 368.209530735986, 326.592418877536, 324.414478638219, 372.352199520489, 334.18282915252, 347.393071226654, 317.091673491446, 340.625368590466, 357.561778069622, 366.552419357091, 310.268003232612, 340.934757175506, 344.070363440578, 338.721667603995, 370.534006714067, 357.245157954077, 349.814916651737, 325.120852870848, 344.95345088017, 365.528049671751, 334.688286970275, 355.925047900263, 335.399182033621, 330.864972678584, 320.227782907205, 350.82984310214, 368.107982429224, 327.084073644382, 343.588642009193, 353.855720075398, 322.643437285463, 342.21273250631, 369.082381992557, 329.181258609086, 348.51916439438, 343.625547820998, 371.208397436772, 326.56193047742, 369.059672511387, 337.648030170187, 318.028965403998, 337.774496000199, 332.334521411112, 324.624992522093, 333.025007368156, 331.143616969005, 335.922831890335, 358.117222004106, 337.635235375957, 320.241499092239, 345.776138677252, 337.178943521284, 352.600819350709, 356.043636309787, 301.488971813533, 376.990037507512, 311.233676022893, 361.049644068812, 314.766914426911, 332.537175717411, 335.322414583334, 317.439632762056, 350.444231921918, 323.154417400825, 326.45756266728, 333.926622986161, 354.40232323468, 355.221515201271, 329.724922592332, 336.91986898968, 350.711671940628, 346.393739252584, 324.451266619881, 350.620251699672, 344.990870215554, 334.239978970967, 365.68455559299, 332.96625288916, 356.587682404512, 353.291601721467, 365.085428910348, 356.687705837192, 345.287374809646, 343.07168933308, 361.797923843295, 327.797584552456, 334.196244314352, 355.498079790863, 355.509797218781, 354.75120562576, 351.892100396293, 365.315534003196, 318.173926753967, 344.414970536525, 349.696746922997, 324.718224591628, 341.894616344112, 324.068763342211, 298.025230240297, 341.577378705192, 326.832280202353, 345.208946167236, 340.484406177554, 375.223472706505, 370.007059445154, 375.753581592313, 359.991524612164, 354.974617542022, 326.484232472323, 342.552979975035, 343.871813184948, 346.671594350616, 347.376193793796, 357.677593218236, 312.473448566713, 340.194567258301, 326.172567408303, 363.578208090411, 367.644490303431, 358.593999917599, 351.657789311299, 337.778978015117, 342.582774477815, 341.696453433445, 345.537387002553, 335.46838872545, 346.08997478954, 318.851833659824, 335.110228402051, 323.598343406064, 356.547544883411, 358.334437568836, 316.712995315095, 365.972510537698, 348.251681108044, 322.653296386747, 377.895878707035, 344.740008061109, 325.601356360846, 327.12692310966, 319.59256052135, 344.933207370905, 333.48776113951, 327.532741535353, 356.674195856487, 341.282290479987, 334.970566158611, 357.002803096992, 362.439262745634, 336.776375766313, 348.763206809805, 357.472150861427, 357.491762211538, 351.413390583466, 374.33468805345, 324.554743968348, 338.370832781569, 350.193916135677, 324.516081633647, 361.68547433794, 366.865735020628, 346.791324145403, 382.739465106364, 312.784030158328, 343.908361563277, 364.771141305849, 338.432260667555, 337.506287182106, 336.235003494268, 339.323914857092, 359.45246253619, 327.176136806637, 337.182322912914, 340.294188259113, 343.977280408552, 346.665921768062, 360.402840971806, 340.943256683843, 319.592961483463, 350.666046618786, 361.603265104756, 356.596781220447, 365.189982326693, 318.575286561925, 329.269453700123, 353.469616902115, 344.405748699668, 336.635049038765, 353.731538837206, 322.273877759993, 334.384673070942, 330.665587476971, 351.051798771098, 322.245786604952, 362.155473618555, 356.398405115056, 343.51524061796, 335.851739153501, 321.671044589209, 345.119876576469, 330.8882460895, 354.377559781001, 321.808024602233, 372.987085886432, 355.032826552635, 351.393855139175, 327.355165663528, 362.76912528585, 375.40059707258, 359.627217173662, 328.439610334475, 323.956865062195, 343.559420463507, 338.982677176409, 333.693378290031, 334.962679746003, 332.460700729966, 337.658301705612, 333.302265910824, 334.140482611797, 373.988291949036, 355.656871273935, 342.726216836283, 337.506433767282, 354.89659142074, 371.66395468238, 376.619349452642, 367.680937793947, 341.855382462367, 346.042870930717, 352.569586276389, 364.852164318432, 363.913671310036, 345.397215781466, 330.005769040502, 346.121903480401, 343.095075656211, 311.92560664968, 326.382475141904, 358.813366367679, 376.1801998155, 322.805396771462, 336.340554158297, 345.952363353668, 320.798906067824, 352.988542097913, 359.154322674443, 377.385426064075, 349.304571289626, 351.72069158062, 344.275610468367, 314.580829972805, 368.976624345259, 343.482260395979, 332.69951619575, 354.650763221449, 353.428685887912, 360.984640692214, 366.342934520099, 364.999710643547, 373.735096066001, 373.120300106497, 339.553235687628, 353.079527738369, 377.418253518875, 333.900271296737, 367.471042685181, 349.075967567457, 356.877010677, 370.224327691172, 346.864098266713, 352.645477618893, 347.129023308707, 352.981350638127, 347.480088179706, 358.549340122296, 371.487797451683, 343.439294507693, 359.056535524219, 342.864889253433, 357.534398824897, 354.375795101945, 356.717024123128, 358.699027697364, 328.914160859133, 359.058673158336, 330.512070846409, 355.030984529559, 331.334868254537, 379.114455444507, 356.979233539626, 363.078342110225, 341.883407513052, 316.667466257067, 344.90363129618, 330.753931154004, 349.865079948162, 330.038258843297, 347.616961399396, 310.583211444246, 343.029944510647, 348.984447490891, 346.995994304385, 330.48834565502, 382.003541845974, 337.49703036061, 345.250332892001, 325.963531107063, 341.647730666106, 364.018983104181, 351.231879940442, 321.944832391873, 370.953337506606, 353.373254855598, 317.994847681152, 337.332988060098, 346.444964729203, 322.03270118324, 332.304823082811, 346.989510927763, 327.69926695095, 337.46667559905, 325.690543058412, 354.770254858418, 381.575069615443, 355.289976948664, 336.629236749638, 355.642430924874, 336.834540818999, 336.960158559097, 349.648913505913, 358.934232561875, 385.120140994462, 348.348452408431, 328.700910240393, 342.676052571114, 337.366376977939, 340.160087957658, 340.386693250603, 328.982671017273, 324.261595529182, 339.881581728907, 342.041648502887, 357.470306023277, 348.543420211388, 352.468906700946, 321.710000300078, 350.913389790821, 375.75436933576, 347.449650082387, 336.309340004397, 342.273579091053, 350.269314716557, 323.386202381652, 334.545666359662, 358.836320921379, 347.740079161507, 346.47165346023, 314.776135057114, 344.900354981352, 358.511209842649, 318.286850244842, 325.611734726523, 369.520801634432, 359.001717150072, 325.274619323303, 345.715285961506, 355.69992693841, 325.965615748941, 350.565261310613, 341.607151259378, 357.929691961894, 342.725739643301, 301.820114963023, 356.126072524161, 365.866938972791, 360.470721266957, 339.189954246323, 326.949985205268, 366.860345341584, 347.535287060492, 313.56792311216, 339.215702468941, 327.916337903512, 361.37980591485, 356.694795420664, 355.06102814319, 370.86029666613, 358.467831102695, 350.968540800564, 333.014532418954, 313.725416369617, 357.354729484525, 370.855310648387, 348.071251880975, 356.11927710418, 352.545375988137, 353.981285910084, 375.299200427863, 316.599335481868, 341.233674329426, 340.881250888043, 359.722168951977, 327.22253226646, 331.759816957308, 340.217083621995, 332.834412437914, 346.922977360281, 348.53780301062, 378.445948334257, 338.713984588209, 366.779177338898, 376.643368769666, 372.512586312897, 335.681243514959, 328.221752177006, 351.973062474395, 368.103330027746, 339.22731765651, 369.386775690612, 351.935978806143, 320.381852969766, 309.814432776401, 338.270865024821, 382.546335296605, 303.94049350719, 330.402932786287, 358.471073593887, 339.021793953343, 371.365574921346, 337.728292310129, 344.554989988959, 361.35108118295, 322.896117222639, 345.848090760588, 349.355214025728, 335.501173204098, 321.33777666872, 346.456917048624, 365.790768826661, 341.22602093246, 360.128404112192, 354.568418385295, 368.450279306282, 369.689475512221, 341.495213475483, 370.092119281079, 360.383803101502, 331.435408162691, 314.350830481216, 330.15382166101, 284.014844195192, 336.337904641891, 359.780290442693, 357.745033656295, 341.620573779322, 333.468075904533, 362.415521639197, 360.962933300406, 335.235417829178, 334.453207440192, 346.837116695576, 288.734787776559, 337.641174147676, 347.796665908221, 354.158078505136, 334.15989707307, 360.815940085465, 350.266172233351, 305.4324878137, 356.726378388036, 339.554717769316, 348.208865921771, 332.164601234595, 341.757761897255, 345.986254834692, 378.116276427215, 317.363738596681, 358.44561695775, 335.749704993935, 336.940071016321, 328.166614434138, 348.226141170907, 348.149724581322, 360.761624782932, 349.407399794488, 360.614927155325, 369.799627546973, 354.967992275154, 346.137650714717, 345.835336718065, 360.912387976505, 377.027215436665, 353.304932037286, 335.596167969028, 349.593941236679, 344.603498218986, 357.088072470456, 351.496382076367, 330.182446898415, 319.946160697024, 320.458156601342, 336.136845741546, 341.154089600623, 353.925917691813, 361.280070821135, 355.629218838172, 352.669202174072, 332.610574316566, 338.893131523908, 348.265624681169, 336.983914544551, 335.625630519664, 330.850458207511, 323.358348339819, 320.443012886112, 335.713071125739, 322.976059515896, 351.298506923123, 314.13802129131, 332.455344231104, 353.714383594335, 358.06071871923, 339.793791167001, 355.820036911878, 353.999117343058, 363.339274190087, 335.430011115824, 343.386155832007, 343.718593380426, 335.757701282316, 333.505984234191, 329.004253502953, 301.534163212347, 334.379347247564, 352.01325496139, 340.365772388609, 333.005633966663, 327.484420629866, 333.414310830955, 355.258908782587, 362.039585426405, 333.081248143813, 356.611948811832, 341.554818917443, 366.857012400708, 341.202667563823, 336.805344255916, 373.955115193434, 372.975334850727, 330.666505773303, 355.528267461212, 318.923861681856, 353.711253027506, 352.093302674307, 334.630633695863, 343.485610059505, 326.148214896017, 317.210801674432, 311.467244798541, 323.648502637475, 316.265641693474, 359.334940064004, 357.408710273131, 312.155608687797, 337.149154579918, 325.857653998775, 363.405749306541, 362.8045299052, 368.156134445865, 318.641170594702, 361.518577636954, 325.283540160905, 342.016621704607, 341.825862312925, 353.145625760777, 343.287565337751, 353.677809787625, 331.761787456842, 351.125967736105, 334.49620885758, 330.722087079541, 358.230453579213, 329.176693606274, 351.074075467891, 329.881673954243, 337.257467819513, 317.830353726277, 366.065473013892, 342.336634997962, 331.037538617695, 332.147097698698, 369.69961212734, 379.061466985962, 343.290473835227, 369.363400499353, 329.040713345446, 337.077230298882, 346.159396322014, 319.640262682641, 361.148190405639, 337.199475952492, 329.78132328745, 354.1876745415, 358.380916996461, 362.125631232292, 332.954572000423, 374.947281789891, 317.577903798136, 357.454913484365, 347.059751709249, 330.812271724937, 320.031937124423, 345.19749113336, 354.702631957209, 370.155693370417, 324.975656347297, 346.113915784171, 311.00197759948, 328.277195981336, 328.699733808264, 341.270670291395, 348.456892936304, 358.006397564008, 337.77589735684, 299.877670716284, 351.27551604985, 370.638115940872, 343.708022954438, 363.569520812744, 352.1603030154, 341.457424593302, 332.76691772176, 379.692826330617, 330.348246560591, 323.696651359827, 356.103901554923, 328.064300123015, 343.563858100734, 339.748823221403, 359.639923430523, 345.088066512271, 354.574866376554, 315.645669372971, 344.061012773598, 358.847927534197, 325.307799360925, 348.90878377653, 346.208564910732, 346.794336573325, 340.51078568307, 350.503714018961, 337.381939467197, 348.145114890027, 335.804103873505, 341.178690134882, 324.141028448927, 349.438393720866, 326.345750108466, 370.578346629951, 352.519124635202, 327.355198409346, 330.896218006601, 370.951625553089, 365.493578429398, 344.040867815811, 342.116856307641, 335.323804306021, 340.543787948948, 320.376711526852, 353.740080495145, 334.411772646015, 329.226498430812, 345.661064575005, 352.825172504606, 317.22974258127, 344.436015544888, 343.49942830017, 347.573846876493, 351.296080545911, 377.435899747575, 321.117023692132, 338.243555306707, 335.313311899863, 363.888678231076, 367.200955288724, 356.705995667415, 338.807041209505, 331.505477533239, 354.442488405043, 360.03133576171, 345.415017063263, 348.408038928219, 362.693254661755, 401.915938468808, 331.711753009996, 347.777937338854, 354.009544882801, 349.567942389208, 341.872182159174, 348.797725840872, 338.239732857711, 369.401927940396, 341.775828957319, 359.658543616244, 324.123295793592, 346.379430119456, 341.00392881733, 329.328256021754, 329.762992196286, 338.149078087823, 345.771758410806, 360.455224054595, 353.41174881039, 321.520740764993, 364.487993284921, 312.914696871239, 345.070766418906, 322.620231430676, 361.087958400973, 362.076795913937, 341.541788460587, 350.692462765605, 362.090608304581, 332.031746459191, 338.90242938778, 327.622580738134, 373.021415919055, 324.484252184986, 345.636062169824, 327.975568691089, 344.750106695016, 344.754439742768, 350.865643276472, 371.391836707573, 362.889495523139, 336.091669370268, 360.235327534805, 359.920084307527, 352.482346374453, 339.404474670185, 374.899410677221, 344.204745777479, 343.687724558376, 360.755994258411, 367.10454354456, 347.617909672513, 315.780696855672, 318.630064322315, 365.121249434009, 367.390105568167, 359.469723478646, 354.345635256921, 346.415470877254, 362.881725201784, 328.247982177093, 335.373722206141, 366.618482594721, 345.884982540921, 344.104542705009, 315.695788386181, 319.683898757375, 332.897849677082, 343.769577647827, 365.652125482039, 333.552783538617, 355.827105241853, 363.318379563216, 338.635520245423, 346.871281789624, 334.258668034154, 323.958332882004, 371.147648143872, 311.575063573082, 365.37751066233, 342.29370397217, 319.691835875885, 353.594771312548, 354.125768432535, 323.3768753587, 338.696661386817, 358.093880428001, 359.698936389824, 350.776406657168, 326.085847763108, 325.134311665785, 334.123221099877, 344.559373589792, 359.45786112674, 350.015520528837, 321.285233906964, 357.857125562771, 305.375678665315, 292.565948329225, 405.613917752341, 324.225786438762, 337.970302843897, 377.821929388945, 318.907709874741, 330.910942798387, 332.546210571427, 378.787223108515, 330.248089664386, 335.839937890188, 360.331120570558, 358.819794600693, 344.488293736501, 347.135824188708, 346.156176932501, 302.635983300378, 337.561935821788, 339.287210004097, 344.966428736209, 339.333385609465, 347.938975689715, 400.51011202935, 313.511704293146, 358.30667181579, 329.731596531708, 339.839211645816, 305.794672639001, 349.2838889546, 353.49955927489, 329.586605776727, 335.366223861964, 337.715581839742, 351.085616784221, 352.052667555872, 353.920207597871, 340.045165371811, 322.214504762096, 358.303471530812, 335.904497157001, 347.796415450107, 342.454602776916, 309.149754400679, 369.172522162256, 333.543446294599, 330.021024061691, 363.577372529551, 381.81566273981, 358.06141078367, 325.697710483273, 363.786410417834, 354.931770036215, 348.972938946076, 334.614313395065, 367.228764708298, 326.99431337746, 331.142357205377, 339.645930049858, 340.407818698736, 357.342009594368, 336.433400700988, 318.239393595594, 371.041323334288, 339.697819202257, 316.586045123652, 352.427136837644, 357.156462809649, 360.852749032284, 359.231071829329, 322.222300248397, 339.93681484388, 344.420229119912, 344.595919165554, 316.64294750255, 373.721940322431, 357.351331870535, 351.09629745158, 330.88955386263, 335.918496113144, 349.039995676502, 357.674442213783, 354.813720915605, 347.342430927628, 319.088019579114, 326.188540914003, 321.98896128536, 365.021422772212, 359.471980794981, 373.111801763521, 339.67742240189, 345.122219752188, 383.035708161349, 352.938102437394, 321.487644735445, 321.506653741114, 356.769861695212, 356.085518085951, 368.493307580027, 345.384363909434, 306.322268497939, 360.484903148129, 348.871842846105, 334.650367939388, 368.137316569989, 348.555725356147, 369.769786993353, 323.332941376624, 333.977415749428, 351.91622017728, 335.260112482829, 349.746054331313, 354.797197890437, 342.917835197462, 358.967167695006, 344.871135693234, 368.056836325636, 337.662274112239, 376.414491552408, 369.43602443852, 330.135482897484, 369.743416632254, 350.949236211316, 348.202943332283, 340.720622397075, 348.97205814313, 361.251330386303, 367.606222726064, 329.733081385592, 363.12239342753, 310.87001343639, 311.431329758011, 358.206381377163, 345.983041774086, 352.751615676944, 346.990153914764, 313.473571999734, 344.488907323121, 337.037555875461, 347.052746148508, 338.811660528685, 335.673660311751, 362.455737580679, 342.512761058739, 335.930841652818, 345.165092850186, 318.539466619335, 357.491941838922, 349.791101864253, 337.850919504498, 348.931537236901, 346.831053940781, 354.166265742347, 359.257954540981, 334.468922147002, 337.071927462148, 362.150350488827, 303.924752076485, 328.477631563388, 338.849929511827, 369.900635247848, 335.863898561344, 358.348062503332, 335.543092650994, 325.687091666989, 364.013255068312, 360.713461339242, 325.53688431731, 315.905468131828, 356.74888693396, 341.770187624755, 332.673792424986, 334.577591691359, 335.191703853905, 336.68552735224, 340.868482410314, 341.766143669755, 335.92397578193, 337.858736118471, 333.364272782183, 343.349757379222, 363.595190345743, 346.909124160416, 337.378835484335, 308.502188147508, 354.153890396768, 350.479060524319, 351.527751471681, 341.725753508378, 315.469393382927, 357.127716303581, 354.291286328052, 365.159757405976, 347.46005308121, 355.506167350642, 356.074375849907, 349.496687223007, 350.986413470069, 336.138594940419, 360.410912010698, 352.529179224545, 353.910519966859, 326.823721684173, 338.385767780931, 359.622053467395, 359.765154184389, 352.85635514896, 371.155338311418, 398.890333191717, 365.439941064255, 359.821678110102, 340.838705715181, 321.187847762771, 337.824877112302, 346.020621740985, 359.26975887602, 352.290750891201, 336.046094077004, 335.59734234975, 328.394774846095, 344.376569768145, 332.487017152552, 341.449138852699, 377.016790069662, 333.063718190621, 339.991473975005, 352.465279633944, 304.989985195696, 351.765893394813, 318.499214231311, 354.040752599872, 371.173555888772, 317.361667807798, 355.977730423858, 368.332705760729, 347.173893824578, 340.370198310513, 330.106732591702, 333.711494644943, 360.909890063361, 355.127461015272, 310.883223258102, 341.021414891168, 307.660866909798, 337.574954856137, 359.037549127462, 356.879728715813, 349.181273334082, 370.995219857415, 334.8991257515, 356.924980753552, 345.691505029493, 330.188106912983, 325.059968029827, 339.784345334621, 341.018972480738, 318.063721940898, 331.648544582195, 363.779181439348, 342.679664853907, 347.413104132315, 355.199074746592, 350.270068125611, 360.085430143359, 356.082440668645, 334.300392769437, 317.785586684827, 326.62944822288, 362.369046450992, 365.492233575362, 394.708580957734, 328.514310137928, 352.238477396855, 317.147488856801, 360.45781135338, 333.210736667706, 347.001099765032, 329.695850012109, 315.01892399323, 347.957093039095, 314.497912706225, 321.327072151206, 358.746871233594, 329.02500869807, 344.829418232852, 343.410089246016, 317.536011255469, 317.382700992398, 317.571627142134, 332.120511893002, 367.176674178402, 356.756924166735, 333.780045571616, 350.150572015296, 315.233320085761, 349.960862696913, 344.125280969751, 329.826718855166, 326.65041602705, 334.006017538559, 348.005695519229, 318.041468437358, 359.070313058742, 375.53754262727, 345.97879501079, 336.556150801803, 364.805528822934, 347.051356341855, 347.613947311832, 340.923339956214, 330.171320097978, 350.754002447962, 349.841146241267, 327.645731411457, 353.637499806621, 351.224851128117, 341.685718283689, 324.776870778703, 352.950226490956, 354.599858542506, 349.495768669021, 346.465925854085, 318.713716294619, 330.41311905251, 356.575416128267, 372.510833147263, 383.897190866396, 327.699110661351, 360.345691253005, 357.83162252576, 360.139987447212, 330.928066617728, 367.190280974941, 323.364014741391, 336.759087900423, 366.222426782067, 335.012172002859, 337.103911164714, 323.259324438415, 363.822083372879, 324.734616072838, 321.081554391429, 350.889355968782, 358.39334579697, 320.138771327473, 335.983851488232, 374.528551018958, 353.688546393823, 362.572188626019, 336.47397672546, 338.404481168228, 325.580556642705, 352.818833102026, 368.107775658301, 383.385855911613, 333.921294439274, 345.603604436105, 329.554784126273, 290.921363288582, 310.885980743012, 345.976041101553, 337.154773890737, 345.2432736295, 366.842941488237, 356.455658238377, 379.299778202686, 369.334251693812, 351.02492509471, 343.109577679039, 317.852611607603, 369.264951713974, 363.010927016477, 316.640187983979, 359.424438009979, 346.426370792311, 348.873159463263, 335.511901486131, 362.213234634864, 330.884758205964, 339.059613378958, 331.013699094279, 330.317152746533, 307.203762455757, 348.708581290936, 356.053940883628, 330.016790194258, 326.699461086199, 339.114692768249, 348.487204262535, 352.090532409817, 332.135373694724, 313.907072215323, 315.152049819054, 344.40708340662, 335.883075831783, 334.465839782565, 332.945630480681, 345.479754001569, 352.927360307256, 339.998233597318, 343.693641171058, 354.564597185572, 347.071817500736, 332.793764609185, 319.729698273418, 376.511460063207, 350.407866158147, 353.501406012826, 334.7759396708, 327.545056775537, 344.369787844319, 370.406828812892, 332.802742930873, 374.291665048761, 340.644870636336, 343.148252324748, 353.767614754594, 346.845337757877, 343.706903213036, 332.342008408293, 335.92142320077, 345.892559903442, 359.341822647423, 350.110744522909, 318.699080009556, 309.527352490739, 348.720605591553, 310.16752634846, 374.476268868991, 357.8398416237, 335.992275982763, 364.306594535776, 376.955282539053, 359.137289418365, 334.09649393261, 315.968805379386, 379.262986050735, 358.686674016589, 332.039566975581, 365.768148248146, 338.141117950809, 338.894782750632, 316.861746646793, 360.420727308673, 340.986793979022, 342.565732693235, 323.695483544974, 361.163113274175, 332.195125250446, 346.961152952858, 356.55828832626, 310.084148895186, 330.387355650377, 343.362059411864, 375.097882603198, 323.80684505505, 316.574220013992, 349.162882661639, 341.161570845637, 355.667268522979, 368.288631862881, 340.91719641775, 370.078471773341, 327.235932035699, 338.491491990063, 357.209131849637, 380.970866913548, 362.949740117895, 357.097133433296, 342.012964712988, 346.556800538364, 304.142973491302, 329.889773762397, 389.802656708503, 330.833335395477, 321.145559058538, 348.525828871807, 359.098298088626, 334.384854381244, 316.964000903662, 320.167364505728, 328.173614321732, 314.126827261612, 346.419795990089, 340.09398120429, 348.456670172387, 340.360602203227, 361.156194712163, 349.745173273866, 331.161021116494, 352.734046189801, 310.60056870503, 375.633142697973, 347.460893042748, 329.067481652851, 360.532521704848, 351.004468553481, 378.870994102224, 348.297448208033, 341.951028575837, 364.491394487743, 313.963832620986, 320.479749185942, 340.547019900726, 365.67889831415, 311.249659603497, 329.351933573657, 312.100458785254, 343.477268880647, 318.549778389621, 330.457030038877, 351.42663227175, 328.371431562253, 348.320074958616, 327.749579127849, 335.034552188337, 353.438940016775, 326.508060828336, 358.846011924321, 357.965054845193, 338.973076049588, 344.231945240649, 348.312321628283, 319.783784274452, 333.491305939131, 320.250176092158, 330.854505043984, 360.511602288693, 350.800793619437, 354.273908167085, 336.489846183466, 341.217820117508, 345.155574371021, 351.150133360547, 327.229092087179, 357.277368672934, 356.485679268014, 378.818603839689, 360.060229719078, 322.372436069646, 374.697634240308, 340.229743959894, 325.813905276533, 338.986204156253, 347.72909422668, 361.433236012532, 336.074482442097, 339.124829160283, 333.700193889783, 352.691219746599, 344.168335761986, 340.780309264579, 334.5249529172, 340.362399448394, 326.451123574112, 346.37091697598, 323.428665779758, 390.00028421331, 344.726239002896, 321.410320626808, 306.720699924925, 351.502125647053, 385.820919588608, 339.125763056654, 337.454125914824, 322.691637453752, 347.775973293431, 362.612074770599, 343.271965445576, 348.944424117038, 369.274621104346, 338.819580348352, 351.588932582147, 370.191541278997, 363.309579765015, 348.259939681338, 320.688255982021, 367.255215136873, 399.421095560647, 348.317204193373, 326.018348908532, 368.238632398637, 342.367993806587, 354.51765447884, 327.409757469228, 340.207894679386, 327.337816392889, 354.357972654341, 358.888068367255, 331.475070055464, 335.444319085792, 332.674838899575, 348.727194573422, 364.228369273529, 358.494958432657, 343.952039556158, 338.902508490496, 339.231071198033, 370.028153394884, 355.96850952767, 322.450405124916, 311.144702530736, 351.944650604421, 357.507707530979, 340.673981646759, 363.674987161095, 381.985538840674, 346.679199309415, 332.614682437623, 351.142661724671, 344.225633677587, 331.633594497192, 317.040149891313, 321.396022749843, 340.547703564802, 351.358612337931, 366.764242169018, 328.502862459593, 330.669080882769, 326.015056213591, 333.842995968147, 327.339922070957, 338.516014442338, 341.766147696564, 344.489619060585, 325.598413584251, 366.658544859046, 364.51116030702, 355.006173802244, 378.012169970314, 359.609280560035, 335.863634777879, 368.275195756035, 376.877600514796, 365.385430115692, 363.814508831018, 349.650590290175, 324.290358937875, 321.026141915156, 357.099969638706, 340.156125891297, 325.883251257941, 346.399798693045, 336.109213613991, 346.029907087179, 348.806267119157, 374.651246569294, 345.719059714424, 328.906193698114, 323.31236187362, 335.871405603235, 330.628070955634, 308.533925326259, 333.821473516848, 359.362852525111, 335.61799184102, 360.653991597063, 360.694311760099, 328.211023502117, 334.538437953056, 373.412192966174, 359.765197638719, 354.541383511919, 324.335942911456, 343.087344808078, 349.423977039425, 363.08511136312, 324.784342072524, 333.256245972199, 375.035484616072, 317.913750507992, 354.796498761445, 344.999999739279, 316.860923639293, 320.12652742901, 332.744456434957, 329.307340433307, 330.676102073611, 369.311892416214, 361.131694139913, 373.236450198566, 340.658527362065, 376.306985945867, 335.583083475051, 375.279860203256, 348.959284123522, 346.541701279489, 362.304025165262, 342.149117903907, 355.538790883582, 334.29226222552, 324.616896028214, 365.030352455084, 343.201288315017, 356.009574855466, 334.829450349039, 336.910135952508, 335.852127097755, 337.426601853993, 322.219935535151, 317.389797515344, 354.716071242729, 374.907571913483, 320.847500683855, 344.037231777415, 335.97719324743, 332.585551654471, 343.063571494459, 336.419046876715, 321.052393186487, 379.267076690902, 318.973906208797, 332.255283702245, 355.549505740445, 345.094598361108, 340.792087385104, 339.073616612685, 337.540760589302, 334.04577008095, 313.759226082515, 334.784595573937, 323.210908797274, 359.777128086514, 347.690773033771, 356.487256696352, 350.743535516539, 343.529838493957, 336.978507234661, 338.107962424896, 342.964620883908, 355.113795138411, 313.463105955088, 354.67271555412, 366.690781507257, 346.275763336886, 340.416696175598, 358.413858055135, 384.105800779253, 339.134153508148, 331.522881416619, 351.753493194239, 373.021201261316, 340.532741361344, 346.65655870739, 356.026393126791, 333.335384300664, 365.928753947618, 346.125930958438, 318.965090337478, 351.988389556066, 304.607441626386, 360.090649292742, 344.625949580429, 359.177572195339, 323.061978760522, 357.247393669214, 336.009410275416, 378.13366952311, 347.02101764736, 321.829766230251, 383.293878624303, 334.588925840062, 349.39019222027, 350.845434520601, 360.586290933957, 343.879524075001, 364.829405887282, 333.336758905631, 310.480897743756, 343.063559684093, 368.913342237886, 316.677574803468, 321.3167801512, 342.784632539907, 390.154653438546, 350.46487163202, 369.172136101532, 335.066782418276, 352.542185091421, 372.456015635369, 355.541138017678, 351.430070256109, 338.798533675758, 354.319156586276, 352.875447026231, 349.700209127907, 354.362673069306, 378.493789689432, 340.135176691141, 396.020076586892, 332.372318087853, 387.549357179914, 330.106001749669, 341.731788889965, 341.454529884203, 365.620157523536, 327.075967153596, 336.204165451377, 328.405767742065, 348.004903268929, 342.051741840532, 352.087273403165, 321.042448551933, 340.379382584563, 309.521197865137, 327.673111565811, 326.464114489056, 385.374752719771, 337.100383748184, 366.259444603563, 327.924369091515, 329.078351495018, 358.668246621982, 358.550298003542, 357.517549336496, 351.481685863491, 333.216908748532, 361.790942067052, 312.438193990419, 313.746968460251, 374.53919850004, 338.402532097325, 355.705673601916, 331.700317872784, 362.57279500206, 296.291670413517, 334.99803163853, 340.877979386568, 328.040747910546, 343.889730964575, 336.198634305609, 328.214264279139, 367.114680142141, 325.610163495073, 353.647164331033, 383.053407555318, 321.184203131762, 369.63167377461, 320.057319982376, 304.723504371933, 342.131333248982, 334.354491941645, 354.934728506623, 338.862353670065, 380.040306931901, 369.500711518723, 356.020412063519, 365.921145628698, 349.934532814704, 374.935174085777, 328.741235685833, 351.172067957859, 330.044680021352, 348.415348467611, 353.943779607128, 359.602270656159, 333.900627474801, 348.893042563909, 351.719736989405, 321.091215726305, 329.935293669176, 370.683711099403, 331.101649233896, 319.810204198968, 309.038275921541, 349.773490992407, 341.984945806974, 383.64971973184, 328.849321547554, 303.051356315957, 357.697045869612, 328.121279095701, 328.347474245795, 343.858563663052, 349.159647958884, 382.025545647835, 320.780638952027, 334.393330869014, 361.035820321337, 351.825141697755, 347.508663586258, 325.829442852457, 337.305820978448, 328.937918518534, 356.88180857052, 351.243660656737, 336.094540581058, 344.937334326829, 341.67533469107, 362.204094640746, 374.9969157852, 364.416225819869, 345.482247912075, 355.253275194037, 360.763630375817, 324.090331640774, 350.146859797705, 336.490196374193, 382.934757552848, 310.220983299172, 338.511282306115, 317.34013956479, 351.031120396347, 352.417457705777, 331.331777420204, 318.874807215154, 365.836158560531, 291.956291253405, 354.83673025294, 328.898013691656, 339.705717022935, 337.5707905153, 352.048226985686, 349.605248444189, 374.662645319145, 353.676442094117, 363.606523903925, 324.929964132766, 332.410017211769, 347.894175272612, 379.317378912496, 365.983806916273, 330.116818783914, 329.155229896268, 350.204420212821, 345.892541273476, 339.789948074035, 354.926095402451, 329.893082624505, 318.299271752318, 343.951684783738, 335.598686027543, 302.733426922475, 333.309248317889, 337.95601604937, 362.940998680432, 347.153355466062, 317.424387044803, 351.848159656412, 347.632956083599, 365.757322594822, 350.752826127319, 368.122292454445, 343.969866195529, 354.990409750073, 327.55275661169, 377.46960538946, 318.13831857015, 315.866547573542, 324.363379375108, 364.664131559371, 350.682340498213, 322.506871937254, 326.649962753192, 372.670783770337, 348.87013196504, 316.482725402151, 362.328866285275, 346.543267935464, 352.491869619527, 331.730700778486, 351.280179369512, 385.421910408114, 362.360862736253, 348.300039762446, 376.213140533998, 382.842776691202, 364.45542122849, 328.60393041143, 340.955309779867, 322.25855992068, 365.512131378252, 333.516198509921, 345.767040804216, 347.427721691099, 361.42926577918, 350.707032973041, 369.461333569735, 342.436929737011, 359.119929506398, 337.834131575806, 334.257380151365, 352.523135276978, 371.748452099717, 343.504372784644, 354.54034795314, 319.538098264043, 333.792908310949, 334.154341789003, 319.374258973611, 329.478041959076, 347.695714016603, 343.003419156809, 375.29169156851, 324.853092455555, 347.497113935114, 345.247615442177, 312.134823449949, 339.738150215233, 318.475710606613, 340.87351407017, 335.072662769137, 345.239199170524, 360.758235434028, 326.10587195038, 312.059580051279, 339.442713823547, 364.365638004492, 320.731926404035, 350.367591343245, 337.251219420322, 321.942788800635, 342.105488178868, 369.056375430596, 327.033401352516, 384.69241233946, 335.021696980209, 330.059031899024, 310.726343231069, 377.939262933546, 342.337229276664, 337.129674584735, 384.592896542677, 330.556474006545, 342.157974255421, 371.532941233484, 355.937509763225, 354.248299428616, 338.799025359964, 342.180060051828, 343.494313474681, 309.227807524322, 328.292171815843, 336.266459281353, 344.682934142959, 329.61734241539, 356.609990483489, 339.101783175794, 365.073145268973, 338.785621703571, 358.562139158947, 349.909905395719, 347.266594667415, 346.685617128417, 343.934838615914, 343.913097331138, 309.725706190731, 347.666055316431, 356.647389628494, 365.321195141153, 354.616095019641, 331.903995209078, 349.861547366406, 349.427556684627, 310.454859118418, 380.824596336934, 348.763268376234, 364.854709251179, 336.278213122401, 356.581134908338, 326.342053439425, 359.743610769103, 348.750362889025, 363.670980605977, 329.560968128664, 322.932402257697, 346.802634868899, 360.789873363372, 366.693222047914, 326.477965305674, 330.684749540393, 349.953325858111, 326.91512249237, 342.553463010369, 337.519123980285, 352.33973259365, 367.524888910915, 346.74141539958, 337.962854741588, 349.546263339541, 368.845923017907, 338.175476410311, 348.829168447628, 340.02242165931, 346.576155181817, 331.065263609829, 349.516200992957, 347.044633973819, 327.683550879069, 366.530362989231, 329.227881509999, 346.861601882247, 348.406918863489, 332.348492239986, 349.01950441863, 364.579622354874, 300.94810728087, 337.844852413942, 348.734626957338, 345.07042188343, 368.523506027689, 336.51401027983, 340.461908992007, 331.943702403409, 347.242670866897, 321.293053365398, 332.382467850697, 338.303038674276, 360.454275923599, 325.953489555797, 354.052913968187, 356.371133430066, 320.856695996348, 347.921178352748, 343.708640475975, 346.970897953722, 328.385585415106, 329.9025782063, 351.642942812498, 340.747768913888, 351.72791940226, 380.129613161497, 337.645662105681, 344.080130980513, 341.538391232867, 324.47982262675, 364.511702379668, 365.473774995278, 327.9314354151, 387.51571850159, 357.204563726004, 320.842961918235, 352.201273826264, 334.309348017275, 320.341819783349, 323.240995606113, 344.435769157242, 359.014894285461, 325.3273833409, 347.470738594437, 345.72631012278, 342.531091453745, 326.561810768883, 337.191134243182, 353.685647013655, 344.623196186082, 343.738755435554, 374.337634090726, 334.374434345618, 331.001896780078, 348.249453122675, 353.436581010785, 336.775404598695, 370.398334403216, 357.089510667468, 326.381183561651, 348.180362633808, 326.142322537348, 366.87445231144, 338.844719388326, 346.904913609172, 368.446929155771, 375.398560071119, 335.590481742895, 335.804658625707, 337.803492007123, 342.013261013698, 321.334132196526, 355.281652639671, 343.689791401997, 349.700779768686, 360.829861476481, 325.155455000484, 303.305455246436, 329.220648899402, 370.042200430553, 343.971278609849, 336.61275103797, 329.318819553844, 361.352073968018, 324.353711318437, 377.618979191683, 348.696319379796, 339.469243869481, 353.827198655283, 351.667636224203, 348.930884506825, 382.750555055053, 364.711194238971, 310.070393968098, 371.652240969112, 369.745614986702, 318.698082302444, 342.634858803224, 332.373442903503, 324.203750936237, 306.354990269952, 334.391955089784, 365.887425246882, 316.073387686408, 348.294414771843, 361.476190728634, 366.094989693536, 344.57380774769, 348.983328755991, 339.823533491819, 361.280709172738, 346.373498337832, 370.07981264423, 324.218791571138, 348.179411270673, 353.841785767335, 352.850114053009, 333.701635074843, 341.155413805865, 344.641741983642, 329.645997524452, 340.512172004911, 327.28995668193, 342.065648654991, 335.327949383506, 329.524570328047, 344.644648161126, 364.681058515359, 358.974477151931, 333.582128982858, 353.439881296016, 355.772199174133, 326.3259076014, 339.418743871863, 351.644060437209, 364.126964064382, 313.400890320047, 331.930181076834, 341.897350599463, 360.437456425129, 319.284038055865, 355.834346583598, 323.129299264832, 370.741993994919, 344.940102375556, 313.372521903532, 370.471765023925, 302.909466107252, 347.688588373107, 380.078850058208, 329.437609443301, 333.570382734347, 319.212065686661, 356.52424825697, 338.500962030106, 338.132790633274, 372.710864110442, 356.252871120843, 379.65158121683, 357.179705435721, 339.303945629787, 342.756806791134, 316.303742899854, 332.926015077299, 344.1213067922, 347.878937647628, 356.265036978704, 325.766862247816, 361.827971724944, 365.354227531733, 357.479980488193, 349.103824606076, 343.538379198242, 326.972586118787, 329.761396395756, 346.861182340092, 338.244979270425, 344.286398852943, 342.459623525993, 329.559522446114, 333.111446779107, 342.270598085368, 372.745911583325, 342.72107211438, 327.055363215704, 328.0839711049, 331.491669477298, 349.60542673706, 367.722306184078, 364.766569499775, 345.240311678535, 327.490025377161, 342.780826488528, 347.112670260871, 336.387441238089, 332.928334950455, 330.901491303362, 334.946031107512, 352.480066913174, 344.03018724375, 350.274814175065, 351.047602056901, 325.168825462232, 326.160736483398, 351.21787487525, 309.206340027092, 326.812804722102, 349.89062159468, 394.702120121706, 348.097456373997, 363.119047881809, 359.895284659694, 305.17262354916, 324.470132116015, 346.498313752593, 334.398158896338, 354.726772133008, 339.785589145154, 307.646661947743, 318.724089821455, 301.303568844412, 301.65586861628, 352.127415928245, 378.117917642526, 340.23781603704, 319.923254799622, 315.952626688546, 354.242580401347, 335.361610093908, 358.747861174123, 340.89811412749, 323.190585087905, 348.376245202089, 352.893684540878, 331.166190002539, 343.571175991244, 362.640821860223, 337.142355908586, 333.552810624268, 308.56767661006, 334.066203525569, 342.861682398521, 334.359249417613, 347.735924316492, 357.404242114983, 351.558861516088, 347.43851496733, 345.092598499399, 324.880891309354, 371.574638411623, 365.151904339506, 376.069937606231, 383.21004085693, 334.845101163888, 347.09055676682, 341.389000913232, 359.749444046197, 366.636927755908, 330.050512465705, 328.618345191067, 351.582558682593, 347.64095973837, 343.902905058035, 353.997464399452, 346.202793735692, 348.627457847926, 357.816880064341, 316.295736563125, 314.444437857504, 345.60169556936, 343.571682541099, 332.266782233546, 350.594413473652, 331.091744413259, 369.577483683864, 354.080253119921, 362.834511669206, 355.674772908346, 333.826287264453, 338.917825362977, 362.142317392226, 329.870244603698, 346.804008679867, 362.583510556456, 340.197034027742, 316.780425215571, 339.246494530506, 352.328014615854, 350.341644334517, 342.854999893822, 358.615774692538, 326.837923703901, 325.628790975989, 333.937970046048, 362.49062878529, 327.242374322087, 339.253248798185, 311.869480299207, 346.818699958583, 323.771491987622, 320.462660593866, 366.644747038406, 374.610153193536, 347.896127852256, 336.689132208975, 338.910554444998, 325.275581342554, 355.836030188965, 333.687858793833, 348.599214139276, 376.350035072134, 334.303559197121, 351.797547495889, 344.102017077269, 312.670508654484, 352.153772860153, 327.094837288124, 346.15477756939, 343.563029972896, 339.591572860795, 352.324681272211, 346.415254649681, 314.060773153015, 356.541000756032, 339.108100690898, 326.263902315927, 363.791585942021, 353.596661178248, 347.32781876726, 345.41497876386, 361.221045180196, 344.394135571595, 335.38744329381, 362.872903222295, 359.180638275456, 356.142946241847, 335.87312841898, 342.605770008314, 343.610278709394, 356.345718207241, 309.687156713992, 351.796698158683, 332.101142794911, 363.747746717328, 316.737240365714, 384.970289044978, 341.075634758461, 356.046882462106, 313.600348558205, 395.156026953546, 325.071434407241, 349.087594385228, 341.827487244318, 393.749031631915, 367.702963426605, 315.961039291751, 352.066631273446, 379.947962793505, 351.726251271719, 325.911485581427, 371.740169272003, 339.073455538845, 365.511847755239, 366.990129340081, 355.375930314211, 331.103737976543, 340.982122989348, 336.101881185628, 348.419859601182, 361.500919744272, 337.940289703738, 338.950471860221, 329.508554733624, 356.772101827065, 325.334683121507, 340.835898890687, 367.258400128167, 334.789554943985, 335.630542328174, 330.802926165155, 329.069030034107, 344.129179675712, 351.866473879135, 327.278334670967, 361.782493324743, 330.693824863023, 367.11663325303, 325.594530858124, 357.36754997398, 356.251989864595, 339.38867448516, 356.395692971989, 364.70212823004, 314.748702515289, 320.643254296883, 358.423838879291, 320.717734980691, 332.345611014761, 315.538069312275, 331.005888876004, 338.869738619931, 354.027248524084, 331.020260042476, 333.111549099726, 300.470871916835, 317.20564604296, 345.69673160027, 324.657476680762, 352.014592642883, 329.516652409838, 332.280740512348, 336.981486869927, 333.100546178492, 327.30620367206, 343.446544655149, 337.63088552316, 346.791260690519, 331.924016702718, 353.047416328918, 339.963861864217, 325.730169035285, 363.470417439579, 329.65568914091, 320.9146885142, 333.485537505123, 372.233746946714, 355.86944649418, 336.062799691892, 359.228924559765, 347.28377482088, 325.677555277879, 352.13360963674, 346.086102707558, 327.076474219818, 361.628326235949, 377.934243945219, 369.484081789492, 314.035489664919, 327.583363416042, 344.520862382466, 346.016310428079, 346.236658410983, 339.253896066176, 336.937033124161, 355.076854531231, 311.803288546492, 315.391974229246, 327.842158912374, 349.956904383611, 371.840861584718, 365.132431335646, 335.703488100434, 356.432098043076, 340.30872098801, 349.798195123658, 346.670069460327, 326.830756297701, 347.41320068319, 346.317572089898, 361.321380378369, 305.345119678099, 332.116769492973, 337.610767741108, 358.292876973399, 342.438193102153, 327.561892494283, 352.044493815441, 352.196039878682, 352.212245473207, 326.809951292475, 354.777171472014, 342.76316114244, 305.969504691776, 341.929213198852, 325.084606076062, 334.240188092026, 341.911904292721, 300.455898043374, 354.439075349704, 337.152677918987, 309.140588385335, 322.124708924406, 340.835279858268, 323.131452645574, 328.820713178621, 344.156874110685, 329.380848280524, 318.422690196347, 355.866651399727, 355.430929198723, 334.380193680697, 331.730022101104, 307.919986886526, 352.637181437298, 336.354870073115, 337.986726867647, 355.08164236488, 314.747641082765, 323.540993941165, 335.135950747086, 328.429671112047, 335.297987252403, 370.662241593243, 343.240289296627, 337.408772356435, 326.162799612077, 324.491187530843, 347.745548028259, 346.388531912096, 328.775853771133, 332.930138992863, 346.217477817599, 341.310554237528, 358.201794547138, 350.299031486933, 362.542774515275, 323.412817108285, 333.424707401246, 354.047650206501, 333.08525322667, 342.080760155212, 344.24643107603, 352.031178559605, 343.944308947638, 336.757797348064, 343.723444384647, 340.724574324189, 332.791781267373, 316.82121316523, 351.113638409212, 348.85275475366, 340.018591057072, 367.270603641369, 348.164625564718, 324.558503398025, 353.335660286941, 335.096522069183, 380.595622808028, 325.152302019328, 344.544597680213, 326.419836148418, 349.940051641289, 386.229520026882, 364.218588664947, 345.150141784404, 335.870382468617, 357.342415185403, 357.038348559604, 327.674759236127, 321.059066846976, 336.859843717408, 372.40396958971, 337.851553838177, 340.67867509537, 325.692753545815, 324.54095899094, 344.660250148485, 333.834117793877, 372.073546667091, 363.767345474167, 359.619501544038, 340.580488656944, 351.238461757228, 346.361649857796, 321.800269253666, 352.257753916194, 367.728912242892, 344.324064498046, 324.378827242851, 348.821386195431, 344.890028406103, 331.965983221838, 331.438937186953, 361.501289596644, 325.253461131948, 356.960863801128, 356.490657101898, 358.618225055461, 337.437633184967, 331.673792900189, 319.156074442855, 334.323940498983, 352.621804272893, 317.266738644304, 358.394164203848, 340.457288700944, 353.753654045045, 343.621267118407, 307.242321218723, 344.505625686456, 317.532217673545, 335.844399913948, 357.969563210769, 357.339574731335, 326.877811315689, 376.878548199337, 328.658768423084, 338.122850431701, 370.501954922382, 329.998110895984, 345.092536680039, 344.240631078206, 355.056976563558, 324.904016096592]];
