# Supplementary material for: Hypothetical Outcome Plots Outperform Error Bars and Violin Plots for Inferences about Reliability of Variable Ordering
Source: PLoS One. 2015 Nov 16;10(11):e0142444. doi: 10.1371/journal.pone.0142444 (PMC4646698; doi:10.1371/journal.pone.0142444)
Supplement: S4 File — All experiment interface and visualization stimuli code is available as a zipped file. (ZIP) [file pone.0142444.s004.zip › experiment_code/data/one/72.csv]

	sample_num	task1	task2	task3	task4
1	1	527.864739011832	671.034060019137	129.141393577167	338.724799165097
2	2	522.376782890963	674.637412929118	129.954178069826	331.716906480716
3	3	528.049294235562	663.994537235722	136.096823353416	344.07531232734
4	4	523.316317505389	671.161308837138	130.995488578624	339.19350929866
5	5	529.839940840405	670.96001485364	138.144031492082	325.171628247295
6	6	523.555359138457	674.893052463985	121.522126771213	326.812661709017
7	7	527.085184081397	668.884254888406	121.745546475244	335.14783249009
8	8	519.359188533441	672.690634187774	143.390095501311	361.518004174366
9	9	525.400000242755	678.932452796867	157.305175478301	356.677625272021
10	10	521.362090363248	668.815168479562	128.448896076051	335.923143938871
11	11	523.094128262391	673.532692782479	142.375776137347	347.7810164343
12	12	525.577327340703	670.583179373345	142.12986722217	317.714811552203
13	13	524.456884126028	675.84157896804	105.146145473664	335.28521541222
14	14	524.239356219659	672.062203599337	139.916207171874	363.555297954043
15	15	522.709136500959	668.825867799874	134.55642035506	319.317474320308
16	16	518.472819190343	674.335784976075	167.64527952828	338.76859259868
17	17	524.927461301602	671.853528014647	137.56673752306	328.919341392654
18	18	527.246502482143	669.116640631645	109.31733170283	336.221360258635
19	19	525.192860264511	677.951746710254	132.117142137222	332.869195716488
20	20	523.578641504408	673.494527704657	125.30551623178	325.136688733667
21	21	519.011750440098	678.015940876114	156.228550082182	332.682236466773
22	22	517.27337074107	671.026295208659	157.296192518567	350.612557076296
23	23	518.440517249955	675.235309418748	99.0166904143769	362.63116145517
24	24	519.868837307199	675.337125802532	120.610673243836	345.238362126408
25	25	526.885060243786	674.433018818085	96.7519314909004	333.442495292069
26	26	522.372597255942	668.423246997981	160.411493409499	343.37602682381
27	27	524.153872076122	674.435298241053	135.302080700868	355.927454350603
28	28	518.475018925151	664.797504235724	151.263333537052	361.599608430334
29	29	519.031998146112	671.966986773338	134.847630942949	327.848294922467
30	30	524.427879327631	669.850454224046	143.993538209451	373.429021203051
31	31	518.233488548013	669.323296267392	137.636781367815	335.236820883037
32	32	522.943056017829	675.443900639936	110.451478982591	362.431944989924
33	33	523.550943824297	673.045103658197	108.318307809617	349.045447285694
34	34	523.752157879644	671.875028544622	153.431687063615	342.67688002076
35	35	524.407760689627	668.597706459943	123.02837820931	339.839489756591
36	36	523.435747399918	673.921662463827	95.1314423239536	343.538999377148
37	37	522.122049389467	676.826079672998	101.385270552063	351.117683463028
38	38	517.375296284897	671.497834085732	135.135081080768	345.015794527392
39	39	521.689868612733	671.615107632375	137.842037986206	359.886376707499
40	40	520.694257106936	672.016927352556	151.359634015723	338.865295701306
41	41	522.534785060608	665.218144281644	148.862844734535	316.460802359246
42	42	521.446400492142	674.455828284813	134.73215356024	341.774497875337
43	43	522.654530659254	671.761384639032	139.037494467222	309.975384018014
44	44	517.532290947782	669.057077625489	133.485843891862	350.774503646037
45	45	521.455554954425	671.099471164521	153.470521588135	371.168234960178
46	46	525.7845190206	676.131122404067	86.8118737580971	336.634817873763
47	47	520.115603032573	665.369445449858	106.262767691076	347.600527426492
48	48	518.674200057743	676.608162475176	151.129170621477	349.599865397536
49	49	521.954286686897	668.402877003811	165.619237503858	350.395189110877
50	50	521.429638985526	671.920863737129	134.832142918074	337.751404605482
51	51	520.419979439903	676.02980610619	138.40430800352	355.103463543443
52	52	518.601995851667	671.266108779106	131.165496894302	346.303977428575
53	53	523.198555282764	671.646181671091	128.935677524803	329.681002573625
54	54	521.842385817889	674.597426361173	143.557159985623	367.746548278163
55	55	523.234683800331	671.628872445487	148.94499962604	334.496679086417
56	56	524.3501991561	675.670285891954	142.451600111388	325.990084639763
57	57	523.54135768339	675.187280070957	120.660281039789	370.724554222778
58	58	521.699616019312	674.212714603554	113.067450316191	363.949115877921
59	59	522.388131224839	671.314497794992	136.688952699478	360.690929774706
60	60	520.608056411995	674.428552528894	124.38413904862	352.43751112806
61	61	520.456578666208	677.678176606928	127.095970946464	342.15089838692
62	62	519.598619689163	671.277770911071	161.054592030223	323.809010566462
63	63	513.752022580524	672.590556036906	110.522539501762	377.660063541192
64	64	520.214434984953	674.24218585966	170.893835734107	369.561368384119
65	65	520.088967447542	672.793343389448	121.587623760021	342.918779254344
66	66	521.782852792512	665.056189381126	123.076755598172	366.507106385482
67	67	527.58488440721	668.955144052465	134.250271461898	352.668924208399
68	68	522.446667675251	666.774282430949	126.355737883289	318.476081882206
69	69	526.603312944277	673.459580542769	120.252117100835	364.461019554918
70	70	519.79734892074	672.421745477877	160.841534239735	356.376742686031
71	71	521.584974181126	666.403405193945	146.853199869939	343.1323369435
72	72	521.846476414087	664.799388158512	137.156177615817	351.829446151512
73	73	524.947260879663	670.378836539739	142.557636240071	318.394941787971
74	74	521.96236423729	675.664756227894	134.610358141665	377.788827256936
75	75	520.3322606026	665.79080359761	131.538477239082	343.221095308466
76	76	520.95588676315	680.649478130521	119.874442218944	334.929015605422
77	77	525.101311924163	671.451977508593	124.188738691608	352.217707899383
78	78	526.057666800348	670.866999861197	125.428686260865	326.750628272842
79	79	525.351158663994	671.712411314255	128.342902614004	341.392488820792
80	80	526.181557607994	673.005831805557	123.140159450026	365.095656165887
81	81	526.116251803337	671.638302849191	133.611285346424	331.265445565965
82	82	521.355158530417	670.981810570485	124.065482046038	345.403100192197
83	83	522.610547020577	674.160763795451	107.339578501289	350.040428399742
84	84	521.052854020597	672.962968993249	119.861148059352	325.817216981836
85	85	526.225218146538	674.016739346161	130.566825596587	344.107759511054
86	86	528.413590361476	677.379677932516	128.766811227888	339.820483672406
87	87	522.040103305329	672.078249177437	115.130980297667	354.097683746617
88	88	523.468143290054	667.998354128424	108.241440267042	341.43473797726
89	89	528.121709153458	669.590773243658	129.230548194193	361.453940443379
90	90	522.934809719613	671.22213226912	151.754087325989	351.657059844851
91	91	523.016765041084	674.558321176146	129.693481250662	355.184031543591
92	92	521.213136066516	672.250593065419	164.953451503796	325.92551739689
93	93	523.990609592298	669.973745331907	138.69375929182	340.820687159911
94	94	521.521064064584	672.580677003732	92.7279133462698	365.778231088095
95	95	519.946531025865	669.039326134215	136.810740460379	340.547676137743
96	96	522.995490114918	671.37902907805	115.32103134249	335.947443052981
97	97	526.050918588328	670.600030979585	123.120960338071	315.727550553042
98	98	529.360495762438	672.431764850907	166.138326991324	362.634695026337
99	99	520.227551432908	672.751364677751	159.216800752932	383.320866361016
100	100	525.272280826284	667.666421069555	121.984824021297	345.154794996299
101	101	517.1797596536	673.979497173265	111.48547494524	327.324046530052
102	102	520.34919269496	672.980077575289	117.735962606979	354.612684429908
103	103	530.353319065213	672.023758550999	130.016938396676	323.90744194073
104	104	520.478759100187	665.528860532446	173.188263731585	348.128740818511
105	105	523.481743519452	673.978348062084	129.028364219278	340.634764724226
106	106	524.387598366993	671.483781021611	150.939623458317	330.310026645901
107	107	520.973229271091	674.150601320307	128.03568172581	362.860678697956
108	108	519.115365019308	673.038909342239	110.831208576605	347.459294910522
109	109	527.042510946278	669.582790845839	160.460690211717	327.578088230916
110	110	522.095085677946	672.650003740771	125.101807396101	344.00314933686
111	111	519.696269917786	665.8713347044	172.336212299768	331.356614486733
112	112	522.660698964792	676.140230619139	107.292760740269	357.131774489695
113	113	524.065946345069	674.663373040078	115.400876152392	352.143919856849
114	114	526.046843376543	671.002213174939	126.854735180536	337.522213591714
115	115	526.882096106934	672.921648588994	118.3933318069	326.214038960992
116	116	519.970667766341	670.534267590607	128.866793949936	328.967609842115
117	117	519.774552666514	672.934799480677	137.730906340725	357.373324715984
118	118	519.534477919322	671.501518148629	160.44517199261	339.880901152033
119	119	523.951021590801	672.093858248644	115.520968907293	348.765415414375
120	120	522.061734454937	674.872804137736	155.689864079108	353.801186089948
121	121	523.072589667656	668.483347009321	147.316605799701	327.506485771241
122	122	524.375652806876	669.407910605652	151.111960418814	350.64843137384
123	123	518.883352999539	671.792963304883	110.657333871813	360.059747270942
124	124	523.646991920687	674.623282728944	125.210929157247	354.754212723155
125	125	525.16813921592	674.835571271166	148.347234680327	326.063869229911
126	126	519.469989228374	673.867984052283	129.247849246691	353.827741334556
127	127	521.307519344213	671.229174795236	150.310498388792	343.594838193161
128	128	526.263046771207	669.036328594703	137.853461858354	357.210590305288
129	129	522.375912135517	675.827265629806	132.090520648068	334.768768703129
130	130	524.815763730275	673.983820254788	141.639086568398	357.830404373836
131	131	524.923704841082	669.458940391187	131.64865165699	348.156795338155
132	132	527.030977515552	672.386431337372	173.831156294406	351.878913606187
133	133	522.469480993966	671.016048925702	127.881204486832	361.127623152262
134	134	523.823588233493	671.300488950134	123.948591069935	340.55556640552
135	135	523.125332449696	667.209200449581	123.140169195771	339.955056908355
136	136	528.169876382246	673.992931190686	142.748376997965	328.239291152604
137	137	529.653974334502	671.249318339552	117.935286993091	332.340458388792
138	138	521.751261120084	672.678785762574	157.44410896636	368.730248756973
139	139	520.001683949747	672.769413373321	115.492277123586	335.72641314645
140	140	524.030999501562	671.889336667129	106.922175732799	355.142822544066
141	141	521.78155306438	672.06297370524	157.374816839044	341.724680817424
142	142	522.948349174845	671.463912650905	124.781723002083	337.166214560515
143	143	527.593719586458	667.610791737253	147.396795215847	323.983143584904
144	144	524.861145117456	670.885830311079	172.626477955565	362.804864570681
145	145	522.550609165636	672.332477985164	104.719137350754	331.658205581225
146	146	521.854113937792	677.610987459839	149.477481637039	362.510483472993
147	147	521.985748062885	674.671823731705	109.829759209526	327.078786820232
148	148	524.745209461325	675.926828260003	129.902986875694	330.54345168009
149	149	518.269971374448	664.58787981151	150.941296872367	337.575447790242
150	150	521.070346636537	673.897529818815	126.005993963413	331.691915783402
151	151	522.409593846209	668.466432084428	119.070288660872	344.50852451358
152	152	525.374870497909	666.880916312443	112.661170574212	333.783948553502
153	153	522.322136612489	671.836110990767	124.782214595421	338.268766195048
154	154	525.383115488568	671.79759945653	130.609537219237	365.425255174167
155	155	517.712855287326	673.157110850193	132.137353606571	341.469532348529
156	156	522.516532161344	673.528158892022	144.607147512099	370.268104810092
157	157	520.447934735854	667.982388097753	136.446768601077	354.990763405309
158	158	524.225596933802	667.766555081277	153.788142731218	326.892717502302
159	159	524.065849519308	666.884604310317	122.13901026817	346.266203780198
160	160	526.706888820375	680.456863002619	141.847035603146	321.239253699631
161	161	521.313803975507	668.92713287233	107.579148383152	324.250644650879
162	162	524.025336361966	671.653584968829	128.045141261173	377.831595207105
163	163	524.2708251267	667.696207439275	179.476891443227	317.189261743649
164	164	522.433065652738	672.426273134182	158.035795182341	323.885533503772
165	165	521.458765986889	677.062754131399	136.805213745693	375.924897651949
166	166	519.35723174694	670.455454533195	152.725025516071	327.742486391006
167	167	520.447197755066	672.219637311171	131.672427894934	319.487012574021
168	168	520.565534921975	676.009330798819	129.427499022726	330.013998823811
169	169	522.639758211841	676.399357527822	96.7646659736663	352.21066638965
170	170	530.234930374761	677.686282974799	152.397497155861	359.933272914074
171	171	520.371609135161	675.140354214845	146.174669857815	342.846583911694
172	172	521.220099018946	672.702811891581	149.427044579663	346.04597833581
173	173	524.757298796406	670.266848296629	140.177766133448	340.817248873894
174	174	517.113663170601	680.180475786911	149.043667322572	331.240516143882
175	175	525.943788123515	672.221770940603	115.799375600803	342.900039404554
176	176	524.103907051379	674.938612629588	119.224442636869	334.475188807987
177	177	517.501180593697	674.712319444606	127.859316336465	306.341860172543
178	178	523.549902177219	668.711155592401	110.939146649804	328.918832275044
179	179	520.948721880777	673.196375758527	105.464352384205	331.456230236472
180	180	524.133242742129	673.090658999992	101.963226939411	351.942514860212
181	181	524.339823307778	671.884477918913	126.911914470749	333.857271353465
182	182	520.721608144146	670.440299435476	136.30901589746	375.935488394461
183	183	519.041160431895	674.599971621702	132.302086992556	326.713884561003
184	184	518.625605909564	673.289274067797	145.293745224452	322.790202335721
185	185	520.631956027615	677.57680518909	126.733650797445	354.740773816486
186	186	524.105191226252	672.169630196572	142.959547571953	356.190286820323
187	187	520.399086819987	672.749526531029	139.547444491491	351.155284221165
188	188	520.302291882249	676.605388112034	109.998562195436	344.592273388173
189	189	526.984783474836	675.775200132435	117.872863225511	344.195221828368
190	190	523.993951437558	671.490256935608	129.749581278085	363.451623918607
191	191	528.211505842407	670.007133852133	161.832331624978	380.911120319222
192	192	524.636183103576	670.13875635158	104.593900229487	358.754902831661
193	193	523.09858762445	673.206449260555	124.415935416537	338.544073003019
194	194	515.560496299984	670.978832594239	131.277654037235	340.976734405083
195	195	523.633173940949	670.647363837914	137.039294953291	349.035056397363
196	196	526.098574692799	672.463106885012	124.708244926446	329.918986544572
197	197	523.269438039885	675.354798512779	151.447545913115	372.744598574813
198	198	527.900660064437	670.848138768002	133.600152055863	341.851873270949
199	199	521.619143490242	674.058119597018	130.390396135343	335.634049583885
200	200	525.796913073508	669.073395219265	152.880511993922	337.882494179301
201	201	524.447698372277	672.889363046235	114.443362685687	384.127842585453
202	202	518.866470281326	671.244220635768	146.823300338574	357.22242538034
203	203	526.992310227279	672.815655050288	147.487745085802	327.205927160659
204	204	526.138497188434	672.189121406493	138.197128196904	345.068356331404
205	205	523.447511343469	673.451243087258	116.453227327924	332.960800244751
206	206	520.001271034551	674.626800656591	129.830285064072	352.411426524043
207	207	521.675534206757	673.221224586527	129.263830272026	337.276862300052
208	208	523.733517122617	671.186779033613	163.602893929338	333.149532340465
209	209	525.435778345427	666.460399420439	155.63095340532	341.584983664217
210	210	523.915870447614	668.837166618642	141.821421793074	348.499586511433
211	211	525.482825795034	669.452602015534	140.918197700627	346.891516514022
212	212	522.626930921255	670.7762322063	131.353296318525	338.528900237752
213	213	517.378697952718	670.993784790289	89.539117629783	313.958487161147
214	214	520.312023583675	675.662565182259	152.619692081231	330.386380401389
215	215	522.597806625318	668.853815402456	122.042141962394	362.095555195192
216	216	522.765527212924	673.875603058649	154.677689147319	385.566778266823
217	217	527.163859293823	670.938089145245	131.650182630141	313.844573672795
218	218	524.054302446607	672.67299741815	124.490129304734	320.423537999939
219	219	523.293574949916	675.122262780043	135.377702160973	336.5563772252
220	220	518.833214763084	671.087916076212	144.00801432647	341.3603520027
221	221	519.782017018938	672.895615864537	108.675857693329	345.539742008309
222	222	519.389802684741	676.534825395892	136.244882833259	327.195286948605
223	223	523.525114745005	666.63430252003	154.870640113432	347.144208354159
224	224	524.325067162007	672.715573946021	158.599657556521	381.776608694845
225	225	524.304451989406	666.825103065462	142.76517701173	333.621445734995
226	226	525.392653071013	673.790137352887	108.998301418021	335.792575595722
227	227	523.915838014212	671.806929367443	155.030006211669	387.272822015602
228	228	527.385118847444	674.376286410669	131.984495603297	350.765098479348
229	229	524.852101936001	672.963318146987	109.701431823657	344.761756609339
230	230	521.301042640952	676.582861996056	130.902988372665	357.398101130233
231	231	522.016112898199	666.950754207153	143.129175076028	346.800353522549
232	232	524.636016149412	673.265236040748	119.595282348747	332.620974098289
233	233	523.080363188716	675.091836154204	124.598938805418	366.204799636911
234	234	523.257113099004	667.123050368036	106.343706910295	318.452519560105
235	235	527.723787022089	673.99192863738	140.084716214258	351.351566819391
236	236	517.472632207294	668.530569916875	136.469917710975	347.803632826543
237	237	522.980327891292	671.813440807408	161.437924113067	343.424552550042
238	238	520.241603614496	667.696026183755	129.331729055419	328.761837802945
239	239	524.959823306386	674.158797944772	134.652872306217	319.993814010404
240	240	522.313531569513	675.187174251758	112.326094658086	349.734999794238
241	241	528.353810453838	671.424138992333	145.562433248374	357.191006119678
242	242	522.595201706567	678.199584956207	128.0341016602	351.578826645854
243	243	524.715001339568	672.402817579131	143.839029868066	366.97904209982
244	244	523.624689700162	675.778620805829	133.216814147975	333.614808616526
245	245	524.787339184761	674.69879812883	121.430800827616	303.006751314459
246	246	523.447805140929	670.454640887923	128.231224299635	355.76013162747
247	247	523.225929306818	668.769822242688	157.227647874413	352.511333510099
248	248	523.495766253718	673.169957071653	131.806994029411	335.595948541882
249	249	520.936807775728	673.635757515295	111.050942943075	361.113658124072
250	250	523.97651480667	669.312720538239	86.1579116005482	346.510353299931
251	251	522.960372939246	671.946774019622	130.333806294232	358.400454700492
252	252	522.46206659606	668.264109110048	173.281596375722	325.766033897311
253	253	522.81818434797	677.192209069523	134.361501901305	390.941867413234
254	254	521.678231011302	675.309406279332	139.737468883379	371.579687976126
255	255	521.033205655201	671.034486224872	120.949947240524	370.650031625281
256	256	522.404703268626	672.770347731258	104.706559027371	316.451607859349
257	257	521.945113258695	672.553197310292	155.661114953786	341.168584396894
258	258	528.091330441	671.733890152469	162.279302029834	368.048069356497
259	259	522.268107121062	678.841390598573	137.694786716155	323.65814882584
260	260	520.482708950571	668.951757992551	123.042690418055	336.359441241561
261	261	523.973528211259	679.478926160224	147.709722870968	373.957236196395
262	262	526.756771129917	671.850160177391	118.487068647143	325.947756351224
263	263	523.446334018143	665.386103103975	144.930790891895	331.679239694559
264	264	516.550528627322	673.464277738229	124.96142284203	343.716360019415
265	265	526.641582434281	679.859994742037	134.36859844411	330.474398349947
266	266	518.669905375481	669.212557976134	139.293730296602	353.82091021207
267	267	521.452737799507	670.895747934131	133.434452455279	354.401682494873
268	268	525.83063087524	675.594738867831	119.216885272844	370.672138044074
269	269	521.895148651269	670.981051631631	114.598302924646	354.105500230192
270	270	523.619961607239	669.283839411231	146.742273864677	374.307178961581
271	271	527.107087013108	667.783327648165	115.365326565584	319.507077678045
272	272	522.141977077745	670.912290847706	102.321799955599	346.541710780762
273	273	528.669557544299	673.198302919167	132.678126136477	332.904899958022
274	274	523.36600484059	673.575301904854	148.694473108847	327.786764892353
275	275	517.19564355011	669.393337951676	144.914265037917	380.233094834114
276	276	520.76296888181	669.771619508832	118.338726012031	345.308300726841
277	277	522.474937243369	675.281238775244	103.279538437838	325.565572267965
278	278	527.513865098304	669.758522869679	140.877477995074	318.162529444432
279	279	527.295355391578	672.958483317176	115.035369374871	364.492737486202
280	280	523.550049202644	668.742220693174	132.517038823849	332.784761472162
281	281	523.44025449726	670.025320662057	119.316266590158	339.138522269781
282	282	523.35219054276	675.063476886138	153.921645735009	321.55833759609
283	283	521.830222700721	668.085764153231	90.9143317046658	337.709755370101
284	284	520.702757569195	668.754490690029	120.073243162769	334.32030185541
285	285	522.609005481028	669.702830851762	108.760653844297	351.689680825344
286	286	522.718487659356	673.972340851403	104.953012858133	347.323511073181
287	287	526.000475191197	676.087951989616	181.910067045597	346.192540215793
288	288	519.031229613342	675.700346010305	159.317847792836	317.078157645037
289	289	520.758093162225	671.519399143324	135.662236464237	369.48042832081
290	290	523.368423943341	673.469022730729	149.570723455185	374.074953834398
291	291	522.134882256765	677.370455139648	157.944857657792	342.432910476477
292	292	528.562900951457	673.625249102428	154.538816341273	373.457692435238
293	293	522.353871311508	672.4717393318	154.289301852751	349.715245277542
294	294	523.719172374341	676.091243684168	111.004986671777	332.481403533498
295	295	526.658991731351	672.567344945945	106.632764539926	339.799632541334
296	296	523.211997536723	672.682876714581	147.177012535737	352.805835749981
297	297	524.506444262485	673.994813288977	108.902558777406	347.975768200168
298	298	523.819880903528	673.926981671886	126.430965154766	336.675566661517
299	299	524.998733790128	671.277526207898	119.852553515073	337.623762720887
300	300	524.010005301266	670.291209296927	126.999165110607	358.292903871163
301	301	523.298842241695	673.864779865276	109.057414432354	361.709057196523
302	302	517.78125042242	670.373663090601	115.931623138353	336.382046402958
303	303	521.630120321234	672.467725279103	152.991340821345	346.728477572148
304	304	521.737656535648	673.114566266513	140.221259987615	357.666427915897
305	305	527.408612909317	672.857488969028	139.279055600711	342.688242189377
306	306	522.662308388012	670.350668730781	139.965653564198	312.573097990806
307	307	525.198143296089	671.415400599288	137.347154717352	305.046762569231
308	308	525.972908077862	670.852926326136	146.187049226519	364.673581811697
309	309	523.379571877383	666.710284958665	116.185816841766	331.237042572481
310	310	516.783672892461	672.434891753279	158.47837400484	370.506169227146
311	311	520.608080690878	679.509519913295	123.270514119482	369.874797715139
312	312	528.504190364136	673.961462815126	163.993067625508	346.761478933778
313	313	522.786130771081	673.911044963626	104.226711303988	349.534125636019
314	314	521.250632634288	670.682241576731	104.059999522512	342.909581792604
315	315	521.948314778781	670.893743337046	134.556035941147	367.433232549519
316	316	523.957858200488	668.329925614625	130.23976285606	336.483558688112
317	317	523.929073373504	674.544555974111	150.157382946872	350.430467566781
318	318	526.74328827916	669.525160408237	139.504632199318	328.689129759071
319	319	522.249115597104	672.650389930258	129.820431896691	340.91417843187
320	320	522.923634910268	665.05104350232	116.10504729072	328.232495855017
321	321	520.78528899111	673.534785592589	152.707484238528	340.265108994405
322	322	524.816673201201	665.660083384993	141.983227913678	324.450775056461
323	323	521.031909637756	678.415876989478	136.676689586563	337.737972454288
324	324	525.081927574947	669.901100447469	158.426522805374	359.058189132204
325	325	523.874527148875	674.647353834724	122.257140013727	316.747521034769
326	326	523.220001899053	672.638946153246	119.690919704802	360.184312321866
327	327	521.658327974412	676.746445999346	86.6239103707095	344.455989408302
328	328	521.933277460782	673.346784865878	130.738581707848	344.162312169168
329	329	527.423928208579	670.623181810989	138.856309950194	326.695747340626
330	330	524.342256082571	672.418496259743	122.569263970423	375.317329977428
331	331	518.358671806309	675.697121467214	159.570572422032	327.54794394961
332	332	526.152025444368	670.379820799724	117.498727516263	360.021926606705
333	333	522.873987967829	669.327218988752	140.761777616037	335.423287893637
334	334	528.424056203414	667.784921687993	93.7481185233909	332.032131671514
335	335	520.637003450517	670.007247665887	167.12677476937	337.249892548047
336	336	519.56750879427	672.23064596853	105.14093026088	363.86216886963
337	337	520.140106482551	670.497979582422	102.664350975118	358.737718011942
338	338	526.866340365533	665.064106920228	141.45128453033	346.270464588433
339	339	530.050600017294	677.151005247237	128.174833147095	347.134041422728
340	340	524.709584774725	675.313490547889	114.987917853667	347.339662784724
341	341	524.112625330659	674.100659601764	128.617211398079	352.300215367881
342	342	523.553044099866	668.610445339053	137.61103465461	354.17099141365
343	343	528.053221410853	670.759713873981	142.882714366917	351.944507032385
344	344	520.629758050048	666.348792342659	122.11045858804	336.679359422731
345	345	521.357941768921	671.792246976234	123.981373798279	337.363343954958
346	346	519.176840137873	673.729452776061	114.96140033312	351.692842943414
347	347	521.091460246037	670.218152575107	133.398047731655	351.673427825288
348	348	521.545307016792	672.518526963865	133.330035917237	319.77075227362
349	349	524.057506854882	670.459164086061	132.110807743482	344.027716861252
350	350	521.478270618507	673.91257707148	147.260731002519	312.127408815262
351	351	523.913603428183	673.085012417018	126.434248223415	341.196564812585
352	352	524.701358323926	669.936082308576	146.12261732861	310.749624634123
353	353	527.03766958496	669.543458523755	143.575157252027	370.247210963961
354	354	521.047614134808	669.523680227384	133.132929213023	353.241654044621
355	355	524.9764781553	677.310817043398	118.227826633912	327.385770068443
356	356	529.139383130786	670.328481011537	99.5969387043396	339.92800425373
357	357	524.769352809679	669.607937845874	120.467156494056	344.301542471022
358	358	530.840246399481	670.683647791338	141.370038754608	314.976261514062
359	359	522.217602993358	672.545764219468	124.167729557366	342.5131837511
360	360	524.671093374288	668.195317005855	150.379230050735	328.443123115899
361	361	519.234704017029	671.822600209034	128.533317170065	329.565577021929
362	362	526.036587884404	675.366462239705	111.27069412967	344.412260229699
363	363	523.146508663346	667.246370156585	161.769001336463	339.669971209659
364	364	526.166582380522	667.950146489414	106.102073899425	342.813492706842
365	365	520.574630697611	671.804494654251	130.709364737184	325.107819069279
366	366	526.152959878389	671.720457952684	147.645085315827	288.331801763911
367	367	519.502536509533	676.789710369577	138.111490979997	377.482313610661
368	368	518.321962763728	672.814692444317	136.462535481309	353.903085088083
369	369	518.275973514679	677.047635632869	141.611285368336	329.797348240934
370	370	522.527114344773	670.909780241916	142.627061115904	332.450978268224
371	371	531.490136302235	671.628595953502	129.153510851861	333.396102328966
372	372	522.062818346885	677.330141831778	138.822765911584	349.967219639917
373	373	524.90749051045	674.076714198692	139.649133239974	362.77199600921
374	374	520.09258754754	672.10796092395	137.797241044618	367.887077810209
375	375	517.741069756872	675.467941340186	143.414310485249	300.819713289263
376	376	521.484757635508	670.995823280439	114.483972028247	325.100667474819
377	377	523.967616777438	671.785943269456	153.200350597797	335.35194399656
378	378	521.339953305245	672.399339165624	131.526655330584	351.737647714592
379	379	522.585465232996	673.913696756555	135.335261695497	343.983854956209
380	380	523.594428537726	668.839951069132	104.616744621648	364.129412802556
381	381	518.439100484632	671.359063222486	141.210894926556	348.218021536524
382	382	527.167980659693	675.05807846355	145.119013126611	322.448493730576
383	383	519.744429173214	679.492578052606	163.547163971286	325.127180677641
384	384	527.997939110095	671.79272048182	140.101297534467	314.703798171721
385	385	519.816269624968	671.059803437147	132.51515091682	345.219303341429
386	386	520.856286442726	663.456038271127	130.074932637704	352.463549000076
387	387	523.475858939586	674.795274079885	138.424402517786	323.370007192744
388	388	526.090244206613	674.379979819225	139.909363957208	310.430875380106
389	389	530.018755428603	670.858447407333	143.408155531146	338.358144050071
390	390	525.44566560304	671.254246619739	136.093408056776	329.790473287032
391	391	517.946305468724	668.794314123601	121.628168996619	334.980468314018
392	392	520.873185418555	668.48729633973	145.897148579562	331.426830374452
393	393	519.666079101514	672.919476946913	151.739870516	368.942494964799
394	394	525.670833951132	675.939643390621	141.438119653906	320.672474611908
395	395	522.697501757945	670.468963712864	151.720321951686	358.717455259808
396	396	529.256762746217	670.571788990628	127.663701252467	313.65620408827
397	397	518.720009240185	676.668960124742	131.910523528316	324.09933102293
398	398	528.018273674722	670.35073554792	148.895830650384	357.968433200975
399	399	523.898407442349	672.123918226155	152.476627601838	315.795298842127
400	400	520.482277707119	672.110325919916	156.34579641203	354.428662631106
401	401	521.999522593651	675.84760974332	138.912230149678	365.362333232721
402	402	521.264931000067	667.012352368303	148.792671123234	359.428501734691
403	403	524.057865995496	676.104588281528	101.732682861998	324.389057863488
404	404	522.181986723058	672.761284706627	139.224626453884	301.475352432063
405	405	526.932004091146	670.702325575901	120.219828375628	342.509924907473
406	406	525.793732059817	674.557682046267	126.843783511231	366.997747089582
407	407	526.2469196992	671.875730673307	141.282280979426	351.647938290046
408	408	526.982704659256	668.391732456627	115.492046217039	335.167158959567
409	409	523.73821968879	676.847022699644	130.77417015821	341.811385695406
410	410	520.715635738316	672.024585736454	150.814453079866	337.888669358434
411	411	525.192775309176	673.788013414126	169.935346616175	357.320674403795
412	412	523.318138724116	668.848381159678	119.668247994404	354.241620777793
413	413	525.245905318821	672.354238624939	99.4113460312818	347.74411807052
414	414	525.353964307332	672.369935467763	116.146186537749	356.534478875721
415	415	523.031724989011	667.388202418504	169.470527753749	353.383347534789
416	416	526.942125798289	670.97361976331	113.208397397524	339.356173972009
417	417	527.816907481521	680.39367203714	131.726184001713	335.849093763218
418	418	521.667032104355	675.904926503656	152.05705271426	353.219512302884
419	419	528.698727189807	681.042248914569	138.276346242227	349.668644699221
420	420	525.935798554273	663.703253267854	149.830815393071	319.530964014063
421	421	521.697036569608	673.788133436852	152.017651144426	375.292314053138
422	422	525.576130022925	673.316040345096	111.054431082831	334.03292452924
423	423	519.272301536916	675.344054318274	108.478245950657	345.511239934977
424	424	525.073391513859	671.002618207859	122.865103731923	338.204817514343
425	425	523.547907836131	676.882563914836	162.738285327723	344.750596612865
426	426	523.831127097992	679.104530363078	143.109240809767	352.427896954743
427	427	520.78421813881	667.373576887558	117.654426264928	347.735967560022
428	428	526.729539730568	670.858870844066	168.845089529238	348.032661023432
429	429	522.945847110461	672.662529811585	129.965278061995	324.609284624243
430	430	523.007567341362	673.764719948347	122.806812909291	332.636066051572
431	431	522.397946325723	677.218395713455	120.096002815197	347.813936443863
432	432	518.064759763964	673.69561065846	154.365932461306	305.402363688187
433	433	521.351460810503	674.966461785818	114.982334828555	327.972388172426
434	434	525.660863981239	672.113002580202	131.168078506444	318.61491556766
435	435	525.859790670968	668.757429320028	154.005897608836	340.986371344875
436	436	523.779904378079	670.325073254047	117.968806995669	325.627225716571
437	437	526.30702354131	672.027639430076	137.941126979733	355.010052221425
438	438	519.681845278403	671.648284322855	124.92207976433	349.636165277111
439	439	520.955926256433	669.025743131922	129.557306377878	366.962824459737
440	440	521.380668721784	673.243942617611	150.323498164341	348.756776124671
441	441	526.009361890594	675.349675803697	119.511898127668	351.271821812227
442	442	524.289619897634	671.309136910079	100.347131855296	338.861475312948
443	443	523.914789155658	672.146405610638	114.074413906395	331.526335669749
444	444	523.573582404942	671.721176072911	143.554309413835	331.95173657566
445	445	525.915276467849	666.675129265451	135.082228113993	368.300030576493
446	446	524.436766074735	672.107179985623	125.095923256197	310.083622093299
447	447	521.195467039436	675.497665670003	107.940291920214	347.834807162164
448	448	519.923366544782	675.755699579169	141.84697502585	353.355896175551
449	449	516.70081506674	671.886866474237	125.505231645627	341.214594396271
450	450	518.429920915441	667.564952432488	148.703799970313	322.859906585392
451	451	520.29208190707	672.619882806461	116.251516188141	359.441743281136
452	452	522.52472310261	673.645076781817	137.294352795754	371.620240170737
453	453	519.972067844737	671.475422702244	111.525382873719	373.890453714652
454	454	522.733414606285	673.2809877884	146.128746370263	352.741127747412
455	455	525.641403987209	672.537794426078	176.012248067761	362.47604698428
456	456	519.154363267694	674.952208309273	129.004420144278	345.95318973987
457	457	524.213296518983	673.331759000147	138.540164163153	336.523889457196
458	458	514.30692425758	673.548301809948	155.450691853794	329.215773278299
459	459	526.730579265213	666.865728539986	137.49921522312	323.331344023814
460	460	523.620397715261	666.48124583477	130.419363728744	344.953789664347
461	461	519.11427621722	675.864882320373	147.405411288697	341.399452166707
462	462	522.591610233247	673.066323326659	140.091972095711	347.259277331185
463	463	517.526544549462	671.975064217753	115.661891749148	347.676839198382
464	464	519.479718874438	666.528633496853	102.907474466773	360.250537576132
465	465	523.493548042389	668.998474243455	105.417685539428	336.744361887884
466	466	523.853584146197	673.41507846601	108.418367096193	350.846673375104
467	467	526.234544705366	670.892667368164	140.647924080098	348.161766803308
468	468	527.104660026395	668.39430211842	103.252881934477	336.994981536033
469	469	525.781393907994	671.917589174654	175.516734775805	337.019190240463
470	470	525.501707732456	670.820122193935	119.928951387564	367.792596356519
471	471	524.254752186957	668.566769640967	150.035272450555	348.784495978313
472	472	523.549735888196	668.946070090087	146.685805645442	316.013443974803
473	473	526.893482470639	676.567705388618	122.657380269484	322.795238510233
474	474	520.235968476529	673.503990059955	137.196802804221	356.638076088051
475	475	524.16427901182	672.757779190909	111.62552104005	351.305825794434
476	476	523.599774799937	672.016398537605	102.340824946462	321.679876536873
477	477	522.696048895016	668.824731375479	139.849274301637	346.790099293205
478	478	521.545681357906	670.00936975142	117.464424357154	370.013778899247
479	479	522.79581837861	668.820306684221	107.68463683324	318.575504617113
480	480	521.677596143491	675.019539282148	142.454448596023	332.923033044634
481	481	523.651121116573	665.772714289834	108.46357947811	334.443645091113
482	482	518.46854788163	676.524604267071	153.744204592688	330.833036227206
483	483	518.413099479009	672.724105733842	123.241527966831	303.539535158373
484	484	528.4217217507	672.780788236178	151.712714425913	344.837967280417
485	485	522.05180325197	675.890988702224	136.936429184613	363.477166765447
486	486	517.858753081389	673.203552824266	111.102058873313	330.195469336018
487	487	524.510869933979	675.900688207583	149.524015926496	360.272029874679
488	488	520.549912230867	672.892522681932	139.781058423	344.307607166066
489	489	525.630431846149	674.362671554464	141.603748388223	336.425184521103
490	490	524.496277553658	673.403196703935	134.178407374872	378.553186803532
491	491	523.687143971685	670.908701666009	150.525514651512	366.811297535311
492	492	522.997513238417	672.744943061373	149.096025090753	353.454853144928
493	493	520.471664132072	677.031355678151	139.718091762546	330.634363652897
494	494	521.772079600746	673.26578428244	124.77875109351	359.191254369127
495	495	523.187970319616	670.63977630756	165.195775952099	328.673983291556
496	496	522.342025167756	668.11293162858	108.223427841148	383.221803308122
497	497	520.633416973921	667.441890728542	159.145401596903	330.217407172293
498	498	522.062781480785	670.852741020857	121.688569907448	334.80925834547
499	499	519.723236444476	669.696894537228	150.30979329215	320.728459598632
500	500	523.729895609959	671.579963329226	109.50862895351	360.154066117046
501	501	528.999304071056	672.685424335971	149.381691153009	346.460730670018
502	502	523.134283804011	669.575865113014	126.284889407513	340.519502685464
503	503	516.93561940302	675.752727718256	112.172959817098	356.214856252155
504	504	518.609327721538	674.405131250049	106.685636689224	294.727968802288
505	505	520.739800475597	670.70861918324	157.586223236636	352.243338086516
506	506	518.193161407292	671.491684862984	82.4011523242491	324.477426637358
507	507	521.707709272842	667.649809825044	123.101867855205	352.730806656399
508	508	522.964161431278	679.31854411601	105.175858219453	352.650440695817
509	509	523.890974410113	673.362352098568	143.296320360682	372.912913065959
510	510	522.50382394988	672.003680711883	114.471667720851	327.060345260959
511	511	521.876290470505	680.664252743931	117.6336499604	355.738401169831
512	512	526.663504038745	669.918848225202	99.177641444562	343.088616857721
513	513	520.502386200137	675.158189866469	111.09534935102	359.9846028546
514	514	519.531360729205	676.030024951082	125.974457593624	357.061496397669
515	515	522.117694770478	668.553973604966	124.53762100464	328.408092519531
516	516	521.477520389646	667.332791397408	123.419005560342	360.413833109729
517	517	523.335407140935	670.662887226946	125.812961488194	336.555844750377
518	518	522.783592557465	676.260922523441	156.218462613753	346.592192234498
519	519	526.491493865674	674.042916574369	128.346739335517	323.827948863096
520	520	528.492265552529	670.418118967248	136.209359038189	318.726069505349
521	521	525.157072965034	672.629830000427	128.87656784914	314.597533533093
522	522	519.117596222143	668.416754113268	132.751904353465	338.172369337292
523	523	523.155921076574	672.44788785482	116.938869873572	314.317611045473
524	524	521.729191600335	668.465173368406	135.364632926745	315.939252187432
525	525	524.732531728113	672.442188098569	98.5654396010446	345.060646758289
526	526	522.768898361132	673.573040237615	146.588885283001	321.383575571448
527	527	523.010516134599	672.318446899866	99.8261801463306	388.592647796006
528	528	523.787593704629	669.515092871722	131.544912322015	324.037111535596
529	529	526.260687048557	673.972441916184	141.728169446302	350.893859343068
530	530	519.95862264643	671.763385985496	117.502868804305	320.282144714801
531	531	523.644432755621	672.169361177377	151.167170783745	350.980600638757
532	532	519.575982191034	667.434676060824	113.463455433779	354.933036632895
533	533	519.84754310508	677.270479464212	111.020847160064	354.816792352098
534	534	522.753520443871	673.321406656081	139.046615868548	370.502394451352
535	535	525.759437031268	673.355786283395	150.702098617858	358.310305219569
536	536	522.619965700005	670.883834783246	147.342686715585	338.095036789513
537	537	525.314729773458	668.682144166936	131.938488691268	355.749299116574
538	538	518.300630325843	665.388110843653	146.610537507455	364.818311928402
539	539	524.076287824334	672.839847925731	141.15709990666	337.178800478925
540	540	528.056197930583	673.816588745561	161.352010387155	341.924942950134
541	541	522.280847236073	669.414871815406	120.487844626921	325.018931969997
542	542	521.778188328628	671.519731773828	128.381306496894	372.977153051282
543	543	522.566335190454	670.466321919111	118.592932234503	350.894090031812
544	544	530.191636547166	674.002801383324	105.518015269735	348.203235123089
545	545	522.351861011562	673.898296322023	116.059617898329	372.931713277351
546	546	517.122210729551	670.677769892176	139.253183579581	358.696258138417
547	547	522.085839103972	672.239599009548	117.237726097791	336.864877906845
548	548	523.093706850211	674.09958771197	138.8304021856	342.892200852216
549	549	522.045484433842	671.840047431232	119.811631957599	331.473332666661
550	550	522.792669410456	668.844565389187	161.357756233096	325.769038159554
551	551	521.495996095942	674.030654226008	140.6359229771	330.472658051284
552	552	523.383390730695	672.483578263215	93.0955876450128	340.398507353268
553	553	519.9264581729	674.9363282171	114.743781787305	346.855855127189
554	554	528.405692962965	671.991207130934	101.929393950196	356.935837444306
555	555	522.585418050271	669.875434541206	108.567617455632	328.817623183879
556	556	524.709979017181	674.634125323443	139.156475966795	337.49364234285
557	557	523.134217672009	666.825859986654	140.150687555089	345.947477410129
558	558	523.058123085542	675.360259993864	135.307631525763	353.574496535028
559	559	523.348342539873	672.85823637812	120.296325588816	329.807691116089
560	560	522.694699877394	669.661602788485	155.182503616909	367.359151610972
561	561	524.403196113568	664.61645436746	126.320128198543	317.021916281023
562	562	526.500221847657	676.381362746619	117.188678923855	328.040540224722
563	563	523.74473781064	672.30375694909	118.486349691038	363.421789814537
564	564	524.046064224608	672.976180441894	102.513115523878	351.648280817766
565	565	526.859137866833	671.635934943736	157.993448968369	351.647204619982
566	566	523.674804286828	669.618369236333	160.136435307281	364.761824650629
567	567	521.531225953393	672.699027390897	114.034910202229	350.469583127716
568	568	524.928658842816	671.595323280178	123.383240423696	356.086238594084
569	569	522.534492691266	680.33154077473	103.393942490067	349.544713591199
570	570	523.593568577738	684.296565447927	123.647679729832	347.792978150184
571	571	521.864284224425	669.573938513102	133.305381228168	331.693367853163
572	572	523.028864258136	671.125520768659	113.433020228316	350.469938927422
573	573	529.240467682285	668.043425602728	120.08698122486	360.203751266506
574	574	522.226999901337	673.609324934438	109.908658985387	369.146468372337
575	575	518.829786356032	672.823631506127	118.532891862245	337.286729168161
576	576	522.662271075874	675.433746382925	102.496910250928	339.736412462319
577	577	527.655303478426	671.315073470485	123.861005082613	356.439626283253
578	578	529.411710411985	672.097490036373	129.918457512997	338.65326449496
579	579	524.265660981895	664.200638121159	83.6577992067696	340.50641629162
580	580	523.582174122978	673.525792440004	157.049730454331	323.524391687209
581	581	526.121708007077	669.56096869993	107.285591405645	351.045470342702
582	582	524.251601377462	679.132855229694	138.536931317824	344.468024114319
583	583	524.381148381647	671.675447577359	119.973971508625	351.369524795294
584	584	517.78410023558	680.772547435213	146.763763633937	334.97240418598
585	585	522.816643791755	669.755312528173	155.0375647191	317.821439485537
586	586	521.089238544375	676.542314963866	149.525120107492	372.056196618146
587	587	523.101178287027	666.622085776187	120.913219396145	359.45870914282
588	588	518.313141077953	669.107937899958	113.992213352995	348.354358702122
589	589	522.062006162544	677.842919002905	109.523388284779	365.500488904878
590	590	525.998322816599	670.341079404776	134.667825822172	335.767791788827
591	591	521.648001056894	670.911494223022	115.083951170637	336.913396412381
592	592	525.994781042736	668.302517967057	103.18096941996	362.049030923314
593	593	521.567904147644	670.4223518457	133.020960485065	338.47556678835
594	594	521.801778259771	669.165339436043	145.36190581929	342.452466877428
595	595	524.232923165831	668.335308248352	109.2095383474	333.221302235016
596	596	522.974498646497	669.962542791725	152.124796999167	330.24857715821
597	597	523.617800125112	669.945414611538	128.697169000591	334.528594031655
598	598	525.307150878177	673.066670588796	101.744310414083	382.163732692423
599	599	519.322351762354	675.213238069111	105.924650898892	352.161761759742
600	600	524.109147891452	667.219884566534	119.639196064584	356.644857265464
601	601	520.803305062691	673.144143190719	148.692713715203	337.754394365331
602	602	520.859759021967	680.628056365163	143.33209865961	324.440400252462
603	603	523.328750322951	673.486223273846	148.71530531488	355.379761876132
604	604	520.498640669178	666.80415058722	140.66038583207	378.328693110703
605	605	519.562430916694	673.267293781755	158.595304120091	324.714449342874
606	606	525.810983030989	675.177877571217	124.212316281178	348.495487522401
607	607	519.496294784723	669.697711836666	145.234479692141	374.307461190384
608	608	523.272781784497	672.507547274272	128.192855964236	329.007953197622
609	609	519.487643692295	668.731484077612	151.993095965764	347.827152890443
610	610	517.608348658539	669.988925495931	151.40019425051	339.742584744843
611	611	522.646193664816	681.208589589403	91.6090621354882	341.981004891063
612	612	527.919721334457	673.620217165396	144.925820310013	355.236494104505
613	613	522.556729160182	667.098345484418	130.864707498837	327.558371129067
614	614	524.068126236129	668.94211881403	127.178813888472	350.619867814003
615	615	524.402052187405	668.374608603267	111.142632601328	326.439936861671
616	616	523.232064405565	665.995714152623	114.6742150243	374.171412902708
617	617	528.336713505878	674.03655295227	125.091653241658	338.935033542648
618	618	525.515659745838	673.949491351579	111.834327599306	326.663976971026
619	619	520.840877415952	675.294853493661	139.963608180513	326.751193015986
620	620	529.198248989995	669.493156605451	112.212601511879	344.039519991724
621	621	527.037462419439	673.246674458479	112.583556231157	346.063316919125
622	622	516.693907434758	671.693675899101	117.615919756013	352.138201758882
623	623	518.141923098442	672.682666883451	148.021081454923	359.685256947034
624	624	527.85070304853	670.930421731925	122.764735565884	354.807474923882
625	625	530.4192063012	672.817819459531	107.645347973834	354.745354271459
626	626	518.295498868314	671.428955427501	132.614841209373	382.310301593798
627	627	526.689256094237	669.443464163197	157.841200326219	343.408300594153
628	628	522.9041566299	674.456754135956	124.812946960238	333.406455805958
629	629	523.049351835414	672.842780350054	126.333155182373	353.277030202602
630	630	519.857271904203	673.150765707369	136.361632227045	329.376427725814
631	631	523.273694260939	668.508585657407	122.202753600347	356.47512844415
632	632	527.741794318786	675.036729640488	142.201096357689	338.538406380026
633	633	525.920579928151	673.839049917365	126.852998342203	356.735642233378
634	634	526.010292900381	673.913458312817	129.66193730642	345.913606081545
635	635	520.160028964984	670.287799066439	144.730197985447	349.513596569319
636	636	523.491942799667	677.07230425185	164.371399017602	321.495798973279
637	637	526.59308859633	670.881369496921	144.212833442427	320.501958456978
638	638	520.655460368522	671.096922235917	118.49548835059	341.074728224366
639	639	527.177566294089	677.334972381371	146.190180200121	334.533266981548
640	640	520.593520625005	668.999702847331	111.081543551371	338.851517525209
641	641	522.901497572848	671.981351600569	146.488736736966	353.38340184718
642	642	526.76036385782	666.729507277931	125.002647948969	356.980900335834
643	643	518.640128626439	674.13362351464	136.529414183293	344.668559884403
644	644	527.751383307485	673.200814487399	128.606912315541	337.856958953815
645	645	525.902340486021	671.951089946129	124.300718109496	341.760893045441
646	646	524.332997210018	668.302756847562	157.842809406468	342.721846718619
647	647	522.033021447253	670.472512754652	87.8043502168518	329.067241234633
648	648	524.452294174312	671.526309243483	101.497162123878	353.736196165641
649	649	522.551700219248	675.463383975077	142.817725726212	335.598044371099
650	650	521.109446175528	669.56222848077	142.72865584283	328.662502480364
651	651	518.317161125858	673.34894567232	132.501939402883	320.457235008846
652	652	522.94417126202	677.83431449484	126.784937002512	353.080268821873
653	653	530.236278647656	675.061421663233	134.012561402368	328.892326116491
654	654	522.088707814327	672.446152051139	146.220416301705	351.265914582175
655	655	522.047068984615	675.178304129664	115.01650145665	362.068119995144
656	656	525.264431541573	673.310380289492	137.870952596587	340.305720989361
657	657	521.214652693273	674.79164662461	106.85399806747	322.767811147824
658	658	525.757545725199	674.719917962958	99.7945440913103	336.76025729351
659	659	521.12840233268	670.72861099777	139.571370977228	351.109830565418
660	660	525.153578199351	672.207576046985	138.987871105115	339.71623700599
661	661	522.171014025883	674.723133414672	149.953005890597	334.073318464123
662	662	524.159311626266	669.328726456494	129.496362301559	349.323768513166
663	663	523.52058917589	670.298610686204	128.532841382191	354.085101299023
664	664	530.72251597806	669.731029009933	111.972344480419	344.865947044153
665	665	523.304448747895	667.708485608913	106.69428464202	347.225233497847
666	666	521.285643088343	672.385548770914	117.724899820281	359.373132637383
667	667	529.259904310042	673.049183673835	168.790802095757	338.374491612426
668	668	522.763419675921	672.412414618787	140.606083751402	352.183466085896
669	669	522.856337890249	667.536717743342	126.598866845361	350.888344716207
670	670	523.318238834014	675.776191774793	174.401776889264	346.409800819935
671	671	522.198146565339	669.67122126863	104.821872568656	332.891095879568
672	672	522.073996582636	665.46418784295	129.061306774232	353.164283382872
673	673	522.881775525474	675.054761677005	142.013455399637	322.626365086478
674	674	525.706828400197	668.026253444284	114.947914998627	373.223720741282
675	675	525.963606859059	667.872364109268	151.334579432566	344.915435657615
676	676	525.544922431184	670.469970555474	127.150134864349	332.651661829689
677	677	521.748598776038	667.673840931825	157.039869701938	332.887425612076
678	678	519.878083602846	677.738605250345	134.924992550993	339.74633685775
679	679	527.946146630944	664.450618170596	115.028405820157	318.491096092269
680	680	516.974502982335	669.520835377839	121.494936308719	349.313776770569
681	681	526.531032180702	671.497298957745	138.840875986955	343.001564308247
682	682	520.550664519529	671.355323591962	109.226457596529	370.469193161294
683	683	523.108820849981	672.847394613119	137.617005732785	368.17691124762
684	684	520.86123386924	674.734257766005	125.320571870963	296.314854048233
685	685	524.566600293552	672.674766789908	140.634496284389	331.52372930594
686	686	527.931618384758	672.264996142685	135.64282961381	338.912074215153
687	687	526.914733985408	669.926374377833	141.216143129328	348.827827172807
688	688	527.304558821904	669.669558414917	130.367289593468	336.213452369292
689	689	524.833197448904	665.355142964298	118.950235099514	349.711768347555
690	690	523.234558700109	672.882362391504	128.104638291294	362.825553955109
691	691	523.502810581977	668.136077136159	169.807407548857	337.977197503337
692	692	521.71003435225	673.021131127894	146.408405339926	347.358700101437
693	693	525.525508015476	671.862608115058	123.768380702928	375.302545974633
694	694	525.245617656744	671.583407221354	123.360966607054	338.137618294876
695	695	523.245336540343	669.010439737376	130.975224982645	337.403970888522
696	696	523.912508461962	666.624577940824	114.191394739538	335.363655125791
697	697	522.808687357621	669.295995014702	109.316917929533	337.430398029206
698	698	521.504216037599	669.826991982206	113.409227739291	344.971931713667
699	699	520.287173957377	671.398831240122	124.295138805335	336.037811474775
700	700	520.160130345093	676.727916715231	131.010136006956	346.036192694614
701	701	521.829856345007	670.329721399792	132.539224221133	342.549325302979
702	702	527.067828388269	672.063902777425	103.838211453844	329.993274159503
703	703	528.076834285943	673.552427618647	122.983441763528	327.047781798123
704	704	524.487096490134	670.750293472625	106.110205590492	358.15251870476
705	705	525.961546512856	671.702727672488	126.045898835566	321.752601844383
706	706	524.476326182818	674.069966396675	110.612079086867	332.033187009965
707	707	522.367350722187	666.881890424009	152.750404461366	366.621337444271
708	708	525.461093259164	672.846506874894	137.516880108396	368.375896942308
709	709	520.620114967317	673.944878667043	134.53742069316	319.846492734957
710	710	525.537839490869	671.756798888963	170.685957142815	358.892881014077
711	711	523.710299616105	667.130600384028	156.758239572637	349.743872063755
712	712	523.889539879582	669.70916884671	159.671546900107	334.154907820837
713	713	521.862557578112	674.732783721459	151.385569763019	316.321760583908
714	714	520.64397922122	673.636990982849	136.757581252009	340.417432996462
715	715	520.791289695729	665.996423591214	102.161966080813	323.949789551242
716	716	522.558804064805	672.769138473915	128.3926801489	316.060954542312
717	717	517.190259847767	669.873807424582	143.530070572707	359.98264701332
718	718	519.750242898269	672.547367907067	125.895259092542	362.804418165249
719	719	527.015597085289	672.965784562565	130.168726929982	316.231027604953
720	720	514.049917702315	677.38152390682	139.790712645668	357.900405989984
721	721	521.411114468154	676.818590763836	145.389910703408	310.494523024252
722	722	518.917998430818	671.013888924718	100.446684554622	364.108001848883
723	723	524.844505428098	672.652242581332	140.231452349166	353.301821509156
724	724	520.633855756108	673.213732999337	109.721929909044	362.616904183184
725	725	518.809078136621	672.419759832186	119.435700564768	339.533992082987
726	726	520.364027769838	675.916678356209	151.93769164151	330.690932111058
727	727	524.458743703585	670.671482292118	124.223036374008	320.446442471295
728	728	523.142532689611	671.816418005917	131.407599796748	339.834610788808
729	729	521.891834998316	672.046819138267	104.970416731197	319.294698770509
730	730	524.130352489064	675.416911968111	151.440379911172	360.872235401973
731	731	525.53396302624	672.3196581091	142.324360675913	327.650283219922
732	732	521.056019626174	671.415571663267	106.953148025771	344.689622959369
733	733	525.503598520111	671.70769467808	142.297730149746	341.954846763682
734	734	518.219232327338	676.68686313007	105.340786815554	346.907595645319
735	735	519.331266215313	672.911579782606	140.592460087546	360.396736824844
736	736	523.37424320627	674.536840108024	131.602295600118	343.994669494338
737	737	521.400661615779	670.969632458868	165.009725791334	334.298247395662
738	738	521.703933822571	669.751052142364	123.478805707912	319.700991844145
739	739	519.068334640944	673.041931739144	147.233285237748	341.796328364556
740	740	520.62141371104	670.100088904165	132.436099940421	354.446154652206
741	741	528.079389136789	674.138677403354	114.091745709038	330.713792614076
742	742	519.81548833906	668.785115210282	133.451296357936	324.963467539322
743	743	524.524624220577	677.033620010391	136.875753898665	342.174508052817
744	744	523.706736117493	674.743405373477	99.4832179337341	343.755594181903
745	745	522.032196735253	678.331693957346	142.965221860648	331.015720101957
746	746	522.326500869055	671.150762377434	147.820784629452	337.485700914035
747	747	527.91307925508	669.054573390607	104.629456789342	341.948975982485
748	748	523.179723357341	671.199153376915	122.471088682087	345.072776243213
749	749	522.701668000381	672.533604249255	136.388396674943	320.739213243486
750	750	523.487699149326	668.997047174729	152.335413350252	352.917433818786
751	751	521.048897980581	671.793488964196	149.015643926516	338.61734805044
752	752	520.388955006462	676.682246627424	111.470163648443	383.133605777383
753	753	530.465291912161	675.683612256063	117.132280543814	349.007754625963
754	754	521.432042256528	673.208561339971	121.93767673814	363.368165427035
755	755	519.051866225581	671.030789041928	113.109190974676	382.138198725557
756	756	522.385857303156	669.451368198768	122.232379969373	343.629185287252
757	757	522.972941995161	672.967545578501	149.725886031153	363.304192541487
758	758	527.087311014168	673.081839686377	152.854451741923	366.024941765831
759	759	523.393731313508	672.142491863257	116.276718921293	358.017683863854
760	760	522.765232197979	667.415476792545	94.74856430019	342.470799566584
761	761	525.072314514241	674.017240708908	118.693069400932	369.955230557322
762	762	524.440574863034	670.696574859477	112.729099659451	377.241431200533
763	763	526.962093244807	676.455162184182	130.96462991209	354.961875014561
764	764	521.344361860735	676.340535865249	146.83650547779	350.41590755717
765	765	526.414459918141	672.295345913683	126.727632399013	358.511780803703
766	766	519.120276489279	667.780461309898	140.533008986894	355.713388911591
767	767	523.58168398451	673.295233505344	134.498001824912	357.635119845422
768	768	525.613723398513	672.877751391411	155.612456548224	348.480092559358
769	769	524.268768025751	670.21418911967	122.604129381485	369.90243817306
770	770	527.653400126836	677.858858534162	124.377334825203	336.777771359795
771	771	523.244862968864	671.619866899613	172.636843492708	361.597800299252
772	772	521.993544907862	672.602303002342	122.261710338991	334.037914839134
773	773	523.960344226476	672.088069310607	129.158381673211	363.545694898946
774	774	524.926763837887	669.865453636512	109.2930364903	362.975319953085
775	775	518.824781060039	682.953644550183	120.98495400714	316.073897217501
776	776	526.725331101176	671.800651988848	130.626551842357	351.874475877417
777	777	525.25750188628	667.113434793529	127.54599621791	318.180585593141
778	778	525.387400784164	668.354479575566	142.428323781734	350.633757520217
779	779	521.827846437943	673.578411163912	154.102763596475	363.853746621679
780	780	521.242641348295	675.69000957955	145.944661486678	328.90815986423
781	781	524.780913297392	672.364242247687	130.288090463144	342.209297464944
782	782	521.315533227355	668.258414878847	129.587010682415	382.401333269534
783	783	518.385196664743	670.523103580966	112.811198943255	336.549015615923
784	784	520.302504131423	670.574744216936	117.872767577461	312.200935585448
785	785	523.775429615552	668.897214432699	123.150784820842	340.135106663512
786	786	529.016938549642	673.475434748995	159.158807555215	337.690806322637
787	787	528.136768249004	669.942767171012	108.103380205691	347.333863775048
788	788	528.043120640693	673.974036190263	116.501042360693	324.726745023383
789	789	525.861026994593	672.254755059873	113.026342360909	380.553547503251
790	790	530.865107310691	679.318661479656	122.538156383603	332.880301172902
791	791	530.790230452131	672.567158891374	118.782426676775	355.266531229544
792	792	526.553641898308	664.1008325237	138.188953198105	346.23575710479
793	793	523.397730787068	671.588819742286	155.580657284489	357.957228488673
794	794	525.578757898338	672.050362333782	136.014925837816	325.052916636046
795	795	525.720633277054	672.487136380643	116.696297201007	333.18870610237
796	796	522.129571501504	670.040203161237	123.59346511382	331.04443782336
797	797	521.061796947305	671.635493117866	133.208908754188	332.111931831369
798	798	520.410701705435	675.927252950922	138.108802627061	341.902877683406
799	799	514.590776666155	669.436800179031	142.545685672076	353.813481653713
800	800	521.35254263859	673.324904638511	137.672798240686	338.397615725265
801	801	528.521673977124	669.013487713455	150.614463115054	332.990824413541
802	802	521.793296879312	674.647258271301	115.294523001005	347.342400241145
803	803	522.261801655101	676.359933719323	141.006445177024	344.265869997316
804	804	522.802067989368	674.003879356274	132.353491420297	342.282685099682
805	805	524.857158638441	675.154929100241	159.28516251496	350.692589060054
806	806	523.22896727684	672.010447407659	108.830699682049	344.548988334737
807	807	522.738941203237	671.260133518828	121.656490885176	316.384908411164
808	808	522.238433516213	665.887324099578	137.800550241812	347.674728356772
809	809	525.150431890485	674.908760151853	127.116502489727	345.578366835386
810	810	519.717398543076	665.76976500206	148.388580870152	376.022884768027
811	811	524.260812352713	675.554688860867	104.232695559394	335.499822222021
812	812	523.847611696781	667.790343580091	148.355297199436	351.602716206386
813	813	522.114438294585	671.451657580161	130.690813880589	336.742453580796
814	814	522.248108104549	677.933378092195	95.6573343977362	321.753280811314
815	815	525.326087329958	667.683340801306	111.11173288096	349.265111170589
816	816	523.069737478053	674.847579978271	121.98301014082	336.691042043586
817	817	516.59813162042	674.138795352384	143.522908706415	341.947037012846
818	818	528.815915910927	673.558976644871	104.030877255218	365.689771740314
819	819	518.896149179163	674.337070598873	134.468797836683	371.49590067413
820	820	522.532389372433	672.781165803385	138.231603874447	331.022825187387
821	821	523.267986437455	674.377059653332	123.82099988502	316.475772467732
822	822	524.516651170023	675.29985296565	123.451241254488	335.460226378938
823	823	521.905794509832	676.500850853095	134.231915586946	351.799882969614
824	824	524.933324096802	670.080062881854	148.943075262478	327.261971199756
825	825	520.500837413302	671.338480257786	125.858822386511	360.324927517373
826	826	520.841136666602	673.774231380844	139.169510197574	352.841992624286
827	827	520.309428707188	676.688353016602	117.731934368492	356.436559470037
828	828	523.619867192435	669.583916056276	126.850721150009	349.934799567603
829	829	526.563211069925	675.770129545628	131.507218449856	325.135741485387
830	830	516.375074633246	669.264563682153	125.396872059038	341.978183860542
831	831	524.78009030744	676.518296872623	131.706539251716	343.708169277386
832	832	526.647205924665	677.083882681466	111.451672834572	351.887294411039
833	833	523.45113777528	672.925554694747	122.305404278964	326.161394472602
834	834	525.15070057882	671.220480402387	140.59306104193	321.290384820673
835	835	522.577025281022	676.526270755834	135.932743709315	338.622890866016
836	836	523.101575492252	669.056056961491	138.970846055437	333.406904123197
837	837	525.606021894544	671.251942080732	121.698137153397	346.139104515063
838	838	521.638008269712	671.276966490651	96.2018371646881	356.877483352472
839	839	524.147646399461	668.378532927844	160.895110559125	338.11196288346
840	840	526.034958433534	666.447522468137	110.676807835689	339.508447877063
841	841	523.297501083887	674.579863063543	136.550450682331	321.719498517816
842	842	525.619497360856	669.620189514558	150.638948701474	328.998015082131
843	843	521.828674487012	670.631799512851	133.847590060727	311.18491484409
844	844	524.428091679225	666.085281720549	129.633037778517	313.946335478944
845	845	521.809006388004	669.980355988265	129.011389729923	370.398050704275
846	846	525.556256480613	671.398720719987	107.880520529016	346.662975860962
847	847	525.024115123086	669.315616233945	116.765643231056	346.328872016088
848	848	528.908986945743	671.572193580863	120.411601254667	354.532197466543
849	849	522.049537759838	672.678997558277	147.426092200448	340.472049701439
850	850	521.685334447239	674.349235397185	125.316284973475	386.522574452074
851	851	525.889475258461	670.890205462087	140.528190404189	361.795924717442
852	852	520.447163763038	676.449592688075	145.17873700075	349.757343581933
853	853	520.23268187685	670.563174363051	125.09918159067	338.432935538399
854	854	523.416451979	676.025992081114	145.33572806619	304.445915590634
855	855	526.168342744734	671.243079051788	142.062625752582	363.317289900905
856	856	525.825875329475	672.690813478508	153.270753110311	308.450845333433
857	857	518.06354345249	672.572051916511	118.90353033618	352.831597981119
858	858	527.663027798448	669.255632786638	113.459461189466	370.450049158968
859	859	526.675603161725	672.299284227761	133.853884169864	378.37822043568
860	860	524.088256318465	672.267933503597	126.60412433328	330.017811532821
861	861	520.651432370348	674.366878164461	132.620442805254	359.321857213793
862	862	524.63562310029	674.423829298536	126.288908786409	348.495659141118
863	863	520.054961121332	668.652962670013	129.256868932885	335.91527977868
864	864	520.726334919119	676.577257641453	125.35276749194	335.914505583752
865	865	525.600536599021	670.926333122655	115.053429143845	352.333128296248
866	866	521.179841244087	667.988931557858	140.818002448476	348.375246746924
867	867	520.408082633935	672.800066181784	161.247206516884	358.10948651231
868	868	521.322467366584	671.932371651403	137.600599071966	298.246842092158
869	869	521.514876414136	677.064647594385	125.771510231842	372.359692580832
870	870	521.630393877397	675.295682360064	139.290436304015	342.015300320352
871	871	521.340140402081	669.463231910829	148.004145552064	324.639669217634
872	872	524.420497912467	672.655063020334	120.345625666056	329.812869807881
873	873	518.209343382744	672.119104939013	147.24950295108	342.826346238855
874	874	518.381979972045	673.05475280843	103.652951705337	339.098089840938
875	875	525.613294592154	668.103782902618	97.1741192313633	339.289911066074
876	876	524.032284086753	673.080474612345	131.294842494656	318.911732738818
877	877	522.243250353834	668.939567333252	124.738241295843	309.835090531648
878	878	528.213809743646	673.067925761839	118.286507812897	357.3249545832
879	879	521.990823736708	666.619963576646	106.257793656013	334.500597395329
880	880	519.429561932961	670.420956200628	126.513758903059	340.556498579548
881	881	530.718637035713	668.524035268804	125.187724787494	335.268245480692
882	882	530.221142484488	666.254382809954	112.621338091901	348.838979824979
883	883	526.041296339436	673.288565837773	159.746152076351	344.127398059411
884	884	529.670876392252	672.720541560298	132.023399725295	344.078323000674
885	885	528.892216849502	673.967202204503	171.702143731664	360.05837961053
886	886	520.898762954894	671.746341247178	147.394148636521	330.136628326829
887	887	519.739372984091	671.425147868627	111.799161720886	344.574164787665
888	888	525.248346038752	674.746885303985	130.766109382199	357.412065133743
889	889	519.253816169319	668.695149694299	108.111144856043	371.958391604022
890	890	522.998931477638	668.125142226304	121.915496323218	327.215216386302
891	891	517.954273898737	675.4742343387	116.899603947849	340.562470117551
892	892	528.934384887029	666.969049116306	120.895763641402	355.826725695958
893	893	523.223398980136	668.773006426697	145.319411017826	351.186020166655
894	894	515.474223960104	680.253725298521	129.070618663445	355.516389447744
895	895	519.260546125128	669.477569967632	154.153803178293	335.725918897466
896	896	520.098170480992	671.18433777406	133.835285072106	317.800117278669
897	897	525.40198697898	669.237623257194	120.322505604789	324.886457457639
898	898	528.873209508215	675.385794178561	124.469940792436	350.597225028028
899	899	528.758524272147	672.680141652996	112.70607086141	355.686919766468
900	900	522.150205422715	674.345459377602	121.339084966825	345.614939601007
901	901	523.273778470143	670.895388683084	119.698240915441	354.862368430245
902	902	518.663404950685	670.552125031987	109.388869199039	341.731645996993
903	903	526.232979591091	668.117509166323	156.538497278798	324.625305472436
904	904	524.64219327993	668.596748712821	143.07750175337	362.058646938239
905	905	525.332750635464	677.379769545273	78.7217265489984	337.814265839549
906	906	528.602811392419	673.04608412945	127.134676413708	354.95206330763
907	907	520.900456471242	672.802792610526	122.90500589013	314.753676783305
908	908	519.95020801692	671.772952566231	146.585497538823	322.775154525066
909	909	519.989488573082	672.609143422512	151.16295036125	344.907393290279
910	910	527.684685673989	670.680861389908	91.7774615183698	333.305183176955
911	911	519.248928194695	666.61650407181	150.025657599501	320.289307221506
912	912	524.388700113932	669.917330255731	128.171728532385	348.821259639092
913	913	521.228338480571	674.887871549839	141.492251147379	328.705430928101
914	914	521.098312975545	670.086603114299	129.540193901246	333.48071979137
915	915	522.324581961149	671.464090480829	143.582927992789	335.03877685589
916	916	527.325777632632	672.589086352493	116.457355537679	384.442040442016
917	917	524.189795777254	668.420102854861	130.33311235808	316.777324073366
918	918	525.874127267979	669.991204017968	130.710033372107	353.608262418848
919	919	520.92432494601	671.578933527482	125.755846038644	346.134169277302
920	920	522.794488052762	668.365314841787	156.633825385528	348.768605601986
921	921	518.599999485879	669.974718933057	136.493038584194	324.269226034857
922	922	522.898764216046	668.849996709846	110.384272077923	344.064073852597
923	923	523.81884667896	672.825245828007	131.578355809014	340.970969604616
924	924	525.372272627765	670.347719590576	140.069334038466	334.243410232339
925	925	520.525392965013	680.693836922344	133.13253149049	345.861909780552
926	926	523.173581954747	673.594928384844	126.659597302157	361.418837268269
927	927	521.98632170012	665.644819609877	145.149766514749	355.169677711089
928	928	520.673555081229	671.171427418861	123.339747049422	362.329896197672
929	929	525.736342311371	676.183112490972	142.337129171682	330.685823770862
930	930	525.553530783388	670.312438858896	110.215241867088	359.358888815398
931	931	522.7110912208	671.754951086765	123.036880490869	338.361789394615
932	932	521.522085218874	671.501064026348	153.477661275261	313.7397941452
933	933	520.058220462623	671.463895248589	95.5382375296234	333.032504528728
934	934	524.742418454851	671.821910151176	172.726854289499	343.268927474335
935	935	519.866911352946	666.51423498882	150.377914256473	357.817568127442
936	936	521.282163070744	670.358606475322	132.521969354316	366.657110021752
937	937	521.21479535308	669.618559592874	132.995735061931	352.582509869759
938	938	524.438530808502	666.804803996944	152.854894157602	336.230441089702
939	939	522.521018455724	673.050710848832	144.49253758563	336.705809882816
940	940	526.527999880966	670.067107167922	122.177961800003	355.18782630018
941	941	520.727567792042	668.78856289697	142.917374963049	357.443825937746
942	942	521.84485484213	669.981887149982	133.880207434918	372.294749399677
943	943	520.851576936701	673.51176602662	113.359293717514	339.272863233418
944	944	521.615827554899	675.094253795114	104.28253486976	321.822579708064
945	945	523.683529376655	671.340472996245	148.915684060164	335.432488463584
946	946	527.804554605138	668.682452996493	135.260402913214	362.199025535369
947	947	524.942956626565	674.129079445954	141.90050521932	352.935823937802
948	948	523.055346286737	672.082267962083	99.3692234341037	346.109266889236
949	949	521.944062675409	668.575971835612	113.513668506283	299.699903035226
950	950	522.99312552402	674.833757809042	153.090827468388	350.916307727151
951	951	526.711615126921	672.695622979242	132.093986165716	318.006777508078
952	952	521.388606337069	671.995543484417	136.514409553551	324.770483352283
953	953	520.952760436246	669.131949674193	139.174028265352	350.884393894546
954	954	523.057034498129	673.238188623932	141.118901170166	349.149837264986
955	955	521.417365326463	673.00614238446	109.299786120274	350.316826401814
956	956	522.92094317133	676.169949349642	143.104954667605	385.198965020288
957	957	526.351239307265	676.852435222546	131.401085781243	355.568171050034
958	958	518.646948991496	672.516618100752	140.25570395953	335.964357988305
959	959	521.143364172624	678.456435590282	120.324740252257	344.036365078943
960	960	523.971792320128	676.008591491369	134.077346171164	324.834479598596
961	961	526.712799010238	666.182897332469	104.457171358794	337.008980638787
962	962	519.398593017843	672.267121687968	134.521031901979	356.646257255954
963	963	526.436876144455	669.923239100634	133.607408350743	353.608126693786
964	964	526.095012063864	671.42593058014	119.241493806452	345.07734047971
965	965	515.32037056302	670.859432732228	132.091990183636	340.511971408146
966	966	524.960875104675	679.111155906149	131.609220458925	337.001728233153
967	967	522.665145992474	673.678477771621	141.692701605954	353.898601736706
968	968	518.182150747182	673.089809812635	147.040829709289	370.118486065915
969	969	527.860702124028	667.392232838923	131.946098993803	377.080877524644
970	970	521.423375064273	669.021875111703	136.764132480965	376.716408439064
971	971	518.364052333277	670.728782134824	144.138245332528	348.022131118592
972	972	529.141790739125	672.563958564547	106.534461223763	350.393186295943
973	973	524.422922811024	669.636846704601	128.995046378569	335.52905045859
974	974	518.398299746459	674.728992259356	134.236735978813	339.107305374719
975	975	521.82365556874	674.556659920338	112.584268484393	364.862021578772
976	976	521.718412228127	671.786021678058	156.747485523304	346.736644447939
977	977	519.927172299831	667.259193641786	131.998921097716	311.082420335479
978	978	520.094391579297	671.472790801423	125.820614294163	329.500133986145
979	979	525.069410910217	669.235250749336	146.862440970117	331.048055023793
980	980	514.00076257664	676.511204021551	116.703945377865	331.247137519318
981	981	528.794203398198	675.565630400916	124.578517385639	330.42461664465
982	982	525.019582888527	670.673597060355	145.843532776215	345.654193619899
983	983	520.640757406642	671.160314339765	131.088623145325	384.961930024452
984	984	524.129143266813	672.812036724571	169.639300242395	356.54995465708
985	985	520.920640038093	670.158968155148	115.804158567153	348.129748132297
986	986	519.497790332843	675.507307360673	114.203912001455	335.847176362243
987	987	525.646461763589	670.966863207115	132.717192934509	354.412706235491
988	988	519.113345980759	672.234793700248	138.031986619589	359.715894815396
989	989	525.6599046539	675.29588333794	135.713769333275	328.363447553182
990	990	520.883068246434	673.748640903289	132.891263150571	345.832795446588
991	991	523.037893453846	669.086986515839	120.210906510329	347.044720282302
992	992	523.957711325115	676.713036451305	124.035794635513	329.467537894415
993	993	526.6641466282	673.346015238081	133.374721874603	341.424209412122
994	994	520.711535802069	674.871789864857	138.290460081128	347.750815223093
995	995	523.162089381045	672.055000828778	96.3676750201586	346.597078052304
996	996	523.309487318539	673.822026511692	127.665867975223	354.219267016813
997	997	524.603399381108	676.076737847377	103.882893678623	353.771373553797
998	998	523.702130663383	675.461112201079	127.522962564826	331.558263224414
999	999	528.362960587092	674.692120168624	150.437122945457	332.176015058652
1000	1000	520.885104520407	673.520642054204	140.935413050431	358.582384536945
1001	1001	519.502364850171	674.05075792793	106.170995451267	349.239540443188
1002	1002	523.775204569015	672.233863044468	143.704465139183	348.925787780397
1003	1003	523.295403650793	673.642495534842	100.486647030021	346.201948989561
1004	1004	526.570211791	671.538697537878	140.263878467352	354.398879945556
1005	1005	523.750756225091	672.779564528999	142.067355671397	333.150977801431
1006	1006	521.979198793566	671.736656384786	151.324053362023	345.038272994402
1007	1007	527.961810946449	664.102629264499	93.7093669670328	326.515598039779
1008	1008	521.13859200637	674.816596131613	110.571499772236	341.239933962232
1009	1009	516.588792948413	668.10694720338	140.978288659673	302.069649600229
1010	1010	520.919530597121	671.720230058814	128.160923512922	348.131924177632
1011	1011	525.248753511281	670.209521423165	125.879627876406	353.598518695191
1012	1012	525.197441283448	668.859496542236	137.862827475462	350.103562105631
1013	1013	522.779723103705	681.527335889281	124.27198375977	349.958753506594
1014	1014	518.886872896274	671.946053941826	153.282572102938	322.43790604484
1015	1015	526.05591509818	667.29151545544	135.626415391342	360.818615931309
1016	1016	522.607036723437	674.726425247562	114.821245263073	341.869638704833
1017	1017	521.235725928215	672.597286944987	135.096730408528	326.44862766785
1018	1018	520.790828183911	672.432823432651	138.946738102486	352.778576849315
1019	1019	518.762515859477	669.532956727158	150.140153808818	309.728389518802
1020	1020	521.705072568812	670.631976937701	103.887871085581	341.341146711408
1021	1021	523.226961704325	673.884059715251	143.101978451861	340.555321368305
1022	1022	522.563672616379	668.451996030143	116.624147070097	326.386577498938
1023	1023	523.576135902927	674.144560268051	142.37757668184	341.466496827022
1024	1024	518.365600080502	671.841656408946	149.632487001072	357.203545659826
1025	1025	526.488187502256	666.05486316428	134.061719864628	369.543490586305
1026	1026	525.577902588718	674.903071267625	151.562479073533	349.494207543504
1027	1027	519.603466287583	669.979606517423	110.209276242582	339.716666741168
1028	1028	522.584032587053	676.852883831918	132.113087063555	371.007210419352
1029	1029	521.90576849433	676.207594103583	122.525586107931	336.967768420557
1030	1030	518.568443285654	670.38684354221	119.659602491107	346.543439595697
1031	1031	519.229357686956	674.951770890967	125.966320885148	322.885473761293
1032	1032	525.61346936807	674.812439891444	129.316253264279	347.927206137475
1033	1033	524.952339299713	674.850114372646	166.346428166502	328.446455752557
1034	1034	524.231168893308	673.950093434787	121.40992202307	330.377161945053
1035	1035	521.569171822469	671.444710894154	151.52858499832	333.701232448914
1036	1036	521.2464150562	670.116196612237	123.870606542378	341.068512444664
1037	1037	521.74547149329	671.432036811879	108.304472769137	353.626578647713
1038	1038	519.146923589958	670.365278522435	121.758133473575	356.799609570401
1039	1039	523.031792885823	671.482036402806	114.767686539208	326.259797030233
1040	1040	519.679681614834	676.607808608723	131.122042625781	370.987408435474
1041	1041	519.6284405219	675.28843178368	142.917566913829	309.940839954016
1042	1042	526.506692413623	669.187523960955	154.829994740509	349.946351138655
1043	1043	520.184444435814	670.46570089273	106.587929128203	352.257519428589
1044	1044	519.552892883384	672.748252749004	94.3916055795936	349.902766040371
1045	1045	527.034322563267	680.288043493172	124.638030708752	327.294361042117
1046	1046	515.194300813502	667.334105614511	128.868051381664	341.141612283554
1047	1047	525.796267645503	677.84740783586	139.271543317678	347.765264853966
1048	1048	515.472347399469	668.344290069185	152.783379529784	332.160791927264
1049	1049	524.246044473442	674.728792661297	130.814293307819	366.2682712378
1050	1050	529.413783729534	670.986093472253	144.409431030779	332.383986329008
1051	1051	526.024004263091	673.03964848362	130.147037105975	345.678226528156
1052	1052	523.06374953694	669.127100659508	135.409814820076	384.430359075561
1053	1053	524.649995891847	678.843606598693	99.0553031068931	343.425583680009
1054	1054	523.63973868514	670.388969079811	143.062645845553	340.686767400735
1055	1055	527.121161334325	672.954958645446	147.69290232811	319.581650669964
1056	1056	519.5315437255	671.351343406447	154.245704606111	327.164382935604
1057	1057	518.160632497502	675.984925701625	143.870504219128	358.945940026911
1058	1058	525.458424521528	671.136258024048	145.056377445978	334.118727507801
1059	1059	523.43489825422	673.083299189544	107.656920490169	335.082464696272
1060	1060	518.268004285934	667.017330742085	141.593216617635	326.838780041637
1061	1061	520.802697258774	675.50615257601	119.276200237511	358.773460698925
1062	1062	525.692547246482	669.781077026791	98.7175396707781	343.937251031076
1063	1063	522.630055016499	669.100162870449	155.354599339151	327.473873026488
1064	1064	520.255123041202	671.519064097451	131.523855688711	349.762651979208
1065	1065	526.240365396833	675.488039419976	125.565378630505	360.084076077687
1066	1066	527.37693613153	669.484301290868	142.983147259774	331.609800877217
1067	1067	525.398368298078	665.326421365267	100.561298406356	347.190012022539
1068	1068	516.398864450634	669.414653445338	152.148028690872	338.666290251794
1069	1069	521.02884451941	677.46293023575	139.234823256381	338.774320380781
1070	1070	528.289380988996	673.836684543037	140.140743234947	330.451344513973
1071	1071	521.324287671843	673.766470843867	154.403342447088	348.637337538263
1072	1072	524.699353362232	673.534299433124	125.769446751956	366.946844963658
1073	1073	521.273122568664	672.966520319843	173.227877086016	333.375351042587
1074	1074	526.213248130862	673.277501122549	121.932516615632	322.317159836098
1075	1075	524.973473678872	672.951271927267	125.968966665288	343.550710308159
1076	1076	516.235698192958	670.651097408344	147.09235617535	361.627681470962
1077	1077	517.702436034412	671.397195293633	133.582963282864	322.35882244883
1078	1078	525.219040080047	672.466597412713	138.224112143864	360.174478186436
1079	1079	524.505086085666	673.023770668144	113.279772444307	324.862640643004
1080	1080	525.915683738514	672.427812389958	137.81234548139	347.766029932314
1081	1081	517.027109974208	671.318092450323	124.737153887206	346.554193459957
1082	1082	523.385018379205	671.459195156801	133.352188098999	351.692281670507
1083	1083	521.886761492348	673.862961947381	110.916775991398	331.426197396326
1084	1084	527.883951843486	674.232382250724	136.877879114778	357.284173301174
1085	1085	521.422003411578	676.592100150798	105.427588234055	349.9477777813
1086	1086	520.839772120063	672.798076126757	108.68310149819	337.033891862471
1087	1087	529.603517413007	672.330812978868	136.125742458852	377.213957197506
1088	1088	523.381433735566	677.056555714118	134.634244265585	325.676478212728
1089	1089	522.810829760146	666.651051816197	119.82703286151	342.814247770366
1090	1090	520.675847763597	676.498311586708	133.133592776314	312.464461827911
1091	1091	523.023755080019	669.17661217659	133.838826478605	335.758860582779
1092	1092	519.362720241863	670.623888734672	116.552815109791	378.568443858218
1093	1093	522.918574980734	671.384149312613	125.040541773084	350.339047379179
1094	1094	519.547586326917	672.74828026341	106.990381298105	332.700535301964
1095	1095	524.922789611649	673.11428228438	140.990307975657	372.701253617389
1096	1096	526.264050125332	671.238380090846	126.053489866946	339.718071394257
1097	1097	522.644834386815	674.7088248698	127.3657561243	370.744443306911
1098	1098	525.068958827065	670.436284418077	132.60488352849	366.080069964623
1099	1099	523.130069592222	667.490255759734	133.029806894526	347.05257661911
1100	1100	527.073754399612	666.476205166057	113.210976939286	350.193181859143
1101	1101	530.380792514189	672.939593976647	102.741222094119	342.061306161928
1102	1102	525.835601800476	667.983816059472	115.486432137937	371.449653330865
1103	1103	526.726676756257	670.836367565816	117.362761992248	337.734779998336
1104	1104	524.113207754747	671.636693066881	121.811474056191	364.994017683907
1105	1105	523.765007881885	665.848065711554	153.330468689045	339.107993501427
1106	1106	520.013592398049	667.569266444837	76.8571105784842	348.857771584514
1107	1107	525.086209773076	673.522565474162	135.625751675165	356.590047616405
1108	1108	526.087844346811	671.798815195009	119.976774107406	331.610117198191
1109	1109	521.154785793783	675.421783984245	150.391323098393	342.317964520567
1110	1110	525.587657171462	672.611232051888	119.03696602924	351.60327493479
1111	1111	523.648533245007	670.161577266118	135.990024679739	374.763621576484
1112	1112	518.660304392497	675.895495439758	163.810828139158	336.630775931902
1113	1113	524.428864156058	669.469077277326	134.443260948439	378.504767848336
1114	1114	529.433529980743	674.140178016154	128.314094677651	329.857181832422
1115	1115	520.854443718338	672.384217736041	123.76285146621	367.037933203385
1116	1116	521.71207707908	667.39094561977	127.501329774132	321.448053372951
1117	1117	518.985893618918	672.644715916641	115.465943970863	314.746078375416
1118	1118	515.530754136052	668.695320065001	137.995970508422	339.103405753145
1119	1119	524.916346537898	679.953699881726	131.929704959128	361.195103448303
1120	1120	524.575778104109	672.672866105565	134.282773067746	355.603798419223
1121	1121	525.540927216957	672.501773024496	146.817475056171	325.78215131213
1122	1122	525.335229814511	669.131649774138	114.103461792134	316.072333417249
1123	1123	523.98952076987	668.640148493233	139.218952898805	344.930039966372
1124	1124	522.923781313178	674.858082647157	134.340931465723	329.079297669203
1125	1125	515.634264023438	673.244329354295	139.851020628624	347.1136104339
1126	1126	517.812345270864	674.266888578576	125.139834033841	352.690329246048
1127	1127	521.272191080769	672.171914742992	147.097497808114	317.08519750357
1128	1128	525.583540479086	671.94473255535	120.12485555968	334.773412664225
1129	1129	521.999294925258	671.663455873202	111.110335516034	353.818474632411
1130	1130	521.280947347908	674.839999183866	129.024325896455	357.00373350122
1131	1131	522.075963262376	672.370337352094	113.383577370376	320.874629044351
1132	1132	521.104162288432	673.892302113957	114.871897353484	335.785515984199
1133	1133	516.596898469738	664.46374643889	117.730641052653	310.997079198412
1134	1134	528.062793295453	674.165094719194	150.920707732371	351.207282619785
1135	1135	522.966651885142	672.804735479185	140.122764616649	334.35466115849
1136	1136	523.241864232826	670.372041820578	149.58893245291	371.719552952582
1137	1137	521.319683341151	668.908813961587	156.944634901128	351.961170203403
1138	1138	523.345790630959	669.782888792523	154.268663256974	355.750186794397
1139	1139	526.816439022297	671.423920560115	92.8613603389489	328.592213819166
1140	1140	523.491919257851	671.914709616533	100.123725029042	320.644526829274
1141	1141	518.084910444813	676.919181072482	124.516805844546	341.826710988998
1142	1142	520.05469150112	674.418418920312	143.677746667883	354.728864028798
1143	1143	524.465028678995	671.929600704541	135.87407087578	341.868848398426
1144	1144	519.271239594609	676.37799243066	128.136013839823	348.460070583884
1145	1145	521.913021434915	676.639767340147	112.449462344602	346.098287982485
1146	1146	518.502953063167	669.496032245781	142.926147990432	350.08969759133
1147	1147	523.429218184418	671.480737502659	137.133848001594	322.841952327085
1148	1148	522.213640511826	674.57478917037	126.2024464635	344.196320205193
1149	1149	519.640105097923	676.191093437453	129.929990588792	323.001643299714
1150	1150	521.235835584469	669.327553396448	123.583977279231	328.252284060752
1151	1151	525.438282547084	668.287323146581	153.756013269467	340.201183357506
1152	1152	520.648309476181	674.509812785268	145.826898254422	330.244169606704
1153	1153	523.435213506129	677.204741232578	134.442551304998	323.668353143169
1154	1154	522.050760942706	670.771647182486	133.681208693777	354.25320851604
1155	1155	523.320958055932	667.231747658597	160.216859378845	339.503827692207
1156	1156	518.51675457258	676.638255925426	118.278699883933	362.885165251441
1157	1157	521.447498166788	676.481094860871	119.436392665133	296.302823732797
1158	1158	526.372585565489	665.193642453297	124.408833731247	326.458661057319
1159	1159	524.483544289179	668.964139023896	134.818498636541	342.916295854107
1160	1160	524.935621160761	678.707595685072	151.255209770136	335.980089914206
1161	1161	524.78255685952	672.57068545797	106.67746814283	337.04553401975
1162	1162	518.841105872691	675.342205072977	109.509699678671	328.215748452691
1163	1163	523.934287969988	665.648217169693	101.621527282473	340.711284961618
1164	1164	525.592483299308	669.824304980663	114.825687724935	352.32020039365
1165	1165	522.605921099376	669.910876135217	115.929877205265	338.020682840797
1166	1166	524.202995273943	674.301012092154	152.640716676035	343.011183747873
1167	1167	523.366816848232	667.344642657471	137.492733417198	302.368524585628
1168	1168	521.263385858883	672.40158103119	109.27210992655	343.73961882439
1169	1169	518.103804331099	671.602625342117	149.056791899785	337.754370775054
1170	1170	525.526731619771	671.368263640723	113.636987569651	341.891995627981
1171	1171	524.393233796606	667.049519999479	128.829703597761	327.179170607055
1172	1172	526.781179612261	671.690944943825	121.648074573315	330.186299044725
1173	1173	519.791073482238	673.611672706581	100.018782163513	329.339510885929
1174	1174	519.328513938339	671.077801741925	146.81706114864	373.944913134316
1175	1175	527.342025500282	672.58116687081	100.756194882769	325.353511608045
1176	1176	523.025711416745	670.688107872135	123.595155137763	359.589989025495
1177	1177	525.996332594459	673.520696453115	121.553795003802	347.663667138314
1178	1178	519.324248633733	673.953277408872	138.688948464132	326.035720179145
1179	1179	531.630395617891	668.782031672029	155.129647028405	317.644653903746
1180	1180	525.267343693144	676.647010535731	134.613938400062	343.967940547726
1181	1181	523.780331417985	671.533311020979	99.0860296174972	361.667712614908
1182	1182	519.588216831321	669.670561837832	123.276742746655	341.539294347284
1183	1183	515.066068987274	675.543707734924	162.386691663178	369.603323106294
1184	1184	522.56487909916	672.863918274444	139.822145938358	333.65407204841
1185	1185	524.157910108003	669.96484210525	145.50061137797	330.694606275104
1186	1186	521.844874480261	667.677879834491	119.10328721126	346.340824898219
1187	1187	522.241222279285	674.05330755229	138.171998016717	343.748851044693
1188	1188	527.04988720394	668.663099366349	154.532245306708	347.154873540495
1189	1189	521.788753318307	669.809700330318	102.621004566209	316.861558700607
1190	1190	523.902261178741	670.095183199596	119.38680376902	361.383271482627
1191	1191	528.545588410499	666.389140682359	160.300300603327	310.171696470952
1192	1192	526.525428955609	668.359813353711	129.216138383365	361.024287191203
1193	1193	524.658574900686	673.540683586365	118.760948164878	341.724919369168
1194	1194	524.240270889637	675.09385082834	105.795394973915	331.672334005385
1195	1195	527.190612542813	668.575452509514	143.332444900533	360.16253948194
1196	1196	530.688408050278	665.166871916566	124.425955684477	401.37162124728
1197	1197	523.413745579385	669.125315969456	157.612532064684	344.924233550959
1198	1198	522.157525346235	671.724069636045	125.574459851354	326.938180026829
1199	1199	526.585697749115	673.887338968238	113.106878307447	331.499005441333
1200	1200	523.932311055545	670.257091229069	119.922441378704	321.180715204964
1201	1201	519.287793093468	670.023037352571	154.117560517891	341.932811909298
1202	1202	525.406855956322	672.958828920498	126.949770970993	367.63081411036
1203	1203	524.467696360925	669.936946869872	140.792883007765	340.800591735488
1204	1204	528.716150767809	671.806809331506	132.544889813985	348.425531556418
1205	1205	520.599056695551	673.128185684375	159.533116895126	347.161069257099
1206	1206	523.059176759911	679.387029442137	115.713718178492	365.868501233103
1207	1207	524.347745699527	673.116328525223	108.325415031762	379.277085498842
1208	1208	520.910622738198	671.565238800098	127.637091485306	342.32986892353
1209	1209	519.514073938062	671.990556359191	118.174832481082	340.542954460656
1210	1210	518.664399836242	673.143764635668	130.991833836132	339.172953823623
1211	1211	524.589651788385	668.088924837567	130.93091153468	356.14722303993
1212	1212	526.347565132401	672.222713592463	139.58617224216	320.155786102298
1213	1213	523.674685330799	672.86418054684	144.564578062686	344.448593324328
1214	1214	524.760409122794	669.705972965022	148.718614848302	338.442083884947
1215	1215	523.690270073615	672.028919067628	116.417838124018	358.593013599216
1216	1216	518.710431829707	673.587970853308	140.603658455817	348.182703019787
1217	1217	520.768036956568	673.202582519274	157.008366254907	352.444677668932
1218	1218	523.735595367247	676.728255844682	142.013785802779	348.380118372514
1219	1219	523.423766993676	674.143076264136	90.5141864536281	304.587338931919
1220	1220	522.509765687393	676.695333782879	131.228103849777	344.828078983936
1221	1221	525.513965017466	674.743395482295	153.037701898343	297.241646623089
1222	1222	523.356493064026	674.850353361453	126.742636837543	335.111508264039
1223	1223	520.051930384176	666.768726901981	124.422708435013	342.450751185107
1224	1224	525.004167976579	675.847838617219	114.309943081367	346.923145238493
1225	1225	521.088837763541	665.774626324637	144.51692423576	339.60048739584
1226	1226	516.012607491285	672.419139540311	145.221052213124	329.591010542703
1227	1227	519.539626422576	676.471114512649	125.837432310609	325.29080124078
1228	1228	521.589427621184	676.310800198859	136.080171454363	357.132802519712
1229	1229	524.457071741673	670.626500592663	132.152875530514	346.34638176182
1230	1230	523.533689246247	673.02208812895	127.62979724703	347.818196134273
1231	1231	524.922922534384	668.883059118065	108.369035275363	346.761011581753
1232	1232	519.506005118438	673.071982171707	167.222723579113	364.995781571794
1233	1233	525.503227103768	673.497226467663	112.801891812078	395.938371836604
1234	1234	522.121482366518	674.469906185002	140.379380245679	337.160793289719
1235	1235	524.249316588278	670.360013815094	150.184014688695	353.837771538049
1236	1236	526.75171105273	668.893081802599	127.158572202256	359.276658363202
1237	1237	518.552802780042	671.079831147896	162.602863410748	347.685815487964
1238	1238	526.008328940506	671.383301472494	122.507017077229	341.582540185328
1239	1239	525.951369157892	669.987853053394	154.759061192509	343.985899849428
1240	1240	525.617795247233	672.969749286987	115.131228154361	322.757041197696
1241	1241	521.803843408033	673.289463985042	124.259651534816	333.201153543403
1242	1242	520.383787063752	673.189091877877	123.629600810941	332.185134839852
1243	1243	526.327942214369	672.414464103214	109.450967436402	345.14426980882
1244	1244	521.448525475878	672.151464597446	153.805329126636	347.359987627263
1245	1245	523.28950966561	667.222500033704	94.6412128608445	348.821945354397
1246	1246	526.832044027004	670.687522252041	178.538610303627	349.074392915868
1247	1247	525.685397141537	669.229148526749	140.951295531567	385.335365472997
1248	1248	520.130130507588	666.134209659073	158.322744516098	350.840357171447
1249	1249	527.68293099965	670.463186180681	119.776491548182	353.993839354387
1250	1250	522.019848575811	674.649821462864	130.194947571778	382.965256986726
1251	1251	524.210256417677	672.797602033466	144.380859580541	351.118702416021
1252	1252	524.010260774387	672.582374726094	147.318195712691	357.917335118012
1253	1253	520.461864663199	672.858652027598	134.948836742501	348.737546546407
1254	1254	525.939249249156	674.604703291783	111.649393557629	315.820401333866
1255	1255	523.706216991762	668.996409846082	123.309028507866	333.484077393779
1256	1256	522.279541499759	674.898629414165	134.645421140046	361.110972870992
1257	1257	523.35340676058	672.97404132388	102.494819613414	365.990012025395
1258	1258	523.295077421173	675.076331548133	106.772724263864	352.412315804328
1259	1259	526.800038369839	669.284395282074	128.886694446113	340.328196463041
1260	1260	527.039527346842	669.898667069437	141.144193350261	350.066172313018
1261	1261	526.344886585519	677.022968806023	117.638406817776	338.150115298918
1262	1262	526.843263222038	671.769771383595	127.960812087352	329.550975036417
1263	1263	518.065583729884	674.42423233123	143.675345213766	354.721273346818
1264	1264	519.636699217228	670.424003370717	156.474172423641	327.276193565374
1265	1265	520.492247293895	670.301186679279	112.159045476642	333.728711681712
1266	1266	529.36074459305	670.592741744969	135.575150613545	366.292745247331
1267	1267	524.346904266962	666.943859767885	149.764191699249	317.611490274903
1268	1268	527.618224389586	675.547952425699	127.877348652247	354.224690625585
1269	1269	522.871306547822	669.778044966689	109.297041005352	337.642992605375
1270	1270	521.029233157452	672.874369461817	101.472169662408	359.227902943378
1271	1271	524.664175984215	669.845925739473	126.019734649346	356.396407986511
1272	1272	524.762608271932	672.185397246081	123.906837869212	322.534006998638
1273	1273	526.968641851407	668.090804914323	132.948127860908	372.329970702104
1274	1274	523.347896896249	671.00055031967	110.628797011151	323.895889204345
1275	1275	523.695601964889	673.554977910345	142.514787368662	342.114147051446
1276	1276	517.154287810278	670.645657033241	129.920810606638	355.614039340669
1277	1277	525.78120826967	669.902167108624	133.752082673833	319.505045383609
1278	1278	521.611429791652	672.197740175008	135.525816749099	337.784904089452
1279	1279	521.412198523184	669.742195954173	153.660701270318	348.15322302378
1280	1280	520.716250854688	668.0056299806	125.883179270207	337.038460815189
1281	1281	516.9721944292	668.365077708639	121.701395317659	351.629147923458
1282	1282	525.091108178506	667.436892369529	141.626704681168	358.61191058245
1283	1283	524.592185822552	670.511493359896	130.725125748297	371.182445141173
1284	1284	521.256037893134	666.653795185284	120.157136189689	330.581294084809
1285	1285	525.339330818705	671.925624959963	116.520509176151	321.393112805984
1286	1286	524.956373903537	672.43531612956	163.61259623839	360.470737630507
1287	1287	522.001419501931	671.29030670868	102.399543601144	331.445929420443
1288	1288	523.784451035474	670.960111762008	121.530012004639	361.295341065161
1289	1289	525.055464880211	670.550817383177	112.116773096031	356.24886507331
1290	1290	520.81533784584	673.017842385608	154.119304247703	359.819868100339
1291	1291	519.880819939114	666.983198368566	144.667306470014	344.216735228939
1292	1292	524.530551783992	673.127876667608	150.18439463656	356.026653041197
1293	1293	523.103392796483	674.322167329005	161.497384797468	320.596916463669
1294	1294	524.954971457653	675.285080280032	147.346165864537	353.990758352895
1295	1295	525.901783636305	671.313504527741	140.282488942966	355.018680662376
1296	1296	526.520521942964	674.504035212984	134.129340472226	322.329652062206
1297	1297	523.835733199779	668.290828154083	126.940518287553	349.364566632204
1298	1298	522.723119615325	675.296529887696	144.961583295617	323.098269351769
1299	1299	524.111897777648	672.210479916526	110.735003736748	334.29328573489
1300	1300	523.23037216246	679.207985684899	101.922347499344	329.0702970849
1301	1301	522.713989785847	672.135682390147	116.692384763075	360.948718159484
1302	1302	520.829669903851	669.69873038727	129.977525975492	339.44739881677
1303	1303	520.916862425119	671.121709773064	131.747434599648	349.097557968198
1304	1304	527.173030626112	673.838959121133	119.170964073166	342.537703610328
1305	1305	518.199584004972	667.821333771289	94.9682546721336	350.602276512147
1306	1306	525.025176228287	670.419329419353	106.777914558036	351.171972881455
1307	1307	518.052983099552	674.986804064176	140.161966226358	350.545130395044
1308	1308	519.498128266696	673.860188029261	135.959439516587	353.774400065474
1309	1309	516.770595907205	670.946571776056	136.464916971071	372.590670439152
1310	1310	521.999237229596	670.788016574549	136.551206992008	349.732821022092
1311	1311	518.707501438677	674.32873898954	133.395616677558	361.213716767451
1312	1312	526.661582636708	666.8390304785	115.191851056692	356.150732899554
1313	1313	518.178881224452	666.217442007817	153.292026741282	327.528684010908
1314	1314	519.040100666726	675.128230314801	130.486087543813	328.458674029759
1315	1315	526.868720685991	668.504063191401	137.037946655285	356.126375692526
1316	1316	524.971289439885	668.488586308431	126.332812205919	349.491240159228
1317	1317	527.593687608981	674.994631412938	140.23448832555	348.228002622267
1318	1318	521.858906004534	671.769518927111	142.253261893855	356.073418669096
1319	1319	526.045515407552	672.590005498186	145.651566711167	355.948574396409
1320	1320	524.844388127416	672.233159015111	126.977264870074	353.696875378137
1321	1321	524.330132141504	676.371191546162	129.256845073833	353.77621470175
1322	1322	523.962932346481	670.136874220437	132.64214921558	339.151442657348
1323	1323	520.423152294282	670.126294033294	141.273266714886	332.0459255621
1324	1324	519.206433926626	672.327858876861	119.933037395355	353.957986336042
1325	1325	520.436963727218	668.505751885831	135.27588039534	336.975036667877
1326	1326	520.396449847077	673.889496760346	148.210298272671	349.76985915963
1327	1327	523.444853940346	675.03889299846	119.621200388655	343.581143670535
1328	1328	521.441454529925	671.021492477693	133.406692009491	358.259533169022
1329	1329	519.972107187302	670.371527403517	149.150571716161	331.583979157311
1330	1330	530.385532685709	672.314956112199	130.533763775038	312.048364557771
1331	1331	519.896206334519	672.07007897331	108.5813613186	332.164027828863
1332	1332	519.392955508259	668.168129513405	113.622299792837	356.683628298196
1333	1333	522.923283326424	663.319093673635	137.813350271809	339.190435143814
1334	1334	528.770132524877	678.723429460323	118.173197028329	341.780667089832
1335	1335	517.457243938962	678.280714538093	122.392385290645	344.478416344915
1336	1336	518.580784623491	673.728842588643	139.562576795806	352.573918375317
1337	1337	521.572477756662	668.099385766228	141.092323020724	365.714249672101
1338	1338	516.768233009297	673.343511196411	150.746182179191	361.53373844565
1339	1339	523.851664163489	669.500451171892	142.791605147155	307.584675113599
1340	1340	524.741510703618	667.145484475326	129.786470214441	345.004642937803
1341	1341	516.937088821038	673.539746802252	126.279916954439	358.704820968558
1342	1342	519.279598099477	670.208018723075	141.986870787631	358.339251617444
1343	1343	521.12912868218	671.178562128242	114.858854660719	324.425187007838
1344	1344	524.507869534834	671.799558361023	135.144927194212	328.523354503938
1345	1345	523.677815964076	667.234651162779	164.324215078238	352.829514644088
1346	1346	520.757680699199	670.649073596299	139.230331231448	347.114089848722
1347	1347	524.032228518694	669.331004530938	122.889710094668	308.394049536976
1348	1348	521.346328224489	669.683799100722	133.73318465913	325.767398310928
1349	1349	524.019545032297	675.11486548279	105.859414294245	346.493110759447
1350	1350	517.190742829445	664.768469494921	105.360260020108	327.291456959352
1351	1351	521.890069493748	673.878573242457	148.968335453357	368.880194053846
1352	1352	524.388077128338	673.291438867391	127.568234869131	349.604407097693
1353	1353	522.163000762372	680.372910529777	119.146702136762	352.671747558613
1354	1354	526.363423839274	676.458327685469	144.660297160986	332.100418679283
1355	1355	516.589247815848	670.315753037368	109.73582806889	322.180434422315
1356	1356	527.825943612955	671.065040426812	150.910437235208	334.585718498226
1357	1357	521.217483778236	675.599648868715	137.394538632802	331.912563709259
1358	1358	521.976254361584	671.107501923746	134.025307482914	333.64857894949
1359	1359	522.182689376898	671.323535436471	121.109021556314	351.001692100161
1360	1360	522.484582489453	675.495029882603	131.146934724569	348.698880204979
1361	1361	523.748108999109	675.470092468199	137.839769855249	354.933401136214
1362	1362	521.351508701096	669.736209697512	108.621177177536	329.557709168193
1363	1363	519.568311843867	671.16568431473	132.052693891805	365.702855464196
1364	1364	523.984507745592	675.622968922453	140.10519107207	336.138092744293
1365	1365	527.962872776166	672.215889740473	154.266391424998	332.595750497773
1366	1366	521.103954529402	671.063883977872	139.392338821123	332.940900953135
1367	1367	519.608678965586	671.291525889866	115.386340750755	361.102268878241
1368	1368	522.201282636772	668.742814631002	119.270592445939	324.454917002757
1369	1369	526.007728333394	672.2537342426	118.590506837459	366.012378120135
1370	1370	524.247019557134	670.103485540322	104.730969583305	336.875344093333
1371	1371	528.820170873416	673.253924108539	137.762873594684	359.903491102467
1372	1372	523.809587592897	674.26129465435	125.197194810861	337.92106279212
1373	1373	520.304734822232	673.444446304924	142.163160059153	319.151492143479
1374	1374	521.090274527594	673.058537146967	128.186190876859	329.349060086304
1375	1375	522.472530449583	668.98434397216	124.598105340031	339.512966740774
1376	1376	524.22345173741	672.368613878167	138.854372674753	331.185193653326
1377	1377	524.54397949177	676.649070202758	138.527309508854	357.824925820858
1378	1378	522.754005321424	674.064812044553	139.195436452426	319.527546253172
1379	1379	526.826005634242	676.802944267009	108.875638681799	326.156955694102
1380	1380	513.733738118025	670.716814215123	104.219368165478	344.593432969346
1381	1381	518.244944067741	670.193958315604	138.545315157148	316.440559589444
1382	1382	519.208640434324	676.418640111752	114.486861693125	377.143045582892
1383	1383	524.632336620668	673.86520075115	123.88152414073	326.976705218922
1384	1384	524.615616039702	672.187456299662	124.224234995079	326.909394808869
1385	1385	521.760049083556	675.537767057589	100.067070084553	330.132563635291
1386	1386	520.590342440155	679.570084815613	126.107313006851	362.140598584728
1387	1387	526.591372983878	671.874926319377	138.994030750996	362.365475011977
1388	1388	523.681223919804	673.460653391188	112.599405305335	354.983041470827
1389	1389	525.68230497093	672.501129142815	158.545433685827	359.392712390946
1390	1390	520.060891585064	670.392691333741	110.213133373378	317.150831056772
1391	1391	525.389907095758	667.780407361157	162.723763520463	353.07704992423
1392	1392	522.595466559853	674.023260828818	130.90892327053	335.187473462643
1393	1393	522.861642537424	671.722981623274	116.291041484859	355.818237520853
1394	1394	521.23745021199	669.845937768303	153.754997152185	333.427219729649
1395	1395	522.538893320436	675.105365828456	111.216839478489	336.24791270247
1396	1396	525.575441581518	670.318435253109	138.066079479187	349.588356056137
1397	1397	526.155620971078	674.270248162459	122.189069867487	363.208037690522
1398	1398	521.736625331135	666.329107355224	85.6515114767888	341.528608115292
1399	1399	523.305823086698	665.38145545031	139.089617476652	357.028101827351
1400	1400	524.499471760153	675.873021996965	122.146891392529	350.03297931347
1401	1401	521.48087451106	672.42456502129	145.998410138721	340.811227432652
1402	1402	527.220723613105	672.386709062438	171.589886196403	337.722588607281
1403	1403	523.13744003612	670.338588307925	130.636134716272	354.722391403764
1404	1404	524.188904255064	676.043200252492	136.624053160586	365.834647563318
1405	1405	520.843641107895	670.777383735022	131.987106872863	352.188206979603
1406	1406	520.398085783552	672.263935905601	124.285707476463	315.477247038119
1407	1407	518.755051761942	669.85237121888	122.109195667757	367.616032146644
1408	1408	522.694546634176	670.861588011816	100.350118802368	371.163073048482
1409	1409	524.354878543768	674.562511533811	141.924032904997	338.289170435623
1410	1410	521.327929664373	672.115572685794	132.88122162255	373.305373883308
1411	1411	521.58342326836	671.803799724454	156.54113931228	324.267397116556
1412	1412	519.055966154725	675.934222125315	136.397505799457	334.716163510096
1413	1413	523.444791453702	671.431384301638	128.725933070684	339.899445175286
1414	1414	524.080946309253	667.728256273024	149.669985866432	359.833544173481
1415	1415	524.569574409522	677.345735698693	110.06281709259	333.931699982461
1416	1416	526.514905826794	674.315432201286	128.212348663321	348.00922049604
1417	1417	520.972942290747	671.673041138256	125.367449655321	355.117391836141
1418	1418	526.219904236521	674.445400962914	124.413025339831	343.961748254258
1419	1419	524.055440712836	672.890605305895	117.233152028479	360.530870257394
1420	1420	524.135062287506	672.093600073495	119.855823936655	343.490347698545
1421	1421	524.842337675363	675.828833560279	118.954595816796	331.394178452613
1422	1422	526.780479800103	673.758115718332	121.286437380087	345.186811949406
1423	1423	526.208218598942	668.720288715566	106.008224977971	331.611444659937
1424	1424	525.089400386037	673.061704784239	115.565449538093	355.680407519016
1425	1425	523.8494322012	671.949869598511	107.978396608355	349.785698806502
1426	1426	516.640973802076	669.647722612838	155.850185372674	352.243128749382
1427	1427	523.119480346279	673.338802202869	148.807032787665	380.588340719303
1428	1428	522.724287806275	672.026104593454	119.013262301566	345.806700552177
1429	1429	525.94324814379	669.726655487093	140.992741993005	326.316927117233
1430	1430	519.305974886512	674.012381263255	131.245674678828	349.228400684716
1431	1431	521.443791111428	665.66515436691	154.690571165515	348.318440391262
1432	1432	524.573656692075	670.223409988435	156.201201587866	334.537502090335
1433	1433	526.029898933726	667.686382215706	131.101405336927	346.329678335594
1434	1434	523.607228905985	669.13244914742	127.05667130339	355.482231306273
1435	1435	518.615997100187	671.17239961323	152.35273716616	342.296066259473
1436	1436	522.66938707252	669.243786248747	115.063363795085	372.334836423852
1437	1437	519.51799247451	679.430282957311	130.847895555356	339.928359752009
1438	1438	524.846451621401	676.666284291052	121.731357214199	329.811121639831
1439	1439	518.820763265302	672.420413493236	150.358451140308	357.957098529103
1440	1440	525.490315907196	671.905047220424	155.679235642017	337.40195731946
1441	1441	525.935347090585	666.832160523829	110.339377617304	342.57754181198
1442	1442	520.97157838242	669.931483986703	140.981601296132	364.715932689374
1443	1443	521.768430505969	671.939831063732	120.546860184061	346.698319235486
1444	1444	523.015015734135	670.69673035239	123.787753168629	319.128951136154
1445	1445	522.598701230766	674.013462996076	132.427958420046	352.194800017743
1446	1446	521.240818017722	673.354111596588	126.830385469213	343.014596830362
1447	1447	527.408295342992	671.196723359124	127.903732902705	358.140245128486
1448	1448	520.457283822079	675.797171375892	137.516258331253	357.276493746544
1449	1449	527.335920729733	675.22311610416	136.903470506327	356.282434905628
1450	1450	519.920513363526	672.517709843129	143.640289927893	341.289174869729
1451	1451	520.577179616363	671.254776114523	94.0512058269062	355.733283520596
1452	1452	526.628145812947	673.967947331465	178.980831262627	343.479373874519
1453	1453	523.513411991882	670.043300796731	137.094393042419	344.638579013255
1454	1454	522.43526323007	674.20099293867	155.929134783118	324.610195989264
1455	1455	525.423051418133	671.723397844191	142.690615278409	359.619609809464
1456	1456	524.864250307028	676.414939366865	118.046581143781	316.603717509259
1457	1457	524.012756098391	670.165791924793	111.686380656843	354.195697612327
1458	1458	527.295749283322	670.799498376957	86.287404906586	323.45206507622
1459	1459	520.672350113643	671.034671839301	109.58057700103	330.802028589284
1460	1460	517.899516084736	672.458010996955	141.505187115646	309.492850709493
1461	1461	525.957752261452	673.844601241227	123.956991173001	315.279186960269
1462	1462	523.410239351072	676.471266183851	123.147045041152	352.08536672319
1463	1463	519.107690807438	670.802603540426	111.573703588191	373.175978001893
1464	1464	527.198782717694	669.427034030347	102.276005058905	382.931991514775
1465	1465	520.680119675844	674.517130381923	122.447939033555	351.071384391821
1466	1466	513.603635366672	671.468037713747	108.143794701122	391.98548569925
1467	1467	523.2838278178	672.017928354944	133.748122832151	351.746575838222
1468	1468	521.321907613204	674.089603236422	131.27805903666	348.71291374889
1469	1469	525.228726809589	673.120563777873	135.638807663781	344.418867128936
1470	1470	525.932785821523	671.514152126058	155.815899091023	343.674327707125
1471	1471	518.523351642548	673.8349701301	146.242534256863	339.664696020274
1472	1472	519.44749110104	670.815817232657	146.1162472446	350.449459204463
1473	1473	526.054804228859	670.165440622098	140.937909552462	336.365825660797
1474	1474	521.690652902722	668.930207683959	153.650134086409	340.260396964793
1475	1475	524.58634796414	670.550358075429	112.281373198404	362.30839663125
1476	1476	522.229234708318	674.634933256169	120.259536371119	347.447661054869
1477	1477	525.458041929233	670.033942470804	151.59495491308	374.257682690955
1478	1478	518.593519906111	674.720231942834	109.947747433194	321.939226058055
1479	1479	521.194473190183	666.437388552309	158.099021627655	339.533209128573
1480	1480	520.571552564982	668.454018589447	130.027363070604	358.655151741621
1481	1481	520.53531692452	666.763792356306	117.595608747169	377.667253210723
1482	1482	523.46289493288	673.035910295494	133.835374766548	339.473504591528
1483	1483	524.023064258305	673.867212506785	135.087766240982	349.071490249155
1484	1484	516.966903922213	673.332843754725	119.806240075032	332.571055857738
1485	1485	521.9032477264	674.21422962444	117.745369633773	363.140095497848
1486	1486	521.859453251453	671.151989378751	128.452758755599	340.491247139134
1487	1487	527.175221288179	672.130373560373	151.946664939732	354.735190217501
1488	1488	523.311134366969	676.120570240936	110.005701228483	323.480041876886
1489	1489	520.675334479139	674.370418030485	119.069692735725	324.561546596719
1490	1490	519.648879155959	669.022953106843	128.549123253818	335.274402537788
1491	1491	523.523103673892	671.288916260534	124.81689510436	346.753130194122
1492	1492	520.294820494556	676.421988031433	103.948483852128	330.958207418291
1493	1493	522.414109110123	668.741239168185	125.051042832341	336.186053091216
1494	1494	524.221689590915	675.078401148724	119.984452809591	346.582959853781
1495	1495	523.739717162273	673.10172854853	131.564998909114	338.576203824966
1496	1496	529.221683075662	671.328471227665	138.262880571544	368.77511914907
1497	1497	523.749895794886	679.032058724973	155.588117650527	337.542505959504
1498	1498	520.915692242341	674.868437470643	122.04513763466	355.922856499177
1499	1499	524.941882680075	671.612313559398	146.863113875894	334.136534555874
1500	1500	527.948340182355	668.050431115152	121.050513808299	331.894042264562
1501	1501	521.151992565446	674.109698348576	108.769194822597	360.772879950439
1502	1502	523.720585918377	679.814599285606	126.766118276948	339.488271713
1503	1503	520.554316044127	674.510687138972	147.472740373869	358.256549772655
1504	1504	522.137513276255	672.918256968151	111.524247528228	365.19414464321
1505	1505	520.905697002775	671.185971985797	150.922109194012	311.734107564493
1506	1506	523.759009628289	669.741142595599	128.882287618498	353.626909465631
1507	1507	523.378775440352	675.568075086945	128.346780902687	370.96852424586
1508	1508	522.740461603148	668.897526869879	137.15315777237	356.985633967257
1509	1509	521.036647328997	665.638235736476	132.035513434053	341.910878157567
1510	1510	524.688742842391	677.180001826806	136.481209516337	348.484049499226
1511	1511	525.877592941923	668.355977197163	111.370312733905	351.497095638158
1512	1512	516.797046001726	670.683441778238	142.028359019797	351.856252498936
1513	1513	523.536565733067	670.614033897154	142.635537795251	350.677503304532
1514	1514	522.098556980382	673.458857547824	114.213231923188	322.213025927294
1515	1515	524.298207606826	674.986951081499	125.39084349925	327.659012950258
1516	1516	523.83074679066	670.481639640103	127.710616828431	351.901087244447
1517	1517	516.656244431958	677.345193392911	120.499842480847	326.961100671688
1518	1518	525.005471130065	667.917641321489	130.975940341754	348.283315334101
1519	1519	525.68843514878	673.433528240528	124.780411000908	337.627067841139
1520	1520	527.11388659515	677.063413779594	104.117154872861	327.122792776133
1521	1521	523.015327881481	671.475805542462	119.382804173345	332.06846405311
1522	1522	516.654303182071	669.403405025244	162.76862207127	321.624208754916
1523	1523	522.767558919664	676.499045499357	122.710808178871	322.190268054237
1524	1524	521.176258563493	671.090984685843	133.752276698961	341.656491141149
1525	1525	520.702520429512	673.793203313958	141.5840647581	330.464043088731
1526	1526	524.881839142805	667.849010339562	132.425017839795	352.07770367534
1527	1527	526.447861524848	672.426393426797	142.825843059851	356.477615119593
1528	1528	515.694957383812	668.394746100361	141.096376554477	352.946738363394
1529	1529	528.485482954656	673.847211799949	117.274968419164	346.433698162771
1530	1530	522.89585792558	662.872358024301	129.946000896746	350.932480178955
1531	1531	520.721593784253	671.546729238436	145.161418793819	366.707412653675
1532	1532	518.969286045638	680.505800141238	158.708936267009	342.581274191598
1533	1533	518.989339563287	672.241773833997	132.335645440367	367.740975509218
1534	1534	520.97796626329	670.020911860213	126.637243657697	350.476760492905
1535	1535	520.408476405752	669.711592425006	145.464274067373	369.414189063952
1536	1536	520.013437908743	676.436813907729	143.308073352391	351.303105644937
1537	1537	520.396276085295	675.782207440158	136.030572082521	379.529390208932
1538	1538	524.920656129791	672.062513462708	135.216081617508	306.838021540016
1539	1539	520.3174682941	671.930728830929	148.212947030284	341.650171071646
1540	1540	529.870430764325	673.967030030973	130.014229552131	335.333416789765
1541	1541	525.44793323294	669.520360797598	145.611591399277	337.149874396606
1542	1542	525.524177092043	672.493230836655	121.675287212975	367.933815950031
1543	1543	524.197289720256	671.255449382725	112.931276607269	367.931551436596
1544	1544	524.48593759455	672.284467407611	156.215840787635	325.569278616976
1545	1545	520.819168537264	671.019893093815	101.855771196729	341.762936650378
1546	1546	520.453531890788	672.822779860012	182.896203227814	352.393265287178
1547	1547	525.030544229968	666.580210187093	131.626159881599	311.697050876586
1548	1548	518.609369935534	672.798370817933	158.171872599392	331.913438665619
1549	1549	521.020805192408	673.875409105962	113.440231310967	308.568639733953
1550	1550	524.447464196436	669.004674269288	135.917632411849	358.069553406004
1551	1551	520.921646585099	671.155693968074	124.420522299822	342.763429285013
1552	1552	517.191592922306	676.02584646783	139.09346073698	351.518883437508
1553	1553	520.050971207647	673.989696062483	163.981052039439	322.216497849911
1554	1554	521.452098331558	672.964699804817	95.2748226301691	343.702787469832
1555	1555	522.62461812108	675.905225586716	137.624284740022	354.208626955756
1556	1556	522.028273073421	675.852872182823	123.635193571535	353.876137882228
1557	1557	523.182207585485	674.200144769804	157.412540489736	339.157459596966
1558	1558	527.14092902902	669.943121169983	127.777522968052	345.678080553541
1559	1559	525.099642385991	666.928705992542	137.456896598195	314.35414196703
1560	1560	523.042489877013	669.499383252571	146.693070774498	352.137002008346
1561	1561	520.130106158054	674.08252291573	127.107879559759	371.735246997123
1562	1562	520.939393995844	672.609688137752	113.298521063331	329.038783921931
1563	1563	517.838653853624	673.896190389114	147.258181197402	360.278287051857
1564	1564	523.638274082618	672.20746655753	153.503470444203	352.269696867453
1565	1565	523.101712946388	671.349611568657	111.206620263605	361.580359402825
1566	1566	520.212965072523	674.604463894304	101.902110981151	353.863443893205
1567	1567	522.453103729372	676.08194649371	142.52642581634	392.752623032472
1568	1568	523.53603552116	669.294253797061	122.336200558063	320.631165987119
1569	1569	520.807183280918	666.180650353858	135.879111751429	293.274495714405
1570	1570	524.330738125162	673.471597302786	141.004772248604	369.428578815881
1571	1571	525.123701255019	673.311308102702	115.427758633766	348.766856755841
1572	1572	517.165428687431	668.412147603513	86.9980773955877	366.535338881355
1573	1573	522.342405397599	672.311836385537	138.431656133601	346.914369491881
1574	1574	524.049678165415	665.984705981179	117.65256593457	356.293928113683
1575	1575	520.245849012484	667.89044781763	84.5578551592609	321.859240888044
1576	1576	519.773611912946	669.759616788857	103.999216663911	346.334186864529
1577	1577	525.579664169776	667.681429994444	145.434892385512	349.005136329514
1578	1578	520.406454594432	672.311893932435	153.9894706995	337.121478910745
1579	1579	523.765373711176	678.373292864677	141.023776230178	313.428207006044
1580	1580	528.226483030451	666.235286490111	149.816013711783	351.400874577281
1581	1581	523.564993713928	669.832899149474	113.485567584814	377.157875184084
1582	1582	525.567748516152	671.644419247303	159.823731189506	333.477759023611
1583	1583	523.881583456458	674.849968917027	119.555535742284	345.56321106062
1584	1584	523.01175310231	671.736546825053	117.694043139625	310.119174196224
1585	1585	524.36631572693	673.585409341178	155.581296191747	346.340920711
1586	1586	516.848789999864	673.466333891413	129.807724177913	360.775038139109
1587	1587	521.434750600918	673.004771244031	148.92634861496	325.123948933682
1588	1588	526.421549667869	676.546877173667	134.966690094576	349.196908755202
1589	1589	530.350945370487	676.210692998601	142.685430497169	346.824620587158
1590	1590	523.033758186751	670.730664633834	134.063824344007	368.004619235375
1591	1591	525.403922707734	669.789644097263	118.911531641956	362.583076752643
1592	1592	526.040005333562	674.54097701796	122.399873538433	358.568990830691
1593	1593	521.847165902574	666.819291009122	140.126839796658	330.927042768365
1594	1594	520.766435696025	668.710190799959	154.80365937921	336.555368280469
1595	1595	520.992874574936	667.728833320355	127.304102509863	358.421025851277
1596	1596	521.519010366978	669.299135792443	110.198234397917	335.43913944732
1597	1597	518.499302317638	669.936226180289	118.035726668113	338.019346756115
1598	1598	525.867980574252	671.625456672239	98.9887536972517	352.61372236942
1599	1599	525.12824709435	671.597991534153	145.148067582092	339.113697428904
1600	1600	522.387174228664	672.003695037281	142.136034529176	343.478820181151
1601	1601	521.937603738718	677.525199904539	154.850675667727	335.713628892654
1602	1602	524.732554229526	670.836844784504	121.186391943088	399.67781155273
1603	1603	524.556894808945	669.440493445644	157.105717200483	338.726869033644
1604	1604	524.428297050401	669.748999688336	123.21598502747	357.168906004827
1605	1605	524.934070273889	668.6593736487	110.413823550922	344.435595971755
1606	1606	518.977301022791	671.483153273285	158.933060269239	324.45580238479
1607	1607	518.802464421253	677.518462818107	110.755439675139	340.056986438282
1608	1608	523.421221621527	671.118167882358	136.372414697517	334.760264151327
1609	1609	518.509694282616	670.124906410279	120.915930471758	358.403679868686
1610	1610	524.340223620867	672.788244114042	137.338758509992	358.266038776532
1611	1611	524.418596996963	673.314102206347	158.254891256912	355.592119054898
1612	1612	516.635128450474	669.936441910753	154.092952844513	354.534149643399
1613	1613	519.051718826846	674.128242297632	116.056620928652	357.920630982304
1614	1614	522.73282061318	669.423769886003	116.216079651008	366.622414666164
1615	1615	522.688319227384	668.569377787261	161.535063556928	351.3040095187
1616	1616	524.143597689227	669.753976362532	155.924790388564	340.127122143846
1617	1617	521.640978951721	674.54563339931	141.045329331878	347.632914715929
1618	1618	522.72615012731	670.820033005842	134.173043907159	348.388410164889
1619	1619	523.345570104524	672.255432902351	110.399273475483	322.370071885311
1620	1620	524.859968954499	670.500267024738	134.375764250588	339.404850765882
1621	1621	521.859663651872	674.122732410734	140.897743332602	325.308474832283
1622	1622	526.903153486625	669.422858704362	115.201548984133	322.026275716375
1623	1623	524.737168879304	670.111038730778	137.414196000476	346.137526722869
1624	1624	525.63044768636	668.947840159139	117.057527693753	331.909449525471
1625	1625	519.313865202121	669.394235879988	157.960493774849	352.497044461386
1626	1626	522.802813601405	668.16842442383	155.863952303149	334.332898694769
1627	1627	523.1470666011	668.094137428522	102.87693028714	320.258288008895
1628	1628	525.565982068416	666.338250654447	126.439696238733	339.818898513409
1629	1629	521.456768890584	672.977121962707	101.447995281907	331.059088255974
1630	1630	523.346042714511	672.875019804914	146.873031164616	367.473122690205
1631	1631	523.357802090395	671.358255939525	147.739968450483	361.816367955217
1632	1632	523.610465495992	672.297102585575	143.862835698028	343.095222723704
1633	1633	521.764228953863	669.96788028865	106.226834071647	348.30471047446
1634	1634	519.272439311679	670.569126698015	140.002795312436	331.491022079789
1635	1635	523.758430551891	674.746742203935	143.954441859225	340.017984192325
1636	1636	518.174252678166	667.943418148889	140.063825604993	356.578730167023
1637	1637	526.604246646527	670.712393796203	143.479772424031	353.627141341408
1638	1638	523.633849492987	675.09523925266	120.668251766503	352.206114118465
1639	1639	522.324298156881	668.247342222917	157.51072156903	360.559028094434
1640	1640	524.596092448436	675.288496644091	124.341341651552	292.171625694067
1641	1641	519.215131081288	673.828822703274	123.485430655764	342.567900524913
1642	1642	521.102499489545	670.909339974397	119.509139290946	372.483487127159
1643	1643	523.427980884472	666.625647732311	104.689068049855	359.911737535901
1644	1644	527.092487945624	667.577465374577	127.801266248224	352.035888252383
1645	1645	524.448038763455	667.756021690131	148.363354354982	344.820213650824
1646	1646	525.330537885935	674.676296326701	138.202155604598	322.569614338808
1647	1647	527.865530148403	673.612407705569	129.954582023032	388.966124748387
1648	1648	518.935592376321	670.163475402229	127.138621656077	347.016548809402
1649	1649	522.644607441197	673.740666549684	118.375880108275	304.936206982332
1650	1650	528.218462083274	671.442559734063	118.135968952537	348.131431780949
1651	1651	519.200179465204	670.772635062862	126.022684701611	358.33943790844
1652	1652	525.322154654023	671.269752609125	150.494306120396	323.360092557968
1653	1653	521.435195734212	677.733259033799	133.522262456037	322.605019681103
1654	1654	521.008035458803	670.662406043806	138.396159150337	332.771365281681
1655	1655	531.197624418799	675.911493120178	121.44565535401	341.732271880648
1656	1656	526.753381702528	672.291779118564	142.211620030659	351.988238008816
1657	1657	525.663363622353	673.369545795773	125.259010286483	343.865105149335
1658	1658	524.36928606601	673.50521789477	132.691562434789	294.657322849929
1659	1659	525.535134354083	679.389767381859	162.058862677863	340.994575082359
1660	1660	522.890433541887	673.150199408715	127.312346431828	326.082638600669
1661	1661	527.615274869455	669.402577549622	128.695878818979	354.244087315956
1662	1662	522.38570065789	665.765527291216	133.496591285863	334.987107754797
1663	1663	530.015996205687	667.890180284967	131.675789932046	325.019120820285
1664	1664	519.157134387809	671.683012614874	130.580000072399	361.145997042189
1665	1665	525.391528570429	670.74065073061	127.763331433458	328.284889073797
1666	1666	526.732149369934	666.818618812257	140.786615117902	342.935375308228
1667	1667	518.315306192142	667.785543315711	127.980896927154	356.338935409798
1668	1668	519.134115656916	669.295674549649	174.650995748452	359.278030253769
1669	1669	524.724645401169	673.816475118067	145.266831636948	338.742904766177
1670	1670	514.467946945588	675.963117336858	106.374535076378	315.211562154508
1671	1671	524.862807551484	675.932733482267	146.801554429501	358.85424565614
1672	1672	526.807887939973	671.490714449521	134.285620084544	332.420208325326
1673	1673	523.188666201021	678.735971979411	104.11393410843	339.084052617693
1674	1674	516.479167028792	676.222819630928	152.695013552034	347.33942803925
1675	1675	522.751259065322	668.249299354358	119.787166011335	300.628695545943
1676	1676	522.02843290025	674.288701963132	133.127707152085	323.432411973388
1677	1677	525.608348401179	674.386982496703	152.121423899289	300.647454161755
1678	1678	526.671909300289	674.499707058274	139.765612626181	347.821225540686
1679	1679	525.038353056427	672.815232207711	120.815377281427	326.749405490883
1680	1680	524.420569244793	675.079256451053	156.364083659927	334.840325543287
1681	1681	523.380931690721	671.270059493672	113.723542427259	343.436061420388
1682	1682	521.399089728171	671.577373618778	160.636703517402	303.305747449744
1683	1683	518.380578506194	667.252146145657	119.947205601135	337.767938108688
1684	1684	519.814826264955	675.615591294432	111.340849178617	361.557799013135
1685	1685	526.432623440429	672.346869417936	149.00229018272	338.275139519131
1686	1686	523.759033051746	678.966489704961	115.964778390849	341.084443566896
1687	1687	525.599804366274	667.638084846358	140.290481309852	393.510889968164
1688	1688	520.339082292037	671.259642127943	124.161815550766	367.336190660414
1689	1689	522.5441510644	669.528884413849	145.781405873533	342.126313500343
1690	1690	518.051229774124	673.469776601242	139.049409377026	328.684550437848
1691	1691	521.337369329582	672.628680498763	131.403631186369	334.298526302612
1692	1692	521.650228079279	671.077486291355	124.456804296751	320.616884548578
1693	1693	525.500288156267	672.672748545341	114.457147798973	342.912553308306
1694	1694	515.971004482896	676.145064203607	115.761949412427	346.357033870699
1695	1695	521.264626943538	678.540577813346	94.1480254636174	313.872626959058
1696	1696	519.600180991137	678.1053173013	149.269298594127	337.784219594572
1697	1697	520.584935446627	673.487901380352	119.891273534986	375.086045242154
1698	1698	520.679339236103	668.937099222547	122.891399349302	341.977477972991
1699	1699	524.723468693334	670.491645666585	145.532401554975	348.191786777309
1700	1700	528.584362421506	674.541177351702	155.091999378304	351.674758078149
1701	1701	522.467758482794	673.439064405527	134.830116951948	371.314186462574
1702	1702	526.25749140406	678.757421617108	154.40461414038	346.579392110056
1703	1703	525.112141571981	676.568672634359	139.802882401435	340.827931375622
1704	1704	523.740564904248	669.447314095557	149.077111946622	330.178008974377
1705	1705	524.092395359008	669.503411004392	133.264659807439	358.439143381369
1706	1706	522.565261673469	670.251539109391	94.0287876976812	349.037726340418
1707	1707	529.001512146187	674.95889104132	152.547378573643	364.895161341819
1708	1708	523.659303191794	670.605881081175	126.512220181819	354.190402142357
1709	1709	526.437716028191	668.582561313588	131.457746804392	359.894603381114
1710	1710	527.423820013302	673.252839659815	114.060882345022	370.709896634344
1711	1711	519.744088489679	670.937618014861	151.146654515454	322.243448596498
1712	1712	520.11017932831	673.137148607064	116.539374974464	343.986407794489
1713	1713	525.088110065511	667.353297525692	161.685904836044	344.05024258551
1714	1714	527.842948220656	671.674470093605	135.381126364471	341.714395802354
1715	1715	526.223836275596	670.298639662411	134.395696011025	346.966246633669
1716	1716	523.796287822163	668.74321688317	128.889809804241	334.110304511716
1717	1717	525.905280789973	667.656523765174	108.083655132793	332.248352831095
1718	1718	527.322058338375	668.846982220339	117.660249612376	312.750282490081
1719	1719	521.318990071698	670.85585391145	149.53988837625	349.289753092153
1720	1720	527.970546067934	673.968357515529	128.357728481022	356.498994956997
1721	1721	521.883701591877	678.189955686494	131.941282910625	349.565746694703
1722	1722	526.132633293483	672.467739960552	126.243577189854	345.745687863374
1723	1723	525.308905298639	668.789460928248	126.764630391558	372.307910970774
1724	1724	520.53012068801	667.632810245634	105.686867137595	334.701694493759
1725	1725	521.946222094386	669.691107429552	127.801211012294	361.277539133645
1726	1726	523.510871707525	667.41620247452	137.546848399727	349.123306250007
1727	1727	522.739598815595	673.028114772619	134.454369663826	325.297538642052
1728	1728	521.671301648448	668.462307702539	84.8958713255774	356.069901204086
1729	1729	526.523872339601	672.644704368504	110.199644986328	341.655502895617
1730	1730	518.775369985696	677.614002433566	109.39774796224	363.940750646956
1731	1731	523.430381677828	671.95446112501	122.248996575811	376.696213560465
1732	1732	523.011875524437	672.017336842736	126.70503105953	360.153589476071
1733	1733	526.146606737936	671.715184307855	140.854788985932	331.826945808143
1734	1734	523.667602212669	676.471665491536	119.809947487962	323.38814907032
1735	1735	521.386326407564	675.043734245031	127.847045066461	341.330397843605
1736	1736	525.48119002123	666.983777011715	138.669006919388	354.08319026394
1737	1737	521.964648884225	671.364616383602	125.633580592446	369.723852416163
1738	1738	523.227551030453	671.573128700196	152.635610466293	327.943901117033
1739	1739	525.451316423614	669.984628975034	142.864491416073	334.34150879798
1740	1740	522.543994382159	674.82056106451	139.679913155858	318.104069664998
1741	1741	526.148084077402	669.337453022912	129.021496104743	371.98788997529
1742	1742	521.093720917773	664.951119929002	152.626456599449	330.962470651598
1743	1743	519.883605895111	675.123390518662	125.980897790351	345.591561005837
1744	1744	524.350288597863	674.780440426324	156.45186665582	307.347555567425
1745	1745	522.227637166038	668.717699112896	124.749044074066	359.1522713651
1746	1746	522.717781908625	670.359787943466	120.455356379482	350.635704096852
1747	1747	520.422752201565	679.708291553755	137.174842482365	364.254138557531
1748	1748	519.802532979885	672.254174069103	134.268974279059	383.187368903834
1749	1749	518.914183878989	668.077227420098	129.417582482672	347.917864228981
1750	1750	515.475470014425	668.480107229147	150.081746212474	347.470943745849
1751	1751	523.344854205254	673.363963986235	138.136199252571	367.835417140472
1752	1752	522.271471624781	666.319381144547	124.312115930604	330.285864858161
1753	1753	527.095215377806	671.179636662373	159.244567573174	351.776093372226
1754	1754	521.2349772726	669.082133649832	132.008167687506	354.20161015492
1755	1755	526.101434181392	668.411217815533	130.312201746046	363.907450036554
1756	1756	524.320816584775	670.349591975992	117.238890804127	354.631782275707
1757	1757	527.865202593343	673.941062017161	134.733622655831	355.401575894226
1758	1758	522.049604799726	672.029405812169	137.618756975398	350.609131785161
1759	1759	522.270616432615	666.476305228636	146.616542008152	326.088912367277
1760	1760	527.184550086056	675.999810670414	142.307939286596	330.630283812924
1761	1761	525.403183866689	673.330566107937	98.4005041597614	354.930266052396
1762	1762	522.052033154239	671.762728408607	124.422217929985	349.873550172874
1763	1763	522.960401075458	662.656123970661	109.41139269818	317.320492871195
1764	1764	523.109405299568	671.936504137552	107.868071208937	362.942947157736
1765	1765	527.248726445234	672.682908785938	128.584621917623	365.507039440113
1766	1766	520.991867956201	676.125792648016	154.897744386269	316.892219767432
1767	1767	524.433878341438	669.455956930505	121.648369491825	332.046790559547
1768	1768	521.621318026848	668.997114393298	127.123278556607	329.384926895642
1769	1769	521.733174489911	671.358665260945	110.269126627112	357.338150616063
1770	1770	522.382607589116	671.54650146834	146.08733182548	349.908817460521
1771	1771	520.820587757795	671.289059525571	110.623263612438	321.434401102959
1772	1772	519.429057685927	672.200473804954	137.790869127934	376.069271826451
1773	1773	523.452955050032	674.543406773628	107.07091224236	343.434586122086
1774	1774	522.20078745113	668.822217364146	94.7008309532884	327.707480050115
1775	1775	523.755471361883	671.818488187221	101.405202999034	355.485171051958
1776	1776	524.833834344629	670.073889816976	113.643725684156	325.04674979748
1777	1777	519.362153275624	675.684702169841	122.803260383692	394.211438097876
1778	1778	521.719648517476	671.160777254746	144.14284073903	352.84415493286
1779	1779	522.382320095278	672.969088565941	139.393407650198	359.086362081507
1780	1780	524.40200206744	676.317464061781	125.918445264399	352.620362841384
1781	1781	523.53519655752	678.847180627725	120.340581871935	320.859825357441
1782	1782	528.15109932328	676.146046213836	151.618160870057	323.748653905454
1783	1783	525.009856354124	675.951295621249	146.088547309552	337.545723150306
1784	1784	519.688798395428	671.230031437556	131.395068517085	368.542412878486
1785	1785	522.372188440406	675.337897268694	150.532811974532	320.700129542682
1786	1786	524.258261588495	674.902633861423	137.288072101762	340.427260846566
1787	1787	520.167034644553	672.138601034136	147.306232534405	368.70028254271
1788	1788	521.846622401284	670.62942594078	131.469854019894	331.229915123547
1789	1789	526.405039941948	675.597115432659	136.44110811427	349.509847293696
1790	1790	518.824311024443	675.660004521343	131.502978863462	325.343684378274
1791	1791	517.608097253979	674.118519590176	140.092531500121	373.800610225049
1792	1792	523.738169107265	673.995413667889	126.235650297345	314.144006014184
1793	1793	520.701572229518	668.715857999524	119.545004220125	357.725536257804
1794	1794	520.963262624387	672.020966261345	148.677843183854	349.185599160096
1795	1795	521.384717895815	671.150755979272	111.582286506675	324.788388092861
1796	1796	521.31165821804	674.07002962654	142.75350884786	333.661281127598
1797	1797	523.285550295763	670.497320134472	164.836036117038	344.591893141035
1798	1798	520.831780437245	672.291473136231	143.61408841997	337.421854731789
1799	1799	521.765345387971	669.720165768145	108.908729982521	313.392307730781
1800	1800	520.590360580485	675.522972009056	141.372869278927	359.469793146979
1801	1801	519.458472775242	674.102003508449	127.345764752142	324.512794433917
1802	1802	526.135001510247	674.964191435589	129.144384841977	346.341827309256
1803	1803	523.233639694127	673.270553592216	153.785898735817	363.793681578987
1804	1804	521.072711133709	670.887789505624	152.373401569532	354.619675142339
1805	1805	517.826427455654	671.891342993092	115.525699186373	328.513413153993
1806	1806	517.751336907624	672.262868704845	155.482197277024	317.229662766144
1807	1807	521.461049887417	673.638109511039	125.003563309305	354.359439135387
1808	1808	517.657445860288	669.986388446625	129.567052807032	336.497323405745
1809	1809	523.832669729215	675.50230170527	145.557724540796	357.522005293581
1810	1810	519.603961296787	671.116014966593	138.906129538905	322.199476766162
1811	1811	526.5651535106	672.891055152681	136.053928171213	311.249877489115
1812	1812	521.921788524535	670.459325300363	154.843799595958	330.840227312118
1813	1813	522.574434380854	675.458838496452	158.440294095222	346.232454354055
1814	1814	521.537939910683	675.588711904539	132.679039750098	322.306516264975
1815	1815	522.184475566408	668.048825013906	147.969392293684	356.7913880517
1816	1816	521.954248410133	676.336717966121	157.333823822851	338.371337915413
1817	1817	526.29519244846	672.576566503011	118.266881819815	310.657065578334
1818	1818	521.400131931007	672.748286325529	153.237320093352	330.341105056913
1819	1819	523.038792424593	678.016438294331	148.697400838968	353.609086692873
1820	1820	526.548310433067	671.343889630382	129.557428105762	363.028313155508
1821	1821	526.963340302806	676.536143450867	159.938389904073	336.662412088598
1822	1822	519.364537516406	672.064677309751	151.947760608727	376.14910928669
1823	1823	521.768482057075	672.722189232058	120.150673438507	357.637797474153
1824	1824	523.504295641186	674.185708039713	128.692879343308	320.629347482358
1825	1825	517.886497440241	672.985809641224	118.935897145178	309.954213409037
1826	1826	530.989440801756	672.184512591092	157.014491264211	346.641472433875
1827	1827	526.053898296241	672.732320426952	145.456573642537	368.619285587915
1828	1828	519.001437848011	677.158949441489	97.8870118829504	348.210033388483
1829	1829	525.360979917088	671.510845786924	121.691132748867	350.049419288039
1830	1830	519.60794482088	672.340065860649	113.458643463403	340.048643854348
1831	1831	524.111311893326	673.401122576863	138.58246963246	375.863791627917
1832	1832	524.612274622729	669.566201243683	149.614299239337	322.76448524003
1833	1833	518.126312341998	670.336368086647	113.356905393904	323.286297334518
1834	1834	520.041155414795	676.368407664312	156.457489228318	342.345490041217
1835	1835	521.226261764315	667.613417653426	131.057172549848	373.483848630248
1836	1836	526.632864180098	673.507141275861	146.365004041142	366.632752052272
1837	1837	521.158569158931	667.70823938306	142.852159083671	341.793528585838
1838	1838	522.149752011439	671.148211257664	149.131435491581	331.774311430741
1839	1839	520.138424121632	674.746854035749	136.471506153003	344.002374861772
1840	1840	524.409970884608	671.6744156177	134.153577961336	365.937928045088
1841	1841	523.375089469546	671.965119298968	128.479659079972	356.752326479166
1842	1842	522.270429462733	674.067709491866	128.285709643972	342.854589344038
1843	1843	521.376417357215	674.671898777415	137.040072813975	401.356545037116
1844	1844	522.529329849698	678.432668783572	144.39290215534	345.349234355339
1845	1845	520.798363966404	673.513217790902	128.621555469444	372.609445065746
1846	1846	524.993024764846	672.922972178011	141.368180175645	362.377238564572
1847	1847	523.913804162207	671.862110554932	149.698920852001	318.610992881426
1848	1848	523.920555811593	666.148998620782	152.306024271045	355.993012707283
1849	1849	521.601083872399	671.37917913746	124.525472291122	354.680530679403
1850	1850	521.51498944003	674.122172727004	142.77949153242	362.388593862928
1851	1851	526.529651120843	668.242181621998	150.977382100757	358.752225950686
1852	1852	526.509958236915	671.348268748717	125.104520275295	381.387874512613
1853	1853	521.286295752252	675.748116303049	132.630365999308	338.219077172461
1854	1854	524.969657219046	676.007631550794	156.553779241191	337.537493286085
1855	1855	522.816490395836	678.238657916824	127.374045875394	356.286973998545
1856	1856	521.532844006517	668.249422372158	128.02218449034	361.234055825367
1857	1857	523.270616941371	671.317497940163	137.00066144252	333.234114865914
1858	1858	519.586279601333	670.198871737975	139.522080734947	361.334706308556
1859	1859	523.247623192698	678.478620056182	139.450429843268	330.518542467487
1860	1860	522.548943278703	673.966580269529	137.345052559337	346.075954415162
1861	1861	526.703115243449	668.539302107104	120.255385945925	337.856049137027
1862	1862	522.082508086331	670.71082209581	128.204896891594	343.848812508735
1863	1863	519.591021149606	674.265613755767	131.280484499182	342.287658399272
1864	1864	522.533692348614	667.180237839012	103.751897057964	333.870383362096
1865	1865	524.578050324076	669.639213714818	102.837398234909	333.582631347708
1866	1866	525.112170699307	670.509278758672	104.70794779428	344.485584829696
1867	1867	519.728066732007	679.135532170025	115.711630783904	316.920313589947
1868	1868	522.700616615589	674.610512005701	98.4025009627716	344.087160399121
1869	1869	525.584915555713	675.975341007199	153.077175278859	359.549089708614
1870	1870	517.947534326047	672.157558731174	122.15652674252	345.605511425608
1871	1871	516.064810089767	669.284671389872	154.542713287462	311.33809686734
1872	1872	526.23984033475	672.439219099218	142.170517641938	374.972109160767
1873	1873	524.987887205586	670.160685244699	142.863646114426	317.143111592678
1874	1874	527.927245426526	671.876875988402	146.013551270334	337.088863794772
1875	1875	521.343340921232	668.122802618967	152.023099481779	331.267303024719
1876	1876	522.074230218104	671.728048056081	124.219142591652	352.64595016353
1877	1877	527.114678201717	672.113096382977	128.810673187834	337.176987207351
1878	1878	527.267863988604	671.932658885117	122.664342045698	354.171215772558
1879	1879	524.757670074859	672.88094516314	123.038694537596	348.809470831365
1880	1880	522.843622584859	672.201444232866	121.399790403052	354.633163576539
1881	1881	528.521623730783	667.319887940154	115.187414450878	318.683116587979
1882	1882	519.629774190255	675.005016773189	121.843565172503	337.840744501152
1883	1883	523.938363795037	675.196948602157	103.208707949166	360.840002702088
1884	1884	521.551242323	672.467145466969	119.127177422232	338.292540095827
1885	1885	519.294298483638	670.44385007432	156.092482927849	307.799633595895
1886	1886	519.679154189131	672.644268560324	141.245301208562	376.86541135795
1887	1887	526.592452074117	673.543954108224	131.444707841516	297.381405950758
1888	1888	524.670800799552	672.683324453543	142.649937886234	358.241630545719
1889	1889	520.009431103608	672.793015883666	121.879119563109	346.392377249228
1890	1890	518.558867973709	668.337107290384	131.110320643158	350.299652320123
1891	1891	526.057826408306	673.313922761098	134.448873029181	365.474539738196
1892	1892	524.330958848809	666.98602035378	131.416135041614	320.309022387901
1893	1893	520.74788649184	673.263079398473	133.449669019782	374.168831090679
1894	1894	524.626613840439	670.770224467298	147.314501102483	332.327976236045
1895	1895	522.995095813188	672.182038124023	140.771647029506	344.613853057316
1896	1896	522.904581060254	668.448398587159	149.632197040308	351.230115948531
1897	1897	521.367632023411	670.204646066579	157.377284531616	340.96639580608
1898	1898	522.291836323664	671.789831058968	169.260351686699	369.201483875987
1899	1899	527.774067610204	670.118304785235	103.520682552721	329.170896938825
1900	1900	524.593303952247	670.404689878378	148.563692683799	354.520837838689
1901	1901	524.903904033136	671.21270681748	120.105770509395	342.2530309657
1902	1902	523.79314099923	674.061130349185	171.316134391426	385.279301595513
1903	1903	527.304915560631	669.302709586229	161.836795837808	333.281412438026
1904	1904	518.202960755606	676.590126978817	153.387495885055	346.281355093291
1905	1905	524.153761290063	671.602975111272	134.918121687041	374.693285441204
1906	1906	524.99724589578	667.022549691387	113.394794713671	329.881408409332
1907	1907	521.190217824544	673.854425662483	135.621622998415	349.794783608184
1908	1908	519.983028860448	671.986876472489	112.86775427496	319.435847684519
1909	1909	523.025451531613	676.898061315385	149.876600602534	337.406759662798
1910	1910	519.662716154104	667.335479156861	131.747615227492	351.835236524228
1911	1911	515.37802552802	672.618596153676	128.49246427705	341.116721572864
1912	1912	521.035048539536	676.020351748832	155.362083597622	351.330816312181
1913	1913	527.953502787344	671.218076550589	115.251659515959	346.2258790995
1914	1914	526.136558606815	673.509534249355	130.993530099598	325.448752620974
1915	1915	516.700818462762	669.594653762642	134.430215563764	345.056361012609
1916	1916	525.443083442354	675.85018615392	158.017754607997	351.083161866259
1917	1917	521.069456922767	671.791129871256	116.041949656263	335.972000490978
1918	1918	519.806007258846	671.456032273823	127.80783750635	345.530559237094
1919	1919	528.58784061259	673.004910051619	87.017784991697	330.64054141961
1920	1920	527.270680568087	674.87327077624	104.630761099362	345.997483804013
1921	1921	522.110701691595	673.042620891124	117.474454382326	327.475361755652
1922	1922	518.688861542002	674.758147308219	126.444399545231	363.172443333805
1923	1923	520.205273233355	671.74325181279	105.917739313893	346.337883722766
1924	1924	518.719892833076	678.246220674851	99.2722089521437	350.429482268232
1925	1925	520.211451448467	672.366260752538	147.103880476509	354.425626424122
1926	1926	523.232275942382	672.372909243108	124.676076780219	337.136597236264
1927	1927	521.91842284533	669.860506645334	123.241614438007	349.17986031481
1928	1928	525.668350301523	673.794543101003	137.997472981425	343.504695849232
1929	1929	527.44171690926	677.705147765858	104.317349856492	357.363372494029
1930	1930	526.344216461777	666.592184095234	95.4045674634229	322.300923461371
1931	1931	525.622150058205	672.014614924545	90.2005093936504	347.156541759862
1932	1932	521.101081224996	669.883079648532	118.335339989205	361.380504105148
1933	1933	521.917953582306	672.752253360837	150.203847893685	350.500540449429
1934	1934	522.341999389871	672.125072229043	121.300152491481	354.603044382267
1935	1935	523.231442857923	673.047517245913	136.213662262413	370.663195714148
1936	1936	523.895946061707	674.068943266412	183.554448397875	361.970937195575
1937	1937	526.901023980663	673.479229091112	145.063511458761	329.033304706462
1938	1938	524.684402468022	672.392787658713	121.862129353623	335.578277712088
1939	1939	522.171282863939	672.858593426629	143.473040554557	320.580280786893
1940	1940	519.331521415984	666.771987727419	147.610023934837	356.672645774956
1941	1941	518.047184625949	669.914234767513	100.195159040038	341.630128616387
1942	1942	520.393641511201	671.952737041456	122.166842779819	328.676072549842
1943	1943	524.842322047517	673.902971772119	150.267305091888	393.170008876607
1944	1944	530.488992127166	664.227503241917	109.162255462293	355.227470099527
1945	1945	527.521895403406	667.687477517013	132.847369719444	347.83191919872
1946	1946	522.892281981518	674.899138453708	111.465550782541	348.044082235899
1947	1947	520.792217392818	674.894559407537	139.612442704647	324.695944158684
1948	1948	521.121454115528	674.678886501205	136.344686186051	367.562638045442
1949	1949	525.632341723297	671.237519734248	149.021700497653	350.812249785563
1950	1950	523.768506512518	671.706417484812	129.616860076181	342.423969947621
1951	1951	525.00344315587	669.584442353983	158.440648415609	343.753854392916
1952	1952	522.275435467092	671.760147231971	141.923934941914	354.261173860977
1953	1953	528.592279322237	675.026937006618	150.126217842723	348.19655235906
1954	1954	521.088945986716	670.239478068931	111.508593298822	327.197164958309
1955	1955	525.278289896308	671.86116111755	147.174478951854	350.806916322425
1956	1956	523.09897721497	674.10790695064	127.707335015199	345.599584174603
1957	1957	520.066145040066	674.501081714143	126.792505558301	359.267374961818
1958	1958	521.013958651766	672.006184012383	109.648264065033	355.795588342016
1959	1959	522.206581003335	666.858843526688	136.233484484427	344.714985043471
1960	1960	523.951689997433	671.820743066853	121.325904393416	309.805634151511
1961	1961	522.001039207175	673.969396264207	122.399427189522	340.36376998667
1962	1962	533.495310198264	666.741908133382	187.864083552404	360.402084672498
1963	1963	527.681197457511	668.564348993742	151.395861963415	356.355176208136
1964	1964	527.485376270989	674.117717791716	142.801080508132	333.786844716909
1965	1965	520.949638310252	672.388953818687	138.425887260029	354.417622172044
1966	1966	526.558169963927	676.504820815884	90.8985328009695	351.655779234569
1967	1967	523.940849360881	676.238743167871	156.499481591446	304.437202473981
1968	1968	524.537484558381	668.061809620026	128.159798781033	358.076464286007
1969	1969	526.077015864774	663.622771698551	130.519376478736	343.913028074278
1970	1970	521.994904868247	671.70313011799	136.572680115713	351.023394361223
1971	1971	521.132691607246	669.973172389532	145.636530056767	351.652599420603
1972	1972	525.43883166999	672.21727065724	123.404534767691	349.082472752871
1973	1973	521.922700120404	672.228981863767	149.170492216602	367.728146625706
1974	1974	523.548427110793	668.313145366126	119.128795170823	326.662392429522
1975	1975	525.050707687845	671.747578268363	143.751544432826	336.45935061405
1976	1976	522.200762884285	670.853459902813	134.534890008039	337.673012186595
1977	1977	519.748915115122	670.811581118488	125.563709739354	345.807742180381
1978	1978	519.497963039479	666.667922951301	123.013391891768	345.799208722634
1979	1979	525.325444013927	672.820125888734	132.383000202321	343.168632696683
1980	1980	523.756288163038	672.06126974142	116.808822455545	319.91765106495
1981	1981	521.708961032012	670.531338873574	170.340271951478	326.467445866024
1982	1982	525.914627536405	665.169417511558	137.419150044914	348.608111824838
1983	1983	522.643312204126	671.681209374869	118.645877820168	337.810239179851
1984	1984	526.704745449488	669.069233616912	138.138808006606	324.504993234323
1985	1985	518.548677729953	667.315459498798	130.868011627715	396.236034086984
1986	1986	517.024751717455	674.021687553318	162.575130570253	338.234235612345
1987	1987	525.392345608749	669.119015887555	118.364744928209	332.518321901558
1988	1988	526.694272525672	680.365762773045	157.477109138956	310.330441863185
1989	1989	523.964140108228	668.248908336935	144.625570895012	342.736693055852
1990	1990	529.0307656426	672.203865368985	129.416799923153	357.603114741362
1991	1991	526.778631774901	667.018389176608	124.74411574367	337.497583438837
1992	1992	523.744554349881	673.93487046616	129.692012704366	359.768616931765
1993	1993	525.234175167582	676.793291946988	163.71752163004	328.451820440539
1994	1994	522.93224257109	672.289792768411	122.421144066938	387.234795344998
1995	1995	518.496272508187	673.05198995831	137.691867332774	337.031374634907
1996	1996	527.807455999822	676.283834842376	123.390910016794	322.215185740961
1997	1997	521.967812023447	669.946606551597	153.403192750734	343.544750494216
1998	1998	525.682060047387	665.545852978925	131.28225208294	311.388689312522
1999	1999	522.760530947699	672.145967983644	144.447579781553	337.318863883647
[truncated: 3,001 more rows]
