# Supplementary material for: Hypothetical Outcome Plots Outperform Error Bars and Violin Plots for Inferences about Reliability of Variable Ordering
Source: PLoS One. 2015 Nov 16;10(11):e0142444. doi: 10.1371/journal.pone.0142444 (PMC4646698; doi:10.1371/journal.pone.0142444)
Supplement: S4 File — All experiment interface and visualization stimuli code is available as a zipped file. (ZIP) [file pone.0142444.s004.zip › experiment_code/data/one/72.js]

var results = [[527.864739011832, 522.376782890963, 528.049294235562, 523.316317505389, 529.839940840405, 523.555359138457, 527.085184081397, 519.359188533441, 525.400000242755, 521.362090363248, 523.094128262391, 525.577327340703, 524.456884126028, 524.239356219659, 522.709136500959, 518.472819190343, 524.927461301602, 527.246502482143, 525.192860264511, 523.578641504408, 519.011750440098, 517.27337074107, 518.440517249955, 519.868837307199, 526.885060243786, 522.372597255942, 524.153872076122, 518.475018925151, 519.031998146112, 524.427879327631, 518.233488548013, 522.943056017829, 523.550943824297, 523.752157879644, 524.407760689627, 523.435747399918, 522.122049389467, 517.375296284897, 521.689868612733, 520.694257106936, 522.534785060608, 521.446400492142, 522.654530659254, 517.532290947782, 521.455554954425, 525.7845190206, 520.115603032573, 518.674200057743, 521.954286686897, 521.429638985526, 520.419979439903, 518.601995851667, 523.198555282764, 521.842385817889, 523.234683800331, 524.3501991561, 523.54135768339, 521.699616019312, 522.388131224839, 520.608056411995, 520.456578666208, 519.598619689163, 513.752022580524, 520.214434984953, 520.088967447542, 521.782852792512, 527.58488440721, 522.446667675251, 526.603312944277, 519.79734892074, 521.584974181126, 521.846476414087, 524.947260879663, 521.96236423729, 520.3322606026, 520.95588676315, 525.101311924163, 526.057666800348, 525.351158663994, 526.181557607994, 526.116251803337, 521.355158530417, 522.610547020577, 521.052854020597, 526.225218146538, 528.413590361476, 522.040103305329, 523.468143290054, 528.121709153458, 522.934809719613, 523.016765041084, 521.213136066516, 523.990609592298, 521.521064064584, 519.946531025865, 522.995490114918, 526.050918588328, 529.360495762438, 520.227551432908, 525.272280826284, 517.1797596536, 520.34919269496, 530.353319065213, 520.478759100187, 523.481743519452, 524.387598366993, 520.973229271091, 519.115365019308, 527.042510946278, 522.095085677946, 519.696269917786, 522.660698964792, 524.065946345069, 526.046843376543, 526.882096106934, 519.970667766341, 519.774552666514, 519.534477919322, 523.951021590801, 522.061734454937, 523.072589667656, 524.375652806876, 518.883352999539, 523.646991920687, 525.16813921592, 519.469989228374, 521.307519344213, 526.263046771207, 522.375912135517, 524.815763730275, 524.923704841082, 527.030977515552, 522.469480993966, 523.823588233493, 523.125332449696, 528.169876382246, 529.653974334502, 521.751261120084, 520.001683949747, 524.030999501562, 521.78155306438, 522.948349174845, 527.593719586458, 524.861145117456, 522.550609165636, 521.854113937792, 521.985748062885, 524.745209461325, 518.269971374448, 521.070346636537, 522.409593846209, 525.374870497909, 522.322136612489, 525.383115488568, 517.712855287326, 522.516532161344, 520.447934735854, 524.225596933802, 524.065849519308, 526.706888820375, 521.313803975507, 524.025336361966, 524.2708251267, 522.433065652738, 521.458765986889, 519.35723174694, 520.447197755066, 520.565534921975, 522.639758211841, 530.234930374761, 520.371609135161, 521.220099018946, 524.757298796406, 517.113663170601, 525.943788123515, 524.103907051379, 517.501180593697, 523.549902177219, 520.948721880777, 524.133242742129, 524.339823307778, 520.721608144146, 519.041160431895, 518.625605909564, 520.631956027615, 524.105191226252, 520.399086819987, 520.302291882249, 526.984783474836, 523.993951437558, 528.211505842407, 524.636183103576, 523.09858762445, 515.560496299984, 523.633173940949, 526.098574692799, 523.269438039885, 527.900660064437, 521.619143490242, 525.796913073508, 524.447698372277, 518.866470281326, 526.992310227279, 526.138497188434, 523.447511343469, 520.001271034551, 521.675534206757, 523.733517122617, 525.435778345427, 523.915870447614, 525.482825795034, 522.626930921255, 517.378697952718, 520.312023583675, 522.597806625318, 522.765527212924, 527.163859293823, 524.054302446607, 523.293574949916, 518.833214763084, 519.782017018938, 519.389802684741, 523.525114745005, 524.325067162007, 524.304451989406, 525.392653071013, 523.915838014212, 527.385118847444, 524.852101936001, 521.301042640952, 522.016112898199, 524.636016149412, 523.080363188716, 523.257113099004, 527.723787022089, 517.472632207294, 522.980327891292, 520.241603614496, 524.959823306386, 522.313531569513, 528.353810453838, 522.595201706567, 524.715001339568, 523.624689700162, 524.787339184761, 523.447805140929, 523.225929306818, 523.495766253718, 520.936807775728, 523.97651480667, 522.960372939246, 522.46206659606, 522.81818434797, 521.678231011302, 521.033205655201, 522.404703268626, 521.945113258695, 528.091330441, 522.268107121062, 520.482708950571, 523.973528211259, 526.756771129917, 523.446334018143, 516.550528627322, 526.641582434281, 518.669905375481, 521.452737799507, 525.83063087524, 521.895148651269, 523.619961607239, 527.107087013108, 522.141977077745, 528.669557544299, 523.36600484059, 517.19564355011, 520.76296888181, 522.474937243369, 527.513865098304, 527.295355391578, 523.550049202644, 523.44025449726, 523.35219054276, 521.830222700721, 520.702757569195, 522.609005481028, 522.718487659356, 526.000475191197, 519.031229613342, 520.758093162225, 523.368423943341, 522.134882256765, 528.562900951457, 522.353871311508, 523.719172374341, 526.658991731351, 523.211997536723, 524.506444262485, 523.819880903528, 524.998733790128, 524.010005301266, 523.298842241695, 517.78125042242, 521.630120321234, 521.737656535648, 527.408612909317, 522.662308388012, 525.198143296089, 525.972908077862, 523.379571877383, 516.783672892461, 520.608080690878, 528.504190364136, 522.786130771081, 521.250632634288, 521.948314778781, 523.957858200488, 523.929073373504, 526.74328827916, 522.249115597104, 522.923634910268, 520.78528899111, 524.816673201201, 521.031909637756, 525.081927574947, 523.874527148875, 523.220001899053, 521.658327974412, 521.933277460782, 527.423928208579, 524.342256082571, 518.358671806309, 526.152025444368, 522.873987967829, 528.424056203414, 520.637003450517, 519.56750879427, 520.140106482551, 526.866340365533, 530.050600017294, 524.709584774725, 524.112625330659, 523.553044099866, 528.053221410853, 520.629758050048, 521.357941768921, 519.176840137873, 521.091460246037, 521.545307016792, 524.057506854882, 521.478270618507, 523.913603428183, 524.701358323926, 527.03766958496, 521.047614134808, 524.9764781553, 529.139383130786, 524.769352809679, 530.840246399481, 522.217602993358, 524.671093374288, 519.234704017029, 526.036587884404, 523.146508663346, 526.166582380522, 520.574630697611, 526.152959878389, 519.502536509533, 518.321962763728, 518.275973514679, 522.527114344773, 531.490136302235, 522.062818346885, 524.90749051045, 520.09258754754, 517.741069756872, 521.484757635508, 523.967616777438, 521.339953305245, 522.585465232996, 523.594428537726, 518.439100484632, 527.167980659693, 519.744429173214, 527.997939110095, 519.816269624968, 520.856286442726, 523.475858939586, 526.090244206613, 530.018755428603, 525.44566560304, 517.946305468724, 520.873185418555, 519.666079101514, 525.670833951132, 522.697501757945, 529.256762746217, 518.720009240185, 528.018273674722, 523.898407442349, 520.482277707119, 521.999522593651, 521.264931000067, 524.057865995496, 522.181986723058, 526.932004091146, 525.793732059817, 526.2469196992, 526.982704659256, 523.73821968879, 520.715635738316, 525.192775309176, 523.318138724116, 525.245905318821, 525.353964307332, 523.031724989011, 526.942125798289, 527.816907481521, 521.667032104355, 528.698727189807, 525.935798554273, 521.697036569608, 525.576130022925, 519.272301536916, 525.073391513859, 523.547907836131, 523.831127097992, 520.78421813881, 526.729539730568, 522.945847110461, 523.007567341362, 522.397946325723, 518.064759763964, 521.351460810503, 525.660863981239, 525.859790670968, 523.779904378079, 526.30702354131, 519.681845278403, 520.955926256433, 521.380668721784, 526.009361890594, 524.289619897634, 523.914789155658, 523.573582404942, 525.915276467849, 524.436766074735, 521.195467039436, 519.923366544782, 516.70081506674, 518.429920915441, 520.29208190707, 522.52472310261, 519.972067844737, 522.733414606285, 525.641403987209, 519.154363267694, 524.213296518983, 514.30692425758, 526.730579265213, 523.620397715261, 519.11427621722, 522.591610233247, 517.526544549462, 519.479718874438, 523.493548042389, 523.853584146197, 526.234544705366, 527.104660026395, 525.781393907994, 525.501707732456, 524.254752186957, 523.549735888196, 526.893482470639, 520.235968476529, 524.16427901182, 523.599774799937, 522.696048895016, 521.545681357906, 522.79581837861, 521.677596143491, 523.651121116573, 518.46854788163, 518.413099479009, 528.4217217507, 522.05180325197, 517.858753081389, 524.510869933979, 520.549912230867, 525.630431846149, 524.496277553658, 523.687143971685, 522.997513238417, 520.471664132072, 521.772079600746, 523.187970319616, 522.342025167756, 520.633416973921, 522.062781480785, 519.723236444476, 523.729895609959, 528.999304071056, 523.134283804011, 516.93561940302, 518.609327721538, 520.739800475597, 518.193161407292, 521.707709272842, 522.964161431278, 523.890974410113, 522.50382394988, 521.876290470505, 526.663504038745, 520.502386200137, 519.531360729205, 522.117694770478, 521.477520389646, 523.335407140935, 522.783592557465, 526.491493865674, 528.492265552529, 525.157072965034, 519.117596222143, 523.155921076574, 521.729191600335, 524.732531728113, 522.768898361132, 523.010516134599, 523.787593704629, 526.260687048557, 519.95862264643, 523.644432755621, 519.575982191034, 519.84754310508, 522.753520443871, 525.759437031268, 522.619965700005, 525.314729773458, 518.300630325843, 524.076287824334, 528.056197930583, 522.280847236073, 521.778188328628, 522.566335190454, 530.191636547166, 522.351861011562, 517.122210729551, 522.085839103972, 523.093706850211, 522.045484433842, 522.792669410456, 521.495996095942, 523.383390730695, 519.9264581729, 528.405692962965, 522.585418050271, 524.709979017181, 523.134217672009, 523.058123085542, 523.348342539873, 522.694699877394, 524.403196113568, 526.500221847657, 523.74473781064, 524.046064224608, 526.859137866833, 523.674804286828, 521.531225953393, 524.928658842816, 522.534492691266, 523.593568577738, 521.864284224425, 523.028864258136, 529.240467682285, 522.226999901337, 518.829786356032, 522.662271075874, 527.655303478426, 529.411710411985, 524.265660981895, 523.582174122978, 526.121708007077, 524.251601377462, 524.381148381647, 517.78410023558, 522.816643791755, 521.089238544375, 523.101178287027, 518.313141077953, 522.062006162544, 525.998322816599, 521.648001056894, 525.994781042736, 521.567904147644, 521.801778259771, 524.232923165831, 522.974498646497, 523.617800125112, 525.307150878177, 519.322351762354, 524.109147891452, 520.803305062691, 520.859759021967, 523.328750322951, 520.498640669178, 519.562430916694, 525.810983030989, 519.496294784723, 523.272781784497, 519.487643692295, 517.608348658539, 522.646193664816, 527.919721334457, 522.556729160182, 524.068126236129, 524.402052187405, 523.232064405565, 528.336713505878, 525.515659745838, 520.840877415952, 529.198248989995, 527.037462419439, 516.693907434758, 518.141923098442, 527.85070304853, 530.4192063012, 518.295498868314, 526.689256094237, 522.9041566299, 523.049351835414, 519.857271904203, 523.273694260939, 527.741794318786, 525.920579928151, 526.010292900381, 520.160028964984, 523.491942799667, 526.59308859633, 520.655460368522, 527.177566294089, 520.593520625005, 522.901497572848, 526.76036385782, 518.640128626439, 527.751383307485, 525.902340486021, 524.332997210018, 522.033021447253, 524.452294174312, 522.551700219248, 521.109446175528, 518.317161125858, 522.94417126202, 530.236278647656, 522.088707814327, 522.047068984615, 525.264431541573, 521.214652693273, 525.757545725199, 521.12840233268, 525.153578199351, 522.171014025883, 524.159311626266, 523.52058917589, 530.72251597806, 523.304448747895, 521.285643088343, 529.259904310042, 522.763419675921, 522.856337890249, 523.318238834014, 522.198146565339, 522.073996582636, 522.881775525474, 525.706828400197, 525.963606859059, 525.544922431184, 521.748598776038, 519.878083602846, 527.946146630944, 516.974502982335, 526.531032180702, 520.550664519529, 523.108820849981, 520.86123386924, 524.566600293552, 527.931618384758, 526.914733985408, 527.304558821904, 524.833197448904, 523.234558700109, 523.502810581977, 521.71003435225, 525.525508015476, 525.245617656744, 523.245336540343, 523.912508461962, 522.808687357621, 521.504216037599, 520.287173957377, 520.160130345093, 521.829856345007, 527.067828388269, 528.076834285943, 524.487096490134, 525.961546512856, 524.476326182818, 522.367350722187, 525.461093259164, 520.620114967317, 525.537839490869, 523.710299616105, 523.889539879582, 521.862557578112, 520.64397922122, 520.791289695729, 522.558804064805, 517.190259847767, 519.750242898269, 527.015597085289, 514.049917702315, 521.411114468154, 518.917998430818, 524.844505428098, 520.633855756108, 518.809078136621, 520.364027769838, 524.458743703585, 523.142532689611, 521.891834998316, 524.130352489064, 525.53396302624, 521.056019626174, 525.503598520111, 518.219232327338, 519.331266215313, 523.37424320627, 521.400661615779, 521.703933822571, 519.068334640944, 520.62141371104, 528.079389136789, 519.81548833906, 524.524624220577, 523.706736117493, 522.032196735253, 522.326500869055, 527.91307925508, 523.179723357341, 522.701668000381, 523.487699149326, 521.048897980581, 520.388955006462, 530.465291912161, 521.432042256528, 519.051866225581, 522.385857303156, 522.972941995161, 527.087311014168, 523.393731313508, 522.765232197979, 525.072314514241, 524.440574863034, 526.962093244807, 521.344361860735, 526.414459918141, 519.120276489279, 523.58168398451, 525.613723398513, 524.268768025751, 527.653400126836, 523.244862968864, 521.993544907862, 523.960344226476, 524.926763837887, 518.824781060039, 526.725331101176, 525.25750188628, 525.387400784164, 521.827846437943, 521.242641348295, 524.780913297392, 521.315533227355, 518.385196664743, 520.302504131423, 523.775429615552, 529.016938549642, 528.136768249004, 528.043120640693, 525.861026994593, 530.865107310691, 530.790230452131, 526.553641898308, 523.397730787068, 525.578757898338, 525.720633277054, 522.129571501504, 521.061796947305, 520.410701705435, 514.590776666155, 521.35254263859, 528.521673977124, 521.793296879312, 522.261801655101, 522.802067989368, 524.857158638441, 523.22896727684, 522.738941203237, 522.238433516213, 525.150431890485, 519.717398543076, 524.260812352713, 523.847611696781, 522.114438294585, 522.248108104549, 525.326087329958, 523.069737478053, 516.59813162042, 528.815915910927, 518.896149179163, 522.532389372433, 523.267986437455, 524.516651170023, 521.905794509832, 524.933324096802, 520.500837413302, 520.841136666602, 520.309428707188, 523.619867192435, 526.563211069925, 516.375074633246, 524.78009030744, 526.647205924665, 523.45113777528, 525.15070057882, 522.577025281022, 523.101575492252, 525.606021894544, 521.638008269712, 524.147646399461, 526.034958433534, 523.297501083887, 525.619497360856, 521.828674487012, 524.428091679225, 521.809006388004, 525.556256480613, 525.024115123086, 528.908986945743, 522.049537759838, 521.685334447239, 525.889475258461, 520.447163763038, 520.23268187685, 523.416451979, 526.168342744734, 525.825875329475, 518.06354345249, 527.663027798448, 526.675603161725, 524.088256318465, 520.651432370348, 524.63562310029, 520.054961121332, 520.726334919119, 525.600536599021, 521.179841244087, 520.408082633935, 521.322467366584, 521.514876414136, 521.630393877397, 521.340140402081, 524.420497912467, 518.209343382744, 518.381979972045, 525.613294592154, 524.032284086753, 522.243250353834, 528.213809743646, 521.990823736708, 519.429561932961, 530.718637035713, 530.221142484488, 526.041296339436, 529.670876392252, 528.892216849502, 520.898762954894, 519.739372984091, 525.248346038752, 519.253816169319, 522.998931477638, 517.954273898737, 528.934384887029, 523.223398980136, 515.474223960104, 519.260546125128, 520.098170480992, 525.40198697898, 528.873209508215, 528.758524272147, 522.150205422715, 523.273778470143, 518.663404950685, 526.232979591091, 524.64219327993, 525.332750635464, 528.602811392419, 520.900456471242, 519.95020801692, 519.989488573082, 527.684685673989, 519.248928194695, 524.388700113932, 521.228338480571, 521.098312975545, 522.324581961149, 527.325777632632, 524.189795777254, 525.874127267979, 520.92432494601, 522.794488052762, 518.599999485879, 522.898764216046, 523.81884667896, 525.372272627765, 520.525392965013, 523.173581954747, 521.98632170012, 520.673555081229, 525.736342311371, 525.553530783388, 522.7110912208, 521.522085218874, 520.058220462623, 524.742418454851, 519.866911352946, 521.282163070744, 521.21479535308, 524.438530808502, 522.521018455724, 526.527999880966, 520.727567792042, 521.84485484213, 520.851576936701, 521.615827554899, 523.683529376655, 527.804554605138, 524.942956626565, 523.055346286737, 521.944062675409, 522.99312552402, 526.711615126921, 521.388606337069, 520.952760436246, 523.057034498129, 521.417365326463, 522.92094317133, 526.351239307265, 518.646948991496, 521.143364172624, 523.971792320128, 526.712799010238, 519.398593017843, 526.436876144455, 526.095012063864, 515.32037056302, 524.960875104675, 522.665145992474, 518.182150747182, 527.860702124028, 521.423375064273, 518.364052333277, 529.141790739125, 524.422922811024, 518.398299746459, 521.82365556874, 521.718412228127, 519.927172299831, 520.094391579297, 525.069410910217, 514.00076257664, 528.794203398198, 525.019582888527, 520.640757406642, 524.129143266813, 520.920640038093, 519.497790332843, 525.646461763589, 519.113345980759, 525.6599046539, 520.883068246434, 523.037893453846, 523.957711325115, 526.6641466282, 520.711535802069, 523.162089381045, 523.309487318539, 524.603399381108, 523.702130663383, 528.362960587092, 520.885104520407, 519.502364850171, 523.775204569015, 523.295403650793, 526.570211791, 523.750756225091, 521.979198793566, 527.961810946449, 521.13859200637, 516.588792948413, 520.919530597121, 525.248753511281, 525.197441283448, 522.779723103705, 518.886872896274, 526.05591509818, 522.607036723437, 521.235725928215, 520.790828183911, 518.762515859477, 521.705072568812, 523.226961704325, 522.563672616379, 523.576135902927, 518.365600080502, 526.488187502256, 525.577902588718, 519.603466287583, 522.584032587053, 521.90576849433, 518.568443285654, 519.229357686956, 525.61346936807, 524.952339299713, 524.231168893308, 521.569171822469, 521.2464150562, 521.74547149329, 519.146923589958, 523.031792885823, 519.679681614834, 519.6284405219, 526.506692413623, 520.184444435814, 519.552892883384, 527.034322563267, 515.194300813502, 525.796267645503, 515.472347399469, 524.246044473442, 529.413783729534, 526.024004263091, 523.06374953694, 524.649995891847, 523.63973868514, 527.121161334325, 519.5315437255, 518.160632497502, 525.458424521528, 523.43489825422, 518.268004285934, 520.802697258774, 525.692547246482, 522.630055016499, 520.255123041202, 526.240365396833, 527.37693613153, 525.398368298078, 516.398864450634, 521.02884451941, 528.289380988996, 521.324287671843, 524.699353362232, 521.273122568664, 526.213248130862, 524.973473678872, 516.235698192958, 517.702436034412, 525.219040080047, 524.505086085666, 525.915683738514, 517.027109974208, 523.385018379205, 521.886761492348, 527.883951843486, 521.422003411578, 520.839772120063, 529.603517413007, 523.381433735566, 522.810829760146, 520.675847763597, 523.023755080019, 519.362720241863, 522.918574980734, 519.547586326917, 524.922789611649, 526.264050125332, 522.644834386815, 525.068958827065, 523.130069592222, 527.073754399612, 530.380792514189, 525.835601800476, 526.726676756257, 524.113207754747, 523.765007881885, 520.013592398049, 525.086209773076, 526.087844346811, 521.154785793783, 525.587657171462, 523.648533245007, 518.660304392497, 524.428864156058, 529.433529980743, 520.854443718338, 521.71207707908, 518.985893618918, 515.530754136052, 524.916346537898, 524.575778104109, 525.540927216957, 525.335229814511, 523.98952076987, 522.923781313178, 515.634264023438, 517.812345270864, 521.272191080769, 525.583540479086, 521.999294925258, 521.280947347908, 522.075963262376, 521.104162288432, 516.596898469738, 528.062793295453, 522.966651885142, 523.241864232826, 521.319683341151, 523.345790630959, 526.816439022297, 523.491919257851, 518.084910444813, 520.05469150112, 524.465028678995, 519.271239594609, 521.913021434915, 518.502953063167, 523.429218184418, 522.213640511826, 519.640105097923, 521.235835584469, 525.438282547084, 520.648309476181, 523.435213506129, 522.050760942706, 523.320958055932, 518.51675457258, 521.447498166788, 526.372585565489, 524.483544289179, 524.935621160761, 524.78255685952, 518.841105872691, 523.934287969988, 525.592483299308, 522.605921099376, 524.202995273943, 523.366816848232, 521.263385858883, 518.103804331099, 525.526731619771, 524.393233796606, 526.781179612261, 519.791073482238, 519.328513938339, 527.342025500282, 523.025711416745, 525.996332594459, 519.324248633733, 531.630395617891, 525.267343693144, 523.780331417985, 519.588216831321, 515.066068987274, 522.56487909916, 524.157910108003, 521.844874480261, 522.241222279285, 527.04988720394, 521.788753318307, 523.902261178741, 528.545588410499, 526.525428955609, 524.658574900686, 524.240270889637, 527.190612542813, 530.688408050278, 523.413745579385, 522.157525346235, 526.585697749115, 523.932311055545, 519.287793093468, 525.406855956322, 524.467696360925, 528.716150767809, 520.599056695551, 523.059176759911, 524.347745699527, 520.910622738198, 519.514073938062, 518.664399836242, 524.589651788385, 526.347565132401, 523.674685330799, 524.760409122794, 523.690270073615, 518.710431829707, 520.768036956568, 523.735595367247, 523.423766993676, 522.509765687393, 525.513965017466, 523.356493064026, 520.051930384176, 525.004167976579, 521.088837763541, 516.012607491285, 519.539626422576, 521.589427621184, 524.457071741673, 523.533689246247, 524.922922534384, 519.506005118438, 525.503227103768, 522.121482366518, 524.249316588278, 526.75171105273, 518.552802780042, 526.008328940506, 525.951369157892, 525.617795247233, 521.803843408033, 520.383787063752, 526.327942214369, 521.448525475878, 523.28950966561, 526.832044027004, 525.685397141537, 520.130130507588, 527.68293099965, 522.019848575811, 524.210256417677, 524.010260774387, 520.461864663199, 525.939249249156, 523.706216991762, 522.279541499759, 523.35340676058, 523.295077421173, 526.800038369839, 527.039527346842, 526.344886585519, 526.843263222038, 518.065583729884, 519.636699217228, 520.492247293895, 529.36074459305, 524.346904266962, 527.618224389586, 522.871306547822, 521.029233157452, 524.664175984215, 524.762608271932, 526.968641851407, 523.347896896249, 523.695601964889, 517.154287810278, 525.78120826967, 521.611429791652, 521.412198523184, 520.716250854688, 516.9721944292, 525.091108178506, 524.592185822552, 521.256037893134, 525.339330818705, 524.956373903537, 522.001419501931, 523.784451035474, 525.055464880211, 520.81533784584, 519.880819939114, 524.530551783992, 523.103392796483, 524.954971457653, 525.901783636305, 526.520521942964, 523.835733199779, 522.723119615325, 524.111897777648, 523.23037216246, 522.713989785847, 520.829669903851, 520.916862425119, 527.173030626112, 518.199584004972, 525.025176228287, 518.052983099552, 519.498128266696, 516.770595907205, 521.999237229596, 518.707501438677, 526.661582636708, 518.178881224452, 519.040100666726, 526.868720685991, 524.971289439885, 527.593687608981, 521.858906004534, 526.045515407552, 524.844388127416, 524.330132141504, 523.962932346481, 520.423152294282, 519.206433926626, 520.436963727218, 520.396449847077, 523.444853940346, 521.441454529925, 519.972107187302, 530.385532685709, 519.896206334519, 519.392955508259, 522.923283326424, 528.770132524877, 517.457243938962, 518.580784623491, 521.572477756662, 516.768233009297, 523.851664163489, 524.741510703618, 516.937088821038, 519.279598099477, 521.12912868218, 524.507869534834, 523.677815964076, 520.757680699199, 524.032228518694, 521.346328224489, 524.019545032297, 517.190742829445, 521.890069493748, 524.388077128338, 522.163000762372, 526.363423839274, 516.589247815848, 527.825943612955, 521.217483778236, 521.976254361584, 522.182689376898, 522.484582489453, 523.748108999109, 521.351508701096, 519.568311843867, 523.984507745592, 527.962872776166, 521.103954529402, 519.608678965586, 522.201282636772, 526.007728333394, 524.247019557134, 528.820170873416, 523.809587592897, 520.304734822232, 521.090274527594, 522.472530449583, 524.22345173741, 524.54397949177, 522.754005321424, 526.826005634242, 513.733738118025, 518.244944067741, 519.208640434324, 524.632336620668, 524.615616039702, 521.760049083556, 520.590342440155, 526.591372983878, 523.681223919804, 525.68230497093, 520.060891585064, 525.389907095758, 522.595466559853, 522.861642537424, 521.23745021199, 522.538893320436, 525.575441581518, 526.155620971078, 521.736625331135, 523.305823086698, 524.499471760153, 521.48087451106, 527.220723613105, 523.13744003612, 524.188904255064, 520.843641107895, 520.398085783552, 518.755051761942, 522.694546634176, 524.354878543768, 521.327929664373, 521.58342326836, 519.055966154725, 523.444791453702, 524.080946309253, 524.569574409522, 526.514905826794, 520.972942290747, 526.219904236521, 524.055440712836, 524.135062287506, 524.842337675363, 526.780479800103, 526.208218598942, 525.089400386037, 523.8494322012, 516.640973802076, 523.119480346279, 522.724287806275, 525.94324814379, 519.305974886512, 521.443791111428, 524.573656692075, 526.029898933726, 523.607228905985, 518.615997100187, 522.66938707252, 519.51799247451, 524.846451621401, 518.820763265302, 525.490315907196, 525.935347090585, 520.97157838242, 521.768430505969, 523.015015734135, 522.598701230766, 521.240818017722, 527.408295342992, 520.457283822079, 527.335920729733, 519.920513363526, 520.577179616363, 526.628145812947, 523.513411991882, 522.43526323007, 525.423051418133, 524.864250307028, 524.012756098391, 527.295749283322, 520.672350113643, 517.899516084736, 525.957752261452, 523.410239351072, 519.107690807438, 527.198782717694, 520.680119675844, 513.603635366672, 523.2838278178, 521.321907613204, 525.228726809589, 525.932785821523, 518.523351642548, 519.44749110104, 526.054804228859, 521.690652902722, 524.58634796414, 522.229234708318, 525.458041929233, 518.593519906111, 521.194473190183, 520.571552564982, 520.53531692452, 523.46289493288, 524.023064258305, 516.966903922213, 521.9032477264, 521.859453251453, 527.175221288179, 523.311134366969, 520.675334479139, 519.648879155959, 523.523103673892, 520.294820494556, 522.414109110123, 524.221689590915, 523.739717162273, 529.221683075662, 523.749895794886, 520.915692242341, 524.941882680075, 527.948340182355, 521.151992565446, 523.720585918377, 520.554316044127, 522.137513276255, 520.905697002775, 523.759009628289, 523.378775440352, 522.740461603148, 521.036647328997, 524.688742842391, 525.877592941923, 516.797046001726, 523.536565733067, 522.098556980382, 524.298207606826, 523.83074679066, 516.656244431958, 525.005471130065, 525.68843514878, 527.11388659515, 523.015327881481, 516.654303182071, 522.767558919664, 521.176258563493, 520.702520429512, 524.881839142805, 526.447861524848, 515.694957383812, 528.485482954656, 522.89585792558, 520.721593784253, 518.969286045638, 518.989339563287, 520.97796626329, 520.408476405752, 520.013437908743, 520.396276085295, 524.920656129791, 520.3174682941, 529.870430764325, 525.44793323294, 525.524177092043, 524.197289720256, 524.48593759455, 520.819168537264, 520.453531890788, 525.030544229968, 518.609369935534, 521.020805192408, 524.447464196436, 520.921646585099, 517.191592922306, 520.050971207647, 521.452098331558, 522.62461812108, 522.028273073421, 523.182207585485, 527.14092902902, 525.099642385991, 523.042489877013, 520.130106158054, 520.939393995844, 517.838653853624, 523.638274082618, 523.101712946388, 520.212965072523, 522.453103729372, 523.53603552116, 520.807183280918, 524.330738125162, 525.123701255019, 517.165428687431, 522.342405397599, 524.049678165415, 520.245849012484, 519.773611912946, 525.579664169776, 520.406454594432, 523.765373711176, 528.226483030451, 523.564993713928, 525.567748516152, 523.881583456458, 523.01175310231, 524.36631572693, 516.848789999864, 521.434750600918, 526.421549667869, 530.350945370487, 523.033758186751, 525.403922707734, 526.040005333562, 521.847165902574, 520.766435696025, 520.992874574936, 521.519010366978, 518.499302317638, 525.867980574252, 525.12824709435, 522.387174228664, 521.937603738718, 524.732554229526, 524.556894808945, 524.428297050401, 524.934070273889, 518.977301022791, 518.802464421253, 523.421221621527, 518.509694282616, 524.340223620867, 524.418596996963, 516.635128450474, 519.051718826846, 522.73282061318, 522.688319227384, 524.143597689227, 521.640978951721, 522.72615012731, 523.345570104524, 524.859968954499, 521.859663651872, 526.903153486625, 524.737168879304, 525.63044768636, 519.313865202121, 522.802813601405, 523.1470666011, 525.565982068416, 521.456768890584, 523.346042714511, 523.357802090395, 523.610465495992, 521.764228953863, 519.272439311679, 523.758430551891, 518.174252678166, 526.604246646527, 523.633849492987, 522.324298156881, 524.596092448436, 519.215131081288, 521.102499489545, 523.427980884472, 527.092487945624, 524.448038763455, 525.330537885935, 527.865530148403, 518.935592376321, 522.644607441197, 528.218462083274, 519.200179465204, 525.322154654023, 521.435195734212, 521.008035458803, 531.197624418799, 526.753381702528, 525.663363622353, 524.36928606601, 525.535134354083, 522.890433541887, 527.615274869455, 522.38570065789, 530.015996205687, 519.157134387809, 525.391528570429, 526.732149369934, 518.315306192142, 519.134115656916, 524.724645401169, 514.467946945588, 524.862807551484, 526.807887939973, 523.188666201021, 516.479167028792, 522.751259065322, 522.02843290025, 525.608348401179, 526.671909300289, 525.038353056427, 524.420569244793, 523.380931690721, 521.399089728171, 518.380578506194, 519.814826264955, 526.432623440429, 523.759033051746, 525.599804366274, 520.339082292037, 522.5441510644, 518.051229774124, 521.337369329582, 521.650228079279, 525.500288156267, 515.971004482896, 521.264626943538, 519.600180991137, 520.584935446627, 520.679339236103, 524.723468693334, 528.584362421506, 522.467758482794, 526.25749140406, 525.112141571981, 523.740564904248, 524.092395359008, 522.565261673469, 529.001512146187, 523.659303191794, 526.437716028191, 527.423820013302, 519.744088489679, 520.11017932831, 525.088110065511, 527.842948220656, 526.223836275596, 523.796287822163, 525.905280789973, 527.322058338375, 521.318990071698, 527.970546067934, 521.883701591877, 526.132633293483, 525.308905298639, 520.53012068801, 521.946222094386, 523.510871707525, 522.739598815595, 521.671301648448, 526.523872339601, 518.775369985696, 523.430381677828, 523.011875524437, 526.146606737936, 523.667602212669, 521.386326407564, 525.48119002123, 521.964648884225, 523.227551030453, 525.451316423614, 522.543994382159, 526.148084077402, 521.093720917773, 519.883605895111, 524.350288597863, 522.227637166038, 522.717781908625, 520.422752201565, 519.802532979885, 518.914183878989, 515.475470014425, 523.344854205254, 522.271471624781, 527.095215377806, 521.2349772726, 526.101434181392, 524.320816584775, 527.865202593343, 522.049604799726, 522.270616432615, 527.184550086056, 525.403183866689, 522.052033154239, 522.960401075458, 523.109405299568, 527.248726445234, 520.991867956201, 524.433878341438, 521.621318026848, 521.733174489911, 522.382607589116, 520.820587757795, 519.429057685927, 523.452955050032, 522.20078745113, 523.755471361883, 524.833834344629, 519.362153275624, 521.719648517476, 522.382320095278, 524.40200206744, 523.53519655752, 528.15109932328, 525.009856354124, 519.688798395428, 522.372188440406, 524.258261588495, 520.167034644553, 521.846622401284, 526.405039941948, 518.824311024443, 517.608097253979, 523.738169107265, 520.701572229518, 520.963262624387, 521.384717895815, 521.31165821804, 523.285550295763, 520.831780437245, 521.765345387971, 520.590360580485, 519.458472775242, 526.135001510247, 523.233639694127, 521.072711133709, 517.826427455654, 517.751336907624, 521.461049887417, 517.657445860288, 523.832669729215, 519.603961296787, 526.5651535106, 521.921788524535, 522.574434380854, 521.537939910683, 522.184475566408, 521.954248410133, 526.29519244846, 521.400131931007, 523.038792424593, 526.548310433067, 526.963340302806, 519.364537516406, 521.768482057075, 523.504295641186, 517.886497440241, 530.989440801756, 526.053898296241, 519.001437848011, 525.360979917088, 519.60794482088, 524.111311893326, 524.612274622729, 518.126312341998, 520.041155414795, 521.226261764315, 526.632864180098, 521.158569158931, 522.149752011439, 520.138424121632, 524.409970884608, 523.375089469546, 522.270429462733, 521.376417357215, 522.529329849698, 520.798363966404, 524.993024764846, 523.913804162207, 523.920555811593, 521.601083872399, 521.51498944003, 526.529651120843, 526.509958236915, 521.286295752252, 524.969657219046, 522.816490395836, 521.532844006517, 523.270616941371, 519.586279601333, 523.247623192698, 522.548943278703, 526.703115243449, 522.082508086331, 519.591021149606, 522.533692348614, 524.578050324076, 525.112170699307, 519.728066732007, 522.700616615589, 525.584915555713, 517.947534326047, 516.064810089767, 526.23984033475, 524.987887205586, 527.927245426526, 521.343340921232, 522.074230218104, 527.114678201717, 527.267863988604, 524.757670074859, 522.843622584859, 528.521623730783, 519.629774190255, 523.938363795037, 521.551242323, 519.294298483638, 519.679154189131, 526.592452074117, 524.670800799552, 520.009431103608, 518.558867973709, 526.057826408306, 524.330958848809, 520.74788649184, 524.626613840439, 522.995095813188, 522.904581060254, 521.367632023411, 522.291836323664, 527.774067610204, 524.593303952247, 524.903904033136, 523.79314099923, 527.304915560631, 518.202960755606, 524.153761290063, 524.99724589578, 521.190217824544, 519.983028860448, 523.025451531613, 519.662716154104, 515.37802552802, 521.035048539536, 527.953502787344, 526.136558606815, 516.700818462762, 525.443083442354, 521.069456922767, 519.806007258846, 528.58784061259, 527.270680568087, 522.110701691595, 518.688861542002, 520.205273233355, 518.719892833076, 520.211451448467, 523.232275942382, 521.91842284533, 525.668350301523, 527.44171690926, 526.344216461777, 525.622150058205, 521.101081224996, 521.917953582306, 522.341999389871, 523.231442857923, 523.895946061707, 526.901023980663, 524.684402468022, 522.171282863939, 519.331521415984, 518.047184625949, 520.393641511201, 524.842322047517, 530.488992127166, 527.521895403406, 522.892281981518, 520.792217392818, 521.121454115528, 525.632341723297, 523.768506512518, 525.00344315587, 522.275435467092, 528.592279322237, 521.088945986716, 525.278289896308, 523.09897721497, 520.066145040066, 521.013958651766, 522.206581003335, 523.951689997433, 522.001039207175, 533.495310198264, 527.681197457511, 527.485376270989, 520.949638310252, 526.558169963927, 523.940849360881, 524.537484558381, 526.077015864774, 521.994904868247, 521.132691607246, 525.43883166999, 521.922700120404, 523.548427110793, 525.050707687845, 522.200762884285, 519.748915115122, 519.497963039479, 525.325444013927, 523.756288163038, 521.708961032012, 525.914627536405, 522.643312204126, 526.704745449488, 518.548677729953, 517.024751717455, 525.392345608749, 526.694272525672, 523.964140108228, 529.0307656426, 526.778631774901, 523.744554349881, 525.234175167582, 522.93224257109, 518.496272508187, 527.807455999822, 521.967812023447, 525.682060047387, 522.760530947699, 522.397879362057, 525.813801275716, 524.292188954347, 518.839929193846, 520.315219857596, 524.658811499485, 521.414225471023, 516.996031708226, 529.435737410038, 521.516870135223, 521.929541935454, 524.053544832651, 528.10408687225, 520.537443070787, 523.537568996932, 524.386887222351, 522.225016277597, 526.35397820189, 519.761220262106, 525.512804838788, 517.574886396479, 526.790421646968, 519.658476657222, 521.246805999206, 526.358867216057, 526.729544184323, 525.877080610877, 523.166415519661, 521.277091021495, 525.159125519134, 522.01798149521, 523.054345437766, 520.358913460242, 521.792103437722, 524.343220456739, 522.228522974817, 525.621529703256, 517.94132367733, 521.625604978788, 525.885759958269, 523.336065650145, 520.571592852603, 524.076516014736, 524.323695911966, 526.114757560273, 520.058305079247, 518.41975755389, 522.152869995319, 525.13843854192, 519.986484025304, 520.644335183987, 527.987493435536, 521.302041621301, 522.300930586306, 526.813380552555, 519.578948518911, 522.498415690669, 530.728845835105, 524.177357960935, 525.246665505389, 527.847928387996, 523.327827910895, 521.089522997905, 522.372199709198, 521.183929999744, 519.322544505518, 521.434406268376, 519.374416287373, 516.046910446626, 520.076346929372, 522.948089176043, 524.573855604869, 518.966454670493, 519.820580438345, 525.887091332154, 525.8400256427, 524.873300398953, 521.041448270716, 524.417280141107, 526.71727350017, 522.471217395468, 522.51606526034, 519.547545961942, 519.62741415076, 528.185059597564, 529.732523111959, 521.998248389034, 520.611249924286, 526.666838125634, 523.288330709601, 524.082678543957, 519.190463907648, 520.543166883345, 524.972624982526, 523.791000119436, 521.098103976242, 527.320338091836, 522.081297937366, 521.86579453024, 519.599392613938, 525.631303689191, 519.55829186457, 524.03070536961, 524.99925347927, 521.630223078417, 520.375130398729, 524.632567822055, 521.736308206255, 521.947873409726, 520.213421995734, 524.276848801274, 520.151630221239, 523.190009593994, 523.271115737521, 524.163219433912, 527.751182194122, 519.633378568339, 524.515181313645, 527.097269622858, 523.986505116865, 519.676554899463, 523.287019537958, 526.41683988119, 522.36591446576, 525.514229213881, 524.7075041475, 522.174872038998, 522.686388617548, 516.134747855467, 526.795682575848, 524.884902048859, 528.110833587567, 524.586827437172, 527.675664215435, 518.708438042176, 525.96282027304, 526.665162187759, 517.340080856011, 527.840629225028, 518.118156325178, 523.523311635088, 518.594687464257, 523.639979608328, 523.233967886527, 527.087784428718, 524.146340212729, 530.375854020237, 528.809370537436, 521.783311752139, 522.594470679282, 521.855104229753, 526.691806990479, 526.880018478661, 526.550434278321, 526.565802019635, 521.140357067494, 520.863351601223, 517.243003213625, 523.891757773142, 531.006580099849, 521.379259112219, 519.078344650547, 529.009793759231, 526.251190506928, 526.241057009267, 516.978395606883, 525.105676905116, 528.564699108566, 524.395875597675, 518.158992692568, 526.821195222096, 522.469390047462, 525.908887331815, 521.182718235391, 524.915995706047, 526.648896375252, 523.564836249143, 523.024105092403, 524.8656022992, 523.914834269362, 521.589387847059, 522.770409693597, 520.40702004188, 525.653017761041, 517.786358969206, 519.116506372429, 525.575213035572, 529.275801707748, 523.312265262657, 526.268800353732, 525.192571943347, 529.49215195517, 525.250927336208, 525.150863584949, 523.673090268861, 521.015357179937, 523.50102723001, 527.210026416721, 524.794764011823, 524.598908362308, 523.839399492349, 527.65083360099, 521.39697115716, 521.965361131777, 524.26200172819, 518.125962445436, 523.728848313882, 520.009625393847, 520.021737595958, 518.56863205972, 522.299489877761, 528.797404842298, 517.572764172551, 521.464972368144, 517.67489746512, 524.897100101658, 526.887645870319, 525.210563467547, 522.696091909386, 528.69141042964, 521.177503234647, 524.617474914716, 528.090920708257, 530.286479608, 521.70715480041, 526.161209945284, 524.682157290269, 527.872759750836, 529.868636330262, 525.545435950567, 525.874942532722, 522.881189627239, 519.652593470571, 528.874832473827, 525.555349933357, 516.4451588907, 522.474426415245, 530.598295840835, 526.529564114981, 520.705221729672, 524.064046967563, 522.411004551394, 518.687511383498, 521.813515504688, 529.724173751405, 524.469742604097, 524.622183901539, 529.751978140409, 520.817790903994, 526.877419173966, 528.884032649428, 521.373225650593, 527.664266759989, 518.218423885866, 520.259714845028, 524.970341002219, 518.32814914623, 526.423420257734, 526.618277456865, 527.208081038543, 517.748083035036, 523.206107584101, 526.506611378861, 519.448658992605, 524.258010139054, 524.740849058178, 525.182252125683, 526.552939408207, 524.280146390065, 520.153308284717, 526.109249088828, 523.851908970276, 526.726214273773, 518.920118154175, 521.318537830833, 523.78419267011, 520.611085373446, 523.796267609591, 519.388437446149, 520.867882873303, 520.669625560124, 521.578851528102, 527.626512955921, 525.33214454919, 522.755779503365, 521.560231823967, 525.216654149195, 526.161001746719, 522.417287584746, 523.278567656897, 523.489950301028, 526.667831743929, 527.824203716586, 521.537217604319, 523.689784798822, 526.147768586025, 528.644766152424, 522.448343422189, 527.98981915859, 525.568356609986, 526.024667953211, 519.52990492192, 517.928571757468, 532.012880401565, 521.123453699274, 522.150512974917, 522.91631324779, 523.174890987083, 522.220885136218, 519.593483794107, 514.412630086901, 523.973939521331, 521.65518010742, 520.888229590467, 523.296371206414, 522.767358664663, 518.917579852754, 528.082763330352, 526.952415907507, 522.325618264128, 523.688060193684, 518.906281363691, 527.900243813177, 521.25300404268, 529.095336607688, 524.556124163671, 527.833296958803, 523.053764730163, 523.339863764477, 520.025934950915, 522.245765234471, 524.768288833875, 526.363298404711, 526.393109169668, 529.936683778189, 519.743065982158, 524.731419139297, 519.554048478443, 522.46816626326, 520.475101752363, 522.74415785325, 522.696766638102, 527.344580877477, 522.71291381167, 523.679647309386, 521.300487428513, 523.761793607103, 524.790950634229, 530.87999077783, 526.768291139346, 521.047885120417, 526.773815765269, 522.956029248706, 525.403394357459, 520.443801412947, 519.765971895685, 523.851093006823, 522.521213126368, 528.001419974488, 523.420227384911, 520.713773954618, 518.527394465025, 519.971602339711, 521.570951585278, 516.710393249085, 526.47108918501, 518.123783496557, 528.909981608338, 527.046397809479, 530.622527172362, 526.161122691161, 523.305521955965, 525.244822095895, 525.404303961624, 526.94036322502, 518.590815373602, 520.320546940594, 522.851863260889, 525.813301362429, 517.201958579471, 526.011740186442, 526.046805304731, 518.555127332112, 518.116436891719, 525.236790042803, 527.450538124429, 526.731712344674, 521.362767952437, 523.413102700252, 521.22782446499, 520.780170992162, 524.853112743024, 518.450673272161, 525.414118512385, 526.128476720344, 519.533114384869, 522.686653496017, 521.513201218401, 522.998007198362, 523.135929306129, 525.374909911508, 525.771287520266, 526.620346861046, 518.892958230007, 521.716717211315, 518.190406833086, 528.015423249816, 523.277766180075, 524.315546608774, 521.921717862022, 518.182467718344, 522.47233394702, 516.865929119873, 526.257727759627, 521.440182567041, 517.117777171559, 520.591422665583, 521.166229872606, 523.897222704939, 523.820505013815, 521.751275576457, 523.289899825245, 521.658177210387, 519.156919356136, 522.456978086427, 522.093262665748, 519.344528353424, 525.900730922254, 529.220232362241, 522.773615523253, 526.57809851382, 523.150897481927, 524.416549615335, 527.824125216333, 518.891635831351, 524.337568926265, 523.607396582181, 517.982814680285, 519.599466801607, 524.928561582745, 526.899324595417, 522.438614019311, 521.075239688232, 522.820921628083, 524.509109982593, 524.358220156018, 527.221159697766, 525.431435544859, 527.561474339376, 520.761473104254, 520.634689836356, 524.455093143565, 524.374745208551, 520.251675419535, 523.519024394517, 518.368297580676, 521.147515977339, 526.013144317174, 520.838466335939, 518.727661277465, 531.204346170594, 523.943449299636, 520.881527239019, 521.663660887735, 524.211559948362, 518.348851150793, 520.022438903289, 526.675282280274, 521.884485651841, 524.119540892371, 518.574532541919, 522.797933051028, 521.506425284969, 521.962261269372, 526.592979616352, 520.075884945986, 518.623017292485, 521.391571818611, 524.425516831609, 520.986984149027, 517.016594568462, 523.287984362934, 523.922122086543, 522.438356702501, 520.199105053285, 523.233193589594, 517.247486749401, 518.066044181286, 522.788694828807, 523.168834159825, 521.946375262188, 525.566348566336, 525.276240697973, 524.91148850627, 520.145688594192, 523.723240007802, 522.83123683791, 525.9811940937, 520.463775542088, 521.843275402249, 520.358666505117, 526.563772681012, 518.905131829194, 522.443186080251, 519.164187411021, 518.87484137906, 523.652222373033, 523.024599814035, 520.200968233934, 527.454390464308, 522.994100219201, 526.754887463831, 518.386031443001, 525.577859175571, 520.530819882513, 532.796119558703, 522.041671256097, 523.611456077547, 521.623952586593, 523.675291384589, 517.159853473651, 522.257998218926, 516.402087125558, 517.899886091528, 521.57869551661, 523.385474460909, 526.431039528296, 523.827648912742, 524.484806170138, 525.887659980775, 519.925016018739, 523.657191637059, 523.1349755737, 523.185039849785, 527.226210681963, 524.708272479944, 521.425483719814, 522.072237781905, 522.971937399176, 522.546441908346, 522.730944328578, 530.346045826754, 521.947753452857, 526.636592824046, 521.352281562187, 521.260795196487, 521.530296347436, 526.188568810851, 522.396379354102, 522.790224491456, 518.131994892686, 521.104627781252, 519.120693486444, 525.102588777124, 522.233670811603, 522.549610038319, 525.544317566042, 525.309926598794, 526.752388300345, 523.994277452684, 518.974807775991, 524.091553098459, 527.083436115906, 519.977035063257, 519.501493935383, 525.456172409696, 525.03353355296, 517.058408547454, 527.164875273253, 522.513233082902, 523.322361526837, 525.340970730099, 525.368917565985, 527.177011569192, 526.853671558657, 524.395092125764, 521.360093640627, 521.48450114983, 526.11364009102, 520.359345728185, 527.025441658112, 521.203991063742, 524.926656637522, 522.355477507687, 523.937640552632, 519.288413603652, 523.267064138514, 522.738599320308, 524.650866772688, 521.735233491323, 525.165087689475, 520.983093521614, 519.771023387923, 523.423351014162, 522.125751404846, 521.244158995659, 522.80774339123, 526.628735463829, 519.288838386666, 524.784111205065, 523.493814046555, 520.22629299032, 529.645397250359, 528.874777480589, 518.657538905363, 519.815893855547, 522.160885281589, 522.853593894076, 523.965273109311, 520.406950820465, 519.560069841063, 523.56826365325, 524.408936488739, 521.857109650977, 518.165218794582, 518.633010679718, 521.220512459312, 529.353251285285, 526.151643093889, 523.337069239493, 525.860066869462, 523.371180282295, 529.442215261412, 522.962049660653, 524.039931148233, 518.645481685857, 526.459118819347, 527.664783462502, 519.445172420505, 525.39687873936, 527.032226497345, 524.147836601458, 521.029071166218, 527.351331710454, 520.754652760693, 525.562717531774, 525.651195745254, 526.996279808589, 523.100409139822, 522.819591940385, 521.816908712636, 527.04750242226, 524.209850745114, 528.708490523236, 524.706044602939, 527.500713843176, 525.755300296701, 517.21917162194, 526.491457706408, 523.55165980905, 531.229601725276, 519.384979090001, 518.715563642619, 522.730964491884, 524.359410111262, 521.561732590801, 524.27273173168, 522.582640351443, 522.166164329758, 521.69318361595, 520.195424308559, 519.389546345213, 527.005053383878, 524.56794389573, 517.698982608009, 516.49825997991, 522.955314164615, 525.470898960293, 523.268716002818, 526.222488802393, 517.214256539333, 520.490264771858, 514.016032857403, 521.609852474873, 520.419298481113, 523.471352104875, 524.403408305819, 526.561322606413, 525.814211976764, 521.978548864541, 518.719350425342, 525.114116068737, 521.811639078667, 520.493488357685, 524.890135702289, 524.894933482734, 521.218111632482, 522.90304862873, 525.455389309652, 518.606401609605, 524.02958860811, 524.997774480872, 523.339694817064, 520.701370545551, 525.379509445214, 525.450500352003, 524.927287331328, 524.271825733288, 520.817213838032, 524.644513897456, 524.836383780752, 521.834913203114, 522.927318264032, 517.271477256718, 520.914111600437, 521.974686814661, 525.461447663101, 519.961962098368, 516.994059777986, 524.247493824868, 522.223271480504, 519.64449339508, 524.564003901783, 521.825343913388, 524.074672435607, 522.774102307252, 523.274545889138, 523.319495177159, 519.664546970134, 521.166058898, 521.179481349866, 528.172053945903, 524.132130975485, 519.555536837751, 521.224176282512, 525.931529661115, 523.134847243005, 521.908956536869, 520.198205321624, 522.3384483916, 520.317279306857, 522.388334273692, 522.897968121335, 524.937720825651, 526.035982933639, 524.083870982008, 526.30065632694, 523.062941841842, 522.078337372429, 518.789233457982, 520.550106226665, 521.699416738564, 520.319182396523, 524.864576421019, 528.392390818525, 520.279589479739, 523.220266646201, 526.665802968599, 528.849107404366, 525.924364313491, 523.61157861256, 519.090186421404, 523.788949716901, 518.14287937622, 525.394958073621, 527.329444404978, 525.832718675696, 521.035402799728, 524.339444410401, 522.365836311049, 523.730096770908, 522.049486584603, 529.183910570232, 526.05568906518, 524.880547823825, 524.020247896796, 527.736025164186, 522.48173919455, 517.889033480621, 518.807860153908, 525.523004436332, 524.183571712871, 525.835045172807, 527.850895904113, 521.246157588111, 523.612981559472, 520.402627359407, 527.653776387213, 527.261999836844, 519.639593861574, 522.954104840937, 522.356512499938, 522.415362979351, 523.925359819642, 523.506444482765, 520.847950071414, 518.639046729953, 525.322672127773, 519.692229722148, 520.440058278624, 525.159282974518, 516.310142894347, 521.834514523543, 523.899410193363, 527.309666410907, 527.565281955424, 523.164916956088, 525.897788957867, 522.075855980357, 523.561770223681, 526.701763346536, 520.837464181073, 520.831184549088, 527.261077769865, 522.038629472932, 518.260570433128, 527.954190855464, 517.973843231496, 522.554005958938, 526.244208536878, 520.993068231116, 522.927277766954, 520.358512108689, 527.50885852594, 530.737905734945, 524.047275452237, 521.162102211545, 520.254069573939, 524.783537304426, 524.564994505846, 525.92742220198, 521.990047066874, 525.07153863295, 519.040038789152, 520.227927812281, 519.065095854052, 518.996677777922, 524.388029433256, 518.333991504449, 525.595307077028, 522.733934294553, 515.347034498392, 522.681183968907, 527.197519540869, 521.269829447069, 521.432130921257, 522.280576435882, 519.304288725365, 519.112557262274, 516.514378322534, 524.320208374423, 522.751970814892, 521.770654264135, 521.903068475789, 522.957696462713, 520.514559339449, 525.945209408389, 524.221587336874, 522.186559282894, 520.493015447271, 525.787395736052, 520.373361427568, 521.532773197469, 528.255488824304, 520.150076078152, 518.17362153342, 520.103056400062, 525.315270483097, 520.546946730459, 529.227358569286, 522.74997217796, 522.032096626289, 517.610391397266, 524.34649807226, 526.367853187207, 523.16559391192, 526.813272893152, 524.267513183708, 523.737635172259, 526.029512414267, 521.565923533276, 517.796045024149, 526.365869257738, 520.902829551774, 520.591023955654, 521.662596189833, 524.440248925395, 526.791455955839, 521.96649692723, 524.516022222849, 520.138198277288, 515.197479637552, 524.07271811594, 522.181705548015, 524.927781050494, 525.58457906983, 524.354724909962, 524.537948206423, 526.540033187077, 522.86728833139, 523.717064011025, 521.99286775603, 523.445236045965, 523.367050211818, 521.622403404647, 522.577167471817, 522.597960729719, 517.678208625831, 526.905749235622, 525.875069653655, 521.704184830047, 522.8303323, 524.122646435451, 524.36872858394, 521.790845892608, 528.775533993898, 524.794778911718, 522.594516385222, 520.762536058388, 521.360168055819, 522.362109320307, 521.022334653963, 518.155414786953, 527.798560387853, 523.628508530819, 522.484344318683, 519.505764573371, 522.720197593046, 523.431288427427, 528.327763139052, 517.599614525155, 522.620803119072, 523.450924844412, 521.381758313161, 524.764276188976, 518.781654648356, 521.589905826425, 519.439451229853, 516.993715702066, 517.657078650649, 522.908699774575, 524.902009897632, 524.779162449094, 523.796626301031, 519.194455724857, 526.555349358498, 525.605234772523, 520.701109413538, 520.549970007065, 521.339927642013, 523.152372886329, 522.892657702471, 520.883995691126, 522.551103144539, 521.232720656899, 523.066161670418, 524.857445670885, 522.63531247363, 519.643472551401, 520.201689844605, 520.769417341395, 523.082579369292, 524.82719910413, 522.171399769861, 523.340558376039, 523.596172104959, 519.343565027316, 524.322578317703, 524.821205638433, 525.723270692502, 524.258142521334, 524.434495798352, 516.067528156203, 522.080134404001, 518.006627300334, 525.87008890154, 525.968518129886, 523.027254128834, 521.920615361103, 517.683551371431, 523.830146460411, 528.162018315628, 520.821490605434, 525.243880524971, 520.714314505858, 527.327738155503, 525.660731495615, 520.558943107694, 523.01131382304, 520.557797770261, 529.902071166371, 520.452597511785, 521.011645040962, 523.330262682442, 522.127192847495, 526.496306741803, 524.614246078518, 519.198255001447, 520.291718513129, 526.600345333619, 524.957291173338, 522.723056158221, 519.238931062131, 525.551434188396, 519.715238176627, 519.188987124966, 520.336721193457, 529.126008187891, 521.304647437973, 523.608934186257, 522.355002316339, 525.286225936509, 522.029033310524, 520.648965856078, 523.656930637131, 522.685085984458, 520.054524575702, 522.318362055942, 521.219945544015, 521.802330871639, 527.748434704231, 521.693136121005, 523.300381878649, 518.769398094471, 525.536752270136, 521.982888244731, 528.179892342282, 523.415526655986, 527.885011226954, 516.695040500952, 523.19344173028, 531.527492944724, 519.717663705144, 523.418042440981, 522.315215154263, 527.081311987921, 523.349316153772, 526.974972963937, 525.936907961674, 522.545421561649, 522.550391901851, 524.091543906759, 525.085972818075, 525.370426191243, 523.790910587833, 520.390837197701, 529.87656391192, 521.634733410574, 517.089409053521, 527.292624501092, 525.060667551974, 521.47088288667, 528.823166328885, 523.932072556956, 521.551918351705, 522.347646851973, 525.059620918417, 523.599906661544, 520.437568057188, 523.255843249185, 527.847605280433, 521.105789465512, 520.231827469552, 523.435583849705, 523.88256014318, 521.518795911891, 518.530518492798, 524.486679599727, 526.71504904733, 525.34720675087, 528.18306824438, 519.264555686814, 523.009689596064, 527.397130779493, 523.39612353427, 521.89151914479, 520.00800639595, 520.790543183582, 524.832720409225, 526.560028469102, 523.992269841414, 522.895985869415, 519.223793526461, 524.081975266463, 523.560311932252, 523.131285549779, 516.136921890692, 522.894535700843, 523.075067806616, 523.490616115172, 523.096423819143, 524.42850939334, 513.485930526491, 524.07268660093, 524.292915975222, 520.328152341089, 516.404794658692, 518.836584829926, 522.796166905277, 521.032766301323, 521.983593869068, 522.48718270532, 523.416941169244, 524.575881428391, 523.510941685041, 520.843616325316, 518.500684387189, 524.610726099209, 525.69963498409, 522.6364433316, 523.436184436799, 527.523415113789, 517.981685853764, 525.506855195016, 526.156240513474, 523.6164807725, 523.892840203563, 523.151087925169, 525.027661022865, 520.531641910658, 522.598339904077, 527.012789300219, 526.242425993502, 519.378498417909, 523.760563408279, 527.06040132786, 518.366376521075, 520.242994200388, 524.80676165978, 517.360831903459, 519.385757930914, 515.550403521064, 522.243257212663, 522.307180246176, 524.292025915474, 525.18035782117, 522.116218334228, 521.67266987265, 524.686308953043, 520.189487072495, 522.021715613738, 525.181918683989, 526.060361608621, 521.854871850965, 522.577329843542, 526.160344351479, 520.840751773456, 523.234919222842, 526.538391200176, 524.541660756338, 517.176709830647, 523.17461635415, 526.826181641853, 526.959896920727, 523.027235790564, 520.716429017004, 525.689619008934, 520.800121348327, 518.494011469352, 525.48363561094, 525.261573726993, 520.404925284806, 516.453542394601, 523.666368825794, 518.769709309618, 523.073571596371, 524.096150289683, 522.056870930828, 528.217900793541, 519.840025650363, 518.787810703604, 522.963983440105, 521.363248392541, 517.627460238525, 529.146840676299, 524.796501193428, 524.243800323058, 524.010513755732, 524.497180794201, 521.513744269726, 518.526248979152, 522.553929950672, 520.894836029282, 523.474197462011, 520.687824336871, 523.6872664111, 524.897658151731, 520.367563328678, 525.843966982782, 517.706431073225, 519.431449167587, 524.17481184155, 522.283850745922, 522.916280511492, 527.177664880568, 523.081444138691, 523.511564195598, 521.834960878098, 519.817687054831, 522.091776045252, 522.03577464427, 520.777581322958, 520.533598011668, 517.493975518999, 519.227404233916, 525.665070859323, 522.329782447661, 522.573686504789, 522.381483813877, 527.795731843044, 518.906286798019, 527.134358366039, 523.48845713746, 519.803894226738, 523.769542147045, 524.494996341644, 522.455886287038, 522.895256293042, 520.843707141493, 521.775404137999, 523.992909103979, 523.824287412826, 523.303460697783, 521.162556786885, 525.126823785771, 520.378147354317, 527.832553536222, 520.114796160775, 523.208511359627, 526.085733026336, 520.360748412989, 524.796539433568, 520.114681359239, 522.467021692004, 524.540151959521, 522.897427579863, 522.614118682004, 522.988944973176, 521.301910746003, 523.289432908371, 524.891379377347, 524.220156461773, 519.972182892119, 524.027581453447, 518.331612363242, 520.241057106525, 519.609206788621, 525.267989144493, 525.217627414423, 522.244335077938, 525.041178363556, 528.490751017202, 523.12001807877, 520.280426988192, 525.940483399194, 518.946409635884, 525.014428068832, 521.05127217217, 520.875939218513, 524.393241778057, 517.565072630544, 523.944556693339, 517.103341078458, 519.652737076731, 524.605104585266, 520.953748907269, 524.108262762581, 521.940181097693, 521.64354068773, 528.527239939639, 525.767174657803, 518.041208640378, 524.191527805219, 521.519453637882, 529.780336121919, 521.754848495905, 522.375943059691, 523.094531080059, 526.791359376918, 519.777328484929, 521.843812589107, 521.125439569468, 526.621589169798, 526.072956258922, 519.275350377783, 521.80497454224, 522.184217503121, 521.349835049445, 522.565393536942, 521.845044176419, 520.399785080931, 525.810919704425, 526.728933858237, 523.264012569115, 522.873005404678, 517.248111581859, 524.941481897124, 523.496314469016, 523.906452588321, 526.977688705257, 523.889814488684, 522.482906937261, 520.1464867932, 517.948926885371, 518.802047721013, 520.095431490737, 519.463970923478, 520.559211067053, 522.224407424623, 522.643590702399, 520.34875246221, 520.759409997233, 527.121870457153, 521.601647133068, 517.590801125063, 523.848144494882, 518.534570711505, 525.683038300409, 524.118542013578, 527.121239772467, 524.726654298362, 524.890817442548, 522.100559513766, 527.98505974164, 529.26894984622, 524.626487816436, 523.105324346589, 529.016429425188, 520.261997644153, 519.354233109658, 526.164481597656, 525.716080340131, 524.226707632857, 522.950795689603, 531.203959700108, 520.27665748385, 523.349223158535, 523.694435380424, 520.608994898937, 521.648711198177, 526.342792890994, 521.893764807288, 524.554012449831, 525.274114254634, 516.635022155233, 521.583435485642, 518.46976840805, 519.723308173539, 523.776931782935, 521.938522139644, 523.444278252842, 522.097615078119, 519.229532563778, 525.908446995182, 520.99414590895, 517.766999295614, 521.210256977588, 523.052810989883, 525.413167987531, 519.828568286885, 524.117255043743, 515.379883592172, 524.573582895366, 529.746232438201, 528.710766812162, 522.824131327219, 521.840627984159, 524.892562369324, 528.959073990108, 520.93267640961, 525.812385633644, 525.091772581219, 522.388180607721, 523.156374657688, 517.755871197312, 527.286481418642, 522.130910551456, 521.109579545733, 516.902896604682, 522.994010047384, 521.993998892094, 519.604968182727, 525.456555001172, 518.381417716419, 524.290491376414, 520.601170596047, 523.87976194391, 522.677968554127, 519.805843344586, 521.21741606616, 522.576421401821, 520.22880908848, 519.806489360049, 521.351725164512, 524.126679315267, 524.207105019009, 524.694556764156, 516.698057775475, 520.221783900698, 525.50090047802, 523.129950602097, 519.640089033222, 518.583205962177, 522.229768950679, 521.341736273566, 523.463938343775, 517.5639395932, 523.460737191889, 527.187104749106, 522.314354081477, 519.039200341345, 519.800251975118, 520.112258446229, 522.415282826744, 520.980665880977, 519.775517175481, 525.654221324579, 525.433145997266, 527.172102896494, 521.452364637219, 524.750519572541, 516.844900557736, 520.765511758995, 520.003094311984, 520.153054077023, 523.907498626405, 519.649626876233, 522.104271983564, 525.326961051209, 524.803385814624, 521.562074279365, 522.131605027526, 521.286427005884, 524.760552103996, 521.367839076156, 520.189360553989, 520.650502876563, 525.031907891288, 523.384825621588, 516.451427772284, 520.593772007273, 521.528064148338, 517.884365097749, 525.723361488833, 524.58080450677, 526.124932115692, 518.560861334695, 524.6832552508, 523.03604632637, 528.059081943376, 522.282812035718, 524.043859583204, 524.079314738808, 520.636367598461, 525.365514656833, 527.476235257949, 526.513966653875, 526.347120245162, 523.547022042514, 520.798066177215, 523.003011263731, 522.908734654202, 521.537332513325, 521.760019479779, 521.45310303862, 519.614441553518, 522.538404044655, 521.547347372109, 525.608319636502, 521.584714034823, 520.562305586812, 527.153021162635, 529.706850409259, 523.202942468502, 523.422957185894, 521.797154518752, 523.253241998342, 521.589129068117, 525.856082194613, 528.705164273589, 526.739802929894, 523.12677646118, 521.770431480464, 519.698363749022, 520.921886700961, 529.899893400616, 523.592140956591, 522.070540257949, 527.435722315549, 524.685855160402, 521.651012987945, 522.652414783778, 523.423357477297, 518.541389558055, 522.484690271407, 525.317141908339, 520.043565339773, 517.640090864952, 524.676986422586, 522.563454620418, 524.531068249195, 524.057817875719, 524.293597030941, 525.248858117822, 525.298509150168, 524.988471864633, 522.743071361299, 522.158609845982, 523.381025425006, 520.917970212276, 523.360965783618, 524.085001040673, 525.297910683656, 524.713079251257, 520.084173457816, 521.719416608197, 521.856661974269, 524.549119906646, 528.448429195442, 516.020503871371, 528.424424291405, 520.59686892523, 520.702936293118, 520.823151636407, 523.687622087651, 519.487414694308, 523.763762121953, 526.83818327999, 522.376282681587, 524.650732001448, 518.40892922986, 521.617428827192, 527.600749889569, 520.610203707024, 522.370158565074, 522.979533952574, 525.726441601589, 525.437227128696, 527.913616061598, 520.515476462149, 525.552359470503, 517.355572588086, 524.54138663139, 517.846388003802, 520.864770202143, 521.784652614935, 523.199743158038, 519.018068583622, 519.972317253705, 527.064763704995, 526.470391288552, 523.152671211133, 523.226880556532, 525.670109609737, 523.82392639638, 526.973614048246, 520.244127674966, 523.388559297967, 522.195854624937, 524.884180468274, 518.606371993283, 530.185900451105, 519.509547318268, 524.181381317977, 526.915503131272, 525.668569597778, 521.081597740102, 516.527638945975, 527.688317121192, 522.10659237256, 521.693566258519, 523.625729227965, 528.90490451155, 522.618561599922, 524.742547423708, 526.723178218205, 524.629155612759, 525.13672631915, 523.283262421722, 524.079828273215, 521.812976347677, 534.544332143671, 527.857906609075, 522.303982018369, 520.34531009164, 519.625915453485, 525.891130106929, 521.03772664443, 521.475210348256, 522.176802488469, 520.107932656331, 520.207062802204, 525.925664976542, 525.186657805327, 522.558679411833, 522.577826121925, 516.41906384334, 519.572547731892, 528.844052939603, 524.258477333301, 525.54396225049, 525.657628266445, 523.347695519811, 520.523498045135, 523.234611508756, 524.098447473067, 520.789595019634, 522.322218032159, 519.34007560385, 517.98815958869, 523.523561910867, 518.559863875623, 527.245749460168, 518.324158142223, 520.884970659789, 521.124408069823, 527.933394051596, 524.474396733315, 520.587399418542, 529.603001878448, 523.778622564725, 521.705845515099, 524.266477296402, 527.488352457744, 519.540560267252, 519.572508418099, 521.694174324207, 521.434479961038, 525.333768885807, 524.142617576506, 522.429610188834, 519.652412160398, 521.750822385244, 522.394225480388, 522.770327111354, 526.733889475208, 526.704229883653, 526.631498423231, 518.521280473879, 524.76377443531, 525.335082431783, 518.187048785287, 524.433254724716, 524.765073942409, 523.310917447613, 520.758172416289, 520.302134400537, 525.766093757992, 521.968997818067, 524.003297291033, 524.933706813554, 521.905010210056, 525.748487582988, 526.995496181802, 519.802081685676, 523.440793257391, 520.127749575537, 522.536963984752, 524.420466442532, 523.692653925209, 525.147038671016, 524.268307086878, 522.007872193927, 522.367168446689, 521.198798280398, 520.087164653318, 528.864899333782, 522.548529124961, 525.13810766031, 521.804751850289, 528.412750450909, 521.710665419132, 523.502002282649, 524.66084009579, 521.339279950286, 523.886312470797, 525.267411336653, 520.583053858075, 522.529121581304, 523.071675066454, 522.558453408316, 520.069779240827, 517.025520629586, 518.747083777463, 525.386074783921, 524.593929660304, 523.696361664933, 521.15513914342, 519.455301591376, 521.279982734806, 517.842334311229, 522.876548520018, 521.344221774817, 521.878952195714, 519.039794913284, 524.182551702168, 529.906205054603, 520.800945702726, 526.051943438632, 527.182158504059, 523.710988505572, 526.362019718515, 520.438512707783, 521.433654232497, 523.042836205257, 523.031365023188, 522.049180721939, 522.932192953288, 519.955713152402, 522.217189794716, 520.591700931821, 523.865397049954, 522.059041268567, 521.028663941132, 520.040521782599, 524.115056850156, 522.634401566268, 523.259967359423, 522.72151301028, 516.75021601098, 516.324289714874, 522.92494790555, 519.80567640636, 525.369533135152, 525.220774534598, 528.306289357071, 522.867114519653, 521.021455034621, 519.056959812007, 523.828559514451, 517.076301699307, 527.007831595864, 524.370744075526, 524.661234258538, 523.46067920951, 529.752573400724, 520.670446570575, 522.70103210472, 526.637489125548, 526.022806622347, 523.99515140551, 529.134052894831, 525.325520386076, 527.158544166959, 519.864246266076, 523.922059675785, 521.811796209057, 523.958517056122, 527.7346582506, 523.869980781422, 521.325295888774, 523.390182733769, 521.856860198695, 528.777989693695, 521.372792737836, 523.041979393889, 521.458594908073, 524.262264060108, 523.445033140575, 523.940700276858, 522.59031392624, 519.863967119816, 517.842855026204, 519.899982297923, 521.404456976799, 522.625800827929, 527.873856801269, 520.614620806958, 528.139444352294, 519.435635638, 524.109809381943, 524.588128158291, 523.389645026483, 523.426669274929, 526.069941949863, 521.552028254017, 527.666797622795, 522.289107528183, 525.242353403929, 527.208351896568, 516.809528054582, 523.890088647638, 519.067576922599, 525.639622727151, 520.533520974422, 519.80537985153, 519.073151014998, 522.035732294654, 521.508098030187, 525.224726264208, 534.155535779983, 526.788377905643, 520.19678100928, 527.061422684335, 525.542310481088, 520.521151810795, 525.137341606899, 525.891355412836, 522.484080763883, 525.862440827953, 522.169884726548, 524.576838353231, 523.521314233134, 523.080618966665, 518.079901777923, 518.835563431216, 524.157879362547, 525.069291779109, 523.760706802343, 521.405014498812, 520.641170815071, 519.52436460943, 523.316716863161, 523.302139592721, 522.842679506531, 518.844338261546, 520.093354103447, 523.850627018345, 522.1588197592, 523.091550501906, 517.92779252793, 527.686338554615, 519.044896994194, 524.60716492089, 524.979771512268, 517.653413509232, 522.625742948891, 523.800426418216, 525.656006150457, 521.734073815627, 521.219680891468, 520.441317585704, 519.094599038009, 522.237798417158, 519.664691980545, 522.209575340985, 526.173055367505, 517.688446284153, 528.521664593031, 530.295997672391, 526.657552902586, 523.95612467895, 522.348885394978, 524.28180664072, 528.501367541843, 521.343545998924, 522.683837323597, 523.721531867673, 524.251033586477, 524.482790830512, 523.169620548586, 520.11318559498, 520.916033779872, 523.738780818254, 523.025704262154, 517.684788897509, 520.101257573539, 520.235497981921, 520.05403829332, 521.320248746761, 520.00519945198, 522.347239809219, 522.631130972202, 528.828917608301, 522.28659680619, 526.116236799569, 522.016223899446, 526.557114673397, 518.718983950704, 525.416866685306, 524.157522952838, 521.79991619733, 520.450838747982, 527.0741402778, 523.88510209942, 523.368079281082, 516.131839255493, 521.08086234992, 522.268873410167, 519.864644312126, 517.808052043753, 526.588037211832, 521.0933213787, 525.50841403129, 523.484891810888, 519.757503273435, 516.517655464786, 521.970455049675, 521.978032875379, 525.891925517587, 519.503186546105, 520.872780191411, 522.909034993093, 523.605455202532, 520.890020623743, 523.353233152648, 527.271333318855, 521.956163329148, 521.150462843287, 523.808052771489, 523.607108781734, 523.130877355346, 520.625436987031, 519.355657852853, 525.816087643981, 524.884313634773, 526.333684745893, 526.717052315475, 520.187555725103, 522.750553609033, 523.238275788376, 527.125518761491, 522.297185671103, 515.903846782878, 522.495802369043, 520.580497274766, 520.148351473021, 522.178243965365, 521.760596738852, 520.267922711934, 523.468203710356, 524.159379542764, 523.491212319031, 524.743129124877, 519.945216544845, 524.515694752865, 523.125629701064, 519.791269146438, 519.928544105342, 523.23523570946, 525.246250787727, 522.810830767607, 530.856274470161, 522.917020599661, 521.341774935891, 526.502630614005, 524.084884124606, 526.133162905306, 523.134713683044, 526.356170937153, 526.373221107552, 521.700312350999, 519.649714780305, 525.835896084549, 524.625075679017, 520.096037537242, 522.331433303506, 522.878120007827, 527.445052744593, 519.861666771852, 521.551965865458, 523.051944747005, 526.024994015988, 525.02570349082, 526.335477225281, 519.097016008576, 524.624654685932, 521.209274566471, 517.119612038131, 522.884716656575, 523.806207600566, 523.397955120747, 519.141703264874, 524.123359514413, 525.42546071149, 521.025599293622, 530.483730489862, 523.41204694073, 524.599162943429, 521.466084802783, 522.788921893492, 516.25090724422, 521.647978605232, 523.463715629447, 525.213113523762, 521.191623640642, 524.912653080997, 522.231791013475, 525.007767670243, 524.964595283797, 519.723096797005, 525.717158510842, 524.462530826803, 524.23586627602, 525.585383252974, 526.7661890636, 519.039520717727, 519.750722772887, 522.259221842497, 522.325819691985, 529.994351398761, 526.114462512788, 523.398463884435, 525.668095246828, 520.385066564657, 525.230705075781, 520.311528960641, 521.583857607129, 521.454820613513, 522.185585104182, 524.904491591857, 524.088181342825, 519.659046587273, 527.888289173053, 523.205902474347, 522.729395385588, 523.910473922168, 526.056686033861, 516.1777302158, 521.810713373675, 525.550692958054, 531.366850693207, 526.834409901841, 523.268365684046, 529.260192060399, 529.594398068259, 525.331629035543, 521.492428041002, 523.039184185977, 522.385232754504, 524.176406919146, 526.334132039435, 525.802528776582, 525.654943897901, 525.013932845304, 525.130213846148, 525.76236403323, 525.148421560147, 525.463824709624, 525.009236937518, 522.13511023209, 520.728255606702, 521.04803790681, 520.668774256878, 525.841662473111, 521.418276006946, 522.651652161603, 517.910622939719, 524.036856029916, 519.856621653207, 522.107990991795, 523.176991339666, 523.384356359738, 523.309796045346, 519.022660319122, 521.555007997408, 523.932321422921, 516.934557388752, 522.765173908429, 525.310295386155, 523.685901829815, 522.34959552942, 524.791444622939, 522.263685486912, 524.353856347452, 528.659649001227, 515.872743386352, 519.559361930389, 520.019603374307, 527.149422939028, 519.507891956514, 524.361666401108, 521.57664335072, 524.785748422885, 524.834945643474, 520.589814135434, 524.11665691374, 522.736026935583, 524.10106795766, 521.756273363604, 520.663771739505, 521.024703137491, 523.410310311878, 518.317009864564, 519.373723776702, 524.224853523516, 528.031752316169, 523.323058275693, 531.77494141364, 522.776857962312, 526.275235706819, 523.418693792692, 519.954700258376, 523.561988696076, 522.700040714097, 521.949779331653, 528.722079473489, 523.965382487047, 521.593667471113, 524.889678621434, 521.730454944374, 522.481427379256, 522.22954220832, 524.777558697115, 526.346209324844, 517.836835455773, 522.959883004919, 521.346470741671, 526.392481647965, 518.510331433492, 521.83062694203, 522.501714669876, 525.304310300206, 519.717606848769, 525.822420589067, 525.737018341793, 520.279516292371, 522.580018199727, 520.995298546719, 524.540510501263, 520.145311161467, 524.594792136881, 520.766014725549, 527.730747827042, 525.58996742741, 529.414811470594, 523.065570769526, 518.983420433573, 520.674351084306, 521.312591368485, 520.138275014044, 520.315865304525, 525.575733221494, 523.182030052418, 525.511392373655, 522.123140712122, 518.65247365723, 525.622995770094, 523.122925457985, 523.505787389231, 518.499150074997, 518.553573521805, 518.761523804586, 523.65023960614, 524.406073582943, 518.561024087113, 527.070967038458, 520.989396070964, 520.67522657148, 521.91651024661, 521.026144180201, 528.357542759928, 526.475939470411, 521.721250213076, 526.377937056106, 523.337275498021, 522.182331044185, 516.343993417303, 525.494964106935, 524.864438389562, 526.708865244439, 522.673679434622, 523.437892545331, 522.933629792824, 524.767984545564, 526.535962839292, 521.2585548836, 523.159826562339, 523.990559618861, 525.499593285678, 519.435918317616, 523.820173399567, 521.263157890998, 527.461732007204, 520.641544609375, 522.052068754854, 522.518675380923, 520.874948504803, 525.063255605527, 528.268771951981, 522.475592815837, 522.359323140037, 526.475200665604, 528.003233829076, 524.877499696251, 521.357737708154, 522.83936371556, 524.829378875689, 520.218757552127, 522.513421540297, 519.468901453558, 525.495187261123, 525.517617357751, 523.89082533767, 524.168840736588, 526.083277930061, 524.438477306985, 521.371275321527, 524.965844563662, 524.361340020844, 519.202083575503, 517.174200392464, 525.338330963249, 526.004636999858, 522.187504569465, 522.947400810596, 523.568733573252, 518.202040204925, 519.930183986997, 521.309117484118, 521.241682696656, 521.0199495144, 521.163677934376, 522.703762816123, 521.37107786688, 525.530116446558, 525.727787670156, 514.518232100049, 520.492642205318, 521.217372951718, 520.211636599766, 519.884031794559, 524.183084467107, 520.962883912281, 527.080582434338, 518.903277697474, 522.113417193263, 520.838322883137, 521.975571273657, 524.612534867354, 525.391720063919, 528.988952617434, 523.569026790389, 525.182628427422, 522.563307087598, 529.598432089271, 519.607101524306, 521.567870276427, 522.863427375756, 528.693997241194, 518.97266530624, 525.34170651073, 522.92168209929, 518.542375897707, 525.167124071046, 521.087895906695, 523.676269341256, 524.501181030135, 524.203204181169, 520.704107122262, 524.997684128635, 524.461485286453, 530.61826448569, 521.858021241756, 520.954249469273, 523.999801509191, 523.811579975729, 522.716964311289, 521.750873377278, 521.12321307866, 524.916495477019, 524.945302440007, 522.86598745398, 522.473977184179, 527.335200382838, 523.954496380115, 521.323365673087, 521.500164676354, 527.546146059325, 520.948024591077, 524.365812701907, 524.908075103053, 523.813352573293, 522.067913832093, 524.326733991959, 525.184894715049, 523.281903026246, 527.089439016774, 524.254690678015, 520.231508616995, 523.409866793198, 524.031453314905, 517.662495935571, 519.066938925852, 525.568475158381, 521.788719522877, 517.298317840657, 526.098721860286, 523.321010008011, 524.318899450305, 523.153831577976, 522.242788590614, 523.738916496126, 521.971238681528, 527.548360439198, 516.80570614701, 522.362049902833, 528.083853169003, 525.272561669862, 521.350794013566, 527.004358822542, 531.031785268501, 520.6599989829, 521.785219097985, 524.437000068758, 525.772589707748, 517.337177150808, 522.081367844303, 522.242894946769, 524.595391143632, 521.714858834812, 522.1604995609, 524.513208667459, 524.13776980523, 517.629329227729, 522.838847308068, 522.252576722266, 522.33517164839, 524.75664036117, 524.981811301819, 522.808783562233, 528.873194735048, 524.837424790211, 519.562376659793, 527.339956561832, 525.974270275497, 518.810057402277, 528.488771508253, 525.983318593744, 525.326971159978, 518.39467232226, 523.312342496353, 527.212988893551, 518.873052227842, 525.851051702818, 520.412088366973, 519.033062710379, 521.426811338179, 523.629187357105, 526.930453984139, 520.814032283024, 521.96944844885, 521.742032852276, 528.470924090431, 522.814304419294, 518.611744823426, 521.349350313875, 522.590679377676, 521.993713820957, 523.847307712708, 525.142312539316, 520.681574202854, 524.200042136696, 522.254067811941, 524.294096903681, 520.783553397565, 521.507545476154, 519.690960920001, 522.722682204338, 521.078304412841, 525.456097041771, 525.628531666747, 526.719186244851, 520.228301027765, 521.439793180414, 521.442176188726, 522.331306694659, 524.860730811768, 520.326734571997, 524.004766835454, 523.125189577562, 521.519494958304, 527.817025588873, 523.085314554214, 514.217135389556, 525.252120830239, 518.987398670676, 522.761340089038, 523.237085481361, 520.376633393534, 522.927049638857, 525.631534728585, 521.858961546136, 526.971037924847, 520.753836576699, 519.998324295936, 523.84985302019, 527.474964496226, 523.998648591187, 521.291962274357, 523.264994400963, 522.078506764906, 520.59945774552, 522.842050939067, 523.404532539099, 525.810573664941, 528.100921876105, 529.863961165023, 523.127899539578, 520.118178632324, 522.553856127174, 523.687718203478, 526.691068916941, 523.796957164731, 523.106648655487, 522.401223843021, 521.741565728374, 522.900018929676, 520.777703904904, 520.429251251268, 522.976062302469, 526.245244441465, 521.245683411311, 525.359986259224, 521.46685109946, 517.500435123081, 523.325261241333, 528.700467825487, 519.686754598726, 526.892578125123, 520.021164019027, 523.858377256357, 522.471719198343, 526.770492196104, 521.9612245218, 524.238200974179, 521.300503303975, 520.73702603035, 522.338627495316, 523.323282254352, 525.884917549768, 520.58310890457, 522.919177789246, 522.020175148639, 521.989562575583, 522.454216291657, 517.466005124778, 522.969087419659, 524.116238157706, 519.360126939045, 516.906874823901, 525.903543824154, 523.978704095968, 523.823299702315, 524.059761809421, 522.768975450408, 525.554352341711, 524.4313993911, 525.877153927076, 524.718850115561, 522.563889006939, 523.946864003043, 520.384146201438, 521.903329552884, 516.989839351816, 519.830559160766, 526.001202026644, 521.440474525108, 523.184587644106, 519.706087220748, 523.822659514219, 522.54338034757, 522.708508944775, 520.892480350977, 525.147557840736, 520.029270825786, 524.791672387448, 520.864073260603, 525.90230012976, 520.192383293914, 524.751630703589, 523.429848846625, 526.376488423464, 524.248750407319, 521.614835469642, 527.525102333129, 523.273140390145, 527.114088298959, 521.902204725153, 523.246466146359, 525.613561879468, 526.400284289653, 524.813698613337, 520.284233524622, 523.204006715569, 517.207835159628, 524.774874583067, 518.084146706829, 524.711690594829, 524.654221232921, 519.408073443335, 527.092208160394, 520.771722161469, 520.905151538195, 522.784466613782, 520.844352965898, 526.808397862444, 527.595293417304, 523.643960165682, 524.196673704286, 524.239204162571, 522.951377734853, 529.83492303041, 520.922912512206, 519.76060414777, 522.576881004049, 522.146832997972, 525.514281709984, 525.67914417028, 522.90120820049, 521.012361805881, 524.724191374227, 525.295741135148, 524.202347312513, 523.936107985914, 522.372765568999, 526.844435389786, 520.869395630881, 519.587735286868, 515.312730211946, 523.993290770359, 525.613834127789, 521.137733900062, 526.364716257652, 525.151243060585, 527.99646362063, 522.72763149355, 529.546446947665, 523.075397863361, 525.228469792024, 526.333848954351, 522.071916629195, 523.448470121564, 519.244561819986, 523.402901481778, 519.992747743837, 525.850429175135, 524.214647546545, 517.496439399832, 517.098900263748, 523.012420872663, 526.311147719801, 521.911255381336, 521.829477320325, 519.446831600863, 526.265185030258, 522.954568283805, 524.110001478537, 521.943263518772, 526.633784635338, 526.481549181833, 518.255536574665, 524.898478199282, 525.906954819122, 528.943071511308, 520.435554909635, 521.969396473472, 525.85155933866, 520.542665901422, 526.191639640201, 524.416119124341, 527.260955374827, 525.904195791336, 523.993064750849, 521.98467273959, 519.670719452978, 525.861160992421, 529.67117227518, 524.228588946415, 525.430821885762, 523.143450952079, 521.443629604141, 517.881446684084, 530.138306169183, 518.378730911921, 520.740608359932, 520.519102357523, 522.630241359062, 516.612407177638, 528.485112330017, 523.855293706322, 524.582515094503, 523.411653573045, 524.310398431571, 514.074269900194, 527.68421904617, 522.024343842088, 523.653475318358, 523.752375148515, 522.087779234836, 525.088135487588, 520.239209188727, 521.245844009295, 520.856476207481, 524.141913994525, 520.340657779048, 525.490983440015, 528.310873781573, 522.224176221336, 522.284016854177, 523.893602097457, 519.924688099596, 525.916465511149, 521.654905968528, 526.978326496773, 525.442978669931, 525.142030759502, 524.676318632621, 518.388731668684, 523.002959686977, 522.401637390939, 521.053958645194, 521.216902378083, 518.977089453526, 518.85709370021, 517.898095922679, 522.223705562039, 520.638596969802, 524.33059708333, 522.616742432777, 520.017736380108, 525.747153811525, 522.669604141159, 527.047937824935, 520.803013866526, 523.317124001172, 530.641024986988, 526.373326071427, 526.602491122204, 520.001028366176, 529.526535117942, 525.213660623361, 522.681525711193, 519.918383803148, 520.486116338371, 524.527473731208, 527.164588989405, 519.225007111891, 521.476747293034, 521.600696857593, 521.87378427436, 527.143703753501, 524.074987791573, 519.930298995354, 522.152127311206, 522.92907919565, 524.87445288875, 521.393942987717, 521.509260208395, 522.77413317429, 521.722764296735, 524.203646433345, 522.174237532651, 527.580469914096, 525.46192475939, 523.224080072936, 521.848596540255, 529.087117047342, 520.480428002336, 523.678212377711, 521.778575793436, 524.665869068465, 523.132858813348, 524.389860955779, 520.579238062543, 520.714850875272, 522.77574757021, 519.979504722723, 519.30335822762, 520.567282865853, 517.883228860242, 524.930705681348, 523.326525899571, 520.535236002643, 521.411249388079, 523.942840945998, 520.745457918112, 520.222966197397, 526.101925875464, 524.265420134657, 522.643793466509, 527.213796497913, 522.165353074849, 525.358905763541, 523.106222977089, 520.024912950067, 521.867037029451, 526.165017903481, 520.37039256226, 527.237041962094, 526.177174646191, 523.400518979003, 523.605137124194, 520.495679359559, 519.79935522991, 526.529392986199, 520.799871282068, 519.822250761368, 520.846081303366, 522.016782739668, 515.567597263739, 520.447109632675, 526.875042673368, 526.045914252615, 528.139486334856, 521.260239678907, 525.058597901642, 527.414258244227, 523.65345417428, 520.477693216873, 524.897929053005, 523.151242837382, 521.33924285743, 526.104098384566, 525.551862983296, 521.467403249283, 523.205629092236, 524.586185156572, 521.978418263228, 526.544782232416, 522.972139479423, 523.819103302665, 523.357441362245, 526.641431548378, 523.968684814126, 528.54613691559, 520.369781876236, 523.161389719407, 525.763443885211, 523.563942479415, 522.320366368733, 520.412224417908, 524.726200961664, 528.128815588529, 517.69256744184, 520.991456308244, 525.63970538376, 527.346402096847, 517.181774326753, 523.046567412727, 522.569731170491, 522.016568875535, 530.844637572265, 524.141407939443, 523.210705705626, 524.857854813512, 523.322690378629, 513.998938952128, 521.13566982488, 520.635029793139, 524.613021320533, 524.017178545334, 517.057212684094, 524.776133149625, 522.680882396738, 521.998561199116, 522.434222769206, 523.170977891138, 527.736916244851, 517.190812992525, 522.197952754487, 524.482803671949, 523.244531015071, 519.034194658473, 526.512091458608, 526.471140070659, 516.716521316456, 523.784436751845, 522.448827155115, 519.055585960827, 524.942464863329, 530.916515460142, 520.76307619963, 522.407214879889, 520.970844890258, 524.8195501515, 524.813357163173, 522.980151320688, 526.395018600224, 518.287438486782, 523.725308424381, 522.817315397313, 519.920077810301, 523.76863263571, 524.793353107026, 524.360179675283, 525.317946943104, 522.626985288252, 525.62984914267, 526.963838182408, 522.271438080808, 524.7873409948, 523.420751589792, 524.49373952833, 523.428605817355, 524.205085991286, 518.479805366459, 523.215889664189, 526.236137055463, 520.981281530773, 519.835280553015, 524.693028126026, 522.585419318924, 521.991548366724, 523.371652209614, 521.695729615909, 523.90941374547, 519.752451008287, 523.792807094127, 520.808196163092, 531.664428515289, 523.033863486281, 522.518785079466, 528.3026902701, 521.249435620805, 522.60255191248, 523.939156368491, 523.330824267007, 524.188864021348, 515.790559642151, 516.637092537423, 518.368766736662, 522.631145988595, 525.117964612809, 527.91429514297, 521.879491614488, 520.09584335164, 521.134425158223, 521.181288595004, 519.980506193196, 522.395181115665, 524.71420554477, 519.276387593102, 517.956592583184, 518.946883251317, 518.952474969875, 516.589304441978, 519.150667820545, 523.781339383774, 522.383936279378, 521.86297561199, 521.900995030436, 519.672523859089, 521.250166097329, 521.608119485451, 524.911630798812, 521.069094854747, 514.481852008899, 521.438951764898, 526.728973240414, 522.74179378627, 524.083211180223, 521.547171539922, 520.040257726647, 526.438555393176, 527.019697388452, 520.107658946341, 525.092634440012, 520.389935184324, 524.795271077154, 521.089223189889, 522.182984503844, 523.531763001863, 522.091413413271, 521.541056123884, 524.387578793259, 522.298949417205, 520.629605655787, 527.032671040683, 520.40727474733, 516.790590698191, 523.235900777615, 523.222387575776, 519.345394478804, 518.417679524999, 519.548199006045, 522.122174945925, 519.043172408475, 522.535452844501, 527.549210366162, 524.408467154011, 525.856532739155, 521.387730438837, 518.672359371297, 524.130818907115, 524.828713126408, 522.571566104225, 525.379764478169, 519.690666537689, 516.46295626531, 530.123802124927, 522.024064846557, 521.652081927493, 521.87670153888, 525.391493082342, 518.511132146774, 523.208697927477, 525.918496925292, 523.535275723199, 525.371740288986, 522.901738599248, 523.058602360426, 528.632682229647, 517.593084132193, 520.403441082495, 519.921666532245, 524.443732351108, 518.528882361495, 520.687110645697, 520.502296484942, 521.661075973878, 525.41460318778, 524.296915055568, 526.0708335691, 526.417885048693, 524.087327871669, 526.775696837208, 520.868770111028, 520.093959960834, 526.691907928613, 525.644913618329, 522.641620050344, 518.946640738818, 522.829627502641, 525.968528153078, 518.025810197963, 521.167199050479, 527.989336123825, 529.184693541308, 522.123969407217, 522.975372622389, 525.868089454045, 526.390363737684, 523.9191591886, 520.028977554629, 530.939299157468, 524.451020902847, 525.462879647684, 520.979906218904, 527.55798336144, 519.493094191727, 524.130916035636, 528.120131569916, 524.081381478443, 519.879035936135, 518.492017022168, 522.310705713672, 522.570688555766, 522.846619397513, 520.573320012023, 526.828653870902, 522.528177658345, 520.189259071562, 524.373605373194, 523.773220359292, 518.841485996852, 524.206669329611, 514.3373920271, 524.049399463721, 525.490325398493, 524.887373071373, 520.905817461389, 516.89862281411, 526.079809583399, 525.967403386991, 526.934136258916, 525.82507249809, 520.701351968411, 524.011193857146, 524.435972508397, 520.805943264296, 522.061361182738, 527.446789068361, 524.116271965768, 522.281573815546, 524.822101129265, 521.105365428089, 527.696039834805, 526.461048676263, 522.705343898754, 519.335803317041, 526.807886904062, 525.235176444594, 520.101521831353, 521.506042865352, 522.551504288391, 527.548020922544, 524.116536825018, 523.40979458666, 521.089048891143, 517.503154694702, 522.66824052809, 521.669213759938, 525.226577922313, 518.312895313654, 521.599436739685, 523.094194090989, 523.561193743695, 518.840264701951, 519.245146236317, 522.652563172345, 527.376785603668, 517.645314046406, 522.031219919338, 524.273482490945, 524.32024129771, 520.896069064915, 525.786362979258, 525.257937635551, 522.772348013825, 522.576992050551, 521.371661431444, 525.634788601742, 522.656459400902, 521.010897434415, 521.220053987714, 523.733971751607, 525.101548407221, 528.409646386818, 521.597033868646, 519.152920296329],[671.034060019137, 674.637412929118, 663.994537235722, 671.161308837138, 670.96001485364, 674.893052463985, 668.884254888406, 672.690634187774, 678.932452796867, 668.815168479562, 673.532692782479, 670.583179373345, 675.84157896804, 672.062203599337, 668.825867799874, 674.335784976075, 671.853528014647, 669.116640631645, 677.951746710254, 673.494527704657, 678.015940876114, 671.026295208659, 675.235309418748, 675.337125802532, 674.433018818085, 668.423246997981, 674.435298241053, 664.797504235724, 671.966986773338, 669.850454224046, 669.323296267392, 675.443900639936, 673.045103658197, 671.875028544622, 668.597706459943, 673.921662463827, 676.826079672998, 671.497834085732, 671.615107632375, 672.016927352556, 665.218144281644, 674.455828284813, 671.761384639032, 669.057077625489, 671.099471164521, 676.131122404067, 665.369445449858, 676.608162475176, 668.402877003811, 671.920863737129, 676.02980610619, 671.266108779106, 671.646181671091, 674.597426361173, 671.628872445487, 675.670285891954, 675.187280070957, 674.212714603554, 671.314497794992, 674.428552528894, 677.678176606928, 671.277770911071, 672.590556036906, 674.24218585966, 672.793343389448, 665.056189381126, 668.955144052465, 666.774282430949, 673.459580542769, 672.421745477877, 666.403405193945, 664.799388158512, 670.378836539739, 675.664756227894, 665.79080359761, 680.649478130521, 671.451977508593, 670.866999861197, 671.712411314255, 673.005831805557, 671.638302849191, 670.981810570485, 674.160763795451, 672.962968993249, 674.016739346161, 677.379677932516, 672.078249177437, 667.998354128424, 669.590773243658, 671.22213226912, 674.558321176146, 672.250593065419, 669.973745331907, 672.580677003732, 669.039326134215, 671.37902907805, 670.600030979585, 672.431764850907, 672.751364677751, 667.666421069555, 673.979497173265, 672.980077575289, 672.023758550999, 665.528860532446, 673.978348062084, 671.483781021611, 674.150601320307, 673.038909342239, 669.582790845839, 672.650003740771, 665.8713347044, 676.140230619139, 674.663373040078, 671.002213174939, 672.921648588994, 670.534267590607, 672.934799480677, 671.501518148629, 672.093858248644, 674.872804137736, 668.483347009321, 669.407910605652, 671.792963304883, 674.623282728944, 674.835571271166, 673.867984052283, 671.229174795236, 669.036328594703, 675.827265629806, 673.983820254788, 669.458940391187, 672.386431337372, 671.016048925702, 671.300488950134, 667.209200449581, 673.992931190686, 671.249318339552, 672.678785762574, 672.769413373321, 671.889336667129, 672.06297370524, 671.463912650905, 667.610791737253, 670.885830311079, 672.332477985164, 677.610987459839, 674.671823731705, 675.926828260003, 664.58787981151, 673.897529818815, 668.466432084428, 666.880916312443, 671.836110990767, 671.79759945653, 673.157110850193, 673.528158892022, 667.982388097753, 667.766555081277, 666.884604310317, 680.456863002619, 668.92713287233, 671.653584968829, 667.696207439275, 672.426273134182, 677.062754131399, 670.455454533195, 672.219637311171, 676.009330798819, 676.399357527822, 677.686282974799, 675.140354214845, 672.702811891581, 670.266848296629, 680.180475786911, 672.221770940603, 674.938612629588, 674.712319444606, 668.711155592401, 673.196375758527, 673.090658999992, 671.884477918913, 670.440299435476, 674.599971621702, 673.289274067797, 677.57680518909, 672.169630196572, 672.749526531029, 676.605388112034, 675.775200132435, 671.490256935608, 670.007133852133, 670.13875635158, 673.206449260555, 670.978832594239, 670.647363837914, 672.463106885012, 675.354798512779, 670.848138768002, 674.058119597018, 669.073395219265, 672.889363046235, 671.244220635768, 672.815655050288, 672.189121406493, 673.451243087258, 674.626800656591, 673.221224586527, 671.186779033613, 666.460399420439, 668.837166618642, 669.452602015534, 670.7762322063, 670.993784790289, 675.662565182259, 668.853815402456, 673.875603058649, 670.938089145245, 672.67299741815, 675.122262780043, 671.087916076212, 672.895615864537, 676.534825395892, 666.63430252003, 672.715573946021, 666.825103065462, 673.790137352887, 671.806929367443, 674.376286410669, 672.963318146987, 676.582861996056, 666.950754207153, 673.265236040748, 675.091836154204, 667.123050368036, 673.99192863738, 668.530569916875, 671.813440807408, 667.696026183755, 674.158797944772, 675.187174251758, 671.424138992333, 678.199584956207, 672.402817579131, 675.778620805829, 674.69879812883, 670.454640887923, 668.769822242688, 673.169957071653, 673.635757515295, 669.312720538239, 671.946774019622, 668.264109110048, 677.192209069523, 675.309406279332, 671.034486224872, 672.770347731258, 672.553197310292, 671.733890152469, 678.841390598573, 668.951757992551, 679.478926160224, 671.850160177391, 665.386103103975, 673.464277738229, 679.859994742037, 669.212557976134, 670.895747934131, 675.594738867831, 670.981051631631, 669.283839411231, 667.783327648165, 670.912290847706, 673.198302919167, 673.575301904854, 669.393337951676, 669.771619508832, 675.281238775244, 669.758522869679, 672.958483317176, 668.742220693174, 670.025320662057, 675.063476886138, 668.085764153231, 668.754490690029, 669.702830851762, 673.972340851403, 676.087951989616, 675.700346010305, 671.519399143324, 673.469022730729, 677.370455139648, 673.625249102428, 672.4717393318, 676.091243684168, 672.567344945945, 672.682876714581, 673.994813288977, 673.926981671886, 671.277526207898, 670.291209296927, 673.864779865276, 670.373663090601, 672.467725279103, 673.114566266513, 672.857488969028, 670.350668730781, 671.415400599288, 670.852926326136, 666.710284958665, 672.434891753279, 679.509519913295, 673.961462815126, 673.911044963626, 670.682241576731, 670.893743337046, 668.329925614625, 674.544555974111, 669.525160408237, 672.650389930258, 665.05104350232, 673.534785592589, 665.660083384993, 678.415876989478, 669.901100447469, 674.647353834724, 672.638946153246, 676.746445999346, 673.346784865878, 670.623181810989, 672.418496259743, 675.697121467214, 670.379820799724, 669.327218988752, 667.784921687993, 670.007247665887, 672.23064596853, 670.497979582422, 665.064106920228, 677.151005247237, 675.313490547889, 674.100659601764, 668.610445339053, 670.759713873981, 666.348792342659, 671.792246976234, 673.729452776061, 670.218152575107, 672.518526963865, 670.459164086061, 673.91257707148, 673.085012417018, 669.936082308576, 669.543458523755, 669.523680227384, 677.310817043398, 670.328481011537, 669.607937845874, 670.683647791338, 672.545764219468, 668.195317005855, 671.822600209034, 675.366462239705, 667.246370156585, 667.950146489414, 671.804494654251, 671.720457952684, 676.789710369577, 672.814692444317, 677.047635632869, 670.909780241916, 671.628595953502, 677.330141831778, 674.076714198692, 672.10796092395, 675.467941340186, 670.995823280439, 671.785943269456, 672.399339165624, 673.913696756555, 668.839951069132, 671.359063222486, 675.05807846355, 679.492578052606, 671.79272048182, 671.059803437147, 663.456038271127, 674.795274079885, 674.379979819225, 670.858447407333, 671.254246619739, 668.794314123601, 668.48729633973, 672.919476946913, 675.939643390621, 670.468963712864, 670.571788990628, 676.668960124742, 670.35073554792, 672.123918226155, 672.110325919916, 675.84760974332, 667.012352368303, 676.104588281528, 672.761284706627, 670.702325575901, 674.557682046267, 671.875730673307, 668.391732456627, 676.847022699644, 672.024585736454, 673.788013414126, 668.848381159678, 672.354238624939, 672.369935467763, 667.388202418504, 670.97361976331, 680.39367203714, 675.904926503656, 681.042248914569, 663.703253267854, 673.788133436852, 673.316040345096, 675.344054318274, 671.002618207859, 676.882563914836, 679.104530363078, 667.373576887558, 670.858870844066, 672.662529811585, 673.764719948347, 677.218395713455, 673.69561065846, 674.966461785818, 672.113002580202, 668.757429320028, 670.325073254047, 672.027639430076, 671.648284322855, 669.025743131922, 673.243942617611, 675.349675803697, 671.309136910079, 672.146405610638, 671.721176072911, 666.675129265451, 672.107179985623, 675.497665670003, 675.755699579169, 671.886866474237, 667.564952432488, 672.619882806461, 673.645076781817, 671.475422702244, 673.2809877884, 672.537794426078, 674.952208309273, 673.331759000147, 673.548301809948, 666.865728539986, 666.48124583477, 675.864882320373, 673.066323326659, 671.975064217753, 666.528633496853, 668.998474243455, 673.41507846601, 670.892667368164, 668.39430211842, 671.917589174654, 670.820122193935, 668.566769640967, 668.946070090087, 676.567705388618, 673.503990059955, 672.757779190909, 672.016398537605, 668.824731375479, 670.00936975142, 668.820306684221, 675.019539282148, 665.772714289834, 676.524604267071, 672.724105733842, 672.780788236178, 675.890988702224, 673.203552824266, 675.900688207583, 672.892522681932, 674.362671554464, 673.403196703935, 670.908701666009, 672.744943061373, 677.031355678151, 673.26578428244, 670.63977630756, 668.11293162858, 667.441890728542, 670.852741020857, 669.696894537228, 671.579963329226, 672.685424335971, 669.575865113014, 675.752727718256, 674.405131250049, 670.70861918324, 671.491684862984, 667.649809825044, 679.31854411601, 673.362352098568, 672.003680711883, 680.664252743931, 669.918848225202, 675.158189866469, 676.030024951082, 668.553973604966, 667.332791397408, 670.662887226946, 676.260922523441, 674.042916574369, 670.418118967248, 672.629830000427, 668.416754113268, 672.44788785482, 668.465173368406, 672.442188098569, 673.573040237615, 672.318446899866, 669.515092871722, 673.972441916184, 671.763385985496, 672.169361177377, 667.434676060824, 677.270479464212, 673.321406656081, 673.355786283395, 670.883834783246, 668.682144166936, 665.388110843653, 672.839847925731, 673.816588745561, 669.414871815406, 671.519731773828, 670.466321919111, 674.002801383324, 673.898296322023, 670.677769892176, 672.239599009548, 674.09958771197, 671.840047431232, 668.844565389187, 674.030654226008, 672.483578263215, 674.9363282171, 671.991207130934, 669.875434541206, 674.634125323443, 666.825859986654, 675.360259993864, 672.85823637812, 669.661602788485, 664.61645436746, 676.381362746619, 672.30375694909, 672.976180441894, 671.635934943736, 669.618369236333, 672.699027390897, 671.595323280178, 680.33154077473, 684.296565447927, 669.573938513102, 671.125520768659, 668.043425602728, 673.609324934438, 672.823631506127, 675.433746382925, 671.315073470485, 672.097490036373, 664.200638121159, 673.525792440004, 669.56096869993, 679.132855229694, 671.675447577359, 680.772547435213, 669.755312528173, 676.542314963866, 666.622085776187, 669.107937899958, 677.842919002905, 670.341079404776, 670.911494223022, 668.302517967057, 670.4223518457, 669.165339436043, 668.335308248352, 669.962542791725, 669.945414611538, 673.066670588796, 675.213238069111, 667.219884566534, 673.144143190719, 680.628056365163, 673.486223273846, 666.80415058722, 673.267293781755, 675.177877571217, 669.697711836666, 672.507547274272, 668.731484077612, 669.988925495931, 681.208589589403, 673.620217165396, 667.098345484418, 668.94211881403, 668.374608603267, 665.995714152623, 674.03655295227, 673.949491351579, 675.294853493661, 669.493156605451, 673.246674458479, 671.693675899101, 672.682666883451, 670.930421731925, 672.817819459531, 671.428955427501, 669.443464163197, 674.456754135956, 672.842780350054, 673.150765707369, 668.508585657407, 675.036729640488, 673.839049917365, 673.913458312817, 670.287799066439, 677.07230425185, 670.881369496921, 671.096922235917, 677.334972381371, 668.999702847331, 671.981351600569, 666.729507277931, 674.13362351464, 673.200814487399, 671.951089946129, 668.302756847562, 670.472512754652, 671.526309243483, 675.463383975077, 669.56222848077, 673.34894567232, 677.83431449484, 675.061421663233, 672.446152051139, 675.178304129664, 673.310380289492, 674.79164662461, 674.719917962958, 670.72861099777, 672.207576046985, 674.723133414672, 669.328726456494, 670.298610686204, 669.731029009933, 667.708485608913, 672.385548770914, 673.049183673835, 672.412414618787, 667.536717743342, 675.776191774793, 669.67122126863, 665.46418784295, 675.054761677005, 668.026253444284, 667.872364109268, 670.469970555474, 667.673840931825, 677.738605250345, 664.450618170596, 669.520835377839, 671.497298957745, 671.355323591962, 672.847394613119, 674.734257766005, 672.674766789908, 672.264996142685, 669.926374377833, 669.669558414917, 665.355142964298, 672.882362391504, 668.136077136159, 673.021131127894, 671.862608115058, 671.583407221354, 669.010439737376, 666.624577940824, 669.295995014702, 669.826991982206, 671.398831240122, 676.727916715231, 670.329721399792, 672.063902777425, 673.552427618647, 670.750293472625, 671.702727672488, 674.069966396675, 666.881890424009, 672.846506874894, 673.944878667043, 671.756798888963, 667.130600384028, 669.70916884671, 674.732783721459, 673.636990982849, 665.996423591214, 672.769138473915, 669.873807424582, 672.547367907067, 672.965784562565, 677.38152390682, 676.818590763836, 671.013888924718, 672.652242581332, 673.213732999337, 672.419759832186, 675.916678356209, 670.671482292118, 671.816418005917, 672.046819138267, 675.416911968111, 672.3196581091, 671.415571663267, 671.70769467808, 676.68686313007, 672.911579782606, 674.536840108024, 670.969632458868, 669.751052142364, 673.041931739144, 670.100088904165, 674.138677403354, 668.785115210282, 677.033620010391, 674.743405373477, 678.331693957346, 671.150762377434, 669.054573390607, 671.199153376915, 672.533604249255, 668.997047174729, 671.793488964196, 676.682246627424, 675.683612256063, 673.208561339971, 671.030789041928, 669.451368198768, 672.967545578501, 673.081839686377, 672.142491863257, 667.415476792545, 674.017240708908, 670.696574859477, 676.455162184182, 676.340535865249, 672.295345913683, 667.780461309898, 673.295233505344, 672.877751391411, 670.21418911967, 677.858858534162, 671.619866899613, 672.602303002342, 672.088069310607, 669.865453636512, 682.953644550183, 671.800651988848, 667.113434793529, 668.354479575566, 673.578411163912, 675.69000957955, 672.364242247687, 668.258414878847, 670.523103580966, 670.574744216936, 668.897214432699, 673.475434748995, 669.942767171012, 673.974036190263, 672.254755059873, 679.318661479656, 672.567158891374, 664.1008325237, 671.588819742286, 672.050362333782, 672.487136380643, 670.040203161237, 671.635493117866, 675.927252950922, 669.436800179031, 673.324904638511, 669.013487713455, 674.647258271301, 676.359933719323, 674.003879356274, 675.154929100241, 672.010447407659, 671.260133518828, 665.887324099578, 674.908760151853, 665.76976500206, 675.554688860867, 667.790343580091, 671.451657580161, 677.933378092195, 667.683340801306, 674.847579978271, 674.138795352384, 673.558976644871, 674.337070598873, 672.781165803385, 674.377059653332, 675.29985296565, 676.500850853095, 670.080062881854, 671.338480257786, 673.774231380844, 676.688353016602, 669.583916056276, 675.770129545628, 669.264563682153, 676.518296872623, 677.083882681466, 672.925554694747, 671.220480402387, 676.526270755834, 669.056056961491, 671.251942080732, 671.276966490651, 668.378532927844, 666.447522468137, 674.579863063543, 669.620189514558, 670.631799512851, 666.085281720549, 669.980355988265, 671.398720719987, 669.315616233945, 671.572193580863, 672.678997558277, 674.349235397185, 670.890205462087, 676.449592688075, 670.563174363051, 676.025992081114, 671.243079051788, 672.690813478508, 672.572051916511, 669.255632786638, 672.299284227761, 672.267933503597, 674.366878164461, 674.423829298536, 668.652962670013, 676.577257641453, 670.926333122655, 667.988931557858, 672.800066181784, 671.932371651403, 677.064647594385, 675.295682360064, 669.463231910829, 672.655063020334, 672.119104939013, 673.05475280843, 668.103782902618, 673.080474612345, 668.939567333252, 673.067925761839, 666.619963576646, 670.420956200628, 668.524035268804, 666.254382809954, 673.288565837773, 672.720541560298, 673.967202204503, 671.746341247178, 671.425147868627, 674.746885303985, 668.695149694299, 668.125142226304, 675.4742343387, 666.969049116306, 668.773006426697, 680.253725298521, 669.477569967632, 671.18433777406, 669.237623257194, 675.385794178561, 672.680141652996, 674.345459377602, 670.895388683084, 670.552125031987, 668.117509166323, 668.596748712821, 677.379769545273, 673.04608412945, 672.802792610526, 671.772952566231, 672.609143422512, 670.680861389908, 666.61650407181, 669.917330255731, 674.887871549839, 670.086603114299, 671.464090480829, 672.589086352493, 668.420102854861, 669.991204017968, 671.578933527482, 668.365314841787, 669.974718933057, 668.849996709846, 672.825245828007, 670.347719590576, 680.693836922344, 673.594928384844, 665.644819609877, 671.171427418861, 676.183112490972, 670.312438858896, 671.754951086765, 671.501064026348, 671.463895248589, 671.821910151176, 666.51423498882, 670.358606475322, 669.618559592874, 666.804803996944, 673.050710848832, 670.067107167922, 668.78856289697, 669.981887149982, 673.51176602662, 675.094253795114, 671.340472996245, 668.682452996493, 674.129079445954, 672.082267962083, 668.575971835612, 674.833757809042, 672.695622979242, 671.995543484417, 669.131949674193, 673.238188623932, 673.00614238446, 676.169949349642, 676.852435222546, 672.516618100752, 678.456435590282, 676.008591491369, 666.182897332469, 672.267121687968, 669.923239100634, 671.42593058014, 670.859432732228, 679.111155906149, 673.678477771621, 673.089809812635, 667.392232838923, 669.021875111703, 670.728782134824, 672.563958564547, 669.636846704601, 674.728992259356, 674.556659920338, 671.786021678058, 667.259193641786, 671.472790801423, 669.235250749336, 676.511204021551, 675.565630400916, 670.673597060355, 671.160314339765, 672.812036724571, 670.158968155148, 675.507307360673, 670.966863207115, 672.234793700248, 675.29588333794, 673.748640903289, 669.086986515839, 676.713036451305, 673.346015238081, 674.871789864857, 672.055000828778, 673.822026511692, 676.076737847377, 675.461112201079, 674.692120168624, 673.520642054204, 674.05075792793, 672.233863044468, 673.642495534842, 671.538697537878, 672.779564528999, 671.736656384786, 664.102629264499, 674.816596131613, 668.10694720338, 671.720230058814, 670.209521423165, 668.859496542236, 681.527335889281, 671.946053941826, 667.29151545544, 674.726425247562, 672.597286944987, 672.432823432651, 669.532956727158, 670.631976937701, 673.884059715251, 668.451996030143, 674.144560268051, 671.841656408946, 666.05486316428, 674.903071267625, 669.979606517423, 676.852883831918, 676.207594103583, 670.38684354221, 674.951770890967, 674.812439891444, 674.850114372646, 673.950093434787, 671.444710894154, 670.116196612237, 671.432036811879, 670.365278522435, 671.482036402806, 676.607808608723, 675.28843178368, 669.187523960955, 670.46570089273, 672.748252749004, 680.288043493172, 667.334105614511, 677.84740783586, 668.344290069185, 674.728792661297, 670.986093472253, 673.03964848362, 669.127100659508, 678.843606598693, 670.388969079811, 672.954958645446, 671.351343406447, 675.984925701625, 671.136258024048, 673.083299189544, 667.017330742085, 675.50615257601, 669.781077026791, 669.100162870449, 671.519064097451, 675.488039419976, 669.484301290868, 665.326421365267, 669.414653445338, 677.46293023575, 673.836684543037, 673.766470843867, 673.534299433124, 672.966520319843, 673.277501122549, 672.951271927267, 670.651097408344, 671.397195293633, 672.466597412713, 673.023770668144, 672.427812389958, 671.318092450323, 671.459195156801, 673.862961947381, 674.232382250724, 676.592100150798, 672.798076126757, 672.330812978868, 677.056555714118, 666.651051816197, 676.498311586708, 669.17661217659, 670.623888734672, 671.384149312613, 672.74828026341, 673.11428228438, 671.238380090846, 674.7088248698, 670.436284418077, 667.490255759734, 666.476205166057, 672.939593976647, 667.983816059472, 670.836367565816, 671.636693066881, 665.848065711554, 667.569266444837, 673.522565474162, 671.798815195009, 675.421783984245, 672.611232051888, 670.161577266118, 675.895495439758, 669.469077277326, 674.140178016154, 672.384217736041, 667.39094561977, 672.644715916641, 668.695320065001, 679.953699881726, 672.672866105565, 672.501773024496, 669.131649774138, 668.640148493233, 674.858082647157, 673.244329354295, 674.266888578576, 672.171914742992, 671.94473255535, 671.663455873202, 674.839999183866, 672.370337352094, 673.892302113957, 664.46374643889, 674.165094719194, 672.804735479185, 670.372041820578, 668.908813961587, 669.782888792523, 671.423920560115, 671.914709616533, 676.919181072482, 674.418418920312, 671.929600704541, 676.37799243066, 676.639767340147, 669.496032245781, 671.480737502659, 674.57478917037, 676.191093437453, 669.327553396448, 668.287323146581, 674.509812785268, 677.204741232578, 670.771647182486, 667.231747658597, 676.638255925426, 676.481094860871, 665.193642453297, 668.964139023896, 678.707595685072, 672.57068545797, 675.342205072977, 665.648217169693, 669.824304980663, 669.910876135217, 674.301012092154, 667.344642657471, 672.40158103119, 671.602625342117, 671.368263640723, 667.049519999479, 671.690944943825, 673.611672706581, 671.077801741925, 672.58116687081, 670.688107872135, 673.520696453115, 673.953277408872, 668.782031672029, 676.647010535731, 671.533311020979, 669.670561837832, 675.543707734924, 672.863918274444, 669.96484210525, 667.677879834491, 674.05330755229, 668.663099366349, 669.809700330318, 670.095183199596, 666.389140682359, 668.359813353711, 673.540683586365, 675.09385082834, 668.575452509514, 665.166871916566, 669.125315969456, 671.724069636045, 673.887338968238, 670.257091229069, 670.023037352571, 672.958828920498, 669.936946869872, 671.806809331506, 673.128185684375, 679.387029442137, 673.116328525223, 671.565238800098, 671.990556359191, 673.143764635668, 668.088924837567, 672.222713592463, 672.86418054684, 669.705972965022, 672.028919067628, 673.587970853308, 673.202582519274, 676.728255844682, 674.143076264136, 676.695333782879, 674.743395482295, 674.850353361453, 666.768726901981, 675.847838617219, 665.774626324637, 672.419139540311, 676.471114512649, 676.310800198859, 670.626500592663, 673.02208812895, 668.883059118065, 673.071982171707, 673.497226467663, 674.469906185002, 670.360013815094, 668.893081802599, 671.079831147896, 671.383301472494, 669.987853053394, 672.969749286987, 673.289463985042, 673.189091877877, 672.414464103214, 672.151464597446, 667.222500033704, 670.687522252041, 669.229148526749, 666.134209659073, 670.463186180681, 674.649821462864, 672.797602033466, 672.582374726094, 672.858652027598, 674.604703291783, 668.996409846082, 674.898629414165, 672.97404132388, 675.076331548133, 669.284395282074, 669.898667069437, 677.022968806023, 671.769771383595, 674.42423233123, 670.424003370717, 670.301186679279, 670.592741744969, 666.943859767885, 675.547952425699, 669.778044966689, 672.874369461817, 669.845925739473, 672.185397246081, 668.090804914323, 671.00055031967, 673.554977910345, 670.645657033241, 669.902167108624, 672.197740175008, 669.742195954173, 668.0056299806, 668.365077708639, 667.436892369529, 670.511493359896, 666.653795185284, 671.925624959963, 672.43531612956, 671.29030670868, 670.960111762008, 670.550817383177, 673.017842385608, 666.983198368566, 673.127876667608, 674.322167329005, 675.285080280032, 671.313504527741, 674.504035212984, 668.290828154083, 675.296529887696, 672.210479916526, 679.207985684899, 672.135682390147, 669.69873038727, 671.121709773064, 673.838959121133, 667.821333771289, 670.419329419353, 674.986804064176, 673.860188029261, 670.946571776056, 670.788016574549, 674.32873898954, 666.8390304785, 666.217442007817, 675.128230314801, 668.504063191401, 668.488586308431, 674.994631412938, 671.769518927111, 672.590005498186, 672.233159015111, 676.371191546162, 670.136874220437, 670.126294033294, 672.327858876861, 668.505751885831, 673.889496760346, 675.03889299846, 671.021492477693, 670.371527403517, 672.314956112199, 672.07007897331, 668.168129513405, 663.319093673635, 678.723429460323, 678.280714538093, 673.728842588643, 668.099385766228, 673.343511196411, 669.500451171892, 667.145484475326, 673.539746802252, 670.208018723075, 671.178562128242, 671.799558361023, 667.234651162779, 670.649073596299, 669.331004530938, 669.683799100722, 675.11486548279, 664.768469494921, 673.878573242457, 673.291438867391, 680.372910529777, 676.458327685469, 670.315753037368, 671.065040426812, 675.599648868715, 671.107501923746, 671.323535436471, 675.495029882603, 675.470092468199, 669.736209697512, 671.16568431473, 675.622968922453, 672.215889740473, 671.063883977872, 671.291525889866, 668.742814631002, 672.2537342426, 670.103485540322, 673.253924108539, 674.26129465435, 673.444446304924, 673.058537146967, 668.98434397216, 672.368613878167, 676.649070202758, 674.064812044553, 676.802944267009, 670.716814215123, 670.193958315604, 676.418640111752, 673.86520075115, 672.187456299662, 675.537767057589, 679.570084815613, 671.874926319377, 673.460653391188, 672.501129142815, 670.392691333741, 667.780407361157, 674.023260828818, 671.722981623274, 669.845937768303, 675.105365828456, 670.318435253109, 674.270248162459, 666.329107355224, 665.38145545031, 675.873021996965, 672.42456502129, 672.386709062438, 670.338588307925, 676.043200252492, 670.777383735022, 672.263935905601, 669.85237121888, 670.861588011816, 674.562511533811, 672.115572685794, 671.803799724454, 675.934222125315, 671.431384301638, 667.728256273024, 677.345735698693, 674.315432201286, 671.673041138256, 674.445400962914, 672.890605305895, 672.093600073495, 675.828833560279, 673.758115718332, 668.720288715566, 673.061704784239, 671.949869598511, 669.647722612838, 673.338802202869, 672.026104593454, 669.726655487093, 674.012381263255, 665.66515436691, 670.223409988435, 667.686382215706, 669.13244914742, 671.17239961323, 669.243786248747, 679.430282957311, 676.666284291052, 672.420413493236, 671.905047220424, 666.832160523829, 669.931483986703, 671.939831063732, 670.69673035239, 674.013462996076, 673.354111596588, 671.196723359124, 675.797171375892, 675.22311610416, 672.517709843129, 671.254776114523, 673.967947331465, 670.043300796731, 674.20099293867, 671.723397844191, 676.414939366865, 670.165791924793, 670.799498376957, 671.034671839301, 672.458010996955, 673.844601241227, 676.471266183851, 670.802603540426, 669.427034030347, 674.517130381923, 671.468037713747, 672.017928354944, 674.089603236422, 673.120563777873, 671.514152126058, 673.8349701301, 670.815817232657, 670.165440622098, 668.930207683959, 670.550358075429, 674.634933256169, 670.033942470804, 674.720231942834, 666.437388552309, 668.454018589447, 666.763792356306, 673.035910295494, 673.867212506785, 673.332843754725, 674.21422962444, 671.151989378751, 672.130373560373, 676.120570240936, 674.370418030485, 669.022953106843, 671.288916260534, 676.421988031433, 668.741239168185, 675.078401148724, 673.10172854853, 671.328471227665, 679.032058724973, 674.868437470643, 671.612313559398, 668.050431115152, 674.109698348576, 679.814599285606, 674.510687138972, 672.918256968151, 671.185971985797, 669.741142595599, 675.568075086945, 668.897526869879, 665.638235736476, 677.180001826806, 668.355977197163, 670.683441778238, 670.614033897154, 673.458857547824, 674.986951081499, 670.481639640103, 677.345193392911, 667.917641321489, 673.433528240528, 677.063413779594, 671.475805542462, 669.403405025244, 676.499045499357, 671.090984685843, 673.793203313958, 667.849010339562, 672.426393426797, 668.394746100361, 673.847211799949, 662.872358024301, 671.546729238436, 680.505800141238, 672.241773833997, 670.020911860213, 669.711592425006, 676.436813907729, 675.782207440158, 672.062513462708, 671.930728830929, 673.967030030973, 669.520360797598, 672.493230836655, 671.255449382725, 672.284467407611, 671.019893093815, 672.822779860012, 666.580210187093, 672.798370817933, 673.875409105962, 669.004674269288, 671.155693968074, 676.02584646783, 673.989696062483, 672.964699804817, 675.905225586716, 675.852872182823, 674.200144769804, 669.943121169983, 666.928705992542, 669.499383252571, 674.08252291573, 672.609688137752, 673.896190389114, 672.20746655753, 671.349611568657, 674.604463894304, 676.08194649371, 669.294253797061, 666.180650353858, 673.471597302786, 673.311308102702, 668.412147603513, 672.311836385537, 665.984705981179, 667.89044781763, 669.759616788857, 667.681429994444, 672.311893932435, 678.373292864677, 666.235286490111, 669.832899149474, 671.644419247303, 674.849968917027, 671.736546825053, 673.585409341178, 673.466333891413, 673.004771244031, 676.546877173667, 676.210692998601, 670.730664633834, 669.789644097263, 674.54097701796, 666.819291009122, 668.710190799959, 667.728833320355, 669.299135792443, 669.936226180289, 671.625456672239, 671.597991534153, 672.003695037281, 677.525199904539, 670.836844784504, 669.440493445644, 669.748999688336, 668.6593736487, 671.483153273285, 677.518462818107, 671.118167882358, 670.124906410279, 672.788244114042, 673.314102206347, 669.936441910753, 674.128242297632, 669.423769886003, 668.569377787261, 669.753976362532, 674.54563339931, 670.820033005842, 672.255432902351, 670.500267024738, 674.122732410734, 669.422858704362, 670.111038730778, 668.947840159139, 669.394235879988, 668.16842442383, 668.094137428522, 666.338250654447, 672.977121962707, 672.875019804914, 671.358255939525, 672.297102585575, 669.96788028865, 670.569126698015, 674.746742203935, 667.943418148889, 670.712393796203, 675.09523925266, 668.247342222917, 675.288496644091, 673.828822703274, 670.909339974397, 666.625647732311, 667.577465374577, 667.756021690131, 674.676296326701, 673.612407705569, 670.163475402229, 673.740666549684, 671.442559734063, 670.772635062862, 671.269752609125, 677.733259033799, 670.662406043806, 675.911493120178, 672.291779118564, 673.369545795773, 673.50521789477, 679.389767381859, 673.150199408715, 669.402577549622, 665.765527291216, 667.890180284967, 671.683012614874, 670.74065073061, 666.818618812257, 667.785543315711, 669.295674549649, 673.816475118067, 675.963117336858, 675.932733482267, 671.490714449521, 678.735971979411, 676.222819630928, 668.249299354358, 674.288701963132, 674.386982496703, 674.499707058274, 672.815232207711, 675.079256451053, 671.270059493672, 671.577373618778, 667.252146145657, 675.615591294432, 672.346869417936, 678.966489704961, 667.638084846358, 671.259642127943, 669.528884413849, 673.469776601242, 672.628680498763, 671.077486291355, 672.672748545341, 676.145064203607, 678.540577813346, 678.1053173013, 673.487901380352, 668.937099222547, 670.491645666585, 674.541177351702, 673.439064405527, 678.757421617108, 676.568672634359, 669.447314095557, 669.503411004392, 670.251539109391, 674.95889104132, 670.605881081175, 668.582561313588, 673.252839659815, 670.937618014861, 673.137148607064, 667.353297525692, 671.674470093605, 670.298639662411, 668.74321688317, 667.656523765174, 668.846982220339, 670.85585391145, 673.968357515529, 678.189955686494, 672.467739960552, 668.789460928248, 667.632810245634, 669.691107429552, 667.41620247452, 673.028114772619, 668.462307702539, 672.644704368504, 677.614002433566, 671.95446112501, 672.017336842736, 671.715184307855, 676.471665491536, 675.043734245031, 666.983777011715, 671.364616383602, 671.573128700196, 669.984628975034, 674.82056106451, 669.337453022912, 664.951119929002, 675.123390518662, 674.780440426324, 668.717699112896, 670.359787943466, 679.708291553755, 672.254174069103, 668.077227420098, 668.480107229147, 673.363963986235, 666.319381144547, 671.179636662373, 669.082133649832, 668.411217815533, 670.349591975992, 673.941062017161, 672.029405812169, 666.476305228636, 675.999810670414, 673.330566107937, 671.762728408607, 662.656123970661, 671.936504137552, 672.682908785938, 676.125792648016, 669.455956930505, 668.997114393298, 671.358665260945, 671.54650146834, 671.289059525571, 672.200473804954, 674.543406773628, 668.822217364146, 671.818488187221, 670.073889816976, 675.684702169841, 671.160777254746, 672.969088565941, 676.317464061781, 678.847180627725, 676.146046213836, 675.951295621249, 671.230031437556, 675.337897268694, 674.902633861423, 672.138601034136, 670.62942594078, 675.597115432659, 675.660004521343, 674.118519590176, 673.995413667889, 668.715857999524, 672.020966261345, 671.150755979272, 674.07002962654, 670.497320134472, 672.291473136231, 669.720165768145, 675.522972009056, 674.102003508449, 674.964191435589, 673.270553592216, 670.887789505624, 671.891342993092, 672.262868704845, 673.638109511039, 669.986388446625, 675.50230170527, 671.116014966593, 672.891055152681, 670.459325300363, 675.458838496452, 675.588711904539, 668.048825013906, 676.336717966121, 672.576566503011, 672.748286325529, 678.016438294331, 671.343889630382, 676.536143450867, 672.064677309751, 672.722189232058, 674.185708039713, 672.985809641224, 672.184512591092, 672.732320426952, 677.158949441489, 671.510845786924, 672.340065860649, 673.401122576863, 669.566201243683, 670.336368086647, 676.368407664312, 667.613417653426, 673.507141275861, 667.70823938306, 671.148211257664, 674.746854035749, 671.6744156177, 671.965119298968, 674.067709491866, 674.671898777415, 678.432668783572, 673.513217790902, 672.922972178011, 671.862110554932, 666.148998620782, 671.37917913746, 674.122172727004, 668.242181621998, 671.348268748717, 675.748116303049, 676.007631550794, 678.238657916824, 668.249422372158, 671.317497940163, 670.198871737975, 678.478620056182, 673.966580269529, 668.539302107104, 670.71082209581, 674.265613755767, 667.180237839012, 669.639213714818, 670.509278758672, 679.135532170025, 674.610512005701, 675.975341007199, 672.157558731174, 669.284671389872, 672.439219099218, 670.160685244699, 671.876875988402, 668.122802618967, 671.728048056081, 672.113096382977, 671.932658885117, 672.88094516314, 672.201444232866, 667.319887940154, 675.005016773189, 675.196948602157, 672.467145466969, 670.44385007432, 672.644268560324, 673.543954108224, 672.683324453543, 672.793015883666, 668.337107290384, 673.313922761098, 666.98602035378, 673.263079398473, 670.770224467298, 672.182038124023, 668.448398587159, 670.204646066579, 671.789831058968, 670.118304785235, 670.404689878378, 671.21270681748, 674.061130349185, 669.302709586229, 676.590126978817, 671.602975111272, 667.022549691387, 673.854425662483, 671.986876472489, 676.898061315385, 667.335479156861, 672.618596153676, 676.020351748832, 671.218076550589, 673.509534249355, 669.594653762642, 675.85018615392, 671.791129871256, 671.456032273823, 673.004910051619, 674.87327077624, 673.042620891124, 674.758147308219, 671.74325181279, 678.246220674851, 672.366260752538, 672.372909243108, 669.860506645334, 673.794543101003, 677.705147765858, 666.592184095234, 672.014614924545, 669.883079648532, 672.752253360837, 672.125072229043, 673.047517245913, 674.068943266412, 673.479229091112, 672.392787658713, 672.858593426629, 666.771987727419, 669.914234767513, 671.952737041456, 673.902971772119, 664.227503241917, 667.687477517013, 674.899138453708, 674.894559407537, 674.678886501205, 671.237519734248, 671.706417484812, 669.584442353983, 671.760147231971, 675.026937006618, 670.239478068931, 671.86116111755, 674.10790695064, 674.501081714143, 672.006184012383, 666.858843526688, 671.820743066853, 673.969396264207, 666.741908133382, 668.564348993742, 674.117717791716, 672.388953818687, 676.504820815884, 676.238743167871, 668.061809620026, 663.622771698551, 671.70313011799, 669.973172389532, 672.21727065724, 672.228981863767, 668.313145366126, 671.747578268363, 670.853459902813, 670.811581118488, 666.667922951301, 672.820125888734, 672.06126974142, 670.531338873574, 665.169417511558, 671.681209374869, 669.069233616912, 667.315459498798, 674.021687553318, 669.119015887555, 680.365762773045, 668.248908336935, 672.203865368985, 667.018389176608, 673.93487046616, 676.793291946988, 672.289792768411, 673.05198995831, 676.283834842376, 669.946606551597, 665.545852978925, 672.145967983644, 672.149576552621, 674.93650371609, 672.985667288266, 673.886350722057, 674.751043939397, 669.497438202276, 678.462310550844, 671.694225222976, 672.616380697926, 675.715158353779, 674.028436538311, 673.717874184209, 672.344155901211, 671.902392978474, 671.794471542558, 670.776751837727, 672.491489217287, 668.739437948639, 672.4235842702, 674.204091784471, 678.009899678855, 673.51044422727, 669.994228911271, 673.427124641146, 671.331725080555, 670.841110657409, 666.343195264213, 673.551604665064, 670.315977125714, 664.82086202855, 677.102662583336, 668.315182558566, 671.660752014386, 670.289198240218, 675.309936739184, 674.909846026823, 671.834725335899, 671.79912776956, 672.79701600859, 668.863635360317, 670.244632571661, 673.696489741437, 669.178448113111, 674.625518069984, 668.732119594139, 671.823842821409, 670.870898961582, 674.688477373624, 673.801582809365, 666.659770992872, 674.803291131211, 671.040917618229, 672.426204940976, 675.506140698657, 672.457118750148, 674.990418663389, 668.073600549221, 671.45938900015, 673.797024060441, 674.666570527396, 670.154051468275, 672.492153101007, 678.126759352985, 675.940506647706, 667.270556915849, 671.391319706188, 668.603378329422, 671.45861985576, 673.197567109705, 668.748781684918, 670.232296640553, 674.44298311705, 672.88619769083, 664.976703776886, 671.973957101823, 676.19528659822, 668.875809841147, 672.525482156915, 676.212220147917, 669.07949500586, 674.361755443787, 673.6671271749, 670.555803607098, 672.317198268464, 677.195819706624, 669.357780370172, 672.645700655999, 669.959274104274, 672.412462632521, 677.036418375008, 669.743757995963, 676.543323113858, 673.854574265944, 671.11357107725, 671.613402592302, 666.244496184796, 674.998687640067, 670.84753041851, 674.201167799531, 674.341626937309, 671.623301122916, 671.387212574661, 667.800256662406, 674.363185056292, 677.037278833179, 673.056351134656, 679.081984498292, 670.166241824578, 668.690521831408, 676.691438407731, 669.498410088137, 667.640793140036, 668.719044928545, 672.757596943638, 672.326445587515, 670.050058188005, 673.282649831054, 668.740524849885, 671.331485822145, 675.15132602434, 670.790238448272, 671.446039183728, 672.480482992183, 672.967083053594, 670.025024146564, 667.467616577975, 673.290009159664, 665.735849180396, 678.269113691891, 674.613696978614, 667.281716319091, 675.241186164969, 669.77214338593, 671.464070490249, 672.077472024796, 671.546413133617, 670.282910354089, 669.95837496377, 671.015967921053, 672.205661255985, 669.63835711926, 669.394123062021, 672.729300510466, 677.731000764015, 673.152656272103, 673.641215185494, 675.310711538944, 673.322774153018, 672.076489739233, 676.609953465221, 671.07199226932, 675.623660005886, 674.780766489928, 672.49698095273, 671.052687474257, 673.429058351789, 670.097233246447, 669.903021160882, 670.238102150377, 674.777093267762, 668.765467435093, 672.099849321898, 673.439781273202, 672.808373539121, 669.664873325456, 674.099265956309, 669.252021935352, 675.11719017019, 676.405448705945, 675.807250093514, 675.503424349732, 670.837937847687, 671.727746415082, 673.333075558566, 669.257914252052, 669.511700024248, 666.694693928317, 670.997977972616, 669.3677811298, 675.651466528037, 667.756241322143, 674.270261529656, 668.380654927867, 669.722330282234, 667.27329647519, 672.552581894742, 670.541390175927, 672.738330715885, 668.634333706528, 670.580789062405, 671.105341673313, 672.127554490656, 668.230452862897, 675.235499019668, 674.206761661502, 671.900154795505, 673.097854490194, 670.312764516364, 675.500770818694, 673.625210840591, 672.987073066452, 675.798351596047, 672.331847093733, 672.435462515716, 668.521402053977, 669.91524563719, 671.926190624072, 670.616708623794, 675.401189003758, 670.890075600245, 673.06805354808, 671.888009864337, 675.675619949945, 670.09089762651, 669.347374258378, 671.095809929857, 675.477704171088, 670.779364893563, 676.647408956242, 677.228192713533, 674.461271882696, 666.609435782441, 675.592244973452, 674.69214625398, 669.889711188564, 667.179300824185, 671.762735584644, 673.151823181479, 672.462224949752, 670.033038246877, 670.813731329926, 674.067522808096, 669.031446240465, 672.522550606165, 670.157637308219, 673.200068151195, 671.138154295053, 671.157482874907, 671.142776023717, 674.837486965111, 677.484081022291, 667.475667846623, 670.605863061307, 669.022759942349, 673.777602825649, 667.416624743179, 669.819860033178, 675.801306009909, 670.384949673721, 669.401775116529, 675.79217978832, 667.999651109161, 668.267695593525, 673.791255669415, 670.92524418074, 679.089753206017, 669.096422222447, 671.051624804966, 674.47409762434, 676.864485269807, 672.153556962299, 673.762431567359, 675.881940706925, 676.424372823178, 671.699247817797, 677.044365164827, 671.451340844039, 672.159808657184, 671.268048426242, 671.690810019725, 670.411188618352, 672.131409790592, 672.084618817482, 670.147527061552, 673.499390794505, 673.938579893767, 671.967181921567, 671.795203875967, 675.448637668323, 673.007913377974, 676.716020990537, 673.678714295194, 670.080235169801, 675.563124718616, 670.021334201153, 677.710782623834, 666.202437475825, 663.88524864407, 673.228806889542, 672.373661668317, 673.868736184583, 670.928891470121, 676.200504616646, 670.265727693604, 670.423164185924, 668.922870145146, 671.301182464343, 669.223499501184, 671.928553747899, 674.076084568613, 675.485462934705, 669.541743632061, 667.73195156545, 673.145725332477, 672.730907849097, 674.821199330307, 672.254874603017, 671.664507911508, 671.723949236809, 674.440860583665, 668.955421900142, 669.376689009716, 677.987216516428, 679.540024605199, 668.470203404651, 674.400555082082, 670.915898479587, 672.268703383171, 670.948081628826, 674.216293070685, 673.308788609274, 672.716838665044, 674.104151642644, 671.36746387973, 673.111675802487, 673.234005057975, 677.981122163314, 666.045841412256, 672.27067160002, 670.852040895733, 671.299351140968, 673.035950978323, 672.580857399755, 671.822312505038, 667.152662578139, 670.772261939136, 672.22884627352, 667.813398129007, 670.501624051228, 671.758883531032, 676.253945418629, 670.379765586351, 669.853165323, 668.677544971208, 671.209247294474, 671.76463267987, 669.519429820994, 675.256822009926, 670.565906518483, 669.772583158807, 672.444593431278, 674.21145008602, 671.985890050462, 670.817173955133, 670.167603287123, 670.932865902757, 674.722396902865, 671.582024384545, 676.304773788098, 677.471217342525, 675.144803363612, 674.446614677518, 669.296975001584, 672.936341298593, 674.616373952258, 673.76347070592, 676.634326447165, 668.990057049643, 673.791570010668, 670.719039895431, 675.138445497906, 672.730314393699, 671.05904070551, 672.259802338727, 670.354052227008, 672.743532445788, 669.724423320733, 668.62585234667, 669.130222334027, 668.083764236809, 672.801880790944, 672.690073207785, 669.631683399582, 670.804315271158, 676.273536481158, 672.335319608265, 670.525419347099, 672.092307717013, 672.203448106681, 672.817859745295, 667.279786126264, 673.132282798143, 670.016543849796, 669.034371801879, 671.464667460103, 672.077825736887, 668.477164993313, 675.556722284877, 671.8820445683, 674.752633984809, 672.755531569728, 669.089080424656, 671.740024159652, 670.10182834153, 669.25359194564, 671.010028805498, 669.032878838037, 669.582814582591, 672.756946029803, 671.776038019333, 673.311345151322, 669.723345930657, 676.19374310104, 671.526688429527, 670.725187702747, 671.345294199604, 676.510771405309, 668.048288467739, 668.029413682162, 674.291899259196, 670.088950342923, 674.943058732435, 667.791396366844, 664.862819374002, 670.811700394503, 669.741211602785, 676.077077894404, 672.414887578007, 669.684391593335, 674.502249685091, 677.374712064744, 667.251452139245, 671.361221366535, 672.814923809338, 678.214368146142, 670.386621338126, 671.194116425869, 670.224259808182, 676.888287112873, 671.860754371146, 668.959368220492, 672.97075100251, 675.437140308823, 673.643103798207, 667.39328632302, 668.678262439784, 667.944018198007, 667.188830445085, 667.05708412661, 672.984462501841, 673.603430481515, 669.68998833421, 669.234534777003, 675.845616612132, 670.238979181337, 673.383987391916, 670.574978744423, 671.668869791136, 669.179334255889, 669.713175723506, 674.691801324748, 675.017437983187, 665.854630136019, 673.125689570318, 674.722877984419, 674.010613393515, 672.643782965619, 676.419417896468, 679.24660508763, 670.527421668432, 671.923524720762, 674.336412560002, 673.572490613511, 675.829553724585, 668.420361195322, 671.120937249946, 671.565213287414, 671.570063153397, 671.576755607669, 670.721616741796, 672.225359394851, 671.036877332349, 668.764068874012, 672.24102905869, 673.256227345021, 669.124741981932, 675.624389960899, 674.371422961792, 678.436722857384, 672.387924107585, 675.978678116293, 676.904921469145, 669.038492828992, 673.739041004226, 669.373392491455, 670.759986800466, 673.750450165298, 669.802807894639, 672.653345684092, 665.736690953357, 673.418488821283, 671.792751568006, 668.390592007486, 675.589300957824, 672.04369041008, 671.470557670118, 678.121685578311, 673.725050437962, 669.349572573962, 670.433997551351, 672.11629182138, 674.096269267232, 677.777785290134, 674.502585749264, 672.721912164804, 671.291462313445, 670.320796268797, 673.606114136678, 671.524885446991, 671.395883338049, 671.602891470775, 675.611089632006, 671.433661502588, 671.839843721673, 669.646541951677, 674.088528764279, 672.575253927125, 667.356552383072, 666.405921441342, 668.625317972277, 671.086521249834, 670.652908854722, 672.18909412363, 676.476881120955, 669.644632932348, 673.810250599365, 670.215898209747, 677.416592380171, 673.28841874226, 671.342117231697, 674.375693406979, 675.547862566844, 667.331206479487, 672.631081243234, 675.330924752707, 675.312596358553, 672.220510253383, 668.533272879247, 673.800307267308, 672.340495783301, 669.373671533213, 671.761511196818, 671.851061860786, 675.526852232349, 677.355905426965, 672.123872515375, 674.267322127412, 671.552199861079, 671.213494198762, 670.32597653046, 668.305268491507, 669.122073008509, 673.509965816472, 673.850235479931, 669.064893067669, 664.359240523889, 671.524923956799, 671.03288060162, 672.09450434716, 673.775962541225, 673.10275017243, 670.132697146581, 670.25479095996, 673.244572930651, 667.684520266379, 676.332911535054, 676.334279047336, 670.769355244203, 669.809986465364, 673.013593283208, 672.258212907709, 672.122489971376, 673.924395340353, 673.230935995692, 669.362470076435, 661.826666152355, 674.844614934685, 678.75863503746, 671.697554394121, 668.194677622927, 679.26278614914, 668.898840254671, 674.0134191689, 671.812410047779, 676.678422439824, 672.990328116587, 668.927083370821, 671.686140351042, 673.477495785324, 676.356622704521, 675.204593595527, 677.11224072692, 670.833833813027, 675.843393015007, 670.222053620281, 674.6430276941, 667.43349869503, 674.10523779117, 667.053591617822, 670.15233827889, 674.513822723398, 673.493777157088, 667.803336428117, 672.792693749745, 668.504019523481, 677.024252223498, 666.123271644942, 669.480737298017, 675.792865426718, 674.008286099609, 677.44606121295, 673.758303720688, 669.530783086275, 676.348853466181, 674.523231755863, 676.584448526526, 675.289171268138, 669.45807251381, 668.830003707462, 668.644009431047, 674.108220815962, 665.434759323646, 673.431784896228, 669.3585992659, 666.057645069632, 674.242112547888, 668.307150066069, 671.900480278558, 675.116195869586, 675.606437750865, 668.792498151176, 671.897824912347, 669.101756466129, 670.875945649773, 675.930825190559, 672.047745790793, 671.689897061872, 667.625050075141, 671.894159671589, 673.751788390517, 675.071464767865, 673.930620163072, 668.657238245187, 671.397648575314, 671.320918508153, 670.606272037849, 675.758071257389, 673.499691557573, 677.483797629905, 668.147546547408, 675.372431303353, 674.558239823848, 668.098131048712, 670.117882471473, 672.372242506723, 672.864141115354, 675.514731507179, 671.635120874022, 669.276126969517, 667.373845554837, 674.604811748927, 666.88686990499, 669.866544660804, 668.448604610879, 674.29345579364, 675.002264111396, 671.481439722796, 667.597808678456, 674.085473882326, 668.23100707991, 674.544107099639, 670.930434016796, 672.46335795392, 672.286532406804, 668.558921038414, 672.951094119904, 670.08978296606, 679.914548613333, 673.116216257866, 669.559667767762, 669.352054330335, 671.981912269953, 672.626401799384, 673.685314195319, 671.347915298252, 671.661851238294, 670.264123488707, 670.879611748437, 673.749968126312, 671.161275993629, 672.741236192955, 677.271716731836, 666.038037107615, 672.31838642278, 673.557222447368, 671.366326794122, 671.841190278859, 677.796257124805, 670.608070759435, 675.392536059688, 671.546588394509, 674.538636257731, 671.693546210009, 671.747542355112, 673.28950685462, 678.694524448736, 669.838636500344, 673.087058691948, 673.191279847671, 671.480949666127, 673.590366319206, 673.551009949653, 672.031437924209, 672.904504565813, 672.917129426278, 671.032981576881, 675.96671044358, 672.103641308675, 669.998308172164, 668.60866800271, 671.268170580058, 674.583568730123, 671.935108504363, 671.495381892239, 671.344707766393, 666.887690258279, 671.31237760884, 669.731917694975, 671.970648726451, 667.944812252842, 670.194618063516, 670.07528064969, 674.043784502733, 672.930534054614, 672.190698749953, 674.005393164317, 674.782587470915, 668.709356136197, 674.436306325337, 675.710853061914, 669.989777492306, 672.171887747467, 675.769286931212, 673.964320532179, 676.144646181689, 676.078815529513, 672.924618843193, 674.638159737246, 678.364042353095, 677.12392768506, 669.929718751688, 672.291817748355, 672.9887388008, 671.546164738224, 671.390792793871, 676.567663578787, 675.78597947634, 672.539874607893, 675.776419314482, 670.389426507323, 672.451684588097, 673.325381607422, 677.430137042322, 671.608649288071, 678.080917626998, 669.47632154033, 663.191553936195, 672.516002226724, 674.125835326355, 672.020641371955, 670.121701689076, 669.631711656522, 674.503943029649, 680.014803247255, 671.087693215658, 677.347831742262, 672.466804550422, 670.86736806675, 668.865671001071, 671.217978133165, 673.416816196795, 670.261439159257, 666.994332708191, 674.505335921688, 671.405142176825, 671.826631911999, 666.804524775141, 673.350563410245, 671.799725534125, 670.910701752726, 669.443323890663, 675.160590160686, 670.142447782215, 674.464803228509, 670.815141499182, 670.355346646628, 674.155596983785, 670.881625516527, 672.618391178658, 672.579381398666, 672.094537060323, 670.772389492312, 676.296897546787, 669.948407319376, 673.905748233144, 672.30936467026, 675.949608451104, 673.897993111502, 672.062382193873, 674.636143095617, 669.591939574439, 675.177200610163, 674.285166874845, 672.343653014688, 670.891395099048, 668.38775210053, 671.058873275745, 670.941827950326, 672.736951493235, 676.386728225623, 674.460244233273, 670.204971728887, 670.355851297709, 670.566618792326, 672.111525049106, 670.340701008689, 673.287379357394, 672.266966807294, 677.25889993879, 672.231727943728, 667.784764108839, 666.500755111902, 674.412294769413, 671.746712320157, 673.468432693304, 670.013782309362, 671.083956058377, 667.696852141658, 670.579743536831, 672.216662064326, 673.850890254453, 675.431944375676, 675.149735017772, 668.01238194769, 668.898220425759, 670.844595137511, 670.409500306087, 672.000048012196, 669.31383541104, 671.996436757678, 670.008873781941, 672.555625937425, 674.628903183721, 674.587541707909, 674.712051833065, 669.403624538767, 673.98758192336, 678.146275295832, 674.327570970371, 672.304738883504, 671.248813340639, 670.791084570362, 668.574373710704, 675.653169100059, 668.635465602904, 670.182551721657, 672.126548762477, 668.476643482204, 671.410129313366, 671.814624059056, 678.563364286421, 674.301179845783, 675.836451549329, 671.308248597784, 673.965229906428, 672.701947352844, 669.422136493199, 676.206957111501, 674.878187231699, 674.043460349515, 673.891064506042, 674.432474716067, 673.79830121589, 670.397470689702, 675.34967310497, 670.923498893596, 676.064905955563, 670.679210640725, 674.170255784274, 672.964500675694, 669.897135789684, 669.588565573009, 672.586584773274, 672.790604404039, 671.691259278918, 670.56042052159, 675.466501117405, 668.645426313122, 663.485479338938, 674.194369003606, 670.049834325151, 669.940833626894, 675.802355021911, 670.433241443923, 673.323638415511, 677.24445206781, 671.241724302205, 675.698758778478, 673.112524008914, 670.550010008654, 673.57250619805, 675.207340011512, 673.088982251163, 674.589067683947, 674.466790146242, 670.503458863088, 666.827200088625, 674.814333086162, 668.4249303937, 672.107179884059, 664.796782267633, 667.939980368162, 674.863504672526, 679.427347390886, 673.546841580716, 674.472190100848, 671.659786155711, 671.290013579676, 669.021354560528, 669.722359758454, 672.344295404467, 669.093897852327, 670.179826544271, 669.922990938167, 676.367147946792, 673.390648327803, 672.947936683788, 674.459875059956, 667.136068188988, 674.221568174518, 673.571770124546, 673.035318840217, 673.549021166648, 675.351306912899, 667.910618529115, 674.349223501311, 675.011681170166, 678.510809475293, 669.469306953984, 665.238731824123, 675.273412525671, 665.588574950866, 673.774946247105, 677.492946187625, 670.226899480501, 671.826647129295, 669.017940271679, 668.651423389062, 675.708299114016, 671.775858864325, 671.04624129565, 672.6007726811, 665.696788686443, 672.770182088865, 669.967009611558, 670.795939147701, 678.022882928573, 673.489308546941, 672.112866430489, 671.718682422069, 669.408721579285, 671.159171951238, 677.245638612697, 669.858909973546, 674.090669102605, 671.294876116179, 669.351588198657, 670.440248559167, 672.4563266076, 667.476831005219, 675.465480645884, 669.796453013995, 669.412576428481, 667.816288954131, 671.243618121736, 673.994492643851, 671.504462590707, 672.270290920867, 674.959703116236, 670.3788060979, 677.187834018926, 673.354044350478, 671.12782994589, 670.81566115187, 675.907467769964, 665.543158856541, 674.011277489133, 672.016058459868, 668.883246111758, 668.857005694006, 676.020490029123, 672.84752138001, 675.617012147997, 671.278312319522, 672.175162859129, 668.922142157941, 670.841219676433, 669.972277301719, 669.5778077344, 667.673749163512, 666.085984651208, 678.304327191759, 678.490809039432, 674.951122802172, 675.156988439008, 670.546572046516, 676.651195209924, 670.559411192603, 675.192306930927, 671.516038991595, 674.186729855726, 672.133239745336, 667.662058711315, 672.23542069844, 671.210513028616, 673.291567566188, 672.520918899102, 670.384271722134, 665.510692162185, 669.33675531209, 665.851646753269, 666.766384391224, 670.057564692767, 675.996199184374, 671.701818642372, 672.145594739719, 673.569992505004, 672.32220361433, 673.622383105073, 670.239727870096, 670.723249228186, 665.197138016211, 665.971143513174, 663.576124597571, 673.917186712999, 672.120391829089, 671.333604654067, 675.440184596812, 671.605387243031, 675.942014379107, 671.111856996883, 670.573360915528, 669.708776683026, 671.399746622766, 675.03272977874, 669.71987578435, 667.211188257454, 676.546924620505, 675.302848295939, 674.499762202623, 668.808559921061, 673.206631371276, 668.60918067994, 666.882016328006, 667.094671793138, 668.706512205815, 669.087831695675, 673.885537379606, 673.143742835043, 672.777776084491, 670.061514868243, 676.433055286932, 670.134403157647, 674.195649026385, 674.905818138216, 668.382589424369, 671.051937559272, 672.382073101097, 675.782872684826, 674.221655960666, 666.356646793833, 667.213221451616, 673.584465690545, 673.084447975731, 668.921122774084, 669.976501567709, 669.669078968392, 672.097549333935, 671.513754481434, 670.758825843572, 670.814764761064, 670.272756191091, 674.985308242729, 671.951880451983, 676.589628086255, 674.479269657174, 674.93380325428, 668.797778697363, 670.03504660503, 672.505218950486, 671.525784534551, 674.052014352965, 672.33837580184, 667.759672109053, 669.942672371432, 670.287221507577, 676.178377293398, 673.515987686701, 668.526588721668, 673.170249325537, 674.756721552257, 674.14287844353, 669.498775088627, 676.642189114598, 670.064029296324, 672.658916372059, 668.150282317423, 671.965705175275, 675.708135774549, 666.619459540534, 670.501121543812, 671.369183998541, 674.066101315663, 670.694476511094, 667.089660495238, 674.084571480309, 674.644157935131, 673.674436345499, 671.606581545586, 671.107601982434, 672.731122130221, 675.283362797137, 672.821328485803, 669.10013751365, 667.512209799752, 672.350373967328, 673.257502395707, 677.654800621431, 671.938520905939, 677.978317844252, 673.614112941178, 673.272150696918, 672.39524208566, 670.120849076764, 669.535108999357, 670.554913055011, 672.280710073131, 668.259276345459, 668.825818677778, 674.491277414926, 675.698744034138, 678.518154620537, 670.303950555495, 673.357438422126, 675.481752159148, 675.418425601214, 668.008102728234, 674.735185980095, 676.281776573634, 671.629636678296, 672.730681648874, 675.622978934155, 674.654471163929, 671.483843659717, 670.057789074321, 671.718395505514, 668.89499383744, 675.958021260605, 679.121083413079, 669.817503314601, 672.512166027932, 673.500920033052, 670.921508107826, 672.227356514982, 673.180841824285, 674.884103386165, 671.258717310931, 669.495392143696, 671.444617380342, 671.331100568835, 670.911017041256, 665.885587705071, 673.38493670253, 671.02228950244, 668.824350898998, 673.358040405193, 669.727921774587, 669.189118984825, 673.240959506423, 670.833131819909, 674.263314239855, 673.583180297163, 668.274422935965, 668.951026719676, 674.968625457296, 669.421343842946, 674.986873118729, 670.052700342713, 671.211595879995, 672.605608354854, 674.720098420368, 668.957389189966, 670.648900560346, 667.499409133373, 669.784532136237, 672.953051645424, 673.488281438959, 670.481373386659, 670.200574084063, 673.213491687469, 680.477610606711, 668.745179533721, 668.493056843278, 675.826683322454, 677.596646231782, 673.780618008055, 671.52411330458, 670.136437039648, 671.373620006299, 668.06577170383, 672.224998072008, 673.826438120669, 674.383067945274, 670.476382859531, 673.30830788613, 674.295496955562, 668.462270638478, 668.433886097276, 674.754233143383, 674.264486445571, 668.88108900238, 671.757560729836, 669.465155889528, 669.915155131773, 672.51697125261, 670.03328166123, 672.836654024792, 673.186042820692, 673.118715706604, 675.578612505265, 669.77758703179, 672.584044220935, 674.329614846677, 675.218878176272, 672.889608169388, 667.632406155154, 670.164008484261, 672.556281258799, 672.51050772095, 676.660237966424, 674.140766712021, 674.615733697608, 665.546690462288, 671.268767867375, 676.041511669557, 673.861967794633, 674.90559930665, 671.87602344765, 671.323810563436, 678.526713447022, 677.643328918481, 673.930133813, 674.610822726848, 673.162179937114, 672.016771051931, 671.454180364581, 672.104098752269, 671.351844497584, 672.145481354625, 680.415889642413, 669.538722312672, 669.438998179278, 675.307901906279, 670.29675592, 668.691795316088, 670.810646225916, 672.546203537684, 667.776110269739, 674.760176433627, 666.668794960074, 675.268384681535, 667.055866439632, 669.099504768536, 676.338944367759, 675.830586113494, 675.456405920532, 675.920280760206, 676.126604483902, 676.034937764995, 669.943660607795, 672.200547411839, 674.386154103375, 672.138187843821, 675.37183761546, 671.939455955458, 672.531844860598, 670.925126233124, 666.566439040816, 675.954034185021, 668.584255153277, 669.4889482781, 667.936986608244, 667.516927556312, 677.13089473637, 673.960571272477, 672.501641139535, 673.498762363229, 672.04398758013, 671.088190235176, 670.930788442765, 668.687954335782, 678.367061806168, 676.82687128392, 673.773655505311, 670.915084798715, 671.127002973546, 670.682366688305, 675.271132508303, 673.445207948139, 669.06567547484, 677.640017162665, 677.286772868922, 669.881316275148, 669.490679616014, 674.355044782622, 674.700452565844, 674.774627960593, 672.928154192338, 675.826089488308, 668.555610393988, 678.201932572184, 674.884186426192, 670.290304620103, 673.652190631454, 678.730766832416, 669.004255497184, 674.6290371063, 667.687463957951, 670.058541798323, 670.590766036561, 668.294065227444, 674.564281648472, 672.723628227173, 671.786170838923, 674.165707265655, 671.30412909206, 672.818382045335, 673.999982612836, 671.005877944788, 670.043721807816, 677.501289843177, 673.151404679274, 674.864987566176, 674.174270681854, 668.104694680417, 671.772074995696, 674.262104339789, 671.154176383056, 672.65127132625, 669.586955529184, 673.684248246355, 677.657696276338, 675.21944285728, 673.554227443141, 673.278987452036, 673.596062934319, 667.080031625836, 666.036663697883, 679.296019710978, 675.05097833739, 672.083250094967, 672.668332070094, 666.234897963756, 669.748908156737, 675.838395780544, 671.789230233796, 678.592923672972, 672.18335381512, 677.124100326325, 669.078326188737, 669.93245201168, 671.069984778499, 679.190811165183, 673.055288289049, 673.772290283999, 670.869989550784, 674.71004894114, 674.924762730591, 670.57320584995, 674.051372203501, 671.727641652355, 676.255279875535, 667.654506408973, 674.539983363861, 673.484616189063, 674.936275251965, 676.363945608349, 675.2389041036, 671.920193740618, 669.855985732781, 674.931085135183, 671.823832756841, 669.646908327936, 673.263642136299, 672.892879597224, 670.154464003696, 670.337578014257, 672.080504187675, 670.628338702345, 674.867914256874, 667.169901846857, 676.90203374584, 673.000245109894, 673.154853053869, 672.798882486907, 668.802878169629, 672.25798101411, 667.946098709608, 669.274421527042, 672.742467268652, 673.087817809664, 672.328927261445, 674.444854863153, 674.483320133511, 672.735593803108, 671.651207178874, 676.113112717892, 672.862224561606, 673.009898399432, 670.63432918202, 666.019991844109, 671.898261344005, 667.733821748969, 667.407427413816, 668.00787021106, 670.173731572342, 673.859509819823, 674.891325791849, 672.753531032996, 673.542457905798, 671.020176490443, 676.326520357616, 670.341465335958, 670.33817405015, 675.677127113894, 670.658024043848, 671.745533354711, 675.265025184318, 672.937862542847, 674.52908316797, 674.243856816195, 670.937343826797, 668.979193774078, 674.833121495508, 669.084911860203, 678.626195352377, 676.30333311928, 676.141995986124, 672.195680114447, 676.040988460237, 675.969136972482, 667.875179643119, 669.478415835917, 668.664977119012, 674.244215500851, 674.322835135439, 674.458053493528, 668.485922941879, 676.40750668279, 675.180824487371, 671.689072056726, 671.597010557931, 673.147286148047, 670.422671868209, 669.76408202064, 672.869839182555, 671.473551517764, 672.959918640218, 672.661506589287, 671.556253884333, 675.309566174439, 670.265797538684, 674.724878830668, 672.61741637931, 673.632149866811, 677.507342753174, 673.064343908376, 676.188855788038, 676.126191305649, 674.579741595088, 674.115357540583, 672.404308752593, 667.615568640892, 668.667064344427, 666.642648205667, 674.989937520711, 670.635146004817, 678.571779378837, 668.436001438089, 674.34708441068, 669.428832444978, 675.883332294658, 673.418845580706, 671.222000653301, 671.454504096008, 674.54894760137, 670.94386364437, 674.980727447916, 667.243180326215, 671.990032674798, 670.226791379631, 675.486521566704, 668.480777825396, 672.791442707342, 666.975952366898, 677.67487277004, 669.447479177698, 672.282535279477, 667.766560954005, 679.721595588743, 679.35597659676, 667.34838068955, 673.810605582224, 671.345713257698, 673.541049134313, 668.879428521793, 672.313594597774, 675.884828308477, 670.474209806686, 670.497763029526, 674.616807994565, 665.682205667197, 675.221835474178, 671.668945437435, 672.67988665125, 669.769241197107, 670.895751331866, 675.158991840694, 673.561120962896, 671.612104819746, 670.680820311902, 672.10018759158, 673.616426773615, 668.532200893835, 678.157900530047, 671.306015809733, 670.260541826338, 674.002891820775, 675.35114429552, 669.59823377516, 669.749029187146, 674.319445915696, 670.881531642611, 668.291962317558, 671.959940162937, 673.910698470657, 670.589194102159, 672.975637877358, 669.757963900199, 671.843796981144, 675.178931760482, 672.6752707424, 669.446246834733, 668.974701648811, 668.771659756469, 670.042456617131, 673.561839027364, 674.179261583252, 672.04057280079, 673.118693500662, 667.507944222766, 674.682808860372, 671.553342724637, 674.236048815819, 673.415328193311, 670.652957611997, 666.09129973983, 676.150508621002, 672.795039276521, 668.679322242098, 675.701528642114, 670.560872908448, 668.435193968988, 671.538790365687, 670.983868335844, 665.948374179326, 673.449716063637, 673.99077500634, 666.822610875046, 675.088217093532, 674.759819800099, 669.406371889904, 671.417666256991, 677.048739997268, 668.454581037366, 674.133191193453, 673.793209979046, 675.859275043976, 676.134297106545, 666.793904190744, 675.077289940753, 671.045153151251, 669.854407960179, 669.259281661053, 667.756895667758, 673.484999489861, 674.282402129853, 674.422683533729, 672.158936033293, 677.075054698686, 673.453958862293, 675.579376740241, 667.29998213201, 675.014256147103, 670.484940465269, 669.680227427569, 672.843226282126, 670.875486059476, 674.583193971375, 672.542341298864, 670.956638941027, 670.354992290268, 674.709789138405, 671.465475904627, 672.576498542426, 677.554445734194, 676.494414788465, 673.206165362959, 678.21927937891, 670.562881297853, 674.843099939924, 665.13057823006, 673.440443750045, 668.874080151501, 674.170229323454, 672.838191183267, 674.394996269715, 676.84792823105, 672.477096494744, 675.966565503909, 670.545505609333, 673.276352031964, 672.783708271471, 667.862649798685, 669.857026053261, 673.834134363828, 671.657138149419, 670.43298423812, 668.903841036149, 667.986989343229, 667.066732392653, 672.993323973053, 672.006969125385, 672.355373538396, 669.934269426645, 671.360783214757, 675.04600453758, 670.401134038297, 671.770090438483, 668.154260238693, 669.45907300533, 670.069218068513, 671.61273997174, 670.05121613419, 672.946126982527, 673.098586161101, 671.702321256705, 671.428716423459, 670.756115265496, 675.548569665942, 672.805858812987, 678.724313339407, 670.541430747215, 674.642717524317, 674.392611505196, 671.881688027443, 675.460576000233, 671.879650228188, 672.108877610983, 671.651968919753, 672.686614992798, 669.343228406506, 670.611146127942, 672.35412340251, 669.513409957629, 671.397751709368, 677.898775566421, 674.589463959779, 669.422545276455, 674.11459391372, 677.096413937723, 671.939615699778, 669.217839307656, 671.55783697215, 665.815631313071, 665.34554428876, 670.667261375354, 670.339604231935, 671.971522202498, 674.477538287563, 667.564082225402, 673.246075276466, 667.349067370546, 671.074793292698, 674.154700213468, 674.834664038129, 674.724049794812, 674.613221658886, 669.513565748991, 672.73038994428, 674.693564317545, 668.5314403004, 667.66571587644, 668.930535806351, 672.254561575804, 675.109886783551, 673.615417238756, 673.708305941645, 672.951510391389, 673.886191136807, 675.479712798329, 674.444516321336, 674.825830363496, 673.999846558724, 667.401900153007, 673.189735943095, 675.385688903335, 674.236815661237, 667.952716654992, 671.754222483247, 667.088228308708, 670.00760227575, 677.866703595298, 672.511714442223, 671.806289544698, 672.548899934185, 670.461223798728, 673.29622880462, 672.6607537291, 673.526433982315, 668.370102680421, 666.543493316217, 668.685113941787, 669.878023631254, 667.74539515611, 672.485296009209, 670.70154660371, 675.125153120499, 671.079450867994, 668.674567861949, 670.879788461324, 673.71755675459, 669.5696992052, 672.058391639934, 673.385194717091, 672.407275884722, 667.799070913298, 669.753915671212, 674.757366392908, 675.65133538611, 671.764034700558, 673.576159043036, 670.436127770576, 667.103090576573, 669.343273426426, 670.460141026593, 671.941481691731, 669.883249975148, 668.606987613207, 671.850750499039, 672.618128335942, 672.295382521986, 671.851997675477, 665.717346273039, 675.037642756978, 677.004800267313, 665.211812110938, 673.142667377769, 676.554397439465, 670.016199300387, 670.275130496219, 672.301473744559, 678.094299986709, 670.584878039216, 667.653483706711, 671.266639634408, 673.254500093118, 669.801115544073, 671.612672266143, 673.303797265089, 670.842586063385, 674.286093294843, 670.911997354077, 669.150802830524, 674.30390752612, 674.022026933572, 668.732260992314, 674.595980604988, 676.404050664983, 671.801302353958, 673.127911897859, 672.501199193263, 676.534301281217, 672.604401125837, 672.871720475056, 670.646283035594, 673.743633459661, 673.175847231625, 669.016254510478, 672.476547966792, 674.36806015787, 671.313632547985, 670.631188484766, 672.975931644667, 671.530499043027, 672.44381144448, 671.457134972532, 673.486953045757, 673.100051737233, 670.753278872914, 669.739178648825, 671.784335020061, 673.807552394804, 668.586335251746, 676.252976606146, 671.95939708428, 673.466184171044, 670.647562377815, 669.895737647394, 675.375488538882, 675.995762169936, 670.782138508521, 671.410839993656, 674.479370991175, 673.595276922841, 669.287798706349, 674.687292461531, 669.541153160705, 671.984577460802, 674.12232990969, 670.135196783241, 669.398566242981, 668.939812103898, 672.158396573938, 667.337489023255, 672.183478879421, 669.981002320094, 673.088550012729, 669.979387532441, 671.268405740869, 675.463188668403, 670.625717959224, 669.947589953012, 671.11336000047, 671.295700433578, 672.351017484711, 679.573068930773, 672.125598874684, 668.906412061752, 675.277657007405, 668.90334072505, 675.648315202203, 671.951660665596, 673.661903397749, 674.887761970291, 676.461830784101, 674.974163677405, 672.720258634281, 673.244488367178, 671.733711706032, 673.03579897836, 678.462499526249, 672.344434876064, 671.074411095702, 674.707196493842, 675.685391659088, 667.37385885023, 668.438636838753, 678.562699174219, 672.178374071063, 675.910667709504, 675.572561530194, 674.504660687795, 673.73107444237, 674.713531346448, 669.318355852447, 670.719920457472, 669.486976191939, 668.256821048104, 675.313041660365, 672.728531275237, 675.609341272574, 669.451975521874, 675.736884435534, 673.783518226371, 673.364980778338, 674.377721731802, 671.488435422893, 674.031651357404, 675.781816658375, 673.302300039947, 669.500680588167, 669.869101843305, 670.839699844357, 675.890515797542, 673.627013241354, 674.225074323046, 671.850567444842, 670.6368314995, 667.730328463039, 675.180347228283, 669.011445224003, 676.270766424915, 671.91068186976, 675.422368178356, 674.586874478524, 673.46401244316, 673.672615480684, 669.448168524547, 670.905199094446, 668.9345029239, 673.459936233936, 671.924690254788, 666.67374103377, 670.711093194017, 673.469527899328, 673.558501246801, 671.762212971762, 668.999243212473, 669.7254572842, 670.063030261974, 668.777961898821, 667.059375823156, 669.491033885396, 670.673263134183, 674.023729040305, 674.411674662338, 671.624104922529, 676.591793735141, 667.217485067906, 673.21125036716, 668.839699983799, 668.727304137542, 671.602867096895, 670.638450014266, 674.082301970403, 669.223045940554, 667.217601585467, 673.501566861833, 671.63333526862, 668.36381769124, 676.910071207936, 673.546638411099, 668.881365908071, 677.935939114198, 673.398191791744, 670.752426996347, 672.455713378593, 670.980635199309, 665.488153792622, 671.98595473766, 671.597016999757, 670.178431953725, 674.996047695078, 676.217010449183, 672.017084056795, 671.652870906935, 670.333855788511, 664.496767402084, 671.398285944733, 668.274133086871, 673.952054360075, 674.504313853864, 671.233659133892, 670.799664439625, 663.432394396512, 670.754702410584, 673.394538382748, 673.515168819703, 673.598327289813, 676.969667444966, 674.943817723893, 675.215422565422, 666.630254720635, 671.330100946469, 670.136874972392, 665.412385969041, 667.336490224419, 668.949223464315, 668.369022359862, 669.599087967, 671.36668061165, 673.898241114484, 670.939184327652, 671.85591062494, 669.494443062719, 671.644760802769, 668.989093691081, 670.69890361199, 668.045728095483, 667.261854965788, 667.986821702794, 672.00650257572, 668.848522498914, 671.032388734398, 677.31787256925, 677.926417394438, 674.211047347641, 676.727701817921, 664.755532591325, 671.713170532658, 674.766342933985, 672.172692801752, 672.163780467596, 675.174330827427, 670.708683716163, 664.501341608612, 674.584451375927, 673.228944612002, 673.999058900179, 675.142873874551, 675.803011428587, 672.903466750921, 675.963957886067, 671.641230187633, 671.589133795935, 668.07616048518, 671.258880844419, 670.030591118086, 669.291476962281, 672.304347588406, 673.754996661959, 670.926098024967, 673.005553302012, 667.431306995974, 670.460179321624, 667.510959176127, 672.143300122303, 667.019300399772, 667.70414275075, 672.224847771606, 673.229340250066, 671.154120377225, 667.67377256318, 669.402397656014, 671.427217209512, 675.713148955847, 670.666701262232, 666.726063235245, 669.749235130852, 675.811626544544, 672.712645716184, 673.35490898968, 664.055394388407, 672.832870300448, 670.42308492498, 671.077010207713, 673.238246257091, 669.814952730096, 668.048318738117, 665.99627795511, 669.537318790657, 672.746197344271, 676.789623738734, 673.368534330406, 670.790067856236, 665.062383364417, 670.484878101928, 671.596463568019, 674.502113039879, 677.983556534446, 673.624882094457, 668.918764132012, 670.021574924447, 670.685248731067, 675.971024721672, 668.650256663602, 675.034149283393, 675.037543116355, 671.591035705009, 676.5380236038, 675.771636830177, 671.614187969106, 673.672719840581, 670.863811272578, 666.760272213213, 668.666989344099, 670.250754613385, 673.965317913653, 671.629949941532, 670.733442544497, 669.745846048476, 671.448824035842, 673.148890178529, 668.07821222596, 668.371853492278, 668.084356075698, 671.907631677902, 669.828725498564, 675.334683034443, 676.7275193243, 668.123144121328, 669.480056952971, 676.895028258648, 670.225557032975, 669.048128014968, 676.27460585103, 675.250197910717, 670.175394866723, 668.779203111186, 674.859231381093, 670.285991534959, 670.456159519352, 668.583437349162, 676.802172307582, 668.493475307411, 672.261026524197, 671.089663224383, 669.813756116426, 678.009700808282, 669.499049481277, 676.848338011271, 669.70145550605, 672.710047878301, 670.440425593567, 670.343130868539, 675.480817991349, 671.538673400161, 666.269560095765, 677.691571032931, 680.611471116836, 672.120516923981, 671.89448140953, 672.936763054339, 676.441923352116, 673.990784019037, 671.546835241689, 672.27194358818, 677.163453955087, 673.486802889602, 676.171214038787, 671.936239864829, 672.950212340128, 672.817761293457, 675.123229532356, 670.320674367104, 669.561742571599, 673.960224898659, 671.943252353303, 670.806232117406, 667.431408152288, 671.246784715088, 667.129895379132, 669.346067621516, 671.617347718897, 671.680497157257, 678.788345905536, 673.384958778939, 667.868104389107, 668.005304695848, 666.517567618094, 673.897423999036, 676.880676509837, 671.692952692348, 671.08557691247, 675.877203962243, 669.405171888953, 673.880577052177, 676.187888545697, 667.47460586009, 670.660322777312, 671.813272400271, 670.621839573055, 679.096910043568, 675.116289052871, 671.648331630632, 674.774378744621, 672.605500794374, 669.901795126238, 677.339613696937, 672.741092782099, 673.925288470006, 670.863322807968, 676.297582185584, 670.355381256622, 670.541283421566, 669.540921143135, 672.396603201185, 670.002959716189, 671.348556842993, 674.80732198404, 678.923023587158, 670.236868752969, 674.116407810258, 669.400107864983, 667.706363031352, 667.046915281445, 670.709699882895, 679.424697037093, 668.81636065829, 669.890570610979, 672.023736739881, 663.857829234215, 670.913612971042, 665.929527317747, 678.669131571475, 667.708541266147, 672.54660214448, 672.669397493473, 677.603314617609, 672.606867032054, 674.401819496203, 676.252163040285, 673.646214665255, 668.989386165905, 670.883492946063, 674.990825919826, 675.935856380062, 668.496275647777, 675.796873907025, 671.797729755006, 675.015451214854, 672.279340869674, 670.515852197541, 672.209693953417, 672.251556674848, 668.578401698804, 673.026961955157, 672.455091572016, 671.605002748746, 665.186346498382, 669.782737030913, 670.049979346192, 674.26321410493, 671.382445236688, 668.768057447537, 674.929868173663, 671.083281695605, 672.356451862231, 671.429585000253, 670.288755282488, 670.536457473637, 672.712359276753, 674.196135756759, 670.407371553266, 670.318218926824, 667.555482768737, 671.37652254134, 669.026491886009, 670.4402404456, 670.588549501066, 675.645022532913, 677.074350507331, 675.579638363899, 671.266545079484, 671.225809091161, 667.472997853331, 676.606258127636, 671.022799777165, 671.825898765774, 669.176844612118, 668.395514022938, 672.592708097657, 672.879901721572, 674.856527745144, 670.676848161419, 669.711265397437, 673.748144031891, 675.215386675626, 669.10638700291, 672.634763450394, 667.460695465267, 664.287126850886, 672.564448969314, 668.344820135796, 671.888776244908, 676.24298960447, 670.455722201578, 669.226436054963, 673.981289555819, 671.821980685872, 669.17724030564, 670.355887324784, 674.029895123319, 673.749999273534, 677.082042700779, 665.407798322063, 678.01318655572, 663.126454162162, 677.120790257, 671.785596132614, 671.791998259992, 673.746089621518, 677.06144489681, 672.634050400435, 672.337290510416, 674.567255810209, 669.209187244282, 671.647075832561, 672.836420516317, 669.076009803615, 666.152318485178, 670.724277389469, 676.570426703794, 668.373738968854, 668.778304831838, 672.620947796255, 670.853118362492, 669.889040650913, 673.56595896431, 667.592897466306, 672.233981005194, 673.306565701614, 666.4728759483, 667.887981819802, 666.313677621966, 674.782184236584, 672.59955074507, 675.856442504916, 670.785672100704, 673.449363846885, 672.672332831363, 672.666756291515, 670.987714103269, 673.409742347722, 670.864699501725, 673.529251598273, 671.179612747112, 672.176641629501, 672.112794774468, 670.560512413592, 669.104247173194, 670.064307389168, 671.790719148314, 664.280628090143, 669.205073331788, 667.798023768477, 672.256874444464, 675.832826450379, 670.689505694559, 672.44815617856, 668.368246239529, 674.265407051509, 672.814653386771, 673.743605882795, 671.828177433156, 669.497748917674, 669.613101679379, 671.19997126419, 672.989922329274, 670.701017161715, 674.60635009314, 670.260922391682, 675.902117715787, 671.43522050242, 668.764612661644, 671.031282841237, 671.331185988589, 673.235958677835, 674.851812275918, 668.238916008635, 671.172469526329, 668.888467067662, 671.321841677072, 669.281965991825, 675.429009179217, 673.034503319592, 670.616403297695, 670.546965359466, 673.931159628578, 670.437299067513, 673.859251765791, 668.384195929307, 672.177045075752, 670.89027042387, 674.010135361654, 666.574332230176, 669.07218347272, 675.730274877138, 677.365224527323, 670.651900572249, 666.84617549609, 675.432796301662, 672.020301524271, 670.528142108188, 670.801108247425, 676.756482810855, 673.151444044312, 672.201396770813, 670.870925574312, 678.876167778591, 673.065953836391, 670.670985612644, 669.018242884728, 672.892540688507, 672.592169141327, 670.932063061377, 672.314289891919, 676.006328412994, 667.638364946175, 673.851745332714, 668.991015626484, 671.498195479324, 676.098234421729, 667.897684020317, 674.845385289532, 668.460268233951, 674.260975271808, 673.298458784826, 668.177122020479, 671.983924168229, 677.2268605205, 668.235398132493, 673.550894567589, 669.208628456342, 671.842842726669, 671.765377548395, 674.575265071774, 671.011948428268, 673.510087550778, 670.253208957019, 670.68817332635, 675.341369003348, 672.813857582586, 670.403129760368, 666.393040536333, 675.717751742294, 674.93422428525, 673.038519840452, 670.942703017224, 670.126285408756, 673.675355068827, 670.792882532199, 675.460656385534, 672.231284864986, 671.410104626199, 674.365382502936, 666.251318217061, 679.015770589405, 670.07669930636, 668.436638065778, 668.376561767399, 668.013397939647, 675.041998580043, 671.781387275073, 673.844101760297, 674.517923583716, 673.430111783634, 674.194225659825, 670.801633962987, 673.222434180002, 672.402015743621, 669.542312041701, 668.055013976974, 674.773690709869, 674.606509903058, 671.799496998967, 674.517438264539, 675.783458242674, 669.719138876206, 673.52886627191, 667.440863182489, 674.363404859691, 671.483359835057, 672.555913265823, 673.857195784075, 671.020511575543, 669.997490374183, 670.85011472027, 672.728336497687, 670.600612805695, 675.121624301069, 669.549372218116, 670.731085114076, 671.634090707487, 669.493885677231, 671.252933258852, 673.905985921884, 673.097088735813, 673.392483508292, 673.667845313057, 675.701954587545, 670.346845213248, 667.82119056229, 670.138382680063, 672.274867909344, 665.979328142935, 669.957704919316, 679.111034031507, 670.078320353863, 674.714811619385, 669.421853749529, 672.663958406727, 673.95267392926, 671.000856819985, 667.722930370786, 669.475192843732, 669.450661189497, 669.143136335359, 676.313981871946, 671.634351999393, 671.190756472074, 671.966416835023, 675.129678862632, 672.349470339066, 672.453253672092, 671.723703853033, 672.198556078359, 669.965582748252, 673.635804637405, 674.676688917166, 675.023883261621, 673.564445089052, 669.289589960271, 671.56882497529, 670.025070353733, 672.320365533159, 667.642175548557, 669.355581885451, 668.544157187644, 677.040488881356, 673.7573274999, 669.808315984279, 672.725894387585, 672.806596932044, 673.324704955307, 670.202523246298, 671.597559527642, 663.487956375964, 673.817935052951, 675.980176146129, 671.275573071736, 668.766345349991, 670.062122773764, 671.043824279707, 674.419234754905, 670.410594353752, 671.156727645818, 669.113885791847, 665.916972375007, 668.41874273516, 675.923396872737, 671.04806066575, 667.827033024582, 673.633121198109, 667.268416677991, 668.813090256933, 672.092587416284, 671.160364621004, 669.878701088719, 671.959468252374, 674.023921528133, 676.904771077385, 678.927156155234, 677.55792299212, 671.328329355762, 667.920715127552, 669.903926725294, 673.539568457695, 672.147687511143, 673.018482700528, 669.619083838629, 675.804198997688, 674.476204006108, 673.732521011728, 674.140937090369, 670.940220583267, 673.089474815666, 669.832069552066, 675.842382322601, 668.000977403624, 673.050885310246, 666.219433504479, 671.289939581735, 675.287673351264, 676.331853004742, 669.4798347516, 668.564514006128, 676.810664177835, 680.162292703286, 673.057960331751, 673.46254236151, 672.541556545295, 668.721032455276, 674.929054893624, 674.915177742912, 669.736001736061, 673.760754416349, 670.656675765412, 670.081593632402, 671.071595623114, 667.74054837262, 669.80858491376, 675.968242890193, 678.917031433239, 671.659522948908, 673.315530481434, 671.0275065253, 674.917663832524, 672.358903123701, 674.820767598718, 673.642612716244, 666.094322831648, 672.025990799786, 670.197654078137, 671.14919107713, 671.587409934511, 671.366351518174, 669.781083932201, 674.571901575158, 679.868311041395, 668.091849916269, 665.903524784185, 673.16691133976, 680.000248283703, 671.277711860761, 671.618424705832, 673.384493873504, 672.518984809678, 670.47073984013, 675.991598463862, 670.329585957531, 671.625318384663, 675.402476109939, 669.715961268328, 677.811216392182, 670.310606910463, 676.235526349554, 671.907270127243, 670.838321310346, 671.547170236027, 673.513145090924, 672.989354136768, 670.537796099388, 674.500981843778, 667.193136645541, 669.384612905926, 678.749617942224, 674.30248607978, 673.541912515998, 671.475611563423, 667.439416582051, 672.471418527067, 672.500798836516, 670.711361049941, 671.421923300472, 667.525742876791, 674.028423434296, 668.663259399223, 673.20862228673, 668.350993986512, 671.210313454689, 676.696316891228, 672.888398777904, 673.527021545729, 667.480129546997, 676.043658432822, 666.813161631092, 674.991999275864, 672.869080265908, 670.494794602101, 673.992408798906, 671.690565408156, 672.112778608476, 672.078635469465, 669.915996307722, 679.69003952256, 671.646594510801, 672.013948889734, 673.134501298852, 675.870418317391, 668.648193454173, 674.899029660543, 666.763969164519, 670.357624680049, 671.084660171124, 674.175930764343, 671.933283751759, 672.246517037097, 670.144435654803, 674.15626026539, 667.076851268568, 675.035347526964, 669.114161875343, 671.964374936736, 669.870296382633, 674.078075975575, 674.551336935953, 668.487153347547, 670.777856933283, 678.406837458949, 671.714601938465, 668.604344651172, 668.938346278806, 671.691047580613, 677.73823157028, 678.361583130111, 674.199038681064, 675.973540255713, 671.035347836601, 675.988258308159, 676.036665064077, 673.728545128695, 673.011441463276, 678.701440590321, 671.112241265942, 670.03779266766, 671.350484647778, 674.736925567918, 667.237611499667, 672.944790443384, 668.859898246294, 671.341374628539, 669.740866019739, 668.901051607745, 673.1149177368, 671.346141335738, 671.716288134358, 673.143433803818, 673.045263612994, 669.133184889243, 671.876596658985, 671.959781167263, 677.060891417415, 675.308588657325, 673.378918610739, 676.82909070004, 668.118256479876, 670.35888026699, 672.57825728347, 668.804245262137, 670.118506241452, 671.237965099816, 669.988343074085, 669.962280391683, 672.752553195534, 672.010476476754, 667.930575588407, 671.992532230188, 672.9264205221, 673.647769653354, 675.777311497259, 674.952662345321, 673.625892796042, 671.148161771097, 675.556927700759, 675.884598751795, 672.161534620726, 671.929622466212, 672.274720551887, 668.126452973896, 666.081059558097, 675.359607281291, 672.164865395447, 671.619805818939, 667.865199885569, 672.288603943451, 668.73216257922, 672.071301643312, 671.788980098249, 675.859089152505, 672.198125134806, 674.308692166422, 670.530317172654, 672.914652836611, 672.564587547084, 675.775471103874, 669.750573315214, 672.850612198311, 675.640887032458, 674.283413026726, 675.896758784289, 669.129916112675, 666.906028414863, 670.17877135341, 671.235739109737, 670.938677613055, 671.689551185639, 671.734244810542, 674.749325385611, 671.799170000548, 670.408506100333, 674.691113691919, 667.636826934697, 669.895347590932, 675.747300253255, 668.447995694263, 669.329905770449, 670.486863789902, 671.465043042413, 674.800925003412, 672.472209205631, 673.635885582361, 672.316696085665, 671.605691119323, 670.384154685733, 667.738766924118, 667.512079329089, 669.671736875539, 668.769099891968, 671.871573965566, 669.34416066745, 670.91622104509, 669.277334278668, 672.246417876921, 670.421125578364, 674.367157029517, 675.962800199922, 668.150005411799, 673.634494873602, 670.924651483835, 673.885232076792, 669.387894163196, 677.247982619783, 670.638223372662, 675.737426560753, 672.843199979591, 671.909073183811, 669.504469703071, 671.402412629092, 668.564897472834, 676.554194494962, 672.86859234513, 671.483215211155, 673.184734906859, 673.53307577635, 673.32926747089, 670.455448732428, 668.076942150853, 669.830958912617, 667.718434556192, 678.486597866432, 672.458086299169, 670.16496803487, 674.668494398508, 675.458053896569, 671.592166524083, 670.275234203468, 671.773682441388, 671.658579971893, 672.513188260073, 672.298823920314, 672.204822005411, 674.715072068524, 667.723752892332, 674.328211365135, 672.920609078896, 676.536836400624, 670.61705777936, 668.955398725334, 669.07756207552, 671.13981730269, 674.445697062043, 669.813552564086, 672.847038401731, 674.378956789483, 678.960174602567, 673.008855947654, 673.742155661885, 673.723465657726, 669.210166722389, 675.231993466793, 675.395139532248, 679.218374100142, 673.550736283395, 673.650432419413, 668.156036853756, 677.625504233066, 668.089361427329, 673.789258366627, 670.50304108798, 676.270887018472, 671.976775502158, 671.152971821082, 676.44598498884, 677.05260565161, 671.522685085153, 669.410182560318, 673.125747292744, 674.967091092266, 673.420937707435, 672.856758830399, 673.396524587132, 673.725797339622, 671.827306575987, 674.46680350217, 673.141784271415, 675.73772285211, 672.966790750351, 676.794815336526, 672.433619635918, 670.201968624824, 671.292494408271, 674.258595489648, 670.720152723877, 675.11981640063, 679.586645197507, 673.191812309148, 673.372519491473, 678.432267107945, 669.077456608235, 672.128850720349, 671.666832555495, 672.885741003315, 674.781786504811, 667.802449222199, 669.08715391587, 671.283600015723, 672.189102363153, 670.572243790767, 669.142342084596, 672.653591434287, 673.14886792164, 669.509646347767, 666.167238624084, 670.507159667734, 672.822619945717, 673.104794635809, 669.930109923976, 668.239995793045, 669.265606909835, 673.764279143832, 676.342725187343, 669.849808234233, 670.909894070813, 671.142832758984, 671.119360124414, 668.077272679872, 671.048950950965, 671.707747454158, 675.089103027235, 676.317420003716, 668.189447585332, 672.521963852253, 674.902614046737, 664.633397898474, 671.521713296368, 668.725449959819, 667.028596685483, 668.96749742415, 670.846286129904, 668.386809734021, 669.0330063572, 672.577133844494, 669.585004404492, 677.257462134411, 672.348444308049, 672.92357788926, 675.168548605137, 673.859071636976, 676.235222048154, 671.652592119866, 673.119792218415, 671.820476655362, 674.80083627003, 671.777256235558, 673.635568995913, 678.255155013565, 674.656856517449, 670.901576573739, 673.271151643228, 670.792878963061, 674.089390052081, 668.977354633302, 668.768724253845, 669.901932202282, 670.267888783, 674.524925174, 672.769916675257, 663.501294726356, 672.075568734008, 669.490323333215, 673.300956100872, 670.388089769374, 668.396462498762, 674.377288668829, 672.720823291791, 671.171605061107, 671.310207173255, 671.497038589, 668.762360968891, 667.013613514172, 672.341408821862, 668.065913639289, 673.867438171435, 674.142972753566, 669.512560416546, 673.677910093176, 674.665051002599, 671.743943004103, 673.965243971118],[129.141393577167, 129.954178069826, 136.096823353416, 130.995488578624, 138.144031492082, 121.522126771213, 121.745546475244, 143.390095501311, 157.305175478301, 128.448896076051, 142.375776137347, 142.12986722217, 105.146145473664, 139.916207171874, 134.55642035506, 167.64527952828, 137.56673752306, 109.31733170283, 132.117142137222, 125.30551623178, 156.228550082182, 157.296192518567, 99.0166904143769, 120.610673243836, 96.7519314909004, 160.411493409499, 135.302080700868, 151.263333537052, 134.847630942949, 143.993538209451, 137.636781367815, 110.451478982591, 108.318307809617, 153.431687063615, 123.02837820931, 95.1314423239536, 101.385270552063, 135.135081080768, 137.842037986206, 151.359634015723, 148.862844734535, 134.73215356024, 139.037494467222, 133.485843891862, 153.470521588135, 86.8118737580971, 106.262767691076, 151.129170621477, 165.619237503858, 134.832142918074, 138.40430800352, 131.165496894302, 128.935677524803, 143.557159985623, 148.94499962604, 142.451600111388, 120.660281039789, 113.067450316191, 136.688952699478, 124.38413904862, 127.095970946464, 161.054592030223, 110.522539501762, 170.893835734107, 121.587623760021, 123.076755598172, 134.250271461898, 126.355737883289, 120.252117100835, 160.841534239735, 146.853199869939, 137.156177615817, 142.557636240071, 134.610358141665, 131.538477239082, 119.874442218944, 124.188738691608, 125.428686260865, 128.342902614004, 123.140159450026, 133.611285346424, 124.065482046038, 107.339578501289, 119.861148059352, 130.566825596587, 128.766811227888, 115.130980297667, 108.241440267042, 129.230548194193, 151.754087325989, 129.693481250662, 164.953451503796, 138.69375929182, 92.7279133462698, 136.810740460379, 115.32103134249, 123.120960338071, 166.138326991324, 159.216800752932, 121.984824021297, 111.48547494524, 117.735962606979, 130.016938396676, 173.188263731585, 129.028364219278, 150.939623458317, 128.03568172581, 110.831208576605, 160.460690211717, 125.101807396101, 172.336212299768, 107.292760740269, 115.400876152392, 126.854735180536, 118.3933318069, 128.866793949936, 137.730906340725, 160.44517199261, 115.520968907293, 155.689864079108, 147.316605799701, 151.111960418814, 110.657333871813, 125.210929157247, 148.347234680327, 129.247849246691, 150.310498388792, 137.853461858354, 132.090520648068, 141.639086568398, 131.64865165699, 173.831156294406, 127.881204486832, 123.948591069935, 123.140169195771, 142.748376997965, 117.935286993091, 157.44410896636, 115.492277123586, 106.922175732799, 157.374816839044, 124.781723002083, 147.396795215847, 172.626477955565, 104.719137350754, 149.477481637039, 109.829759209526, 129.902986875694, 150.941296872367, 126.005993963413, 119.070288660872, 112.661170574212, 124.782214595421, 130.609537219237, 132.137353606571, 144.607147512099, 136.446768601077, 153.788142731218, 122.13901026817, 141.847035603146, 107.579148383152, 128.045141261173, 179.476891443227, 158.035795182341, 136.805213745693, 152.725025516071, 131.672427894934, 129.427499022726, 96.7646659736663, 152.397497155861, 146.174669857815, 149.427044579663, 140.177766133448, 149.043667322572, 115.799375600803, 119.224442636869, 127.859316336465, 110.939146649804, 105.464352384205, 101.963226939411, 126.911914470749, 136.30901589746, 132.302086992556, 145.293745224452, 126.733650797445, 142.959547571953, 139.547444491491, 109.998562195436, 117.872863225511, 129.749581278085, 161.832331624978, 104.593900229487, 124.415935416537, 131.277654037235, 137.039294953291, 124.708244926446, 151.447545913115, 133.600152055863, 130.390396135343, 152.880511993922, 114.443362685687, 146.823300338574, 147.487745085802, 138.197128196904, 116.453227327924, 129.830285064072, 129.263830272026, 163.602893929338, 155.63095340532, 141.821421793074, 140.918197700627, 131.353296318525, 89.539117629783, 152.619692081231, 122.042141962394, 154.677689147319, 131.650182630141, 124.490129304734, 135.377702160973, 144.00801432647, 108.675857693329, 136.244882833259, 154.870640113432, 158.599657556521, 142.76517701173, 108.998301418021, 155.030006211669, 131.984495603297, 109.701431823657, 130.902988372665, 143.129175076028, 119.595282348747, 124.598938805418, 106.343706910295, 140.084716214258, 136.469917710975, 161.437924113067, 129.331729055419, 134.652872306217, 112.326094658086, 145.562433248374, 128.0341016602, 143.839029868066, 133.216814147975, 121.430800827616, 128.231224299635, 157.227647874413, 131.806994029411, 111.050942943075, 86.1579116005482, 130.333806294232, 173.281596375722, 134.361501901305, 139.737468883379, 120.949947240524, 104.706559027371, 155.661114953786, 162.279302029834, 137.694786716155, 123.042690418055, 147.709722870968, 118.487068647143, 144.930790891895, 124.96142284203, 134.36859844411, 139.293730296602, 133.434452455279, 119.216885272844, 114.598302924646, 146.742273864677, 115.365326565584, 102.321799955599, 132.678126136477, 148.694473108847, 144.914265037917, 118.338726012031, 103.279538437838, 140.877477995074, 115.035369374871, 132.517038823849, 119.316266590158, 153.921645735009, 90.9143317046658, 120.073243162769, 108.760653844297, 104.953012858133, 181.910067045597, 159.317847792836, 135.662236464237, 149.570723455185, 157.944857657792, 154.538816341273, 154.289301852751, 111.004986671777, 106.632764539926, 147.177012535737, 108.902558777406, 126.430965154766, 119.852553515073, 126.999165110607, 109.057414432354, 115.931623138353, 152.991340821345, 140.221259987615, 139.279055600711, 139.965653564198, 137.347154717352, 146.187049226519, 116.185816841766, 158.47837400484, 123.270514119482, 163.993067625508, 104.226711303988, 104.059999522512, 134.556035941147, 130.23976285606, 150.157382946872, 139.504632199318, 129.820431896691, 116.10504729072, 152.707484238528, 141.983227913678, 136.676689586563, 158.426522805374, 122.257140013727, 119.690919704802, 86.6239103707095, 130.738581707848, 138.856309950194, 122.569263970423, 159.570572422032, 117.498727516263, 140.761777616037, 93.7481185233909, 167.12677476937, 105.14093026088, 102.664350975118, 141.45128453033, 128.174833147095, 114.987917853667, 128.617211398079, 137.61103465461, 142.882714366917, 122.11045858804, 123.981373798279, 114.96140033312, 133.398047731655, 133.330035917237, 132.110807743482, 147.260731002519, 126.434248223415, 146.12261732861, 143.575157252027, 133.132929213023, 118.227826633912, 99.5969387043396, 120.467156494056, 141.370038754608, 124.167729557366, 150.379230050735, 128.533317170065, 111.27069412967, 161.769001336463, 106.102073899425, 130.709364737184, 147.645085315827, 138.111490979997, 136.462535481309, 141.611285368336, 142.627061115904, 129.153510851861, 138.822765911584, 139.649133239974, 137.797241044618, 143.414310485249, 114.483972028247, 153.200350597797, 131.526655330584, 135.335261695497, 104.616744621648, 141.210894926556, 145.119013126611, 163.547163971286, 140.101297534467, 132.51515091682, 130.074932637704, 138.424402517786, 139.909363957208, 143.408155531146, 136.093408056776, 121.628168996619, 145.897148579562, 151.739870516, 141.438119653906, 151.720321951686, 127.663701252467, 131.910523528316, 148.895830650384, 152.476627601838, 156.34579641203, 138.912230149678, 148.792671123234, 101.732682861998, 139.224626453884, 120.219828375628, 126.843783511231, 141.282280979426, 115.492046217039, 130.77417015821, 150.814453079866, 169.935346616175, 119.668247994404, 99.4113460312818, 116.146186537749, 169.470527753749, 113.208397397524, 131.726184001713, 152.05705271426, 138.276346242227, 149.830815393071, 152.017651144426, 111.054431082831, 108.478245950657, 122.865103731923, 162.738285327723, 143.109240809767, 117.654426264928, 168.845089529238, 129.965278061995, 122.806812909291, 120.096002815197, 154.365932461306, 114.982334828555, 131.168078506444, 154.005897608836, 117.968806995669, 137.941126979733, 124.92207976433, 129.557306377878, 150.323498164341, 119.511898127668, 100.347131855296, 114.074413906395, 143.554309413835, 135.082228113993, 125.095923256197, 107.940291920214, 141.84697502585, 125.505231645627, 148.703799970313, 116.251516188141, 137.294352795754, 111.525382873719, 146.128746370263, 176.012248067761, 129.004420144278, 138.540164163153, 155.450691853794, 137.49921522312, 130.419363728744, 147.405411288697, 140.091972095711, 115.661891749148, 102.907474466773, 105.417685539428, 108.418367096193, 140.647924080098, 103.252881934477, 175.516734775805, 119.928951387564, 150.035272450555, 146.685805645442, 122.657380269484, 137.196802804221, 111.62552104005, 102.340824946462, 139.849274301637, 117.464424357154, 107.68463683324, 142.454448596023, 108.46357947811, 153.744204592688, 123.241527966831, 151.712714425913, 136.936429184613, 111.102058873313, 149.524015926496, 139.781058423, 141.603748388223, 134.178407374872, 150.525514651512, 149.096025090753, 139.718091762546, 124.77875109351, 165.195775952099, 108.223427841148, 159.145401596903, 121.688569907448, 150.30979329215, 109.50862895351, 149.381691153009, 126.284889407513, 112.172959817098, 106.685636689224, 157.586223236636, 82.4011523242491, 123.101867855205, 105.175858219453, 143.296320360682, 114.471667720851, 117.6336499604, 99.177641444562, 111.09534935102, 125.974457593624, 124.53762100464, 123.419005560342, 125.812961488194, 156.218462613753, 128.346739335517, 136.209359038189, 128.87656784914, 132.751904353465, 116.938869873572, 135.364632926745, 98.5654396010446, 146.588885283001, 99.8261801463306, 131.544912322015, 141.728169446302, 117.502868804305, 151.167170783745, 113.463455433779, 111.020847160064, 139.046615868548, 150.702098617858, 147.342686715585, 131.938488691268, 146.610537507455, 141.15709990666, 161.352010387155, 120.487844626921, 128.381306496894, 118.592932234503, 105.518015269735, 116.059617898329, 139.253183579581, 117.237726097791, 138.8304021856, 119.811631957599, 161.357756233096, 140.6359229771, 93.0955876450128, 114.743781787305, 101.929393950196, 108.567617455632, 139.156475966795, 140.150687555089, 135.307631525763, 120.296325588816, 155.182503616909, 126.320128198543, 117.188678923855, 118.486349691038, 102.513115523878, 157.993448968369, 160.136435307281, 114.034910202229, 123.383240423696, 103.393942490067, 123.647679729832, 133.305381228168, 113.433020228316, 120.08698122486, 109.908658985387, 118.532891862245, 102.496910250928, 123.861005082613, 129.918457512997, 83.6577992067696, 157.049730454331, 107.285591405645, 138.536931317824, 119.973971508625, 146.763763633937, 155.0375647191, 149.525120107492, 120.913219396145, 113.992213352995, 109.523388284779, 134.667825822172, 115.083951170637, 103.18096941996, 133.020960485065, 145.36190581929, 109.2095383474, 152.124796999167, 128.697169000591, 101.744310414083, 105.924650898892, 119.639196064584, 148.692713715203, 143.33209865961, 148.71530531488, 140.66038583207, 158.595304120091, 124.212316281178, 145.234479692141, 128.192855964236, 151.993095965764, 151.40019425051, 91.6090621354882, 144.925820310013, 130.864707498837, 127.178813888472, 111.142632601328, 114.6742150243, 125.091653241658, 111.834327599306, 139.963608180513, 112.212601511879, 112.583556231157, 117.615919756013, 148.021081454923, 122.764735565884, 107.645347973834, 132.614841209373, 157.841200326219, 124.812946960238, 126.333155182373, 136.361632227045, 122.202753600347, 142.201096357689, 126.852998342203, 129.66193730642, 144.730197985447, 164.371399017602, 144.212833442427, 118.49548835059, 146.190180200121, 111.081543551371, 146.488736736966, 125.002647948969, 136.529414183293, 128.606912315541, 124.300718109496, 157.842809406468, 87.8043502168518, 101.497162123878, 142.817725726212, 142.72865584283, 132.501939402883, 126.784937002512, 134.012561402368, 146.220416301705, 115.01650145665, 137.870952596587, 106.85399806747, 99.7945440913103, 139.571370977228, 138.987871105115, 149.953005890597, 129.496362301559, 128.532841382191, 111.972344480419, 106.69428464202, 117.724899820281, 168.790802095757, 140.606083751402, 126.598866845361, 174.401776889264, 104.821872568656, 129.061306774232, 142.013455399637, 114.947914998627, 151.334579432566, 127.150134864349, 157.039869701938, 134.924992550993, 115.028405820157, 121.494936308719, 138.840875986955, 109.226457596529, 137.617005732785, 125.320571870963, 140.634496284389, 135.64282961381, 141.216143129328, 130.367289593468, 118.950235099514, 128.104638291294, 169.807407548857, 146.408405339926, 123.768380702928, 123.360966607054, 130.975224982645, 114.191394739538, 109.316917929533, 113.409227739291, 124.295138805335, 131.010136006956, 132.539224221133, 103.838211453844, 122.983441763528, 106.110205590492, 126.045898835566, 110.612079086867, 152.750404461366, 137.516880108396, 134.53742069316, 170.685957142815, 156.758239572637, 159.671546900107, 151.385569763019, 136.757581252009, 102.161966080813, 128.3926801489, 143.530070572707, 125.895259092542, 130.168726929982, 139.790712645668, 145.389910703408, 100.446684554622, 140.231452349166, 109.721929909044, 119.435700564768, 151.93769164151, 124.223036374008, 131.407599796748, 104.970416731197, 151.440379911172, 142.324360675913, 106.953148025771, 142.297730149746, 105.340786815554, 140.592460087546, 131.602295600118, 165.009725791334, 123.478805707912, 147.233285237748, 132.436099940421, 114.091745709038, 133.451296357936, 136.875753898665, 99.4832179337341, 142.965221860648, 147.820784629452, 104.629456789342, 122.471088682087, 136.388396674943, 152.335413350252, 149.015643926516, 111.470163648443, 117.132280543814, 121.93767673814, 113.109190974676, 122.232379969373, 149.725886031153, 152.854451741923, 116.276718921293, 94.74856430019, 118.693069400932, 112.729099659451, 130.96462991209, 146.83650547779, 126.727632399013, 140.533008986894, 134.498001824912, 155.612456548224, 122.604129381485, 124.377334825203, 172.636843492708, 122.261710338991, 129.158381673211, 109.2930364903, 120.98495400714, 130.626551842357, 127.54599621791, 142.428323781734, 154.102763596475, 145.944661486678, 130.288090463144, 129.587010682415, 112.811198943255, 117.872767577461, 123.150784820842, 159.158807555215, 108.103380205691, 116.501042360693, 113.026342360909, 122.538156383603, 118.782426676775, 138.188953198105, 155.580657284489, 136.014925837816, 116.696297201007, 123.59346511382, 133.208908754188, 138.108802627061, 142.545685672076, 137.672798240686, 150.614463115054, 115.294523001005, 141.006445177024, 132.353491420297, 159.28516251496, 108.830699682049, 121.656490885176, 137.800550241812, 127.116502489727, 148.388580870152, 104.232695559394, 148.355297199436, 130.690813880589, 95.6573343977362, 111.11173288096, 121.98301014082, 143.522908706415, 104.030877255218, 134.468797836683, 138.231603874447, 123.82099988502, 123.451241254488, 134.231915586946, 148.943075262478, 125.858822386511, 139.169510197574, 117.731934368492, 126.850721150009, 131.507218449856, 125.396872059038, 131.706539251716, 111.451672834572, 122.305404278964, 140.59306104193, 135.932743709315, 138.970846055437, 121.698137153397, 96.2018371646881, 160.895110559125, 110.676807835689, 136.550450682331, 150.638948701474, 133.847590060727, 129.633037778517, 129.011389729923, 107.880520529016, 116.765643231056, 120.411601254667, 147.426092200448, 125.316284973475, 140.528190404189, 145.17873700075, 125.09918159067, 145.33572806619, 142.062625752582, 153.270753110311, 118.90353033618, 113.459461189466, 133.853884169864, 126.60412433328, 132.620442805254, 126.288908786409, 129.256868932885, 125.35276749194, 115.053429143845, 140.818002448476, 161.247206516884, 137.600599071966, 125.771510231842, 139.290436304015, 148.004145552064, 120.345625666056, 147.24950295108, 103.652951705337, 97.1741192313633, 131.294842494656, 124.738241295843, 118.286507812897, 106.257793656013, 126.513758903059, 125.187724787494, 112.621338091901, 159.746152076351, 132.023399725295, 171.702143731664, 147.394148636521, 111.799161720886, 130.766109382199, 108.111144856043, 121.915496323218, 116.899603947849, 120.895763641402, 145.319411017826, 129.070618663445, 154.153803178293, 133.835285072106, 120.322505604789, 124.469940792436, 112.70607086141, 121.339084966825, 119.698240915441, 109.388869199039, 156.538497278798, 143.07750175337, 78.7217265489984, 127.134676413708, 122.90500589013, 146.585497538823, 151.16295036125, 91.7774615183698, 150.025657599501, 128.171728532385, 141.492251147379, 129.540193901246, 143.582927992789, 116.457355537679, 130.33311235808, 130.710033372107, 125.755846038644, 156.633825385528, 136.493038584194, 110.384272077923, 131.578355809014, 140.069334038466, 133.13253149049, 126.659597302157, 145.149766514749, 123.339747049422, 142.337129171682, 110.215241867088, 123.036880490869, 153.477661275261, 95.5382375296234, 172.726854289499, 150.377914256473, 132.521969354316, 132.995735061931, 152.854894157602, 144.49253758563, 122.177961800003, 142.917374963049, 133.880207434918, 113.359293717514, 104.28253486976, 148.915684060164, 135.260402913214, 141.90050521932, 99.3692234341037, 113.513668506283, 153.090827468388, 132.093986165716, 136.514409553551, 139.174028265352, 141.118901170166, 109.299786120274, 143.104954667605, 131.401085781243, 140.25570395953, 120.324740252257, 134.077346171164, 104.457171358794, 134.521031901979, 133.607408350743, 119.241493806452, 132.091990183636, 131.609220458925, 141.692701605954, 147.040829709289, 131.946098993803, 136.764132480965, 144.138245332528, 106.534461223763, 128.995046378569, 134.236735978813, 112.584268484393, 156.747485523304, 131.998921097716, 125.820614294163, 146.862440970117, 116.703945377865, 124.578517385639, 145.843532776215, 131.088623145325, 169.639300242395, 115.804158567153, 114.203912001455, 132.717192934509, 138.031986619589, 135.713769333275, 132.891263150571, 120.210906510329, 124.035794635513, 133.374721874603, 138.290460081128, 96.3676750201586, 127.665867975223, 103.882893678623, 127.522962564826, 150.437122945457, 140.935413050431, 106.170995451267, 143.704465139183, 100.486647030021, 140.263878467352, 142.067355671397, 151.324053362023, 93.7093669670328, 110.571499772236, 140.978288659673, 128.160923512922, 125.879627876406, 137.862827475462, 124.27198375977, 153.282572102938, 135.626415391342, 114.821245263073, 135.096730408528, 138.946738102486, 150.140153808818, 103.887871085581, 143.101978451861, 116.624147070097, 142.37757668184, 149.632487001072, 134.061719864628, 151.562479073533, 110.209276242582, 132.113087063555, 122.525586107931, 119.659602491107, 125.966320885148, 129.316253264279, 166.346428166502, 121.40992202307, 151.52858499832, 123.870606542378, 108.304472769137, 121.758133473575, 114.767686539208, 131.122042625781, 142.917566913829, 154.829994740509, 106.587929128203, 94.3916055795936, 124.638030708752, 128.868051381664, 139.271543317678, 152.783379529784, 130.814293307819, 144.409431030779, 130.147037105975, 135.409814820076, 99.0553031068931, 143.062645845553, 147.69290232811, 154.245704606111, 143.870504219128, 145.056377445978, 107.656920490169, 141.593216617635, 119.276200237511, 98.7175396707781, 155.354599339151, 131.523855688711, 125.565378630505, 142.983147259774, 100.561298406356, 152.148028690872, 139.234823256381, 140.140743234947, 154.403342447088, 125.769446751956, 173.227877086016, 121.932516615632, 125.968966665288, 147.09235617535, 133.582963282864, 138.224112143864, 113.279772444307, 137.81234548139, 124.737153887206, 133.352188098999, 110.916775991398, 136.877879114778, 105.427588234055, 108.68310149819, 136.125742458852, 134.634244265585, 119.82703286151, 133.133592776314, 133.838826478605, 116.552815109791, 125.040541773084, 106.990381298105, 140.990307975657, 126.053489866946, 127.3657561243, 132.60488352849, 133.029806894526, 113.210976939286, 102.741222094119, 115.486432137937, 117.362761992248, 121.811474056191, 153.330468689045, 76.8571105784842, 135.625751675165, 119.976774107406, 150.391323098393, 119.03696602924, 135.990024679739, 163.810828139158, 134.443260948439, 128.314094677651, 123.76285146621, 127.501329774132, 115.465943970863, 137.995970508422, 131.929704959128, 134.282773067746, 146.817475056171, 114.103461792134, 139.218952898805, 134.340931465723, 139.851020628624, 125.139834033841, 147.097497808114, 120.12485555968, 111.110335516034, 129.024325896455, 113.383577370376, 114.871897353484, 117.730641052653, 150.920707732371, 140.122764616649, 149.58893245291, 156.944634901128, 154.268663256974, 92.8613603389489, 100.123725029042, 124.516805844546, 143.677746667883, 135.87407087578, 128.136013839823, 112.449462344602, 142.926147990432, 137.133848001594, 126.2024464635, 129.929990588792, 123.583977279231, 153.756013269467, 145.826898254422, 134.442551304998, 133.681208693777, 160.216859378845, 118.278699883933, 119.436392665133, 124.408833731247, 134.818498636541, 151.255209770136, 106.67746814283, 109.509699678671, 101.621527282473, 114.825687724935, 115.929877205265, 152.640716676035, 137.492733417198, 109.27210992655, 149.056791899785, 113.636987569651, 128.829703597761, 121.648074573315, 100.018782163513, 146.81706114864, 100.756194882769, 123.595155137763, 121.553795003802, 138.688948464132, 155.129647028405, 134.613938400062, 99.0860296174972, 123.276742746655, 162.386691663178, 139.822145938358, 145.50061137797, 119.10328721126, 138.171998016717, 154.532245306708, 102.621004566209, 119.38680376902, 160.300300603327, 129.216138383365, 118.760948164878, 105.795394973915, 143.332444900533, 124.425955684477, 157.612532064684, 125.574459851354, 113.106878307447, 119.922441378704, 154.117560517891, 126.949770970993, 140.792883007765, 132.544889813985, 159.533116895126, 115.713718178492, 108.325415031762, 127.637091485306, 118.174832481082, 130.991833836132, 130.93091153468, 139.58617224216, 144.564578062686, 148.718614848302, 116.417838124018, 140.603658455817, 157.008366254907, 142.013785802779, 90.5141864536281, 131.228103849777, 153.037701898343, 126.742636837543, 124.422708435013, 114.309943081367, 144.51692423576, 145.221052213124, 125.837432310609, 136.080171454363, 132.152875530514, 127.62979724703, 108.369035275363, 167.222723579113, 112.801891812078, 140.379380245679, 150.184014688695, 127.158572202256, 162.602863410748, 122.507017077229, 154.759061192509, 115.131228154361, 124.259651534816, 123.629600810941, 109.450967436402, 153.805329126636, 94.6412128608445, 178.538610303627, 140.951295531567, 158.322744516098, 119.776491548182, 130.194947571778, 144.380859580541, 147.318195712691, 134.948836742501, 111.649393557629, 123.309028507866, 134.645421140046, 102.494819613414, 106.772724263864, 128.886694446113, 141.144193350261, 117.638406817776, 127.960812087352, 143.675345213766, 156.474172423641, 112.159045476642, 135.575150613545, 149.764191699249, 127.877348652247, 109.297041005352, 101.472169662408, 126.019734649346, 123.906837869212, 132.948127860908, 110.628797011151, 142.514787368662, 129.920810606638, 133.752082673833, 135.525816749099, 153.660701270318, 125.883179270207, 121.701395317659, 141.626704681168, 130.725125748297, 120.157136189689, 116.520509176151, 163.61259623839, 102.399543601144, 121.530012004639, 112.116773096031, 154.119304247703, 144.667306470014, 150.18439463656, 161.497384797468, 147.346165864537, 140.282488942966, 134.129340472226, 126.940518287553, 144.961583295617, 110.735003736748, 101.922347499344, 116.692384763075, 129.977525975492, 131.747434599648, 119.170964073166, 94.9682546721336, 106.777914558036, 140.161966226358, 135.959439516587, 136.464916971071, 136.551206992008, 133.395616677558, 115.191851056692, 153.292026741282, 130.486087543813, 137.037946655285, 126.332812205919, 140.23448832555, 142.253261893855, 145.651566711167, 126.977264870074, 129.256845073833, 132.64214921558, 141.273266714886, 119.933037395355, 135.27588039534, 148.210298272671, 119.621200388655, 133.406692009491, 149.150571716161, 130.533763775038, 108.5813613186, 113.622299792837, 137.813350271809, 118.173197028329, 122.392385290645, 139.562576795806, 141.092323020724, 150.746182179191, 142.791605147155, 129.786470214441, 126.279916954439, 141.986870787631, 114.858854660719, 135.144927194212, 164.324215078238, 139.230331231448, 122.889710094668, 133.73318465913, 105.859414294245, 105.360260020108, 148.968335453357, 127.568234869131, 119.146702136762, 144.660297160986, 109.73582806889, 150.910437235208, 137.394538632802, 134.025307482914, 121.109021556314, 131.146934724569, 137.839769855249, 108.621177177536, 132.052693891805, 140.10519107207, 154.266391424998, 139.392338821123, 115.386340750755, 119.270592445939, 118.590506837459, 104.730969583305, 137.762873594684, 125.197194810861, 142.163160059153, 128.186190876859, 124.598105340031, 138.854372674753, 138.527309508854, 139.195436452426, 108.875638681799, 104.219368165478, 138.545315157148, 114.486861693125, 123.88152414073, 124.224234995079, 100.067070084553, 126.107313006851, 138.994030750996, 112.599405305335, 158.545433685827, 110.213133373378, 162.723763520463, 130.90892327053, 116.291041484859, 153.754997152185, 111.216839478489, 138.066079479187, 122.189069867487, 85.6515114767888, 139.089617476652, 122.146891392529, 145.998410138721, 171.589886196403, 130.636134716272, 136.624053160586, 131.987106872863, 124.285707476463, 122.109195667757, 100.350118802368, 141.924032904997, 132.88122162255, 156.54113931228, 136.397505799457, 128.725933070684, 149.669985866432, 110.06281709259, 128.212348663321, 125.367449655321, 124.413025339831, 117.233152028479, 119.855823936655, 118.954595816796, 121.286437380087, 106.008224977971, 115.565449538093, 107.978396608355, 155.850185372674, 148.807032787665, 119.013262301566, 140.992741993005, 131.245674678828, 154.690571165515, 156.201201587866, 131.101405336927, 127.05667130339, 152.35273716616, 115.063363795085, 130.847895555356, 121.731357214199, 150.358451140308, 155.679235642017, 110.339377617304, 140.981601296132, 120.546860184061, 123.787753168629, 132.427958420046, 126.830385469213, 127.903732902705, 137.516258331253, 136.903470506327, 143.640289927893, 94.0512058269062, 178.980831262627, 137.094393042419, 155.929134783118, 142.690615278409, 118.046581143781, 111.686380656843, 86.287404906586, 109.58057700103, 141.505187115646, 123.956991173001, 123.147045041152, 111.573703588191, 102.276005058905, 122.447939033555, 108.143794701122, 133.748122832151, 131.27805903666, 135.638807663781, 155.815899091023, 146.242534256863, 146.1162472446, 140.937909552462, 153.650134086409, 112.281373198404, 120.259536371119, 151.59495491308, 109.947747433194, 158.099021627655, 130.027363070604, 117.595608747169, 133.835374766548, 135.087766240982, 119.806240075032, 117.745369633773, 128.452758755599, 151.946664939732, 110.005701228483, 119.069692735725, 128.549123253818, 124.81689510436, 103.948483852128, 125.051042832341, 119.984452809591, 131.564998909114, 138.262880571544, 155.588117650527, 122.04513763466, 146.863113875894, 121.050513808299, 108.769194822597, 126.766118276948, 147.472740373869, 111.524247528228, 150.922109194012, 128.882287618498, 128.346780902687, 137.15315777237, 132.035513434053, 136.481209516337, 111.370312733905, 142.028359019797, 142.635537795251, 114.213231923188, 125.39084349925, 127.710616828431, 120.499842480847, 130.975940341754, 124.780411000908, 104.117154872861, 119.382804173345, 162.76862207127, 122.710808178871, 133.752276698961, 141.5840647581, 132.425017839795, 142.825843059851, 141.096376554477, 117.274968419164, 129.946000896746, 145.161418793819, 158.708936267009, 132.335645440367, 126.637243657697, 145.464274067373, 143.308073352391, 136.030572082521, 135.216081617508, 148.212947030284, 130.014229552131, 145.611591399277, 121.675287212975, 112.931276607269, 156.215840787635, 101.855771196729, 182.896203227814, 131.626159881599, 158.171872599392, 113.440231310967, 135.917632411849, 124.420522299822, 139.09346073698, 163.981052039439, 95.2748226301691, 137.624284740022, 123.635193571535, 157.412540489736, 127.777522968052, 137.456896598195, 146.693070774498, 127.107879559759, 113.298521063331, 147.258181197402, 153.503470444203, 111.206620263605, 101.902110981151, 142.52642581634, 122.336200558063, 135.879111751429, 141.004772248604, 115.427758633766, 86.9980773955877, 138.431656133601, 117.65256593457, 84.5578551592609, 103.999216663911, 145.434892385512, 153.9894706995, 141.023776230178, 149.816013711783, 113.485567584814, 159.823731189506, 119.555535742284, 117.694043139625, 155.581296191747, 129.807724177913, 148.92634861496, 134.966690094576, 142.685430497169, 134.063824344007, 118.911531641956, 122.399873538433, 140.126839796658, 154.80365937921, 127.304102509863, 110.198234397917, 118.035726668113, 98.9887536972517, 145.148067582092, 142.136034529176, 154.850675667727, 121.186391943088, 157.105717200483, 123.21598502747, 110.413823550922, 158.933060269239, 110.755439675139, 136.372414697517, 120.915930471758, 137.338758509992, 158.254891256912, 154.092952844513, 116.056620928652, 116.216079651008, 161.535063556928, 155.924790388564, 141.045329331878, 134.173043907159, 110.399273475483, 134.375764250588, 140.897743332602, 115.201548984133, 137.414196000476, 117.057527693753, 157.960493774849, 155.863952303149, 102.87693028714, 126.439696238733, 101.447995281907, 146.873031164616, 147.739968450483, 143.862835698028, 106.226834071647, 140.002795312436, 143.954441859225, 140.063825604993, 143.479772424031, 120.668251766503, 157.51072156903, 124.341341651552, 123.485430655764, 119.509139290946, 104.689068049855, 127.801266248224, 148.363354354982, 138.202155604598, 129.954582023032, 127.138621656077, 118.375880108275, 118.135968952537, 126.022684701611, 150.494306120396, 133.522262456037, 138.396159150337, 121.44565535401, 142.211620030659, 125.259010286483, 132.691562434789, 162.058862677863, 127.312346431828, 128.695878818979, 133.496591285863, 131.675789932046, 130.580000072399, 127.763331433458, 140.786615117902, 127.980896927154, 174.650995748452, 145.266831636948, 106.374535076378, 146.801554429501, 134.285620084544, 104.11393410843, 152.695013552034, 119.787166011335, 133.127707152085, 152.121423899289, 139.765612626181, 120.815377281427, 156.364083659927, 113.723542427259, 160.636703517402, 119.947205601135, 111.340849178617, 149.00229018272, 115.964778390849, 140.290481309852, 124.161815550766, 145.781405873533, 139.049409377026, 131.403631186369, 124.456804296751, 114.457147798973, 115.761949412427, 94.1480254636174, 149.269298594127, 119.891273534986, 122.891399349302, 145.532401554975, 155.091999378304, 134.830116951948, 154.40461414038, 139.802882401435, 149.077111946622, 133.264659807439, 94.0287876976812, 152.547378573643, 126.512220181819, 131.457746804392, 114.060882345022, 151.146654515454, 116.539374974464, 161.685904836044, 135.381126364471, 134.395696011025, 128.889809804241, 108.083655132793, 117.660249612376, 149.53988837625, 128.357728481022, 131.941282910625, 126.243577189854, 126.764630391558, 105.686867137595, 127.801211012294, 137.546848399727, 134.454369663826, 84.8958713255774, 110.199644986328, 109.39774796224, 122.248996575811, 126.70503105953, 140.854788985932, 119.809947487962, 127.847045066461, 138.669006919388, 125.633580592446, 152.635610466293, 142.864491416073, 139.679913155858, 129.021496104743, 152.626456599449, 125.980897790351, 156.45186665582, 124.749044074066, 120.455356379482, 137.174842482365, 134.268974279059, 129.417582482672, 150.081746212474, 138.136199252571, 124.312115930604, 159.244567573174, 132.008167687506, 130.312201746046, 117.238890804127, 134.733622655831, 137.618756975398, 146.616542008152, 142.307939286596, 98.4005041597614, 124.422217929985, 109.41139269818, 107.868071208937, 128.584621917623, 154.897744386269, 121.648369491825, 127.123278556607, 110.269126627112, 146.08733182548, 110.623263612438, 137.790869127934, 107.07091224236, 94.7008309532884, 101.405202999034, 113.643725684156, 122.803260383692, 144.14284073903, 139.393407650198, 125.918445264399, 120.340581871935, 151.618160870057, 146.088547309552, 131.395068517085, 150.532811974532, 137.288072101762, 147.306232534405, 131.469854019894, 136.44110811427, 131.502978863462, 140.092531500121, 126.235650297345, 119.545004220125, 148.677843183854, 111.582286506675, 142.75350884786, 164.836036117038, 143.61408841997, 108.908729982521, 141.372869278927, 127.345764752142, 129.144384841977, 153.785898735817, 152.373401569532, 115.525699186373, 155.482197277024, 125.003563309305, 129.567052807032, 145.557724540796, 138.906129538905, 136.053928171213, 154.843799595958, 158.440294095222, 132.679039750098, 147.969392293684, 157.333823822851, 118.266881819815, 153.237320093352, 148.697400838968, 129.557428105762, 159.938389904073, 151.947760608727, 120.150673438507, 128.692879343308, 118.935897145178, 157.014491264211, 145.456573642537, 97.8870118829504, 121.691132748867, 113.458643463403, 138.58246963246, 149.614299239337, 113.356905393904, 156.457489228318, 131.057172549848, 146.365004041142, 142.852159083671, 149.131435491581, 136.471506153003, 134.153577961336, 128.479659079972, 128.285709643972, 137.040072813975, 144.39290215534, 128.621555469444, 141.368180175645, 149.698920852001, 152.306024271045, 124.525472291122, 142.77949153242, 150.977382100757, 125.104520275295, 132.630365999308, 156.553779241191, 127.374045875394, 128.02218449034, 137.00066144252, 139.522080734947, 139.450429843268, 137.345052559337, 120.255385945925, 128.204896891594, 131.280484499182, 103.751897057964, 102.837398234909, 104.70794779428, 115.711630783904, 98.4025009627716, 153.077175278859, 122.15652674252, 154.542713287462, 142.170517641938, 142.863646114426, 146.013551270334, 152.023099481779, 124.219142591652, 128.810673187834, 122.664342045698, 123.038694537596, 121.399790403052, 115.187414450878, 121.843565172503, 103.208707949166, 119.127177422232, 156.092482927849, 141.245301208562, 131.444707841516, 142.649937886234, 121.879119563109, 131.110320643158, 134.448873029181, 131.416135041614, 133.449669019782, 147.314501102483, 140.771647029506, 149.632197040308, 157.377284531616, 169.260351686699, 103.520682552721, 148.563692683799, 120.105770509395, 171.316134391426, 161.836795837808, 153.387495885055, 134.918121687041, 113.394794713671, 135.621622998415, 112.86775427496, 149.876600602534, 131.747615227492, 128.49246427705, 155.362083597622, 115.251659515959, 130.993530099598, 134.430215563764, 158.017754607997, 116.041949656263, 127.80783750635, 87.017784991697, 104.630761099362, 117.474454382326, 126.444399545231, 105.917739313893, 99.2722089521437, 147.103880476509, 124.676076780219, 123.241614438007, 137.997472981425, 104.317349856492, 95.4045674634229, 90.2005093936504, 118.335339989205, 150.203847893685, 121.300152491481, 136.213662262413, 183.554448397875, 145.063511458761, 121.862129353623, 143.473040554557, 147.610023934837, 100.195159040038, 122.166842779819, 150.267305091888, 109.162255462293, 132.847369719444, 111.465550782541, 139.612442704647, 136.344686186051, 149.021700497653, 129.616860076181, 158.440648415609, 141.923934941914, 150.126217842723, 111.508593298822, 147.174478951854, 127.707335015199, 126.792505558301, 109.648264065033, 136.233484484427, 121.325904393416, 122.399427189522, 187.864083552404, 151.395861963415, 142.801080508132, 138.425887260029, 90.8985328009695, 156.499481591446, 128.159798781033, 130.519376478736, 136.572680115713, 145.636530056767, 123.404534767691, 149.170492216602, 119.128795170823, 143.751544432826, 134.534890008039, 125.563709739354, 123.013391891768, 132.383000202321, 116.808822455545, 170.340271951478, 137.419150044914, 118.645877820168, 138.138808006606, 130.868011627715, 162.575130570253, 118.364744928209, 157.477109138956, 144.625570895012, 129.416799923153, 124.74411574367, 129.692012704366, 163.71752163004, 122.421144066938, 137.691867332774, 123.390910016794, 153.403192750734, 131.28225208294, 144.447579781553, 129.470423723034, 119.188877575998, 132.766460316621, 127.143130711045, 119.156256015677, 146.939041623684, 106.294471250617, 137.880898187999, 152.196280441645, 137.005771742713, 139.844402576521, 111.198834637993, 152.106461302515, 143.507407846813, 104.17553376512, 120.761925024426, 101.063894708406, 148.158940416241, 140.46022039599, 156.281438318098, 122.161503787722, 129.197129119047, 141.674161165086, 147.213957877583, 125.625699375335, 141.919353730892, 146.938745649443, 120.000024240994, 131.218055115635, 96.400789951593, 157.373612233734, 115.163062729263, 150.071842506089, 141.967420524786, 137.185655529335, 119.240067190835, 93.7177208743946, 131.628461894346, 110.95447973681, 97.5547750361758, 124.279077549717, 108.97921911121, 139.378072697084, 144.976562755414, 123.62827042019, 136.164982562557, 116.38982949839, 132.888338146972, 141.973114099192, 130.450120291996, 119.201543443438, 114.881781398526, 148.376059311367, 134.362584512157, 121.470959942281, 147.107985431973, 146.613274833162, 111.330398289399, 142.540325015111, 115.080266417911, 132.538528953549, 121.738066380072, 139.658968599142, 104.539734201385, 130.231747221509, 112.752560675077, 124.918597632257, 130.050533895763, 141.638808090907, 123.53313324879, 120.827255118012, 123.106463299698, 113.778448818735, 139.511448882727, 131.498934139767, 139.041473648345, 110.938880094511, 101.011836632621, 125.807668940308, 105.965184523254, 150.816486878651, 131.263638981706, 115.827344428204, 121.508173037863, 169.562667336362, 156.857874246091, 130.024916496572, 127.095068262517, 145.768808017795, 129.163743852063, 151.234404935224, 130.956706336106, 117.819915644811, 106.313100240039, 127.544429098491, 146.46210506782, 108.569036443333, 147.794056107081, 134.747376342387, 141.943752044343, 109.695346505331, 146.17517219792, 153.233535288604, 110.711263544683, 129.283160698864, 154.261798019441, 104.43761798064, 149.092501495707, 130.781254723261, 130.684261149281, 125.704681643767, 134.634766439954, 129.118400865317, 106.579071159088, 140.636111073879, 133.421295230882, 126.585449497526, 154.963806789769, 104.106048844404, 153.692432423925, 127.515542352036, 133.549613010137, 137.660386197559, 142.64498934536, 111.34368466298, 143.289720552931, 135.115495445357, 114.439270678852, 127.592998434162, 142.289446807688, 115.026086102335, 129.091475611336, 99.0932703593566, 130.222433228648, 98.5511471272764, 137.744315690173, 143.535454488143, 131.312824640747, 162.965480675799, 135.099412793962, 163.272802705915, 109.187180843846, 140.155794253412, 151.920677981222, 127.589973449991, 125.207201285715, 124.044440155927, 121.665336696239, 140.835423191152, 151.536875123543, 139.862520934866, 128.739860262669, 137.408425019155, 97.0059597486832, 128.934161410682, 138.213223486862, 121.161287179883, 154.603461803648, 130.833939659263, 116.187318169233, 108.133334889299, 130.038345354396, 119.721694226808, 117.997438283432, 132.941910530219, 136.900070329542, 115.243690771736, 135.048452467593, 127.345476713621, 161.94078193583, 125.511573142197, 140.99904134878, 141.804739036692, 134.404906695728, 112.531283770615, 109.08386862266, 126.881629843089, 118.138260917307, 117.184485091815, 144.377717717005, 131.026865357186, 124.226730211416, 133.408470211001, 120.007246726043, 165.496766515674, 119.848325402317, 120.560124338557, 122.487065074407, 112.993016549388, 141.933954977913, 140.005491158676, 149.410566803271, 154.871623727121, 130.622313468506, 136.014737198249, 123.70460519751, 152.573893369359, 112.924536390748, 150.13106213383, 125.147512196724, 116.152600727102, 142.994006730515, 146.9024222505, 141.175063975779, 122.997780075353, 89.1949476381339, 124.619140782168, 159.106851156118, 138.050833271511, 93.8728676583127, 136.593047215302, 132.67063915629, 144.794158034148, 121.568445649287, 109.012116214836, 128.032144262583, 148.014233448292, 134.725766411632, 138.915891104007, 145.417650860073, 118.269556392556, 122.952629744595, 147.848011160124, 111.7505864822, 164.138365756591, 151.408443573805, 108.380351754441, 128.009786941815, 110.21066496375, 132.838507132073, 146.162739472418, 146.98157133557, 140.6758970609, 108.256285896948, 126.747252137761, 153.088071918187, 142.455329752177, 154.214299260851, 153.769223597465, 160.51784002948, 125.412339788086, 106.877730160079, 152.942955963613, 126.019027600945, 147.901946031903, 114.974026028183, 133.422186713782, 150.358383165797, 110.349582619483, 140.607118055349, 118.740333982407, 138.743490160236, 121.445889501804, 120.440820459056, 145.222071393581, 135.266076043839, 125.505365192954, 154.036207878809, 131.923779670396, 141.298304104226, 135.755125465915, 130.73305488167, 126.102378575747, 135.749029844773, 145.294279016818, 157.778599517097, 124.853953339101, 150.151451132418, 108.514171098225, 129.844922682774, 144.328073081546, 143.219337405125, 111.445621693048, 147.518311919779, 130.690162553313, 123.872920584796, 111.194064479076, 111.64964416711, 116.731062339695, 131.534132755409, 130.397064849708, 121.659828752435, 140.906489830464, 124.458442216253, 152.372232368005, 117.714146891341, 125.988210074046, 137.319103422774, 132.306080410162, 120.188852461453, 116.140629045789, 143.326524094671, 120.778293903137, 128.298613699897, 146.323951822251, 167.753513826473, 129.341271040807, 119.832057589533, 150.403996382283, 147.85132204907, 164.610651922593, 122.592782704214, 129.252304479322, 145.069189232357, 136.317672522474, 138.065820861333, 151.36094048111, 131.155340857707, 141.803192099054, 113.355360996459, 126.025737445778, 114.444700838334, 115.537806916726, 160.769848360119, 118.925242372042, 145.678173942199, 103.210811326755, 140.499338308769, 144.797513540865, 134.014872911113, 145.603136942577, 119.199025122747, 152.424708679424, 148.071727926593, 102.213272159607, 141.332418212325, 107.448625102284, 127.547907678512, 110.811104722089, 145.762548498432, 166.252032138872, 94.2255910097511, 124.938258289674, 121.663423138412, 162.399122911931, 154.851346782603, 131.43376478469, 124.351280284684, 143.267492385463, 155.781693831395, 111.932432399433, 141.370728789147, 142.457502856974, 134.067702247449, 146.301285141057, 119.339911187141, 129.899668436314, 113.55663008493, 143.35680841232, 144.2884655638, 114.658687531467, 158.401163056992, 168.944613854542, 135.499789930793, 121.89762097296, 136.389651635356, 101.520328275302, 108.919659933676, 130.173946742046, 111.565102901431, 122.1254034189, 123.505483033709, 128.034569073279, 122.408647258489, 103.947279331948, 138.2434552377, 165.087692565528, 133.752710395223, 126.510705718655, 123.611466883924, 146.726348020187, 110.957419395831, 142.003819021778, 127.125153494297, 99.6156769667938, 125.814516443264, 143.738934945669, 128.09280017002, 148.476369266327, 120.340121953632, 134.299656208485, 111.460880145478, 133.546144107501, 125.098593372569, 159.567137993068, 118.476432533571, 122.052055202806, 140.568322013721, 140.640518266062, 151.797409744951, 113.336150114485, 134.118621342131, 130.12796000711, 132.373977018923, 140.917824613551, 133.280025219811, 160.835919489052, 145.14177691365, 142.907314283583, 143.479740325086, 121.818279262653, 119.865844787412, 100.601100133258, 134.698554665194, 140.474576998985, 141.045013358773, 126.293273762705, 114.205017811461, 135.890867895937, 142.733050513295, 116.976823830939, 114.562479934045, 120.748256968036, 126.219463896706, 124.174906614135, 144.774554123251, 135.362635951132, 138.082025105952, 122.543597994938, 103.780784645811, 137.95944355094, 120.88845390873, 152.773059476847, 148.837201410919, 114.921602503584, 118.809461315111, 114.539906642533, 132.22884091238, 131.023047280818, 110.961710788416, 126.118228289647, 115.797352867851, 146.040417986356, 123.915405344496, 136.769532306637, 92.8326635727872, 139.115048134099, 173.281912693068, 138.753836584802, 134.752502584981, 134.428653145477, 122.060218163671, 166.67638247037, 135.507385067655, 103.76951349221, 133.646701074218, 111.171550266358, 138.914789098511, 113.191319992809, 135.625379716796, 132.652153228496, 132.978172701421, 151.423621421968, 136.727647158105, 112.19518582284, 132.042442463364, 135.21727274666, 135.784447046426, 123.778860484216, 120.89199747359, 137.665437359485, 112.591225058223, 121.198287259944, 147.395295955447, 117.898444524373, 120.464677223494, 115.687842666772, 160.646436707817, 127.617711573288, 108.524138907622, 118.797721321227, 119.833884368729, 157.774603594406, 111.038195582292, 128.984155117958, 148.190938725845, 111.394013552965, 125.069678177297, 168.358275812379, 118.499979658386, 100.977151169172, 120.927815522954, 162.837947479631, 155.785467122216, 145.19115998261, 119.843410887853, 114.174148914495, 119.082916232393, 107.878058942017, 123.309097846307, 129.403810694659, 127.748027945361, 151.450252412172, 118.095157810888, 141.046074469341, 153.523368889991, 167.533079399953, 137.034515051023, 121.604946101466, 127.648240024874, 150.854062046069, 107.049552923028, 129.913704645924, 136.109754201927, 159.133360851686, 102.961524215874, 110.756325822963, 135.013277225425, 143.072628993302, 114.274348153946, 133.241668540903, 118.378320130332, 118.632089360906, 126.256599705154, 106.937825070908, 140.614974663178, 123.162578265074, 154.252648846483, 129.816778720103, 153.92621119405, 147.316908206604, 117.78463578502, 103.781911300791, 135.589436373435, 134.062263580054, 121.398134450344, 136.550343567453, 135.678742984942, 126.410778648963, 112.372572749463, 126.399709319469, 128.620938842931, 136.564932749827, 119.210926148289, 130.000693579851, 141.993179401116, 125.903630138473, 106.422467181192, 113.50114092954, 106.945695763629, 120.297309917085, 119.681986333106, 138.809075078876, 133.015576210862, 124.20557056539, 170.729906691753, 133.602668349301, 131.823458555295, 98.5621631143564, 143.4927490942, 164.334654573979, 140.878207893526, 109.448765735265, 124.440043047896, 145.965549083427, 142.244012920016, 107.692660931202, 142.500308200183, 125.534261666263, 116.404670195328, 122.56426640923, 90.95404156103, 104.763094672942, 126.269070302986, 147.743450473195, 130.766967679912, 153.116385278736, 152.059342126775, 115.611732958345, 95.8561055668126, 125.356097588618, 133.142946593375, 110.02781873623, 156.723611971545, 138.482432419295, 123.040506602155, 141.909109020662, 144.525362687223, 127.838476438252, 110.582675998269, 124.109494647546, 144.38907947515, 125.203973041052, 133.610006331274, 133.743796821047, 125.7382574683, 139.652673793067, 134.510844043714, 146.065901961923, 119.007054623172, 163.482011813822, 137.354691173702, 119.350319302101, 135.19205726533, 108.704648810743, 138.250979984498, 124.251961224463, 100.823131001511, 142.905623362555, 137.67028564581, 119.510257899688, 144.430727702434, 132.52983182004, 102.196685950524, 122.713336005891, 130.857937537047, 116.960957592232, 136.774070017566, 147.048484120699, 123.749445455665, 133.593162373299, 148.659967077986, 122.985567355906, 123.708065049523, 102.530634688242, 125.698932923773, 127.703231431627, 166.695864110777, 131.034026401907, 133.002673676572, 105.738683740067, 127.067748606565, 131.868818625023, 129.805039104093, 146.030554829411, 120.999979503266, 124.233058485668, 131.112265387229, 107.343224258599, 152.887350565586, 130.878696715569, 105.843825097595, 148.14912387178, 107.12495059625, 103.596881483937, 110.61534527422, 120.289294368163, 123.121305618252, 165.363915149411, 144.894719014473, 119.87376801939, 159.305618453094, 103.129777641568, 140.572779273191, 110.709831334487, 86.8032925351574, 142.177910018866, 176.800128082482, 149.658759799973, 129.962353214459, 110.439319426899, 139.380330616968, 127.645747616512, 154.785069274649, 104.655105112299, 133.307285511714, 162.339594197152, 138.888497143458, 114.897758698688, 116.229164152576, 136.791818004563, 119.28903174683, 152.473094030374, 116.075528478377, 162.452601751889, 110.722187572389, 126.228752925279, 145.187432699913, 123.108269465516, 116.418955780721, 138.407558645212, 129.435924110134, 135.031847785932, 147.075645129066, 141.917770079663, 175.72692154468, 145.619297030271, 137.490808529565, 153.549401701386, 141.199684545814, 117.409932248366, 111.620355545884, 132.15626941007, 119.451340794737, 133.307687779671, 124.922245303192, 128.83657027579, 141.504633636599, 142.096304999536, 136.713150082745, 148.636419844047, 127.37001039639, 114.440130230779, 109.056732752117, 138.827776705303, 129.857361734422, 141.846758285295, 179.175930649762, 170.962027798342, 125.020370214453, 152.391717060238, 135.401047595198, 159.839201033685, 102.681598177051, 133.433435401214, 107.793230121467, 145.821049360551, 159.50262986683, 146.087037614283, 128.503091678804, 141.020057261614, 115.199618793336, 148.584452301132, 115.928282692027, 111.13477819581, 125.295903586899, 143.61053130704, 142.053774286336, 110.295154759595, 115.204448150113, 157.736169977121, 132.740340035442, 111.657297980277, 130.36575907474, 124.150439802965, 138.398978501444, 149.315686562216, 145.627284775373, 136.325080191322, 143.50694066272, 128.85384125189, 150.538853570869, 155.562627245242, 129.042619585067, 143.849215323451, 131.85631878199, 129.654652942258, 109.211532275977, 149.610437179678, 120.934797617078, 137.777849505457, 122.649235973377, 148.078816660618, 132.627733283548, 144.56330669204, 120.811239547774, 125.601545704442, 136.010727838986, 145.866569339693, 125.554567534967, 140.375920131653, 135.857228858337, 131.346776163928, 127.909000750902, 107.847625242457, 136.483179015287, 121.46755512466, 93.6974969184024, 159.055131388205, 123.386415916752, 134.483388722682, 99.6332110619249, 144.226783169706, 140.755812623323, 122.943614747423, 149.542395133888, 126.667600526239, 145.16623851725, 115.268888228984, 155.144249413769, 137.795046093834, 125.390166055966, 120.718858561333, 173.124684927382, 128.114256337075, 146.087911577796, 159.183677086319, 109.381452003371, 145.376910937837, 139.570819869419, 119.480561013061, 107.744749612066, 158.242514104434, 139.412327603811, 144.297128649862, 166.362017224838, 123.942363769773, 104.780585915528, 147.633247689989, 119.662648346585, 129.493101663321, 158.296322023402, 131.516968395788, 145.854397819548, 138.13302122054, 120.462061275551, 149.514499571972, 106.299512961119, 151.578149712188, 146.956511038, 87.403374888038, 121.879536406349, 160.808340270206, 132.563984906624, 144.527101983384, 117.32709255847, 122.964010201533, 137.015561809405, 127.066566922883, 114.307419936945, 146.374988055823, 155.04849728746, 131.51445577009, 147.805170002924, 144.164210635123, 135.732366051972, 136.067631489523, 141.739683441395, 123.581791018715, 167.747880999775, 132.787478836532, 146.82535221707, 105.949132589509, 154.049754707313, 149.451061468549, 129.73653718356, 132.451534152695, 120.897862110983, 141.95061142423, 143.879777919299, 140.629709816323, 117.007337725767, 182.266473397681, 120.95894274056, 143.048113635467, 120.571200251965, 114.110617455769, 143.606144495265, 130.862177756613, 174.949099234022, 115.718976817525, 130.437064169677, 143.023126911068, 145.695551411416, 120.7504580482, 139.970409126432, 94.6323558500332, 132.532758362723, 135.122296479607, 119.844522339677, 110.872053806217, 148.358448832503, 128.179103717291, 164.361233186834, 125.266742413957, 133.249979998582, 134.565757884298, 162.562999120206, 148.388861887657, 131.353733859446, 114.685830092151, 161.766840596524, 133.329989017929, 145.110287349483, 153.112714464389, 107.319862071254, 136.708933865258, 130.727412007206, 125.53040572337, 146.81348827455, 135.332900141213, 143.47901449529, 161.051318073393, 166.480849720985, 94.2991673737975, 140.153785306652, 107.224476039983, 163.739395011761, 135.069607928937, 135.690274468279, 143.817316908011, 123.700389760463, 114.248154389318, 97.7019077924038, 98.5459675617092, 115.978766827218, 141.108743269829, 122.327692301667, 106.050066762147, 132.47231329534, 133.849875519504, 140.097140073746, 148.922774740236, 148.029275112335, 80.0383658484211, 139.411082616185, 133.392768435013, 127.174404123379, 120.150120134586, 140.856625045868, 128.575609048148, 128.366678152693, 120.756580556189, 165.778122782746, 122.759080734115, 110.91509852864, 110.111159358445, 134.279971332111, 135.400201599778, 120.361285431717, 119.604862444974, 126.983411468239, 114.322843139998, 127.988497159623, 126.66682237495, 112.721847537375, 91.175361915302, 134.916360895787, 116.041080063641, 113.94513951113, 116.656303145682, 113.913816888891, 119.330421407736, 135.657321855989, 130.084173019873, 117.457845270682, 136.333964653005, 141.468903148245, 160.792495058526, 131.930313493635, 133.878694262556, 143.120009979753, 132.240973037422, 106.21596008457, 113.722827551179, 111.506446628578, 139.177079897079, 150.107900668462, 142.212492803132, 148.901102696604, 127.526415078314, 144.89150758058, 114.924287523771, 139.940973119202, 140.406992919136, 123.172702388023, 136.264423201371, 130.721817290613, 122.701607050569, 152.936468843793, 142.135195630955, 119.04960071079, 111.900408991167, 134.045167177231, 155.686796355049, 107.010682655958, 113.059100038074, 111.906913486738, 146.637121174448, 126.392819077612, 139.695417971684, 118.046556841432, 138.569182132923, 114.886013022265, 144.572878106687, 137.010992150357, 127.751860212798, 134.862233518602, 132.559500364022, 144.919155122499, 116.709578774551, 134.016711665648, 114.904187791943, 100.941340669622, 154.221737238371, 135.255899745085, 114.265645804597, 121.966096537764, 125.840602477812, 115.046343705432, 124.662395654305, 129.051623518367, 133.384582907339, 126.107583135271, 166.165708852641, 136.146209658568, 125.994519425861, 114.50568024786, 133.276807622024, 134.408156611449, 124.715951175026, 117.988399097802, 114.705854130426, 131.377142844184, 140.70212299161, 97.1343952577486, 118.69226487428, 160.422189724592, 135.437848792314, 96.9216808076774, 123.877133281175, 153.499671278392, 136.60210981949, 117.77776810144, 112.768615666142, 153.838130693635, 155.900721253938, 138.027800286581, 121.05448824898, 130.936587928655, 123.016374442913, 129.811548392067, 113.647377819801, 128.889497665913, 138.885019619625, 110.376512867581, 106.70544288752, 129.785549555733, 145.026071704953, 128.084999474411, 114.704660399188, 120.144516165535, 166.557368506997, 146.505831038665, 114.486694408411, 121.900553427315, 155.394485701478, 121.907030437294, 124.164331832807, 122.640764642131, 120.669953864558, 122.023462839829, 138.487373670592, 121.392830122883, 155.162003739171, 171.017160712265, 135.729649281077, 137.57733669094, 124.864136559104, 124.190352529415, 137.072418512887, 140.833385440502, 157.57214247677, 127.360954278083, 141.186304218302, 134.088108556952, 91.3525039448724, 121.001100170312, 135.495558564614, 130.116849234338, 106.256583238888, 137.109703747154, 111.408711282649, 126.141452519396, 120.565747574124, 116.39418986571, 104.155524240835, 128.782590529586, 169.706362792683, 115.310445301346, 181.646471558458, 132.247187945674, 146.568508923999, 146.959089631169, 150.632036277821, 167.386065782822, 141.703937841697, 145.13839455041, 155.429508743921, 116.208600851564, 113.861397525225, 156.461527653451, 118.034473779902, 134.847064715656, 107.150511611005, 150.151988989421, 114.234189965937, 147.06574039595, 151.284409617888, 100.035671704589, 142.855903061858, 145.049970001382, 138.902868438576, 144.916995343289, 100.987256832183, 149.400013211609, 110.013921806362, 154.061888850661, 132.487825748639, 133.024477075668, 154.018653071821, 118.960656510126, 146.227855928255, 164.660389635857, 107.837858343403, 164.379458618418, 122.21329151578, 133.702225987513, 169.05415235677, 144.962314044516, 146.23568253067, 119.74885986799, 162.319382002319, 123.54514141427, 111.358460006061, 153.709739994704, 121.128765737875, 117.643257610186, 154.336296791424, 116.16746378689, 104.301473464231, 155.52299519876, 129.141935200481, 135.255664537697, 141.75137370222, 121.11146019885, 129.32322585247, 124.93197407374, 139.013800985915, 126.411902713816, 118.591381631463, 111.477400708592, 122.760085944569, 109.364410114163, 133.18249773415, 121.01720768487, 128.181639763401, 130.65934799113, 114.985040556097, 161.838574045174, 117.025139549234, 119.941577294103, 102.578586959172, 146.389983411617, 143.903386470989, 145.985409958603, 129.094336550961, 152.992923642084, 116.161455053412, 114.710763812853, 111.964575522056, 120.988730731149, 153.669473906879, 148.394452256414, 149.128337341643, 126.745313999651, 127.56458139225, 146.123540775773, 111.410134045245, 124.096236263529, 112.679453891826, 149.189507826594, 127.112221386752, 137.857925057478, 136.440304604917, 125.692281703291, 150.339672584105, 108.452070964675, 123.484891185146, 125.010513732479, 135.324913339198, 116.92478807653, 143.688480563818, 136.98682393406, 122.474086053729, 117.289775852738, 148.260836702305, 144.6309876226, 146.688301209714, 96.4658419246579, 126.527459927404, 117.992235598268, 141.671841142243, 119.005243769179, 135.99092692352, 142.844238577925, 120.077028716224, 146.831294633225, 160.359224196627, 134.480138292015, 122.006302489601, 125.545980010601, 103.348820044414, 119.66964220497, 127.676801239181, 126.538110948912, 157.624262919416, 128.538503687983, 128.446330734031, 93.5241807341439, 138.01450920561, 130.08287070443, 155.464656889897, 147.175911852527, 156.415717882477, 135.952159408572, 120.913592215292, 114.184972741709, 141.230267114698, 132.906792683752, 102.486009878218, 130.214673817131, 144.972573321415, 134.866641421163, 119.73364407146, 144.603586292974, 131.63543725119, 111.481964827107, 117.270094854024, 99.1177477931801, 129.291468622887, 102.842809299825, 157.137567208598, 124.309586137727, 134.363209221263, 139.280977069522, 109.325059668142, 106.438467141684, 112.110383270102, 106.571272719901, 121.116340862836, 134.100757870812, 86.1682500674217, 144.784732806491, 130.74064275485, 134.12458988808, 134.776535960457, 108.309153409191, 139.851637667766, 134.112433497524, 146.195925606871, 120.110368352216, 150.939074777198, 124.200337596531, 161.319310323302, 131.199478521539, 163.485763354049, 105.993627126337, 119.99151549068, 150.981280546097, 155.731154921504, 137.531349265497, 128.554922538208, 138.180074460952, 152.297584208733, 168.174954963714, 124.597699847701, 124.694493883946, 146.191422713722, 133.700691794635, 139.035862000955, 125.950743179114, 152.123177523911, 119.44513472778, 127.048970075635, 144.492007795735, 128.35012115905, 148.938779293718, 138.212322855622, 136.102349804351, 148.332733169254, 115.575984731111, 152.749122799245, 145.306342957905, 125.352525701989, 124.188675631581, 115.435852639395, 134.620832704348, 117.948744861751, 152.204906940349, 139.710778608791, 159.161329658647, 143.654164306186, 148.901734980054, 119.239317841012, 163.821242631857, 127.613427688406, 152.650167423923, 130.471075526568, 134.655349194168, 140.531986212767, 141.046050618926, 153.067313967891, 129.210539624763, 118.787258898462, 129.66295372838, 110.879030867136, 131.211165026702, 138.64171628681, 146.333146042094, 104.450107664231, 140.372218232174, 130.884013642511, 144.70627657479, 117.947026861706, 113.456134775275, 154.010782308564, 111.980219113418, 94.7812686063305, 103.95019703804, 121.962390680898, 127.718917881326, 134.048443935969, 138.234018764685, 147.191551235278, 132.205921937905, 118.945504631421, 136.160306100895, 139.784953946299, 131.764280927866, 126.482265733935, 136.878769504017, 135.655537672024, 110.108605703897, 116.090250349848, 138.290423484231, 166.842280942138, 126.268412869705, 152.268191916945, 136.557783011392, 129.785089986293, 138.503885674584, 140.969223100124, 125.327705593885, 93.1211886391889, 121.613665387067, 118.456964124784, 134.830910364846, 147.272076235148, 168.748712965674, 113.131200663891, 104.217182337362, 156.209230085322, 139.310597988396, 141.099314150379, 180.71825089581, 115.938462151041, 100.360561341499, 134.215427274142, 137.033482393471, 118.480324457526, 102.095411184858, 138.526212924109, 137.780950466523, 147.713076873219, 152.939197933404, 109.244977863187, 143.711705012632, 114.101206263226, 114.413642517943, 123.125671847292, 166.35888120756, 132.540353495347, 150.843518449506, 130.18299442403, 136.99674995295, 164.870868457505, 145.813687201269, 133.515089250026, 102.119040804891, 132.919503467164, 127.66770111161, 83.2078921093159, 114.000156237419, 117.219744390828, 110.616453835343, 141.876802977465, 110.21020624555, 142.811939924227, 134.648249668609, 124.169455846673, 124.265375554809, 123.745403260483, 114.806186879216, 133.309938568573, 136.559491210961, 127.862138383433, 142.420590885044, 118.275976169344, 166.584765989496, 151.795940786242, 117.251860241938, 138.228005489761, 126.350824067037, 116.330183175335, 112.616215300664, 123.773329115684, 166.070315758867, 115.380674668523, 145.467720567246, 117.104654535385, 129.493536601975, 139.449284537654, 135.815237930576, 99.1587028969126, 122.786110424552, 140.671905627599, 121.03649553354, 121.317764338765, 134.634933117879, 132.63761233981, 152.070314365799, 122.05653174769, 101.989868352296, 149.668417948444, 126.568555338439, 125.84472419474, 135.256523259328, 137.214218795472, 113.973343827175, 149.680863172791, 159.056013928685, 123.336152041812, 140.454921429516, 141.985282591022, 123.564135944639, 124.360566513643, 135.21156592946, 102.051371369742, 112.494871597429, 126.436879629762, 97.7379467150787, 110.611383830397, 99.423485950175, 96.4123567337536, 112.817657450998, 142.419314425219, 130.557170326324, 132.347457163038, 124.994515146255, 148.173754490101, 136.834513185068, 108.501458514801, 153.42717204838, 139.78869311059, 112.208686287128, 130.449335344675, 125.828061437527, 147.153880618052, 167.276073364357, 115.05026274344, 81.9141020886719, 153.248701460655, 137.40532493251, 141.712074269907, 115.522352237175, 120.680536599736, 129.996641599562, 138.315873057707, 129.96687853156, 140.529402833061, 122.124905169957, 110.554687341494, 119.27614336779, 147.149394904329, 126.216809842346, 128.25184672847, 119.378511039717, 122.445027995622, 129.675076235736, 139.025856569997, 132.995439109326, 132.107295399783, 121.38522154832, 129.893989686469, 126.466921224567, 139.230218923221, 137.467279200534, 129.514061567436, 128.8654938316, 138.759926357176, 138.897483234659, 137.309960932392, 133.197991726372, 141.329790467915, 130.683871391615, 122.55674889554, 132.650649234868, 132.260513235789, 109.560278415735, 159.047081672192, 131.215450371765, 132.944525227812, 106.782936749203, 133.820114751426, 142.808646959591, 162.101054825627, 132.158379321883, 151.26483274365, 154.444083505403, 164.181422193552, 178.985596667345, 144.370253928362, 113.528650487457, 136.111980666829, 110.934427732334, 104.276880367808, 139.692799674948, 128.694981732602, 145.552161892924, 127.719938687073, 136.166238113079, 127.77871999897, 118.551698057511, 150.032634168589, 148.670662931628, 143.409035504668, 131.210479919282, 125.582371497886, 146.953819833535, 114.630994533545, 129.995303054811, 138.620524470098, 98.5900280214778, 150.698916419438, 126.190793240036, 122.302240904669, 141.669613907085, 143.133466220146, 125.173808123708, 138.783432792095, 160.282207154167, 114.914955335401, 127.658386998502, 128.538277312567, 139.941369866948, 109.062042797365, 141.652506170123, 134.32488645075, 150.922646687527, 117.514840142157, 150.292235690863, 119.033074226679, 146.241502483998, 131.964415771365, 144.977311860516, 111.018651693342, 149.964856746098, 128.758753786329, 120.511401066589, 139.703670806186, 104.208054195481, 85.4270339864991, 152.138620531245, 101.741936353164, 143.915773961984, 151.910572357815, 110.005641602248, 129.870890121303, 139.419864373425, 117.728274446778, 153.913553679821, 125.332651705304, 132.639927156321, 140.019764098091, 149.677381250973, 133.950729436423, 131.553991018631, 90.8108536975774, 133.730365122976, 163.090577844653, 157.233299879387, 123.383004525207, 123.59405289494, 114.617201320973, 139.358770738858, 147.132874134379, 104.386979655578, 152.211237348417, 143.30533633933, 157.036698602639, 127.19058117068, 116.967002604507, 151.572039453185, 133.235366393791, 123.477229839073, 127.22539829348, 147.606069707101, 133.412531055919, 124.576440309119, 108.012996530339, 152.825874383434, 122.844584496954, 156.824979857169, 154.851098684349, 120.583381568606, 165.015663018145, 121.522929254118, 121.797275786867, 105.483141180571, 154.157320261395, 116.672281198485, 139.942732290008, 115.249752993482, 159.001362023622, 145.779955873676, 158.921454675167, 167.564204926581, 139.600173775075, 126.763902092091, 127.242711209652, 118.796281971876, 155.614402341911, 149.186727350503, 157.153036533572, 115.293602789565, 115.453831549896, 131.270420852792, 123.616390474559, 85.2579705331892, 148.499080217, 137.127445076979, 152.093815117052, 125.083203678028, 110.622433980608, 109.974734965164, 92.2956868008429, 153.995256027117, 110.627360279677, 123.801961544932, 155.15122820711, 144.198507693927, 121.65904360464, 124.710047455828, 137.477661400072, 119.635765848588, 143.533716222181, 122.797972567734, 134.464005460541, 143.430249200474, 129.40259930761, 104.654571586938, 121.158424083987, 123.37804554706, 130.015543673627, 133.220279362755, 120.636690933374, 130.927002362055, 114.808114503977, 130.218781925135, 105.808882049127, 125.729577752596, 132.680105824445, 130.750844155253, 131.596726671383, 104.805387703203, 137.679415508443, 141.32567674547, 143.127441876232, 142.80803043897, 144.087689282768, 124.591006753399, 109.843802499894, 130.652296385649, 155.847915516837, 132.483205338607, 126.856127258911, 117.58081916354, 133.296605364628, 164.296722442888, 126.714508066664, 156.416300287256, 135.160522142932, 145.939806520126, 130.795285903513, 137.896599112074, 135.477919920493, 132.917655890037, 118.203920876996, 121.280142661686, 121.258980517421, 142.610223661333, 197.978468877719, 130.027871760414, 119.547294908404, 127.083413706042, 114.369462397166, 152.975853426828, 126.846554651309, 117.722453277167, 109.773210217134, 124.736354767143, 126.812342332995, 123.343398819685, 131.393365499024, 139.877009294069, 124.532106770261, 138.710491757457, 123.883281319343, 136.741700908977, 121.57581110199, 130.084088921934, 122.043244609974, 129.408913067523, 140.738836591931, 140.189738143865, 142.243027973527, 112.6410565507, 119.282782997667, 136.69720193094, 148.486028440874, 103.82005067238, 112.348656494177, 147.609540272141, 105.928069599114, 128.902063792545, 169.051941110966, 139.942035174743, 137.243170777902, 135.947858528583, 125.941123610525, 143.476241564386, 149.570994217975, 124.432029750562, 160.951274447607, 84.23841007593, 155.552371698667, 129.806128281876, 117.183244938152, 125.373301075301, 155.479219059417, 134.419323633201, 134.674604089494, 112.081136530962, 154.863142860578, 144.763476353125, 123.167448173916, 142.0824176834, 117.110471449124, 126.142853288359, 145.560368331563, 154.728619967173, 146.241687399529, 148.002317037994, 129.260208738136, 130.526057106304, 114.590513923852, 110.793892669436, 134.999602226997, 156.279554460955, 106.189414070503, 95.0803949464443, 126.046132504355, 150.044242065724, 96.4628574003252, 153.165419318745, 132.530773637486, 142.592038859248, 134.811568943965, 123.823982365529, 108.060431501767, 111.092309049844, 131.687437464959, 137.540612844682, 130.715288499877, 133.283943115078, 139.013027353999, 93.1936562262537, 149.297775996117, 142.252603902849, 139.083172690691, 140.429563036, 108.508783194443, 121.408797917236, 124.108883488292, 131.689036558624, 125.941100378716, 147.555576405389, 122.413373844682, 122.840611917487, 144.736729176664, 128.230494832011, 129.692607532567, 125.396172294656, 87.4083476996244, 130.738555771545, 117.745904154021, 124.746699594904, 131.778269703632, 150.38525837815, 144.243289020751, 137.894525867272, 150.778873932407, 134.12390120032, 124.740523478416, 128.552327045029, 154.914123369674, 152.599750833709, 142.090298783847, 131.140253163519, 127.305260246093, 126.468002543222, 134.253002609271, 123.887215485925, 103.597876050748, 147.471940143182, 92.030335329357, 151.287909111092, 142.829437345928, 148.591029827025, 140.144687387576, 135.266155112946, 147.779677581782, 131.532693083967, 123.295395153183, 139.910310824938, 135.125590960855, 121.323657486414, 129.66036012191, 131.666680047793, 107.903984012448, 116.488642762181, 122.501893853489, 139.775869424871, 132.786767237696, 138.357820044923, 133.635863527591, 113.40477458411, 135.1843683502, 132.34193882793, 119.45612033052, 99.3157218077427, 147.641481324357, 119.312233683235, 123.88686693403, 148.718826396614, 126.064195603028, 125.418885491176, 123.262101625255, 119.20531698565, 123.005739147357, 106.838584882982, 161.624662544343, 140.562391807131, 145.515564554402, 126.241917309227, 149.498073974668, 151.326593180105, 154.390696603556, 133.497868590259, 120.782141002967, 146.774987146511, 128.341039652612, 134.509514704074, 137.666685746509, 135.447611233924, 95.9418776698768, 146.578340072766, 161.301903855981, 138.653758959789, 128.532844109299, 129.932487087174, 149.395779604114, 140.621687096614, 153.937072823065, 131.390189040722, 154.055591339122, 138.273517725362, 124.723931080179, 128.91961406993, 140.765310974515, 119.690120290255, 158.241399917866, 146.198089349408, 114.230350138492, 118.75267037837, 139.50660418958, 151.137044399833, 147.107099381043, 123.459808436175, 114.076881295947, 143.122415634472, 125.993321626837, 127.640880556884, 123.39314707327, 130.117106733354, 138.927995934748, 123.907542121982, 130.961966024907, 154.654632987925, 112.448594325178, 126.26903344118, 143.880986944146, 105.026309627958, 144.460183667591, 132.868593456356, 141.658477679532, 122.143632243391, 138.512141522207, 115.234125303666, 119.48170334152, 113.497170784582, 159.65835180692, 145.102201957525, 158.885090734236, 139.876621794361, 151.984354720496, 131.029106098432, 165.932344670259, 105.939084570872, 117.528491702762, 158.950044337607, 100.019184467116, 105.312664935785, 127.590967292677, 135.946420551176, 138.046537849674, 163.283536690604, 140.088190627188, 140.450227013562, 136.022601891485, 129.049527979191, 152.327503513602, 136.183109534218, 140.608835932174, 136.46106391914, 94.3839338013743, 158.923442936725, 117.824139252794, 142.240717447101, 126.019933533727, 103.933111304142, 130.804794754528, 127.611939813509, 146.23741210614, 139.516291238768, 156.679269612061, 116.840782661046, 120.200616936785, 126.897663505993, 149.401837942418, 139.358329192117, 137.109277394394, 124.535073659707, 120.415580435985, 131.771841052392, 133.321039245522, 126.900571144532, 122.356970398847, 100.127761507428, 131.858819859821, 108.267562376218, 157.393203757411, 120.048124939949, 137.178060545037, 125.037063839837, 135.659254584463, 115.227540345152, 106.160095433967, 143.014235758896, 159.258603507151, 154.429854609315, 111.137611400376, 107.826095751604, 153.041180378326, 134.506152023294, 155.382681126954, 125.858216832091, 114.190613108057, 142.621391336679, 109.822872970435, 113.182980783612, 141.862400288053, 157.22026852068, 135.591675223005, 90.9312389341065, 144.717310975117, 136.37372648704, 122.869343055949, 115.05880398227, 108.486128719024, 165.318549972119, 134.213847392995, 119.377233099032, 129.04502184283, 129.735415131221, 111.418052742296, 93.8670893810212, 130.099202408328, 147.552625455738, 114.642639865802, 118.795619976233, 144.864585543208, 129.623143461317, 149.955231178049, 133.200540061366, 111.052107069007, 134.245280466214, 111.471817719569, 129.899468438937, 149.361296360282, 157.40862369745, 148.04627747101, 116.708454214089, 128.097417882908, 153.668163243419, 112.110884980885, 150.561824615702, 139.547680660176, 134.969550944588, 171.627369386763, 162.755032171215, 126.262547491985, 119.276335481028, 135.497882735072, 159.236944856739, 140.945314864193, 130.295561489968, 113.666644765965, 112.429308154924, 102.374400496109, 108.323385661224, 100.873190721751, 130.424023542268, 101.72531819905, 141.236221128387, 148.525891007519, 156.781689834863, 114.585192916054, 123.590472064803, 126.253894260502, 131.299390028085, 114.66476887386, 119.496516710082, 118.267258216587, 120.048836577047, 143.853376807902, 128.881876483142, 123.225918875882, 148.367308401533, 101.740147182687, 113.074385750911, 139.63682571858, 114.284943458019, 124.989078478487, 153.679706997617, 175.134677216209, 145.943082627037, 136.586432555889, 157.801211640986, 153.986722708601, 138.697329980724, 139.775777595155, 142.438420498295, 102.167771532759, 130.926166224544, 140.54823149428, 108.583817559048, 111.65796794869, 117.03276689173, 132.692449678825, 153.876726457846, 130.310929658364, 146.39274074179, 113.465720083946, 105.682287799391, 138.088688843718, 146.265374217272, 137.103414420367, 111.764370673462, 173.871953468511, 136.565002998003, 128.22816166584, 136.867688853307, 155.162006091946, 112.270919800335, 132.243613228934, 115.115759103563, 134.812467749972, 136.868701486958, 137.863911614079, 115.966757003336, 136.659754374503, 106.94187231216, 129.576585547383, 94.0783915035372, 127.016264878125, 111.341625051726, 129.079328370798, 140.43639947296, 116.411389859405, 150.279589396106, 109.17338117625, 127.951805639875, 134.536249671083, 111.218535160227, 85.2441206937755, 155.918630511774, 178.097556021849, 145.564982300684, 90.3017370644616, 139.560441639698, 149.521245844832, 133.067142728781, 114.010696564362, 131.887045517906, 120.819062711869, 118.97786557153, 119.188144697702, 114.980310905124, 142.687122043554, 154.429267183132, 145.232277212743, 142.218009983469, 143.178506015852, 127.693937505961, 146.902326395537, 96.3808359101225, 138.758231212302, 166.352094842444, 139.008695921109, 142.652292475424, 138.270580678256, 108.572149813812, 145.240405768299, 137.638786634407, 170.0175807477, 121.508044313072, 145.224584945281, 141.25186632564, 128.984188840817, 126.072851022286, 133.400863506912, 156.601616681044, 148.445160637797, 130.373335576027, 148.613141523784, 129.085017904796, 146.718909943992, 130.902150977288, 124.544079507489, 134.214130659586, 112.133808230821, 144.177154751863, 113.233508952927, 126.820195724762, 146.258039875074, 143.501541581974, 128.451388950968, 115.288023930345, 156.541959689586, 116.798676359696, 142.146284001374, 123.275939000791, 112.107710204367, 134.220831225781, 157.008173745302, 159.552491845804, 121.995254874431, 139.688321322278, 136.900903580478, 132.786657097314, 102.15582812792, 107.1728662141, 124.002864332279, 129.278576817504, 113.655250651091, 90.2041976876785, 134.042935838894, 132.211081706993, 103.853790460039, 137.933677661322, 139.73499548187, 114.122885560872, 141.952694909395, 150.024645810559, 113.92550316254, 125.272657512864, 117.023475804509, 140.677115154965, 99.2805161025655, 115.11608780993, 144.032533351366, 137.532533802925, 148.850526079451, 107.150471541292, 122.220802395172, 137.493499421496, 121.514389503562, 118.200302358308, 129.696819912286, 111.378518751069, 112.508610253977, 158.592102798204, 123.710328806516, 121.33970184851, 122.512915462647, 147.054901509991, 150.197137219454, 138.832356126987, 119.852255818633, 151.91648680447, 133.820132465292, 122.474903641769, 166.780218843839, 145.055975102983, 137.67928258365, 142.342645835621, 156.062619923271, 122.619726417972, 132.504732949395, 94.651400042368, 131.926761247867, 116.162760163648, 119.026187478365, 115.019211987063, 114.596253446017, 133.538036955283, 116.183349048359, 124.315754009602, 111.297046415944, 156.789540364636, 130.549441778962, 133.098053627853, 121.097833420003, 138.694868381394, 100.729567743378, 145.83593008482, 124.436337323454, 133.981419579942, 125.968589972731, 119.098975409012, 113.20301727543, 114.564433477809, 138.02068925709, 142.72319874363, 113.387045174632, 121.719193998608, 90.9528011898435, 100.869344123198, 129.860061533806, 142.377508527416, 122.505293666535, 129.576666398236, 134.69362877438, 121.98820775808, 135.737527593132, 143.857201705899, 133.095365904942, 114.822505863316, 113.022333438952, 155.414410458294, 112.54606360004, 157.072776109153, 122.143901812411, 148.427401438754, 136.610684730891, 126.950306606848, 99.0243592430513, 116.323632376487, 135.650424829797, 136.060483924734, 158.832370244767, 134.955459441141, 129.522238766059, 129.034235872591, 100.637473483283, 133.955610378847, 126.854658882766, 165.480576376602, 124.117851281946, 138.578769332126, 141.285653812456, 157.469568325743, 113.137201097989, 121.119898169457, 126.881222472942, 130.210334335683, 127.705739258591, 153.844823319942, 151.120172695382, 109.526097993162, 137.958187432064, 108.600493363017, 140.326027602329, 124.5389802749, 149.184849945685, 125.934378639682, 111.71437838223, 141.496784090261, 141.986349682374, 124.43288726527, 146.219218871058, 140.934748928724, 149.15223859994, 116.5989454863, 146.330617661043, 128.089278551909, 123.482253985299, 118.474374675848, 126.183955311062, 127.306448362943, 133.295508983315, 123.238420976307, 145.463821936, 101.120132603235, 164.768807980303, 98.9235770803892, 130.624581263043, 114.153389238086, 120.734099258215, 126.111031373704, 129.743853095824, 141.318093956762, 113.866834258513, 112.322166084348, 133.76515893985, 168.706322955379, 119.36510390357, 117.823714567186, 136.837963265316, 130.834618342849, 154.365204076863, 120.21435636948, 165.462399120553, 132.402410043457, 127.648374721687, 122.806217701473, 125.073291541857, 146.746362116847, 144.557802615562, 104.069697980551, 103.548478295369, 97.0631573716427, 119.56265906033, 108.481835349003, 99.3172792414091, 139.046272402513, 154.229069326755, 92.3464424715479, 151.68938207348, 149.527096800529, 150.019941661684, 122.784174260381, 106.999913692372, 126.551073609683, 104.137366424126, 143.621993479407, 129.383384089783, 152.779977060486, 140.320787387329, 162.338802977154, 113.194965614001, 118.885026345821, 148.16640324913, 147.592488905061, 151.832889984813, 130.820955703276, 114.000605602844, 127.99073069645, 128.358212848668, 135.596846655647, 119.758359327958, 147.760223254006, 164.798774531524, 128.769450780971, 158.829684674848, 119.184563817906, 152.937823972093, 115.628299548106, 132.513404536035, 121.056281107467, 100.549630959498, 105.98839008282, 138.686174376413, 124.224201443091, 114.632525049082, 108.062130942181, 110.329213006261, 131.792047960421, 134.181605855175, 139.155255235592, 159.818958686054, 135.193448396456, 108.590348917447, 123.094639104509, 85.6005369314502, 146.996159102004, 119.695269467506, 100.372056908788, 122.247254350329, 138.544758655885, 127.653374699016, 153.705408483171, 103.850495559054, 118.262474536451, 110.819270905544, 134.693036974595, 155.865938340039, 112.74331725339, 147.26565646849, 152.5293314313, 118.682070513236, 146.298977348002, 109.035186428374, 146.154174268782, 115.690791368894, 141.649927833035, 116.19369776548, 152.61621586087, 109.807453222967, 142.901409037057, 129.339639092686, 127.012620766431, 125.096008233776, 130.710732241463, 122.779942579961, 129.100100292159, 131.259466830282, 117.895104562575, 140.512700151139, 124.455286288293, 123.828879824221, 102.910499859603, 104.831706989488, 124.076957341638, 112.360416723391, 125.405217821432, 116.049706453024, 144.630948944099, 136.452140540604, 120.86581081494, 126.240207535932, 140.889756800618, 123.316580465654, 123.308479673239, 151.178241920126, 150.365489399503, 149.86456732396, 128.5571589225, 110.101844229149, 128.863297461322, 163.867710702155, 155.54225730648, 124.685126834223, 135.729453886092, 130.523977307765, 109.47184777471, 107.483237192288, 121.237120835113, 134.467470446651, 158.561785733987, 137.396184799952, 107.826095745267, 134.167571327055, 139.537903200324, 122.404673658687, 119.231211662888, 113.057410932881, 131.740765782449, 104.617708427977, 129.697110133976, 123.26058533964, 114.766602894518, 108.023313451054, 127.78967012607, 111.402318477961, 129.197616232743, 138.734818971288, 129.876004946418, 145.228926646359, 138.617427274347, 128.804554738345, 132.826366193395, 108.941173242144, 139.697843096555, 134.944625482993, 116.959972811951, 144.237818141346, 87.176835807548, 147.103156641547, 142.34104829049, 109.255011001405, 121.142306010677, 119.581691098741, 152.702192822181, 144.321242391456, 132.609959358827, 115.572005612415, 111.460377070004, 143.011083660566, 118.399261085894, 140.362313673386, 102.845820984198, 140.481709056019, 129.06698756637, 103.592264445392, 142.824235759546, 126.423267844452, 121.933823685098, 134.781531682001, 149.096180198133, 150.823479215047, 125.404460917374, 144.545403868719, 121.791590490521, 121.596329918101, 126.978165603737, 126.884867585333, 93.334103402353, 133.832639457855, 154.855407105374, 151.856185553554, 110.818476041397, 154.197943655742, 146.423576189818, 137.518629787325, 114.78607585713, 137.582169904645, 140.353247674676, 170.30226713343, 148.677313127374, 117.541511301172, 143.664103847743, 133.473612136075, 145.874337740814, 149.974499597725, 137.421777994547, 113.716472333897, 113.371595808197, 140.767427152474, 138.756450209614, 149.389894771168, 117.590987756945, 118.23740267084, 150.384711242947, 132.096408945008, 128.991647171561, 131.445648998277, 136.012089642268, 134.870490522828, 128.041766247061, 124.019158022131, 98.4829210312093, 151.288653686215, 96.9053279069067, 137.368489138932, 141.201793384903, 117.359081657175, 145.410299139325, 108.37485845378, 133.398973793177, 123.624065652924, 106.311350807558, 134.07154352256, 163.316724164952, 166.814615700295, 126.308716729069, 114.720773902666, 154.730486124254, 139.969103318621, 126.676643816257, 113.989670442762, 115.297752901559, 142.71679775152, 138.262347314729, 132.417853976968, 129.7293300181, 145.410462381635, 124.15111241951, 104.754167867687, 161.349380242071, 138.707975268523, 135.2655867489, 131.876692512811, 99.3322616585006, 155.983986170812, 114.378110264844, 122.930075041446, 67.9759903393526, 108.092160201541, 142.543576901535, 132.432712413338, 177.048246281456, 101.96016453864, 149.64574465154, 146.258264466189, 109.031671905785, 131.389821213415, 136.394453122535, 143.583635222335, 115.81521760557, 128.354062730632, 73.1173301462604, 112.748615108612, 117.509924595925, 134.669212288033, 158.017595569482, 141.34022533854, 142.084810274931, 109.602148774764, 159.070469997394, 103.964341986598, 105.317787605975, 139.769885217688, 121.260079489045, 141.654813190283, 140.156938740816, 116.353962176201, 136.78676222282, 129.258780194105, 118.014309967232, 105.190220731623, 149.228943849218, 149.716457120746, 172.772134336151, 147.4014035412, 131.428719266374, 128.717278206946, 132.547190184918, 127.491241566656, 126.620427958885, 95.8903047876421, 125.266338538258, 149.252944303685, 148.274617893804, 129.086530707382, 109.779779956639, 127.234676227177, 142.993811870888, 162.387860403688, 131.400645602901, 129.274136878862, 154.495895086119, 134.84114660399, 139.066708273925, 137.36916012372, 123.180586679369, 119.690952297893, 133.926268749388, 145.712937095587, 141.833463140347, 125.920305860297, 111.594476188048, 158.109366538715, 126.891889492648, 145.404441967267, 151.343634792432, 129.342257053807, 120.913405754752, 136.313889819593, 119.551546997417, 136.464207108632, 139.126811823359, 90.289415641486, 160.901021995738, 100.848175767904, 162.475874675848, 133.720786896729, 120.357810684503, 151.948435831756, 124.644032729304, 138.734988453317, 151.317850733516, 135.522907149996, 132.511725451771, 130.867100882781, 142.312802563727, 98.2297868312944, 120.192354080461, 136.908079918433, 143.192286283233, 122.595539584565, 146.465892496489, 126.346609350151, 100.615305113814, 103.208739287715, 128.182046460099, 134.125436109898, 146.021945642009, 122.727169802247, 157.610323717086, 147.568481675103, 139.522749476966, 103.625751055399, 109.61509995659, 138.751568743674, 123.428496098914, 111.328891129773, 137.954116908237, 127.388476738388, 89.9171877783094, 94.780915425599, 162.934388693537, 124.787496917814, 128.789177818705, 127.766478684537, 132.87698805152, 119.183061306395, 132.483379375904, 148.318936643596, 159.739478518368, 108.587950445863, 140.140405243633, 125.899154906565, 114.995880789564, 127.372254971174, 132.122076918133, 120.248722721179, 155.338296453051, 125.659346726555, 126.675678953616, 158.036912898408, 112.466340838572, 128.912821928877, 124.988592942461, 96.0553153235648, 163.956801439814, 106.859241033991, 90.7644507107428, 126.460769226852, 166.477509746845, 132.499771589655, 132.548114848951, 94.6463118527472, 137.95356442163, 134.091727783258, 144.914824650562, 113.919426230546, 149.545186427237, 150.405540804937, 132.575238466058, 116.737169943195, 135.407221526128, 133.766964773926, 129.591564594552, 168.100276980212, 138.614929186552, 152.4933900289, 157.617750001453, 135.093369974032, 105.326151142684, 96.4445374588237, 129.504050470404, 138.201881554186, 120.484771707852, 113.876038719477, 166.398924540975, 145.379311219181, 152.457367119818, 113.507583145223, 140.903324223844, 112.390657078728, 142.150069140802, 147.746808122353, 125.29935557866, 175.476522675311, 107.540530327344, 128.578774145869, 154.701981659624, 133.331832331343, 120.265743884395, 126.877442230455, 145.310253230464, 115.840113254002, 151.080623144974, 127.632444188746, 139.172394921032, 123.059018747921, 119.095414764989, 178.679277839862, 133.698886078168, 140.991577139456, 136.516803578412, 143.437803964993, 130.697976056628, 130.41086173962, 126.455593748101, 135.414661958333, 150.715909605031, 110.656123147247, 114.680270491306, 148.203592817006, 138.401600245278, 132.213382974783, 134.070463087342, 121.69830864576, 184.292928665911, 108.954038372698, 117.517019902094, 136.475270738657, 128.862904446198, 123.671158794698, 110.449534659184, 119.170102445005, 141.831404611216, 112.346785981678, 132.716300217394, 133.903814524241, 111.072181732502, 140.907112560447, 104.011805776045, 144.123636668333, 150.771522628504, 105.330894135272, 140.388908167035, 142.399556739108, 136.284684470851, 122.442582827309, 137.803476757513, 147.335292010134, 141.40996281702, 133.149443526, 136.019833692613, 137.280619810391, 146.370507623791, 134.435085404994, 138.877523584569, 137.304963712974, 125.806311312547, 127.148494322308, 100.15060331619, 141.692326244911, 154.388049717419, 151.580117228778, 125.893009132179, 123.586322579463, 129.071210093967, 119.298703206777, 129.81169198379, 120.577331541655, 120.870186085801, 137.44821377315, 99.3156675615045, 95.1507135257301, 136.835946586471, 123.161357388493, 148.849526246303, 105.375439612645, 159.474405069972, 124.402565039311, 97.0617268102606, 132.825944727757, 128.832085898032, 103.000768977844, 108.395535259787, 139.896288134946, 104.060514652134, 130.764723955658, 140.490780208429, 97.2250362146712, 101.636111946333, 141.774206252452, 122.36535545988, 162.252969618945, 111.04011781508, 155.261015713059, 93.0431423822518, 103.914914833447, 153.420403031947, 128.207794990468, 131.583963630672, 149.465730770519, 120.444871309868, 130.065848303153, 118.567704410063, 148.944841986257, 141.288773204311, 127.673477093501, 112.385522658985, 115.5802141711, 120.013131409534, 136.28640557788, 123.107527208094, 128.610654073723, 161.33653223119, 118.906049932045, 148.600556022129, 110.789478482179, 124.253919019508, 120.417587155343, 111.148324285321, 133.35577997689, 116.800384788319, 133.144111344994, 145.726420458825, 108.731853214805, 152.221766165919, 140.296519146275, 129.595548653126, 150.894613547848, 125.418097175347, 135.552013764307, 141.381734270735, 147.801311042118, 132.459405929914, 127.391059951095, 117.713200365845, 121.514694308894, 143.505099942287, 133.943155890984, 115.395682136532, 109.745685976215, 151.329713263131, 133.005945515683, 133.551708765926, 124.911026455872, 129.508024941796, 142.44343230836, 112.839845193328, 120.376835237028, 151.67760396011, 110.470870342285, 141.438516374146, 116.062852619678, 132.942857217975, 146.750042934567, 150.217849993755, 119.890289353676, 145.599503068131, 138.858803405145, 124.072440308408, 84.1322880309958, 102.436096131213, 116.707346660422, 112.05161671587, 143.123060489961, 154.939186499033, 127.294906704651, 113.136611119856, 112.577230900389, 115.206740044321, 144.047198859305, 127.130485064041, 109.544581234195, 105.39245684382, 141.007241274318, 120.632447635476, 128.913655166197, 152.871196758716, 120.974852058249, 109.531908029116, 112.514855459294, 124.094355348818, 103.536275101691, 109.550322569594, 111.61221334492, 131.474158373611, 165.764327298176, 112.603115355629, 118.878096797423, 149.230171609931, 147.35752484614, 110.418030244193, 140.375510895764, 123.894016273097, 134.709306913183, 144.865908202134, 134.953846772849, 136.444662470669, 151.105877791203, 92.7148334921052, 126.388289863052, 144.089423326463, 112.483355186398, 88.023864629818, 103.283717393683, 145.951334494968, 117.922360026205, 130.645716529029, 116.881520156288, 123.990592454133, 147.574184010441, 109.067914036334, 144.780801093984, 138.292169911955, 138.383440940223, 104.391334494148, 137.769111590367, 128.597402227531, 118.603777059908, 116.050137996443, 75.0431154954267, 142.208258975502, 128.716819802949, 115.812306257386, 147.768195104495, 116.372611824532, 110.544693391008, 103.219403869362, 130.138273313794, 98.2256573172196, 121.61369181176, 141.776488617591, 143.439161185655, 161.508177454507, 119.71353007502, 126.707173718771, 92.834185674325, 102.608719408778, 146.451603442008, 150.974917532261, 113.214686202876, 146.85123459158, 156.705478484713, 169.626912652532, 118.793645059688, 99.6546861901667, 134.363979234139, 138.121674465792, 142.180247167205],[338.724799165097, 331.716906480716, 344.07531232734, 339.19350929866, 325.171628247295, 326.812661709017, 335.14783249009, 361.518004174366, 356.677625272021, 335.923143938871, 347.7810164343, 317.714811552203, 335.28521541222, 363.555297954043, 319.317474320308, 338.76859259868, 328.919341392654, 336.221360258635, 332.869195716488, 325.136688733667, 332.682236466773, 350.612557076296, 362.63116145517, 345.238362126408, 333.442495292069, 343.37602682381, 355.927454350603, 361.599608430334, 327.848294922467, 373.429021203051, 335.236820883037, 362.431944989924, 349.045447285694, 342.67688002076, 339.839489756591, 343.538999377148, 351.117683463028, 345.015794527392, 359.886376707499, 338.865295701306, 316.460802359246, 341.774497875337, 309.975384018014, 350.774503646037, 371.168234960178, 336.634817873763, 347.600527426492, 349.599865397536, 350.395189110877, 337.751404605482, 355.103463543443, 346.303977428575, 329.681002573625, 367.746548278163, 334.496679086417, 325.990084639763, 370.724554222778, 363.949115877921, 360.690929774706, 352.43751112806, 342.15089838692, 323.809010566462, 377.660063541192, 369.561368384119, 342.918779254344, 366.507106385482, 352.668924208399, 318.476081882206, 364.461019554918, 356.376742686031, 343.1323369435, 351.829446151512, 318.394941787971, 377.788827256936, 343.221095308466, 334.929015605422, 352.217707899383, 326.750628272842, 341.392488820792, 365.095656165887, 331.265445565965, 345.403100192197, 350.040428399742, 325.817216981836, 344.107759511054, 339.820483672406, 354.097683746617, 341.43473797726, 361.453940443379, 351.657059844851, 355.184031543591, 325.92551739689, 340.820687159911, 365.778231088095, 340.547676137743, 335.947443052981, 315.727550553042, 362.634695026337, 383.320866361016, 345.154794996299, 327.324046530052, 354.612684429908, 323.90744194073, 348.128740818511, 340.634764724226, 330.310026645901, 362.860678697956, 347.459294910522, 327.578088230916, 344.00314933686, 331.356614486733, 357.131774489695, 352.143919856849, 337.522213591714, 326.214038960992, 328.967609842115, 357.373324715984, 339.880901152033, 348.765415414375, 353.801186089948, 327.506485771241, 350.64843137384, 360.059747270942, 354.754212723155, 326.063869229911, 353.827741334556, 343.594838193161, 357.210590305288, 334.768768703129, 357.830404373836, 348.156795338155, 351.878913606187, 361.127623152262, 340.55556640552, 339.955056908355, 328.239291152604, 332.340458388792, 368.730248756973, 335.72641314645, 355.142822544066, 341.724680817424, 337.166214560515, 323.983143584904, 362.804864570681, 331.658205581225, 362.510483472993, 327.078786820232, 330.54345168009, 337.575447790242, 331.691915783402, 344.50852451358, 333.783948553502, 338.268766195048, 365.425255174167, 341.469532348529, 370.268104810092, 354.990763405309, 326.892717502302, 346.266203780198, 321.239253699631, 324.250644650879, 377.831595207105, 317.189261743649, 323.885533503772, 375.924897651949, 327.742486391006, 319.487012574021, 330.013998823811, 352.21066638965, 359.933272914074, 342.846583911694, 346.04597833581, 340.817248873894, 331.240516143882, 342.900039404554, 334.475188807987, 306.341860172543, 328.918832275044, 331.456230236472, 351.942514860212, 333.857271353465, 375.935488394461, 326.713884561003, 322.790202335721, 354.740773816486, 356.190286820323, 351.155284221165, 344.592273388173, 344.195221828368, 363.451623918607, 380.911120319222, 358.754902831661, 338.544073003019, 340.976734405083, 349.035056397363, 329.918986544572, 372.744598574813, 341.851873270949, 335.634049583885, 337.882494179301, 384.127842585453, 357.22242538034, 327.205927160659, 345.068356331404, 332.960800244751, 352.411426524043, 337.276862300052, 333.149532340465, 341.584983664217, 348.499586511433, 346.891516514022, 338.528900237752, 313.958487161147, 330.386380401389, 362.095555195192, 385.566778266823, 313.844573672795, 320.423537999939, 336.5563772252, 341.3603520027, 345.539742008309, 327.195286948605, 347.144208354159, 381.776608694845, 333.621445734995, 335.792575595722, 387.272822015602, 350.765098479348, 344.761756609339, 357.398101130233, 346.800353522549, 332.620974098289, 366.204799636911, 318.452519560105, 351.351566819391, 347.803632826543, 343.424552550042, 328.761837802945, 319.993814010404, 349.734999794238, 357.191006119678, 351.578826645854, 366.97904209982, 333.614808616526, 303.006751314459, 355.76013162747, 352.511333510099, 335.595948541882, 361.113658124072, 346.510353299931, 358.400454700492, 325.766033897311, 390.941867413234, 371.579687976126, 370.650031625281, 316.451607859349, 341.168584396894, 368.048069356497, 323.65814882584, 336.359441241561, 373.957236196395, 325.947756351224, 331.679239694559, 343.716360019415, 330.474398349947, 353.82091021207, 354.401682494873, 370.672138044074, 354.105500230192, 374.307178961581, 319.507077678045, 346.541710780762, 332.904899958022, 327.786764892353, 380.233094834114, 345.308300726841, 325.565572267965, 318.162529444432, 364.492737486202, 332.784761472162, 339.138522269781, 321.55833759609, 337.709755370101, 334.32030185541, 351.689680825344, 347.323511073181, 346.192540215793, 317.078157645037, 369.48042832081, 374.074953834398, 342.432910476477, 373.457692435238, 349.715245277542, 332.481403533498, 339.799632541334, 352.805835749981, 347.975768200168, 336.675566661517, 337.623762720887, 358.292903871163, 361.709057196523, 336.382046402958, 346.728477572148, 357.666427915897, 342.688242189377, 312.573097990806, 305.046762569231, 364.673581811697, 331.237042572481, 370.506169227146, 369.874797715139, 346.761478933778, 349.534125636019, 342.909581792604, 367.433232549519, 336.483558688112, 350.430467566781, 328.689129759071, 340.91417843187, 328.232495855017, 340.265108994405, 324.450775056461, 337.737972454288, 359.058189132204, 316.747521034769, 360.184312321866, 344.455989408302, 344.162312169168, 326.695747340626, 375.317329977428, 327.54794394961, 360.021926606705, 335.423287893637, 332.032131671514, 337.249892548047, 363.86216886963, 358.737718011942, 346.270464588433, 347.134041422728, 347.339662784724, 352.300215367881, 354.17099141365, 351.944507032385, 336.679359422731, 337.363343954958, 351.692842943414, 351.673427825288, 319.77075227362, 344.027716861252, 312.127408815262, 341.196564812585, 310.749624634123, 370.247210963961, 353.241654044621, 327.385770068443, 339.92800425373, 344.301542471022, 314.976261514062, 342.5131837511, 328.443123115899, 329.565577021929, 344.412260229699, 339.669971209659, 342.813492706842, 325.107819069279, 288.331801763911, 377.482313610661, 353.903085088083, 329.797348240934, 332.450978268224, 333.396102328966, 349.967219639917, 362.77199600921, 367.887077810209, 300.819713289263, 325.100667474819, 335.35194399656, 351.737647714592, 343.983854956209, 364.129412802556, 348.218021536524, 322.448493730576, 325.127180677641, 314.703798171721, 345.219303341429, 352.463549000076, 323.370007192744, 310.430875380106, 338.358144050071, 329.790473287032, 334.980468314018, 331.426830374452, 368.942494964799, 320.672474611908, 358.717455259808, 313.65620408827, 324.09933102293, 357.968433200975, 315.795298842127, 354.428662631106, 365.362333232721, 359.428501734691, 324.389057863488, 301.475352432063, 342.509924907473, 366.997747089582, 351.647938290046, 335.167158959567, 341.811385695406, 337.888669358434, 357.320674403795, 354.241620777793, 347.74411807052, 356.534478875721, 353.383347534789, 339.356173972009, 335.849093763218, 353.219512302884, 349.668644699221, 319.530964014063, 375.292314053138, 334.03292452924, 345.511239934977, 338.204817514343, 344.750596612865, 352.427896954743, 347.735967560022, 348.032661023432, 324.609284624243, 332.636066051572, 347.813936443863, 305.402363688187, 327.972388172426, 318.61491556766, 340.986371344875, 325.627225716571, 355.010052221425, 349.636165277111, 366.962824459737, 348.756776124671, 351.271821812227, 338.861475312948, 331.526335669749, 331.95173657566, 368.300030576493, 310.083622093299, 347.834807162164, 353.355896175551, 341.214594396271, 322.859906585392, 359.441743281136, 371.620240170737, 373.890453714652, 352.741127747412, 362.47604698428, 345.95318973987, 336.523889457196, 329.215773278299, 323.331344023814, 344.953789664347, 341.399452166707, 347.259277331185, 347.676839198382, 360.250537576132, 336.744361887884, 350.846673375104, 348.161766803308, 336.994981536033, 337.019190240463, 367.792596356519, 348.784495978313, 316.013443974803, 322.795238510233, 356.638076088051, 351.305825794434, 321.679876536873, 346.790099293205, 370.013778899247, 318.575504617113, 332.923033044634, 334.443645091113, 330.833036227206, 303.539535158373, 344.837967280417, 363.477166765447, 330.195469336018, 360.272029874679, 344.307607166066, 336.425184521103, 378.553186803532, 366.811297535311, 353.454853144928, 330.634363652897, 359.191254369127, 328.673983291556, 383.221803308122, 330.217407172293, 334.80925834547, 320.728459598632, 360.154066117046, 346.460730670018, 340.519502685464, 356.214856252155, 294.727968802288, 352.243338086516, 324.477426637358, 352.730806656399, 352.650440695817, 372.912913065959, 327.060345260959, 355.738401169831, 343.088616857721, 359.9846028546, 357.061496397669, 328.408092519531, 360.413833109729, 336.555844750377, 346.592192234498, 323.827948863096, 318.726069505349, 314.597533533093, 338.172369337292, 314.317611045473, 315.939252187432, 345.060646758289, 321.383575571448, 388.592647796006, 324.037111535596, 350.893859343068, 320.282144714801, 350.980600638757, 354.933036632895, 354.816792352098, 370.502394451352, 358.310305219569, 338.095036789513, 355.749299116574, 364.818311928402, 337.178800478925, 341.924942950134, 325.018931969997, 372.977153051282, 350.894090031812, 348.203235123089, 372.931713277351, 358.696258138417, 336.864877906845, 342.892200852216, 331.473332666661, 325.769038159554, 330.472658051284, 340.398507353268, 346.855855127189, 356.935837444306, 328.817623183879, 337.49364234285, 345.947477410129, 353.574496535028, 329.807691116089, 367.359151610972, 317.021916281023, 328.040540224722, 363.421789814537, 351.648280817766, 351.647204619982, 364.761824650629, 350.469583127716, 356.086238594084, 349.544713591199, 347.792978150184, 331.693367853163, 350.469938927422, 360.203751266506, 369.146468372337, 337.286729168161, 339.736412462319, 356.439626283253, 338.65326449496, 340.50641629162, 323.524391687209, 351.045470342702, 344.468024114319, 351.369524795294, 334.97240418598, 317.821439485537, 372.056196618146, 359.45870914282, 348.354358702122, 365.500488904878, 335.767791788827, 336.913396412381, 362.049030923314, 338.47556678835, 342.452466877428, 333.221302235016, 330.24857715821, 334.528594031655, 382.163732692423, 352.161761759742, 356.644857265464, 337.754394365331, 324.440400252462, 355.379761876132, 378.328693110703, 324.714449342874, 348.495487522401, 374.307461190384, 329.007953197622, 347.827152890443, 339.742584744843, 341.981004891063, 355.236494104505, 327.558371129067, 350.619867814003, 326.439936861671, 374.171412902708, 338.935033542648, 326.663976971026, 326.751193015986, 344.039519991724, 346.063316919125, 352.138201758882, 359.685256947034, 354.807474923882, 354.745354271459, 382.310301593798, 343.408300594153, 333.406455805958, 353.277030202602, 329.376427725814, 356.47512844415, 338.538406380026, 356.735642233378, 345.913606081545, 349.513596569319, 321.495798973279, 320.501958456978, 341.074728224366, 334.533266981548, 338.851517525209, 353.38340184718, 356.980900335834, 344.668559884403, 337.856958953815, 341.760893045441, 342.721846718619, 329.067241234633, 353.736196165641, 335.598044371099, 328.662502480364, 320.457235008846, 353.080268821873, 328.892326116491, 351.265914582175, 362.068119995144, 340.305720989361, 322.767811147824, 336.76025729351, 351.109830565418, 339.71623700599, 334.073318464123, 349.323768513166, 354.085101299023, 344.865947044153, 347.225233497847, 359.373132637383, 338.374491612426, 352.183466085896, 350.888344716207, 346.409800819935, 332.891095879568, 353.164283382872, 322.626365086478, 373.223720741282, 344.915435657615, 332.651661829689, 332.887425612076, 339.74633685775, 318.491096092269, 349.313776770569, 343.001564308247, 370.469193161294, 368.17691124762, 296.314854048233, 331.52372930594, 338.912074215153, 348.827827172807, 336.213452369292, 349.711768347555, 362.825553955109, 337.977197503337, 347.358700101437, 375.302545974633, 338.137618294876, 337.403970888522, 335.363655125791, 337.430398029206, 344.971931713667, 336.037811474775, 346.036192694614, 342.549325302979, 329.993274159503, 327.047781798123, 358.15251870476, 321.752601844383, 332.033187009965, 366.621337444271, 368.375896942308, 319.846492734957, 358.892881014077, 349.743872063755, 334.154907820837, 316.321760583908, 340.417432996462, 323.949789551242, 316.060954542312, 359.98264701332, 362.804418165249, 316.231027604953, 357.900405989984, 310.494523024252, 364.108001848883, 353.301821509156, 362.616904183184, 339.533992082987, 330.690932111058, 320.446442471295, 339.834610788808, 319.294698770509, 360.872235401973, 327.650283219922, 344.689622959369, 341.954846763682, 346.907595645319, 360.396736824844, 343.994669494338, 334.298247395662, 319.700991844145, 341.796328364556, 354.446154652206, 330.713792614076, 324.963467539322, 342.174508052817, 343.755594181903, 331.015720101957, 337.485700914035, 341.948975982485, 345.072776243213, 320.739213243486, 352.917433818786, 338.61734805044, 383.133605777383, 349.007754625963, 363.368165427035, 382.138198725557, 343.629185287252, 363.304192541487, 366.024941765831, 358.017683863854, 342.470799566584, 369.955230557322, 377.241431200533, 354.961875014561, 350.41590755717, 358.511780803703, 355.713388911591, 357.635119845422, 348.480092559358, 369.90243817306, 336.777771359795, 361.597800299252, 334.037914839134, 363.545694898946, 362.975319953085, 316.073897217501, 351.874475877417, 318.180585593141, 350.633757520217, 363.853746621679, 328.90815986423, 342.209297464944, 382.401333269534, 336.549015615923, 312.200935585448, 340.135106663512, 337.690806322637, 347.333863775048, 324.726745023383, 380.553547503251, 332.880301172902, 355.266531229544, 346.23575710479, 357.957228488673, 325.052916636046, 333.18870610237, 331.04443782336, 332.111931831369, 341.902877683406, 353.813481653713, 338.397615725265, 332.990824413541, 347.342400241145, 344.265869997316, 342.282685099682, 350.692589060054, 344.548988334737, 316.384908411164, 347.674728356772, 345.578366835386, 376.022884768027, 335.499822222021, 351.602716206386, 336.742453580796, 321.753280811314, 349.265111170589, 336.691042043586, 341.947037012846, 365.689771740314, 371.49590067413, 331.022825187387, 316.475772467732, 335.460226378938, 351.799882969614, 327.261971199756, 360.324927517373, 352.841992624286, 356.436559470037, 349.934799567603, 325.135741485387, 341.978183860542, 343.708169277386, 351.887294411039, 326.161394472602, 321.290384820673, 338.622890866016, 333.406904123197, 346.139104515063, 356.877483352472, 338.11196288346, 339.508447877063, 321.719498517816, 328.998015082131, 311.18491484409, 313.946335478944, 370.398050704275, 346.662975860962, 346.328872016088, 354.532197466543, 340.472049701439, 386.522574452074, 361.795924717442, 349.757343581933, 338.432935538399, 304.445915590634, 363.317289900905, 308.450845333433, 352.831597981119, 370.450049158968, 378.37822043568, 330.017811532821, 359.321857213793, 348.495659141118, 335.91527977868, 335.914505583752, 352.333128296248, 348.375246746924, 358.10948651231, 298.246842092158, 372.359692580832, 342.015300320352, 324.639669217634, 329.812869807881, 342.826346238855, 339.098089840938, 339.289911066074, 318.911732738818, 309.835090531648, 357.3249545832, 334.500597395329, 340.556498579548, 335.268245480692, 348.838979824979, 344.127398059411, 344.078323000674, 360.05837961053, 330.136628326829, 344.574164787665, 357.412065133743, 371.958391604022, 327.215216386302, 340.562470117551, 355.826725695958, 351.186020166655, 355.516389447744, 335.725918897466, 317.800117278669, 324.886457457639, 350.597225028028, 355.686919766468, 345.614939601007, 354.862368430245, 341.731645996993, 324.625305472436, 362.058646938239, 337.814265839549, 354.95206330763, 314.753676783305, 322.775154525066, 344.907393290279, 333.305183176955, 320.289307221506, 348.821259639092, 328.705430928101, 333.48071979137, 335.03877685589, 384.442040442016, 316.777324073366, 353.608262418848, 346.134169277302, 348.768605601986, 324.269226034857, 344.064073852597, 340.970969604616, 334.243410232339, 345.861909780552, 361.418837268269, 355.169677711089, 362.329896197672, 330.685823770862, 359.358888815398, 338.361789394615, 313.7397941452, 333.032504528728, 343.268927474335, 357.817568127442, 366.657110021752, 352.582509869759, 336.230441089702, 336.705809882816, 355.18782630018, 357.443825937746, 372.294749399677, 339.272863233418, 321.822579708064, 335.432488463584, 362.199025535369, 352.935823937802, 346.109266889236, 299.699903035226, 350.916307727151, 318.006777508078, 324.770483352283, 350.884393894546, 349.149837264986, 350.316826401814, 385.198965020288, 355.568171050034, 335.964357988305, 344.036365078943, 324.834479598596, 337.008980638787, 356.646257255954, 353.608126693786, 345.07734047971, 340.511971408146, 337.001728233153, 353.898601736706, 370.118486065915, 377.080877524644, 376.716408439064, 348.022131118592, 350.393186295943, 335.52905045859, 339.107305374719, 364.862021578772, 346.736644447939, 311.082420335479, 329.500133986145, 331.048055023793, 331.247137519318, 330.42461664465, 345.654193619899, 384.961930024452, 356.54995465708, 348.129748132297, 335.847176362243, 354.412706235491, 359.715894815396, 328.363447553182, 345.832795446588, 347.044720282302, 329.467537894415, 341.424209412122, 347.750815223093, 346.597078052304, 354.219267016813, 353.771373553797, 331.558263224414, 332.176015058652, 358.582384536945, 349.239540443188, 348.925787780397, 346.201948989561, 354.398879945556, 333.150977801431, 345.038272994402, 326.515598039779, 341.239933962232, 302.069649600229, 348.131924177632, 353.598518695191, 350.103562105631, 349.958753506594, 322.43790604484, 360.818615931309, 341.869638704833, 326.44862766785, 352.778576849315, 309.728389518802, 341.341146711408, 340.555321368305, 326.386577498938, 341.466496827022, 357.203545659826, 369.543490586305, 349.494207543504, 339.716666741168, 371.007210419352, 336.967768420557, 346.543439595697, 322.885473761293, 347.927206137475, 328.446455752557, 330.377161945053, 333.701232448914, 341.068512444664, 353.626578647713, 356.799609570401, 326.259797030233, 370.987408435474, 309.940839954016, 349.946351138655, 352.257519428589, 349.902766040371, 327.294361042117, 341.141612283554, 347.765264853966, 332.160791927264, 366.2682712378, 332.383986329008, 345.678226528156, 384.430359075561, 343.425583680009, 340.686767400735, 319.581650669964, 327.164382935604, 358.945940026911, 334.118727507801, 335.082464696272, 326.838780041637, 358.773460698925, 343.937251031076, 327.473873026488, 349.762651979208, 360.084076077687, 331.609800877217, 347.190012022539, 338.666290251794, 338.774320380781, 330.451344513973, 348.637337538263, 366.946844963658, 333.375351042587, 322.317159836098, 343.550710308159, 361.627681470962, 322.35882244883, 360.174478186436, 324.862640643004, 347.766029932314, 346.554193459957, 351.692281670507, 331.426197396326, 357.284173301174, 349.9477777813, 337.033891862471, 377.213957197506, 325.676478212728, 342.814247770366, 312.464461827911, 335.758860582779, 378.568443858218, 350.339047379179, 332.700535301964, 372.701253617389, 339.718071394257, 370.744443306911, 366.080069964623, 347.05257661911, 350.193181859143, 342.061306161928, 371.449653330865, 337.734779998336, 364.994017683907, 339.107993501427, 348.857771584514, 356.590047616405, 331.610117198191, 342.317964520567, 351.60327493479, 374.763621576484, 336.630775931902, 378.504767848336, 329.857181832422, 367.037933203385, 321.448053372951, 314.746078375416, 339.103405753145, 361.195103448303, 355.603798419223, 325.78215131213, 316.072333417249, 344.930039966372, 329.079297669203, 347.1136104339, 352.690329246048, 317.08519750357, 334.773412664225, 353.818474632411, 357.00373350122, 320.874629044351, 335.785515984199, 310.997079198412, 351.207282619785, 334.35466115849, 371.719552952582, 351.961170203403, 355.750186794397, 328.592213819166, 320.644526829274, 341.826710988998, 354.728864028798, 341.868848398426, 348.460070583884, 346.098287982485, 350.08969759133, 322.841952327085, 344.196320205193, 323.001643299714, 328.252284060752, 340.201183357506, 330.244169606704, 323.668353143169, 354.25320851604, 339.503827692207, 362.885165251441, 296.302823732797, 326.458661057319, 342.916295854107, 335.980089914206, 337.04553401975, 328.215748452691, 340.711284961618, 352.32020039365, 338.020682840797, 343.011183747873, 302.368524585628, 343.73961882439, 337.754370775054, 341.891995627981, 327.179170607055, 330.186299044725, 329.339510885929, 373.944913134316, 325.353511608045, 359.589989025495, 347.663667138314, 326.035720179145, 317.644653903746, 343.967940547726, 361.667712614908, 341.539294347284, 369.603323106294, 333.65407204841, 330.694606275104, 346.340824898219, 343.748851044693, 347.154873540495, 316.861558700607, 361.383271482627, 310.171696470952, 361.024287191203, 341.724919369168, 331.672334005385, 360.16253948194, 401.37162124728, 344.924233550959, 326.938180026829, 331.499005441333, 321.180715204964, 341.932811909298, 367.63081411036, 340.800591735488, 348.425531556418, 347.161069257099, 365.868501233103, 379.277085498842, 342.32986892353, 340.542954460656, 339.172953823623, 356.14722303993, 320.155786102298, 344.448593324328, 338.442083884947, 358.593013599216, 348.182703019787, 352.444677668932, 348.380118372514, 304.587338931919, 344.828078983936, 297.241646623089, 335.111508264039, 342.450751185107, 346.923145238493, 339.60048739584, 329.591010542703, 325.29080124078, 357.132802519712, 346.34638176182, 347.818196134273, 346.761011581753, 364.995781571794, 395.938371836604, 337.160793289719, 353.837771538049, 359.276658363202, 347.685815487964, 341.582540185328, 343.985899849428, 322.757041197696, 333.201153543403, 332.185134839852, 345.14426980882, 347.359987627263, 348.821945354397, 349.074392915868, 385.335365472997, 350.840357171447, 353.993839354387, 382.965256986726, 351.118702416021, 357.917335118012, 348.737546546407, 315.820401333866, 333.484077393779, 361.110972870992, 365.990012025395, 352.412315804328, 340.328196463041, 350.066172313018, 338.150115298918, 329.550975036417, 354.721273346818, 327.276193565374, 333.728711681712, 366.292745247331, 317.611490274903, 354.224690625585, 337.642992605375, 359.227902943378, 356.396407986511, 322.534006998638, 372.329970702104, 323.895889204345, 342.114147051446, 355.614039340669, 319.505045383609, 337.784904089452, 348.15322302378, 337.038460815189, 351.629147923458, 358.61191058245, 371.182445141173, 330.581294084809, 321.393112805984, 360.470737630507, 331.445929420443, 361.295341065161, 356.24886507331, 359.819868100339, 344.216735228939, 356.026653041197, 320.596916463669, 353.990758352895, 355.018680662376, 322.329652062206, 349.364566632204, 323.098269351769, 334.29328573489, 329.0702970849, 360.948718159484, 339.44739881677, 349.097557968198, 342.537703610328, 350.602276512147, 351.171972881455, 350.545130395044, 353.774400065474, 372.590670439152, 349.732821022092, 361.213716767451, 356.150732899554, 327.528684010908, 328.458674029759, 356.126375692526, 349.491240159228, 348.228002622267, 356.073418669096, 355.948574396409, 353.696875378137, 353.77621470175, 339.151442657348, 332.0459255621, 353.957986336042, 336.975036667877, 349.76985915963, 343.581143670535, 358.259533169022, 331.583979157311, 312.048364557771, 332.164027828863, 356.683628298196, 339.190435143814, 341.780667089832, 344.478416344915, 352.573918375317, 365.714249672101, 361.53373844565, 307.584675113599, 345.004642937803, 358.704820968558, 358.339251617444, 324.425187007838, 328.523354503938, 352.829514644088, 347.114089848722, 308.394049536976, 325.767398310928, 346.493110759447, 327.291456959352, 368.880194053846, 349.604407097693, 352.671747558613, 332.100418679283, 322.180434422315, 334.585718498226, 331.912563709259, 333.64857894949, 351.001692100161, 348.698880204979, 354.933401136214, 329.557709168193, 365.702855464196, 336.138092744293, 332.595750497773, 332.940900953135, 361.102268878241, 324.454917002757, 366.012378120135, 336.875344093333, 359.903491102467, 337.92106279212, 319.151492143479, 329.349060086304, 339.512966740774, 331.185193653326, 357.824925820858, 319.527546253172, 326.156955694102, 344.593432969346, 316.440559589444, 377.143045582892, 326.976705218922, 326.909394808869, 330.132563635291, 362.140598584728, 362.365475011977, 354.983041470827, 359.392712390946, 317.150831056772, 353.07704992423, 335.187473462643, 355.818237520853, 333.427219729649, 336.24791270247, 349.588356056137, 363.208037690522, 341.528608115292, 357.028101827351, 350.03297931347, 340.811227432652, 337.722588607281, 354.722391403764, 365.834647563318, 352.188206979603, 315.477247038119, 367.616032146644, 371.163073048482, 338.289170435623, 373.305373883308, 324.267397116556, 334.716163510096, 339.899445175286, 359.833544173481, 333.931699982461, 348.00922049604, 355.117391836141, 343.961748254258, 360.530870257394, 343.490347698545, 331.394178452613, 345.186811949406, 331.611444659937, 355.680407519016, 349.785698806502, 352.243128749382, 380.588340719303, 345.806700552177, 326.316927117233, 349.228400684716, 348.318440391262, 334.537502090335, 346.329678335594, 355.482231306273, 342.296066259473, 372.334836423852, 339.928359752009, 329.811121639831, 357.957098529103, 337.40195731946, 342.57754181198, 364.715932689374, 346.698319235486, 319.128951136154, 352.194800017743, 343.014596830362, 358.140245128486, 357.276493746544, 356.282434905628, 341.289174869729, 355.733283520596, 343.479373874519, 344.638579013255, 324.610195989264, 359.619609809464, 316.603717509259, 354.195697612327, 323.45206507622, 330.802028589284, 309.492850709493, 315.279186960269, 352.08536672319, 373.175978001893, 382.931991514775, 351.071384391821, 391.98548569925, 351.746575838222, 348.71291374889, 344.418867128936, 343.674327707125, 339.664696020274, 350.449459204463, 336.365825660797, 340.260396964793, 362.30839663125, 347.447661054869, 374.257682690955, 321.939226058055, 339.533209128573, 358.655151741621, 377.667253210723, 339.473504591528, 349.071490249155, 332.571055857738, 363.140095497848, 340.491247139134, 354.735190217501, 323.480041876886, 324.561546596719, 335.274402537788, 346.753130194122, 330.958207418291, 336.186053091216, 346.582959853781, 338.576203824966, 368.77511914907, 337.542505959504, 355.922856499177, 334.136534555874, 331.894042264562, 360.772879950439, 339.488271713, 358.256549772655, 365.19414464321, 311.734107564493, 353.626909465631, 370.96852424586, 356.985633967257, 341.910878157567, 348.484049499226, 351.497095638158, 351.856252498936, 350.677503304532, 322.213025927294, 327.659012950258, 351.901087244447, 326.961100671688, 348.283315334101, 337.627067841139, 327.122792776133, 332.06846405311, 321.624208754916, 322.190268054237, 341.656491141149, 330.464043088731, 352.07770367534, 356.477615119593, 352.946738363394, 346.433698162771, 350.932480178955, 366.707412653675, 342.581274191598, 367.740975509218, 350.476760492905, 369.414189063952, 351.303105644937, 379.529390208932, 306.838021540016, 341.650171071646, 335.333416789765, 337.149874396606, 367.933815950031, 367.931551436596, 325.569278616976, 341.762936650378, 352.393265287178, 311.697050876586, 331.913438665619, 308.568639733953, 358.069553406004, 342.763429285013, 351.518883437508, 322.216497849911, 343.702787469832, 354.208626955756, 353.876137882228, 339.157459596966, 345.678080553541, 314.35414196703, 352.137002008346, 371.735246997123, 329.038783921931, 360.278287051857, 352.269696867453, 361.580359402825, 353.863443893205, 392.752623032472, 320.631165987119, 293.274495714405, 369.428578815881, 348.766856755841, 366.535338881355, 346.914369491881, 356.293928113683, 321.859240888044, 346.334186864529, 349.005136329514, 337.121478910745, 313.428207006044, 351.400874577281, 377.157875184084, 333.477759023611, 345.56321106062, 310.119174196224, 346.340920711, 360.775038139109, 325.123948933682, 349.196908755202, 346.824620587158, 368.004619235375, 362.583076752643, 358.568990830691, 330.927042768365, 336.555368280469, 358.421025851277, 335.43913944732, 338.019346756115, 352.61372236942, 339.113697428904, 343.478820181151, 335.713628892654, 399.67781155273, 338.726869033644, 357.168906004827, 344.435595971755, 324.45580238479, 340.056986438282, 334.760264151327, 358.403679868686, 358.266038776532, 355.592119054898, 354.534149643399, 357.920630982304, 366.622414666164, 351.3040095187, 340.127122143846, 347.632914715929, 348.388410164889, 322.370071885311, 339.404850765882, 325.308474832283, 322.026275716375, 346.137526722869, 331.909449525471, 352.497044461386, 334.332898694769, 320.258288008895, 339.818898513409, 331.059088255974, 367.473122690205, 361.816367955217, 343.095222723704, 348.30471047446, 331.491022079789, 340.017984192325, 356.578730167023, 353.627141341408, 352.206114118465, 360.559028094434, 292.171625694067, 342.567900524913, 372.483487127159, 359.911737535901, 352.035888252383, 344.820213650824, 322.569614338808, 388.966124748387, 347.016548809402, 304.936206982332, 348.131431780949, 358.33943790844, 323.360092557968, 322.605019681103, 332.771365281681, 341.732271880648, 351.988238008816, 343.865105149335, 294.657322849929, 340.994575082359, 326.082638600669, 354.244087315956, 334.987107754797, 325.019120820285, 361.145997042189, 328.284889073797, 342.935375308228, 356.338935409798, 359.278030253769, 338.742904766177, 315.211562154508, 358.85424565614, 332.420208325326, 339.084052617693, 347.33942803925, 300.628695545943, 323.432411973388, 300.647454161755, 347.821225540686, 326.749405490883, 334.840325543287, 343.436061420388, 303.305747449744, 337.767938108688, 361.557799013135, 338.275139519131, 341.084443566896, 393.510889968164, 367.336190660414, 342.126313500343, 328.684550437848, 334.298526302612, 320.616884548578, 342.912553308306, 346.357033870699, 313.872626959058, 337.784219594572, 375.086045242154, 341.977477972991, 348.191786777309, 351.674758078149, 371.314186462574, 346.579392110056, 340.827931375622, 330.178008974377, 358.439143381369, 349.037726340418, 364.895161341819, 354.190402142357, 359.894603381114, 370.709896634344, 322.243448596498, 343.986407794489, 344.05024258551, 341.714395802354, 346.966246633669, 334.110304511716, 332.248352831095, 312.750282490081, 349.289753092153, 356.498994956997, 349.565746694703, 345.745687863374, 372.307910970774, 334.701694493759, 361.277539133645, 349.123306250007, 325.297538642052, 356.069901204086, 341.655502895617, 363.940750646956, 376.696213560465, 360.153589476071, 331.826945808143, 323.38814907032, 341.330397843605, 354.08319026394, 369.723852416163, 327.943901117033, 334.34150879798, 318.104069664998, 371.98788997529, 330.962470651598, 345.591561005837, 307.347555567425, 359.1522713651, 350.635704096852, 364.254138557531, 383.187368903834, 347.917864228981, 347.470943745849, 367.835417140472, 330.285864858161, 351.776093372226, 354.20161015492, 363.907450036554, 354.631782275707, 355.401575894226, 350.609131785161, 326.088912367277, 330.630283812924, 354.930266052396, 349.873550172874, 317.320492871195, 362.942947157736, 365.507039440113, 316.892219767432, 332.046790559547, 329.384926895642, 357.338150616063, 349.908817460521, 321.434401102959, 376.069271826451, 343.434586122086, 327.707480050115, 355.485171051958, 325.04674979748, 394.211438097876, 352.84415493286, 359.086362081507, 352.620362841384, 320.859825357441, 323.748653905454, 337.545723150306, 368.542412878486, 320.700129542682, 340.427260846566, 368.70028254271, 331.229915123547, 349.509847293696, 325.343684378274, 373.800610225049, 314.144006014184, 357.725536257804, 349.185599160096, 324.788388092861, 333.661281127598, 344.591893141035, 337.421854731789, 313.392307730781, 359.469793146979, 324.512794433917, 346.341827309256, 363.793681578987, 354.619675142339, 328.513413153993, 317.229662766144, 354.359439135387, 336.497323405745, 357.522005293581, 322.199476766162, 311.249877489115, 330.840227312118, 346.232454354055, 322.306516264975, 356.7913880517, 338.371337915413, 310.657065578334, 330.341105056913, 353.609086692873, 363.028313155508, 336.662412088598, 376.14910928669, 357.637797474153, 320.629347482358, 309.954213409037, 346.641472433875, 368.619285587915, 348.210033388483, 350.049419288039, 340.048643854348, 375.863791627917, 322.76448524003, 323.286297334518, 342.345490041217, 373.483848630248, 366.632752052272, 341.793528585838, 331.774311430741, 344.002374861772, 365.937928045088, 356.752326479166, 342.854589344038, 401.356545037116, 345.349234355339, 372.609445065746, 362.377238564572, 318.610992881426, 355.993012707283, 354.680530679403, 362.388593862928, 358.752225950686, 381.387874512613, 338.219077172461, 337.537493286085, 356.286973998545, 361.234055825367, 333.234114865914, 361.334706308556, 330.518542467487, 346.075954415162, 337.856049137027, 343.848812508735, 342.287658399272, 333.870383362096, 333.582631347708, 344.485584829696, 316.920313589947, 344.087160399121, 359.549089708614, 345.605511425608, 311.33809686734, 374.972109160767, 317.143111592678, 337.088863794772, 331.267303024719, 352.64595016353, 337.176987207351, 354.171215772558, 348.809470831365, 354.633163576539, 318.683116587979, 337.840744501152, 360.840002702088, 338.292540095827, 307.799633595895, 376.86541135795, 297.381405950758, 358.241630545719, 346.392377249228, 350.299652320123, 365.474539738196, 320.309022387901, 374.168831090679, 332.327976236045, 344.613853057316, 351.230115948531, 340.96639580608, 369.201483875987, 329.170896938825, 354.520837838689, 342.2530309657, 385.279301595513, 333.281412438026, 346.281355093291, 374.693285441204, 329.881408409332, 349.794783608184, 319.435847684519, 337.406759662798, 351.835236524228, 341.116721572864, 351.330816312181, 346.2258790995, 325.448752620974, 345.056361012609, 351.083161866259, 335.972000490978, 345.530559237094, 330.64054141961, 345.997483804013, 327.475361755652, 363.172443333805, 346.337883722766, 350.429482268232, 354.425626424122, 337.136597236264, 349.17986031481, 343.504695849232, 357.363372494029, 322.300923461371, 347.156541759862, 361.380504105148, 350.500540449429, 354.603044382267, 370.663195714148, 361.970937195575, 329.033304706462, 335.578277712088, 320.580280786893, 356.672645774956, 341.630128616387, 328.676072549842, 393.170008876607, 355.227470099527, 347.83191919872, 348.044082235899, 324.695944158684, 367.562638045442, 350.812249785563, 342.423969947621, 343.753854392916, 354.261173860977, 348.19655235906, 327.197164958309, 350.806916322425, 345.599584174603, 359.267374961818, 355.795588342016, 344.714985043471, 309.805634151511, 340.36376998667, 360.402084672498, 356.355176208136, 333.786844716909, 354.417622172044, 351.655779234569, 304.437202473981, 358.076464286007, 343.913028074278, 351.023394361223, 351.652599420603, 349.082472752871, 367.728146625706, 326.662392429522, 336.45935061405, 337.673012186595, 345.807742180381, 345.799208722634, 343.168632696683, 319.91765106495, 326.467445866024, 348.608111824838, 337.810239179851, 324.504993234323, 396.236034086984, 338.234235612345, 332.518321901558, 310.330441863185, 342.736693055852, 357.603114741362, 337.497583438837, 359.768616931765, 328.451820440539, 387.234795344998, 337.031374634907, 322.215185740961, 343.544750494216, 311.388689312522, 337.318863883647, 349.414652163451, 326.691518004659, 339.416635347842, 333.01222705691, 324.78103425202, 334.137668525522, 339.490146125266, 332.922308762183, 362.616885485783, 368.889503932745, 336.543385187512, 304.498634208397, 329.006654702429, 334.492078294881, 367.270441496899, 326.406559712339, 340.62685846828, 341.225719851241, 353.707258638376, 330.013130718418, 329.636083093171, 330.559171624408, 347.774388331166, 340.637797240029, 351.665012783486, 318.397103641662, 343.427513667791, 335.292852725735, 358.647588284728, 368.05864763963, 354.819915881232, 322.633152470499, 315.293711162979, 347.188832732676, 324.998223089328, 352.466069406221, 346.680937529267, 318.654953740149, 345.125868553485, 353.998987198868, 342.368588299076, 343.069334903169, 317.358689083776, 350.731374644767, 349.785819962103, 373.642269655684, 352.845887460707, 326.76199339017, 349.189240595793, 336.605666172619, 339.220108543622, 316.322994903881, 327.547332155054, 349.208624478035, 362.056543950343, 344.510541029768, 345.567768835689, 340.195120193414, 373.435967804914, 339.143713005758, 321.061766067438, 331.2337057045, 327.89249284106, 368.204284829725, 355.82232218697, 311.491572641973, 325.427360424706, 335.335896108827, 355.179798473048, 345.862942207634, 340.484749582289, 358.705443375683, 334.992367258789, 338.668354713714, 360.180079972446, 360.626031923656, 322.840440289161, 349.519373976858, 308.671005562524, 329.002683683626, 344.089243128554, 321.410108895821, 339.026604766502, 359.467966960036, 322.408305077973, 333.973170897632, 339.917319008727, 349.310566018028, 331.594418468895, 353.132045183057, 335.000326402304, 341.895508784585, 313.348182998581, 343.88299047531, 339.773368327045, 325.456316429847, 323.703113701146, 359.912195519045, 361.50377403395, 363.486834806971, 339.008790821071, 342.328410191597, 366.189152443431, 339.354568537898, 348.254936840626, 352.180971185336, 314.385590523497, 354.413487499379, 367.499627072995, 354.411350996422, 336.241989702436, 329.921542178716, 332.198107418637, 329.348766229745, 313.832826577605, 362.349994888656, 344.112667378059, 339.85728883012, 364.709659844689, 356.28360149474, 329.890714723005, 356.525759806983, 330.583059618421, 336.712238749172, 329.225504888615, 348.306232906107, 344.34016274164, 308.389428007858, 333.833313865959, 346.144640935919, 337.231563433322, 348.442880653074, 297.722011136047, 370.945851855665, 332.604433628846, 355.104407297486, 339.077862154164, 384.994524301614, 322.41008534921, 350.359130249711, 343.968415498004, 344.745042881815, 352.152193280104, 372.547874416835, 299.321469397204, 356.917115890942, 318.283423076177, 331.883843397535, 312.503099266103, 360.906234988643, 365.256199660139, 309.147803743549, 338.542141491173, 355.764707127842, 339.246075915012, 345.428959677304, 334.208105637724, 342.943538351075, 343.490379304599, 332.323077866847, 351.652780228138, 350.679941980867, 328.035359084922, 323.94177818941, 347.10806328542, 337.822598002867, 342.476267175385, 335.759021576608, 320.719031152132, 332.538086794518, 332.481471902299, 344.830107223452, 330.311231022292, 344.939511812788, 355.728184709037, 345.280450643805, 380.271057155655, 360.062026388473, 336.228210275864, 362.210969793749, 364.764188770155, 323.42315128837, 379.845931259979, 335.466316830107, 341.92366583993, 347.779363705115, 331.070169284499, 339.126508393446, 332.074842661107, 366.882824979262, 370.487908278469, 332.794489922392, 347.808264122959, 340.842905128999, 339.047269107577, 331.4969464023, 354.391011971523, 345.401610690822, 349.570531990738, 315.056421023252, 338.323871076711, 356.136998979363, 337.049474117901, 356.061716682428, 339.915135496657, 364.082395139978, 324.122530775811, 363.890816957612, 354.143301969127, 361.590554511117, 312.47013660923, 347.108983803465, 346.183512294698, 361.512736658674, 342.775836901942, 323.015383263793, 344.213187861706, 354.343989107235, 338.030185242568, 333.527138341891, 330.806898419417, 342.659553933837, 355.666417774121, 338.21792626643, 335.798268787515, 348.358329503756, 363.168058750729, 345.455603005917, 314.978521689712, 346.199586487635, 312.378519687417, 321.82417229267, 358.046917645421, 353.519306169198, 346.793991009607, 356.532877644297, 353.18250597909, 341.944975876575, 328.537724005991, 347.606968544501, 337.033129677762, 340.746635572738, 319.404907741843, 341.074231248663, 310.654256754586, 324.538881974992, 341.247606159241, 374.28057928061, 357.806757600391, 336.58819182343, 344.263840215378, 356.706888548054, 358.693815639654, 323.339108423581, 357.57002602209, 328.65294323862, 322.514937388855, 343.335959046628, 323.503128624396, 347.093916309806, 349.204811150919, 352.655226896621, 340.590353108036, 357.125945241259, 381.303609570934, 351.292473980638, 340.183739011314, 359.240998861991, 345.16312997147, 330.433319916734, 355.310442263139, 356.767789104766, 362.965530259588, 365.307851130117, 319.283504159162, 350.305430895571, 331.988395328875, 335.360544602655, 343.024305777481, 351.819227916374, 357.014313399182, 343.90922917183, 356.275475648005, 340.00110528962, 344.073142487039, 340.163158704219, 344.609780840784, 323.866171766733, 343.19704429525, 317.53333835653, 353.893632438306, 341.555138880077, 366.96617392599, 367.254512391399, 343.332265426287, 349.587828249017, 396.561322886013, 335.418325541927, 372.790007130307, 343.499825474527, 343.733931153714, 353.259318363177, 371.659130107283, 326.368717375851, 366.654328728857, 357.466758710377, 335.271265424336, 348.980002944865, 364.517916233605, 327.643108947184, 350.158948733272, 351.204763525944, 314.883059483137, 347.50792321258, 340.315555590552, 338.514548314964, 310.948445086158, 333.088756373915, 373.200185748633, 367.41016814139, 361.657880633484, 346.037854635422, 333.381418410794, 351.308175636076, 346.200079425569, 302.237669492783, 339.983649874787, 332.393797767493, 324.295715464133, 334.892312297411, 360.343041564795, 358.951059429299, 363.43436605296, 342.70117526687, 366.447703945806, 350.108245410167, 326.528805811302, 303.295692927211, 341.936617954358, 376.068771729665, 328.335611553897, 354.507600726126, 361.293013480815, 358.260202503991, 309.440290672038, 362.580837822046, 404.7675487667, 350.394901105377, 345.22292052483, 346.67739023172, 360.590532608267, 330.990406553155, 326.910196164791, 335.579344045015, 317.514052790309, 301.75589833744, 333.351308655866, 332.790293648841, 365.513151492641, 344.550239501811, 331.171341202477, 363.638472471082, 326.905468752656, 362.433613822699, 337.858803117701, 355.611245715859, 353.281726456855, 351.459133352752, 346.637224809889, 334.518606554009, 342.686431504146, 354.087178580549, 332.861953573317, 366.959390116266, 373.055434571273, 359.519021722583, 341.924975179123, 362.954210758652, 340.104398655362, 340.496116203146, 340.951524229461, 383.802489960869, 361.497867274309, 365.782780436119, 342.846948365832, 363.159683212189, 356.515787562349, 362.045980336429, 319.21734163427, 321.987877635157, 333.34832020879, 346.850820434692, 350.064077346057, 363.350368897177, 330.103231987799, 310.265892121737, 369.647171062348, 334.115184863743, 360.318544718347, 333.708988066535, 343.842211680175, 316.682024957917, 335.570805177111, 348.993017555716, 330.368777521334, 352.184431807859, 313.773489094182, 376.641087754652, 318.05595685749, 341.327077226885, 315.324667520076, 345.41660034674, 323.886961358349, 346.130477091995, 324.697313217133, 354.482924386676, 358.657589027703, 339.191664642211, 321.655173725233, 342.863422170916, 360.776471686966, 324.884329235962, 333.782303230016, 360.440509775171, 374.784127783727, 340.176228548466, 345.462526901792, 377.766993606057, 328.211461270163, 350.12663733108, 330.206806253243, 330.306962303414, 363.745519190292, 356.00888608165, 335.832793921822, 335.091046061372, 344.025708383434, 374.211530425479, 312.070594742404, 327.987771599185, 358.350130528694, 341.621833070208, 372.936329829015, 375.742267022736, 341.449086150185, 306.160158503804, 364.764102755401, 362.215836132382, 347.881279020037, 336.862823620788, 322.24993926574, 345.882214965367, 361.474420326189, 342.15269939211, 302.402293342908, 322.620735843435, 365.07253216101, 365.682732007731, 331.364505213378, 365.072896618688, 350.48928546551, 347.570124453011, 396.863073389822, 357.125751308775, 366.019945636127, 334.892654065661, 345.718111400253, 380.365934136165, 335.710570357021, 332.65599493383, 327.910425067292, 334.244692279951, 344.145433951032, 349.136883244526, 340.956624959547, 336.298105778203, 357.106478927041, 332.362858532105, 388.370006626352, 355.541113732, 342.969983174542, 354.498907293152, 309.937046967917, 327.548414139619, 361.60456464849, 344.590433795027, 342.504982668033, 361.751163763434, 369.64292666884, 368.533106303549, 342.421436894773, 348.023283658699, 355.590120049759, 352.296357759754, 320.694348931521, 354.407736870477, 341.4995265196, 322.459144677428, 310.274426561976, 318.640113405564, 344.764853858672, 367.023690981954, 343.936854386562, 365.693844648326, 334.37454950448, 348.831565177492, 360.004885568733, 334.067696718726, 353.482174809491, 352.376677564977, 355.126922991271, 346.654727517878, 342.469620123953, 365.960721881977, 368.418504917826, 356.120411282279, 365.091457121168, 361.283176164415, 338.056232532621, 360.501797727096, 326.68979319834, 322.188621017096, 358.590701664756, 339.942247323727, 350.687194616896, 351.075030619844, 337.054108482523, 345.570218983991, 349.621006302923, 320.080749609933, 339.091061285623, 353.733276598818, 342.639647249185, 378.69244749254, 321.805287025696, 347.900161098197, 327.418884323198, 319.447093988001, 332.866587494813, 384.044671438079, 354.735143761816, 354.576209194598, 325.829170887902, 362.155563170465, 382.344646627403, 318.90961397958, 331.059504804079, 346.491528160927, 342.345834190917, 359.440846925704, 344.356009099225, 360.968756864131, 333.20667800005, 337.965424478244, 346.937654714267, 335.893609426328, 327.637630994964, 344.445318679132, 353.816002368053, 361.760911527548, 328.207455449017, 325.471259665784, 318.261396205267, 344.959876923791, 350.929802276878, 346.57002575085, 342.446268886549, 361.942036688867, 359.720186349738, 332.646053805063, 340.931104616262, 358.989726303516, 329.358467397074, 355.243367632533, 328.208570685965, 343.058244648453, 345.86753449437, 369.147896376779, 324.136868323415, 359.575516993785, 369.120757644064, 345.709700953519, 360.175007439973, 339.167057556696, 367.972349317941, 334.563046244327, 328.990385637819, 353.515885636038, 313.760100566504, 334.084670304364, 301.140623540398, 340.169301268931, 358.40326112671, 338.377514612597, 333.241669127913, 375.072715205977, 356.629945021983, 354.375753817526, 347.904377365487, 345.885526470666, 354.581409861019, 340.491903600206, 333.851998631998, 331.333546613074, 330.996986850271, 336.055346003665, 331.894349400229, 325.384668084751, 352.432223871428, 329.639551767216, 350.209842905401, 318.664658451224, 344.12509109501, 381.250385552046, 337.601005446955, 342.851937904247, 330.907032372567, 316.993877628354, 334.905797546614, 361.502651944591, 339.017668342145, 364.237958314463, 327.669524275155, 337.53114303054, 333.850274509038, 367.104166953179, 350.080860397731, 360.934048329359, 345.913193924225, 324.834107311686, 326.454414566417, 334.076582174211, 342.457992987725, 361.424952088901, 323.165367973844, 354.66977285288, 332.446401937421, 367.788055539799, 321.000966235401, 328.659128529992, 356.684475051118, 311.53425287263, 353.476146366292, 319.920492798731, 338.486667125814, 326.039794833872, 327.90387405591, 316.613875127384, 331.214054357533, 337.584687960744, 340.942604911249, 343.684463729058, 363.255125859366, 352.385137542469, 307.870744760145, 330.083451475302, 372.77387730003, 338.711874665491, 317.270513278231, 363.62595130579, 337.478208303512, 345.10960469616, 378.123641028871, 350.246724147432, 350.308699732519, 325.712475370276, 333.177830225934, 329.725380007527, 320.335816046593, 368.22030759053, 331.415066792261, 319.121124162673, 345.946376070636, 334.713755597411, 375.080495776009, 365.642355000594, 342.198282735588, 366.163259747636, 318.415309439906, 317.934496105634, 354.046505045224, 344.273091133425, 338.995872327884, 336.520143451256, 366.050895262587, 322.358452157679, 348.019124771007, 342.70219087753, 340.241755306363, 362.573728871513, 332.845996552616, 334.307748448478, 370.188897439944, 390.703234181078, 331.293758755079, 343.650345427004, 337.249127327466, 326.470674043245, 362.720537771083, 358.905970556178, 364.301864988598, 358.984335448093, 339.995723557701, 336.863119274338, 363.625747026794, 318.753510463846, 361.965112661321, 315.042909795556, 362.779131914543, 350.930347378951, 329.458769081143, 343.103713829305, 316.517098528295, 347.162678445094, 338.999893864154, 328.197810988776, 333.06075974882, 341.099125320809, 349.424034942973, 364.84159430749, 362.789467812383, 318.075875990786, 353.004089288614, 320.27562083777, 334.191814848808, 324.902461799764, 352.492858672886, 322.692628911966, 342.588669515537, 355.896263698652, 328.271063465566, 351.209167360717, 332.544891213154, 339.071821186986, 308.505286867599, 331.221471823226, 332.598596459521, 361.230326671024, 345.203713110766, 322.233076380906, 374.710948983402, 341.093197134312, 334.667630396661, 364.211907859594, 351.476694582002, 297.599719145164, 339.281316629906, 357.118244301496, 327.581277990496, 331.751912293969, 347.392684894966, 355.788253812421, 355.771464006678, 359.188420950821, 327.277055116436, 352.388313310592, 342.795504821009, 313.011896737592, 352.659244563204, 311.737674290847, 353.848486744041, 327.345547687629, 356.785117420969, 348.905928155095, 352.902567317614, 350.55629330828, 361.932821642438, 334.364554095617, 330.892245611518, 355.643678146374, 352.583521393679, 344.971037536971, 346.621679938757, 349.255212308065, 361.424214806134, 327.28260664721, 328.519380239622, 338.994859655418, 363.30849373026, 346.975848161258, 371.064879824237, 360.179247962242, 360.042085763768, 338.497004746173, 318.297644834387, 339.625645228834, 372.255669733707, 315.929277683918, 342.527174801167, 341.468048840971, 367.157728047458, 349.896629229372, 339.879675436113, 338.439128695039, 386.705981902881, 370.269331014736, 319.689084094267, 325.597697183752, 335.266462175446, 336.015414153328, 342.330178480135, 382.911895924984, 352.858836581989, 354.220695787634, 341.895557465031, 359.686156715818, 326.640279761239, 348.999174739362, 335.225551092259, 345.283391675569, 318.45134737331, 321.476575964268, 360.150522226481, 342.241353173781, 352.015008919068, 372.644748265054, 325.342133451798, 330.692779766002, 353.989720935103, 360.946435165584, 326.171384751717, 331.828473443188, 322.272851398839, 378.457182156868, 359.801185486138, 339.413112148934, 364.758205924546, 345.160574226261, 336.701485996581, 338.774654694437, 348.474719391848, 347.381806732411, 344.118530961992, 344.529471804363, 352.458826217995, 352.86117050353, 332.680920828542, 337.222149672508, 340.516232815855, 352.553162781283, 333.650451252342, 364.619462838782, 347.39707892261, 365.63421387254, 356.882727448437, 341.452069494029, 321.98303068138, 324.637215969769, 336.616453865969, 348.461301927269, 339.508174985158, 353.157344086966, 355.145919963339, 328.28253779586, 346.496870662531, 331.754519552937, 324.057623495044, 345.312710790534, 359.417706536362, 373.606798333192, 353.936331146338, 342.080648356567, 350.786694610227, 337.123809235147, 333.919057093892, 335.569082145187, 320.39705445023, 357.059652449135, 346.139069326141, 358.677517040135, 329.458487473018, 358.737879598171, 338.417491199939, 344.464582582378, 346.643274569776, 344.068477258544, 333.334113713613, 357.094763049385, 337.216964910866, 364.768675974874, 343.071641706016, 349.464703122269, 344.576310058036, 331.596831883564, 353.021640927323, 351.182261957705, 361.172605873035, 344.272138766063, 340.929536550249, 340.469962262287, 328.045133626365, 331.351771858106, 345.664440670741, 331.709899514234, 346.815675521501, 355.991997624762, 363.737604923968, 377.24050544324, 362.414418722586, 346.159758986373, 317.763357064444, 324.92904708873, 344.473453878726, 342.37151870367, 351.477568424891, 366.969809742264, 347.093017933556, 333.900663136582, 325.191214591093, 360.647321197568, 358.159045793518, 325.802339721787, 352.074836638092, 327.1434726687, 352.123935119102, 307.160598851909, 381.521031586066, 338.219052534608, 334.298968168775, 358.25654948167, 308.819974795814, 349.453625337587, 346.683895503114, 330.620757254326, 330.527363190046, 315.93499167679, 364.872979573982, 343.485482742025, 334.905911073034, 397.622930500501, 299.258951679171, 359.246228930961, 363.028698723409, 350.853561722257, 359.293003854157, 356.605281626917, 367.293174068536, 365.497947308644, 333.916980481652, 343.836357181114, 296.45701010442, 332.894463692227, 334.997336697557, 341.840643856565, 350.113143600247, 352.459987288852, 306.093582204567, 349.83233969497, 351.647831513018, 340.443618939358, 348.243517890678, 327.737077275516, 352.351434985858, 363.28172592649, 335.530399973077, 360.73109133049, 329.372144809683, 347.400998516334, 341.987139528478, 360.380061649379, 327.698310029247, 325.125158584482, 354.206328345163, 338.665091938374, 332.300040370643, 347.391285009525, 352.076123479967, 327.896020301831, 353.633382861964, 329.777726946731, 330.355741626622, 323.103822817453, 326.766277605852, 327.76791878256, 344.572584439903, 349.165801442875, 327.838699455487, 320.97655935518, 337.982677828848, 337.302934473284, 364.014952556039, 375.878024715615, 325.879296100408, 343.136643940031, 338.020879842504, 339.889643614894, 324.102810357225, 350.763254822292, 371.733838624341, 338.993926889684, 325.866983249493, 330.03955947045, 342.487573853456, 342.037307071816, 339.315761658825, 362.146401032826, 353.248181790716, 336.093545510121, 333.929228331218, 367.189377516697, 360.101310043299, 342.828002473105, 330.175235937501, 352.555291478354, 364.395987600953, 342.828674121287, 361.48994268308, 357.172819169439, 328.801504799064, 339.455274276829, 357.924555489669, 348.001799240317, 358.463804535194, 363.345614224424, 356.61397631668, 335.801026199156, 380.255803076525, 355.064019621969, 352.937613040437, 343.532164361899, 327.714085866594, 357.733233148613, 322.383695457552, 348.641572865112, 380.885772852386, 326.113045133545, 332.086437585606, 355.119443999739, 362.203687606822, 319.318819155791, 357.389320206164, 338.181134243745, 342.053294782558, 351.187677859993, 339.04579391813, 348.572530493493, 322.616495310557, 362.170598853055, 355.679296397773, 353.927177115086, 345.408332482513, 322.77980156231, 358.078129404697, 351.918814520493, 314.152135250415, 338.582441892155, 347.598919116979, 345.7590579719, 385.020377280636, 347.220199010826, 379.969970017242, 337.013593421789, 326.721565720448, 360.076836740805, 329.265611986249, 357.913344010046, 362.712309782413, 333.459394237102, 333.362412025943, 360.983782283893, 312.375769827081, 373.046090438581, 352.65372828631, 320.82251693469, 335.799053301378, 371.91277610819, 343.754036876515, 342.258212974014, 342.067040962103, 321.614685397415, 349.502388389076, 359.928705584118, 350.241030681173, 346.24931654766, 348.211951179511, 349.763563200795, 344.727751147148, 354.620468309912, 338.21181547274, 333.064790815156, 345.182722407664, 320.609429514866, 321.898252868583, 298.746595803022, 339.756110726809, 362.204182959877, 346.146669859216, 334.766406540444, 347.538228459766, 361.524906461703, 356.331092656068, 352.069603028594, 335.259370549011, 333.943163833607, 367.876890485453, 352.298339496483, 303.050529399319, 333.416128724481, 345.090490223979, 334.077131607975, 352.102776678501, 328.890097029013, 350.593461245951, 335.940888243825, 342.371218537975, 326.395164920339, 339.632109574233, 332.362001345906, 321.780688473129, 359.807334297547, 349.059043841908, 328.976694892563, 331.288816972736, 345.575890892239, 343.662640341826, 326.945994832369, 330.601553401749, 329.184386446754, 352.179655303226, 346.94827804642, 383.617201173056, 347.873417948657, 358.817094276716, 351.010234351979, 345.215339024895, 328.978109479423, 348.896766831856, 325.978530168127, 336.624930463102, 365.21351170988, 328.737800754969, 368.787485374833, 363.984404106866, 328.758705692973, 327.650127032373, 348.673218542808, 353.194742140566, 333.737073564266, 354.813364823254, 361.856222233374, 334.62989234193, 327.511717740855, 341.073152110082, 345.851475129243, 370.633037741248, 385.718938097152, 364.209392509029, 313.754093636556, 337.475533831745, 324.931628573244, 380.287580450129, 316.640689860849, 340.574235952207, 344.576543393363, 336.643735688348, 345.13632529734, 377.200054403213, 333.849150007663, 347.097589539205, 313.277352456659, 344.209967771338, 312.698836020478, 367.702593009864, 333.494576700227, 365.620685216384, 336.584585278023, 328.769751625105, 347.660935815064, 340.254456195257, 316.800138676508, 363.60362938785, 336.374186737651, 358.406970344635, 360.840914031758, 358.786165054341, 360.877702310103, 326.108261752358, 338.678793922246, 361.366242647227, 384.306789925513, 339.969988327939, 362.690572464439, 332.98070125423, 368.563003321249, 339.898226277677, 310.713511754032, 348.274652020616, 348.29118134587, 349.445287974817, 352.322575976829, 358.090698408626, 361.642446837308, 333.499281547867, 347.58447020208, 326.586472188927, 329.156504674494, 342.777255050883, 314.91408469533, 318.204108705234, 350.103448680944, 353.109478605776, 357.868708763215, 354.215930767396, 334.400185734915, 342.240232515365, 328.987399849625, 346.270417640879, 357.950940858525, 353.858212241903, 343.572803848077, 339.80794255935, 315.92751851297, 332.929887432003, 352.162775258287, 312.242347875305, 340.212132324837, 312.091146982079, 341.248587861207, 357.524012097415, 356.135602707241, 342.358253925908, 307.113866703506, 350.675940392588, 334.331092656839, 323.4133572443, 349.847024598154, 351.927852301983, 350.382198905146, 330.445694878526, 354.848313526978, 328.902685147502, 331.109694847388, 344.809832146791, 360.338724983492, 354.129864249317, 351.937307592611, 348.250407005445, 347.009632041574, 358.821655090623, 350.833528960944, 368.022589172075, 357.986061612663, 327.417620291122, 388.481502065673, 355.555145702587, 355.895992850745, 361.720115597952, 345.731992596621, 357.753549113761, 349.997492762899, 346.774337853881, 316.884144955033, 380.40246512836, 374.362391776027, 346.58373531287, 374.626254819953, 344.237552894782, 344.127672140732, 353.090547967896, 335.001878298409, 321.824283702341, 353.464066269697, 346.203111404302, 285.780245050702, 356.233024784453, 386.957559727369, 388.105206756342, 318.327526055935, 347.82307055076, 352.32981139243, 349.115413959332, 347.273447551639, 328.872738230794, 351.168215258779, 332.570658454435, 318.718948787861, 353.338346496027, 373.566168923295, 371.34638515057, 340.06748441426, 369.000544371616, 334.29816165838, 312.696880481913, 338.949933054049, 325.309337821331, 372.649097162868, 352.642358607329, 349.441373960717, 343.736511615896, 350.268679615193, 367.252483707453, 360.28179159184, 349.258989413237, 326.593917003063, 328.961134071094, 347.272202179612, 326.793355179492, 324.059977778413, 375.333610250187, 342.206132773381, 341.077096235708, 310.761551519344, 349.824522923859, 343.386658444563, 318.288052888705, 357.533671528989, 356.364395543056, 331.344925638673, 343.258915551333, 377.708964375889, 326.95385204301, 367.132096622419, 327.965906752311, 324.817053610548, 368.867143565466, 335.40107501187, 335.378926220099, 327.497789031614, 331.442239740606, 363.730289486206, 317.398872181559, 295.286811240511, 343.330918844464, 367.886482079294, 363.846688293772, 329.868279727192, 343.42712794134, 346.459324676144, 341.483656936916, 319.327303000482, 376.158201040336, 327.18148302324, 330.645507830451, 333.144166663199, 316.210048015671, 339.322732482508, 354.36301877603, 354.829427149526, 337.384259734713, 335.28842734473, 372.969477888077, 307.545952634399, 342.886253515774, 333.929090735034, 328.487462433216, 347.586125738552, 341.675734294696, 378.82822893167, 339.848000044924, 360.140300278431, 333.45835537009, 341.430350313237, 340.276039812886, 344.608067497241, 367.391415360119, 361.622947139304, 372.18323359988, 340.3828070931, 327.681181048274, 337.73903722442, 342.440098919552, 360.177838294575, 368.4198954962, 328.070432470342, 377.668997499962, 332.400679458794, 351.926056206806, 344.107673982337, 367.673566238552, 350.039529900988, 305.808008694336, 379.616269422063, 374.237980886852, 340.016928445559, 367.336772980835, 364.793732678994, 344.155093845614, 330.173601094312, 324.924224222657, 352.597364002447, 349.245510390119, 357.691139144834, 370.200909293781, 355.059837631822, 365.748225096547, 349.407551562957, 354.773044507542, 340.102659846714, 367.689231424263, 346.782057201261, 346.992889876968, 375.584030436148, 325.53175757329, 353.242102530217, 355.567313246635, 333.827662515861, 309.412958937012, 350.281053521159, 344.929844733736, 365.4008727494, 332.844579852503, 343.964837379905, 307.445570042466, 368.317300304624, 313.085681745814, 341.067732697771, 338.700359792704, 344.412414448259, 324.008653210852, 340.123819824021, 367.75843760167, 347.863961843721, 356.387817111561, 303.324074828091, 367.313807380787, 325.60100510663, 312.840210934107, 354.365566932452, 342.894726186341, 325.519376895313, 363.662760035405, 339.776898944764, 361.785595339821, 343.122972696761, 369.398178409364, 350.207328274647, 367.13882646007, 354.742258362465, 320.227684754378, 361.494181139795, 353.492409023243, 340.659091641534, 368.445102483221, 383.268877395112, 329.151580752974, 346.808335380574, 358.55214377499, 358.710929927551, 336.502394585858, 343.459547948562, 355.700878618553, 328.300858418459, 367.092055184042, 345.595408573769, 306.097450882346, 358.846801846925, 316.35551158811, 353.027533318042, 340.808341366229, 337.382442127906, 337.438725423166, 334.101734256532, 326.419647974599, 347.636542001988, 320.21377615725, 337.118656277538, 330.804645615784, 331.188316960427, 345.617229980088, 322.512510993679, 337.174655678666, 316.799017716491, 324.268907894936, 343.217994523116, 346.462110309699, 324.781482755681, 347.039581570426, 319.042992448127, 330.995645393763, 332.707414031591, 370.013086682387, 367.803813087294, 312.655450638587, 335.677104892675, 325.608524712794, 338.181290378575, 361.678989407844, 318.922196106113, 330.029444534492, 367.47700300116, 332.900670239218, 353.782725734765, 323.467979014297, 353.308650579013, 337.278903310578, 322.895743535998, 364.92490886804, 367.69007294094, 353.363431475498, 312.406680001279, 355.340892264393, 365.719151012866, 335.037011060475, 346.89296111124, 338.252727361597, 334.115751595701, 333.877885402618, 357.92421356538, 343.267174587017, 327.70475882133, 298.899548101745, 329.76556165391, 345.736368680302, 331.0613829091, 315.774302096243, 347.132674230066, 355.56021679798, 306.330630246532, 320.74807016707, 336.977109955636, 339.789049104709, 331.385701017559, 336.709582032977, 344.998419490732, 344.718180766392, 357.631124833413, 342.869325634318, 354.062430369231, 339.468128565909, 327.822761971052, 336.291066769908, 330.722230631496, 350.945863815898, 319.420076858445, 346.578596896788, 358.057134429164, 322.168667713196, 333.11414588073, 317.33199695769, 368.221981107403, 347.296634951176, 333.267069662119, 331.018951606927, 342.595428202806, 336.856498865072, 359.27101149396, 322.3598871665, 333.599770252084, 326.264367037015, 366.293992215266, 331.914390621926, 338.63797856509, 339.199349433284, 378.549596150251, 357.799494116187, 373.445510015072, 349.871990865628, 339.905911849423, 307.48885243251, 338.776192643642, 352.983155679004, 344.815607706995, 342.087980568678, 355.487731055369, 331.403472816688, 357.255635781575, 348.919710672884, 358.417141447155, 356.688492354442, 388.010097098786, 350.399989962949, 357.899636266119, 303.866313487419, 349.363102179953, 352.294410792647, 368.207913239314, 367.789223246795, 315.902385005253, 367.330608861221, 327.563023745531, 352.454320559835, 341.089923560199, 352.826142513176, 352.493783089681, 369.506056874555, 333.520722234484, 344.775593181314, 337.644453209817, 318.859573408396, 346.680538360951, 311.117098721445, 342.423522489409, 339.800892201138, 327.885529551565, 376.121048251312, 343.949409010475, 312.943604201778, 354.025724401157, 354.451496735303, 359.759685721805, 338.680362495677, 331.677753432829, 332.121122926615, 370.463905416333, 341.28139017698, 348.305308179969, 339.65730260108, 337.196003580105, 352.14342913518, 327.02639251138, 328.901687181641, 319.998545755258, 349.318706024743, 359.858870068857, 317.460806876573, 352.244426990031, 350.316025682532, 327.006899513609, 321.817269371069, 360.784622956118, 317.133318071908, 333.20057597723, 339.077983940684, 372.413275131647, 349.730500661157, 393.415037564485, 317.861348118689, 328.082321433352, 332.341178074816, 340.278375518885, 361.149312117072, 348.291740313757, 378.349145626407, 366.478292679721, 324.981505217236, 349.392150417284, 366.125552244682, 341.602214137364, 343.288662630155, 327.805339003101, 347.374967047164, 370.965780488654, 350.960471538536, 360.433724190274, 333.456408822388, 328.553131702378, 352.534810655035, 357.174897816736, 333.817374584019, 364.831949924614, 327.352246077045, 362.96951367199, 356.977496205561, 356.293988790141, 337.788471400552, 332.420006564902, 375.918136138908, 345.68356058652, 322.186294044187, 364.393740703927, 350.958556288441, 319.502512914352, 349.248725373155, 376.979001561541, 339.394825441339, 331.183845729731, 315.576890844468, 320.473455169272, 350.541671799884, 335.089438499714, 331.972639019569, 356.745743229964, 363.992189116549, 351.608948587875, 366.16342640445, 370.090949540092, 346.804610208512, 343.939332319341, 351.04867118789, 326.751343319797, 366.120927048874, 341.443753124514, 358.327171636554, 341.298149801932, 330.320141679643, 353.539996666609, 331.380309460435, 326.886360858248, 340.588027692674, 344.188025950607, 331.707032719673, 345.358045930853, 368.551955936931, 335.201710258013, 348.899841295775, 339.054449347448, 354.824185926338, 358.954496422865, 346.908810293743, 331.849165195018, 346.823796315497, 335.322817704179, 366.218305418121, 326.39435186399, 359.095382988422, 349.296149422346, 329.303834913633, 372.635603498533, 348.894590416101, 349.933171289011, 338.209444393532, 343.849940624595, 361.151891437887, 371.349237164463, 359.021435048646, 340.537236563017, 342.707273833798, 360.251100840109, 337.357184087901, 325.309449854826, 330.629693376275, 310.017206210177, 359.499942962853, 358.895784515383, 375.047892987209, 345.638091564504, 344.813231337311, 320.46808940056, 363.183367432988, 345.711265275567, 331.296123870758, 340.830214245249, 363.509630116542, 365.140679301446, 330.843621805242, 340.359534475589, 324.613626352811, 345.267228738241, 342.227936662694, 366.488010041212, 323.993307593215, 322.752261522051, 348.575599537888, 334.428906616506, 372.826895998799, 342.572303356961, 314.099748633774, 354.087314512969, 301.76340940868, 344.990545857762, 321.343718225761, 332.728181087901, 347.518557559918, 359.133179205227, 371.444690066526, 338.386639578366, 345.299140768714, 333.448563153096, 323.830652787085, 317.116253799381, 305.998592718843, 314.559150870387, 330.251516992191, 328.807780512149, 350.027214219824, 349.118227772727, 349.662377980476, 352.510399744535, 337.031405137396, 372.237631371976, 368.173930869181, 334.998082200878, 332.047286182812, 304.967063456372, 342.465118891532, 338.0885629324, 371.206951549322, 362.822054070234, 363.179602462061, 340.097745230709, 364.964776766485, 362.477715693279, 341.978076539254, 345.830401962481, 330.331445771054, 310.651131566655, 320.440823258797, 378.392288430883, 342.682994213517, 338.282951950014, 333.999310752875, 358.950654695684, 332.193409461597, 360.514813338359, 326.614671697633, 343.599822762101, 330.449322206215, 342.39511602679, 326.090577144368, 329.135133026173, 343.598721580335, 311.50979692339, 338.849762229505, 352.384711964918, 314.522097609269, 341.579109455542, 317.28398641816, 343.575373165888, 362.449865364324, 356.596573139443, 353.414903200519, 332.859532464865, 333.536685864282, 337.134173835386, 349.950774293484, 354.932258903049, 365.388646415968, 331.696257941642, 360.503527290715, 345.748642956357, 371.983523004509, 332.684701406173, 349.781265143389, 357.891239454458, 364.166943884216, 336.865527706183, 338.69203341244, 337.575639690923, 333.304981468581, 310.655604928334, 360.556916431061, 341.37835190393, 349.938593754376, 365.283087718413, 349.857703244446, 344.514970479332, 340.265396460043, 340.320036307021, 340.850813468594, 334.589455653604, 360.889065076176, 373.123581336728, 332.854409292313, 338.650361068707, 339.555625176206, 329.80450975888, 355.19722225161, 329.020257250465, 368.152520786927, 332.660652876666, 323.361368507281, 357.17689157718, 340.510326290734, 350.107915900885, 341.573414793085, 318.427636146128, 305.585517559953, 323.028126640408, 364.486739730864, 332.326631610683, 362.993125112326, 349.533452900586, 340.674175134106, 346.576793382219, 348.507947158491, 351.053250853766, 323.905365386843, 354.550990034324, 329.445421251917, 367.991344581338, 378.372957610529, 344.602104472724, 335.588584988623, 346.160482265637, 333.509280538834, 327.106608211628, 347.065594081923, 345.246979080601, 309.70585435236, 360.901480945164, 332.258863297722, 354.056606973031, 360.080924889473, 334.180336661385, 349.5759308894, 298.050309337029, 330.136469997593, 345.093230809769, 335.229829616096, 324.762525851891, 356.963980965867, 358.724461984713, 320.938393325228, 357.127271646846, 370.252698191733, 339.162954145337, 355.740134600286, 323.264531242903, 351.236479411258, 367.632975077998, 344.197346718215, 360.672706865331, 326.614729225504, 356.927370265847, 342.883698611004, 357.816927124883, 325.429978348396, 361.341718263774, 352.262838504638, 354.115781117716, 338.572089663894, 363.406405245484, 322.634921705188, 331.032777280854, 368.497017066064, 391.280022986575, 356.806409673714, 343.816832489001, 338.317592278074, 363.053266064163, 336.46413304802, 340.283034791182, 348.948518922465, 337.564780274902, 352.164855382458, 328.532516742742, 325.323703141972, 329.672411288819, 336.952736051734, 337.704618990313, 328.397131323633, 328.269500343328, 358.345368157092, 345.371009307697, 324.585057618405, 369.36031545308, 366.339004148469, 327.733846714477, 359.335080169852, 280.119652054851, 315.130245993496, 341.60176649513, 338.32494326371, 368.334981889957, 333.465297805596, 347.916770323395, 321.765643420976, 350.220008107746, 318.442462598185, 323.510338641112, 325.147182422077, 367.577428185971, 338.435449676587, 332.906765834286, 337.646857942751, 338.132404532477, 359.470182025659, 329.3420986204, 349.60475784443, 358.505113337099, 358.379048922117, 363.332089875064, 351.210332687047, 336.882970626838, 331.152777478963, 343.844686568138, 373.404923398973, 323.692686556014, 351.21878040392, 365.103149189153, 394.085240753926, 349.610022172158, 340.307740188304, 329.589057635404, 332.159334007941, 366.707551038356, 319.935728530788, 351.994074900171, 331.483611547557, 293.760938171903, 336.644337418944, 344.244499156739, 380.888066766362, 348.759992398119, 345.539812729885, 339.951259641427, 349.511264969714, 346.258845200359, 360.48565481359, 353.142843846401, 327.57237855644, 331.264786464525, 380.633415195027, 330.562846253829, 325.224903128808, 364.678291542649, 322.858354950328, 331.433409167563, 320.595297385248, 328.015227680118, 333.13076679455, 364.941592086994, 377.963290175538, 352.392388647676, 339.476159060848, 321.528594469406, 350.620114173195, 354.679889450722, 357.250542008793, 323.474323915577, 321.603468296061, 343.174684157851, 312.535644535178, 355.421254974605, 335.145847732933, 337.208957109269, 343.394641417698, 347.52519694706, 376.242099714292, 352.364101866569, 358.018295485105, 360.602208695427, 338.785059812314, 347.497449992473, 326.523694480114, 341.758702787531, 342.733656043658, 357.39385586725, 335.400359542166, 351.081052781901, 306.93317951334, 361.834486611146, 309.233391888313, 368.03560314729, 353.450609145052, 344.379682798102, 336.452609088413, 316.853616548505, 332.452865119703, 350.118255553892, 363.920945549319, 345.029789220554, 340.959050748905, 331.563804266281, 375.917431384909, 357.876451042302, 365.941268997026, 348.198904070632, 355.356081303784, 343.069655630295, 348.199789760392, 335.832118636495, 331.995591348711, 331.327929102456, 346.310860332107, 347.872663653106, 337.930629535563, 346.05454550627, 347.895087212017, 363.843601232944, 354.857684475636, 336.643721956696, 342.98162571617, 333.771801945747, 362.246027202631, 346.987887587566, 354.004750378777, 342.007869979194, 340.407501911159, 326.087344306665, 333.416476555164, 339.270371345566, 314.91130429741, 358.256979126464, 348.278121361264, 326.93676938489, 369.237789666893, 333.324960095031, 332.804189754057, 360.749953987326, 348.295036773322, 380.368509700848, 377.220910277725, 354.636403710128, 333.386853289302, 355.535098491188, 352.369755756286, 357.960056593606, 349.175252920546, 347.893433073877, 358.439666995508, 323.869986569702, 349.19328656523, 344.147524974258, 359.350237905516, 356.163767385686, 354.208838998809, 377.172501599036, 347.530503477542, 366.581574132579, 321.293322952655, 314.731182271155, 341.991235547362, 337.082658107437, 355.384137943535, 331.986614177083, 349.931766849211, 341.038497903542, 348.564719778803, 338.878269358212, 359.758393059784, 330.888906378218, 334.005244138788, 349.956634643539, 343.851728973922, 340.631856930681, 377.777707505827, 318.366065634528, 332.305866437457, 335.846741340464, 359.83171866043, 355.276025277679, 350.603852069907, 361.527445622733, 351.871595935429, 353.34179226536, 359.839597318682, 338.118845038913, 355.503207059135, 340.651428139886, 345.151670743489, 350.261744891, 352.492979905548, 369.345992196742, 376.178983204719, 348.253143761981, 366.77749675365, 312.182158740657, 326.251056763756, 320.133664161539, 330.83767498478, 328.449287751405, 333.299143000308, 356.217777274822, 346.652510605769, 344.878591735553, 350.380815259254, 316.447081644017, 334.977207258175, 353.32684386751, 329.162248911183, 360.019830085435, 331.848510329722, 307.868010234465, 376.373488208459, 315.89125433247, 385.186682006058, 342.882802951139, 342.348373642762, 368.435005341439, 350.596103607854, 331.686280399859, 330.451521723001, 358.188430972025, 331.518380231688, 360.347186059461, 354.45304122632, 339.173181716312, 362.67925301524, 376.051849567994, 340.616655691149, 334.047695025767, 352.625647031635, 358.469013808204, 346.878721679927, 368.199891987687, 344.845180469739, 334.154116380314, 350.975308548355, 372.864012386021, 322.709087740147, 336.890545744528, 345.40995410706, 356.255960224127, 349.808859622814, 338.559512326898, 355.773397831711, 351.439507362159, 351.59735376833, 359.322992523695, 324.475019339463, 375.111638157239, 369.749675307862, 310.748282616277, 347.628519192621, 352.598714222052, 354.534694467062, 344.265581964543, 323.983750714888, 323.879282492065, 339.004769648747, 333.396649689991, 339.887428967562, 365.146229325853, 335.119831672372, 338.219559460605, 356.578595780294, 318.749633429197, 332.634683958807, 333.806357380463, 366.743657133128, 357.678252319005, 344.675657216271, 357.149671777453, 355.583250654724, 352.180665641056, 354.829899453943, 335.756404347182, 374.735840465108, 336.612091584586, 326.707126050824, 361.224329526837, 293.156226680238, 341.033344755412, 356.201207774059, 338.250400729531, 334.613011261296, 343.294090393629, 346.578253257513, 344.071949832598, 339.319062143541, 344.95141000098, 337.893947090306, 350.42563112556, 359.508847279798, 347.90741506903, 384.910690112277, 352.221304803774, 364.068715744872, 358.130128830859, 334.803643070023, 321.300959113261, 340.486864511258, 344.634022661449, 330.123067441049, 321.645758649897, 353.517948867994, 363.044449132534, 310.631009098404, 361.681186549125, 335.35196913239, 351.802596951415, 361.800435755065, 334.863501265619, 347.714467178366, 345.780088871924, 340.510979134271, 344.467631961867, 361.805364210691, 327.541717764077, 324.412123646026, 341.643646552586, 349.334705343587, 333.601131431924, 330.277360691062, 333.772356043574, 329.334100008044, 360.314952706264, 360.113368105392, 370.020785662946, 338.04494147279, 348.227001342834, 341.035908279485, 318.237721164744, 334.018100431558, 338.530392320733, 337.975128347454, 349.418669083969, 286.455859328653, 331.285236955347, 333.74208490971, 335.565974200773, 375.999826438779, 331.950089197753, 358.081113189889, 354.546017070398, 304.587472828437, 374.370814162877, 332.059779729241, 312.067566167781, 354.725115434592, 335.382281862979, 327.146924852454, 358.987329781894, 353.609530755271, 337.727557632795, 346.655800713766, 353.955533563534, 333.514854250583, 357.114551806059, 360.48194872136, 319.264432681868, 377.484192769066, 336.559198382227, 343.370900676399, 346.586869613561, 356.131814966576, 388.431234482677, 338.03648853151, 379.419745369455, 357.377792839686, 344.847578990373, 339.977814203887, 313.615166620728, 341.009210656688, 330.18963093132, 350.825906571342, 346.825502189853, 319.387113233086, 317.295135678003, 330.125575746097, 345.857957458313, 378.271135620039, 343.951840369405, 360.299680445222, 325.829924067909, 352.061322769626, 335.405529716826, 370.607110943652, 380.77458642375, 357.811033632517, 317.490759475419, 336.548671595246, 344.506318982975, 345.849930614841, 335.951519708872, 354.416416556654, 345.877266125829, 354.59133629704, 356.732174480721, 328.29717034978, 338.828224373921, 330.603282751239, 352.348571969514, 336.333075783142, 326.075190733463, 308.879445616028, 352.089673376685, 340.281441825959, 333.952112423168, 349.649523062832, 352.685657751819, 339.172950285465, 300.007901630615, 314.344843072889, 339.501927450875, 350.780260881189, 350.717855216847, 338.106232603572, 359.876247020529, 324.685469181007, 339.670292786043, 338.489339360405, 315.760655324845, 338.687771193256, 333.975073326066, 338.288175352846, 342.508769332346, 320.5950050536, 339.727892631229, 320.487516579577, 340.003912009749, 351.99487805861, 329.731674342491, 338.384515946646, 355.710612281362, 354.720760953887, 323.518491139135, 334.401523357889, 351.298233411827, 340.560440037879, 363.64003157271, 361.791592197315, 347.325073617384, 351.139693715, 342.21169851318, 320.773111164396, 345.86197239745, 343.694281683103, 328.909918274398, 346.956733003256, 335.46799852113, 339.695035815579, 366.443804269344, 310.388263200835, 362.711821237774, 352.866733692492, 364.174179348751, 341.992397748739, 359.831062104497, 366.94476504271, 348.640970199529, 329.08763400695, 349.019523394956, 340.929855243175, 338.179403484779, 332.596340635106, 351.304845502006, 364.651773400626, 338.702993934616, 360.738848214767, 367.263036773832, 335.905479956226, 316.952613492965, 342.141783987447, 334.883102876092, 359.024353562606, 346.463314807498, 317.399091564479, 344.008326786479, 335.616666703061, 313.493967755845, 373.819311369413, 314.060442776775, 330.73247834894, 305.434247163041, 370.101813762082, 342.804673914524, 385.802538034196, 342.832711388373, 377.66335530767, 358.112883606275, 350.094035276852, 322.481818964744, 354.22048063852, 348.204180637093, 355.284769703043, 359.770947118012, 323.54398486612, 351.067481880246, 336.586424055157, 318.124462168394, 370.05316011524, 350.085744316082, 324.52444212435, 369.082676511103, 338.77105329864, 340.637033875336, 352.694150582007, 345.5567254858, 328.709306732578, 330.078706065675, 361.979696470068, 347.417241368879, 360.034207015124, 372.266350901617, 334.694892626622, 345.768772658635, 344.011264829531, 301.542536912806, 319.903766977415, 338.274630182014, 352.956228079001, 359.838330771441, 348.351183837797, 318.830780451167, 334.517669696687, 330.509414685478, 339.995401117457, 360.164892607979, 325.265429193589, 332.818144829266, 317.093767668194, 323.998236250345, 348.21452508735, 302.294655455193, 352.683292639605, 344.557414549939, 325.021353705914, 369.021495157107, 326.367668618616, 365.296937079466, 334.115732477707, 339.205990305672, 359.98752646501, 341.786963679424, 343.327433879518, 355.448778074724, 343.254101692162, 324.055238628784, 326.031317543194, 366.895795375577, 360.107514841574, 371.314022817186, 349.004910060837, 364.672992683377, 374.401394852226, 372.100247634697, 326.767968368105, 347.260946490368, 347.201788334701, 319.030215659061, 336.832738627189, 289.077472436603, 328.138240098288, 330.335283047285, 362.520211052093, 343.021840518864, 364.707616361689, 340.246623915954, 341.357117158695, 324.024742828154, 316.62271044001, 349.693443197123, 334.883346416764, 353.083265035903, 321.078859230926, 372.75955617863, 374.527691615711, 314.068223412361, 335.188489755946, 337.663793520783, 362.462397058223, 354.274070839873, 343.563402687906, 353.845815250852, 331.800560797847, 322.59009742491, 338.380974893152, 333.828200216321, 327.19877692946, 298.643462547117, 349.374922253293, 347.166925900048, 349.664831891659, 336.706673704507, 365.039379698994, 320.895531100842, 333.012321820584, 354.498507538866, 327.510699028738, 325.648855163486, 352.086690513885, 317.935500806338, 335.290649382023, 368.735387928836, 339.058279249245, 318.158994752759, 367.817086375762, 355.090474502225, 312.465481938315, 335.259085672804, 366.242438279658, 342.650830062613, 333.114824021647, 342.228184043938, 341.915696854896, 364.694562997906, 318.030232258006, 364.371615363304, 367.549886407612, 371.788558616044, 336.232199771162, 346.244616636975, 335.186884817755, 331.122032051417, 363.448760549965, 366.480331934588, 345.855055855286, 345.456524483241, 372.767507500394, 330.617286517094, 341.387559459332, 338.717801898069, 350.074714052506, 328.063366369762, 345.013678860633, 363.797262560735, 355.005870204908, 355.524911718258, 306.578738845864, 345.212509980643, 363.677497881523, 357.0649169202, 359.763593830563, 329.356655895241, 316.608589216677, 321.123986547152, 310.050122320615, 337.503146927078, 330.796672674133, 368.376568257979, 341.002884543098, 359.706180440247, 363.091777288079, 322.059249905853, 376.020396854722, 338.468482799568, 377.254494766222, 348.76312299308, 337.960886636042, 358.81065057689, 357.647950568015, 335.482102697228, 306.030211995224, 326.563392858636, 365.914349271836, 356.376276645052, 325.213513953708, 317.852829220119, 335.824855618314, 372.299008758088, 350.230797495437, 358.254942822191, 366.787942334593, 331.429727506576, 356.991233287011, 344.185937295475, 339.144932625271, 345.698873448905, 359.673129137821, 358.234477013058, 324.972314906626, 347.539650539757, 353.06291975408, 322.160703180003, 347.606488576913, 343.005632046781, 385.134396636542, 330.610777127674, 352.520828119965, 357.835723687284, 317.936185208702, 335.048662670999, 335.179521550724, 320.403509441371, 371.974374422123, 335.90127828638, 353.912436199995, 358.935414791251, 343.153060871019, 345.892241777184, 345.736046913228, 332.892283959513, 335.500665748386, 354.012016329095, 355.384631216159, 312.282851481302, 319.921089608699, 353.557829308602, 339.703108654002, 359.139140479261, 340.920413147327, 355.403269333672, 336.481681765155, 348.332643560229, 363.963571979529, 316.230209124328, 349.233555899485, 346.069059823871, 339.430537093334, 387.643005690078, 371.447800445645, 345.726103876141, 340.828625716411, 359.082903350451, 367.923613547396, 335.231763136543, 334.217655828632, 340.654214787989, 315.97525983344, 348.411795243413, 374.94227259547, 312.9120939848, 345.019374827776, 322.692057215475, 342.372331695391, 339.700285291018, 335.899001745788, 368.431149955649, 309.645513976187, 337.075204621589, 328.397794486685, 356.051069448294, 347.509118350005, 364.749049504721, 355.087898958217, 334.338746555238, 309.435041698886, 334.153513020216, 382.038001916783, 330.133181580053, 360.71465328784, 321.923608120566, 346.060350822005, 343.151485075067, 361.6562578626, 348.319802979459, 359.772612995735, 339.067187151176, 300.987804907231, 325.975570405379, 358.610228508831, 352.378607559488, 358.640589002296, 349.220180396993, 357.020696770538, 340.059090795227, 334.522339828602, 325.022622600896, 338.478880426865, 352.843304724936, 354.77851000626, 345.662638175094, 382.941889120667, 335.054646893464, 341.633224597207, 354.996821028428, 295.154123826283, 332.060058057984, 350.999967251947, 332.784682290709, 338.243266622756, 345.330494628287, 365.466432501507, 348.55167640809, 349.965487511832, 344.816285249193, 336.950297396358, 337.229580217898, 355.233773292026, 318.623456237266, 354.658053636014, 339.44598399658, 334.01862470245, 377.422042095774, 332.727002805919, 322.919019266444, 370.984074018124, 367.50860532318, 360.619400954734, 330.733813446641, 330.542486744031, 342.711068337193, 381.340310486551, 349.645711827594, 371.425047505519, 321.424394205453, 315.822586891927, 312.417254323294, 346.642583230839, 341.03256904294, 336.763471892887, 347.917671797998, 359.605201011317, 346.773727319171, 357.855616318417, 365.868535120742, 345.523240782971, 340.371144872416, 376.656170273962, 333.824074181118, 355.960134806447, 331.354338733578, 352.892649019068, 337.806356678061, 329.313859210805, 319.822766801761, 360.129534820331, 318.855429281152, 332.495097669235, 349.009095818125, 342.692552939991, 365.268055290448, 353.108714549833, 336.040123739188, 358.256795936055, 343.787963463545, 325.570334726652, 361.863850995418, 333.52797976584, 349.797470282677, 349.41923751347, 328.777081866298, 353.669088106884, 359.498540430988, 347.880756884426, 351.009753351054, 361.483101968607, 350.208431158419, 365.114615752942, 343.329548773504, 350.653541189662, 352.602274289983, 335.945649067327, 349.898600448127, 345.601116310058, 335.164051630132, 356.896275319182, 333.038223489447, 329.973853773731, 331.948638594065, 309.883428193133, 336.333736281796, 339.833346446261, 347.412164166934, 344.442003342571, 318.370018247209, 361.653166383267, 317.749952685577, 357.203261722805, 358.260574648056, 362.713320038587, 313.131019528223, 338.385737201658, 364.301247957057, 347.73190187644, 369.573149495851, 321.180409489495, 351.713986159474, 346.61836741591, 341.472359487748, 355.198361904811, 343.253449674117, 342.314161043952, 351.68128053984, 369.111247682246, 344.6518972891, 348.505319354767, 360.763555689987, 337.530170944653, 339.625082239451, 341.13179893798, 369.104906393006, 369.858889196673, 355.849129548228, 381.811480411135, 362.440943358516, 345.410810988568, 323.697910815033, 348.177429675998, 334.073915359442, 338.528748191854, 330.041414014729, 356.013888238486, 346.239861393504, 336.790315696038, 373.189400217064, 359.07115988343, 323.558371141787, 324.622707842381, 353.692453290951, 376.376760533364, 372.48497785814, 332.063834131081, 349.095370299788, 315.683730807999, 377.082493939957, 327.147846526777, 339.830821439758, 349.588343955633, 352.790806458641, 341.693604507327, 333.782734465799, 336.393751213007, 325.056524178948, 319.10794481606, 345.084576276885, 319.204795747643, 324.42872334906, 327.844190741979, 378.707457870904, 360.063789281726, 331.32485702417, 350.323185047185, 330.665151690698, 355.405278498807, 361.493870641366, 350.500375676253, 314.666730961719, 335.455420171287, 329.50487049091, 329.66447898218, 308.851712115955, 362.36389510464, 342.570193178145, 340.011232313401, 335.553387070429, 341.34815149471, 340.586757619449, 328.502424986732, 343.231421289104, 321.716682272544, 326.766597068369, 356.128344952187, 359.606590616202, 362.396053757798, 372.785008292011, 335.473031793544, 353.447499669912, 316.155519391816, 322.129915501958, 350.013778715946, 385.22309713608, 352.222892837973, 343.832632182654, 357.050846281366, 368.543392573827, 340.691786015767, 351.599777589487, 339.05814052609, 361.215891746295, 354.488759774123, 341.334758586613, 347.506196025184, 376.193033200943, 356.74944708137, 327.25802054872, 347.005859972431, 327.246119330475, 356.181829131563, 367.429232392463, 333.807808637907, 334.444326497948, 353.94684124219, 323.581418002906, 338.558210480513, 341.938808547748, 318.110985119822, 353.023230174594, 317.273477258991, 375.147362191163, 346.694882952439, 332.386415811838, 347.937454617885, 351.331819989414, 354.49887301775, 360.90803754493, 340.750171458462, 376.508241119697, 355.922343205998, 319.658178873734, 368.332346963676, 366.89675115478, 369.738702304084, 365.660830894412, 342.133864089419, 351.801829523618, 322.98693896125, 335.654815983545, 351.210736278883, 339.941883756386, 362.836186948078, 317.739261351512, 346.05654867742, 342.531585735066, 352.609729276842, 354.426244380236, 341.382213202356, 347.4109938018, 335.712439856968, 343.61217323972, 343.723920510825, 339.872554157824, 352.380623097843, 342.382813763742, 377.756861978617, 348.404798639525, 346.373008579041, 351.61536616176, 354.083972457643, 335.423826305498, 362.943758594225, 377.759340799738, 338.405352168815, 362.589532228527, 327.869686937486, 368.401246328027, 353.821995570325, 308.125307195517, 331.244287658554, 329.925579091848, 358.87154827932, 329.724546623346, 367.93070386172, 318.808167778014, 348.996213252754, 333.995673722194, 342.964672317924, 337.36887908172, 309.007586699488, 329.397580005835, 369.62933780155, 371.976487060015, 355.492579264806, 328.420984030833, 352.0635015677, 332.591863435641, 353.183879838359, 328.09778111537, 343.789922438604, 369.054317694838, 333.916491323156, 343.006448603584, 359.102925891227, 338.824851665558, 337.175695927177, 349.991270202094, 395.123974486491, 359.847496706988, 330.599891241577]];
