# Supplementary material for: Hypothetical Outcome Plots Outperform Error Bars and Violin Plots for Inferences about Reliability of Variable Ordering
Source: PLoS One. 2015 Nov 16;10(11):e0142444. doi: 10.1371/journal.pone.0142444 (PMC4646698; doi:10.1371/journal.pone.0142444)
Supplement: S4 File — All experiment interface and visualization stimuli code is available as a zipped file. (ZIP) [file pone.0142444.s004.zip › experiment_code/data/one/73.csv]

	sample_num	task1	task2	task3	task4
1	1	670.730262379741	527.098674252925	357.81025435175	130.755072607627
2	2	667.338202227728	520.070239625592	344.660798392703	164.590556144329
3	3	670.745136099888	524.447374442668	312.286205060722	133.254407626807
4	4	669.733679761258	523.266503140297	318.438259126116	139.885877984067
5	5	672.719999965532	523.577813070898	356.91039439039	127.013549228554
6	6	672.506192960405	526.111100827307	354.019235710618	140.300030149741
7	7	677.193088792729	525.744002865744	374.521756700732	110.991605851822
8	8	675.828147349375	517.669024851289	346.767658119203	118.748987506744
9	9	668.269675318001	517.371243302389	323.768755559808	92.7918563565081
10	10	672.944950986569	522.909026728214	339.024240689203	162.132953477762
11	11	670.645513826273	522.88180961928	341.975029073998	119.753510618303
12	12	670.165737820175	521.297585043651	346.986428416112	120.103655709241
13	13	671.204599077342	524.530427637612	376.674671973753	102.166922838886
14	14	674.489742162187	526.15238062601	319.982220380444	145.335573099755
15	15	669.2122829207	524.803118826918	334.61750705156	124.383640953811
16	16	672.58692362567	520.834829742932	336.632130186592	129.954261796872
17	17	674.430229178645	523.015334061776	340.447892471506	131.375713318983
18	18	677.781046986385	525.958302564238	352.793885035321	132.066559510683
19	19	674.302646899024	523.688552665617	349.550444864767	123.244280433189
20	20	672.43357906411	526.027950325682	337.648332968137	113.196740059322
21	21	675.468388476078	519.153445872192	332.901092999537	114.57799990025
22	22	672.942996419812	525.278733542216	350.290510167113	129.176199309097
23	23	670.910289609278	522.639464435031	384.067465654752	127.917442337396
24	24	675.949164630883	523.100226107261	339.4911366781	125.255642952074
25	25	679.630962243178	520.967470926894	352.875270680305	113.380669872683
26	26	673.160718485006	521.642148899189	323.862793784981	96.091010201098
27	27	672.437008699811	525.735424408959	378.734936237325	107.141106155526
28	28	672.303895156625	527.597226825645	319.372834892131	157.252485800346
29	29	669.829395379937	525.794189047076	325.01722028893	121.650006261789
30	30	670.618052748118	518.972789241638	355.057322954648	143.312852087375
31	31	673.483541855166	518.641429141943	367.991638219337	141.854079450777
32	32	676.375513718366	519.713978848587	334.895779969288	143.088974992171
33	33	674.211017901738	522.931371923951	359.23427461937	126.398065663919
34	34	672.677183530577	527.499717778854	354.253296995344	127.948535918114
35	35	672.824169860611	528.124479461496	357.563765883306	136.371399037772
36	36	667.834599925405	521.016469720131	322.252679558619	139.515999515698
37	37	674.319792402205	524.625667674338	355.705419908971	114.96892573603
38	38	673.892702745527	530.435744795392	345.516270477336	111.906291337675
39	39	672.37358283791	523.858851123514	365.804770703549	136.247703809899
40	40	672.667779599316	522.684608427866	360.991994422985	117.820159877406
41	41	672.175164284624	521.212245007435	350.522808613824	150.598040470794
42	42	665.594521957126	518.312562502867	326.694613534095	98.739402404737
43	43	674.190059020049	521.870136375187	382.716271161515	154.340905263834
44	44	676.63066097996	521.915778440958	347.027646573056	137.445539808922
45	45	673.503776245573	522.496717009884	357.282900859491	125.316213967254
46	46	674.407527429082	519.409358616549	328.222897003687	136.049912839036
47	47	669.309735890648	522.500429285567	360.475580505141	131.34357783106
48	48	669.494739728241	523.382400298836	338.511018674373	142.818750002925
49	49	675.648848464523	527.000684259794	330.752108955873	162.713259040253
50	50	671.717037021127	519.001004772923	336.006635192447	133.554725370127
51	51	670.045313229575	519.471033145944	343.730849285083	140.570374215382
52	52	673.815348175312	527.543531492913	349.186336253246	173.057769129311
53	53	673.201089753251	523.564438835772	353.861635668193	135.891039285674
54	54	670.062147047308	520.269974004963	329.364006578303	90.2102475739772
55	55	670.562304759923	529.000451547823	336.017503173036	110.194874426718
56	56	670.852962048633	519.993668772561	332.600436234404	117.344963824305
57	57	673.072086935087	519.845261728752	324.995665020108	87.9901213465772
58	58	670.16309033041	521.637773129691	330.166159725056	132.904755963691
59	59	674.182240416228	520.007179668911	331.563751870526	147.699286245773
60	60	673.16675732762	521.778329980236	335.830012876523	124.90829519687
61	61	676.021344302999	525.771102489345	315.481184032478	139.683433636534
62	62	672.993866801991	520.6742801826	356.813173103206	158.611987890802
63	63	674.542305446882	528.055986802511	337.816113981312	140.106379459911
64	64	676.777703535175	524.269981586129	330.013422423222	138.408392327976
65	65	669.970920730345	518.646974664354	348.300164078461	148.639147087216
66	66	675.205749654149	528.904523872573	357.936912194228	139.906409784813
67	67	676.01382138705	522.561235008636	361.864713852185	137.161019251554
68	68	673.784978854352	524.477288747873	352.62774741408	120.798533754123
69	69	671.758038636937	520.937270272791	359.509207218934	109.807614801476
70	70	672.621059096723	519.907920608379	340.804095390969	175.378447240233
71	71	670.574472958158	521.002268447447	338.263585679133	123.443933196481
72	72	674.961501688089	521.576493071023	313.024183292666	135.39933329019
73	73	671.982498707863	523.715497408716	345.779836296546	134.426868159685
74	74	675.915161145564	520.182470842828	331.938514157155	132.912117903137
75	75	671.14851962058	527.899075141782	343.052350211957	102.026921219486
76	76	673.705257776914	525.530829637643	339.466464466249	131.031892278239
77	77	670.294236256791	522.014779315424	348.249531877232	140.574480630341
78	78	671.808533060068	527.567326412691	385.031579061109	110.470747149912
79	79	671.677966692551	521.517932237897	336.679348065583	154.601795222649
80	80	672.824345815146	525.270464194725	334.834260930307	119.324705582145
81	81	673.956056853741	527.139443968206	338.126187187389	115.62437600597
82	82	673.983429397677	523.974727265539	340.88342869758	164.830383112572
83	83	672.151978936046	526.723524930829	369.460342526821	138.698540774926
84	84	674.616061309252	518.962235151787	347.279799383089	137.387377340506
85	85	665.540800592628	524.380796696902	367.424523308396	129.698896663419
86	86	670.284016733331	524.573330694945	369.339784071353	113.710422935251
87	87	676.446272319862	520.755628704843	357.122016304784	115.945068131016
88	88	675.912884833428	524.748103451393	320.144397774343	117.654894144353
89	89	672.669275518879	524.13405404735	349.414374063261	142.608990320853
90	90	671.562347837024	524.789067734295	333.011584892764	124.975335214219
91	91	673.381516713378	522.292137776907	347.788578255798	157.889717034521
92	92	678.761944951062	524.146829822452	333.505845541437	142.181319437084
93	93	668.167813681169	527.476839207976	380.152443168339	129.34630661379
94	94	672.809577931402	524.167039113615	351.242294768995	137.165889040571
95	95	667.897349085437	524.07345272072	339.646203976776	152.814586178531
96	96	676.039800138078	524.788848509952	355.786924095418	156.5905684231
97	97	673.806195251398	524.843433460428	358.076722792155	124.293736037204
98	98	664.861241823384	526.640203955792	348.575445405751	146.657095057587
99	99	670.53782482277	523.457064086337	339.635727161636	146.525228840462
100	100	670.942853148552	522.578697907627	313.297113466949	101.989816396825
101	101	671.396648048989	523.537328907573	344.850085457021	151.423304826519
102	102	672.011817624278	520.485333553279	348.326320524694	148.348882933515
103	103	672.622130122924	522.238087098766	330.347584831316	172.507906389522
104	104	675.263744951202	524.567559465086	320.455213715827	121.106641229441
105	105	680.59378868471	529.885190090189	331.253352957655	122.497781757054
106	106	674.423024391276	524.715123342928	332.430668046247	132.720699694898
107	107	667.569147914884	525.179859180109	367.81526425504	126.550314364858
108	108	674.372502547109	524.428764385694	362.563955516967	131.856565652233
109	109	671.97776274247	518.016963064787	322.240177733476	147.192338496167
110	110	665.736753241914	519.354833307666	357.300744077484	129.345052070061
111	111	672.272379752544	528.724073617202	350.92272191246	127.141229217205
112	112	669.455144979961	524.867659967933	354.428090525116	107.241982555931
113	113	673.33587650585	522.757899479572	336.932884569231	131.344302708405
114	114	673.744860100711	520.269013627851	333.730363500762	143.542668128237
115	115	668.323996762391	517.162690195595	342.030949996826	143.296157369771
116	116	676.410598442401	526.764695863727	340.493212602486	100.23741912691
117	117	671.238710689142	525.110275978603	328.13250368781	137.568462568638
118	118	667.667795699589	521.565768961742	326.353973916782	108.935311529437
119	119	672.415536667135	521.926144774864	328.888328554884	135.497366130088
120	120	677.647807255678	518.528177080912	320.236071485447	143.530696336209
121	121	670.677215097144	522.798509824495	339.207715000472	157.681050545601
122	122	671.961136119613	522.918589989715	368.201779775914	116.820478847948
123	123	667.686493060287	532.036455051575	309.914000884697	127.227227445462
124	124	673.143643539823	526.378908675354	373.818153208254	108.247844534508
125	125	674.88497751522	523.736877509038	382.689775626227	140.613400078676
126	126	671.032184399904	520.401410294378	352.317126488379	131.382422976641
127	127	670.880853171602	522.340882742372	346.341823108189	130.652525621144
128	128	671.186923114505	519.297896041095	335.764629114312	142.035533501124
129	129	672.767800687223	524.255431549435	331.11252830013	160.008221550281
130	130	671.480331884915	525.015907380472	355.396991213123	136.870273881625
131	131	671.047120523413	520.928086451415	332.957841743786	123.501842010593
132	132	669.137235529819	525.286478585803	344.188544960649	148.750390496115
133	133	671.20748375518	521.102886982506	333.809944794147	113.401620717592
134	134	675.113818615899	521.647475978225	354.562922902611	144.022803245374
135	135	670.276239430721	527.68731290029	358.735543749384	115.16492213783
136	136	673.326802149528	522.906669118026	335.672362252047	136.573685470368
137	137	666.724266638416	521.789720731796	333.529057141358	132.05113578559
138	138	668.209317744319	524.860634285392	315.220057147463	148.36927358346
139	139	673.317744664334	524.670233306982	345.736003194044	104.622258845771
140	140	677.360996556299	524.884658142953	366.261445245033	107.834361178033
141	141	673.83489593046	523.7741164236	360.422265524706	152.390969074232
142	142	669.107748938459	522.113467208452	351.562166716708	159.871177367969
143	143	673.72230777777	523.271377195347	353.451650235038	133.701477458102
144	144	665.57633411483	524.715488404317	346.398350064936	115.085958274324
145	145	674.329084227545	527.073916072239	339.857889116098	113.891667241833
146	146	672.085893298459	517.97809019358	330.365131525686	152.03588874136
147	147	671.649889760701	523.5691641881	349.131250448489	127.949358046704
148	148	671.685454192746	525.102282834142	353.690070286048	129.640804018903
149	149	669.525326500022	527.673341913881	368.983792298864	159.043649105594
150	150	668.760292206082	525.074400876112	328.989230756604	144.842575184348
151	151	666.752417920526	522.216960980313	361.712967411693	153.536385314593
152	152	671.678580485572	522.953595053656	343.443556998763	132.460065269426
153	153	674.842810616964	516.566480286781	328.324276475442	125.887392513539
154	154	671.993369963327	528.886659510809	357.238489316944	131.075192122499
155	155	681.361040233345	522.808311955637	326.45523745309	94.4697382213354
156	156	670.543031606154	522.354783685728	346.456671256771	145.018949672851
157	157	676.397764876306	521.242780802207	368.012260609697	138.096453517382
158	158	671.359019448157	522.839718750215	331.149000344891	137.582250184052
159	159	671.144667068485	520.89028799895	361.121497130482	168.706376057763
160	160	669.093692170944	522.179083313859	325.493682180153	148.856412226042
161	161	670.213771268211	523.705494655079	342.524605038885	162.672401083431
162	162	671.83068084832	527.948810957025	358.36432619557	126.554008254624
163	163	671.655522298549	523.267351206433	338.983079938103	151.111899558598
164	164	669.103994907935	524.097276604249	361.249182037293	131.899512164986
165	165	675.520917202089	524.564865825948	346.141042104779	123.831442159048
166	166	669.14717035328	523.515835363183	327.708022943713	158.049202651947
167	167	671.08579862779	529.477144103964	344.331643572467	121.578168561866
168	168	674.402762085032	518.319895443798	371.522610724611	153.840796256978
169	169	673.856715169482	525.030705959431	352.186005628765	149.69625612638
170	170	672.370473182995	520.121955363708	326.675838633822	143.44955179955
171	171	669.727964730375	520.35126202223	347.319881831002	146.433210827683
172	172	672.737908201619	523.658276581711	314.741595247625	119.785153642123
173	173	671.692362411263	524.095808942965	366.621531981475	111.592762864932
174	174	672.252168509265	522.255464818102	352.447672625618	104.22164659131
175	175	675.157405614548	519.070163416298	340.701796362917	126.809219030742
176	176	672.565045618367	522.005151280162	330.24218108479	145.947802762748
177	177	671.915569454814	524.121555358164	352.712026770608	129.320990509076
178	178	670.348208885112	523.020932067778	363.775458977893	144.972288213773
179	179	666.075765493027	527.636185210683	367.97068411046	127.87373424482
180	180	673.101451137329	523.827529849559	346.24829485746	132.997419453399
181	181	676.495330734219	524.308356373472	352.630498440149	115.349329466134
182	182	667.969366752499	526.149776487144	351.352845354328	144.433025844492
183	183	670.195794734581	522.902745643833	366.507505994436	178.71571571251
184	184	669.388642489837	519.728648988962	322.40942494535	149.192218551993
185	185	673.937648425639	524.623010762208	332.555587200278	120.568328087857
186	186	671.217285367162	516.988088136401	344.675526569249	114.463949736413
187	187	671.030428462114	528.688576467648	360.934604974692	142.549511936508
188	188	667.497051953728	522.969704654323	331.80926198308	152.018809458787
189	189	674.610136076262	523.270244374452	343.622050930636	132.730789421005
190	190	671.802914114606	526.158272605243	352.736119330757	123.459776106441
191	191	670.306171999497	525.906436296324	353.200560776707	138.23684988963
192	192	669.057018029315	518.880930592088	343.137507364441	137.659938401357
193	193	676.202668420943	524.817100696383	334.610238980598	154.600714074766
194	194	670.035333514019	525.28246750095	327.482158263204	132.600997103673
195	195	675.445042624846	520.351896391249	342.905166576002	164.374131328452
196	196	676.233854989483	525.056048783357	325.865464954322	156.744756763271
197	197	669.287771441612	523.449374112205	348.274291775414	141.705810750662
198	198	674.0800907996	518.121396557939	346.863013935878	136.816191806341
199	199	677.247855652289	516.751142136634	341.293452106933	138.029106909025
200	200	671.134731813989	527.713221968649	341.662479210799	105.064052995436
201	201	668.591494763185	525.288705552417	327.215909791124	125.104519306159
202	202	677.57932266829	521.526495001548	373.222086783678	122.941816301006
203	203	673.916097704725	520.697134970299	323.874528943071	119.141777294292
204	204	674.180602815554	523.345194291628	338.291070327797	139.131859719377
205	205	672.936055444766	521.007120768709	326.128797015476	111.840464607056
206	206	671.380097626933	522.986321867219	365.903546901721	161.716752930488
207	207	672.594197638985	524.725207766071	359.756875526151	140.723095585372
208	208	668.924332212673	526.534876859618	367.814132359926	141.228589646183
209	209	676.462098230234	530.046405355536	313.591791716005	139.23881335268
210	210	671.81041134733	524.651088024517	320.92939748195	102.585057871762
211	211	673.595608381983	520.161358388398	354.499392828918	135.126980299668
212	212	668.554236525948	518.96899474376	340.566069861821	120.400937040973
213	213	671.762926376004	526.894493032935	378.348431611422	125.946152762808
214	214	670.835802018712	525.952448998783	345.107170806652	105.855234183654
215	215	668.440289823615	523.362155785739	340.898950709801	125.019297345904
216	216	672.052046602571	521.738546518125	366.223419493118	122.399286658959
217	217	673.015299071937	527.298887742618	319.926118000585	112.753691187135
218	218	673.787605973052	523.684127991793	346.059982652429	104.178842565781
219	219	664.094675339828	524.889391108732	349.961499735314	144.56407017732
220	220	675.118956570576	523.524229890138	327.221630841215	146.3148714375
221	221	673.922160112081	524.317084351162	342.03345846466	141.544656497317
222	222	675.805302687323	521.652909166934	330.335463292761	116.92088823464
223	223	669.493024109992	522.233886456821	368.126629296919	131.261098097134
224	224	674.002264345648	528.516327424659	349.863735050039	130.410755694163
225	225	669.356887648523	518.316707515487	342.435774131082	128.09685033111
226	226	674.727741086296	525.514113177762	341.901903751011	145.29163617378
227	227	666.043717221297	515.56349759856	344.233191106992	140.549134214269
228	228	667.120950096555	523.017088854645	337.192656145495	106.034032938522
229	229	669.735329074331	522.037614776562	341.315579893572	148.695913108364
230	230	677.384462198226	524.456175517974	363.178974645719	128.728415511337
231	231	664.566195551255	533.159859478031	340.594499624934	150.932084841433
232	232	677.775589806448	522.688438025486	346.384253632305	154.941044331627
233	233	667.60469641158	523.990339513984	338.463247826709	146.215559418489
234	234	671.538595754118	523.278162438374	335.989348832849	158.27078292071
235	235	668.837954308584	524.669150389749	331.264827233827	104.804695998856
236	236	675.33202375161	520.889418604888	345.703862214499	139.327287097165
237	237	674.522375865931	520.839148575264	342.704129513305	121.693075537435
238	238	666.799424978993	527.503011758672	368.939657552334	126.758316729374
239	239	673.134605920469	517.985507456966	344.506762937228	120.713091125315
240	240	675.844538663488	517.119430929416	353.093051496186	143.240042053407
241	241	675.572528095986	520.231646027328	336.120797519065	109.533143452569
242	242	673.245136116916	528.264969909874	340.926650728946	91.4374104657699
243	243	666.84568638798	526.325038085332	353.575638777512	120.241313355213
244	244	668.799075017425	522.508248579359	328.608913040634	133.534480171162
245	245	669.112844615125	521.301077928311	349.059003169056	127.129341859557
246	246	672.981237228734	522.316124375804	328.587393936416	116.992917091342
247	247	679.241673529168	517.645752879517	353.605180711201	126.15679716794
248	248	672.036979025317	523.08168362985	347.547856085755	168.308550076992
249	249	672.945614731112	521.470894977045	353.367863949042	128.469658506657
250	250	669.872693065295	522.130549770013	359.870842461668	93.4574184376328
251	251	668.501781516719	520.975712298577	357.713429507152	100.837472970387
252	252	674.47056095921	524.843584167997	329.988557258766	106.477477725361
253	253	671.827355655929	527.202171230462	352.078353285429	130.739165655096
254	254	666.041218397334	523.329052301263	324.985608813223	130.822931510352
255	255	676.889918087897	520.797449134622	383.788894432487	128.835473007061
256	256	672.067075909546	525.719350330632	334.463900809965	152.280900948243
257	257	675.893439109353	523.465907150498	335.527408093051	122.059123416586
258	258	673.11147788602	528.719633451902	356.084365379767	144.638737150361
259	259	670.195221593528	526.683977245457	383.637835210607	129.494922385957
260	260	671.832035857926	523.281169443051	344.359746928146	139.209139611743
261	261	678.970117811159	525.377159911129	363.196893458294	122.194907985422
262	262	667.843718478517	521.13985676196	330.354114297138	126.367400016759
263	263	667.749769740031	526.513950397708	351.359101184657	115.978511485913
264	264	675.474884470177	525.328866663086	341.3142851341	124.026949188063
265	265	674.977339747227	521.247992795574	319.959703478225	147.751256359087
266	266	670.981149354226	522.618139756777	344.095800269613	141.933274634496
267	267	664.838204892769	521.191062968515	354.683393944749	124.836385426381
268	268	674.793183965309	521.246012174865	361.750987008748	124.794472295337
269	269	674.92401421049	520.628115981565	334.038634448599	120.793696133817
270	270	674.634064086645	519.66704259857	384.097663849642	136.128688129146
271	271	672.689056647656	519.462110386066	340.364643330857	109.978751990219
272	272	673.976884811752	519.809864051629	368.91627160917	109.49411446135
273	273	675.60362390717	520.247894550218	355.495604755778	130.490066863186
274	274	673.201782326405	529.06615573179	332.659565270802	128.310258739352
275	275	674.350387056204	522.680138654905	328.411495566945	123.683918380374
276	276	672.781639618764	520.618701191599	330.434274978387	122.859788934454
277	277	677.149346079703	520.461809897057	337.124879317169	141.05360454193
278	278	672.008991574459	524.388677184301	341.303266586666	135.425166834043
279	279	670.044799150268	522.535148622813	361.097327751281	137.202117813166
280	280	670.2485008769	523.918641602717	340.975801234533	133.592280188137
281	281	672.612734470509	523.772363141167	373.667007893757	138.906351605121
282	282	671.921096691717	524.343276120979	316.095418922945	142.731542498568
283	283	665.705730695822	526.111913351798	378.218945617107	118.379799829693
284	284	671.828643570664	519.887291910395	316.953752930007	124.646830655056
285	285	676.02735417229	521.53808444805	333.172922495655	129.215510225747
286	286	672.438727306247	523.555420959346	354.946565603457	120.499051875482
287	287	669.329473318887	523.660574149297	352.36096508041	130.693093008337
288	288	672.677827765105	519.969882160745	336.650825529393	132.921347851469
289	289	671.366873738976	519.005835464882	337.343116293887	119.99240741881
290	290	671.115347653183	524.221505460537	330.889321505505	154.067957217891
291	291	668.275350225292	523.280467576296	361.741297212986	130.129597257765
292	292	667.007708783934	521.323610322553	385.391074604232	120.585325565369
293	293	675.794810058136	524.824892497384	325.283656475278	107.50235078357
294	294	673.93043566915	524.401048575979	327.603981041299	130.670543571153
295	295	672.327570306549	520.767905936545	376.974069628913	133.87940971452
296	296	671.936708192393	523.595597954152	336.961316526334	152.364698761377
297	297	669.813217294055	529.867403479415	330.973040129901	107.659909517455
298	298	674.257282030495	525.403242760141	336.88573880661	153.651602605719
299	299	674.183607669009	524.763890734295	290.833165956423	126.385922933069
300	300	670.366324288172	522.765683418595	343.714323443	110.755614210639
301	301	672.575886321686	527.519328081102	372.407415339561	169.257502142805
302	302	669.753169852891	517.336605042617	342.181222310712	142.755052984417
303	303	673.045484407635	519.246791252325	355.38447597556	136.26866757106
304	304	671.650739408033	526.130104603975	314.143407297749	125.101942732903
305	305	677.552932339282	522.114597251052	339.335556526913	124.175941467878
306	306	667.470756370798	528.175693757053	359.846933931561	101.303827046135
307	307	669.337215103325	518.403141506565	327.681142438324	133.01590201585
308	308	669.991395807177	523.630483841423	369.07724082882	127.417056324714
309	309	668.048721850196	516.928008550427	312.561493378912	158.591298137291
310	310	675.127307837381	524.88559619043	339.159148970778	117.930447219706
311	311	668.260996490024	517.870793648234	338.920188722463	129.177430998716
312	312	678.814249541903	520.523592367968	331.576881102002	163.230240958996
313	313	672.76010560643	521.565434596256	328.756616787101	112.743797055545
314	314	674.117459242639	521.562483329143	343.229174507851	128.441357776268
315	315	667.957881789011	522.139985170397	351.745016405595	150.104242865742
316	316	672.140309982529	525.635228560861	354.680393609553	135.527456103403
317	317	671.202657338298	526.297090199719	340.095193912624	106.036702312309
318	318	675.356527030924	521.255098978021	330.289460145132	136.052659147017
319	319	670.187203022933	524.12683021369	319.65019863952	125.143961684195
320	320	680.869265143036	522.213682915409	334.186794791644	113.962542679606
321	321	669.039718353005	521.773083871431	319.389506805133	131.5979782525
322	322	678.88498013365	527.510462677291	336.758446108864	146.068202783443
323	323	674.437881433131	525.079201996418	352.882506499407	166.240650746071
324	324	669.557815127101	520.010974992076	357.682078951215	126.931603408732
325	325	672.678784010664	526.676989298854	336.564412904152	145.19353358155
326	326	670.85573387784	523.659136268391	346.880305689035	128.353699660338
327	327	671.200046764702	522.516550914842	316.85247453243	139.235804303231
328	328	673.136389409672	527.062560985852	368.275069779917	133.929850053817
329	329	680.450588829025	520.17545740602	321.723216648528	150.447078239603
330	330	671.032612116661	528.276919107946	335.284628851648	158.748347441744
331	331	675.42931531932	520.614652078777	341.560390253463	136.569003938101
332	332	671.909657166106	522.362815377731	357.832395840388	110.448929669021
333	333	670.17733421762	525.942638343122	382.622061874553	162.664250555277
334	334	670.045161960491	524.086069335742	377.2919049785	141.956351698599
335	335	677.669434550282	524.933576569115	360.317705802649	143.817441728038
336	336	672.752311025455	522.204395239989	353.875961720447	139.673844991002
337	337	673.783328222367	525.502253010045	342.189294415338	137.789267549095
338	338	666.079900954028	523.187985797236	343.560916633253	117.56029631153
339	339	670.848255284516	524.187690476795	335.969276574342	148.644546550326
340	340	668.988401236577	525.988195279137	347.22914661209	124.753919883357
341	341	672.011115692119	519.857182961245	337.321213855766	129.085132694058
342	342	674.251381487995	523.392210809245	359.357769873185	134.733866915549
343	343	669.378930694642	527.313187312052	357.06108232204	148.591986640496
344	344	668.066465085259	522.550915048562	328.283010329145	111.279669090081
345	345	670.793099263251	527.623224840483	320.764659136461	125.849376682269
346	346	674.737739532688	522.325186748834	321.620674084803	114.67217901685
347	347	671.778499416438	525.597289054241	342.122735520712	128.724691398951
348	348	674.446585572854	520.957823363669	358.441187923388	134.270209635896
349	349	668.240905173222	520.272090479041	369.492218758364	139.476751762893
350	350	673.374264029824	520.80010819964	347.939275976161	141.364105727391
351	351	671.432406983591	523.897203605564	345.535397754408	122.438036541492
352	352	675.298669273419	522.330999423965	345.674714288079	122.213607985828
353	353	671.984511363802	523.353862748509	380.164342170817	132.75910795954
354	354	668.547031794763	522.348827092901	329.798228358304	130.507669785244
355	355	670.151201518101	523.103773373706	320.823214035458	134.056032018229
356	356	672.450708583163	519.731557635378	334.595548828778	90.4639179102742
357	357	667.708515530011	520.541521044999	363.062588703587	122.768676778286
358	358	674.122744773543	521.387346507789	333.65534188196	113.815638236457
359	359	675.635761769898	523.86305296817	372.431029834579	124.125804528605
360	360	673.634037382207	517.714535740484	327.271690295571	141.986782662896
361	361	674.132832792583	522.097871368077	354.605806003624	135.158560677137
362	362	674.253653400826	521.37909034802	368.550580381906	98.2738633686891
363	363	671.972884391475	518.566163528298	325.70054926398	111.870831443184
364	364	679.654567303012	526.13217109835	337.641613092919	120.169891766242
365	365	669.251996782414	520.415950369626	336.710734750011	121.882378589302
366	366	679.059587358083	522.891282912112	352.198838493494	148.555236215989
367	367	671.483311104428	522.598930241931	309.145702562772	145.239990407519
368	368	671.864141702529	521.040005680593	359.375866547553	144.682190591315
369	369	670.704888676225	522.871011453494	355.416467517034	110.123028499555
370	370	666.799254596732	521.569516271409	344.070180052444	145.025163133671
371	371	669.376618553513	522.992008830597	314.662611483411	139.289462023119
372	372	671.31064368578	526.20748003807	312.065314852301	140.030631996475
373	373	674.064017618481	525.296701786753	345.888046392599	130.389168672785
374	374	671.639141761521	519.496510441851	373.998388477396	147.243452395046
375	375	672.52547514373	521.711867549922	334.435845021502	132.236602346775
376	376	676.127347710469	523.009757561135	364.653179921839	143.048126538985
377	377	673.23687819151	520.363905459642	336.922302814831	121.187188850275
378	378	677.132138326164	526.504379113933	333.40666170239	136.492455598837
379	379	672.751621172078	521.10464225641	356.191233421854	142.412478025858
380	380	672.237970307261	522.521389391528	342.94618470148	121.042727336368
381	381	676.776447365288	520.778060349419	342.029302707395	172.715179831125
382	382	674.979971211645	524.230332369977	324.571603410522	144.837652599572
383	383	673.943214739466	522.401748001832	346.397952245323	125.239837602513
384	384	671.711301163617	523.244553478336	341.906857739504	119.823029916726
385	385	670.849686819844	523.962891218849	338.648885743767	143.619851506356
386	386	671.40253000702	523.08823413871	356.630439245531	146.967118431078
387	387	668.515326621501	524.247487648208	336.805612530328	125.006616550367
388	388	673.393272226787	518.810070003992	387.40320543559	134.011397234284
389	389	672.429631679435	523.111178272258	317.545176967373	136.270612373726
390	390	666.750294647036	521.956100738988	322.465976734054	146.825376490268
391	391	674.941640791302	518.647218604168	320.252070458934	143.353884184028
392	392	673.349029449638	524.008354243019	355.038166467708	122.447560274178
393	393	671.940599871076	520.396802266595	346.9526766777	101.97440657129
394	394	670.895001495522	520.747661505667	338.384689317889	128.407170454267
395	395	663.485534420666	519.34237448054	360.308079919455	119.872444948671
396	396	671.072388184356	519.348396714747	367.994143603729	121.62558379304
397	397	673.087021911341	517.928657443588	348.899407360738	162.368655157045
398	398	673.088720132223	523.20495683328	333.356710570385	115.431447580266
399	399	669.351064439374	522.938036670242	337.749876717764	152.927816046414
400	400	669.618650546505	516.371415892696	370.727130497753	123.509756520033
401	401	670.282619762716	515.608091170104	361.849454630351	166.877251592664
402	402	663.761022293274	521.20096361025	332.467991546626	140.596325630796
403	403	667.829929415969	519.65885636448	318.513644707595	141.4308821356
404	404	674.480735267331	522.235869425736	347.614957354057	127.237106614441
405	405	670.39296745388	526.623068964257	345.468448686557	127.514898352156
406	406	670.630485978483	521.503190553226	342.296396907379	108.765951099213
407	407	670.977505416758	521.278966144666	314.324899578236	152.007357096037
408	408	674.244432336387	522.635591467669	340.318114024305	164.171685049325
409	409	674.270696112009	522.852661122078	356.23569350585	133.877029135466
410	410	671.776669456292	523.155377074356	336.993727683582	107.900547539415
411	411	677.880015722989	528.488854461849	326.680284140033	126.832098577467
412	412	673.243329978475	519.870947114078	357.383787335662	131.636134405364
413	413	677.867745252559	525.956395514749	363.43644240978	135.319712449582
414	414	672.585436337587	522.11918382551	335.066641999893	133.05513554956
415	415	673.641740051281	522.850821529484	347.608468322348	159.344085289504
416	416	671.485465828867	523.403647227554	335.057360021959	122.164622499944
417	417	672.422662130606	522.888789210308	341.195523014415	147.595020336432
418	418	674.354223009854	516.601750339468	377.218141044199	118.843597960079
419	419	670.492811886399	525.121526218859	368.320253255292	110.525030453943
420	420	674.31133878563	518.264619169637	353.143592152785	139.041702836049
421	421	675.299993067028	529.588859752772	342.224087327944	104.984200440687
422	422	675.193488616122	521.563170955079	342.891819337571	180.683465142833
423	423	667.890905278856	526.278886047354	342.961179016104	167.333923647868
424	424	672.080976692848	526.86778632127	333.514661407145	146.082429491444
425	425	669.282652218188	526.110208457499	359.022471053194	127.437385147579
426	426	675.221534704154	515.50247491746	321.854752249667	128.638549978904
427	427	673.170155055065	521.96831044698	329.983211319673	141.670653805181
428	428	672.549229029575	525.09764831675	333.856663776198	127.498834194094
429	429	670.822847965786	527.049934146675	320.372407924938	117.442537392575
430	430	669.332193841055	520.4560958214	359.71023394857	120.19040452302
431	431	672.587775899732	524.648089305196	306.674626756057	138.652853644699
432	432	670.093328097234	519.19448143846	337.75109951969	154.257157081695
433	433	667.95634999205	522.362881392631	371.634884232276	137.420225254085
434	434	676.219707874695	521.216687243378	362.324198316375	145.773548525111
435	435	675.007056942136	522.139863670123	358.609398935301	167.261693543361
436	436	668.389523322968	520.757287189136	348.561984340612	146.581858831308
437	437	683.119735944628	520.608977782949	347.330794396434	116.574173415698
438	438	674.459414961722	524.203472760741	336.939409254417	133.157271908912
439	439	672.682574744788	520.221034382341	350.334164782881	119.18243320276
440	440	671.128373952583	523.876490660883	339.21964507911	133.767497930441
441	441	672.528610451325	526.89620488568	348.091035532469	122.074201235134
442	442	674.997625882835	523.551374865866	333.817846009899	155.045238073526
443	443	666.94159309888	522.554538403808	323.280015366859	136.879978001343
444	444	668.812248743581	523.257931276103	367.722551145805	135.830954158638
445	445	670.142037635967	523.739020715523	320.192172153636	129.874007349607
446	446	670.469612207317	521.93470789809	359.818168065432	182.482483598763
447	447	671.750289938097	522.138443642564	324.61657907018	113.487300842351
448	448	665.818734088947	526.687995881446	377.388156764905	121.243544304372
449	449	670.713007596227	516.409405748619	334.016458787917	126.03501448644
450	450	666.123480141726	523.764188770429	321.587800540893	127.122887651942
451	451	675.056119657597	520.191730457152	368.414653862712	111.846043581307
452	452	671.483099862797	521.383978675824	357.41999237796	134.73838059062
453	453	671.845346816041	527.917510754717	357.579528971748	98.5588424277043
454	454	673.13991631049	521.44608416317	349.933749875935	153.215557586284
455	455	669.267391149403	524.124395968014	381.071593726243	150.755472389537
456	456	675.412771319272	525.082827111411	382.30816701269	149.988683441788
457	457	673.590559569552	526.903742944578	318.822185880495	148.929717267131
458	458	669.067410700287	520.295258786435	344.975965857646	137.395664691607
459	459	674.330461382936	520.282559152699	321.955792383256	143.905039750547
460	460	672.749940182464	522.291156496751	322.815744487872	175.781007098869
461	461	671.454456709413	525.743800965854	349.463274148362	116.520305080497
462	462	671.557162458304	526.904197702496	358.502897296291	101.196698085859
463	463	673.892704210471	524.284903461562	319.63731535015	153.493938177504
464	464	673.764217475793	523.023585174053	343.700574482062	127.825615036705
465	465	671.409448328393	523.875616010686	343.243181994635	122.475801290919
466	466	671.048922104685	522.73524429636	357.316079105177	155.969262226418
467	467	672.683674893358	522.915178561174	323.897067496673	125.551244519113
468	468	670.901535659792	523.688814607035	347.305202745697	153.98737516318
469	469	672.774647323925	524.407582489499	355.78765455058	122.10817963281
470	470	672.167464433569	523.590599938922	352.048192179013	144.593035431844
471	471	677.607460823018	526.051662966065	362.063748474063	129.282550913795
472	472	670.959638898133	523.050136016988	371.779469975917	125.322443881689
473	473	672.536130783212	528.893771826948	344.065814924372	147.484943821927
474	474	675.893546404343	525.755581221808	314.879127175133	103.72556187184
475	475	671.700633776017	522.852727548886	348.344986577532	150.962313727628
476	476	669.461004310108	518.596036819324	324.800876666498	128.516061955268
477	477	666.968463417866	520.563697482785	377.226748575171	126.932048468284
478	478	674.574404246217	524.47739296279	331.542481478667	108.632947330426
479	479	675.108971936577	523.390721296541	332.399552540929	141.876906131896
480	480	671.838825228196	520.377492622457	318.999685975194	136.508025871713
481	481	677.208284467632	519.915944247233	351.43246607515	129.009926305483
482	482	672.971968207169	522.895441995821	343.571947581338	133.873338734199
483	483	674.12079392728	525.53576498784	329.749107479865	138.197991008971
484	484	670.884249621078	519.947255677772	320.967514647065	114.488534913794
485	485	677.337334483821	527.139433910938	377.444772018639	159.741144524521
486	486	667.095672329101	523.237884808077	332.669310827823	145.275822176956
487	487	672.00003377536	521.276998357427	366.328134544883	134.342333110276
488	488	669.136404130871	522.510464916781	348.486833187576	81.2637703818026
489	489	674.960063511434	520.89194857378	318.87227279207	160.483325203925
490	490	669.816078794214	520.533032161211	345.438334024513	151.284001818566
491	491	675.640291236158	526.135887717648	350.560767574656	132.134059358448
492	492	675.12893143195	520.060842450956	374.431417918259	102.862870261967
493	493	667.687025015045	520.435285012402	329.319290328638	117.427679990788
494	494	670.164890541365	524.474769203218	315.109861200361	125.108526977909
495	495	671.186668490845	520.852253689355	322.008883367114	132.454491359536
496	496	676.585530672207	527.843935154645	362.821887860931	126.404474999187
497	497	671.359481125109	530.991373218919	361.640791866207	155.926102493484
498	498	669.019870095414	521.894564655103	338.724290270646	167.825549507622
499	499	672.042504698447	525.629592447937	334.556373691825	124.737828162107
500	500	671.882921391414	524.811602114721	315.527090477745	160.59896456061
501	501	673.596667086643	523.591359567215	345.896405668778	144.718736525569
502	502	674.82430665562	524.689366110261	351.237773760517	130.385353079544
503	503	670.921928027592	522.714629909554	346.805841574161	143.842777211755
504	504	671.772122146602	523.746968443572	336.657227288034	123.088998833079
505	505	674.2234726332	520.933533124881	328.03009386991	141.430487568664
506	506	676.727449505738	525.601232436828	359.447089254868	145.087182297551
507	507	672.668543799909	526.094733971225	350.768846861238	112.491041042952
508	508	669.925991008774	518.493979764043	346.212538849212	158.118718355634
509	509	670.297216966676	522.624421219303	339.598791178589	125.33091145063
510	510	669.22763598797	524.576700201468	341.186403863017	129.421020655275
511	511	670.438631162363	524.67825771105	350.681336987813	103.929584682346
512	512	673.585170780922	522.162297979361	348.994463820952	144.243357948724
513	513	675.641418127155	523.662367972362	363.838517592059	147.752596257919
514	514	674.731657141403	519.43079173266	359.016952757591	134.50725172695
515	515	673.185822965305	521.802590369442	358.457543112389	142.356036842271
516	516	670.435199832951	522.427880574798	327.14388153398	149.87497244594
517	517	667.012073525619	522.36971812335	333.183185909125	149.432277965403
518	518	667.227999409297	521.500273392467	345.325631858877	120.45279058308
519	519	673.406597886984	519.794554440238	373.89805037121	131.05200555415
520	520	667.365182502416	521.314417302593	344.259448137736	155.266792421246
521	521	665.24372946978	522.382519695906	333.176807767529	111.823239089463
522	522	673.793654015311	527.017550507786	353.469028286369	129.187923460862
523	523	674.620167767632	522.322918727061	346.254747856733	120.291967267966
524	524	674.82794802606	526.470505041969	350.090893869748	137.132744754215
525	525	669.445028346802	521.732318979281	314.722714864682	145.839968540417
526	526	669.078988817732	524.459559060041	351.420536017167	115.772484529631
527	527	674.139790661604	522.523760203615	333.590141316697	122.683643372637
528	528	666.761400986634	519.007308061722	342.694898263094	118.161466290916
529	529	664.752233504009	524.196951701593	336.822257109009	132.620392890425
530	530	669.998360544993	522.286118362695	334.221031630552	116.904875359205
531	531	673.04183184838	522.836438095028	337.132095234804	116.498043956087
532	532	675.112791097977	515.536896149314	343.958748383425	109.935157069062
533	533	672.794315207249	524.306794654148	315.384366370796	150.785773665591
534	534	672.977326336931	525.057177692135	308.928613565745	112.056641349776
535	535	669.356971932711	528.698447713539	320.740268983707	127.473047613731
536	536	671.887017241954	521.70472129618	335.572715306465	150.556479547
537	537	670.107529674281	527.118333014903	364.13589975589	121.290187544874
538	538	668.431313014046	518.773458760606	355.984959555924	147.491353345977
539	539	675.293485962924	520.662704721909	314.579045609325	142.548580149706
540	540	673.497963673406	519.411402147228	349.592075672482	130.379103807139
541	541	668.780841459258	523.473555008905	337.359086133056	136.096853405429
542	542	666.902491794174	520.761270866008	335.414370038304	147.71085722177
543	543	673.46809117087	520.245277418664	323.086978817442	126.184544726579
544	544	669.102344727525	522.652900084117	337.726582881107	114.040389413328
545	545	673.405009202843	522.184119425774	341.84303990463	109.159209938142
546	546	667.414953470386	521.484698239195	336.795136463532	99.1163583879308
547	547	672.126278515697	518.93454534709	329.151610031196	155.729765829278
548	548	674.138618073498	529.693782113181	341.438108113889	151.766382128081
549	549	666.135304218093	524.948664190252	358.462498861778	121.920910533786
550	550	676.781596258041	522.95547177497	330.650184348934	106.520988688079
551	551	665.062963191972	521.895000721261	315.429941302144	143.198560226548
552	552	672.791780326634	519.833034656308	341.320060112627	117.191743376708
553	553	667.942577943928	522.449464536435	326.657291421894	150.292776407332
554	554	669.803310154085	524.625560117697	328.831176821617	134.259557922196
555	555	670.425270697761	529.816152989202	326.490589013043	127.191444067808
556	556	671.621732274054	526.56409744272	339.798640210729	118.03308565045
557	557	671.281574396634	527.418502599321	327.224693039396	120.863490325577
558	558	670.756425001193	522.092186276264	327.183292576299	121.819467601253
559	559	673.402625346355	523.742282281368	334.323545410839	111.619241384578
560	560	672.214935319223	523.823348451866	346.933347483791	106.314163615209
561	561	671.606074961449	524.837216632826	330.107606337041	132.553895016779
562	562	672.760233873112	523.818184353131	312.431990223186	96.2525015253271
563	563	672.332577250302	522.033091967682	351.48976953116	150.475602558498
564	564	673.275436866844	521.148843278837	346.156581547655	141.656376706121
565	565	671.791951701194	526.697845679398	356.350669362573	127.162049816141
566	566	669.361768441766	520.625742151656	360.586296993131	129.987852069836
567	567	671.730326051718	519.990278128165	320.119702599727	116.589916022624
568	568	674.581894730803	524.016836227414	348.549503008624	137.456596438298
569	569	676.099427701032	520.436040458779	330.60206217305	132.525120051128
570	570	668.990987810049	524.978624896382	337.36279373229	153.369554276815
571	571	671.555109016508	523.332892582064	337.122514958655	120.277816615268
572	572	674.097538101723	528.125642935172	341.88389917723	149.156561474785
573	573	672.978790174173	524.21963477857	350.182720372434	137.71860564235
574	574	667.185543287427	522.101367867038	318.400100276472	143.58094146609
575	575	673.949217266437	524.462260111472	324.302812544347	138.451646156776
576	576	675.474362475785	523.551792374513	327.20662792778	153.713397923817
577	577	671.879321799752	523.030511482154	358.676262273332	115.795002317952
578	578	675.007288570011	522.975301273241	330.780899246409	129.021662752759
579	579	674.54095763907	522.405829705514	333.046452386305	130.78522330425
580	580	677.782873298645	525.040706218126	355.877457367252	118.827702680473
581	581	667.285980235903	519.931820340137	333.210060726912	156.505959297012
582	582	672.940230511524	523.756567730102	287.691121679736	127.162143806547
583	583	675.222905305421	526.692354889964	375.375563433713	137.054562488243
584	584	674.494643476563	524.054056411153	334.647560786856	133.884391794107
585	585	677.34099247422	520.243106916335	362.470656231174	115.802822869245
586	586	678.710386304158	520.198738416055	314.371250725836	117.762400375877
587	587	671.112984270189	521.565010169259	349.347915058722	160.155565717385
588	588	674.82363387449	525.980460787959	376.286819509582	108.852798213936
589	589	673.293033255915	519.501291117626	370.21087617525	91.804164936041
590	590	668.108926299645	517.583441121451	366.364993581516	127.993013748903
591	591	671.102016265555	526.422013873491	323.782001622546	123.334561045886
592	592	671.63176191588	525.645902455863	314.717903770776	133.746862732034
593	593	674.488939315914	525.689173178602	368.00795513756	125.989117706536
594	594	672.807825801772	523.238950286255	387.630301470593	147.632388291902
595	595	669.402669884677	523.233076669258	352.610894681754	141.30098614953
596	596	684.120748894198	521.312474854624	372.817813643049	133.731321315834
597	597	675.240181557785	524.376007495544	337.972261485536	113.565647023901
598	598	672.562830541968	526.003101030265	306.099084579751	134.454229752451
599	599	671.225187379807	523.46546048247	323.2782388296	138.883236279209
600	600	673.786011684073	525.923179150259	340.572149886285	133.329161626228
601	601	676.886374135824	521.096140569686	339.15071722242	140.975818490037
602	602	673.191219213482	521.661524419374	308.394661165659	107.959023628041
603	603	675.666048940651	518.447529678561	357.851961154268	97.505361409481
604	604	677.195325492662	523.722216640725	321.312556260027	155.979181538469
605	605	674.964333141244	524.357287737343	360.637277034021	121.186667812469
606	606	669.623812718029	520.381757300265	324.398283889601	106.800501289199
607	607	672.562215999197	517.001194024597	310.548780851921	124.832121344655
608	608	666.451497122005	518.547789062271	373.525655375109	111.28740203227
609	609	672.170757369078	521.856339266902	361.485615757749	143.46681591249
610	610	671.883851355511	523.828842879963	325.205687498049	144.296667966971
611	611	671.439737361824	524.372726611684	355.229290239402	149.291282045186
612	612	677.685952969447	519.767598554611	377.899401151366	114.196087759244
613	613	670.750552110462	519.548453107201	322.973713674123	142.55008857261
614	614	673.453620398186	526.897558816747	333.235727584893	140.111225327376
615	615	667.980424172221	521.606465858944	341.886788702332	116.616991433044
616	616	672.757372826928	524.211733073125	349.588179743435	121.552357071673
617	617	673.071422549692	524.224043896923	332.736121282684	140.624306141417
618	618	675.648365384656	519.019942275175	340.099102337314	134.884847954891
619	619	674.101289557926	522.527230303219	350.961137037469	129.311860174844
620	620	676.62611505977	517.675024556298	347.386404245232	146.947746975483
621	621	676.709291226158	519.875162038845	333.00314173226	147.639019203691
622	622	668.084750652964	522.277881229621	328.818855812752	117.359666443214
623	623	669.037404379854	524.466653852459	352.811886403917	127.149807872054
624	624	670.514531264347	521.313170461046	348.534865432498	143.11917249143
625	625	673.661035498469	519.087618156937	313.295734752122	129.869370428711
626	626	670.454507237366	524.484324800755	326.869033247278	125.94205887645
627	627	671.418993312115	522.733602123204	358.379508456355	103.561787516295
628	628	669.498628032579	527.19093731935	337.063834644559	132.112062060821
629	629	672.637492884307	523.112208920479	344.049668057565	120.93251751375
630	630	672.073224517374	524.205410310787	332.381071679859	152.185248774573
631	631	672.182912843342	518.195922177627	357.588340815992	149.147966134648
632	632	671.417200797937	517.874720582123	324.722970231299	113.887623144995
633	633	665.593958588612	522.30901219445	334.816227964144	152.1761567742
634	634	674.02252974746	523.226308559073	361.209008102613	124.37670843365
635	635	672.898800626582	526.989978843638	337.70906409424	136.622403890659
636	636	670.915985346661	516.564620978797	377.195573294311	140.637222938467
637	637	673.439221363096	521.863674623102	330.953734243137	166.430211980189
638	638	670.284895710022	526.551079022336	331.478473541565	131.516671265581
639	639	669.888692174838	524.231834316696	339.904933325157	141.82019931932
640	640	676.638154481275	529.197852657997	346.930791591111	122.825102972352
641	641	674.845450148819	523.750313842234	331.991166538672	120.885523097589
642	642	675.335177483164	517.209168700341	380.506711493091	127.178298155232
643	643	673.725050470416	522.746690403857	328.585095017724	124.922957393226
644	644	674.598035836836	525.538452118572	344.301646197091	110.229692878927
645	645	664.012796829086	518.900089689075	335.286617769666	130.672821111411
646	646	673.615100975643	521.667379457353	356.85957058973	138.206570560393
647	647	671.066061745374	522.760014722376	354.225931036041	145.987427933126
648	648	669.163109110605	528.028699479258	357.847405644925	151.219084171474
649	649	669.791661403831	526.869330954151	306.991621275981	122.820188696384
650	650	671.749566530469	528.041086109156	311.136799878825	124.443895174331
651	651	673.854177182751	515.959663784066	364.317300617862	116.253401542659
652	652	668.311662796825	523.733307729684	347.161488767473	139.683334136359
653	653	668.906533334919	519.811515104094	356.850222826335	151.757025487276
654	654	669.531436723737	526.522833056203	341.890213858617	135.822457918916
655	655	673.619009585572	526.212771701548	329.632339237399	113.777542511063
656	656	675.408793843521	520.273495306776	375.95726032601	108.086602341792
657	657	671.617777944495	523.630282963067	360.78657969917	158.728553686431
658	658	671.427330323139	526.890974594326	354.798214033648	91.9918121489944
659	659	673.838644953035	525.404066311498	347.583444180663	121.359175602198
660	660	674.509625119537	524.925428837009	372.703683920401	129.183290564726
661	661	673.098890496159	521.64355861587	344.747322706175	128.694220278964
662	662	672.533311031552	523.762290928196	342.139060835513	137.982790237656
663	663	670.024797262188	523.36892580861	336.923362685656	130.319582139058
664	664	671.778756044884	522.637553824776	337.04769396257	93.0175975210522
665	665	675.034276790997	521.287483990794	359.834325302099	131.515074065322
666	666	671.562352208917	520.415505566793	343.477617849587	149.511001121912
667	667	669.699763456267	527.276206125202	344.674979890143	108.016026623411
668	668	671.510076853812	517.647299107978	358.283712954359	132.169695654756
669	669	667.005015349538	518.435829051227	358.103615527559	94.0109514613229
670	670	669.874890419131	522.353801752276	333.067577322127	138.698713739839
671	671	667.695998101782	525.4564642608	331.765429703887	114.552799607663
672	672	668.991423554454	522.430840180415	326.684818471996	139.174901922507
673	673	670.809852464396	523.517949040101	322.300338134858	105.989691081208
674	674	669.221480546456	525.385500855885	368.470251518481	118.250545920945
675	675	675.113610947057	517.10096497219	379.097951770639	119.329091298866
676	676	668.195235244717	526.656455990245	325.669243215795	125.055561292544
677	677	668.89090169778	522.169973354689	310.55899310881	117.944965976255
678	678	671.545251915643	521.590664037838	318.157089505161	129.418195281011
679	679	673.652760488357	520.914917773457	330.69967580463	120.906864768325
680	680	668.507320008884	521.764248688171	329.59658332526	114.815662364923
681	681	672.206417199216	521.637688200272	328.610249672402	133.648454984863
682	682	671.887570655879	522.510532931938	353.341540035139	145.990683340378
683	683	671.705154828072	524.649827544736	347.516046660572	124.220193886456
684	684	670.274488568935	525.945896912404	343.572301336717	157.661053475678
685	685	676.704960896666	525.563493970701	373.28021062314	120.577365103884
686	686	667.557395838241	525.587786832957	327.120134024939	128.340979537371
687	687	677.431808417341	521.771785584344	358.308574982216	105.589886570307
688	688	671.297945975041	519.90551221815	352.095444474382	146.415510622702
689	689	673.020396317782	526.825837253255	341.818691475526	139.911024579042
690	690	670.576462442344	524.51865046415	354.084629032886	116.752110897319
691	691	672.03019280903	519.223910743508	343.150762475316	123.454582610178
692	692	672.078067830297	521.807548855294	340.262128070035	134.806371862305
693	693	670.666433254736	526.025592260019	358.256953634778	132.075853611517
694	694	669.726675962698	523.510757095321	345.740605135191	150.221029786893
695	695	669.29189232266	522.025661151315	323.533978467871	136.331497536425
696	696	672.5307563006	524.394650528979	366.595635895177	145.658027716634
697	697	668.08897652824	523.285815104812	336.293199015378	131.132269539
698	698	669.0186815431	525.77672545975	349.77268262377	162.406795798666
699	699	669.612862861658	520.822995627182	343.300771522727	93.1376549008003
700	700	670.504275045345	519.421289020079	337.251246859015	113.278640402029
701	701	670.321919371353	528.199354483275	357.71983821663	110.100699911475
702	702	669.281744020481	519.51093062212	343.766090337243	112.19241292008
703	703	671.249803661044	526.388250229758	342.248424506516	140.785950903171
704	704	670.015787045584	523.521117915341	369.820469815738	102.706193601371
705	705	672.898506816766	525.77346892909	352.799359371351	121.186665195879
706	706	676.956020194476	523.411235532438	350.631089720206	123.280438850618
707	707	671.797958836317	522.562672554394	364.804361776685	144.002887440495
708	708	668.246753103184	525.068574781993	359.492121893791	144.968786247992
709	709	667.52743160694	522.982382249307	334.009240459895	114.311145685998
710	710	672.771913839607	521.270587091438	333.197168616689	140.154078934861
711	711	675.247296732318	523.764810546751	355.212549501593	153.493143710447
712	712	670.201101444475	521.658410717761	348.797580833841	122.318174452618
713	713	667.659846882296	523.691173743569	353.609025412213	114.118983649134
714	714	670.781239955808	524.559495656045	360.006059022394	124.224170585859
715	715	673.768359503768	529.387674992395	333.882816328401	157.804725628055
716	716	677.457437457937	516.889276391428	371.163358445553	129.226487379798
717	717	677.574487611387	523.637548634668	346.436051402994	129.652481743191
718	718	675.045167825124	527.039091807463	353.803769632387	112.249449364533
719	719	671.89470908836	525.627630450937	363.49253197168	122.31340679257
720	720	669.246654051339	520.139110991286	347.33663238132	161.23844523679
721	721	671.981919302677	523.962300987743	343.797832006066	162.058640450647
722	722	675.466214369265	523.845142046823	354.676837136173	147.565026696003
723	723	673.614413441391	515.216943702504	341.610071763673	129.290487852645
724	724	675.491848870469	521.541497753045	358.939276519893	114.114076227653
725	725	667.936534227367	520.308326949468	330.346232658557	140.660762240271
726	726	673.053004653164	521.949533896179	344.838494003756	153.09534911771
727	727	668.96906093221	518.871382987222	324.553087134861	123.55280947522
728	728	674.083153108607	522.364388548271	362.026222672283	113.216879280772
729	729	673.521094611005	522.102149309523	340.736839040996	143.469600719642
730	730	669.346395871054	521.440070701216	360.853002050556	140.404920289054
731	731	677.935672477893	523.637740332673	323.275306955423	141.890678697111
732	732	672.160424565985	523.990875714363	350.45822499243	120.415850753945
733	733	672.501826435222	526.139548344461	328.450725254097	127.951590348541
734	734	672.354717414726	518.920650370987	340.436544382907	136.907092615286
735	735	666.220958777603	519.160392956815	316.136907107985	144.515195176441
736	736	671.970636329178	525.621697607539	321.18457077687	127.306973453364
737	737	674.302100545615	526.916152218327	339.601288057652	143.520152602406
738	738	671.414188963426	520.859252351208	322.132603812682	145.14352583728
739	739	674.641942315597	519.510814469077	363.090780559999	151.576039777174
740	740	678.935575103165	521.392552635787	331.730722206545	144.385577829073
741	741	675.611591231581	517.730678365235	345.095720066009	151.066780534126
742	742	670.446324576366	521.577735983659	359.121006172077	128.53969379718
743	743	675.460111954387	524.474297993924	311.446394355906	137.904565270102
744	744	670.796721521782	525.375218978502	343.80184311801	145.533221000457
745	745	671.618474677928	523.942225677307	308.744564110545	112.725812969799
746	746	669.731352727533	522.981951969462	341.420405080364	118.202120168594
747	747	671.815973980691	523.744222817186	371.047638889244	133.421577785782
748	748	674.161631466618	523.921448244236	341.331354167533	114.699730249535
749	749	666.522879494218	523.133713928096	332.152638638086	129.930459745143
750	750	674.202261473954	518.604682056701	344.393615265582	126.830207167217
751	751	667.727114053744	526.750497275598	340.04046137322	104.591125073204
752	752	670.924669550377	525.61559100723	378.844463692059	132.723268075856
753	753	672.297181204459	523.774794949903	344.034297989396	143.684648040361
754	754	670.395531889577	525.962934451709	335.500284342613	131.48032763701
755	755	675.95812578054	522.409279681194	348.208114851546	104.504254062734
756	756	674.234839917519	520.125813984255	344.130863331151	124.769207782675
757	757	675.100684924249	524.630373948357	336.361234308427	125.604168747691
758	758	673.145193713795	524.321638189022	336.036493033053	146.885388429576
759	759	672.708382932437	519.824116867179	340.204738985993	98.6399640973828
760	760	666.777530077714	521.351151237497	354.231780323948	126.663439309064
761	761	670.720438456544	525.46695249179	345.747275355286	145.936049999676
762	762	675.246351230256	524.101934345946	338.915674747512	165.34136675472
763	763	669.355699195996	522.834371635584	341.512415870895	96.3280993124981
764	764	667.84866107958	513.654182076799	348.545048409266	109.047625285871
765	765	674.472051228977	524.008207884617	318.213959677109	128.138988065518
766	766	667.348601580045	518.806099819691	337.772298936801	151.185259987141
767	767	667.899431903802	523.68626211661	355.639714904541	127.364404793985
768	768	672.378561266361	522.352724551704	370.039965842003	89.920583982735
769	769	671.80991710508	520.894090728508	320.888782753579	134.888970935194
770	770	665.778057454713	525.991716986312	351.329677447614	107.585860600424
771	771	674.724245974503	523.07641694059	337.029582434745	127.349267648496
772	772	673.851032500304	529.483899976169	365.971652589407	147.652270992118
773	773	673.751291609507	526.261258751216	371.450445330759	107.532522241839
774	774	665.936296406381	521.250213286892	326.61668891325	106.246991177867
775	775	666.728768139204	521.696605143781	334.964527772882	155.75079565759
776	776	670.315104124491	519.808695020951	363.780066342447	144.080259985245
777	777	673.658914648753	520.720841071989	329.667330563034	103.468705912236
778	778	668.232564995929	522.154238324145	338.466846767788	133.577266618043
779	779	669.216707612065	523.320660589287	361.397485156141	160.358580541284
780	780	672.320323110279	523.289312543239	347.902734107626	136.887637796444
781	781	674.432662420172	517.580769441269	364.79122944592	116.97397152634
782	782	672.423134963396	526.958578939231	353.099958437388	139.861601304569
783	783	671.798204380756	520.835646639373	336.13232620242	139.219092666237
784	784	676.984060934988	524.600653072021	361.175850054035	144.978138792292
785	785	677.567999110001	521.18641933909	336.132187773226	131.883827482154
786	786	670.743340118756	530.776206041417	333.040259256619	132.403509172276
787	787	669.262374742416	519.498525885242	325.956542133945	145.958774688679
788	788	676.390408665587	523.985183104998	360.88358089071	117.068751273138
789	789	672.26639514183	524.008652734866	358.898355676908	171.988948530586
790	790	668.959754503961	523.946594378596	341.38934440126	133.030176857258
791	791	670.324046380998	525.342327424417	353.246077621865	139.540718962627
792	792	668.407381836512	520.425153928819	335.148568115904	117.654671763078
793	793	675.407620220775	525.290291596278	340.158891938892	148.520886409804
794	794	669.19744325803	526.012077955585	319.932429205335	138.334554043519
795	795	674.456021336919	518.782762173639	335.414907946692	133.746304611709
796	796	666.635210215793	523.002051635881	343.536043103992	119.08078335827
797	797	672.773413342482	523.873660372186	352.247609105362	119.904813613405
798	798	676.687739674152	523.985511384599	339.401883461318	142.782895136929
799	799	662.60829339521	520.321615220176	336.915348125762	157.595417901989
800	800	670.382553679086	522.359140781412	323.39035040288	147.707230555667
801	801	675.098281097049	523.53407456509	327.854925779677	126.527966754593
802	802	674.941510145057	518.817407749531	378.013192631841	133.840745657705
803	803	673.439038250096	519.677404827259	357.003399823745	124.664664654068
804	804	676.311206167759	521.106531121877	358.301962003546	122.566083179674
805	805	673.802391593864	524.865957462008	336.562571700905	129.04944112398
806	806	672.265745926809	523.34824914305	339.199356694041	110.675255957501
807	807	672.295200038897	525.688970175656	378.422714213666	138.047408826882
808	808	671.810003715745	518.839752620732	335.949729367716	115.262064816836
809	809	670.955531884315	520.12992127856	337.767660246452	149.203874599606
810	810	668.56363740791	526.980638448054	326.176090356728	109.602377895425
811	811	667.83900383208	525.110536112621	369.293673959849	161.085632364862
812	812	673.948101760054	519.667487064867	352.119448897264	135.404391399153
813	813	668.539865688004	520.01113828562	338.207718010015	139.776465623977
814	814	669.818440569084	519.319936359208	331.121623795699	96.7961638065708
815	815	674.225151879604	521.732971182728	329.207952738779	90.0769388844519
816	816	666.297998998424	523.323281162813	333.250846266196	80.4961586667263
817	817	668.989884636804	523.214485176931	345.625461956042	140.975788529338
818	818	670.23408019344	518.97194584133	357.972932713848	124.921396085117
819	819	676.704270059064	519.233121118701	349.999202056622	157.678984789212
820	820	678.534097081325	524.049266639952	352.030607004075	127.005928807216
821	821	666.914966522543	519.900934294873	366.728359117518	84.9677584199839
822	822	665.312388321451	523.955833454224	348.47473453469	150.495978522485
823	823	673.469019305627	517.036719359029	352.807012781906	127.039610793235
824	824	671.110575723467	524.443025517208	363.06558003735	125.678163259323
825	825	674.66978282992	521.884985545615	311.154443719177	153.862750541268
826	826	670.409546137164	527.587052346838	352.756542983066	132.55053269964
827	827	677.723708961126	518.786382989054	363.743732698508	122.511267125262
828	828	669.420785311196	525.164257954526	315.517939442706	113.70287284436
829	829	674.244588707194	522.442679413507	356.337111011078	91.7168782113172
830	830	672.77016024587	523.55601987203	329.5018296534	123.214100214853
831	831	668.929572947683	523.156809052733	334.570968196359	127.358616185507
832	832	671.696587216615	521.210545763959	348.414019806989	139.739829221917
833	833	671.43082096097	523.334171239008	360.503297595682	120.811143994514
834	834	676.277717542499	524.592618901164	328.209192710209	126.499838135664
835	835	669.268128686957	517.56294773866	357.070036916727	157.55617478066
836	836	670.1964284844	521.410196784951	335.819393629728	164.335433941619
837	837	673.103415104401	525.749904434739	319.692600395167	163.334101174934
838	838	670.120594996561	523.216369570449	337.621243619674	149.040373624278
839	839	673.916901808802	515.699541784252	329.098462203848	95.4207160853569
840	840	670.896137576801	521.679217799296	313.367902304284	149.02604974471
841	841	665.736872268922	517.19952794346	354.067168945475	140.32136985598
842	842	673.360371168511	522.992145213437	362.424768093018	108.307031574253
843	843	672.171938649629	519.471841466498	336.602604157968	136.315427624989
844	844	665.125757020197	516.905467327675	330.15581245672	120.061266165496
845	845	671.183857646446	522.808797236188	361.764691412141	145.820687741952
846	846	672.812351235666	522.341612728733	366.656573944796	144.691420513662
847	847	670.339225426481	525.886339627478	340.345223974357	129.2616473474
848	848	669.249885399685	516.454786360023	338.924304308627	145.90346339706
849	849	671.210999983688	526.853552249032	341.972087127444	126.17409147499
850	850	672.358417514791	527.516679438174	318.979415818764	125.906405300575
851	851	676.007990964954	521.607977791575	357.490244083292	167.418517154498
852	852	671.963503012494	523.608020815194	338.036657751563	114.370992550042
853	853	677.313362435834	523.838574257936	317.299303113551	130.774429234564
854	854	673.325769907716	522.933110189345	358.684696129449	131.359973439736
855	855	677.520543146256	519.493965216708	335.750993694293	124.0009640882
856	856	672.410910520071	526.488871127831	348.498684763741	133.331688455862
857	857	668.353738474979	523.593231359543	331.329347999525	107.805811761666
858	858	675.065457568252	522.970752754754	366.412035095177	134.409669157236
859	859	675.457451720251	519.311282783518	366.107484450168	115.337767150228
860	860	678.134360614443	520.570562743574	340.773677621675	98.2393183276287
861	861	675.197106510499	518.838432019169	341.9994991823	143.015599278813
862	862	672.388913025962	525.120565805355	340.972088595435	151.836414113959
863	863	677.239675840583	527.227915112436	326.721224181837	165.805845053358
864	864	669.410030282479	524.735443478102	349.138955264435	121.273707893826
865	865	671.388460287653	520.84460282911	352.710782171882	132.139080399852
866	866	671.128656118558	527.207322484714	340.37595456063	120.393012304976
867	867	672.033881104731	520.982001148974	347.027180127793	112.070885106852
868	868	669.315925488895	529.174371371847	344.286073746226	132.176710274162
869	869	675.450629294128	527.232514019633	329.913248432615	124.613164439406
870	870	672.076097339001	526.285093918353	347.057845163404	117.152489359399
871	871	671.085764555607	526.838495127114	387.75019291792	150.561860597235
872	872	675.974674195138	519.281372753218	335.989038406012	110.680559485692
873	873	670.018118603226	519.647124386737	304.890475481718	146.899114039814
874	874	675.781904118142	521.074406954482	348.991545631209	141.710820206411
875	875	671.486139888371	523.047618076164	350.956921057994	138.657279096994
876	876	672.003281628661	519.185964109628	361.595108663074	121.543429296074
877	877	671.300441861974	526.964507722519	319.311296538258	131.137734248649
878	878	670.468045668521	527.57123814554	343.301283965341	112.840070975339
879	879	673.201197371545	525.573967776151	346.127747364379	135.633587124554
880	880	676.394625732823	521.446651010977	394.543286698485	125.21065737383
881	881	670.529909767981	522.584850593478	338.365138891508	112.731321608222
882	882	675.199588233243	521.697008273469	369.650034227978	128.056575081078
883	883	676.911998999284	525.303263607981	323.370522121703	131.42245455872
884	884	672.723634248118	522.214121810318	335.34477533315	137.024739746496
885	885	673.339129760315	521.767464289216	351.649955283358	128.444035413383
886	886	671.001518880298	524.083369745896	337.986016797965	94.8811177394029
887	887	670.812587408643	520.279156497108	337.726585475769	108.999022667336
888	888	671.883017460584	524.717945125335	303.509304317627	130.667955109614
889	889	664.628249383633	522.991726387319	356.442042521243	131.778068483201
890	890	671.417428547809	524.369214590832	360.18266918874	137.626324717344
891	891	670.593148585482	525.613081374492	327.018322526852	96.6227120183801
892	892	668.87971057112	521.597540968483	331.007187193002	129.716026173459
893	893	670.48590815237	525.006098716699	368.015889726064	139.426004494341
894	894	671.310615313939	518.733308992116	359.05534121808	127.778124290589
895	895	673.447794017395	521.653736758667	329.939573078971	144.327318387457
896	896	669.250225702719	523.175012848763	357.078174534323	119.610786269628
897	897	672.396057542984	519.904301700452	332.433092676205	140.15509493203
898	898	672.506436995813	524.350871009294	338.272033994663	151.803413351048
899	899	670.210775838122	524.693093909154	334.413935521699	160.367849243417
900	900	665.850411256498	526.522278288355	349.3856893109	122.680197938114
901	901	672.275313181341	519.103215571736	363.554312256087	128.01013216445
902	902	671.612527209265	524.275260807114	342.656903652254	112.085210784074
903	903	671.057172119339	520.262711083934	336.642793352097	115.451298168559
904	904	671.818613985865	531.16786492288	336.542154101111	153.279659392574
905	905	678.040410790167	525.813103508622	353.009697173626	108.194558365111
906	906	669.255230202775	526.317297573359	365.621282093136	133.000124792157
907	907	674.424712744389	524.188755237334	348.374125423168	105.749732180122
908	908	668.568183327329	522.01251599089	342.713484585729	107.114946854382
909	909	670.986697382817	519.485308725615	341.058842139361	128.532581902533
910	910	670.47770836116	523.723702327543	312.421530573212	161.332210747434
911	911	674.22849048984	525.731705781299	347.176041733614	119.498563924578
912	912	671.388035247283	520.581084516398	372.661620987858	129.796606626189
913	913	670.988438879311	514.089589689223	333.766291475488	132.851954626427
914	914	663.349158900828	522.375149601238	343.022322856534	134.732635582927
915	915	673.504973535196	520.533911325435	346.196698308479	145.961840580556
916	916	674.126847169729	518.394039861774	351.40729586962	129.851399988017
917	917	671.957728455155	521.701240958477	337.909115046263	158.176390050183
918	918	670.139576502424	519.300041718737	335.548144617458	119.042847898929
919	919	666.275358118957	518.960598547537	380.16515059353	160.834980988824
920	920	672.609548303774	521.03130531094	329.184116162828	124.552153798785
921	921	670.044323678801	523.289491650711	340.045174516426	143.660823282989
922	922	674.060482164595	529.314486432669	339.572218325502	128.558257522559
923	923	673.063325493962	526.801410442637	334.403253079268	158.257771725005
924	924	672.859589337223	520.720543501225	317.83622950425	124.793896432706
925	925	669.592262736715	520.025769798433	344.4121675077	122.179656376371
926	926	668.126967323682	522.642136891298	349.728804345515	158.201660219721
927	927	675.161750304306	525.822267155221	322.269554104782	163.402694436171
928	928	676.401100661819	524.899886391496	343.428778565552	122.292452153094
929	929	672.323529174742	520.760133750078	322.527206709845	127.071124633732
930	930	668.992514851314	525.445818055421	331.430854154231	105.048366161526
931	931	674.508275737857	518.271464270024	334.247594377724	118.702805191083
932	932	680.690942380946	523.238404647375	366.926612269304	142.042815702027
933	933	669.304224517656	523.492444996964	373.314869879206	149.59822520276
934	934	674.927371040247	522.800224722351	358.921405145117	149.488590292559
935	935	676.244791329364	520.986110139232	355.217457101865	134.768111277763
936	936	669.033674907615	522.986394569681	347.384478985181	115.193101967861
937	937	666.283450743903	523.169204043724	355.845444010011	142.387891512651
938	938	668.643526194456	521.543088231842	320.021789236114	136.636548709632
939	939	667.21311564996	529.274194632437	347.474742233392	145.366653953127
940	940	676.887739572267	520.663334242554	340.184234393395	112.26152975451
941	941	671.363951569854	525.756587754232	350.518495109676	144.249583746085
942	942	672.347383643748	520.857150923988	354.024809772905	122.312428652522
943	943	670.9316396272	519.72420420655	322.294368593808	144.64340470984
944	944	673.059497233264	524.273641483989	325.239840536279	123.465486378638
945	945	675.812170208119	525.809280298314	323.861942718794	87.3670627815538
946	946	671.473007017069	523.165904495596	346.189063182494	88.9112056751581
947	947	675.108043056949	520.191466475846	325.538052197018	127.730415222437
948	948	671.671152625856	525.746460152665	357.514385588281	139.847416235025
949	949	676.562025686512	522.074874664486	356.970613367615	139.614309094278
950	950	671.387390292862	523.362965682291	348.601508785833	124.565352857527
951	951	670.74329116783	521.729820731646	343.096298193858	106.244007768446
952	952	671.743943801742	520.556106064112	342.070613255256	136.153338486867
953	953	672.032298078654	524.380130647357	335.281154378733	132.833309356263
954	954	668.926299057258	528.158312306356	362.917178428848	114.742318245286
955	955	673.676983530418	525.910358895361	333.821131954052	174.931237633688
956	956	668.90456428543	529.705182105938	351.564765424483	97.6537985989554
957	957	673.175502953176	523.353633529933	342.785046569494	136.367637062627
958	958	671.601627389377	524.599888564198	330.809098759951	142.997195250154
959	959	674.980401814487	522.912335340243	347.073286710126	99.3272845627211
960	960	665.99775456442	524.533420983055	359.904881203069	119.107179857095
961	961	671.261720628409	527.576087804776	364.798429275144	137.297279645956
962	962	671.419815951833	524.226231475955	330.549027385288	125.342710509937
963	963	675.666929662839	520.977826272969	320.435806965278	132.750315183102
964	964	665.287912897054	519.414350881045	329.666696142142	133.471055102317
965	965	676.72484201807	522.191368882	353.6239791876	117.028862694215
966	966	672.701487381068	522.578607653339	338.619474483504	124.118044243058
967	967	665.25565896832	522.240429287922	362.470383869796	104.625177231344
968	968	672.810375929329	521.27232016159	326.579905128092	113.713962610997
969	969	673.941688937906	522.709910918931	355.654906636454	144.780638579908
970	970	670.518440929978	531.94960344871	327.498867503223	147.928170557019
971	971	676.739191569169	524.517916277968	335.646796777792	139.16212458085
972	972	672.176515255874	525.208788126625	346.528226810266	164.232663909985
973	973	672.558937401192	517.809802182242	368.198826467045	133.6454754961
974	974	668.097964416581	519.800966904839	323.190644780093	137.260250192643
975	975	673.328093830781	523.68593694127	350.660905273955	137.107604325758
976	976	668.225052522975	523.174376937865	322.133404029412	147.105344616897
977	977	675.367190384798	526.493621482253	320.069083029637	120.613469269321
978	978	676.643020015352	528.006132540193	337.172447324311	120.150127642558
979	979	677.130611870781	523.251653231023	354.057394098394	141.391625649292
980	980	673.745520342335	522.667769443317	347.982467871553	124.012333107703
981	981	673.152525962072	525.339897186858	353.869739141202	160.334904596846
982	982	678.896682660813	530.578969910305	351.954236851381	126.135178484589
983	983	671.551584915908	520.126121117183	357.491668432179	141.180889413946
984	984	670.590866788806	522.766442359687	349.800035971029	117.839931498525
985	985	671.016362603406	522.834556039426	325.688835988749	129.515201637142
986	986	672.48140639557	525.759450632197	358.642640176223	122.106397033846
987	987	672.882955070121	526.077848740668	366.636068405395	135.660858386362
988	988	667.845776107044	521.568279410772	363.643473744507	108.992254946609
989	989	671.963226899301	518.99161591879	375.635145401211	106.906562382895
990	990	674.703447172202	521.49648784583	333.896502285995	131.571554373872
991	991	671.050344593381	518.489897981135	360.942605310838	135.007426468407
992	992	673.624978022357	521.59086316358	345.821490868608	102.537778841284
993	993	672.352588160181	525.423246885416	351.227678592024	112.839004192227
994	994	672.528647769904	527.936184453173	363.360255851056	118.369345916309
995	995	669.502466305796	527.72471326115	333.141696631922	107.771431034935
996	996	667.40499047763	519.436182849994	329.766562510175	158.111071443605
997	997	670.334924888122	524.698326203648	321.956422970302	88.1570759530773
998	998	673.225031280446	529.291748649422	322.402208690277	138.90531209335
999	999	675.038650030624	528.122699537177	336.47658465717	149.140084610047
1000	1000	671.747335532173	520.57263542087	357.481189312032	157.384683621647
1001	1001	675.136290386554	521.485477918185	339.916020469605	123.203240684686
1002	1002	670.149559690567	524.897226941022	354.02843732153	128.523143595324
1003	1003	673.654544909936	523.357525341359	357.451860172795	149.299064887976
1004	1004	675.393874516937	517.266996769608	306.759389624671	118.274518342874
1005	1005	675.65664889363	521.737698400963	366.236332921996	129.414496022992
1006	1006	670.058865945156	523.368090599961	330.817565456545	123.110072131138
1007	1007	674.237044539514	519.730240825122	283.863257634867	92.5804455542118
1008	1008	668.709040538993	524.633767258131	352.70912120377	129.868522518693
1009	1009	669.731534492813	527.768405319255	340.790564347452	122.81375702835
1010	1010	672.597344326685	521.964338920215	345.038334593904	115.04195005082
1011	1011	672.14602567989	520.929977795949	350.435184433041	107.641872292633
1012	1012	664.362998883309	520.269579521434	353.786104146305	140.313676407221
1013	1013	672.316592320416	517.739182615344	347.748267872203	135.27409306494
1014	1014	675.775306132286	519.161424654609	329.01943674773	141.270849008682
1015	1015	676.806349406415	525.038190137943	325.950180836383	94.6610306075336
1016	1016	670.077299056675	521.797185667411	332.635075659404	145.95543168089
1017	1017	666.015309043419	522.715780123502	330.846699633814	121.705128320907
1018	1018	671.952297966774	523.293259398376	320.304222872527	140.591468772468
1019	1019	677.329226952862	530.171529115193	325.476349849855	121.278743868107
1020	1020	673.142153756272	523.453334443446	324.763676983993	125.700406606441
1021	1021	671.98233531443	527.033776251244	355.639228103236	140.131270258545
1022	1022	669.637354054551	527.125899307006	349.583189902979	103.108333467639
1023	1023	671.560259643306	527.881198980453	340.609134737394	129.049800742517
1024	1024	678.296150840672	524.030541050345	346.238259235645	137.378665566557
1025	1025	673.408051169075	517.652659821409	314.683631174363	115.896167164205
1026	1026	669.098383866414	523.04244180059	367.436698394918	147.474452063346
1027	1027	668.235605064445	519.199173781999	353.512057111454	149.771969348867
1028	1028	671.525951363391	522.262774127668	368.825762880074	124.646205965044
1029	1029	676.461009775519	521.427222677384	370.079757813837	139.89678848905
1030	1030	674.015767360779	521.512655651254	353.700886539009	121.684729887757
1031	1031	669.900540103134	520.545901662734	374.805145833863	156.577266968008
1032	1032	676.049715874333	527.849773181923	332.142039355051	162.134594809702
1033	1033	673.682342241666	523.414984734086	301.310922631768	143.066958182467
1034	1034	670.601451118316	521.787343483479	315.159781940525	135.410685642345
1035	1035	668.502684605957	522.089514827888	362.686076075937	127.673425205138
1036	1036	669.39816151936	521.436232232169	344.94875913382	150.235937449615
1037	1037	672.463999458399	523.060051373118	348.893410395762	129.469052777342
1038	1038	672.597632053412	526.229466464034	353.366504906265	124.884749962742
1039	1039	667.908136752467	520.708512442719	324.117654886801	136.031196107794
1040	1040	674.320645047603	519.618136820436	363.408962041798	139.892531901474
1041	1041	671.671641672649	527.064286712746	355.178781732212	140.356129798335
1042	1042	668.857230595163	521.544031890613	352.103705996343	118.214866829546
1043	1043	669.958207512845	522.19514977733	338.980411756071	123.472791154374
1044	1044	670.904191327213	522.809783181119	343.597824423024	164.257476731542
1045	1045	675.562224589482	523.365025720549	345.803252489747	180.270220891384
1046	1046	675.298938576416	526.361517675618	339.851830272252	129.024458638745
1047	1047	671.692475413876	528.051403532685	329.761480240845	121.061992738142
1048	1048	671.672665285516	520.823286417901	334.677165354935	120.965801134364
1049	1049	668.769962629411	521.866681039702	377.281848442716	113.290734881963
1050	1050	669.446366175932	524.133461067031	335.394863515301	132.45415744557
1051	1051	672.935050876492	523.7064580619	341.06507614127	128.589793586628
1052	1052	677.317261341341	522.863553791262	353.107925975555	102.129048021178
1053	1053	666.58243529991	529.293672813657	364.89360600493	129.325482212325
1054	1054	671.069886676327	524.182089964795	380.057753036262	118.597657073271
1055	1055	668.430470452658	517.190706985455	373.638133464041	112.074116039326
1056	1056	669.080742836867	522.895575049838	342.338543231128	123.791071385204
1057	1057	670.624894311186	522.250194157843	352.251521479436	126.368432298141
1058	1058	673.073626283346	526.019175423962	338.125596401327	132.792008203935
1059	1059	671.375373582786	523.270202414806	336.075414625898	160.213785057185
1060	1060	669.480762339245	522.409015794391	362.648531409679	158.900650529742
1061	1061	669.9262435363	526.832153668954	347.243228299611	125.560398256384
1062	1062	670.703225300957	521.405820377642	342.691587890078	118.782749633265
1063	1063	665.259700747725	520.219392696262	351.71393932327	99.7677245668811
1064	1064	670.239411912497	524.263921327286	318.773179756129	148.124018252266
1065	1065	665.361070048081	521.780171787634	332.307142350077	133.144127545966
1066	1066	672.729545030231	519.450955818084	304.194430372235	187.39941430007
1067	1067	675.714066113506	526.891471895296	377.863356917602	111.467780327664
1068	1068	665.91772262786	523.522170226207	336.536434533019	147.361757033768
1069	1069	669.507855526246	519.221947238794	361.544023501853	114.782962889837
1070	1070	673.258175346746	527.619550917402	369.641796357111	132.849064570312
1071	1071	672.307506135015	530.673087835387	338.814922955778	127.920532845725
1072	1072	671.808359565422	524.831711776949	375.970967234447	142.707782056453
1073	1073	671.899503719444	522.856789492675	350.083834011371	98.4937156997838
1074	1074	671.885900360175	520.777685918765	344.311188118409	104.433043191241
1075	1075	670.01610214493	521.070098144869	359.956993771979	109.375151242634
1076	1076	673.647001016382	523.247419912756	342.388755778287	125.789311689069
1077	1077	674.404360153866	523.433199585102	329.60819104682	93.8231801227938
1078	1078	674.28681953684	523.929534664049	389.144308444772	120.257820850286
1079	1079	675.150551177039	525.325208694495	324.610892009279	152.317518049779
1080	1080	668.277004509612	524.390585845212	329.521958851004	121.357992002131
1081	1081	669.845744685943	523.305764881295	346.066813971264	141.118254237792
1082	1082	670.417014088447	528.091034731041	351.661154364381	149.700347047224
1083	1083	669.768201961826	519.637274074902	343.244828502783	138.179787679936
1084	1084	672.541045417507	528.039456541252	341.00143174198	156.472205994515
1085	1085	666.08701139526	518.778258514015	327.872143549431	111.128468719572
1086	1086	673.726353157784	525.38820309723	323.503532558152	126.986181723686
1087	1087	673.818825390641	521.441377692252	338.948648418607	113.216538696671
1088	1088	671.865700848636	526.271411324737	371.89683974481	123.147080399504
1089	1089	669.833539394845	522.251021441435	344.395352422608	147.616078240178
1090	1090	672.591671254965	522.019660140234	345.487449752496	110.288960759747
1091	1091	672.33035264046	522.645054901452	358.751100367541	135.620206528775
1092	1092	667.844845377968	523.590527376123	345.063637274708	140.236059839243
1093	1093	672.172638455743	522.780224844725	332.077157080252	127.922654028444
1094	1094	665.736676052239	518.516931896055	373.537083501062	124.8457542992
1095	1095	672.011647704447	522.560371218122	329.326542517628	122.437475245217
1096	1096	675.047202512856	517.367723172425	364.26887633432	125.473627137955
1097	1097	676.365150443553	520.781169079596	351.543138869915	115.034212341303
1098	1098	668.219290285971	518.293524121554	336.783451445497	115.068385084211
1099	1099	673.534307824762	520.014117651117	328.501454837315	133.653382390384
1100	1100	672.366770798298	524.92053955408	349.578920429323	152.369306400501
1101	1101	673.69693944365	524.255396416911	366.024233705375	135.523750138267
1102	1102	672.76448935529	521.986943268669	358.43332791758	126.7891313155
1103	1103	674.326328442171	524.230104893055	334.501038418803	155.812881855389
1104	1104	673.836368107	522.786758902924	328.910502631333	132.451625805998
1105	1105	672.460566651393	522.540145726896	314.32262199552	129.339654743591
1106	1106	668.183837237071	523.529069481956	326.680753415853	119.755753158335
1107	1107	671.400995907122	523.73369493287	320.295204330386	150.260179672094
1108	1108	664.531632486644	528.967178629489	324.847498268957	131.228352481847
1109	1109	667.026132731749	521.236421954021	360.494176174021	119.514371683973
1110	1110	674.114233757578	524.503468682818	339.328644010684	109.812218287811
1111	1111	677.028651570127	522.924515677007	354.095257356722	111.043669397882
1112	1112	673.597074088963	523.085313824551	331.735012874604	161.393099526314
1113	1113	674.599528750666	519.105929519544	316.774038625432	130.546390344016
1114	1114	672.431585028578	527.244938136738	363.037126090551	156.011095256224
1115	1115	674.586609110344	527.713042088525	331.491585703323	118.935856814166
1116	1116	670.753795288744	524.299075917061	321.19198449527	127.032651147326
1117	1117	672.453475806436	527.89979247373	315.615291012232	144.804804652053
1118	1118	676.075367429702	523.111916678969	313.992266627555	114.058890902602
1119	1119	667.302455302268	523.836646172736	370.683666343266	122.002196587102
1120	1120	671.842440047304	519.541313484527	326.571332446501	140.215443807187
1121	1121	670.565263851275	519.157357664156	351.607357762326	122.379239463126
1122	1122	667.73091358583	520.616847907931	370.143531673912	104.474725891054
1123	1123	674.366314954009	527.874336390137	326.584695982145	120.153865835128
1124	1124	672.068926477608	519.674292603134	317.471643923918	137.981461867273
1125	1125	674.701240101954	523.73467616156	359.538793550323	132.469529482829
1126	1126	674.056247358618	519.315257203099	344.751481396726	107.039922338511
1127	1127	670.773208936726	522.733971189704	335.681619188018	133.66415416332
1128	1128	670.628204575881	522.872694409814	349.831398206147	127.731698112069
1129	1129	673.321490937975	514.832763447979	365.776696742838	134.868210263534
1130	1130	671.600391502663	523.741997303301	346.835827809672	135.438135093131
1131	1131	670.643926950636	527.382209030034	321.703809114451	90.9263363312061
1132	1132	669.420491474961	524.173564197204	344.127695118895	131.063976940338
1133	1133	665.894579816452	526.710970865593	353.409764241164	130.317838644517
1134	1134	667.761205286325	521.03920459497	344.14140847068	156.889135229123
1135	1135	674.918316562339	522.608674867426	338.241721407704	122.783554814251
1136	1136	668.032483128686	518.881085490821	342.745287477649	105.798420330269
1137	1137	671.298959625085	522.788682851091	377.318659577551	142.140876706339
1138	1138	668.064435268224	524.228340800169	348.420117995576	110.051669238534
1139	1139	672.42081571669	524.585991833384	304.353072211191	117.477053928185
1140	1140	671.929395241067	522.069340676317	329.741627829107	139.948844683792
1141	1141	670.827166538277	523.461766112704	359.296154404953	112.970572323546
1142	1142	670.371481722348	523.817674483738	342.831996847722	98.1453438582317
1143	1143	668.872487465927	524.681762710107	349.451455452857	144.258185708465
1144	1144	675.190124778618	526.865226769709	339.42001129545	131.46912490083
1145	1145	669.572826561833	524.776917130062	357.486175219592	143.764786094205
1146	1146	672.431273371267	517.721074388146	357.331655621033	149.185279446293
1147	1147	674.937081616151	524.322689848623	360.504915287788	134.167026050314
1148	1148	675.843810101614	521.70238528388	353.287729655537	136.697717399429
1149	1149	669.704420097834	528.460034742144	355.73879621376	84.6516160875345
1150	1150	671.634206719797	518.676166548926	342.221298817007	129.578363151328
1151	1151	671.762069677863	516.732760560548	336.796426042792	155.423739057289
1152	1152	675.020589066967	522.137907108151	363.173755317579	114.855609510855
1153	1153	675.95666896616	524.677391888112	329.229980249615	182.618687036829
1154	1154	675.895470699609	527.943482017503	361.765150751805	140.784838155213
1155	1155	668.083159892826	521.359503395908	365.163298817897	153.759780041445
1156	1156	662.263106959451	526.631339041258	335.001697562796	129.139160432457
1157	1157	671.982218265279	523.501179501776	354.560799600052	147.402591452932
1158	1158	671.299491850171	523.34701507352	344.438361074724	90.4662263630604
1159	1159	678.933165203029	524.881607912195	338.599849403326	124.215270770973
1160	1160	671.197629024512	522.497112404931	352.371277774279	129.136772411157
1161	1161	672.800313947818	520.61737821436	296.248885405655	121.756298524759
1162	1162	675.42299301427	516.794910767656	312.72693593481	132.26512668955
1163	1163	667.531522897206	522.919671282465	345.412931036653	117.802649999718
1164	1164	673.147258985208	518.306503385837	333.593144882214	136.34995945572
1165	1165	671.494976268493	525.129877241975	357.929531535703	132.276864989319
1166	1166	672.626779498603	525.549286137419	361.787165271056	140.312217907659
1167	1167	666.389392923897	518.987060993653	324.908598345764	102.722542385046
1168	1168	672.165455885215	524.638041396514	341.238966008815	126.04364210285
1169	1169	668.932954934385	522.48830876866	357.542973116908	166.060727285838
1170	1170	674.083651406417	520.762372342072	385.227350184743	137.607454224023
1171	1171	676.158372292955	525.873872689149	337.454166008183	130.132153111789
1172	1172	669.953233997125	519.945526432693	344.190832174594	110.626652516926
1173	1173	669.961446327276	527.925535648908	360.086269702058	124.81243059056
1174	1174	672.030115411618	521.832142316548	365.04123836907	126.785264427661
1175	1175	675.417840458194	525.87922809243	340.751616071541	132.213470100121
1176	1176	674.033398805605	524.935062184053	376.273415544675	136.74444790525
1177	1177	669.667267428387	524.094360417125	343.845706237524	120.408851297089
1178	1178	672.972649306806	520.189681376566	328.714784602412	145.018119802052
1179	1179	670.995047265386	521.521609645192	355.696809673271	135.535652645506
1180	1180	671.1718812123	523.98305300931	346.3804083909	106.803753275636
1181	1181	669.870784672292	520.044718671258	340.210761431951	136.208004589608
1182	1182	673.118599179793	522.324600317268	355.982629392166	106.571761881753
1183	1183	666.907476057166	524.272959827434	327.408535169092	110.080855591151
1184	1184	671.391003972269	523.170039251917	335.534514926087	127.371463899774
1185	1185	669.749817553368	526.478761364897	327.781967936004	122.137191181414
1186	1186	670.717087747408	516.243435408898	365.982475556756	141.096185074902
1187	1187	674.060805650259	516.586103971293	362.052479924641	115.640012362844
1188	1188	670.168067139834	521.727507455191	354.472569506702	121.609144080897
1189	1189	668.7659413846	525.224478725589	339.130786285564	151.308018954387
1190	1190	676.88381841274	523.570840390126	340.680131291488	154.548815071735
1191	1191	672.097638738743	525.110079633269	367.454213772681	131.04554281035
1192	1192	670.423551088506	523.15411606532	337.197808073366	141.256381466393
1193	1193	675.032543967876	528.222509953332	358.29894382973	99.0352506291979
1194	1194	670.067229130243	526.102702638544	367.04067225938	142.457646924412
1195	1195	676.709099746835	526.871428082922	336.534073527456	133.150540057488
1196	1196	675.496932857141	519.250046855722	347.944513188199	158.324713731009
1197	1197	672.922055279054	522.442127282462	349.327178933601	112.789207630173
1198	1198	676.457397698623	521.885636970911	324.468222503453	141.202875197368
1199	1199	672.450533031456	521.424676276935	355.523818046633	161.06203376768
1200	1200	671.522031691704	520.570857949403	345.3887438489	119.554165850808
1201	1201	665.89912638029	520.99781298033	337.010530614645	120.294992067104
1202	1202	671.480290156307	524.162108602263	345.167603283224	111.131306014912
1203	1203	670.628248950029	519.039036584817	343.024839031457	104.516764394185
1204	1204	673.564500422863	523.21483308388	326.964594050501	126.773046834459
1205	1205	673.120520477293	529.766700527693	347.896348437424	140.5801263277
1206	1206	673.884658046529	516.849359078876	336.864919048813	97.493574873374
1207	1207	664.065198043589	520.739367112395	329.428948884225	129.547302121908
1208	1208	674.653285733587	529.447706300346	321.209253599764	129.678414402507
1209	1209	672.384498743963	526.74499662095	364.972030193144	164.844896508395
1210	1210	667.171247311226	524.78282217606	346.323532967756	161.943185977828
1211	1211	673.150619364271	524.951991411787	363.013216690706	110.05933279807
1212	1212	674.379499700395	526.577081727743	361.967513819407	136.274026891782
1213	1213	674.759684293488	520.11429035923	325.516385887918	110.897413844801
1214	1214	672.379129364488	525.169514592217	355.29978439763	126.492342106096
1215	1215	664.862763035274	517.127016911322	353.656485827547	94.543217308727
1216	1216	673.39050456788	527.839466348948	345.639004138176	98.8211472436805
1217	1217	675.111527514569	528.52393670211	358.645367335904	118.160455741333
1218	1218	666.907229215339	524.651186378948	335.75956339518	158.07414132807
1219	1219	673.583848745468	521.952704909516	317.94090737999	131.469056715756
1220	1220	671.233385642638	515.412031108562	340.885161024471	139.150958094928
1221	1221	672.162486593352	524.21261949469	356.881115581342	155.056650815244
1222	1222	669.092994418633	519.295150235333	374.239696702739	118.671419399113
1223	1223	670.073744391053	521.141868468032	347.276487605775	80.3127778908922
1224	1224	672.56719989337	518.909986863152	340.817965634449	148.737304208749
1225	1225	675.624766593471	525.938539993822	314.340751737561	153.281338724853
1226	1226	674.852505502586	525.387964912235	368.689994794037	108.611784996597
1227	1227	675.022485737443	528.126956348979	383.863205054262	119.944333936113
1228	1228	675.292765247342	524.160016437964	318.382513722604	96.9182005340554
1229	1229	667.416608889178	520.204621148143	355.780806531289	116.41260032346
1230	1230	671.560738501822	527.734429924477	345.615612182222	154.037098447435
1231	1231	674.155813196086	522.079769145327	371.439054555399	133.775132825361
1232	1232	673.524489848447	529.88340257501	320.271714109215	156.780131662624
1233	1233	676.723061278687	524.936141772544	334.237351152874	137.16376111615
1234	1234	669.740819416046	526.822806568195	349.141413362762	136.601403718041
1235	1235	675.966442915513	523.294203904139	374.179304149018	124.480170659854
1236	1236	671.126990781542	521.96140576901	353.00150109323	131.630470884931
1237	1237	675.160188701261	529.181312590747	354.496759315719	141.290261467328
1238	1238	671.850833634946	525.94063935543	371.81289036724	117.273456321674
1239	1239	668.088970625655	523.886328158766	366.953348819888	152.469787491993
1240	1240	671.73622704546	521.352492276636	305.969759957843	108.400872732965
1241	1241	673.007397143813	524.767318681699	338.773083423775	105.361627378496
1242	1242	672.722056306075	524.368240518482	335.07664035692	120.142419363514
1243	1243	672.735038015529	519.253265460627	361.995125031937	139.362443537942
1244	1244	667.871320225435	521.729862246671	331.10774944252	128.977276625492
1245	1245	673.553388872927	527.288579579968	350.493079287261	150.768353122785
1246	1246	666.524595688562	523.683847732981	343.739706538436	129.501685019913
1247	1247	672.906680304712	522.377691556016	343.868186793055	141.310104889033
1248	1248	672.812811568663	525.9950714661	338.990100351316	121.107388657092
1249	1249	672.823950702892	523.227569358622	318.479180884542	105.149671027016
1250	1250	671.614013989813	518.112542684864	347.223041538941	109.255086655473
1251	1251	668.935469776674	521.155358980636	356.550143125178	130.821240940203
1252	1252	671.811129400501	519.470925157706	336.688104645366	155.415614669211
1253	1253	673.028279412556	525.290646972565	336.474070581468	140.092788649913
1254	1254	668.253919308577	519.804511852106	338.451216155366	114.941765726542
1255	1255	675.317348811151	530.474340990424	322.108280345065	136.546999810788
1256	1256	675.93821672244	521.904619580795	343.368849184275	129.854019063829
1257	1257	673.230423197244	520.488666647741	334.492260859416	139.0904066604
1258	1258	671.453191081662	519.334881805569	291.828240677609	136.601916742123
1259	1259	670.433133333179	523.813064515617	329.651517249182	119.440829635062
1260	1260	666.345877318937	524.237939449468	351.092192779758	133.138695017945
1261	1261	666.512311658894	519.556409428294	344.869836028727	141.516251182759
1262	1262	673.295274167946	524.784361410044	327.41884611291	152.375296987519
1263	1263	674.658038311871	522.687265104455	334.253445943135	135.287815825345
1264	1264	671.229371860094	525.642994756	357.944600853397	110.912453293941
1265	1265	669.114575511145	524.313841101379	329.896368452925	123.57399376468
1266	1266	671.893246691982	524.000574585485	330.838594074395	132.690713134581
1267	1267	669.187665048043	522.226177912647	352.843769382202	95.5589203276106
1268	1268	674.079080628522	522.021023533745	350.712666430116	122.472420508011
1269	1269	671.38185492826	525.805249432434	320.558840654566	105.302316924404
1270	1270	672.881864140234	522.687191996692	362.582646910174	138.072677023959
1271	1271	674.194000623879	531.086131514833	335.714758758196	111.583462460037
1272	1272	669.038937070237	523.1807179236	348.888105463966	105.489526145856
1273	1273	671.436430609886	522.35071435827	353.350211365181	167.737782473824
1274	1274	676.288039049472	523.706542907726	355.598808765501	133.37993385861
1275	1275	671.213577084275	524.349155207112	347.555053556225	120.650690857046
1276	1276	677.612972194133	519.692873865436	333.031922314881	139.532173944838
1277	1277	667.418888701489	523.471245449678	314.046212970568	132.893251235532
1278	1278	677.566751776461	522.649222018097	325.531721444734	141.016195567151
1279	1279	672.696200412229	518.851519330481	364.185784972336	152.876774948069
1280	1280	670.656299545989	521.756669966559	343.692270829318	128.127281788996
1281	1281	675.685342429057	525.785978784175	364.734810624788	133.543274884032
1282	1282	674.215278252239	520.752168691393	343.48072564619	141.54943145247
1283	1283	669.155866692395	523.163545733519	354.32375807091	99.6651624330005
1284	1284	671.165977991056	516.665341642965	353.55435163394	125.439398548475
1285	1285	673.172324785759	527.272719191544	357.358062141057	123.14703542903
1286	1286	676.150181524577	516.363574371235	313.296773103583	173.926023104143
1287	1287	672.073721700627	523.815990812607	351.878707073205	137.158652531491
1288	1288	669.007533707797	525.743991328814	337.187907236768	129.854601220788
1289	1289	666.791678612726	521.423980633883	367.04447293705	132.952405395172
1290	1290	673.915215020693	527.122906991501	350.0040296232	141.616434370377
1291	1291	670.689741218373	520.506702818686	366.315353003381	154.08579066811
1292	1292	677.727734566706	525.862319728543	358.158110960203	146.806424382424
1293	1293	671.229861589599	522.501635110909	346.945531034489	139.857493988298
1294	1294	670.957907622585	521.876425497867	329.631965915662	119.647835656713
1295	1295	664.154071345828	525.519956393102	345.629628045093	116.960327674329
1296	1296	673.831093304289	522.685274630067	321.77588646579	118.313954042869
1297	1297	666.880169218321	525.695976651312	346.748001168091	124.972157238331
1298	1298	673.187994619248	528.632318347202	343.266047750679	143.940991190662
1299	1299	675.779136666976	527.159873433237	331.555067356194	140.709005008513
1300	1300	677.594197109051	521.321304638847	396.285946613839	150.668176164792
1301	1301	668.61773227029	519.482429503917	352.246367939343	118.027099111413
1302	1302	674.590971727971	519.372063789682	350.925607876928	125.45345245079
1303	1303	670.342959810662	521.257604585907	350.106757413378	136.833533454751
1304	1304	673.27833364454	517.93721956334	341.711236231046	127.64226248363
1305	1305	669.132080014983	523.569551542343	290.623642300922	162.868326347359
1306	1306	673.894872317292	521.380255166466	326.279179286606	130.074623608733
1307	1307	672.476595830435	524.80684879132	350.509579660442	153.597154792089
1308	1308	671.423413083709	517.89755684124	366.491972341246	129.433465613447
1309	1309	669.363569937558	522.515837450369	329.318465688697	133.019135514566
1310	1310	670.289418831934	525.908287218792	339.003775579026	110.448071375833
1311	1311	667.142915670047	523.45208744749	341.974174492594	109.030433568107
1312	1312	666.143915373363	516.924438311711	347.614401703865	103.29188100483
1313	1313	670.571687993007	520.385983021987	337.516589425953	103.005685071556
1314	1314	665.988293003938	524.954818114027	346.273517724055	159.297299913451
1315	1315	671.609010062385	520.43747192225	327.426694654688	149.208263947872
1316	1316	673.426481366846	528.382471788602	325.817977980657	128.740654682069
1317	1317	674.144507091729	523.802196106387	326.65062803489	112.786737469517
1318	1318	672.024888553728	521.704587075736	356.011301661634	133.694737004784
1319	1319	671.106126472727	521.004965685861	355.799851461884	142.913799703372
1320	1320	669.523174829937	525.926322750376	374.280068380724	134.019850266592
1321	1321	673.131621349	520.414685731107	337.071741171693	133.924128315688
1322	1322	670.552952832828	522.448423641176	354.323417791085	153.475062386774
1323	1323	675.523994635476	528.939693025363	338.24358632645	91.0612724118768
1324	1324	669.367373827814	519.943584582055	347.656894926444	154.582281919052
1325	1325	675.306323849467	522.058423249893	359.543582241726	157.248129070362
1326	1326	672.519129302634	519.090701620584	325.341050755536	123.76066015432
1327	1327	673.8903568514	521.806934659472	342.123212861953	101.581484972006
1328	1328	676.045265501027	521.116939520096	370.396685660786	152.785261605758
1329	1329	668.739949749489	525.879737652836	338.473707777103	102.694280243065
1330	1330	668.93056882164	520.851522312628	365.603073119277	143.96773740712
1331	1331	676.419012353607	520.063505958176	343.556413264351	121.824948082465
1332	1332	669.146971991776	522.208672908974	332.570382430335	112.221395814291
1333	1333	672.542048664716	514.623592995537	350.871126123908	134.501990036521
1334	1334	674.290317767131	527.586278533532	351.735872826218	115.61760632209
1335	1335	668.762254432347	517.978155233965	342.004715802538	120.496833970686
1336	1336	675.048163091148	522.4883754289	318.989614144442	128.516027162252
1337	1337	674.424231970328	521.321472410481	364.646062259485	144.031116745095
1338	1338	672.287588619046	523.220737532137	336.995316662474	133.139459890967
1339	1339	671.197312971285	520.494638860876	335.083213885312	150.095384799442
1340	1340	672.276823331462	525.574570319312	374.048478242155	138.262168979751
1341	1341	675.181514900762	523.543781642146	365.681385242628	104.558390494574
1342	1342	674.807212256728	524.462164706417	358.923039692345	128.717241992859
1343	1343	673.560538110761	523.397449334205	333.000244074846	114.666851797531
1344	1344	669.303501578121	526.88133170965	323.732837788034	133.580586140748
1345	1345	667.769762115075	520.180786419485	341.798617235688	121.67929619279
1346	1346	676.330754403559	525.86538875292	354.74111332884	112.217793335649
1347	1347	669.64700108811	523.071088582311	344.808228898935	165.916723775034
1348	1348	671.817002520697	520.555035221914	347.791007969258	110.70314529523
1349	1349	672.841277116023	525.521725314128	352.056794351177	149.064412347916
1350	1350	671.848498601268	520.782184845902	325.841322579576	108.914377898995
1351	1351	674.268716182561	524.016768906681	323.369105121427	152.410802679449
1352	1352	672.523653279833	527.917954896817	379.562793942415	118.45989635812
1353	1353	672.254598005176	524.497413554761	350.260122693039	119.672173772683
1354	1354	666.398587620155	521.986136164997	365.183803361642	142.087083743507
1355	1355	669.186789049464	524.720111236175	347.358732951143	117.377689795718
1356	1356	672.851178661772	522.872160639931	339.867231376447	136.588207743014
1357	1357	669.539902807551	514.032051098997	342.355869820584	159.730388647013
1358	1358	678.366609005168	522.212073831735	319.882625286724	126.386680452752
1359	1359	668.706566500158	525.665019674931	284.207935122248	141.654186924493
1360	1360	675.287486435149	520.854052532155	337.798223604665	127.310232292006
1361	1361	670.966859344041	522.673772824224	331.063809866388	150.216077613727
1362	1362	671.837887297254	518.037061417911	353.354215275681	121.905740113202
1363	1363	676.12179057855	525.979302034169	342.616159706633	113.975135780929
1364	1364	675.581563051589	519.334198274507	339.862483896619	134.001125747925
1365	1365	664.088889010789	522.165783160838	366.301180378722	152.059211344453
1366	1366	678.650543620924	522.862881812295	344.030432470732	105.062828839217
1367	1367	670.78170388882	520.34390183291	325.824872115464	116.807617416847
1368	1368	670.230655883617	520.014229823737	344.760348797539	97.0970649535954
1369	1369	673.143891385384	519.258048611803	370.830792073457	130.470800251858
1370	1370	668.673868929622	518.799622757321	350.899854457728	130.335059543167
1371	1371	672.387224402307	520.57328180162	334.832354399334	119.690054598311
1372	1372	674.822441891013	525.293232072317	333.836987189518	105.174878723552
1373	1373	669.609719417154	520.798242169466	347.42123279652	107.479197832592
1374	1374	675.702885050094	524.602674712662	327.520869045443	81.0072532328101
1375	1375	668.959858105708	519.776332256585	349.187440717833	112.637328471599
1376	1376	668.649982579527	519.282612449192	357.959368549065	170.515338763166
1377	1377	673.000951185467	518.517011327219	321.33681471893	112.782753186966
1378	1378	669.958188394888	526.344827239438	344.367663271945	132.980372681895
1379	1379	677.783602630057	525.016437841953	330.941598798502	102.205649666313
1380	1380	673.389429666291	521.935904373545	330.43944612442	154.614574250144
1381	1381	675.498872289425	519.576430000053	333.640551466172	144.101288583401
1382	1382	673.778207218359	525.345795824307	351.057337853622	117.888142403643
1383	1383	671.182689172972	521.013414599571	350.289487729982	144.27245278602
1384	1384	670.688671094392	521.858504124865	311.093527164929	111.615794373755
1385	1385	672.177919623655	525.398267590212	348.075696458846	132.392995273408
1386	1386	681.071742089547	520.649088720354	304.93150408434	123.077030375251
1387	1387	670.001148937478	524.537204783882	349.877640518155	146.447781921546
1388	1388	669.769531376324	523.47407380404	328.474282517409	141.028572591595
1389	1389	673.095923646736	526.220256797664	357.185895121345	116.921433320186
1390	1390	668.875941856931	517.129376419178	356.031203634346	131.214493546579
1391	1391	673.710416013024	520.096756546616	346.8352823728	105.405803821844
1392	1392	671.607440662266	524.677568068229	334.586525487167	135.567618356172
1393	1393	675.548097311168	521.178115199174	334.274768708979	133.629126208897
1394	1394	672.272178441727	522.761194955094	358.537587851255	114.709928644846
1395	1395	672.982775798824	528.739160007142	311.917638936971	130.325034402312
1396	1396	671.369688439279	525.676238336673	354.507346668004	101.978976445349
1397	1397	670.692342432312	519.840458768096	365.410996216726	114.223465540028
1398	1398	669.429436508975	523.825462137388	363.321646926389	113.730777139706
1399	1399	670.550953504773	524.224664443972	330.977193520031	134.985529903769
1400	1400	672.310484759467	526.379887709602	335.769492268463	156.36189228572
1401	1401	676.751953872257	520.577992395566	353.313878483696	124.052280576745
1402	1402	672.65619165801	527.236283508707	359.52480263798	129.477521643186
1403	1403	672.403826718666	525.348260303655	365.017009536963	128.399087548332
1404	1404	671.822762458533	521.092652749268	338.188334486412	114.313157153222
1405	1405	671.186363856021	522.651840694764	323.769193553343	146.505277544596
1406	1406	677.434669486075	521.296950676818	358.878372827916	101.800416766182
1407	1407	668.588041166133	521.213658506457	340.927717793805	133.743960014139
1408	1408	674.165079947198	520.893384017456	314.936391560195	125.624063775894
1409	1409	667.578055536193	525.990506117485	357.380634628726	131.334301780444
1410	1410	676.54690497171	523.726518548304	331.108964751699	87.8234617468443
1411	1411	670.292247194895	518.981801937681	365.952398643678	133.173074759294
1412	1412	673.287697495372	524.869348346963	330.949830874943	131.074034421284
1413	1413	672.641425999224	521.043905789153	343.173816415476	98.0161157006281
1414	1414	668.010874222745	519.088723457295	359.959861825743	128.114736425154
1415	1415	673.180225160192	523.449405036218	355.268334561516	131.346977967744
1416	1416	671.488291622172	523.33871136427	346.613379422266	130.722985434237
1417	1417	667.155942811259	520.470725197997	351.498058917603	123.505674652426
1418	1418	674.134155111752	523.738939291047	352.733096415651	138.173255941742
1419	1419	671.26983951797	520.741075380371	332.888376996761	107.875555209196
1420	1420	671.960881365256	518.538729322325	362.199831304731	137.611551625932
1421	1421	673.819685145872	519.823861586919	323.898413815494	105.479338103759
1422	1422	665.410309756065	524.92868610153	336.166636237553	87.2795534135242
1423	1423	672.59253925747	525.963714055867	356.657730312746	155.909875743813
1424	1424	671.081282214089	520.023968201565	313.795559573713	153.16321859881
1425	1425	671.56881044403	518.002605620458	352.406523544145	102.785022064201
1426	1426	668.355176058242	526.918739045719	317.895096651107	106.158606563277
1427	1427	673.133361547579	521.945860239018	362.015493802727	136.893923671917
1428	1428	671.232807805081	523.901738620945	327.056538518994	110.11903214741
1429	1429	670.421737902225	517.02684224077	334.894031496244	120.01362276302
1430	1430	672.333236601805	524.19481963721	350.307377680312	151.787025627861
1431	1431	671.523813924668	526.38523623436	323.215482759396	139.977632694791
1432	1432	673.648547913199	523.301322284809	342.731836847377	130.640525455208
1433	1433	672.924162514959	524.527110807993	347.974406757451	151.082943572705
1434	1434	669.807041188568	522.460203828261	347.77916702212	149.286370841552
1435	1435	666.270104781353	526.640640332579	349.316007199249	172.405330454598
1436	1436	670.310687575338	521.81101491231	369.043455880208	134.169374678974
1437	1437	669.675693045228	523.852192771532	331.843798389729	132.547286836073
1438	1438	668.465665084034	525.010393023539	340.070241905969	118.60586888084
1439	1439	675.130762193534	519.438183049421	348.318585805686	130.549042045362
1440	1440	673.402843400258	520.803439128193	332.147547074835	131.246684412471
1441	1441	674.402798654147	526.073053993277	353.725269647241	137.293943579848
1442	1442	676.474539595178	523.274901453805	374.975818787153	130.306696240231
1443	1443	671.67541755548	520.661257542897	334.230933195992	129.854503381366
1444	1444	667.851653336547	528.508728123059	361.170974382349	123.347041146205
1445	1445	668.316786113693	521.826031633603	346.047025759178	141.134262243606
1446	1446	671.851084756955	524.373509119474	345.983627953434	122.302511684029
1447	1447	674.797648404317	518.676947406325	320.098697327782	162.564762496906
1448	1448	669.176040191541	520.61375808478	336.632424834289	145.049543057713
1449	1449	672.797422445341	523.749357057023	355.782464477144	176.203914555413
1450	1450	668.764191481265	521.862238341658	335.305188722571	125.322889097388
1451	1451	674.311202114718	525.440669572999	343.99590284764	155.801052805301
1452	1452	676.621939993517	522.198718974167	355.835380848255	150.304829749371
1453	1453	669.414878105468	520.504846793108	325.659407040255	126.401873573247
1454	1454	672.584304284533	524.505229840193	328.510062535716	129.720896014865
1455	1455	675.676109203782	520.442555715238	360.745421299034	147.08480415288
1456	1456	667.97651464016	523.961126862796	330.370414122851	117.753246094314
1457	1457	671.856652526881	524.863724238431	335.536700211105	145.437907482713
1458	1458	670.311269754161	522.761582530228	312.089254609381	122.301965328423
1459	1459	672.575301655491	524.313716384694	367.497341540841	172.05694487236
1460	1460	673.326849689151	528.711566097756	342.694989149754	126.562629260755
1461	1461	672.017245822133	525.702546079185	340.09884152977	142.741172558136
1462	1462	675.578223463315	523.820815658787	326.222642895126	140.920085860362
1463	1463	671.716197133514	520.819485437581	309.322565289052	118.778323249291
1464	1464	668.51234496608	523.29312819475	324.441988270899	103.939908035132
1465	1465	673.593487332307	527.167774479155	347.112093094048	132.091962839894
1466	1466	669.484337430787	525.348568400588	337.476084525587	118.1264307642
1467	1467	670.478024270617	524.918576316253	342.721049083569	148.803589904334
1468	1468	668.971628445184	529.547662535208	387.584686730712	136.871959873491
1469	1469	666.922054205001	519.424264381217	338.383642085473	131.98946311657
1470	1470	669.779123461745	525.823166271877	348.374982246211	143.908891838112
1471	1471	676.233286442402	520.915644411589	355.670918007521	120.908577081048
1472	1472	673.423315902324	522.23943331583	322.683205154025	148.390496210656
1473	1473	670.181122964242	519.66978690042	356.995728307717	149.366894631559
1474	1474	677.000763782527	521.831776350761	356.102432807547	127.653789697066
1475	1475	676.827519608136	518.913832938436	356.856902101955	131.849403063727
1476	1476	670.909433797135	523.253699318593	351.585422500125	119.093536649499
1477	1477	671.835002341792	520.316904513629	343.989076390513	148.946126815619
1478	1478	673.267330926071	520.205522079421	316.042639017458	105.739394471991
1479	1479	665.870945572913	520.244453131312	329.134368303997	148.239941622464
1480	1480	669.610548966458	520.680304786646	353.918318277919	162.578161777948
1481	1481	672.924261075611	523.355828635356	335.485817708981	122.603763032707
1482	1482	669.922768930618	523.820247909365	316.484122087352	150.507654502513
1483	1483	669.746105324034	521.495249371748	339.507406094584	101.862210967113
1484	1484	673.621892117836	524.814633462751	371.89131353231	129.749847912127
1485	1485	675.224072887414	522.288379104201	355.593107038342	124.067657636409
1486	1486	669.396136414155	523.423695632919	330.814642094437	169.488778261456
1487	1487	673.2938844541	525.092145679942	361.427005834316	126.826740548529
1488	1488	672.751244170743	524.463421080314	325.685116881094	130.082308326144
1489	1489	671.753736224397	524.632301459343	346.228066404499	143.545452901454
1490	1490	666.089370437736	523.362255316429	330.201491936921	149.773924362892
1491	1491	669.352240565539	528.916362030038	345.897853865298	135.879951805284
1492	1492	674.143984094573	525.011403775143	366.081630361781	135.610334983968
1493	1493	667.400090344123	522.139107705953	345.530797590601	135.559757373589
1494	1494	672.201488331002	522.412305836145	366.598472540162	126.589178250629
1495	1495	672.426093020537	523.303116750511	336.6451576131	156.420716776447
1496	1496	666.724304000176	521.064937809928	360.094953770392	111.413100661903
1497	1497	669.922317873207	525.925345902525	365.130962847165	110.121473550865
1498	1498	673.834782224516	523.829035363201	357.827334807038	161.856606759946
1499	1499	676.245742998215	523.790695195702	356.383133690761	158.882616297872
1500	1500	675.979564886845	520.553069524333	338.367000895613	120.281149357478
1501	1501	669.333566035158	515.680601445062	352.422766752977	149.349394382512
1502	1502	673.736656900393	524.777312759385	322.55156300458	122.371370953265
1503	1503	673.184409265841	523.153795251593	366.934925752165	152.001532806769
1504	1504	670.731759809374	528.351159892505	346.717548885408	104.110992486237
1505	1505	671.708656222302	525.102230730913	378.857458211392	120.975227716679
1506	1506	672.278557365288	522.331305223311	347.057509776536	111.493773852132
1507	1507	667.530169504353	523.340946345472	358.132417153867	151.628430111769
1508	1508	671.655944257374	519.742393475387	350.695551386821	113.080930667461
1509	1509	676.800251054337	516.944376652063	346.429431780189	126.300298590734
1510	1510	664.936064002932	522.286274408175	339.017195618151	102.134378877696
1511	1511	671.684729845226	522.961994522923	324.532436427727	150.772102902905
1512	1512	673.160962874121	522.781059834349	340.564305731493	156.818150366607
1513	1513	674.668522733821	518.223157260577	334.461958933252	147.635858563504
1514	1514	674.773146462185	528.346363424673	340.269194279754	141.677984852266
1515	1515	672.40339515524	523.101640842702	376.370354328946	147.710902373252
1516	1516	676.088633667508	527.194130673239	333.276592540192	125.688465359637
1517	1517	669.338237130098	524.479073105088	340.889402229408	118.478530636092
1518	1518	674.462457790892	522.104285948144	347.4059240794	120.604732712518
1519	1519	672.381972473166	522.62799806997	331.108208315094	137.547552747832
1520	1520	675.952428421201	523.742120013737	334.090422187679	108.491729656919
1521	1521	668.400875824855	522.948519392967	337.483371100118	128.867423851942
1522	1522	676.858216438709	525.934904991718	355.03558774969	119.375976320343
1523	1523	672.541085324278	526.696849943486	304.920739450173	152.158325137885
1524	1524	673.490779811966	522.92872163826	332.476850488903	101.985526348004
1525	1525	674.780621102999	522.910638490278	358.192037697716	123.1397272998
1526	1526	671.065570651327	531.084680959131	327.486039779096	148.926926923282
1527	1527	678.276720060563	525.197384101092	323.818009241996	110.520267980697
1528	1528	674.165065516989	521.836367735778	321.444309970464	94.9118574531365
1529	1529	675.552413500392	524.668769782455	363.904479922492	144.663377920856
1530	1530	672.088301971379	523.140964318569	314.805557732897	169.067444971334
1531	1531	674.9623689349	525.694409733196	338.196224209326	121.011293639475
1532	1532	676.207048664075	523.174474757611	338.267619751399	89.8880729695423
1533	1533	667.751366567413	524.800003791745	345.615616593624	129.455488107863
1534	1534	668.49000853093	519.697127417397	353.264314460491	106.011815226247
1535	1535	673.527363877553	521.605602198818	339.270242959236	176.075653046814
1536	1536	672.251576228338	520.647118011433	347.248734697094	143.618979648938
1537	1537	665.414296942341	525.567765143458	321.993368504778	153.670064750531
1538	1538	672.906442659661	523.369918152755	344.826963477336	112.037383191367
1539	1539	673.904143056722	525.631046013058	339.859229886696	97.3038846734958
1540	1540	675.241683966371	527.294593517106	384.267698116107	158.547064087938
1541	1541	674.464378675536	519.847412153862	321.970248933293	112.362921837964
1542	1542	675.181043959901	524.282445820234	356.664148686033	153.786836468721
1543	1543	671.623556443749	522.812325258298	326.053602723674	143.719284206931
1544	1544	673.404817921754	522.512267458919	343.679101481379	132.303341052726
1545	1545	673.812998156262	525.977696665065	355.765368233848	120.770271322589
1546	1546	671.930923445725	521.599016154137	354.051048133832	165.663438568125
1547	1547	673.324259539163	521.665453332396	338.870070361397	132.745348003728
1548	1548	673.727722255149	522.465416913571	331.342652433915	128.246254085309
1549	1549	670.615502549927	527.028682140763	370.217502184775	160.497432811949
1550	1550	671.114816640773	523.78391871106	367.593515718879	142.085387991008
1551	1551	673.494017541735	520.520707409806	339.27777935679	124.003716422645
1552	1552	674.838827911322	526.862657589267	353.059122529126	150.002930253739
1553	1553	673.124271334697	522.067195591603	387.291226472862	119.560217016719
1554	1554	668.902358559773	524.489593594872	332.973754158085	125.842767876183
1555	1555	673.453647200073	523.149107457464	368.272773609976	134.40693672573
1556	1556	675.516675548411	526.341977933918	318.837054813796	160.843093383166
1557	1557	666.801575007861	521.593103442492	340.131991797395	134.491715203441
1558	1558	668.199690605563	526.73911091157	344.054200217131	131.710413507471
1559	1559	674.078449523453	524.415978410899	370.287297522271	135.566439432062
1560	1560	667.388527987138	525.27562975989	375.697820111787	120.93033583325
1561	1561	673.58284886024	519.020145947071	344.864466496929	117.003723145564
1562	1562	675.75682612489	524.545621377455	352.39093799947	136.670514892927
1563	1563	669.789273321322	523.311347884152	321.360041497035	123.317376729122
1564	1564	674.81567601881	523.885474223639	323.285857093253	136.322105244105
1565	1565	670.920511793848	520.676457167488	372.877486155495	114.033089020488
1566	1566	670.854207888392	521.801763286301	389.300354538432	119.635002125442
1567	1567	672.859254956009	523.024094394421	357.749844919958	138.903059824486
1568	1568	673.212843717511	520.457787222034	366.670591513416	114.839058775036
1569	1569	672.251604567962	518.218195328632	368.078059618513	135.917384693156
1570	1570	667.662285068819	523.586659226348	352.537450221028	122.366886208212
1571	1571	673.844243126982	522.756894685343	354.838542410742	119.713308729145
1572	1572	674.255028742695	523.966293573871	346.608197423462	135.003514304449
1573	1573	672.642468921738	522.236451421289	362.499150244453	139.03082378502
1574	1574	673.078326261787	518.922393811603	363.892617120192	122.805750136724
1575	1575	668.828791298997	520.88858252265	331.26812870706	149.967757142079
1576	1576	673.624635714029	522.303709916188	333.679837952487	142.78046282186
1577	1577	669.851053491902	519.199660074704	333.103692110907	133.985532182207
1578	1578	672.764066114899	521.336918355827	358.391167223191	138.823954017665
1579	1579	670.653105648694	529.074494455609	351.849879533873	123.756203724383
1580	1580	674.151362355974	520.38983615869	337.813429437506	111.854605497918
1581	1581	674.349854204046	522.429526971006	339.936154057975	121.153303966219
1582	1582	671.133659617156	516.603167926723	365.46525873425	155.102445347837
1583	1583	667.720858821336	521.725440021517	347.971169276706	135.481097135518
1584	1584	673.46404410053	523.713829986692	349.584048810931	123.115419484939
1585	1585	677.623728930398	518.1149486292	335.682707622432	135.74419822301
1586	1586	676.341918674822	520.736421155079	334.299315959835	129.695172922995
1587	1587	676.609625836124	524.06182918465	347.826631640776	133.320258784923
1588	1588	668.584545061695	528.846636606623	321.785922678328	148.828343220912
1589	1589	672.466634509069	525.568759740616	331.429190132396	120.658579124202
1590	1590	669.501488993826	525.929127501971	350.321934178517	131.576560111277
1591	1591	674.121225168599	522.180902361749	344.12141191432	122.037812172769
1592	1592	675.02604331852	524.876537423598	344.725650127432	142.309434468326
1593	1593	667.205498467961	520.015324543337	370.894672591308	127.435698402376
1594	1594	671.425475774171	515.951369393287	341.826749204448	127.9312762937
1595	1595	672.710655514768	521.874196026628	352.702252100266	111.416241855529
1596	1596	675.183960668199	522.553495310734	358.5275419326	139.095270224443
1597	1597	673.333136736102	519.893661558456	362.415124932041	122.615613569888
1598	1598	670.657673949307	524.88899972003	375.811138437839	117.597335248515
1599	1599	672.489767164013	530.980842459574	335.33075069307	130.938374651979
1600	1600	673.996496485797	516.298227010284	376.231280026687	139.974915673648
1601	1601	674.621122287607	523.241037138474	340.841346330017	110.078704525958
1602	1602	672.500857390125	526.819967492998	345.552947151484	130.726955303595
1603	1603	673.161161627199	518.787278743321	364.436517100419	149.285626319526
1604	1604	663.432471496552	526.391844226866	354.91500442355	147.800080582283
1605	1605	675.911657152422	527.298945387807	329.224538834507	152.530149376659
1606	1606	676.121722034302	517.144318795407	373.007097609898	140.824677536164
1607	1607	677.364869070847	527.554099481584	339.053799957341	141.768159678707
1608	1608	673.219290419293	527.76807608309	323.929633129291	83.3142445267716
1609	1609	673.409212518533	520.230421172035	352.598285267386	135.656685282483
1610	1610	670.015260726239	522.51254257723	326.59111862964	163.874336907424
1611	1611	667.512443209416	522.755592126909	330.601404534069	120.768949830608
1612	1612	674.176273340264	520.519181176389	366.377001232472	148.759368806151
1613	1613	672.485058927592	519.419865866221	362.388232371409	123.014960452623
1614	1614	675.477278131963	519.920934750663	337.229392714696	105.365433024609
1615	1615	671.194784191923	521.124531204118	341.275506748938	133.812848449573
1616	1616	672.507710467546	527.401835388974	368.430480447421	104.448101780184
1617	1617	680.3086123057	523.447878255517	352.365891140493	122.647536209856
1618	1618	676.741052138247	519.879100905515	325.227451443149	127.432378381992
1619	1619	670.918832067794	522.542969070845	321.474487461721	127.463874873533
1620	1620	679.614074492608	521.072881587852	369.083714006922	152.502300640479
1621	1621	670.824365758282	522.802327935325	357.375342319519	114.055573318461
1622	1622	669.764730111436	526.916205678693	337.527064598437	115.386564116064
1623	1623	670.943948945666	519.08844858628	361.484213992115	138.970233560047
1624	1624	671.792188611017	522.958846074617	360.590641823736	112.03142303583
1625	1625	674.523219379482	521.321515657561	330.780147193764	132.080097700994
1626	1626	676.637683700339	520.672938159731	339.95840394346	163.689667326956
1627	1627	672.903758891844	519.999122095071	344.335151931463	145.114480894274
1628	1628	666.201159995385	519.264613521791	374.3213365891	118.846627146662
1629	1629	671.955563292924	523.963286111028	362.43427880095	129.960692428746
1630	1630	677.239609405146	528.041563657099	341.999241545933	126.395602900141
1631	1631	669.368794469437	521.672831281006	372.00767823688	154.167010854028
1632	1632	669.793323810859	526.092730163997	357.896745919959	152.852856584716
1633	1633	668.591957239428	523.990998876758	359.953587121703	156.972998068319
1634	1634	676.356578034404	525.685469603257	350.351425144777	124.010571184057
1635	1635	674.536807641347	524.273204616234	346.601015139699	111.278559331951
1636	1636	669.88971745292	521.634430656227	354.931615290335	136.682232315731
1637	1637	668.775178397393	521.009046187046	357.006841269181	129.982267250257
1638	1638	670.935860771238	520.051134175333	338.610692564356	121.870810076633
1639	1639	673.080212498615	527.959587515318	336.009413487413	123.613894831573
1640	1640	672.15504838191	520.544975928197	341.35354781444	124.837986322054
1641	1641	673.552446466663	526.834920488003	345.328517356593	123.471167156641
1642	1642	665.741460068584	522.594550079972	363.726718674029	93.8670981514868
1643	1643	678.190094917948	517.789828404407	358.313228018651	135.526854241704
1644	1644	669.594932485388	520.631400917447	330.979889763764	150.003910966249
1645	1645	670.352433471621	527.116006629806	334.316908817708	108.984196588956
1646	1646	674.45226612575	521.16319787347	318.38684123999	147.111490235456
1647	1647	668.897723652761	523.776953759773	366.991257489469	138.906285886321
1648	1648	671.564824010379	518.732956553851	354.818448748215	93.3822896648328
1649	1649	672.067856648164	529.861002952049	356.254088501089	165.338378508013
1650	1650	675.698636091034	523.045026474865	346.374430302603	126.50186662572
1651	1651	667.295904477329	524.259738777369	307.227838825455	128.002652461559
1652	1652	675.44343440516	525.513026454276	360.287719864629	115.445129986112
1653	1653	670.138714983959	519.449525128493	315.465904995891	140.958993643602
1654	1654	675.604378746107	526.89219857338	369.014931689823	168.259174929437
1655	1655	673.683810334535	522.390612480963	377.22145776613	120.090173947043
1656	1656	670.225347479549	522.794698461206	314.66570845816	133.963033583368
1657	1657	672.824573547953	524.058346344171	354.032899936266	114.957966411126
1658	1658	669.690234785049	526.774609952649	339.695723218175	114.977488284708
1659	1659	672.745939959726	528.255567784566	355.610897998072	125.465278643821
1660	1660	675.576967570592	526.616425698668	328.911632205515	147.208530114978
1661	1661	674.98314398466	523.104058585115	344.619945856791	109.464657397914
1662	1662	668.103043025165	524.618401256807	319.650641934152	140.967031687806
1663	1663	672.435789693066	522.471773476344	343.617583252213	119.088779742148
1664	1664	668.296305249511	519.689794471536	337.590888486428	111.726592372493
1665	1665	667.319901358487	521.757227966913	337.167397337494	126.108072740748
1666	1666	673.144652990053	523.731674016498	359.184776287955	147.349593154535
1667	1667	670.717610508703	525.971755420901	343.743766294334	129.803993057682
1668	1668	669.603410608298	522.819311667138	314.677792798584	126.839508937315
1669	1669	672.888984259227	526.699415502985	375.732079892657	141.873292108351
1670	1670	672.052684665293	522.823734019695	343.429990509457	123.050876913052
1671	1671	670.127544467366	526.758804529082	350.490052261238	149.645099929461
1672	1672	665.920391741087	524.947895118368	362.416081316056	122.464598539987
1673	1673	675.98694176121	521.997353602826	349.358047961675	112.848290188387
1674	1674	672.446774217192	525.58917021823	348.868337269231	144.077666274594
1675	1675	674.907652364191	522.209648974113	351.306807408091	128.324197908051
1676	1676	672.64835465265	518.464701407952	374.42457864657	123.10667433996
1677	1677	668.770449002353	528.530773217416	329.691099919268	110.309202430903
1678	1678	674.257011322768	523.865513758868	340.743845938539	126.879940013321
1679	1679	677.430868065336	525.026751390099	348.253289102794	128.626389806983
1680	1680	671.478673900325	521.929105648541	325.81305970888	135.951783543305
1681	1681	675.432216025533	523.19890763046	336.022744584565	142.039649126051
1682	1682	671.950361391163	523.960479542857	331.386805178327	149.043269106393
1683	1683	675.425322152944	526.028927370062	327.343000159448	128.68088520832
1684	1684	673.267704432778	521.089853355142	329.520638972791	175.431152482424
1685	1685	672.651115407125	525.930196036847	329.916158310305	143.1259129333
1686	1686	668.76555091894	526.572038043025	338.004375451107	130.930288993251
1687	1687	668.432152484096	521.120427053143	348.829135517839	110.55243260604
1688	1688	673.715371801062	519.931978090955	325.248424183547	133.352582644787
1689	1689	672.84298942571	516.351666044811	341.992696028324	124.646251578063
1690	1690	669.040088448047	525.956578955873	364.805936657971	134.664350182872
1691	1691	668.307463169824	523.143507255079	391.463354101634	118.691044494577
1692	1692	675.262040403599	520.927246041509	319.306328619781	113.83555585655
1693	1693	664.500691483083	522.760954624027	356.531286443257	147.27050880627
1694	1694	665.958366076848	522.427709477573	336.357609136431	123.102248047252
1695	1695	672.513341084481	522.851569750407	360.09961544171	128.082465173805
1696	1696	674.395061242779	524.59547666501	328.100984558113	117.192077843906
1697	1697	665.755839727562	519.057965733218	371.529805169606	120.598603518687
1698	1698	675.278178273222	522.629464737375	347.730528954867	144.740284811948
1699	1699	678.626806772672	522.113741547704	336.265621447164	138.720473772397
1700	1700	669.515565845431	525.668243722536	352.303451245996	151.032581192469
1701	1701	672.756696203359	518.095229053143	325.751315046898	125.151983411883
1702	1702	675.500893300577	520.70458972778	337.849147813221	137.985826430252
1703	1703	672.803420909459	526.658826373632	318.866775413926	88.8940014706724
1704	1704	676.767109068568	523.966390377525	334.400062642745	160.151424704293
1705	1705	666.974383093459	525.074709974865	348.073740507536	153.347671972311
1706	1706	672.754884264128	521.805810710886	349.978787346743	124.627822972246
1707	1707	678.679318363709	521.125948289762	345.325996309941	83.9463388471574
1708	1708	668.788157389447	527.105760341355	338.919072372347	119.65242453487
1709	1709	671.625586861717	519.0888590975	326.069708754794	122.65160687671
1710	1710	673.691807386438	524.65664418721	305.303795107211	133.88036384108
1711	1711	678.043846058088	524.622429549692	326.344991370476	149.201811487799
1712	1712	667.834148432306	524.338066804801	329.933047822219	113.007371561575
1713	1713	672.787380221714	524.874103849584	317.328594403179	133.036764173552
1714	1714	674.399111921052	522.629562075389	337.881613410301	160.104632206398
1715	1715	670.218806680817	524.34873641902	282.304312862215	131.415920319658
1716	1716	676.41647457797	524.771163386631	339.01226134504	140.155301977194
1717	1717	666.916657510848	525.571637776125	326.918563712511	146.702661516889
1718	1718	675.53501413682	522.651443843374	350.635726831992	111.36579489673
1719	1719	671.568038138235	516.575085171255	347.939142468965	123.068041680589
1720	1720	670.384612241077	524.661736919958	339.648788319226	145.179654175898
1721	1721	670.729030771605	520.157395886095	338.830666981667	145.782144234877
1722	1722	667.462401017996	515.750188560306	358.214443833397	146.910117068567
1723	1723	665.625637375613	522.196707987962	309.799559126247	128.195343890803
1724	1724	671.373392002227	522.504542307761	317.202430881786	145.460275072981
1725	1725	670.537058779773	523.832581554521	316.35062440757	127.308378129037
1726	1726	672.493586697216	519.938575556391	372.264039085563	104.33271581256
1727	1727	667.118863427837	524.370885732236	333.438913272508	119.533594882835
1728	1728	669.925637424434	522.48121915523	355.005320373978	129.66269385872
1729	1729	673.143265989508	522.634492830891	323.933486843778	125.060670125464
1730	1730	672.60082273041	525.725677109437	356.34091609397	113.306886069091
1731	1731	667.49728639521	523.920060797404	323.754454441001	99.4644786680728
1732	1732	671.766282210834	527.950981235455	347.457002133139	137.166857184675
1733	1733	674.579656890477	524.512411737336	340.967464678328	150.974698369382
1734	1734	674.475101347717	516.860663340818	360.140755125229	134.771476907131
1735	1735	674.241789969959	526.819173806268	345.620063398374	159.532493208669
1736	1736	671.753033310436	525.657639085807	374.346128981755	134.351541856636
1737	1737	675.32011960865	526.984277951212	360.42220279758	160.541981214092
1738	1738	667.83510608849	525.861094213214	345.504742458145	123.040542907141
1739	1739	676.704536579968	521.894906471114	348.109909626476	118.758914265013
1740	1740	672.881906349745	523.944927320229	365.562871242298	129.812358578287
1741	1741	670.822139360804	521.60843312977	366.777179404758	101.871593632282
1742	1742	667.372150277723	523.464590982759	332.758716207909	130.50524076378
1743	1743	673.208460414424	525.430037514157	338.72130272464	124.203649099419
1744	1744	677.306814490553	523.584240122758	336.573699415755	164.965683966132
1745	1745	667.061400266307	519.317381301125	304.425435592249	106.652742506238
1746	1746	670.969255290035	523.3296233468	331.432395004098	136.548431564202
1747	1747	670.809370166047	519.70111446751	375.337829630746	116.528376592037
1748	1748	671.728720451098	528.950743996289	338.565535699118	126.704442655613
1749	1749	667.948101928396	523.225876903225	328.584729870756	133.019245314331
1750	1750	676.64561680939	522.654188603657	327.375020794317	159.380034693871
1751	1751	669.676155026777	517.80733615279	329.988319758988	132.668089461386
1752	1752	677.739404321082	519.077155438153	364.839424503782	151.300740063962
1753	1753	666.995098921323	524.289120378734	349.635210993271	136.068492917108
1754	1754	675.285421236443	517.655066188095	326.352321575717	139.310131274409
1755	1755	670.290122893429	524.106185277686	354.765560791573	136.22121701169
1756	1756	677.131086615221	527.810570868868	328.212235845157	114.405077848774
1757	1757	669.587335467595	526.270014246232	345.416096669201	130.868749308397
1758	1758	674.968792090692	524.848985821605	366.088218329083	129.249783230661
1759	1759	671.1155673949	520.655963277738	346.527656520412	134.682511343521
1760	1760	677.697998399839	532.637694053846	325.556924250762	141.338972759419
1761	1761	672.385622111642	526.958262544953	357.219264815976	96.2538782555942
1762	1762	673.857123386073	518.212416593604	373.2435028586	155.402298516981
1763	1763	673.084562979355	524.518395813619	349.160388905633	108.649836752207
1764	1764	670.771362928352	526.650864393257	346.528002043771	129.745194574671
1765	1765	670.987721826259	522.583602965699	354.43548857015	126.071527692772
1766	1766	670.983553906271	523.040910936927	359.553279632902	94.9632999607589
1767	1767	668.017034810483	523.31524457016	348.966706000707	149.418516084069
1768	1768	671.886894112205	517.974909306135	367.223946853846	123.871352599511
1769	1769	672.331956177211	529.735875702892	357.318044165555	137.286959057498
1770	1770	673.620729655092	519.645230564817	373.395715200949	124.884620645798
1771	1771	673.269930660044	521.807205081886	376.043464957192	143.616468103547
1772	1772	671.688161017	525.230574416696	352.926838195158	146.144965691839
1773	1773	667.604057485252	527.01949319919	356.21734455797	136.455199860113
1774	1774	670.807958524832	520.674798417862	346.460830601831	100.561845901622
1775	1775	676.337015026253	517.039643414808	330.607002022	176.056300320979
1776	1776	668.966195634709	523.782410760674	325.812133144969	136.405897264133
1777	1777	668.942883472825	522.932325260131	336.716959501352	124.846901582723
1778	1778	672.602209673215	528.059272646248	339.457501567009	146.06534293836
1779	1779	672.054397891752	524.220143671846	362.177455615863	141.363389793378
1780	1780	671.513204146305	520.50592966318	355.905026353438	133.766570255082
1781	1781	668.989636917266	523.339701549035	326.500313928662	103.870577556554
1782	1782	675.881298116051	522.363089686765	346.93888734515	139.922965637578
1783	1783	669.916470031969	522.94357064703	338.52008533353	140.071872481238
1784	1784	670.496550391114	523.076878614899	352.860727336092	113.359752451517
1785	1785	671.323884665456	520.064719056826	375.693371955105	140.051472768813
1786	1786	666.4827324116	520.027420999483	362.421756836732	121.579713517764
1787	1787	667.299222030024	526.159984105522	364.753347508585	112.715689984398
1788	1788	677.153184217279	519.25421000524	339.255733958007	102.24768018045
1789	1789	673.069649875766	523.015837295071	328.253243049316	121.084231108401
1790	1790	669.518410073019	526.161138479571	373.361571095426	133.09039415219
1791	1791	673.103557360718	519.792061512557	328.789338406636	109.003325563331
1792	1792	673.55174860399	523.625511397737	355.11886741465	97.9253000244833
1793	1793	671.491590188867	521.890302473107	337.756770418137	132.050403452882
1794	1794	672.372998631439	522.571869648185	327.913777092036	143.556107634043
1795	1795	672.515150254772	521.251783211531	369.299103540012	112.649967276596
1796	1796	668.987226827628	523.032861918166	343.162353973883	139.675425940801
1797	1797	673.616147768565	523.762673587069	343.887710904179	121.194112742523
1798	1798	670.248912800671	521.794487831712	357.185963488747	121.479544582732
1799	1799	674.41632556654	528.269493930386	338.945813302293	138.518729713678
1800	1800	669.330756086901	521.271525598344	305.180074421487	144.948678347496
1801	1801	671.451325572949	522.993344353942	331.197966211311	143.805700581679
1802	1802	673.143495968727	528.023408499977	355.627769752002	127.566021267313
1803	1803	669.575246059232	518.15288511218	365.213102423699	130.481609470384
1804	1804	666.398412485298	524.346811068959	388.714899000226	117.704542252883
1805	1805	679.325234739586	524.836460066177	338.909523653198	88.0342176994624
1806	1806	669.811321810185	528.666623936168	335.563212358027	111.804635514407
1807	1807	672.347399775819	520.339246860147	363.903606742479	105.181301356638
1808	1808	671.929943047483	524.906200031968	344.193191927642	139.985069144405
1809	1809	672.059885931241	523.791212278193	331.530544700954	127.290035204332
1810	1810	675.122299334215	524.355195301752	373.222590016049	129.756231751174
1811	1811	673.96475531307	523.524688974045	362.564263729324	117.901533509763
1812	1812	670.01698563116	517.621081200409	354.051378614254	137.779135438853
1813	1813	671.161706719205	526.574884234672	335.156681096624	128.725743485114
1814	1814	665.537374231234	524.614599892351	372.711942544281	114.078755077234
1815	1815	669.372230168579	521.327824482953	344.653058809391	124.820643064194
1816	1816	673.042483141845	523.303188455779	335.564396920974	115.30761166557
1817	1817	672.906719899426	523.399620533692	335.934481760332	123.421441000003
1818	1818	672.396372418255	524.254207398039	353.446875755444	110.658010771073
1819	1819	669.498080479484	524.164439698875	362.512313800641	138.705649678561
1820	1820	674.107527742291	525.072016413081	340.063462473449	102.286086003834
1821	1821	670.670392588781	523.440707605173	369.784717937723	131.588156036725
1822	1822	675.671341166045	520.115788959523	319.364692148279	117.777540370934
1823	1823	673.377564979146	523.358902892045	315.739563913158	123.416729779163
1824	1824	672.317879473645	519.744690086232	360.137032282173	130.096592234891
1825	1825	673.612720841783	518.984819955617	360.989384492695	118.745383879315
1826	1826	676.569820308988	522.546321970775	355.832317342184	132.571242975862
1827	1827	675.586092251305	520.424608171406	323.584045202705	107.504008738482
1828	1828	676.82805437862	525.618919202762	319.992788530446	129.601097430942
1829	1829	674.029614140047	522.569479721558	294.231342964902	115.253707847159
1830	1830	665.702572371797	523.742211040709	329.246153532657	125.42028484262
1831	1831	668.821577573864	525.895506137156	347.653968894188	123.10353151441
1832	1832	671.254539193078	521.381735859237	376.185678116254	122.722974350039
1833	1833	668.282689097641	526.126112284126	377.675332131588	101.383861492853
1834	1834	669.366545987396	518.704555501445	348.37726899423	129.585428261348
1835	1835	668.210205920091	517.551500915756	353.474369814987	133.331901000687
1836	1836	678.518446881483	520.093179113523	357.656981424277	119.409945000314
1837	1837	671.130525584467	520.733282223028	337.772073659207	96.4205201691589
1838	1838	677.21476353824	520.958819366807	355.680430287129	115.535477706109
1839	1839	669.581027662937	522.017080716258	365.969998802627	118.970575546104
1840	1840	670.349633616353	522.539753357725	330.010925047394	129.128869076669
1841	1841	673.620161595086	520.376175742002	341.968094911742	159.528547179782
1842	1842	669.459667717494	524.520112778208	353.981763858483	115.971585720357
1843	1843	677.569769162789	525.523958548961	324.98143599756	145.925804163437
1844	1844	672.91915339022	526.188813850877	352.285318998776	158.536581016751
1845	1845	671.970717126379	511.570029685824	352.114488023432	141.498545456509
1846	1846	672.16664511585	522.729370229301	333.880535015005	127.248680518531
1847	1847	667.153553209538	522.167342374935	332.786150476454	171.543080618932
1848	1848	674.607887397893	522.798219968211	353.107034586412	81.5138770038038
1849	1849	669.578171877388	522.208683225857	346.766955214594	119.744850898412
1850	1850	671.850509200518	520.269749221611	349.436779998084	119.141520674433
1851	1851	668.660032831349	516.082979518364	329.038116941042	116.421479375819
1852	1852	672.848425545611	520.485486149271	329.949910402129	151.578453134795
1853	1853	670.875721548994	516.90420957353	316.329182076377	120.586396217929
1854	1854	673.017291050847	523.10863905923	330.761642242505	142.633730406931
1855	1855	669.44638575191	520.447101843494	352.93745067714	145.289452076929
1856	1856	670.46033192919	522.178734774441	352.034807461292	146.370479492661
1857	1857	673.821316098515	520.881617289834	341.727583023635	112.779648551706
1858	1858	672.207120760891	517.09078735504	335.243490351337	130.933604731652
1859	1859	673.335105279273	525.044836540463	328.350979533599	144.318203257166
1860	1860	674.51113888759	524.291532151731	367.274378604191	128.045719221041
1861	1861	670.523919231765	525.521074121498	368.182370336994	117.308745681602
1862	1862	669.117608450471	519.814422365117	329.372017722584	163.862563429215
1863	1863	671.878174643004	517.369313317229	343.605094745571	118.100079000135
1864	1864	668.786610277111	521.521631124444	323.239835536208	107.661218104026
1865	1865	672.127290556455	522.76145094945	345.809548376545	117.925363189751
1866	1866	669.485575688225	521.254149560141	349.722316115435	117.71644638338
1867	1867	670.45016847663	520.488117472285	352.1074098192	132.494573356508
1868	1868	668.504472212697	522.875427249742	346.148394321501	161.690054793858
1869	1869	669.516941942067	520.788133592025	329.524057317407	112.463634336723
1870	1870	680.207720683719	521.86446732196	360.311500975676	147.406283202906
1871	1871	669.256769250476	527.562613862963	350.646670187666	129.496871033124
1872	1872	672.802536066858	525.433552647483	376.237752275243	133.075945183344
1873	1873	673.21786362732	521.46564430274	356.298698265379	117.003488489237
1874	1874	669.760310525325	526.130781151396	329.233335699766	152.757591163272
1875	1875	674.377184158622	522.556799918337	360.500135644086	159.169770378825
1876	1876	675.124356422236	523.990419073985	361.325279254042	129.961422124295
1877	1877	670.988369920815	519.493073165857	348.497063983797	145.272218580512
1878	1878	674.066038357217	526.008403118914	328.08840558425	125.72997685498
1879	1879	673.702654504809	521.845704887229	330.692970373412	122.419368012655
1880	1880	677.609014866798	525.093765466972	339.766728449655	145.102981366368
1881	1881	672.892716864438	516.834835897629	334.792991172205	132.730274921298
1882	1882	674.656882256989	523.11288872944	339.019221955746	133.059901045844
1883	1883	677.254399012715	521.556063983497	358.343378936157	125.547082099065
1884	1884	673.061450647996	524.1624737244	349.301920791337	123.818596117565
1885	1885	667.745389282797	520.174763981878	383.859397473522	170.602503151305
1886	1886	670.221678586086	524.924185995576	325.709035367657	156.46110858991
1887	1887	677.267184658385	523.034961113068	322.39538156398	149.767168218569
1888	1888	677.581519895683	522.307357448515	355.333721024473	119.125325737636
1889	1889	673.009380168136	521.110597319902	353.151516517059	96.9436162274783
1890	1890	668.966891225817	521.78019331204	337.0672167425	147.148981339412
1891	1891	670.506268107341	522.859455298563	355.733844485755	149.30475976189
1892	1892	672.432450558415	522.276323594314	348.787396606854	126.847164968517
1893	1893	676.03046775057	526.762428370339	337.404288314465	138.607347514899
1894	1894	673.046725361698	523.601413475779	342.041810277278	142.612573712672
1895	1895	670.428939506163	524.990357474506	329.745517503082	140.775413719355
1896	1896	677.677473406103	526.144585804152	345.604866008472	151.737700207488
1897	1897	671.311810178723	522.14690423188	363.734185588543	126.521019036062
1898	1898	678.131384337982	529.015680603395	310.491878776404	108.353999015986
1899	1899	672.128818004483	527.115431632488	326.030368864099	128.27592033457
1900	1900	675.788399178345	523.701414672518	345.202703170939	117.634398408167
1901	1901	671.486473761681	522.838658967338	375.614887255482	133.225387678414
1902	1902	671.046511057654	522.89555034091	360.62010932464	109.241728247605
1903	1903	671.02803885971	529.466068035329	335.887712876577	119.233825741269
1904	1904	673.170148832592	526.190227271532	336.966411317735	153.033046894817
1905	1905	674.231581792374	521.926181061743	373.022923883691	91.0084506235394
1906	1906	676.73698257969	518.755234136752	347.655833452983	164.038704272748
1907	1907	674.442315488879	530.483330062588	337.077155622454	149.082639047305
1908	1908	668.933404557087	523.981292520736	353.174221303795	131.72869358084
1909	1909	672.042135511962	525.711946569211	353.946129009942	142.566135030873
1910	1910	670.955541158523	523.277353197792	334.632973001398	146.314061291104
1911	1911	675.879720168152	523.168777987903	372.983140996316	124.932659465468
1912	1912	669.097856910923	520.270515233075	318.305613702347	127.486558296314
1913	1913	668.820197683872	522.852275509546	349.471835634473	136.267438653045
1914	1914	673.695081183583	519.716767584882	335.865092710275	128.464497809709
1915	1915	674.734475042331	515.805310811154	367.870024395373	116.290017969184
1916	1916	671.037723917923	519.134298955804	366.012482607771	108.21999843898
1917	1917	677.799984026334	528.145383768955	355.32716789199	126.336881588527
1918	1918	673.739583739694	529.574162609539	355.438883196651	153.182712526582
1919	1919	671.240501201261	520.627773324381	343.631454931851	130.645943877483
1920	1920	670.716512897608	517.541269288936	356.448316748386	146.276228011819
1921	1921	669.639712397336	524.476358621703	342.846060848234	142.882224889943
1922	1922	668.646528138537	522.949903094824	322.972736865667	108.099290176564
1923	1923	667.547213152922	523.379324771397	356.425958381198	125.006992384561
1924	1924	672.159920632411	522.886356573047	340.738428634192	135.412119360437
1925	1925	677.289839838247	523.983131884326	361.830411437364	151.558918083182
1926	1926	672.572485007513	522.344545762851	364.533934832327	115.857268023608
1927	1927	674.297332984474	525.243285346497	337.459239958573	143.400535266796
1928	1928	668.714243494886	526.441865005189	372.888479127231	126.329632777042
1929	1929	674.132523529503	523.433428819439	342.388275213473	131.973754335917
1930	1930	665.527459050309	528.521252373832	348.41627762037	129.396349585634
1931	1931	671.238016608722	518.10510998172	363.656410497007	134.44121734812
1932	1932	672.300548734077	520.579370533513	332.065443382005	113.676005560044
1933	1933	669.00205463738	517.438787950176	362.983188978252	130.720661047526
1934	1934	670.366862056506	520.216692781087	354.308227232838	128.631755982838
1935	1935	670.024389658015	528.239959039708	309.976210339881	156.426940430243
1936	1936	673.530342398535	522.667526808063	343.464141802948	129.349007000214
1937	1937	670.265678840557	525.43206607576	347.926092707055	151.53267454401
1938	1938	671.899456576535	525.014573839355	349.758578834148	160.868409788127
1939	1939	674.132071287518	528.94688760979	362.92319597686	140.268833017348
1940	1940	672.795924827205	520.879101839584	326.732229070025	127.103592593555
1941	1941	673.508272518563	525.779691041386	358.004242455651	140.075914924983
1942	1942	671.86273656762	529.676671820817	360.774492740055	104.956024067303
1943	1943	673.950540559762	522.125641626617	372.765263578623	92.8958381954175
1944	1944	680.41707818262	521.424444101694	330.633889370994	128.610527692389
1945	1945	674.370361738422	523.338692553251	343.377130149776	107.799329616834
1946	1946	673.404008244162	525.53114693954	337.349818011253	115.468763657817
1947	1947	670.322247172621	519.036309754069	341.600183556821	158.227509621785
1948	1948	669.429536903669	527.511606151353	357.647396820717	98.8648491616962
1949	1949	671.541926628166	522.198017697135	356.103754881576	140.000800789911
1950	1950	672.160979972134	525.815140115667	357.20116376783	129.872835590602
1951	1951	668.174446695859	521.101452444571	356.287168533332	135.448993367796
1952	1952	671.197455132645	519.094250430858	348.705714419041	96.9628230006448
1953	1953	670.599595367001	520.350679680269	365.211020941349	143.371404655531
1954	1954	674.819083620215	523.860454895121	365.02065676508	120.79107912005
1955	1955	669.539646831602	525.378514523719	338.321970197152	143.787291036435
1956	1956	672.193631528881	520.533419862051	351.094820699686	125.414314115952
1957	1957	673.76921831367	523.602608350443	318.526354097504	149.67432933968
1958	1958	674.564707003763	522.128808261099	328.954839282044	167.466621286166
1959	1959	672.395864095578	516.502756314777	349.132935555547	130.925145176871
1960	1960	672.729640322595	520.384422712861	329.975792489203	151.871424790966
1961	1961	675.739820660647	522.835250403687	361.198867696621	113.217628894801
1962	1962	676.129966161563	527.089532478335	335.213151124985	136.689396268335
1963	1963	670.488415060039	522.361293597219	336.711992637591	140.929653383124
1964	1964	667.476076567424	521.712173454466	347.084341062999	166.52854178779
1965	1965	673.242009462688	525.77964378667	312.057403207408	127.344001628199
1966	1966	674.341126240476	522.082891898854	345.272793781105	147.321075539266
1967	1967	673.013041544467	522.339474908933	361.480095248639	123.618006620165
1968	1968	667.03662043965	526.118231498574	348.176046053442	156.285226119055
1969	1969	671.652261811402	523.81938473904	327.402271642091	128.327507599872
1970	1970	672.007910377921	524.858096067409	335.907058018591	129.305516378331
1971	1971	672.165148034308	523.010665167761	336.22863860439	136.898528947653
1972	1972	672.757914833896	518.847987931446	354.623799180006	160.930095317356
1973	1973	673.887556485103	521.909064605664	324.586375797079	118.436710077751
1974	1974	672.53765439228	521.34103553667	340.328409351571	140.041623126498
1975	1975	675.224781172869	525.067859296001	347.127791249055	104.555597081074
1976	1976	674.532980556209	519.856495554719	333.842734274067	146.943472168752
1977	1977	667.215672790984	524.661704279471	349.249804363039	100.905366446354
1978	1978	668.878822967922	524.962846132947	311.546729043992	127.241700639875
1979	1979	671.655883651471	525.400455119302	318.701442783192	119.552324816352
1980	1980	673.150829544769	526.077723133139	361.757517366631	132.910639638942
1981	1981	675.145051776383	523.720096698966	353.191866550772	144.263476479188
1982	1982	670.872339674536	518.891712558024	327.772670467105	162.246664249034
1983	1983	673.862361899462	517.795108914472	340.391517420144	133.470806284865
1984	1984	669.076884232725	519.522637433245	317.316477881701	144.932125176016
1985	1985	667.950391195673	526.050288256313	335.136014190193	120.986244491536
1986	1986	668.070740433336	521.136389703116	361.895955542133	154.531985443225
1987	1987	668.635049020171	521.571374783484	330.937515250787	142.811803711166
1988	1988	671.068142170584	523.655864600983	328.966406453108	110.782510481907
1989	1989	670.848606902642	521.214930993796	331.900222118376	148.534807867895
1990	1990	676.141041346348	521.657237056849	309.597430489053	122.421085461632
1991	1991	674.128502048373	522.912281048448	322.149712514426	111.149295516048
1992	1992	674.363794275678	522.835883301221	323.373752304034	114.322109305615
1993	1993	674.397346632888	529.245480762433	354.227132741923	166.247175573837
1994	1994	672.571453917016	525.1631359887	353.230792303646	169.746931370664
1995	1995	672.182492672485	522.525945968092	353.657621070698	139.602215472484
1996	1996	673.084631218575	526.280006265619	329.404825387286	149.051144773352
1997	1997	665.205056833227	519.674337606273	372.036561942517	106.463285391284
1998	1998	673.201851798821	525.919597203047	344.24501619947	99.0915603738151
1999	1999	670.944145833354	522.308108262471	362.091882806591	137.006034944669
[truncated: 3,001 more rows]
