# Supplementary material for: Hypothetical Outcome Plots Outperform Error Bars and Violin Plots for Inferences about Reliability of Variable Ordering
Source: PLoS One. 2015 Nov 16;10(11):e0142444. doi: 10.1371/journal.pone.0142444 (PMC4646698; doi:10.1371/journal.pone.0142444)
Supplement: S4 File — All experiment interface and visualization stimuli code is available as a zipped file. (ZIP) [file pone.0142444.s004.zip › experiment_code/data/one/73.js]

var results = [[670.730262379741, 667.338202227728, 670.745136099888, 669.733679761258, 672.719999965532, 672.506192960405, 677.193088792729, 675.828147349375, 668.269675318001, 672.944950986569, 670.645513826273, 670.165737820175, 671.204599077342, 674.489742162187, 669.2122829207, 672.58692362567, 674.430229178645, 677.781046986385, 674.302646899024, 672.43357906411, 675.468388476078, 672.942996419812, 670.910289609278, 675.949164630883, 679.630962243178, 673.160718485006, 672.437008699811, 672.303895156625, 669.829395379937, 670.618052748118, 673.483541855166, 676.375513718366, 674.211017901738, 672.677183530577, 672.824169860611, 667.834599925405, 674.319792402205, 673.892702745527, 672.37358283791, 672.667779599316, 672.175164284624, 665.594521957126, 674.190059020049, 676.63066097996, 673.503776245573, 674.407527429082, 669.309735890648, 669.494739728241, 675.648848464523, 671.717037021127, 670.045313229575, 673.815348175312, 673.201089753251, 670.062147047308, 670.562304759923, 670.852962048633, 673.072086935087, 670.16309033041, 674.182240416228, 673.16675732762, 676.021344302999, 672.993866801991, 674.542305446882, 676.777703535175, 669.970920730345, 675.205749654149, 676.01382138705, 673.784978854352, 671.758038636937, 672.621059096723, 670.574472958158, 674.961501688089, 671.982498707863, 675.915161145564, 671.14851962058, 673.705257776914, 670.294236256791, 671.808533060068, 671.677966692551, 672.824345815146, 673.956056853741, 673.983429397677, 672.151978936046, 674.616061309252, 665.540800592628, 670.284016733331, 676.446272319862, 675.912884833428, 672.669275518879, 671.562347837024, 673.381516713378, 678.761944951062, 668.167813681169, 672.809577931402, 667.897349085437, 676.039800138078, 673.806195251398, 664.861241823384, 670.53782482277, 670.942853148552, 671.396648048989, 672.011817624278, 672.622130122924, 675.263744951202, 680.59378868471, 674.423024391276, 667.569147914884, 674.372502547109, 671.97776274247, 665.736753241914, 672.272379752544, 669.455144979961, 673.33587650585, 673.744860100711, 668.323996762391, 676.410598442401, 671.238710689142, 667.667795699589, 672.415536667135, 677.647807255678, 670.677215097144, 671.961136119613, 667.686493060287, 673.143643539823, 674.88497751522, 671.032184399904, 670.880853171602, 671.186923114505, 672.767800687223, 671.480331884915, 671.047120523413, 669.137235529819, 671.20748375518, 675.113818615899, 670.276239430721, 673.326802149528, 666.724266638416, 668.209317744319, 673.317744664334, 677.360996556299, 673.83489593046, 669.107748938459, 673.72230777777, 665.57633411483, 674.329084227545, 672.085893298459, 671.649889760701, 671.685454192746, 669.525326500022, 668.760292206082, 666.752417920526, 671.678580485572, 674.842810616964, 671.993369963327, 681.361040233345, 670.543031606154, 676.397764876306, 671.359019448157, 671.144667068485, 669.093692170944, 670.213771268211, 671.83068084832, 671.655522298549, 669.103994907935, 675.520917202089, 669.14717035328, 671.08579862779, 674.402762085032, 673.856715169482, 672.370473182995, 669.727964730375, 672.737908201619, 671.692362411263, 672.252168509265, 675.157405614548, 672.565045618367, 671.915569454814, 670.348208885112, 666.075765493027, 673.101451137329, 676.495330734219, 667.969366752499, 670.195794734581, 669.388642489837, 673.937648425639, 671.217285367162, 671.030428462114, 667.497051953728, 674.610136076262, 671.802914114606, 670.306171999497, 669.057018029315, 676.202668420943, 670.035333514019, 675.445042624846, 676.233854989483, 669.287771441612, 674.0800907996, 677.247855652289, 671.134731813989, 668.591494763185, 677.57932266829, 673.916097704725, 674.180602815554, 672.936055444766, 671.380097626933, 672.594197638985, 668.924332212673, 676.462098230234, 671.81041134733, 673.595608381983, 668.554236525948, 671.762926376004, 670.835802018712, 668.440289823615, 672.052046602571, 673.015299071937, 673.787605973052, 664.094675339828, 675.118956570576, 673.922160112081, 675.805302687323, 669.493024109992, 674.002264345648, 669.356887648523, 674.727741086296, 666.043717221297, 667.120950096555, 669.735329074331, 677.384462198226, 664.566195551255, 677.775589806448, 667.60469641158, 671.538595754118, 668.837954308584, 675.33202375161, 674.522375865931, 666.799424978993, 673.134605920469, 675.844538663488, 675.572528095986, 673.245136116916, 666.84568638798, 668.799075017425, 669.112844615125, 672.981237228734, 679.241673529168, 672.036979025317, 672.945614731112, 669.872693065295, 668.501781516719, 674.47056095921, 671.827355655929, 666.041218397334, 676.889918087897, 672.067075909546, 675.893439109353, 673.11147788602, 670.195221593528, 671.832035857926, 678.970117811159, 667.843718478517, 667.749769740031, 675.474884470177, 674.977339747227, 670.981149354226, 664.838204892769, 674.793183965309, 674.92401421049, 674.634064086645, 672.689056647656, 673.976884811752, 675.60362390717, 673.201782326405, 674.350387056204, 672.781639618764, 677.149346079703, 672.008991574459, 670.044799150268, 670.2485008769, 672.612734470509, 671.921096691717, 665.705730695822, 671.828643570664, 676.02735417229, 672.438727306247, 669.329473318887, 672.677827765105, 671.366873738976, 671.115347653183, 668.275350225292, 667.007708783934, 675.794810058136, 673.93043566915, 672.327570306549, 671.936708192393, 669.813217294055, 674.257282030495, 674.183607669009, 670.366324288172, 672.575886321686, 669.753169852891, 673.045484407635, 671.650739408033, 677.552932339282, 667.470756370798, 669.337215103325, 669.991395807177, 668.048721850196, 675.127307837381, 668.260996490024, 678.814249541903, 672.76010560643, 674.117459242639, 667.957881789011, 672.140309982529, 671.202657338298, 675.356527030924, 670.187203022933, 680.869265143036, 669.039718353005, 678.88498013365, 674.437881433131, 669.557815127101, 672.678784010664, 670.85573387784, 671.200046764702, 673.136389409672, 680.450588829025, 671.032612116661, 675.42931531932, 671.909657166106, 670.17733421762, 670.045161960491, 677.669434550282, 672.752311025455, 673.783328222367, 666.079900954028, 670.848255284516, 668.988401236577, 672.011115692119, 674.251381487995, 669.378930694642, 668.066465085259, 670.793099263251, 674.737739532688, 671.778499416438, 674.446585572854, 668.240905173222, 673.374264029824, 671.432406983591, 675.298669273419, 671.984511363802, 668.547031794763, 670.151201518101, 672.450708583163, 667.708515530011, 674.122744773543, 675.635761769898, 673.634037382207, 674.132832792583, 674.253653400826, 671.972884391475, 679.654567303012, 669.251996782414, 679.059587358083, 671.483311104428, 671.864141702529, 670.704888676225, 666.799254596732, 669.376618553513, 671.31064368578, 674.064017618481, 671.639141761521, 672.52547514373, 676.127347710469, 673.23687819151, 677.132138326164, 672.751621172078, 672.237970307261, 676.776447365288, 674.979971211645, 673.943214739466, 671.711301163617, 670.849686819844, 671.40253000702, 668.515326621501, 673.393272226787, 672.429631679435, 666.750294647036, 674.941640791302, 673.349029449638, 671.940599871076, 670.895001495522, 663.485534420666, 671.072388184356, 673.087021911341, 673.088720132223, 669.351064439374, 669.618650546505, 670.282619762716, 663.761022293274, 667.829929415969, 674.480735267331, 670.39296745388, 670.630485978483, 670.977505416758, 674.244432336387, 674.270696112009, 671.776669456292, 677.880015722989, 673.243329978475, 677.867745252559, 672.585436337587, 673.641740051281, 671.485465828867, 672.422662130606, 674.354223009854, 670.492811886399, 674.31133878563, 675.299993067028, 675.193488616122, 667.890905278856, 672.080976692848, 669.282652218188, 675.221534704154, 673.170155055065, 672.549229029575, 670.822847965786, 669.332193841055, 672.587775899732, 670.093328097234, 667.95634999205, 676.219707874695, 675.007056942136, 668.389523322968, 683.119735944628, 674.459414961722, 672.682574744788, 671.128373952583, 672.528610451325, 674.997625882835, 666.94159309888, 668.812248743581, 670.142037635967, 670.469612207317, 671.750289938097, 665.818734088947, 670.713007596227, 666.123480141726, 675.056119657597, 671.483099862797, 671.845346816041, 673.13991631049, 669.267391149403, 675.412771319272, 673.590559569552, 669.067410700287, 674.330461382936, 672.749940182464, 671.454456709413, 671.557162458304, 673.892704210471, 673.764217475793, 671.409448328393, 671.048922104685, 672.683674893358, 670.901535659792, 672.774647323925, 672.167464433569, 677.607460823018, 670.959638898133, 672.536130783212, 675.893546404343, 671.700633776017, 669.461004310108, 666.968463417866, 674.574404246217, 675.108971936577, 671.838825228196, 677.208284467632, 672.971968207169, 674.12079392728, 670.884249621078, 677.337334483821, 667.095672329101, 672.00003377536, 669.136404130871, 674.960063511434, 669.816078794214, 675.640291236158, 675.12893143195, 667.687025015045, 670.164890541365, 671.186668490845, 676.585530672207, 671.359481125109, 669.019870095414, 672.042504698447, 671.882921391414, 673.596667086643, 674.82430665562, 670.921928027592, 671.772122146602, 674.2234726332, 676.727449505738, 672.668543799909, 669.925991008774, 670.297216966676, 669.22763598797, 670.438631162363, 673.585170780922, 675.641418127155, 674.731657141403, 673.185822965305, 670.435199832951, 667.012073525619, 667.227999409297, 673.406597886984, 667.365182502416, 665.24372946978, 673.793654015311, 674.620167767632, 674.82794802606, 669.445028346802, 669.078988817732, 674.139790661604, 666.761400986634, 664.752233504009, 669.998360544993, 673.04183184838, 675.112791097977, 672.794315207249, 672.977326336931, 669.356971932711, 671.887017241954, 670.107529674281, 668.431313014046, 675.293485962924, 673.497963673406, 668.780841459258, 666.902491794174, 673.46809117087, 669.102344727525, 673.405009202843, 667.414953470386, 672.126278515697, 674.138618073498, 666.135304218093, 676.781596258041, 665.062963191972, 672.791780326634, 667.942577943928, 669.803310154085, 670.425270697761, 671.621732274054, 671.281574396634, 670.756425001193, 673.402625346355, 672.214935319223, 671.606074961449, 672.760233873112, 672.332577250302, 673.275436866844, 671.791951701194, 669.361768441766, 671.730326051718, 674.581894730803, 676.099427701032, 668.990987810049, 671.555109016508, 674.097538101723, 672.978790174173, 667.185543287427, 673.949217266437, 675.474362475785, 671.879321799752, 675.007288570011, 674.54095763907, 677.782873298645, 667.285980235903, 672.940230511524, 675.222905305421, 674.494643476563, 677.34099247422, 678.710386304158, 671.112984270189, 674.82363387449, 673.293033255915, 668.108926299645, 671.102016265555, 671.63176191588, 674.488939315914, 672.807825801772, 669.402669884677, 684.120748894198, 675.240181557785, 672.562830541968, 671.225187379807, 673.786011684073, 676.886374135824, 673.191219213482, 675.666048940651, 677.195325492662, 674.964333141244, 669.623812718029, 672.562215999197, 666.451497122005, 672.170757369078, 671.883851355511, 671.439737361824, 677.685952969447, 670.750552110462, 673.453620398186, 667.980424172221, 672.757372826928, 673.071422549692, 675.648365384656, 674.101289557926, 676.62611505977, 676.709291226158, 668.084750652964, 669.037404379854, 670.514531264347, 673.661035498469, 670.454507237366, 671.418993312115, 669.498628032579, 672.637492884307, 672.073224517374, 672.182912843342, 671.417200797937, 665.593958588612, 674.02252974746, 672.898800626582, 670.915985346661, 673.439221363096, 670.284895710022, 669.888692174838, 676.638154481275, 674.845450148819, 675.335177483164, 673.725050470416, 674.598035836836, 664.012796829086, 673.615100975643, 671.066061745374, 669.163109110605, 669.791661403831, 671.749566530469, 673.854177182751, 668.311662796825, 668.906533334919, 669.531436723737, 673.619009585572, 675.408793843521, 671.617777944495, 671.427330323139, 673.838644953035, 674.509625119537, 673.098890496159, 672.533311031552, 670.024797262188, 671.778756044884, 675.034276790997, 671.562352208917, 669.699763456267, 671.510076853812, 667.005015349538, 669.874890419131, 667.695998101782, 668.991423554454, 670.809852464396, 669.221480546456, 675.113610947057, 668.195235244717, 668.89090169778, 671.545251915643, 673.652760488357, 668.507320008884, 672.206417199216, 671.887570655879, 671.705154828072, 670.274488568935, 676.704960896666, 667.557395838241, 677.431808417341, 671.297945975041, 673.020396317782, 670.576462442344, 672.03019280903, 672.078067830297, 670.666433254736, 669.726675962698, 669.29189232266, 672.5307563006, 668.08897652824, 669.0186815431, 669.612862861658, 670.504275045345, 670.321919371353, 669.281744020481, 671.249803661044, 670.015787045584, 672.898506816766, 676.956020194476, 671.797958836317, 668.246753103184, 667.52743160694, 672.771913839607, 675.247296732318, 670.201101444475, 667.659846882296, 670.781239955808, 673.768359503768, 677.457437457937, 677.574487611387, 675.045167825124, 671.89470908836, 669.246654051339, 671.981919302677, 675.466214369265, 673.614413441391, 675.491848870469, 667.936534227367, 673.053004653164, 668.96906093221, 674.083153108607, 673.521094611005, 669.346395871054, 677.935672477893, 672.160424565985, 672.501826435222, 672.354717414726, 666.220958777603, 671.970636329178, 674.302100545615, 671.414188963426, 674.641942315597, 678.935575103165, 675.611591231581, 670.446324576366, 675.460111954387, 670.796721521782, 671.618474677928, 669.731352727533, 671.815973980691, 674.161631466618, 666.522879494218, 674.202261473954, 667.727114053744, 670.924669550377, 672.297181204459, 670.395531889577, 675.95812578054, 674.234839917519, 675.100684924249, 673.145193713795, 672.708382932437, 666.777530077714, 670.720438456544, 675.246351230256, 669.355699195996, 667.84866107958, 674.472051228977, 667.348601580045, 667.899431903802, 672.378561266361, 671.80991710508, 665.778057454713, 674.724245974503, 673.851032500304, 673.751291609507, 665.936296406381, 666.728768139204, 670.315104124491, 673.658914648753, 668.232564995929, 669.216707612065, 672.320323110279, 674.432662420172, 672.423134963396, 671.798204380756, 676.984060934988, 677.567999110001, 670.743340118756, 669.262374742416, 676.390408665587, 672.26639514183, 668.959754503961, 670.324046380998, 668.407381836512, 675.407620220775, 669.19744325803, 674.456021336919, 666.635210215793, 672.773413342482, 676.687739674152, 662.60829339521, 670.382553679086, 675.098281097049, 674.941510145057, 673.439038250096, 676.311206167759, 673.802391593864, 672.265745926809, 672.295200038897, 671.810003715745, 670.955531884315, 668.56363740791, 667.83900383208, 673.948101760054, 668.539865688004, 669.818440569084, 674.225151879604, 666.297998998424, 668.989884636804, 670.23408019344, 676.704270059064, 678.534097081325, 666.914966522543, 665.312388321451, 673.469019305627, 671.110575723467, 674.66978282992, 670.409546137164, 677.723708961126, 669.420785311196, 674.244588707194, 672.77016024587, 668.929572947683, 671.696587216615, 671.43082096097, 676.277717542499, 669.268128686957, 670.1964284844, 673.103415104401, 670.120594996561, 673.916901808802, 670.896137576801, 665.736872268922, 673.360371168511, 672.171938649629, 665.125757020197, 671.183857646446, 672.812351235666, 670.339225426481, 669.249885399685, 671.210999983688, 672.358417514791, 676.007990964954, 671.963503012494, 677.313362435834, 673.325769907716, 677.520543146256, 672.410910520071, 668.353738474979, 675.065457568252, 675.457451720251, 678.134360614443, 675.197106510499, 672.388913025962, 677.239675840583, 669.410030282479, 671.388460287653, 671.128656118558, 672.033881104731, 669.315925488895, 675.450629294128, 672.076097339001, 671.085764555607, 675.974674195138, 670.018118603226, 675.781904118142, 671.486139888371, 672.003281628661, 671.300441861974, 670.468045668521, 673.201197371545, 676.394625732823, 670.529909767981, 675.199588233243, 676.911998999284, 672.723634248118, 673.339129760315, 671.001518880298, 670.812587408643, 671.883017460584, 664.628249383633, 671.417428547809, 670.593148585482, 668.87971057112, 670.48590815237, 671.310615313939, 673.447794017395, 669.250225702719, 672.396057542984, 672.506436995813, 670.210775838122, 665.850411256498, 672.275313181341, 671.612527209265, 671.057172119339, 671.818613985865, 678.040410790167, 669.255230202775, 674.424712744389, 668.568183327329, 670.986697382817, 670.47770836116, 674.22849048984, 671.388035247283, 670.988438879311, 663.349158900828, 673.504973535196, 674.126847169729, 671.957728455155, 670.139576502424, 666.275358118957, 672.609548303774, 670.044323678801, 674.060482164595, 673.063325493962, 672.859589337223, 669.592262736715, 668.126967323682, 675.161750304306, 676.401100661819, 672.323529174742, 668.992514851314, 674.508275737857, 680.690942380946, 669.304224517656, 674.927371040247, 676.244791329364, 669.033674907615, 666.283450743903, 668.643526194456, 667.21311564996, 676.887739572267, 671.363951569854, 672.347383643748, 670.9316396272, 673.059497233264, 675.812170208119, 671.473007017069, 675.108043056949, 671.671152625856, 676.562025686512, 671.387390292862, 670.74329116783, 671.743943801742, 672.032298078654, 668.926299057258, 673.676983530418, 668.90456428543, 673.175502953176, 671.601627389377, 674.980401814487, 665.99775456442, 671.261720628409, 671.419815951833, 675.666929662839, 665.287912897054, 676.72484201807, 672.701487381068, 665.25565896832, 672.810375929329, 673.941688937906, 670.518440929978, 676.739191569169, 672.176515255874, 672.558937401192, 668.097964416581, 673.328093830781, 668.225052522975, 675.367190384798, 676.643020015352, 677.130611870781, 673.745520342335, 673.152525962072, 678.896682660813, 671.551584915908, 670.590866788806, 671.016362603406, 672.48140639557, 672.882955070121, 667.845776107044, 671.963226899301, 674.703447172202, 671.050344593381, 673.624978022357, 672.352588160181, 672.528647769904, 669.502466305796, 667.40499047763, 670.334924888122, 673.225031280446, 675.038650030624, 671.747335532173, 675.136290386554, 670.149559690567, 673.654544909936, 675.393874516937, 675.65664889363, 670.058865945156, 674.237044539514, 668.709040538993, 669.731534492813, 672.597344326685, 672.14602567989, 664.362998883309, 672.316592320416, 675.775306132286, 676.806349406415, 670.077299056675, 666.015309043419, 671.952297966774, 677.329226952862, 673.142153756272, 671.98233531443, 669.637354054551, 671.560259643306, 678.296150840672, 673.408051169075, 669.098383866414, 668.235605064445, 671.525951363391, 676.461009775519, 674.015767360779, 669.900540103134, 676.049715874333, 673.682342241666, 670.601451118316, 668.502684605957, 669.39816151936, 672.463999458399, 672.597632053412, 667.908136752467, 674.320645047603, 671.671641672649, 668.857230595163, 669.958207512845, 670.904191327213, 675.562224589482, 675.298938576416, 671.692475413876, 671.672665285516, 668.769962629411, 669.446366175932, 672.935050876492, 677.317261341341, 666.58243529991, 671.069886676327, 668.430470452658, 669.080742836867, 670.624894311186, 673.073626283346, 671.375373582786, 669.480762339245, 669.9262435363, 670.703225300957, 665.259700747725, 670.239411912497, 665.361070048081, 672.729545030231, 675.714066113506, 665.91772262786, 669.507855526246, 673.258175346746, 672.307506135015, 671.808359565422, 671.899503719444, 671.885900360175, 670.01610214493, 673.647001016382, 674.404360153866, 674.28681953684, 675.150551177039, 668.277004509612, 669.845744685943, 670.417014088447, 669.768201961826, 672.541045417507, 666.08701139526, 673.726353157784, 673.818825390641, 671.865700848636, 669.833539394845, 672.591671254965, 672.33035264046, 667.844845377968, 672.172638455743, 665.736676052239, 672.011647704447, 675.047202512856, 676.365150443553, 668.219290285971, 673.534307824762, 672.366770798298, 673.69693944365, 672.76448935529, 674.326328442171, 673.836368107, 672.460566651393, 668.183837237071, 671.400995907122, 664.531632486644, 667.026132731749, 674.114233757578, 677.028651570127, 673.597074088963, 674.599528750666, 672.431585028578, 674.586609110344, 670.753795288744, 672.453475806436, 676.075367429702, 667.302455302268, 671.842440047304, 670.565263851275, 667.73091358583, 674.366314954009, 672.068926477608, 674.701240101954, 674.056247358618, 670.773208936726, 670.628204575881, 673.321490937975, 671.600391502663, 670.643926950636, 669.420491474961, 665.894579816452, 667.761205286325, 674.918316562339, 668.032483128686, 671.298959625085, 668.064435268224, 672.42081571669, 671.929395241067, 670.827166538277, 670.371481722348, 668.872487465927, 675.190124778618, 669.572826561833, 672.431273371267, 674.937081616151, 675.843810101614, 669.704420097834, 671.634206719797, 671.762069677863, 675.020589066967, 675.95666896616, 675.895470699609, 668.083159892826, 662.263106959451, 671.982218265279, 671.299491850171, 678.933165203029, 671.197629024512, 672.800313947818, 675.42299301427, 667.531522897206, 673.147258985208, 671.494976268493, 672.626779498603, 666.389392923897, 672.165455885215, 668.932954934385, 674.083651406417, 676.158372292955, 669.953233997125, 669.961446327276, 672.030115411618, 675.417840458194, 674.033398805605, 669.667267428387, 672.972649306806, 670.995047265386, 671.1718812123, 669.870784672292, 673.118599179793, 666.907476057166, 671.391003972269, 669.749817553368, 670.717087747408, 674.060805650259, 670.168067139834, 668.7659413846, 676.88381841274, 672.097638738743, 670.423551088506, 675.032543967876, 670.067229130243, 676.709099746835, 675.496932857141, 672.922055279054, 676.457397698623, 672.450533031456, 671.522031691704, 665.89912638029, 671.480290156307, 670.628248950029, 673.564500422863, 673.120520477293, 673.884658046529, 664.065198043589, 674.653285733587, 672.384498743963, 667.171247311226, 673.150619364271, 674.379499700395, 674.759684293488, 672.379129364488, 664.862763035274, 673.39050456788, 675.111527514569, 666.907229215339, 673.583848745468, 671.233385642638, 672.162486593352, 669.092994418633, 670.073744391053, 672.56719989337, 675.624766593471, 674.852505502586, 675.022485737443, 675.292765247342, 667.416608889178, 671.560738501822, 674.155813196086, 673.524489848447, 676.723061278687, 669.740819416046, 675.966442915513, 671.126990781542, 675.160188701261, 671.850833634946, 668.088970625655, 671.73622704546, 673.007397143813, 672.722056306075, 672.735038015529, 667.871320225435, 673.553388872927, 666.524595688562, 672.906680304712, 672.812811568663, 672.823950702892, 671.614013989813, 668.935469776674, 671.811129400501, 673.028279412556, 668.253919308577, 675.317348811151, 675.93821672244, 673.230423197244, 671.453191081662, 670.433133333179, 666.345877318937, 666.512311658894, 673.295274167946, 674.658038311871, 671.229371860094, 669.114575511145, 671.893246691982, 669.187665048043, 674.079080628522, 671.38185492826, 672.881864140234, 674.194000623879, 669.038937070237, 671.436430609886, 676.288039049472, 671.213577084275, 677.612972194133, 667.418888701489, 677.566751776461, 672.696200412229, 670.656299545989, 675.685342429057, 674.215278252239, 669.155866692395, 671.165977991056, 673.172324785759, 676.150181524577, 672.073721700627, 669.007533707797, 666.791678612726, 673.915215020693, 670.689741218373, 677.727734566706, 671.229861589599, 670.957907622585, 664.154071345828, 673.831093304289, 666.880169218321, 673.187994619248, 675.779136666976, 677.594197109051, 668.61773227029, 674.590971727971, 670.342959810662, 673.27833364454, 669.132080014983, 673.894872317292, 672.476595830435, 671.423413083709, 669.363569937558, 670.289418831934, 667.142915670047, 666.143915373363, 670.571687993007, 665.988293003938, 671.609010062385, 673.426481366846, 674.144507091729, 672.024888553728, 671.106126472727, 669.523174829937, 673.131621349, 670.552952832828, 675.523994635476, 669.367373827814, 675.306323849467, 672.519129302634, 673.8903568514, 676.045265501027, 668.739949749489, 668.93056882164, 676.419012353607, 669.146971991776, 672.542048664716, 674.290317767131, 668.762254432347, 675.048163091148, 674.424231970328, 672.287588619046, 671.197312971285, 672.276823331462, 675.181514900762, 674.807212256728, 673.560538110761, 669.303501578121, 667.769762115075, 676.330754403559, 669.64700108811, 671.817002520697, 672.841277116023, 671.848498601268, 674.268716182561, 672.523653279833, 672.254598005176, 666.398587620155, 669.186789049464, 672.851178661772, 669.539902807551, 678.366609005168, 668.706566500158, 675.287486435149, 670.966859344041, 671.837887297254, 676.12179057855, 675.581563051589, 664.088889010789, 678.650543620924, 670.78170388882, 670.230655883617, 673.143891385384, 668.673868929622, 672.387224402307, 674.822441891013, 669.609719417154, 675.702885050094, 668.959858105708, 668.649982579527, 673.000951185467, 669.958188394888, 677.783602630057, 673.389429666291, 675.498872289425, 673.778207218359, 671.182689172972, 670.688671094392, 672.177919623655, 681.071742089547, 670.001148937478, 669.769531376324, 673.095923646736, 668.875941856931, 673.710416013024, 671.607440662266, 675.548097311168, 672.272178441727, 672.982775798824, 671.369688439279, 670.692342432312, 669.429436508975, 670.550953504773, 672.310484759467, 676.751953872257, 672.65619165801, 672.403826718666, 671.822762458533, 671.186363856021, 677.434669486075, 668.588041166133, 674.165079947198, 667.578055536193, 676.54690497171, 670.292247194895, 673.287697495372, 672.641425999224, 668.010874222745, 673.180225160192, 671.488291622172, 667.155942811259, 674.134155111752, 671.26983951797, 671.960881365256, 673.819685145872, 665.410309756065, 672.59253925747, 671.081282214089, 671.56881044403, 668.355176058242, 673.133361547579, 671.232807805081, 670.421737902225, 672.333236601805, 671.523813924668, 673.648547913199, 672.924162514959, 669.807041188568, 666.270104781353, 670.310687575338, 669.675693045228, 668.465665084034, 675.130762193534, 673.402843400258, 674.402798654147, 676.474539595178, 671.67541755548, 667.851653336547, 668.316786113693, 671.851084756955, 674.797648404317, 669.176040191541, 672.797422445341, 668.764191481265, 674.311202114718, 676.621939993517, 669.414878105468, 672.584304284533, 675.676109203782, 667.97651464016, 671.856652526881, 670.311269754161, 672.575301655491, 673.326849689151, 672.017245822133, 675.578223463315, 671.716197133514, 668.51234496608, 673.593487332307, 669.484337430787, 670.478024270617, 668.971628445184, 666.922054205001, 669.779123461745, 676.233286442402, 673.423315902324, 670.181122964242, 677.000763782527, 676.827519608136, 670.909433797135, 671.835002341792, 673.267330926071, 665.870945572913, 669.610548966458, 672.924261075611, 669.922768930618, 669.746105324034, 673.621892117836, 675.224072887414, 669.396136414155, 673.2938844541, 672.751244170743, 671.753736224397, 666.089370437736, 669.352240565539, 674.143984094573, 667.400090344123, 672.201488331002, 672.426093020537, 666.724304000176, 669.922317873207, 673.834782224516, 676.245742998215, 675.979564886845, 669.333566035158, 673.736656900393, 673.184409265841, 670.731759809374, 671.708656222302, 672.278557365288, 667.530169504353, 671.655944257374, 676.800251054337, 664.936064002932, 671.684729845226, 673.160962874121, 674.668522733821, 674.773146462185, 672.40339515524, 676.088633667508, 669.338237130098, 674.462457790892, 672.381972473166, 675.952428421201, 668.400875824855, 676.858216438709, 672.541085324278, 673.490779811966, 674.780621102999, 671.065570651327, 678.276720060563, 674.165065516989, 675.552413500392, 672.088301971379, 674.9623689349, 676.207048664075, 667.751366567413, 668.49000853093, 673.527363877553, 672.251576228338, 665.414296942341, 672.906442659661, 673.904143056722, 675.241683966371, 674.464378675536, 675.181043959901, 671.623556443749, 673.404817921754, 673.812998156262, 671.930923445725, 673.324259539163, 673.727722255149, 670.615502549927, 671.114816640773, 673.494017541735, 674.838827911322, 673.124271334697, 668.902358559773, 673.453647200073, 675.516675548411, 666.801575007861, 668.199690605563, 674.078449523453, 667.388527987138, 673.58284886024, 675.75682612489, 669.789273321322, 674.81567601881, 670.920511793848, 670.854207888392, 672.859254956009, 673.212843717511, 672.251604567962, 667.662285068819, 673.844243126982, 674.255028742695, 672.642468921738, 673.078326261787, 668.828791298997, 673.624635714029, 669.851053491902, 672.764066114899, 670.653105648694, 674.151362355974, 674.349854204046, 671.133659617156, 667.720858821336, 673.46404410053, 677.623728930398, 676.341918674822, 676.609625836124, 668.584545061695, 672.466634509069, 669.501488993826, 674.121225168599, 675.02604331852, 667.205498467961, 671.425475774171, 672.710655514768, 675.183960668199, 673.333136736102, 670.657673949307, 672.489767164013, 673.996496485797, 674.621122287607, 672.500857390125, 673.161161627199, 663.432471496552, 675.911657152422, 676.121722034302, 677.364869070847, 673.219290419293, 673.409212518533, 670.015260726239, 667.512443209416, 674.176273340264, 672.485058927592, 675.477278131963, 671.194784191923, 672.507710467546, 680.3086123057, 676.741052138247, 670.918832067794, 679.614074492608, 670.824365758282, 669.764730111436, 670.943948945666, 671.792188611017, 674.523219379482, 676.637683700339, 672.903758891844, 666.201159995385, 671.955563292924, 677.239609405146, 669.368794469437, 669.793323810859, 668.591957239428, 676.356578034404, 674.536807641347, 669.88971745292, 668.775178397393, 670.935860771238, 673.080212498615, 672.15504838191, 673.552446466663, 665.741460068584, 678.190094917948, 669.594932485388, 670.352433471621, 674.45226612575, 668.897723652761, 671.564824010379, 672.067856648164, 675.698636091034, 667.295904477329, 675.44343440516, 670.138714983959, 675.604378746107, 673.683810334535, 670.225347479549, 672.824573547953, 669.690234785049, 672.745939959726, 675.576967570592, 674.98314398466, 668.103043025165, 672.435789693066, 668.296305249511, 667.319901358487, 673.144652990053, 670.717610508703, 669.603410608298, 672.888984259227, 672.052684665293, 670.127544467366, 665.920391741087, 675.98694176121, 672.446774217192, 674.907652364191, 672.64835465265, 668.770449002353, 674.257011322768, 677.430868065336, 671.478673900325, 675.432216025533, 671.950361391163, 675.425322152944, 673.267704432778, 672.651115407125, 668.76555091894, 668.432152484096, 673.715371801062, 672.84298942571, 669.040088448047, 668.307463169824, 675.262040403599, 664.500691483083, 665.958366076848, 672.513341084481, 674.395061242779, 665.755839727562, 675.278178273222, 678.626806772672, 669.515565845431, 672.756696203359, 675.500893300577, 672.803420909459, 676.767109068568, 666.974383093459, 672.754884264128, 678.679318363709, 668.788157389447, 671.625586861717, 673.691807386438, 678.043846058088, 667.834148432306, 672.787380221714, 674.399111921052, 670.218806680817, 676.41647457797, 666.916657510848, 675.53501413682, 671.568038138235, 670.384612241077, 670.729030771605, 667.462401017996, 665.625637375613, 671.373392002227, 670.537058779773, 672.493586697216, 667.118863427837, 669.925637424434, 673.143265989508, 672.60082273041, 667.49728639521, 671.766282210834, 674.579656890477, 674.475101347717, 674.241789969959, 671.753033310436, 675.32011960865, 667.83510608849, 676.704536579968, 672.881906349745, 670.822139360804, 667.372150277723, 673.208460414424, 677.306814490553, 667.061400266307, 670.969255290035, 670.809370166047, 671.728720451098, 667.948101928396, 676.64561680939, 669.676155026777, 677.739404321082, 666.995098921323, 675.285421236443, 670.290122893429, 677.131086615221, 669.587335467595, 674.968792090692, 671.1155673949, 677.697998399839, 672.385622111642, 673.857123386073, 673.084562979355, 670.771362928352, 670.987721826259, 670.983553906271, 668.017034810483, 671.886894112205, 672.331956177211, 673.620729655092, 673.269930660044, 671.688161017, 667.604057485252, 670.807958524832, 676.337015026253, 668.966195634709, 668.942883472825, 672.602209673215, 672.054397891752, 671.513204146305, 668.989636917266, 675.881298116051, 669.916470031969, 670.496550391114, 671.323884665456, 666.4827324116, 667.299222030024, 677.153184217279, 673.069649875766, 669.518410073019, 673.103557360718, 673.55174860399, 671.491590188867, 672.372998631439, 672.515150254772, 668.987226827628, 673.616147768565, 670.248912800671, 674.41632556654, 669.330756086901, 671.451325572949, 673.143495968727, 669.575246059232, 666.398412485298, 679.325234739586, 669.811321810185, 672.347399775819, 671.929943047483, 672.059885931241, 675.122299334215, 673.96475531307, 670.01698563116, 671.161706719205, 665.537374231234, 669.372230168579, 673.042483141845, 672.906719899426, 672.396372418255, 669.498080479484, 674.107527742291, 670.670392588781, 675.671341166045, 673.377564979146, 672.317879473645, 673.612720841783, 676.569820308988, 675.586092251305, 676.82805437862, 674.029614140047, 665.702572371797, 668.821577573864, 671.254539193078, 668.282689097641, 669.366545987396, 668.210205920091, 678.518446881483, 671.130525584467, 677.21476353824, 669.581027662937, 670.349633616353, 673.620161595086, 669.459667717494, 677.569769162789, 672.91915339022, 671.970717126379, 672.16664511585, 667.153553209538, 674.607887397893, 669.578171877388, 671.850509200518, 668.660032831349, 672.848425545611, 670.875721548994, 673.017291050847, 669.44638575191, 670.46033192919, 673.821316098515, 672.207120760891, 673.335105279273, 674.51113888759, 670.523919231765, 669.117608450471, 671.878174643004, 668.786610277111, 672.127290556455, 669.485575688225, 670.45016847663, 668.504472212697, 669.516941942067, 680.207720683719, 669.256769250476, 672.802536066858, 673.21786362732, 669.760310525325, 674.377184158622, 675.124356422236, 670.988369920815, 674.066038357217, 673.702654504809, 677.609014866798, 672.892716864438, 674.656882256989, 677.254399012715, 673.061450647996, 667.745389282797, 670.221678586086, 677.267184658385, 677.581519895683, 673.009380168136, 668.966891225817, 670.506268107341, 672.432450558415, 676.03046775057, 673.046725361698, 670.428939506163, 677.677473406103, 671.311810178723, 678.131384337982, 672.128818004483, 675.788399178345, 671.486473761681, 671.046511057654, 671.02803885971, 673.170148832592, 674.231581792374, 676.73698257969, 674.442315488879, 668.933404557087, 672.042135511962, 670.955541158523, 675.879720168152, 669.097856910923, 668.820197683872, 673.695081183583, 674.734475042331, 671.037723917923, 677.799984026334, 673.739583739694, 671.240501201261, 670.716512897608, 669.639712397336, 668.646528138537, 667.547213152922, 672.159920632411, 677.289839838247, 672.572485007513, 674.297332984474, 668.714243494886, 674.132523529503, 665.527459050309, 671.238016608722, 672.300548734077, 669.00205463738, 670.366862056506, 670.024389658015, 673.530342398535, 670.265678840557, 671.899456576535, 674.132071287518, 672.795924827205, 673.508272518563, 671.86273656762, 673.950540559762, 680.41707818262, 674.370361738422, 673.404008244162, 670.322247172621, 669.429536903669, 671.541926628166, 672.160979972134, 668.174446695859, 671.197455132645, 670.599595367001, 674.819083620215, 669.539646831602, 672.193631528881, 673.76921831367, 674.564707003763, 672.395864095578, 672.729640322595, 675.739820660647, 676.129966161563, 670.488415060039, 667.476076567424, 673.242009462688, 674.341126240476, 673.013041544467, 667.03662043965, 671.652261811402, 672.007910377921, 672.165148034308, 672.757914833896, 673.887556485103, 672.53765439228, 675.224781172869, 674.532980556209, 667.215672790984, 668.878822967922, 671.655883651471, 673.150829544769, 675.145051776383, 670.872339674536, 673.862361899462, 669.076884232725, 667.950391195673, 668.070740433336, 668.635049020171, 671.068142170584, 670.848606902642, 676.141041346348, 674.128502048373, 674.363794275678, 674.397346632888, 672.571453917016, 672.182492672485, 673.084631218575, 665.205056833227, 673.201851798821, 670.944145833354, 669.56455358553, 667.763989012454, 668.488674554186, 670.985963499826, 672.755458743486, 672.352568752887, 667.613933964907, 663.653855847066, 672.12409937384, 674.437997133037, 671.424364763076, 672.599798706334, 677.644562405596, 675.762606284772, 670.179202235306, 669.635070679594, 672.42078516591, 673.933494699687, 670.167079294898, 672.672230899521, 670.125174041222, 670.1417371087, 670.374449402796, 672.188893627619, 672.832841989493, 674.0650971156, 673.671233945516, 674.293156699024, 669.260935576952, 678.910634280677, 673.232478625134, 668.682279739488, 666.454934480054, 668.201176826505, 674.349291489513, 675.784036570534, 671.202477870879, 671.17911081785, 674.65586474462, 672.86271786511, 670.514583748042, 670.094701089735, 663.813934616761, 671.165657358128, 675.231946287048, 677.514039592181, 669.564385711754, 670.053001367115, 672.974004209766, 674.097731286903, 676.134766460655, 672.192901772975, 672.288083055628, 677.197052492349, 672.578781205151, 669.510432837554, 672.513261688903, 670.453999336046, 670.82450122934, 673.408551866994, 669.270806951612, 679.039217523331, 670.070523445674, 669.134388507759, 672.283095480544, 673.113145151856, 670.480169449128, 670.684087981694, 671.249098641095, 668.315170423074, 667.657872079711, 667.789962517701, 670.672326075802, 668.943490574001, 674.393987700503, 667.218153908127, 668.756733555698, 669.874364112214, 673.221685410636, 667.722614646671, 677.837376804867, 668.583424391245, 678.460074779469, 666.618555670822, 670.630741908644, 673.473892665374, 670.062912209993, 668.628124226779, 676.719960036851, 667.37934276356, 670.118999601102, 670.973185238446, 676.797175140871, 670.563854432711, 674.288370797031, 674.244693562537, 668.455804501285, 672.803161790938, 674.56889964753, 673.962760514492, 673.866439558168, 676.303654519845, 674.379198218795, 675.421047411506, 674.311897395009, 673.776732240887, 676.755734659941, 673.965719715369, 674.80072115799, 672.905014383705, 672.124123545617, 676.483196887138, 673.930146301211, 675.998232529636, 671.848784365116, 668.746468307629, 670.039018157722, 676.241290583817, 670.130130984202, 669.668473288195, 671.97912312126, 673.74763364291, 674.083775317373, 674.806173243048, 670.597081330644, 670.411380195631, 674.224093374225, 672.885865168979, 676.798804121965, 674.054871200458, 673.491925301939, 670.4651965143, 673.932783384116, 673.911848413651, 676.504906725203, 669.884080925101, 672.55551391295, 674.736262051193, 671.658439049243, 671.77042205181, 676.465353207301, 672.923963388825, 676.540793690491, 672.862440159903, 667.026455352805, 667.785624770969, 671.928908813852, 671.782345244704, 677.248014610409, 675.577088431507, 674.037050826323, 674.442458204397, 671.296486138367, 669.564482445141, 670.492595973467, 674.801113176109, 673.411196744723, 672.966234323513, 671.225088195457, 668.75048324764, 670.775615908722, 675.113656864805, 675.038172656773, 673.019360543017, 673.542108475786, 671.711142692414, 671.14610350691, 674.352955690453, 670.809797389689, 673.557342472337, 675.836799533266, 672.306794446864, 676.092368177832, 671.550038695837, 671.387129429574, 674.73586937289, 668.845913511013, 675.16678531017, 673.497305426128, 672.496972556995, 670.559148375082, 674.358291671389, 675.238272869762, 672.891934326331, 677.272880939696, 669.897953887085, 673.50434412538, 673.698595584822, 669.469141120167, 674.613452094862, 671.58262936828, 674.287212150312, 674.214048763951, 671.872552453011, 670.992636780041, 675.092590989496, 667.276442738257, 672.619687888684, 668.277813571867, 671.958641539698, 677.080852405052, 669.638367612945, 673.772131633094, 668.885409637806, 671.010125560323, 673.568632096376, 671.434112391699, 678.097939934432, 667.540049507094, 681.072131281636, 670.770135806525, 675.611951384566, 675.468331753119, 672.988908734858, 673.281718303215, 678.461277225449, 671.172021001421, 666.419197560948, 671.085480422446, 672.144995270121, 674.30349013719, 673.773694015027, 669.916926453334, 676.273907291155, 672.633607058276, 673.847817316841, 674.817795479808, 669.516445941302, 670.874661350355, 668.405123207393, 672.300631488308, 666.45448573123, 678.584307585364, 669.053218724711, 670.358135405601, 672.131560876908, 673.460573458968, 672.573675013555, 675.664899950425, 673.550062839409, 670.443212172147, 666.050232182301, 672.523051246318, 677.345277548915, 671.628109072458, 670.467245283879, 668.843744772175, 670.878454456523, 671.725953757158, 672.266629222935, 671.648047840771, 664.041368803431, 672.666421520049, 667.247221430559, 670.072711894617, 670.676848169725, 676.397549960217, 670.819498326744, 676.793823594221, 672.83576054187, 675.006338290578, 667.815267347556, 673.218056961384, 671.713783703762, 668.760572806231, 671.710309370481, 670.573321203275, 670.886614658465, 670.341218825419, 672.178673967443, 673.805557239286, 674.670673754697, 667.170283782706, 672.048800542526, 676.233701053098, 673.110047904398, 673.303552406706, 674.335197411786, 674.502968355238, 669.543289881822, 669.080350655742, 670.797016006663, 673.774745538388, 672.78000378753, 670.449812465896, 674.53222537757, 673.449437956708, 671.54847825531, 676.03032046643, 672.341443308687, 669.567077762619, 675.176215908003, 672.704965844591, 669.302139523636, 673.055687285954, 669.030933018835, 671.534281712849, 673.63428302849, 670.202663350871, 672.423979485746, 672.300923551791, 673.999897592593, 675.899288872703, 673.287118301455, 673.821271355295, 671.397467598166, 673.825525057176, 676.154727752315, 673.283563349481, 669.449089151594, 675.346060319577, 672.544097579275, 673.162081366807, 671.407983057671, 671.500724405667, 668.142815368342, 666.785951437709, 676.404462051193, 674.81895581701, 669.99486033771, 673.95317125361, 669.893076616086, 674.648262463781, 668.848272845482, 668.760867736048, 674.240351105081, 674.735710869705, 672.584238772589, 670.876330806326, 674.463214566987, 669.402099825977, 666.105016766318, 673.953687255079, 673.146226501777, 670.310006300132, 673.837100877623, 667.180795285216, 674.699087475009, 671.878216353265, 668.74073846006, 668.913934578466, 677.464552757981, 677.787389918358, 674.405722435116, 666.31356732422, 670.952422150262, 673.372043085499, 669.322006088753, 672.37296614543, 670.908456127726, 673.472228127351, 666.438008904658, 674.607502823979, 671.105116325289, 673.801605384023, 677.513885686315, 667.21068432325, 667.151364112661, 672.647767049511, 678.004875357451, 675.232752327882, 671.314647636004, 672.148461993382, 677.528793697245, 668.209798209298, 672.510792690214, 677.128527707573, 675.674531228991, 669.854463158, 675.677466482898, 671.629891116744, 676.150527439386, 676.216982142937, 669.823586387724, 670.205734655804, 668.458873963353, 674.824128007016, 673.919608481575, 673.430470640415, 672.513452894651, 670.224627003145, 668.779275231532, 674.886433489597, 671.546451794273, 672.538725326655, 671.686121327236, 671.06538736739, 674.102512943583, 669.861639253323, 671.560272981276, 666.171327454291, 672.189511771147, 664.467582610267, 670.832520753484, 671.805979496946, 673.361826563204, 679.98714970892, 671.570030532085, 675.331694490015, 672.143509568367, 667.550532633744, 673.001880030568, 671.745071338837, 675.558182398558, 669.239422249175, 672.508048119562, 668.47494244128, 670.12369984388, 666.821181078473, 669.948460441214, 672.834609408304, 671.352441631486, 672.72525196084, 671.756259105811, 675.498345195685, 673.914628426851, 666.62416071852, 667.031982224446, 670.746813154737, 672.215143645646, 677.091501876735, 667.433605869127, 674.292653177603, 674.164587075465, 672.801348580757, 672.116616465065, 668.720121671547, 678.795760588956, 673.623044984318, 672.665593059016, 669.796335912528, 669.255627583082, 671.993541360249, 668.533996124597, 669.562982504331, 670.891427064564, 668.062843307306, 669.800795981962, 676.334309431783, 668.010029564526, 675.106642534486, 668.070276451566, 672.042690725917, 672.45554854745, 669.72181861872, 671.721803648966, 669.614987154958, 671.82862045701, 675.763548205778, 678.641246883583, 665.2978446435, 669.480200254029, 673.381885510138, 675.263489263779, 673.762505623685, 669.613695356695, 675.984343487129, 668.693795973862, 670.787670362968, 671.822157568081, 669.808357262198, 668.23523205011, 669.510089752269, 677.064803434317, 671.406122257672, 671.915493022533, 666.341239213352, 668.876469965483, 674.543824701311, 675.649531058076, 672.882267058875, 669.788430428085, 669.854826423653, 673.734022305708, 675.361214969495, 674.333441964012, 672.70449083285, 674.334680896104, 675.446543196781, 665.937359288905, 673.853320576843, 672.793948447628, 665.593025777222, 672.015862645436, 671.889407971173, 669.471678260458, 671.450830646864, 667.664413960629, 671.705441364461, 672.990304179998, 671.896838850087, 666.735055823926, 676.624150692039, 672.263512628549, 665.142723616417, 668.616473786556, 673.325719251596, 666.560278428301, 672.29089900906, 676.251760440516, 672.874851206275, 671.115803768714, 671.084136273574, 672.809217359901, 676.277068369356, 672.615914509379, 669.863488722005, 665.059290495747, 677.624696336387, 670.804462049921, 667.797375301909, 669.102196687467, 673.388745491646, 669.256639529014, 677.929846751243, 678.270836795514, 677.750780964882, 674.538828481049, 673.501919175994, 674.078345356376, 672.641613704436, 669.753609132426, 669.842373209386, 673.998442285345, 670.707787524712, 669.940629155661, 674.732150912474, 670.980097518878, 670.803303649417, 666.922938577535, 675.207991440425, 673.814429552151, 670.748051134539, 672.09122170409, 673.73768252149, 667.572558366701, 672.960653836417, 675.521316675986, 673.626695021669, 673.710191050389, 669.603999575314, 668.226264088246, 666.676148302353, 671.920652201307, 675.673942500904, 668.552780030936, 668.594806452114, 673.9396410846, 669.89228956335, 674.266607097091, 669.441420863215, 669.857604739969, 672.662261531124, 669.999613357306, 672.511703172069, 673.057634756839, 672.838592142561, 668.651917516424, 667.794258603291, 670.475953146258, 675.471509238414, 676.093870086897, 673.399098552903, 672.386534985058, 672.404110451841, 673.853109111426, 669.766597713483, 676.57510687567, 672.875623651048, 673.056711764998, 670.623524135061, 671.671219427967, 674.660622046058, 673.510922160537, 678.270999197456, 668.424904327622, 673.412957243174, 667.636141285249, 667.043558667243, 674.426964332185, 665.985361389083, 679.527500883815, 675.998146981321, 676.572094882477, 673.264236626241, 676.907501520482, 670.512298304306, 677.439999676414, 665.178093711738, 673.797290789165, 673.804262175992, 671.861723921207, 673.0475756098, 677.483436147046, 675.380120890199, 672.359811914387, 665.225377587718, 674.655572468481, 672.792630242033, 671.964361482896, 674.234598046145, 672.463402778437, 671.12679464795, 675.268685271462, 667.036166692164, 673.728079531962, 674.139144620066, 672.108664723355, 669.33413293169, 672.466175909086, 676.680234814984, 670.290972489535, 674.45579021308, 669.900421624117, 666.899023228061, 668.704444201509, 669.358647436478, 662.171918459898, 667.541583148032, 671.033131031294, 670.870960225426, 677.003919865377, 678.038761225539, 671.064373182001, 669.844235188266, 674.271169442935, 675.277968275755, 671.083734702853, 675.391180355539, 674.289586417685, 665.771565957959, 673.732348305448, 671.949044713963, 667.925135482693, 664.937273147178, 670.564090804856, 669.573940405327, 668.555745118133, 672.060385009761, 667.220152469502, 673.568057711535, 674.067765279766, 672.910664644011, 671.98841482648, 667.089864871746, 670.773721556903, 669.448812521688, 669.868374178808, 672.007787426335, 667.676214078377, 670.402097469934, 672.416642861376, 674.204351180024, 674.628587964888, 672.993493356208, 671.754198347345, 675.918143789699, 668.564953514626, 670.753233828337, 668.163288599932, 671.77373147043, 671.378903926725, 672.948074700679, 673.726471592962, 669.680590269286, 670.465863579353, 676.042960688554, 679.027915930945, 670.007652401415, 670.533996758571, 668.95274748689, 665.849966965203, 671.381408631334, 674.061180059695, 672.526282294077, 671.677522840548, 676.412896479768, 668.993883131685, 672.066104878785, 671.33868541355, 677.825750684501, 668.809377736075, 671.486155312154, 673.762116481778, 666.970162839043, 669.439100890655, 672.888504035511, 670.484775368206, 669.539247650216, 672.100530797181, 674.976950292894, 674.738797714392, 673.464989974936, 674.167621429738, 669.94068468514, 674.006310549437, 671.888284636605, 672.264592961588, 671.8019478615, 667.463674358839, 672.570965756813, 677.625185648089, 671.628888750487, 675.456079249683, 672.592142581608, 674.24116828846, 673.353949032635, 672.616232523912, 678.231284640423, 670.77778014395, 671.499938528807, 674.692093457138, 670.872587341452, 680.290324475371, 676.093528648222, 667.232076695258, 673.027665039575, 672.666462157482, 670.253114358421, 674.359676186552, 672.550713320929, 672.233540408684, 667.942276183012, 669.690943819545, 669.962140626862, 672.354350774679, 670.301463457672, 674.107459198877, 669.499092289201, 675.009754731797, 673.185964627951, 664.598902624016, 673.049092010091, 676.792569411479, 674.794071820706, 666.88687237432, 671.365344866142, 671.564839419694, 671.666570095506, 663.514221511085, 675.629658019897, 674.060977720844, 671.157894017529, 668.93567552387, 672.452282814365, 675.767650906034, 672.635848692971, 671.977523727191, 673.681327053558, 671.116519295328, 669.32728358132, 670.198902440618, 674.75826378501, 671.399911703196, 674.782736617196, 674.902385421646, 674.339482737688, 665.750251999284, 677.280877879918, 668.673173022541, 675.334895721482, 672.955822243934, 671.620600461698, 669.99818356451, 675.113269342443, 672.586616282515, 670.688136821126, 670.337362041033, 671.010449217307, 671.177308948314, 670.095721770217, 675.970336204794, 671.74031392853, 667.366793548784, 672.467794324064, 674.636920591369, 673.365416895815, 671.881120230252, 667.025259813133, 667.010333037566, 674.630979754643, 674.332920293432, 672.224066308658, 669.648356436198, 677.300362415596, 672.84979667239, 674.820183178059, 672.851386235403, 676.833108641725, 672.609413402899, 676.014597983594, 666.040201363329, 669.961243372431, 676.502173214656, 671.399660099212, 674.583964478637, 668.029011970612, 666.779870287013, 671.879199914275, 675.093613006357, 674.240029418072, 668.026908193445, 674.882762330237, 668.693441618481, 675.345742330132, 673.827627838434, 673.473913452796, 673.659124801112, 670.213223453837, 670.700863712409, 671.384847690057, 672.448320920894, 672.894746933221, 670.537765717064, 669.692663430576, 672.949419032788, 674.477970587643, 673.142556122979, 674.720445258715, 676.980987554383, 673.959402765564, 669.786966686306, 669.45407610844, 671.378588804018, 671.327382364923, 677.738899956682, 670.503075697987, 675.757676023049, 669.823059995711, 673.802184916637, 673.256840165795, 673.995993764098, 674.695670353983, 675.663281751796, 676.145236017114, 671.695857781377, 669.88158516084, 670.82294687325, 672.279567695277, 672.659985288915, 672.573187481756, 670.878626280176, 672.120292546354, 675.308920305002, 668.684620818403, 675.659954542708, 672.200052506047, 674.208549258892, 673.212319160874, 669.927907534715, 671.21557773094, 673.133326034109, 673.333554713041, 665.813490430127, 668.820694918563, 673.408229161652, 670.108670551919, 672.276432797678, 669.222909823256, 675.921110740657, 667.659578122468, 669.102008905202, 674.962090593697, 673.581590547204, 673.251453420955, 674.10763216227, 677.766599801491, 669.212157149792, 672.946022320223, 675.082798681106, 670.158551166438, 670.237348757828, 675.859843836115, 670.644852007049, 672.960492607158, 674.169860793398, 666.171510134944, 668.749643551801, 673.511331424852, 669.358781047155, 667.25872751025, 668.939767245068, 671.301763493307, 674.625672652766, 671.475435467665, 673.010330861713, 672.949334588702, 670.808621425175, 677.307216101418, 670.126285918641, 673.065361645094, 674.690150594898, 669.631464459012, 669.92254272409, 675.246901237032, 671.346024480399, 669.325196569375, 671.961403676737, 670.00834149199, 671.67975694977, 675.639228033108, 673.335568895633, 675.348190418511, 675.705772559023, 672.000105265097, 668.630930323609, 671.883281862678, 674.295576553446, 672.782844184503, 667.213529375274, 671.952915680305, 670.876603881799, 674.139748727314, 669.92528153482, 670.772601782834, 670.262398438978, 679.994040968066, 668.618758187726, 668.637546251064, 671.264029657792, 676.473836228573, 676.611559472319, 672.638470874913, 670.520126521335, 673.296866457922, 677.599621609557, 674.846188989932, 673.386366643334, 674.720976340902, 672.915319643793, 676.5436826203, 672.672969529919, 671.267710198705, 673.789610538955, 671.619720896741, 670.599791581176, 668.569202373203, 672.307835597448, 675.09265607485, 671.686608483789, 671.834369892644, 667.752516152738, 670.507079686385, 669.221328671566, 667.227399385353, 669.769220629992, 672.467451107589, 668.457398771043, 670.825456530339, 672.225423272083, 670.916310726645, 669.372631447341, 672.014051370557, 669.598387136861, 672.525782599314, 677.682079598332, 670.843203009091, 668.390909130296, 672.088360830382, 674.235352067863, 670.532058785654, 672.570159501863, 672.80593158553, 675.179238571093, 667.761229318386, 672.87193742929, 676.966415176508, 670.689924723344, 674.969671658665, 670.154263387662, 668.869232515141, 673.254664729638, 673.372948078596, 668.054685296687, 667.717875689495, 676.652161780051, 671.779435845006, 671.491408727493, 671.766286682976, 671.734858310503, 676.107528405656, 678.203018178415, 667.058509757875, 669.840971100524, 678.330933452229, 670.744628056454, 678.529366785023, 669.365489407978, 674.982621117165, 670.718352945774, 675.276065766839, 670.644657702717, 668.238565121783, 671.060587729958, 669.293860341661, 673.530073988362, 675.000793985944, 667.613278464634, 671.291036187725, 670.608303159685, 670.63419184551, 680.302168966087, 674.359675511002, 675.462829772122, 665.915721780575, 678.610339148583, 673.897310884099, 670.837691515872, 673.477650712146, 667.720798062347, 674.139290678578, 672.206113449091, 675.17218285954, 671.596253348226, 676.900944302129, 674.917421505635, 676.336937991917, 670.631578209852, 674.215178330666, 678.508810811426, 673.281334013411, 667.559230484861, 673.517315088439, 670.490128402843, 674.288701571124, 672.067911069628, 673.495538304473, 667.771076964199, 672.537659340223, 670.949531806846, 670.544597253165, 671.392860867799, 672.436472868943, 669.085320296198, 668.563567478747, 670.703552685924, 672.176768143036, 673.778720570957, 667.32958696624, 671.856800958035, 671.657396945721, 667.170836825492, 673.340882221555, 667.902689966416, 673.818125170961, 671.944992810504, 671.664619140121, 669.392434012846, 671.768164878866, 672.259640596963, 673.760505179334, 676.528453145991, 672.528697319068, 674.091002668286, 673.210351891869, 669.310726915937, 670.128037840529, 676.733494802631, 671.286775938262, 672.520404156624, 668.205967413476, 668.984355586688, 673.580811937307, 676.821972380885, 668.015716592769, 671.986720574177, 670.531621604606, 674.120129253778, 666.835048923303, 673.526281108782, 670.495171156483, 666.045966225612, 673.56026946173, 668.840606746708, 673.865699569724, 680.843135517479, 674.392082807673, 673.517719641673, 667.803339589819, 673.557568652938, 667.362337002566, 667.894933795705, 675.162544754682, 669.218195947748, 673.323507602821, 670.352731214512, 671.884015256218, 669.596127503865, 676.55041422027, 672.442970267168, 671.547275837042, 670.951201348115, 668.618452181241, 676.684054712063, 669.08749806369, 673.214256305169, 673.328380420868, 667.53709024059, 672.037621854585, 671.917648954676, 669.225665972102, 666.508312939113, 675.422281431599, 670.7353366425, 672.045533879574, 668.412944091729, 672.909850678941, 674.032479478922, 668.726344240102, 672.211764810223, 668.201297927354, 671.787759222897, 673.083447574312, 672.771338287976, 669.404737720644, 675.455028394277, 672.352216247728, 673.222669666759, 675.075356168733, 669.73183289464, 674.79755607684, 670.026238938261, 670.2750089711, 673.592405445217, 669.661249331541, 674.69427443789, 673.528072907594, 670.731443070328, 674.234394922364, 669.597363422702, 667.154303515967, 671.690476203488, 674.144748721492, 674.48349185671, 669.349195998718, 673.668282241208, 670.871776702655, 672.662996132954, 667.800026415877, 678.521215448048, 673.783807930457, 671.729333696173, 669.273102069095, 670.947206265041, 671.339313518852, 677.451899381437, 670.206622441385, 672.632672818603, 669.632097445314, 672.75112116843, 668.540645125593, 676.294209629025, 675.592765265261, 672.049110433892, 672.732022924474, 669.538152354202, 671.737243636461, 674.283038562834, 671.593665314488, 667.358689491889, 675.757863420119, 674.227108472489, 672.63931843865, 674.357288362841, 672.078286716775, 671.495734478291, 675.141939127634, 672.978803582061, 668.219143575944, 668.997145215861, 673.072482315167, 674.98322551134, 669.228087979703, 673.259604454997, 668.619727696161, 675.439256555394, 670.077738065683, 673.141542753125, 670.501996744966, 674.351263436549, 676.877128015441, 676.587049632522, 677.749830631505, 671.608036887404, 671.022946917394, 671.609380457863, 676.019342202095, 667.24634504183, 668.843472176132, 672.806786126156, 667.971016728656, 671.789278051488, 670.022987521328, 667.289666380451, 674.66996603612, 670.645142957016, 673.343663944714, 672.433585689238, 676.269379907481, 670.466751988992, 674.871520390473, 668.741401672018, 672.233383623817, 670.722037009635, 664.766982919591, 669.576403515501, 672.194853855435, 671.82504009712, 672.100520575863, 670.037427731351, 672.618116430448, 670.829202901339, 675.180087043466, 667.843060551716, 678.879739988975, 672.106240808556, 675.918034811518, 671.808679583708, 667.426241009083, 672.622593016982, 678.485715750818, 672.718603517316, 668.320271165718, 675.590125433921, 671.255777989677, 673.421536980408, 671.722372755472, 676.481818009637, 670.670365399997, 669.998507447378, 669.964568757283, 670.18162444718, 673.925555441927, 671.466777146185, 672.368277276957, 672.531437046679, 665.70147329331, 673.747587032524, 673.9785784685, 672.017523833944, 671.111234586769, 673.975513624771, 678.49539312692, 670.093680614743, 671.190789863413, 673.248942586615, 669.387652832945, 673.45066234305, 672.352453139239, 671.731940328894, 676.749445457568, 669.450337903904, 672.152118740091, 674.596430748408, 669.960065402364, 672.502246384379, 666.429257648836, 673.197664632199, 671.937234757115, 669.338298357444, 675.868821024907, 671.060424845557, 671.689366972816, 670.56514940697, 669.008490847798, 670.978815320661, 668.378219228214, 671.223631956606, 666.474884079718, 678.423482341395, 674.623867005958, 673.174010502684, 668.295700911249, 676.683649176043, 667.292321229049, 669.42097849049, 669.40519894469, 671.984955159766, 668.678609581949, 664.20624797587, 671.79749689931, 672.477419465855, 667.624406626697, 678.664600420015, 671.110489311166, 672.436528440181, 671.054039059287, 673.462942866102, 672.176341808185, 676.813297662113, 674.059612096607, 674.82094534305, 676.103100809422, 669.664804728146, 671.890329712737, 672.979352854719, 674.724093338402, 673.392169696571, 672.165133432082, 670.637455964054, 674.538782491981, 670.333342746844, 673.568995369064, 668.803575920806, 669.769853702808, 668.55628673499, 677.078160080385, 668.470090914997, 673.568618877736, 674.273542403606, 671.276839324359, 671.51176634188, 676.352118122568, 671.542932142757, 670.556225977895, 674.968483670804, 668.202308461484, 672.841370152678, 671.314699906176, 672.355232789953, 676.524472580233, 673.569622727555, 668.097264138466, 669.807851870556, 672.197331930202, 667.936582333596, 669.65991846925, 669.977045579826, 673.105248841795, 673.501954333567, 673.599476335078, 667.268096665783, 670.756694959509, 672.218054913555, 675.93398608177, 676.65702231768, 672.546685140972, 675.249434839809, 669.985234327839, 670.855666914077, 670.796413526419, 676.639318970507, 670.379667455765, 667.624987832504, 670.269709210128, 669.12040737586, 671.273779866573, 669.187614884913, 671.177228530157, 671.500641145512, 674.738762482773, 667.476395832974, 667.272812848256, 676.792793679512, 673.702366982327, 667.959330732411, 670.814623008353, 671.19477653123, 672.284604822296, 671.629936027493, 679.396707973407, 669.925011266497, 670.413903399911, 672.050942203667, 670.005885129271, 671.668816553947, 675.966148569187, 674.706687362531, 673.060480473414, 672.612658153495, 670.355585954051, 669.131353624996, 670.935889473167, 672.537534992104, 669.514593915383, 670.009074591618, 669.400165133943, 673.559152990514, 670.642621656361, 675.902582803037, 673.559598810171, 676.00571024659, 670.999764181548, 676.294678464774, 666.963058684022, 672.249854229578, 669.662048926995, 673.315219164878, 668.601073325536, 675.104741713613, 670.555163942002, 670.325424259965, 666.956759797495, 672.995900869886, 671.889038018764, 668.925003512222, 667.146691808296, 673.549451500968, 674.051386701028, 668.979333989272, 666.825045688981, 664.880853413021, 667.660389185266, 668.668056162382, 669.870690996563, 672.485754448325, 679.652819054581, 671.56754239791, 669.365877903817, 671.776027945156, 676.007682395301, 672.978424313491, 673.339864086833, 668.270930940708, 670.608479193855, 674.449491646204, 672.319994738855, 670.733542370089, 670.297093092242, 671.206290856435, 671.300900114431, 674.453286387935, 675.269641923456, 673.205228421328, 671.925238054019, 666.305483625286, 667.832172154977, 671.115155348744, 669.968781971328, 668.049371375361, 674.31320232911, 671.198275584529, 671.109603007388, 671.230677249678, 670.146926924528, 669.004637479896, 666.043398908716, 677.068815504849, 674.730445319732, 673.282404268015, 669.399411558129, 666.808396783957, 679.372768800759, 664.677431593057, 672.703765734277, 672.313927062048, 671.283693523489, 674.949336527563, 673.094187333028, 669.927202514677, 670.263621278353, 674.815729035867, 676.332488218497, 675.029925781245, 671.898986787475, 673.644355537405, 672.322580597935, 677.824927070659, 672.068185060125, 676.671276759607, 667.987446435563, 674.177977862799, 668.055423135124, 669.770488322418, 672.937647182039, 666.627003188326, 674.006245740252, 674.045025361239, 667.306069272165, 675.14768477979, 674.283210796888, 673.670871166808, 666.647360280978, 672.123122369593, 669.838403676802, 677.404531175095, 671.702666122439, 673.089223568389, 673.282016677613, 674.236343618232, 673.908358774251, 672.304506017505, 674.148411839045, 670.037124270185, 672.066980670473, 673.797219269788, 671.953879328453, 674.725370392913, 671.526825251395, 676.022229003824, 673.682842640468, 673.625061594812, 673.817988208499, 667.738395218452, 671.68363724001, 675.139091461126, 673.180399118248, 670.782615692254, 673.054975182399, 671.485051839516, 667.779893738182, 669.868718243374, 673.552877396858, 668.916581184229, 671.492190532023, 672.681573841682, 666.801059987023, 670.280336639229, 672.458052009384, 671.501715104755, 671.5715994531, 672.692281942363, 672.406433828445, 664.961565559237, 674.219415828066, 670.470510424293, 669.094545711338, 669.67661068228, 674.994916180955, 673.088705837329, 671.358452432292, 675.416180677465, 668.233023021466, 666.476332633281, 677.502999473094, 671.660708880568, 676.128559823209, 670.687929321071, 669.278131528095, 675.065628781774, 673.897121767617, 665.765382914303, 675.449422293894, 672.22322428233, 668.766192492326, 675.694348575581, 674.136040761255, 666.652067801437, 674.546389848354, 676.128856092988, 670.202577245599, 676.581989917779, 669.781516956707, 672.607931972914, 672.741055911073, 666.329777033832, 672.632969642663, 671.658045023686, 674.723139466504, 671.302314776892, 670.629905826964, 671.237821491208, 670.809554428837, 668.392079550407, 668.087521317578, 673.506714152042, 666.775736775515, 673.517651627118, 677.01152973595, 668.196286430356, 675.059346881035, 675.389904977637, 671.928715677036, 675.209146124924, 677.437796420218, 671.16666413645, 670.505985949992, 671.472011340675, 672.145175828471, 671.798456264018, 670.714100459879, 668.195715076057, 669.852622917908, 671.848204185768, 678.131245405271, 673.816757572171, 668.942417544899, 670.879586108889, 677.527623367326, 675.024466681525, 681.712791696523, 671.904937127511, 671.324268845569, 672.313833214612, 671.080657072436, 670.062918824288, 671.388591789577, 676.415828221077, 671.068123681057, 672.662997613009, 665.79418886139, 671.235877699213, 676.265956626016, 675.639172360787, 671.890201283152, 668.340923976332, 670.947811835605, 674.218848759993, 674.573423839104, 679.55085532456, 671.696313571491, 673.263166631137, 666.281163069152, 668.926866982073, 667.118707103557, 666.766690398318, 671.383475505972, 668.098768596209, 671.816109126634, 673.750956079292, 671.900584359258, 673.689539263584, 673.390750831144, 675.930850682651, 670.997763845178, 675.920245254687, 671.633606301241, 671.085060396763, 672.742062815805, 673.700029431616, 668.986252565443, 669.500752733972, 672.276520856141, 669.542785510535, 672.256450071554, 669.905341165186, 671.579609085255, 670.407171321577, 677.346821222077, 668.965469041123, 669.004830818563, 669.919675554685, 668.15192825157, 676.11668281376, 676.964652005705, 673.958774586669, 677.156954158026, 675.32388865396, 665.334899437291, 673.917270215881, 677.549014390425, 672.559427586895, 674.725571945378, 671.304330279472, 671.852072685589, 676.746353189744, 674.429108934555, 673.357012983409, 677.752875907212, 675.832107315436, 673.047518692974, 672.499525275736, 674.930227540285, 672.201945694212, 669.41164461324, 671.48798082168, 676.900419513927, 668.237199651443, 676.600169510458, 667.05358763437, 675.115657711303, 671.949333268027, 669.533552705577, 672.068150010959, 670.553460462508, 674.711825464731, 677.396880930448, 671.149866801078, 672.406034176684, 670.720044852723, 672.608331183718, 670.398724937814, 675.619710169939, 668.059468663073, 675.555054767553, 677.610901883269, 674.035480755055, 672.123014278686, 672.459868887109, 669.075684991586, 671.009229725931, 676.283517435956, 675.371252223616, 674.250968333935, 667.734760140202, 667.796387821233, 668.702282604511, 671.145097243958, 670.81998795679, 672.325547994564, 671.788184429649, 669.721065484066, 670.17692612607, 675.222037925796, 672.261783928546, 671.655738859694, 667.2363973211, 667.039155127652, 673.212801394902, 666.056310870506, 665.253591792242, 672.976747636073, 670.269233753064, 672.66358016983, 676.462763193693, 670.23678212695, 678.430412362097, 668.198400315935, 674.535870015718, 675.070037502996, 674.715818632977, 669.228687715969, 671.677331233247, 676.702898365286, 668.478531008896, 667.53458789759, 672.153566536256, 672.316700803344, 671.430504679457, 678.487956350928, 673.004145418422, 667.28038695097, 676.258347663381, 678.43943533048, 667.9398532987, 669.669500451273, 669.417179029516, 673.660858937638, 671.936020552014, 671.450906210621, 672.492207386226, 674.203933840623, 677.806559031416, 672.134513082596, 671.274168655729, 667.948366386618, 670.175596428626, 670.068996938407, 674.423731256896, 669.675866157059, 670.467546526924, 672.179076083991, 675.119895131403, 669.426252423835, 667.890655835014, 670.150610136415, 675.602907328183, 676.584474518188, 671.712536613505, 674.428329507142, 674.76531314092, 666.229838580381, 675.337280537962, 667.823846106273, 673.945272867114, 671.141239983172, 670.673261735584, 670.949038832862, 671.632625570531, 668.078099726985, 677.993637631481, 674.984856883957, 670.108610093256, 670.284959305901, 673.8380558033, 671.948945539783, 670.430866657894, 671.373057722416, 669.012494903306, 669.915513041915, 672.096954624473, 673.364222183604, 667.505132799354, 677.978949362035, 669.827872261233, 671.237992987083, 670.184236556417, 671.888939519572, 673.302526421464, 675.29674421721, 675.225739491348, 673.01286998198, 668.458139199307, 669.691181631755, 670.018486867884, 674.248371526913, 670.529198157466, 672.740815330402, 671.962199335605, 671.396204372603, 668.331069547578, 677.273440816297, 670.657129287493, 671.121570123894, 675.39855559504, 675.442056305229, 675.77097563927, 674.248988891478, 671.546657040369, 671.802868991744, 667.238201373626, 676.335974460964, 675.808645650732, 667.708180288038, 668.328271406819, 675.704786714756, 673.07975604643, 673.475336667671, 668.88427394178, 669.517800784569, 676.635437383928, 672.818414145697, 675.209636412587, 672.185294907465, 672.617042385369, 674.98908536968, 668.750606203788, 677.301271931971, 671.367064182832, 670.373196177791, 674.564027545871, 671.751453899665, 675.606294575211, 668.39518417272, 671.181831393601, 670.424562955855, 669.647660032911, 671.347645825353, 673.837276523897, 674.799336675048, 672.976420053116, 678.590404843084, 667.079610230485, 667.946086846167, 671.01741879478, 674.343672472098, 668.337372608564, 674.999449181889, 676.236324394493, 673.853642904604, 674.299507066992, 671.330343492541, 674.579828786985, 673.212379966354, 669.737167698229, 676.979659879088, 667.088341651411, 666.882555931455, 675.5543470453, 669.282174899636, 668.078717347032, 671.31357284702, 670.361241388959, 673.081902465686, 676.642850396369, 669.077782826159, 668.734380576791, 670.415928381762, 668.004241698606, 670.056998776958, 678.323326718691, 672.393355038733, 670.79932991636, 673.880180040248, 671.36137137227, 675.039537213339, 675.922974172648, 675.673935029031, 673.458267691886, 676.1130059675, 669.992488767733, 668.641777543519, 672.535575857172, 673.316241047371, 671.460158968206, 673.097040699115, 674.692859037911, 670.145235192776, 674.569774944144, 667.970003286188, 669.191287929116, 672.819859555059, 674.088582903418, 678.236049910094, 661.955438654184, 678.136743567184, 674.069855916431, 674.267911394086, 674.209586183401, 675.526889236112, 672.181103468019, 668.21709625725, 676.081603612508, 673.558530057862, 666.706458060891, 673.215172619929, 673.509383029923, 673.114515220641, 670.943610199623, 676.652380248838, 668.778128543253, 677.518545954237, 673.021118504832, 672.031118604872, 672.159236586833, 670.887298870406, 673.625017689612, 672.707332268594, 665.113538920443, 670.098158682513, 675.790389051196, 668.042525445711, 672.511458406397, 669.53510427418, 672.044762881158, 671.905646401143, 672.42554543691, 671.31695357145, 669.821441113393, 674.362242348023, 672.501977390241, 674.420796979187, 674.332284587694, 673.170443864857, 674.952960958035, 674.385410006388, 669.596366597367, 674.602479595178, 670.71686605734, 674.111615473114, 672.857921246949, 665.701361431748, 673.771201568417, 669.642522498687, 667.9774182375, 673.449822754032, 670.103279937761, 671.897304525861, 670.561441936302, 669.310179383653, 670.238652384248, 674.639560402734, 674.138594984986, 675.365482076983, 671.753946684155, 677.435426535106, 669.291469021691, 666.041990139675, 670.813331575435, 674.034734804538, 669.049382390422, 671.322728918902, 670.406670576739, 669.956192856062, 679.042212167641, 672.404719370787, 662.670562365131, 674.431078659994, 666.347085082322, 669.293284625536, 673.059595541825, 670.945418690597, 669.747122750786, 675.497162859282, 669.70694893336, 668.803082869504, 676.073778752221, 671.319118982582, 668.866696016902, 678.458675727128, 666.570628968073, 674.209344910575, 665.67758535301, 670.257090521557, 676.026000757209, 668.796897984613, 670.780588916502, 670.980856279746, 672.109882756279, 672.455718598627, 672.628865795209, 675.862896172148, 670.623158427211, 677.037706307761, 672.05472530015, 670.835679073239, 672.57786221223, 674.816777643634, 671.136908739759, 671.700913820623, 674.447406632414, 671.879455404711, 670.752467914506, 670.810324825678, 670.470814926896, 671.004528417874, 671.25491187902, 667.007832640402, 674.797851564282, 668.894625564792, 669.481132084577, 670.936038264289, 674.678973901521, 669.458932692162, 667.907115153788, 676.269350797764, 672.695286680193, 668.592641434737, 669.380494507989, 669.974438623541, 671.084156522479, 671.162937001093, 671.315059687664, 671.585235253519, 675.393065483722, 669.970878501441, 670.437806962629, 675.3406245962, 674.686380606869, 669.361626899129, 669.735715713777, 671.852423691044, 673.295381096558, 673.346717193269, 671.575518767217, 669.093989382286, 671.193611283165, 678.306769431086, 670.619205470649, 670.440313511846, 672.765416032542, 677.903839841653, 671.098743712363, 671.584316763543, 677.560971829508, 670.106278468976, 671.013680748037, 671.952947919415, 674.833865161108, 667.664183165744, 675.482954058746, 673.860548214724, 670.731816700267, 673.348563396835, 674.671294146931, 678.15449133541, 676.488227128056, 680.133205160684, 670.494365584354, 676.27257316148, 674.028709171708, 668.592637929163, 675.897749628905, 672.592411542541, 675.824692217213, 668.493302672458, 675.256428101562, 672.051862725943, 670.835203527021, 670.429412179829, 668.586413077591, 668.80407250535, 671.803150939851, 670.523351634008, 671.868901499048, 670.860492245652, 670.90537922654, 672.397925753195, 680.706317097633, 670.196109264888, 670.306157895641, 674.04674469052, 673.954153057434, 676.579599566358, 671.256573300827, 672.446521425245, 670.32534039915, 677.922584301711, 672.769264047565, 669.524649407484, 672.097981914922, 673.093551855934, 674.323083797299, 670.354412645773, 668.929179739316, 670.580136285776, 667.790829222971, 673.376852094464, 672.407723994654, 675.354306890585, 674.645743505599, 672.917761728479, 671.940924698607, 671.855596221024, 672.403812363392, 672.658515443427, 675.811097196945, 671.115425191274, 677.249124407875, 675.215637276409, 668.891260822656, 670.286126266619, 675.190405457648, 675.229388736722, 668.577839742197, 673.33445843262, 671.643236668844, 672.348558561238, 670.572996628145, 671.814206125036, 678.144954341448, 668.277500567911, 669.249610655386, 672.036707173071, 674.13685975529, 674.060915467744, 671.230637488932, 673.138311566634, 673.756967074772, 666.091688981214, 665.810650049481, 671.938154400551, 672.472007849794, 671.932809479752, 672.774705345607, 679.5344775088, 672.262680848897, 665.876738237985, 670.854238728515, 671.857512112393, 666.711312560837, 675.303017502592, 667.199709993548, 677.049291264665, 669.195235756267, 672.92874134831, 671.887478659945, 671.931908464545, 671.708314845129, 675.193387823115, 668.302827035767, 672.599061043453, 672.855787345073, 670.446906142797, 675.352440105077, 678.887794223514, 673.939229143221, 676.227066698025, 675.024777439491, 672.834576457725, 668.707066311947, 668.799411280313, 676.138983125815, 669.360233676872, 675.199985414683, 669.624475482887, 671.487956530485, 672.353630216795, 670.521175979355, 673.088946147293, 671.005154606547, 671.767106859026, 672.900409207613, 675.36252946188, 670.57144172742, 677.224858479694, 669.738787538545, 666.726006306753, 673.184290861855, 668.677555350857, 671.499730658534, 673.070443026536, 671.029439016476, 669.068517379247, 668.684928567627, 668.319318923507, 668.845960502331, 668.824204274338, 668.998808306334, 670.996781133401, 671.200018934828, 667.85032090627, 669.169413098327, 671.476667593509, 671.746105082133, 677.188477186138, 670.378105546235, 674.209319671567, 670.200927347544, 671.448348234005, 675.664426651934, 673.816690672272, 673.641207818922, 675.156736751244, 672.830206890973, 674.681131131251, 673.663529214894, 668.709872156057, 675.993191507175, 672.664111909797, 672.119508880368, 673.797984577655, 669.061908602246, 670.863300893826, 673.197376892179, 676.777872886979, 669.163939856957, 672.511855015729, 669.356324093206, 671.523779076539, 674.004056554645, 669.713165992113, 676.730676351107, 672.7593844171, 668.181340850486, 675.106534046319, 666.729113214301, 678.221666543662, 672.654196792895, 672.707514807483, 674.861123880722, 670.547431525373, 670.59812648904, 668.745375158, 670.816226627646, 671.005388604956, 673.878075103165, 669.988955126895, 675.719843977005, 672.336588869908, 670.865138324978, 668.063326099141, 670.196638316009, 668.394616238482, 670.32407534407, 675.291830431469, 671.029345290763, 673.859042041085, 676.485930213236, 673.168804728464, 672.8871052205, 676.011836963828, 675.057012749386, 668.946987074111, 675.567930047084, 671.41375374222, 672.258639821644, 671.605862124237, 672.612154866905, 674.835870580665, 673.456434173419, 668.794873062712, 667.937127559583, 671.188323238474, 676.224845393781, 672.427524469028, 669.751670257749, 672.226030137406, 672.161412730278, 673.738643693223, 675.653108974962, 671.99641623214, 667.009862542599, 671.044870037008, 675.523089922058, 673.857382703604, 667.757523621958, 668.785077392971, 675.77844606114, 668.630195620147, 670.228443413436, 670.621892011307, 674.581929596005, 678.573553579225, 672.787637334764, 674.072021815773, 681.261721290387, 672.028637326644, 670.152399258454, 665.639652064261, 671.980013409758, 667.844771926764, 674.641144909692, 674.526055027864, 675.957833653559, 675.125686674617, 672.590795007049, 673.12782185758, 668.637137214189, 677.598881750893, 672.087904777557, 666.903320947491, 673.509476392326, 668.135056271002, 676.337839841439, 674.774803757358, 674.138099529383, 672.026357813749, 673.291008619342, 667.448391804897, 670.276252961416, 671.2010032304, 671.882435865166, 676.00542025442, 669.838893891404, 670.935511309584, 674.924301188817, 677.584625061881, 673.349760526022, 675.121519744857, 672.144317027648, 670.613729532773, 676.059823338271, 665.92617331392, 672.952041663231, 672.379153685302, 675.520224114682, 668.882554871609, 671.151850909738, 670.140394899487, 668.948030638988, 670.699824651554, 666.388470130953, 672.275338919378, 668.800768804048, 669.740811169237, 670.675109596011, 667.403985707433, 668.14096733657, 671.744661604251, 668.481475957113, 669.971075105979, 669.276345410123, 674.501823339061, 670.429994824042, 671.936438698717, 672.359919817492, 669.486725357088, 671.59997111575, 670.824978652826, 668.746454311756, 672.508169058584, 668.930296463787, 669.891998035437, 667.901272357605, 672.610765281702, 674.32216982129, 675.190340481309, 669.830860477808, 671.923271292343, 673.264511228788, 672.398541069114, 671.824076303953, 674.677013743139, 673.15294295937, 667.591315879426, 671.763361200243, 672.064366983848, 669.631616731171, 671.857010662954, 675.530603606083, 670.020791058834, 673.911214509383, 670.813781602253, 669.200309434733, 671.425246137617, 672.313327414705, 674.609380204661, 672.166336448616, 667.684632362028, 670.29597840645, 669.553932016439, 677.361598855694, 676.039432591708, 670.075696014187, 675.835245171948, 668.351878748665, 669.996281356698, 667.346413746559, 674.792019334258, 674.19617911521, 678.312037690553, 673.763545092635, 678.281419364349, 674.833500806968, 667.616438844968, 676.831276030417, 673.945983422309, 671.94149000185, 672.690261177481, 667.400871573061, 675.942054895758, 671.273258909514, 672.825273253218, 672.886950844209, 675.129087576879, 672.181208892267, 675.35126044626, 680.042083691136, 679.683788843234, 669.057775031849, 671.298848029816, 672.209009526625, 669.895172547353, 675.871032312507, 674.516826980019, 678.083969220426, 672.141641054955, 673.794940076999, 678.569918056307, 673.960437634155, 671.929053586111, 673.952220890301, 674.066835693034, 669.736341479249, 670.908089946363, 670.27131657522, 671.443389805932, 674.268031504498, 668.053137777459, 677.567478090504, 672.988768130897, 672.133019233589, 678.43840214966, 670.623263342981, 672.539748683962, 673.448026914976, 670.834823978007, 673.604248751538, 671.437978929162, 676.711144747709, 671.774952055683, 680.710468390562, 673.267556205105, 671.92712232434, 672.717446098519, 672.187417465604, 669.366705236059, 671.999727884127, 675.941426577915, 672.402773895294, 672.043697400496, 668.367341745175, 669.489613096586, 667.120202772134, 671.727978488823, 675.505631186174, 671.251651441817, 677.825239093129, 668.655880832969, 668.36984229455, 672.691320207934, 669.007811788817, 665.362470375624, 672.312637205547, 674.187851799478, 668.125239120717, 668.380277022107, 669.41085500111, 674.158576450566, 673.326598916448, 666.86373309887, 672.921597071503, 670.536619989486, 674.461490171979, 667.256337469891, 674.58278963143, 671.592083846984, 674.430579279704, 674.162694243802, 673.900434836124, 670.24391766499, 674.247085520783, 667.860555116335, 672.400870379981, 673.258846189383, 674.101594743768, 671.472237353644, 667.200227156929, 672.889141079906, 668.560668762592, 671.238284156811, 677.35027684858, 672.775655738366, 672.338281018437, 670.213940958266, 674.661376790123, 672.773244589803, 672.730928528198, 670.366581405273, 672.025368918965, 672.290225114755, 676.601457273995, 674.276760156837, 673.4281995286, 668.635239521856, 669.431565186646, 672.37184132913, 674.837607929887, 672.926142567404, 672.34522810773, 681.515272059559, 673.475690901855, 669.324205731918, 674.010534417729, 674.235754526212, 670.024199287955, 672.89391794889, 671.435663658688, 671.387324473121, 674.270696549791, 669.306474498786, 671.836886373432, 673.831548083664, 675.904216357864, 672.682568217851, 665.140313201697, 670.114999495855, 676.452582537949, 673.732746202867, 673.846583797208, 668.779040210702, 673.572975541683, 671.171950307442, 669.137288311442, 667.015895106376, 669.591785660116, 671.755808197515, 674.613680159531, 673.220316190514, 674.74520093466, 672.041081937829, 670.687332117823, 670.822456152419, 672.887143611535, 670.657336936413, 670.071552946306, 670.380962241015, 672.827340924174, 671.837596756451, 668.965718801921, 671.894365593863, 671.91875537219, 671.492493173079, 668.516035117396, 670.9767070072, 671.646652462956, 667.170207614297, 671.200819772626, 673.733920196745, 672.577455807393, 674.113742984214, 665.419226007661, 674.742171761124, 677.391861182949, 672.525423539965, 676.553076032777, 668.781256571878, 668.831937331415, 670.835527082318, 669.609685924284, 671.279956619962, 668.486014323426, 674.63329453624, 664.520232903418, 668.79489391981, 665.933689567178, 667.965983290316, 670.491309090359, 669.631430989642, 671.505529633252, 671.668371619559, 671.119022190864, 670.579112612242, 671.215049839743, 675.238425399603, 671.80732011896, 675.612577286633, 676.309236556216, 672.911511339198, 666.401577617247, 677.830992590666, 667.925594546013, 676.311425841832, 674.909708042693, 673.768111931875, 672.140536332321, 663.853085190071, 674.584138501752, 671.449622495683, 674.859941812155, 671.71044799987, 668.028846656656, 672.530091722497, 672.102135058579, 673.588033078677, 670.327670496144, 675.016157754816, 672.98097687434, 673.571468430845, 673.269615328781, 674.61826097049, 673.863713882877, 677.965891069457, 667.596144294634, 672.41487014062, 673.322624862278, 669.445263689734, 668.213185461531, 666.406103527727, 674.58980573553, 677.12481822723, 669.316853591313, 678.522950293973, 668.774149764604, 675.774370462419, 673.035177860315, 667.043498180521, 672.710433128695, 667.394896828961, 670.836069916404, 670.41006703139, 670.569564454499, 666.319143981005, 666.893258431672, 670.870065533386, 671.906661359001, 666.566932199254, 672.819345613258, 670.492911060803, 670.614431164698, 671.499189614276, 674.503145059004, 674.412351382321, 670.466540433076, 666.76109017499, 671.530401391145, 670.395819946409, 671.27528327757, 670.557105647314, 670.2927175723, 665.04556819486, 674.495598482718, 672.209746201923, 669.075600835792, 672.862728918714, 671.521216028637, 670.23231163939, 671.635140564537, 671.783807456933, 674.599897061129, 670.129635381024, 674.62164058183, 672.326957340958, 677.930834329821, 670.041655803127, 671.79468344406, 670.823288736685, 668.833662965512, 673.943390245438, 669.76826088853, 673.830433845735, 674.495855205021, 675.71759275528, 668.168913891073, 667.932166421346, 674.595144642844, 676.937384240519, 673.238523410775, 669.535715601053, 670.667517907343, 672.522295377457, 668.926604529003, 665.498161416206, 674.901950421767, 677.081528490415, 668.8519471668, 667.535265781868, 675.02861251743, 672.48929605212, 670.358277581126, 670.032344305147, 671.667676387312, 676.144365684072, 672.741559987511, 677.788834187746, 671.612035461916, 672.730964277838, 672.831455383832, 672.268901942616, 672.461289291335, 670.433282083299, 674.233441387975, 665.711446102137, 665.171707558821, 672.835370069257, 667.582694176029, 679.68029807127, 675.314954613108, 676.958503005893, 670.785505908255, 673.391163577633, 671.434294498173, 668.50042221575, 668.88485328465, 671.021050582433, 676.014807341474, 670.749784311334, 671.694222371495, 674.93824271108, 666.86835154025, 667.409981825371, 671.567960559274, 670.082437769827, 668.978536612904, 675.769228466844, 667.7301792884, 672.049596385747, 666.941433561964, 669.84629853602, 674.050090252177, 676.447132667362, 674.735570936879, 670.311274645351, 669.755897763881, 671.261439611584, 670.998115620868, 670.558169884931, 674.109222161362, 669.86497300192, 674.677485598989, 675.514249557053, 669.680458225442, 670.695843438677, 676.618749192539, 669.820415046741, 674.545187449162, 680.23169682856, 670.630747109932, 670.833494175641, 669.255801907661, 673.275990025756, 679.726320711236, 669.120838730373, 673.12540167242, 671.377868413767, 668.467314047325, 671.867759786616, 671.209110694618, 670.841619535653, 671.884836832828, 675.356070457121, 674.586118720741, 672.333570729097, 672.482129484953, 675.03907590643, 668.840252146419, 672.124814921879, 671.328174306002, 674.683678921086, 669.151700988825, 672.063877346512, 670.956898168758, 673.731202272264, 673.432437059517, 665.135023379877, 671.56166868665, 677.060752695793, 672.271108636573, 667.238530537667, 672.666461036157, 676.034553904159, 676.292700370521, 673.657327613964, 669.980288480765, 671.856740588502, 672.942341242308, 674.883194542663, 674.5032527253, 669.660865805697, 673.544969726983, 672.175876292803, 669.406931590032, 671.995051156855, 665.57152131046, 670.446784235407, 673.164256672353, 670.272440827658, 672.862725693745, 666.724898971166, 673.431489172487, 673.686977216077, 673.552568221474, 674.719918663783, 670.513998338418, 673.831703938699, 675.588928745618, 666.154520098451, 674.851730121796, 670.825607260904, 676.065094038578, 669.005765874089, 671.721579101929, 673.345139038694, 669.895838964163, 674.59434295748, 669.17451374527, 668.243041895078, 675.074371220641, 671.288928144839, 676.755530654602, 672.156942836538, 674.070447784413, 668.390104575852, 668.068602982964, 677.038478284987, 674.165959573753, 668.987846738372, 672.356788027348, 668.604201009562, 670.410692773852, 670.288074053198, 672.327049888416, 669.568063842131, 669.724398311869, 669.200023356371, 676.562994294639, 676.367427558744, 670.714090555714, 665.022243618942, 671.357476893004, 670.31291640986, 673.242920022276, 670.025017073855, 675.026704871056, 672.469096005688, 667.035374523281, 673.456017138869, 673.571267872326, 672.439833451258, 673.629542876847, 668.512261807985, 672.54945538377, 675.592254209036, 670.403159223435, 676.379054675982, 671.635521643078, 671.098767228442, 674.430976968905, 675.707733205588, 670.562413699504, 669.630369379895, 667.621231363159, 671.755215936879, 677.622902355404, 669.357954684377, 670.293027145645, 666.322769893403, 671.197190690519, 674.593970012914, 666.004605813165, 669.624236663674, 666.276541497163, 665.492282717126, 663.44172357306, 674.020981470033, 674.183966633257, 670.026630970546, 674.824470309147, 674.705524270527, 670.021318467356, 673.423279026102, 673.045940203324, 672.377872242157, 670.814697608923, 670.536159794079, 672.35692440157, 674.867589763922, 667.804238864738, 673.796296883971, 669.867209041166, 678.419208587302, 671.920576110976, 669.895315183869, 670.765173255033, 673.491825517817, 675.764752751533, 677.771866936952, 676.406269426819, 669.202861148768, 669.519791609165, 670.096330279978, 672.673637571117, 677.531458439162, 665.921397972665, 669.970583668381, 671.214631406207, 675.299373590956, 667.53234971378, 671.515733504227, 671.346611352962, 674.730984036241, 671.499313264483, 670.285201635864, 676.09250344887, 671.704432928513, 673.658226769057, 672.408093837472, 672.894110708499, 672.873154781493, 666.834749687946, 672.40622968885, 671.988891150787, 673.228120860294, 673.380702040013, 674.647191841509, 669.131775465292, 672.082238397986, 668.986091574979, 665.961097343825, 672.138294859135, 669.860257705048, 676.971169087122, 670.533175911637, 671.884734838718, 668.774256771192, 673.857959325545, 670.222255647672, 667.156417823487, 668.323091833022, 668.286028050627, 673.782967379058, 672.556440347527, 671.900485170559, 673.554100191185, 676.984826336848, 673.412802200403, 672.887101418206, 670.930365692017, 667.940595622929, 670.460023501634, 672.990993958214, 665.392884732397, 673.650324296296, 668.603902468838, 674.722484379408, 668.083903160274, 673.28982660435, 668.681064004679, 673.318149413804, 671.10843251318, 672.849640021355, 677.781202830065, 672.34326296752, 673.609621191506, 673.536219045158, 672.442858131584, 667.713412299092, 670.534630126891, 670.682120233301, 671.662269111222, 674.074034946861, 669.581313529695, 670.018854798095, 673.000350169118, 674.175928298699, 670.915378336792, 671.367039893367, 672.974545539882, 676.859572869579, 669.635764954266, 675.814640857763, 671.12477623038, 672.39493208208, 672.581709529708, 671.395072181799, 667.75302614296, 675.319956314483, 667.342662284551, 669.498603894586, 671.786487203083, 673.579994109036, 669.873286694299, 676.196109757823, 668.15008002514, 670.085529732355, 674.150414074995, 669.741237197004, 671.364656401619, 669.68031025937, 672.124637504996, 675.452111227826, 671.387020587321, 673.125290297245, 670.455606956925, 670.88533798627, 671.577511824329, 669.577132789537, 671.74079100702, 668.722352951358, 671.004704339701],[527.098674252925, 520.070239625592, 524.447374442668, 523.266503140297, 523.577813070898, 526.111100827307, 525.744002865744, 517.669024851289, 517.371243302389, 522.909026728214, 522.88180961928, 521.297585043651, 524.530427637612, 526.15238062601, 524.803118826918, 520.834829742932, 523.015334061776, 525.958302564238, 523.688552665617, 526.027950325682, 519.153445872192, 525.278733542216, 522.639464435031, 523.100226107261, 520.967470926894, 521.642148899189, 525.735424408959, 527.597226825645, 525.794189047076, 518.972789241638, 518.641429141943, 519.713978848587, 522.931371923951, 527.499717778854, 528.124479461496, 521.016469720131, 524.625667674338, 530.435744795392, 523.858851123514, 522.684608427866, 521.212245007435, 518.312562502867, 521.870136375187, 521.915778440958, 522.496717009884, 519.409358616549, 522.500429285567, 523.382400298836, 527.000684259794, 519.001004772923, 519.471033145944, 527.543531492913, 523.564438835772, 520.269974004963, 529.000451547823, 519.993668772561, 519.845261728752, 521.637773129691, 520.007179668911, 521.778329980236, 525.771102489345, 520.6742801826, 528.055986802511, 524.269981586129, 518.646974664354, 528.904523872573, 522.561235008636, 524.477288747873, 520.937270272791, 519.907920608379, 521.002268447447, 521.576493071023, 523.715497408716, 520.182470842828, 527.899075141782, 525.530829637643, 522.014779315424, 527.567326412691, 521.517932237897, 525.270464194725, 527.139443968206, 523.974727265539, 526.723524930829, 518.962235151787, 524.380796696902, 524.573330694945, 520.755628704843, 524.748103451393, 524.13405404735, 524.789067734295, 522.292137776907, 524.146829822452, 527.476839207976, 524.167039113615, 524.07345272072, 524.788848509952, 524.843433460428, 526.640203955792, 523.457064086337, 522.578697907627, 523.537328907573, 520.485333553279, 522.238087098766, 524.567559465086, 529.885190090189, 524.715123342928, 525.179859180109, 524.428764385694, 518.016963064787, 519.354833307666, 528.724073617202, 524.867659967933, 522.757899479572, 520.269013627851, 517.162690195595, 526.764695863727, 525.110275978603, 521.565768961742, 521.926144774864, 518.528177080912, 522.798509824495, 522.918589989715, 532.036455051575, 526.378908675354, 523.736877509038, 520.401410294378, 522.340882742372, 519.297896041095, 524.255431549435, 525.015907380472, 520.928086451415, 525.286478585803, 521.102886982506, 521.647475978225, 527.68731290029, 522.906669118026, 521.789720731796, 524.860634285392, 524.670233306982, 524.884658142953, 523.7741164236, 522.113467208452, 523.271377195347, 524.715488404317, 527.073916072239, 517.97809019358, 523.5691641881, 525.102282834142, 527.673341913881, 525.074400876112, 522.216960980313, 522.953595053656, 516.566480286781, 528.886659510809, 522.808311955637, 522.354783685728, 521.242780802207, 522.839718750215, 520.89028799895, 522.179083313859, 523.705494655079, 527.948810957025, 523.267351206433, 524.097276604249, 524.564865825948, 523.515835363183, 529.477144103964, 518.319895443798, 525.030705959431, 520.121955363708, 520.35126202223, 523.658276581711, 524.095808942965, 522.255464818102, 519.070163416298, 522.005151280162, 524.121555358164, 523.020932067778, 527.636185210683, 523.827529849559, 524.308356373472, 526.149776487144, 522.902745643833, 519.728648988962, 524.623010762208, 516.988088136401, 528.688576467648, 522.969704654323, 523.270244374452, 526.158272605243, 525.906436296324, 518.880930592088, 524.817100696383, 525.28246750095, 520.351896391249, 525.056048783357, 523.449374112205, 518.121396557939, 516.751142136634, 527.713221968649, 525.288705552417, 521.526495001548, 520.697134970299, 523.345194291628, 521.007120768709, 522.986321867219, 524.725207766071, 526.534876859618, 530.046405355536, 524.651088024517, 520.161358388398, 518.96899474376, 526.894493032935, 525.952448998783, 523.362155785739, 521.738546518125, 527.298887742618, 523.684127991793, 524.889391108732, 523.524229890138, 524.317084351162, 521.652909166934, 522.233886456821, 528.516327424659, 518.316707515487, 525.514113177762, 515.56349759856, 523.017088854645, 522.037614776562, 524.456175517974, 533.159859478031, 522.688438025486, 523.990339513984, 523.278162438374, 524.669150389749, 520.889418604888, 520.839148575264, 527.503011758672, 517.985507456966, 517.119430929416, 520.231646027328, 528.264969909874, 526.325038085332, 522.508248579359, 521.301077928311, 522.316124375804, 517.645752879517, 523.08168362985, 521.470894977045, 522.130549770013, 520.975712298577, 524.843584167997, 527.202171230462, 523.329052301263, 520.797449134622, 525.719350330632, 523.465907150498, 528.719633451902, 526.683977245457, 523.281169443051, 525.377159911129, 521.13985676196, 526.513950397708, 525.328866663086, 521.247992795574, 522.618139756777, 521.191062968515, 521.246012174865, 520.628115981565, 519.66704259857, 519.462110386066, 519.809864051629, 520.247894550218, 529.06615573179, 522.680138654905, 520.618701191599, 520.461809897057, 524.388677184301, 522.535148622813, 523.918641602717, 523.772363141167, 524.343276120979, 526.111913351798, 519.887291910395, 521.53808444805, 523.555420959346, 523.660574149297, 519.969882160745, 519.005835464882, 524.221505460537, 523.280467576296, 521.323610322553, 524.824892497384, 524.401048575979, 520.767905936545, 523.595597954152, 529.867403479415, 525.403242760141, 524.763890734295, 522.765683418595, 527.519328081102, 517.336605042617, 519.246791252325, 526.130104603975, 522.114597251052, 528.175693757053, 518.403141506565, 523.630483841423, 516.928008550427, 524.88559619043, 517.870793648234, 520.523592367968, 521.565434596256, 521.562483329143, 522.139985170397, 525.635228560861, 526.297090199719, 521.255098978021, 524.12683021369, 522.213682915409, 521.773083871431, 527.510462677291, 525.079201996418, 520.010974992076, 526.676989298854, 523.659136268391, 522.516550914842, 527.062560985852, 520.17545740602, 528.276919107946, 520.614652078777, 522.362815377731, 525.942638343122, 524.086069335742, 524.933576569115, 522.204395239989, 525.502253010045, 523.187985797236, 524.187690476795, 525.988195279137, 519.857182961245, 523.392210809245, 527.313187312052, 522.550915048562, 527.623224840483, 522.325186748834, 525.597289054241, 520.957823363669, 520.272090479041, 520.80010819964, 523.897203605564, 522.330999423965, 523.353862748509, 522.348827092901, 523.103773373706, 519.731557635378, 520.541521044999, 521.387346507789, 523.86305296817, 517.714535740484, 522.097871368077, 521.37909034802, 518.566163528298, 526.13217109835, 520.415950369626, 522.891282912112, 522.598930241931, 521.040005680593, 522.871011453494, 521.569516271409, 522.992008830597, 526.20748003807, 525.296701786753, 519.496510441851, 521.711867549922, 523.009757561135, 520.363905459642, 526.504379113933, 521.10464225641, 522.521389391528, 520.778060349419, 524.230332369977, 522.401748001832, 523.244553478336, 523.962891218849, 523.08823413871, 524.247487648208, 518.810070003992, 523.111178272258, 521.956100738988, 518.647218604168, 524.008354243019, 520.396802266595, 520.747661505667, 519.34237448054, 519.348396714747, 517.928657443588, 523.20495683328, 522.938036670242, 516.371415892696, 515.608091170104, 521.20096361025, 519.65885636448, 522.235869425736, 526.623068964257, 521.503190553226, 521.278966144666, 522.635591467669, 522.852661122078, 523.155377074356, 528.488854461849, 519.870947114078, 525.956395514749, 522.11918382551, 522.850821529484, 523.403647227554, 522.888789210308, 516.601750339468, 525.121526218859, 518.264619169637, 529.588859752772, 521.563170955079, 526.278886047354, 526.86778632127, 526.110208457499, 515.50247491746, 521.96831044698, 525.09764831675, 527.049934146675, 520.4560958214, 524.648089305196, 519.19448143846, 522.362881392631, 521.216687243378, 522.139863670123, 520.757287189136, 520.608977782949, 524.203472760741, 520.221034382341, 523.876490660883, 526.89620488568, 523.551374865866, 522.554538403808, 523.257931276103, 523.739020715523, 521.93470789809, 522.138443642564, 526.687995881446, 516.409405748619, 523.764188770429, 520.191730457152, 521.383978675824, 527.917510754717, 521.44608416317, 524.124395968014, 525.082827111411, 526.903742944578, 520.295258786435, 520.282559152699, 522.291156496751, 525.743800965854, 526.904197702496, 524.284903461562, 523.023585174053, 523.875616010686, 522.73524429636, 522.915178561174, 523.688814607035, 524.407582489499, 523.590599938922, 526.051662966065, 523.050136016988, 528.893771826948, 525.755581221808, 522.852727548886, 518.596036819324, 520.563697482785, 524.47739296279, 523.390721296541, 520.377492622457, 519.915944247233, 522.895441995821, 525.53576498784, 519.947255677772, 527.139433910938, 523.237884808077, 521.276998357427, 522.510464916781, 520.89194857378, 520.533032161211, 526.135887717648, 520.060842450956, 520.435285012402, 524.474769203218, 520.852253689355, 527.843935154645, 530.991373218919, 521.894564655103, 525.629592447937, 524.811602114721, 523.591359567215, 524.689366110261, 522.714629909554, 523.746968443572, 520.933533124881, 525.601232436828, 526.094733971225, 518.493979764043, 522.624421219303, 524.576700201468, 524.67825771105, 522.162297979361, 523.662367972362, 519.43079173266, 521.802590369442, 522.427880574798, 522.36971812335, 521.500273392467, 519.794554440238, 521.314417302593, 522.382519695906, 527.017550507786, 522.322918727061, 526.470505041969, 521.732318979281, 524.459559060041, 522.523760203615, 519.007308061722, 524.196951701593, 522.286118362695, 522.836438095028, 515.536896149314, 524.306794654148, 525.057177692135, 528.698447713539, 521.70472129618, 527.118333014903, 518.773458760606, 520.662704721909, 519.411402147228, 523.473555008905, 520.761270866008, 520.245277418664, 522.652900084117, 522.184119425774, 521.484698239195, 518.93454534709, 529.693782113181, 524.948664190252, 522.95547177497, 521.895000721261, 519.833034656308, 522.449464536435, 524.625560117697, 529.816152989202, 526.56409744272, 527.418502599321, 522.092186276264, 523.742282281368, 523.823348451866, 524.837216632826, 523.818184353131, 522.033091967682, 521.148843278837, 526.697845679398, 520.625742151656, 519.990278128165, 524.016836227414, 520.436040458779, 524.978624896382, 523.332892582064, 528.125642935172, 524.21963477857, 522.101367867038, 524.462260111472, 523.551792374513, 523.030511482154, 522.975301273241, 522.405829705514, 525.040706218126, 519.931820340137, 523.756567730102, 526.692354889964, 524.054056411153, 520.243106916335, 520.198738416055, 521.565010169259, 525.980460787959, 519.501291117626, 517.583441121451, 526.422013873491, 525.645902455863, 525.689173178602, 523.238950286255, 523.233076669258, 521.312474854624, 524.376007495544, 526.003101030265, 523.46546048247, 525.923179150259, 521.096140569686, 521.661524419374, 518.447529678561, 523.722216640725, 524.357287737343, 520.381757300265, 517.001194024597, 518.547789062271, 521.856339266902, 523.828842879963, 524.372726611684, 519.767598554611, 519.548453107201, 526.897558816747, 521.606465858944, 524.211733073125, 524.224043896923, 519.019942275175, 522.527230303219, 517.675024556298, 519.875162038845, 522.277881229621, 524.466653852459, 521.313170461046, 519.087618156937, 524.484324800755, 522.733602123204, 527.19093731935, 523.112208920479, 524.205410310787, 518.195922177627, 517.874720582123, 522.30901219445, 523.226308559073, 526.989978843638, 516.564620978797, 521.863674623102, 526.551079022336, 524.231834316696, 529.197852657997, 523.750313842234, 517.209168700341, 522.746690403857, 525.538452118572, 518.900089689075, 521.667379457353, 522.760014722376, 528.028699479258, 526.869330954151, 528.041086109156, 515.959663784066, 523.733307729684, 519.811515104094, 526.522833056203, 526.212771701548, 520.273495306776, 523.630282963067, 526.890974594326, 525.404066311498, 524.925428837009, 521.64355861587, 523.762290928196, 523.36892580861, 522.637553824776, 521.287483990794, 520.415505566793, 527.276206125202, 517.647299107978, 518.435829051227, 522.353801752276, 525.4564642608, 522.430840180415, 523.517949040101, 525.385500855885, 517.10096497219, 526.656455990245, 522.169973354689, 521.590664037838, 520.914917773457, 521.764248688171, 521.637688200272, 522.510532931938, 524.649827544736, 525.945896912404, 525.563493970701, 525.587786832957, 521.771785584344, 519.90551221815, 526.825837253255, 524.51865046415, 519.223910743508, 521.807548855294, 526.025592260019, 523.510757095321, 522.025661151315, 524.394650528979, 523.285815104812, 525.77672545975, 520.822995627182, 519.421289020079, 528.199354483275, 519.51093062212, 526.388250229758, 523.521117915341, 525.77346892909, 523.411235532438, 522.562672554394, 525.068574781993, 522.982382249307, 521.270587091438, 523.764810546751, 521.658410717761, 523.691173743569, 524.559495656045, 529.387674992395, 516.889276391428, 523.637548634668, 527.039091807463, 525.627630450937, 520.139110991286, 523.962300987743, 523.845142046823, 515.216943702504, 521.541497753045, 520.308326949468, 521.949533896179, 518.871382987222, 522.364388548271, 522.102149309523, 521.440070701216, 523.637740332673, 523.990875714363, 526.139548344461, 518.920650370987, 519.160392956815, 525.621697607539, 526.916152218327, 520.859252351208, 519.510814469077, 521.392552635787, 517.730678365235, 521.577735983659, 524.474297993924, 525.375218978502, 523.942225677307, 522.981951969462, 523.744222817186, 523.921448244236, 523.133713928096, 518.604682056701, 526.750497275598, 525.61559100723, 523.774794949903, 525.962934451709, 522.409279681194, 520.125813984255, 524.630373948357, 524.321638189022, 519.824116867179, 521.351151237497, 525.46695249179, 524.101934345946, 522.834371635584, 513.654182076799, 524.008207884617, 518.806099819691, 523.68626211661, 522.352724551704, 520.894090728508, 525.991716986312, 523.07641694059, 529.483899976169, 526.261258751216, 521.250213286892, 521.696605143781, 519.808695020951, 520.720841071989, 522.154238324145, 523.320660589287, 523.289312543239, 517.580769441269, 526.958578939231, 520.835646639373, 524.600653072021, 521.18641933909, 530.776206041417, 519.498525885242, 523.985183104998, 524.008652734866, 523.946594378596, 525.342327424417, 520.425153928819, 525.290291596278, 526.012077955585, 518.782762173639, 523.002051635881, 523.873660372186, 523.985511384599, 520.321615220176, 522.359140781412, 523.53407456509, 518.817407749531, 519.677404827259, 521.106531121877, 524.865957462008, 523.34824914305, 525.688970175656, 518.839752620732, 520.12992127856, 526.980638448054, 525.110536112621, 519.667487064867, 520.01113828562, 519.319936359208, 521.732971182728, 523.323281162813, 523.214485176931, 518.97194584133, 519.233121118701, 524.049266639952, 519.900934294873, 523.955833454224, 517.036719359029, 524.443025517208, 521.884985545615, 527.587052346838, 518.786382989054, 525.164257954526, 522.442679413507, 523.55601987203, 523.156809052733, 521.210545763959, 523.334171239008, 524.592618901164, 517.56294773866, 521.410196784951, 525.749904434739, 523.216369570449, 515.699541784252, 521.679217799296, 517.19952794346, 522.992145213437, 519.471841466498, 516.905467327675, 522.808797236188, 522.341612728733, 525.886339627478, 516.454786360023, 526.853552249032, 527.516679438174, 521.607977791575, 523.608020815194, 523.838574257936, 522.933110189345, 519.493965216708, 526.488871127831, 523.593231359543, 522.970752754754, 519.311282783518, 520.570562743574, 518.838432019169, 525.120565805355, 527.227915112436, 524.735443478102, 520.84460282911, 527.207322484714, 520.982001148974, 529.174371371847, 527.232514019633, 526.285093918353, 526.838495127114, 519.281372753218, 519.647124386737, 521.074406954482, 523.047618076164, 519.185964109628, 526.964507722519, 527.57123814554, 525.573967776151, 521.446651010977, 522.584850593478, 521.697008273469, 525.303263607981, 522.214121810318, 521.767464289216, 524.083369745896, 520.279156497108, 524.717945125335, 522.991726387319, 524.369214590832, 525.613081374492, 521.597540968483, 525.006098716699, 518.733308992116, 521.653736758667, 523.175012848763, 519.904301700452, 524.350871009294, 524.693093909154, 526.522278288355, 519.103215571736, 524.275260807114, 520.262711083934, 531.16786492288, 525.813103508622, 526.317297573359, 524.188755237334, 522.01251599089, 519.485308725615, 523.723702327543, 525.731705781299, 520.581084516398, 514.089589689223, 522.375149601238, 520.533911325435, 518.394039861774, 521.701240958477, 519.300041718737, 518.960598547537, 521.03130531094, 523.289491650711, 529.314486432669, 526.801410442637, 520.720543501225, 520.025769798433, 522.642136891298, 525.822267155221, 524.899886391496, 520.760133750078, 525.445818055421, 518.271464270024, 523.238404647375, 523.492444996964, 522.800224722351, 520.986110139232, 522.986394569681, 523.169204043724, 521.543088231842, 529.274194632437, 520.663334242554, 525.756587754232, 520.857150923988, 519.72420420655, 524.273641483989, 525.809280298314, 523.165904495596, 520.191466475846, 525.746460152665, 522.074874664486, 523.362965682291, 521.729820731646, 520.556106064112, 524.380130647357, 528.158312306356, 525.910358895361, 529.705182105938, 523.353633529933, 524.599888564198, 522.912335340243, 524.533420983055, 527.576087804776, 524.226231475955, 520.977826272969, 519.414350881045, 522.191368882, 522.578607653339, 522.240429287922, 521.27232016159, 522.709910918931, 531.94960344871, 524.517916277968, 525.208788126625, 517.809802182242, 519.800966904839, 523.68593694127, 523.174376937865, 526.493621482253, 528.006132540193, 523.251653231023, 522.667769443317, 525.339897186858, 530.578969910305, 520.126121117183, 522.766442359687, 522.834556039426, 525.759450632197, 526.077848740668, 521.568279410772, 518.99161591879, 521.49648784583, 518.489897981135, 521.59086316358, 525.423246885416, 527.936184453173, 527.72471326115, 519.436182849994, 524.698326203648, 529.291748649422, 528.122699537177, 520.57263542087, 521.485477918185, 524.897226941022, 523.357525341359, 517.266996769608, 521.737698400963, 523.368090599961, 519.730240825122, 524.633767258131, 527.768405319255, 521.964338920215, 520.929977795949, 520.269579521434, 517.739182615344, 519.161424654609, 525.038190137943, 521.797185667411, 522.715780123502, 523.293259398376, 530.171529115193, 523.453334443446, 527.033776251244, 527.125899307006, 527.881198980453, 524.030541050345, 517.652659821409, 523.04244180059, 519.199173781999, 522.262774127668, 521.427222677384, 521.512655651254, 520.545901662734, 527.849773181923, 523.414984734086, 521.787343483479, 522.089514827888, 521.436232232169, 523.060051373118, 526.229466464034, 520.708512442719, 519.618136820436, 527.064286712746, 521.544031890613, 522.19514977733, 522.809783181119, 523.365025720549, 526.361517675618, 528.051403532685, 520.823286417901, 521.866681039702, 524.133461067031, 523.7064580619, 522.863553791262, 529.293672813657, 524.182089964795, 517.190706985455, 522.895575049838, 522.250194157843, 526.019175423962, 523.270202414806, 522.409015794391, 526.832153668954, 521.405820377642, 520.219392696262, 524.263921327286, 521.780171787634, 519.450955818084, 526.891471895296, 523.522170226207, 519.221947238794, 527.619550917402, 530.673087835387, 524.831711776949, 522.856789492675, 520.777685918765, 521.070098144869, 523.247419912756, 523.433199585102, 523.929534664049, 525.325208694495, 524.390585845212, 523.305764881295, 528.091034731041, 519.637274074902, 528.039456541252, 518.778258514015, 525.38820309723, 521.441377692252, 526.271411324737, 522.251021441435, 522.019660140234, 522.645054901452, 523.590527376123, 522.780224844725, 518.516931896055, 522.560371218122, 517.367723172425, 520.781169079596, 518.293524121554, 520.014117651117, 524.92053955408, 524.255396416911, 521.986943268669, 524.230104893055, 522.786758902924, 522.540145726896, 523.529069481956, 523.73369493287, 528.967178629489, 521.236421954021, 524.503468682818, 522.924515677007, 523.085313824551, 519.105929519544, 527.244938136738, 527.713042088525, 524.299075917061, 527.89979247373, 523.111916678969, 523.836646172736, 519.541313484527, 519.157357664156, 520.616847907931, 527.874336390137, 519.674292603134, 523.73467616156, 519.315257203099, 522.733971189704, 522.872694409814, 514.832763447979, 523.741997303301, 527.382209030034, 524.173564197204, 526.710970865593, 521.03920459497, 522.608674867426, 518.881085490821, 522.788682851091, 524.228340800169, 524.585991833384, 522.069340676317, 523.461766112704, 523.817674483738, 524.681762710107, 526.865226769709, 524.776917130062, 517.721074388146, 524.322689848623, 521.70238528388, 528.460034742144, 518.676166548926, 516.732760560548, 522.137907108151, 524.677391888112, 527.943482017503, 521.359503395908, 526.631339041258, 523.501179501776, 523.34701507352, 524.881607912195, 522.497112404931, 520.61737821436, 516.794910767656, 522.919671282465, 518.306503385837, 525.129877241975, 525.549286137419, 518.987060993653, 524.638041396514, 522.48830876866, 520.762372342072, 525.873872689149, 519.945526432693, 527.925535648908, 521.832142316548, 525.87922809243, 524.935062184053, 524.094360417125, 520.189681376566, 521.521609645192, 523.98305300931, 520.044718671258, 522.324600317268, 524.272959827434, 523.170039251917, 526.478761364897, 516.243435408898, 516.586103971293, 521.727507455191, 525.224478725589, 523.570840390126, 525.110079633269, 523.15411606532, 528.222509953332, 526.102702638544, 526.871428082922, 519.250046855722, 522.442127282462, 521.885636970911, 521.424676276935, 520.570857949403, 520.99781298033, 524.162108602263, 519.039036584817, 523.21483308388, 529.766700527693, 516.849359078876, 520.739367112395, 529.447706300346, 526.74499662095, 524.78282217606, 524.951991411787, 526.577081727743, 520.11429035923, 525.169514592217, 517.127016911322, 527.839466348948, 528.52393670211, 524.651186378948, 521.952704909516, 515.412031108562, 524.21261949469, 519.295150235333, 521.141868468032, 518.909986863152, 525.938539993822, 525.387964912235, 528.126956348979, 524.160016437964, 520.204621148143, 527.734429924477, 522.079769145327, 529.88340257501, 524.936141772544, 526.822806568195, 523.294203904139, 521.96140576901, 529.181312590747, 525.94063935543, 523.886328158766, 521.352492276636, 524.767318681699, 524.368240518482, 519.253265460627, 521.729862246671, 527.288579579968, 523.683847732981, 522.377691556016, 525.9950714661, 523.227569358622, 518.112542684864, 521.155358980636, 519.470925157706, 525.290646972565, 519.804511852106, 530.474340990424, 521.904619580795, 520.488666647741, 519.334881805569, 523.813064515617, 524.237939449468, 519.556409428294, 524.784361410044, 522.687265104455, 525.642994756, 524.313841101379, 524.000574585485, 522.226177912647, 522.021023533745, 525.805249432434, 522.687191996692, 531.086131514833, 523.1807179236, 522.35071435827, 523.706542907726, 524.349155207112, 519.692873865436, 523.471245449678, 522.649222018097, 518.851519330481, 521.756669966559, 525.785978784175, 520.752168691393, 523.163545733519, 516.665341642965, 527.272719191544, 516.363574371235, 523.815990812607, 525.743991328814, 521.423980633883, 527.122906991501, 520.506702818686, 525.862319728543, 522.501635110909, 521.876425497867, 525.519956393102, 522.685274630067, 525.695976651312, 528.632318347202, 527.159873433237, 521.321304638847, 519.482429503917, 519.372063789682, 521.257604585907, 517.93721956334, 523.569551542343, 521.380255166466, 524.80684879132, 517.89755684124, 522.515837450369, 525.908287218792, 523.45208744749, 516.924438311711, 520.385983021987, 524.954818114027, 520.43747192225, 528.382471788602, 523.802196106387, 521.704587075736, 521.004965685861, 525.926322750376, 520.414685731107, 522.448423641176, 528.939693025363, 519.943584582055, 522.058423249893, 519.090701620584, 521.806934659472, 521.116939520096, 525.879737652836, 520.851522312628, 520.063505958176, 522.208672908974, 514.623592995537, 527.586278533532, 517.978155233965, 522.4883754289, 521.321472410481, 523.220737532137, 520.494638860876, 525.574570319312, 523.543781642146, 524.462164706417, 523.397449334205, 526.88133170965, 520.180786419485, 525.86538875292, 523.071088582311, 520.555035221914, 525.521725314128, 520.782184845902, 524.016768906681, 527.917954896817, 524.497413554761, 521.986136164997, 524.720111236175, 522.872160639931, 514.032051098997, 522.212073831735, 525.665019674931, 520.854052532155, 522.673772824224, 518.037061417911, 525.979302034169, 519.334198274507, 522.165783160838, 522.862881812295, 520.34390183291, 520.014229823737, 519.258048611803, 518.799622757321, 520.57328180162, 525.293232072317, 520.798242169466, 524.602674712662, 519.776332256585, 519.282612449192, 518.517011327219, 526.344827239438, 525.016437841953, 521.935904373545, 519.576430000053, 525.345795824307, 521.013414599571, 521.858504124865, 525.398267590212, 520.649088720354, 524.537204783882, 523.47407380404, 526.220256797664, 517.129376419178, 520.096756546616, 524.677568068229, 521.178115199174, 522.761194955094, 528.739160007142, 525.676238336673, 519.840458768096, 523.825462137388, 524.224664443972, 526.379887709602, 520.577992395566, 527.236283508707, 525.348260303655, 521.092652749268, 522.651840694764, 521.296950676818, 521.213658506457, 520.893384017456, 525.990506117485, 523.726518548304, 518.981801937681, 524.869348346963, 521.043905789153, 519.088723457295, 523.449405036218, 523.33871136427, 520.470725197997, 523.738939291047, 520.741075380371, 518.538729322325, 519.823861586919, 524.92868610153, 525.963714055867, 520.023968201565, 518.002605620458, 526.918739045719, 521.945860239018, 523.901738620945, 517.02684224077, 524.19481963721, 526.38523623436, 523.301322284809, 524.527110807993, 522.460203828261, 526.640640332579, 521.81101491231, 523.852192771532, 525.010393023539, 519.438183049421, 520.803439128193, 526.073053993277, 523.274901453805, 520.661257542897, 528.508728123059, 521.826031633603, 524.373509119474, 518.676947406325, 520.61375808478, 523.749357057023, 521.862238341658, 525.440669572999, 522.198718974167, 520.504846793108, 524.505229840193, 520.442555715238, 523.961126862796, 524.863724238431, 522.761582530228, 524.313716384694, 528.711566097756, 525.702546079185, 523.820815658787, 520.819485437581, 523.29312819475, 527.167774479155, 525.348568400588, 524.918576316253, 529.547662535208, 519.424264381217, 525.823166271877, 520.915644411589, 522.23943331583, 519.66978690042, 521.831776350761, 518.913832938436, 523.253699318593, 520.316904513629, 520.205522079421, 520.244453131312, 520.680304786646, 523.355828635356, 523.820247909365, 521.495249371748, 524.814633462751, 522.288379104201, 523.423695632919, 525.092145679942, 524.463421080314, 524.632301459343, 523.362255316429, 528.916362030038, 525.011403775143, 522.139107705953, 522.412305836145, 523.303116750511, 521.064937809928, 525.925345902525, 523.829035363201, 523.790695195702, 520.553069524333, 515.680601445062, 524.777312759385, 523.153795251593, 528.351159892505, 525.102230730913, 522.331305223311, 523.340946345472, 519.742393475387, 516.944376652063, 522.286274408175, 522.961994522923, 522.781059834349, 518.223157260577, 528.346363424673, 523.101640842702, 527.194130673239, 524.479073105088, 522.104285948144, 522.62799806997, 523.742120013737, 522.948519392967, 525.934904991718, 526.696849943486, 522.92872163826, 522.910638490278, 531.084680959131, 525.197384101092, 521.836367735778, 524.668769782455, 523.140964318569, 525.694409733196, 523.174474757611, 524.800003791745, 519.697127417397, 521.605602198818, 520.647118011433, 525.567765143458, 523.369918152755, 525.631046013058, 527.294593517106, 519.847412153862, 524.282445820234, 522.812325258298, 522.512267458919, 525.977696665065, 521.599016154137, 521.665453332396, 522.465416913571, 527.028682140763, 523.78391871106, 520.520707409806, 526.862657589267, 522.067195591603, 524.489593594872, 523.149107457464, 526.341977933918, 521.593103442492, 526.73911091157, 524.415978410899, 525.27562975989, 519.020145947071, 524.545621377455, 523.311347884152, 523.885474223639, 520.676457167488, 521.801763286301, 523.024094394421, 520.457787222034, 518.218195328632, 523.586659226348, 522.756894685343, 523.966293573871, 522.236451421289, 518.922393811603, 520.88858252265, 522.303709916188, 519.199660074704, 521.336918355827, 529.074494455609, 520.38983615869, 522.429526971006, 516.603167926723, 521.725440021517, 523.713829986692, 518.1149486292, 520.736421155079, 524.06182918465, 528.846636606623, 525.568759740616, 525.929127501971, 522.180902361749, 524.876537423598, 520.015324543337, 515.951369393287, 521.874196026628, 522.553495310734, 519.893661558456, 524.88899972003, 530.980842459574, 516.298227010284, 523.241037138474, 526.819967492998, 518.787278743321, 526.391844226866, 527.298945387807, 517.144318795407, 527.554099481584, 527.76807608309, 520.230421172035, 522.51254257723, 522.755592126909, 520.519181176389, 519.419865866221, 519.920934750663, 521.124531204118, 527.401835388974, 523.447878255517, 519.879100905515, 522.542969070845, 521.072881587852, 522.802327935325, 526.916205678693, 519.08844858628, 522.958846074617, 521.321515657561, 520.672938159731, 519.999122095071, 519.264613521791, 523.963286111028, 528.041563657099, 521.672831281006, 526.092730163997, 523.990998876758, 525.685469603257, 524.273204616234, 521.634430656227, 521.009046187046, 520.051134175333, 527.959587515318, 520.544975928197, 526.834920488003, 522.594550079972, 517.789828404407, 520.631400917447, 527.116006629806, 521.16319787347, 523.776953759773, 518.732956553851, 529.861002952049, 523.045026474865, 524.259738777369, 525.513026454276, 519.449525128493, 526.89219857338, 522.390612480963, 522.794698461206, 524.058346344171, 526.774609952649, 528.255567784566, 526.616425698668, 523.104058585115, 524.618401256807, 522.471773476344, 519.689794471536, 521.757227966913, 523.731674016498, 525.971755420901, 522.819311667138, 526.699415502985, 522.823734019695, 526.758804529082, 524.947895118368, 521.997353602826, 525.58917021823, 522.209648974113, 518.464701407952, 528.530773217416, 523.865513758868, 525.026751390099, 521.929105648541, 523.19890763046, 523.960479542857, 526.028927370062, 521.089853355142, 525.930196036847, 526.572038043025, 521.120427053143, 519.931978090955, 516.351666044811, 525.956578955873, 523.143507255079, 520.927246041509, 522.760954624027, 522.427709477573, 522.851569750407, 524.59547666501, 519.057965733218, 522.629464737375, 522.113741547704, 525.668243722536, 518.095229053143, 520.70458972778, 526.658826373632, 523.966390377525, 525.074709974865, 521.805810710886, 521.125948289762, 527.105760341355, 519.0888590975, 524.65664418721, 524.622429549692, 524.338066804801, 524.874103849584, 522.629562075389, 524.34873641902, 524.771163386631, 525.571637776125, 522.651443843374, 516.575085171255, 524.661736919958, 520.157395886095, 515.750188560306, 522.196707987962, 522.504542307761, 523.832581554521, 519.938575556391, 524.370885732236, 522.48121915523, 522.634492830891, 525.725677109437, 523.920060797404, 527.950981235455, 524.512411737336, 516.860663340818, 526.819173806268, 525.657639085807, 526.984277951212, 525.861094213214, 521.894906471114, 523.944927320229, 521.60843312977, 523.464590982759, 525.430037514157, 523.584240122758, 519.317381301125, 523.3296233468, 519.70111446751, 528.950743996289, 523.225876903225, 522.654188603657, 517.80733615279, 519.077155438153, 524.289120378734, 517.655066188095, 524.106185277686, 527.810570868868, 526.270014246232, 524.848985821605, 520.655963277738, 532.637694053846, 526.958262544953, 518.212416593604, 524.518395813619, 526.650864393257, 522.583602965699, 523.040910936927, 523.31524457016, 517.974909306135, 529.735875702892, 519.645230564817, 521.807205081886, 525.230574416696, 527.01949319919, 520.674798417862, 517.039643414808, 523.782410760674, 522.932325260131, 528.059272646248, 524.220143671846, 520.50592966318, 523.339701549035, 522.363089686765, 522.94357064703, 523.076878614899, 520.064719056826, 520.027420999483, 526.159984105522, 519.25421000524, 523.015837295071, 526.161138479571, 519.792061512557, 523.625511397737, 521.890302473107, 522.571869648185, 521.251783211531, 523.032861918166, 523.762673587069, 521.794487831712, 528.269493930386, 521.271525598344, 522.993344353942, 528.023408499977, 518.15288511218, 524.346811068959, 524.836460066177, 528.666623936168, 520.339246860147, 524.906200031968, 523.791212278193, 524.355195301752, 523.524688974045, 517.621081200409, 526.574884234672, 524.614599892351, 521.327824482953, 523.303188455779, 523.399620533692, 524.254207398039, 524.164439698875, 525.072016413081, 523.440707605173, 520.115788959523, 523.358902892045, 519.744690086232, 518.984819955617, 522.546321970775, 520.424608171406, 525.618919202762, 522.569479721558, 523.742211040709, 525.895506137156, 521.381735859237, 526.126112284126, 518.704555501445, 517.551500915756, 520.093179113523, 520.733282223028, 520.958819366807, 522.017080716258, 522.539753357725, 520.376175742002, 524.520112778208, 525.523958548961, 526.188813850877, 511.570029685824, 522.729370229301, 522.167342374935, 522.798219968211, 522.208683225857, 520.269749221611, 516.082979518364, 520.485486149271, 516.90420957353, 523.10863905923, 520.447101843494, 522.178734774441, 520.881617289834, 517.09078735504, 525.044836540463, 524.291532151731, 525.521074121498, 519.814422365117, 517.369313317229, 521.521631124444, 522.76145094945, 521.254149560141, 520.488117472285, 522.875427249742, 520.788133592025, 521.86446732196, 527.562613862963, 525.433552647483, 521.46564430274, 526.130781151396, 522.556799918337, 523.990419073985, 519.493073165857, 526.008403118914, 521.845704887229, 525.093765466972, 516.834835897629, 523.11288872944, 521.556063983497, 524.1624737244, 520.174763981878, 524.924185995576, 523.034961113068, 522.307357448515, 521.110597319902, 521.78019331204, 522.859455298563, 522.276323594314, 526.762428370339, 523.601413475779, 524.990357474506, 526.144585804152, 522.14690423188, 529.015680603395, 527.115431632488, 523.701414672518, 522.838658967338, 522.89555034091, 529.466068035329, 526.190227271532, 521.926181061743, 518.755234136752, 530.483330062588, 523.981292520736, 525.711946569211, 523.277353197792, 523.168777987903, 520.270515233075, 522.852275509546, 519.716767584882, 515.805310811154, 519.134298955804, 528.145383768955, 529.574162609539, 520.627773324381, 517.541269288936, 524.476358621703, 522.949903094824, 523.379324771397, 522.886356573047, 523.983131884326, 522.344545762851, 525.243285346497, 526.441865005189, 523.433428819439, 528.521252373832, 518.10510998172, 520.579370533513, 517.438787950176, 520.216692781087, 528.239959039708, 522.667526808063, 525.43206607576, 525.014573839355, 528.94688760979, 520.879101839584, 525.779691041386, 529.676671820817, 522.125641626617, 521.424444101694, 523.338692553251, 525.53114693954, 519.036309754069, 527.511606151353, 522.198017697135, 525.815140115667, 521.101452444571, 519.094250430858, 520.350679680269, 523.860454895121, 525.378514523719, 520.533419862051, 523.602608350443, 522.128808261099, 516.502756314777, 520.384422712861, 522.835250403687, 527.089532478335, 522.361293597219, 521.712173454466, 525.77964378667, 522.082891898854, 522.339474908933, 526.118231498574, 523.81938473904, 524.858096067409, 523.010665167761, 518.847987931446, 521.909064605664, 521.34103553667, 525.067859296001, 519.856495554719, 524.661704279471, 524.962846132947, 525.400455119302, 526.077723133139, 523.720096698966, 518.891712558024, 517.795108914472, 519.522637433245, 526.050288256313, 521.136389703116, 521.571374783484, 523.655864600983, 521.214930993796, 521.657237056849, 522.912281048448, 522.835883301221, 529.245480762433, 525.1631359887, 522.525945968092, 526.280006265619, 519.674337606273, 525.919597203047, 522.308108262471, 522.279476554139, 522.610182023048, 521.655625239694, 524.923167283781, 530.866432819213, 519.669995676123, 524.791352583989, 531.183559766692, 522.589530998341, 519.256885061217, 526.641936764314, 522.38028031567, 513.736865046902, 520.044337373835, 515.99262086456, 525.153776402995, 523.532424584345, 527.657966230151, 520.214039299196, 524.59717617988, 522.982693444003, 519.537575904349, 519.49677393959, 520.993312784228, 523.950578892707, 523.214020671228, 526.630438432672, 522.638821159283, 529.659170604584, 526.717665021962, 528.803892198459, 520.511281179673, 519.462081834861, 524.365985353641, 524.084592219664, 523.274351720336, 524.364022136791, 523.660198760302, 520.862808231224, 520.111995379997, 521.359824830664, 519.743072921163, 522.019012892586, 524.259088737762, 520.889010434267, 523.993766975193, 519.941227873405, 520.51128286358, 526.878175913113, 523.912219229166, 525.412773188484, 519.295918828614, 519.954380356411, 525.188838911061, 515.815961213995, 525.416394696551, 523.691125779396, 521.394559284116, 526.052328066929, 516.755939988962, 520.213417122321, 517.583398102061, 529.201357435028, 518.693033609184, 520.839583898041, 520.755660235125, 526.000617717677, 516.492939260007, 525.710053892348, 520.071995545708, 528.841191876413, 523.928620563002, 523.491241409641, 521.140818050351, 527.718534682285, 519.827392771018, 522.229381931777, 523.603330204191, 523.132286277998, 521.737526803308, 521.323984146839, 525.408251031638, 526.027111316925, 524.300363913771, 519.532646311131, 531.111657875918, 520.10534949944, 526.149506283646, 523.541806289839, 524.681742845125, 521.175532521347, 523.585398895802, 522.03493423247, 526.468629338794, 526.499716151109, 523.278940267547, 521.5420831861, 521.121994270165, 526.211991259665, 521.295724560222, 519.485082423354, 524.972849174336, 521.028100351159, 527.61774056094, 518.713229069211, 523.618837142991, 525.335013390531, 523.496854591887, 525.590706172468, 522.425129612753, 520.305395848152, 521.722410398886, 529.018961107938, 520.121253499026, 523.816835094037, 521.980768979711, 525.074604883835, 526.324464251066, 525.854423618276, 519.727362765174, 527.973683135152, 522.642908998708, 526.046721117951, 524.931163888238, 524.636592240153, 521.380637311608, 520.448260091347, 522.813940794252, 523.586712871299, 524.798938874109, 520.831867292933, 521.142347789133, 520.636194912058, 526.853670011474, 516.910292091806, 525.490976340241, 525.374153818052, 523.725621740399, 524.39798434494, 524.928828818817, 522.337909063898, 522.13959877034, 524.79638350985, 525.027883339494, 527.061119033942, 519.770602897727, 524.377204347935, 521.254911900918, 515.78907579422, 520.005864389131, 524.752451634076, 520.025716251735, 518.820556547441, 523.901016310181, 520.934314669181, 519.097651313272, 526.239633436216, 520.123490591626, 518.772043313206, 524.088334671529, 522.541176764083, 526.791483244756, 523.931970946604, 519.2292515445, 522.987201382152, 521.725726334871, 523.245776586219, 521.722709584235, 522.028334545495, 526.194430870387, 517.096006153336, 520.475448286287, 525.818950532306, 522.082742506447, 523.87405836385, 523.107359099328, 527.867094302005, 523.733798632601, 521.637004300058, 523.651915720193, 526.598380146782, 522.758180506926, 518.004498526813, 519.05653922911, 521.730560859819, 529.544927187271, 519.890552892007, 521.863644079309, 528.740221290974, 521.598938033878, 523.47525965262, 526.788701143561, 521.558644811326, 518.746904630814, 527.853574022843, 523.648025138802, 521.123934996821, 522.652676769893, 522.543800034216, 519.287957097236, 524.701493543849, 519.54376467623, 522.797440110816, 522.757610603365, 529.294278932962, 526.621588910957, 526.876561924132, 522.130062480298, 529.671592161874, 521.856398949259, 524.992442560263, 521.789719568756, 521.14828668658, 518.083456004299, 525.334367614199, 518.262424264309, 517.380539887285, 519.114126034371, 525.998287572878, 528.272215485644, 521.986588656054, 524.994980141693, 524.497189133837, 520.634543598984, 524.338494529673, 519.76940818947, 519.492720352786, 523.073172715108, 523.179718028158, 523.613283172288, 528.372120074601, 524.042901817715, 520.108148309134, 522.551838638974, 520.896906750984, 516.845135972473, 521.007894673522, 520.186131611157, 528.410433859592, 525.822653573444, 519.357102852181, 523.775461464159, 524.144908290839, 523.379185396875, 525.320505872539, 525.478039305873, 528.108053204786, 523.228706452766, 523.072662718659, 520.600193482393, 523.525876970352, 518.015317194135, 522.96467547704, 518.878219435195, 521.337867241838, 525.848235202363, 520.800726106107, 524.338620092289, 520.890906173876, 521.423354077177, 522.133980039055, 528.590166951224, 526.8176832604, 522.562523178008, 524.566279641349, 521.562339533446, 524.771547616228, 521.497574050636, 517.595127947931, 527.033594175255, 529.904851636521, 519.685690970596, 524.109586494941, 525.79542874599, 517.74132036602, 519.690919766328, 523.196226909206, 519.73862200606, 525.160616934407, 513.538473095369, 520.950851681474, 521.421508951172, 520.209065591271, 523.729622255522, 527.821535744614, 522.638017204858, 520.302799658736, 523.293180761224, 530.094173089874, 524.347656957949, 521.94331296755, 520.013276932946, 521.543951157823, 522.364139133175, 521.491529529347, 525.994570314434, 520.663161612856, 521.87302987706, 525.119517115944, 529.983530519974, 517.720107461613, 528.811172306285, 525.422990910658, 522.825666086387, 525.198235074543, 527.558992649422, 522.51554393814, 529.706359167509, 524.877774217395, 528.530352323485, 521.247928359355, 525.652622555013, 523.271901982156, 525.958864110443, 524.755575852026, 523.092087119998, 528.774153473762, 529.799217523778, 518.352867321354, 524.454978927919, 530.395988821916, 523.836611036069, 520.459798931203, 529.1236959537, 523.397067637155, 519.132920442111, 524.080143364659, 519.42883113917, 519.578763568793, 526.284648548195, 524.907721767578, 521.077752668421, 517.968230293006, 524.981145259353, 520.64658978717, 518.841878787591, 524.321493445364, 523.273256325141, 522.930606178496, 523.547553277094, 519.344282994289, 521.034633007787, 520.05772581507, 524.573367883688, 522.902571974836, 524.074510864198, 522.946898079544, 522.738941711031, 522.974689709816, 517.881502624574, 521.96398030601, 519.480993726902, 526.04124708551, 522.925656103392, 527.841292528669, 518.448699732769, 524.361739402924, 524.228209924478, 526.12879248926, 522.595990633213, 522.62385277573, 524.990554785861, 522.130166616189, 528.603736887313, 523.911935606199, 519.477318920388, 522.664185183169, 521.155118639103, 522.469673170289, 526.811418970018, 520.305464161378, 521.89636848168, 521.095765356352, 522.171709074029, 530.743784046112, 522.534697987364, 521.239310091677, 520.605653180925, 522.636659876561, 525.333168493775, 525.188879131056, 525.914714421654, 525.005531703524, 518.398143689674, 518.007044083531, 524.410661494377, 521.061443838066, 524.278641754275, 523.797362607352, 524.338086358017, 527.989575321062, 520.777197173282, 526.029423312386, 524.214926267741, 525.894341347589, 522.182254294969, 522.584886752147, 525.172645253803, 522.184306784855, 531.24342213843, 523.269268651688, 524.675645350644, 528.198691351849, 526.939541008119, 521.171865332761, 522.788002003204, 523.042345906665, 526.107573040646, 522.996448057343, 527.960930767883, 523.852862449855, 526.489600632826, 522.376687955177, 520.489014110853, 525.948608164347, 522.15288159195, 520.735526746559, 520.503693128102, 529.611667577828, 526.090869567059, 522.318350005552, 524.243923028884, 524.520213371558, 522.274679151684, 522.309487662806, 522.073686375603, 526.909215821223, 519.62161031079, 520.158899099782, 522.357037002063, 517.324772747615, 523.241509826959, 522.643002075164, 525.755657962104, 520.117061296941, 520.639694532535, 527.196982641386, 524.949997380076, 518.221748176649, 527.102902862915, 521.636687574469, 521.985947587905, 518.645034557514, 529.110003488022, 528.739377559921, 523.403971135516, 523.430159111314, 527.94460088911, 526.225297374953, 526.915333530759, 519.885916437963, 516.05878130531, 521.92936690188, 517.421743379901, 522.123701161231, 521.712126182097, 520.008966534795, 528.96525152792, 520.152934162758, 522.84083016233, 517.916191377355, 520.564007534376, 524.763436710066, 520.748632691656, 523.49636038281, 521.277994206698, 519.089928315132, 519.849513095889, 524.367366040873, 527.137051894641, 524.956348683003, 525.98056162833, 523.819947356127, 515.137074143129, 529.070066311489, 525.756234059239, 529.675156781468, 524.195384415833, 520.935385280286, 519.416675863339, 520.220902428791, 524.087415984594, 527.258480088428, 523.380366730814, 520.204869327485, 525.288403958031, 526.134052785453, 520.98714786562, 519.540483483058, 520.746118145695, 528.036880103648, 520.179712780467, 521.474736433016, 524.412011003945, 524.175289961055, 520.769499979279, 527.470242962926, 517.052427953447, 524.779064209253, 525.519316648966, 524.89538188252, 521.027666294217, 526.104207801569, 529.775688484191, 517.791243910292, 522.305455103464, 519.32651993893, 522.698781719212, 521.852267405893, 523.353343764296, 518.517538196849, 525.932433349559, 524.715351359652, 524.574214209648, 526.444216334694, 523.591146693269, 522.186889247947, 519.920426439371, 523.821401577297, 525.458342295178, 521.689108227522, 526.814037582734, 519.464247105825, 524.725390992256, 524.34585867127, 524.855440570331, 523.702730210093, 524.31543783934, 519.592911003969, 520.041194193679, 521.223335009396, 526.597160467112, 523.849940601992, 522.305566960049, 522.357006022775, 522.668522152482, 518.049305328678, 519.802365929872, 525.857319856519, 521.077530543672, 523.05802811146, 521.403434358425, 522.623275748937, 525.764377186013, 522.707238083143, 518.6163005448, 521.801524928797, 524.688754928554, 525.421533100008, 521.234125465016, 521.774822109938, 523.341246625867, 520.12567199594, 526.869607273853, 523.547732720075, 522.462831098188, 527.145503023198, 520.897611925937, 523.394305645618, 524.60757467307, 525.739028851659, 526.477701655875, 525.005067142197, 526.609712825442, 522.024817911925, 523.283129945047, 519.242610743723, 524.127282576614, 528.007745213761, 524.253745942566, 522.488700763394, 518.209276243224, 516.243456860535, 518.634385570291, 521.253569765542, 526.397402931588, 525.188218102289, 527.317600598501, 522.267432321867, 525.092846845333, 517.1187032492, 524.885958995654, 522.386177782827, 522.890131658432, 524.608839979995, 521.418703856107, 517.706250960864, 523.250771824478, 519.524089388635, 522.018499035558, 523.113449153381, 521.006385751927, 521.271364760833, 520.863528997538, 524.118975180859, 524.515767771667, 527.781037070503, 526.945618340134, 519.589190690051, 523.680324996551, 519.784281124594, 526.586577565833, 522.219768107073, 517.932661209061, 516.831737673912, 519.551344645036, 518.536349921218, 519.649494404822, 521.856953088154, 521.526497376758, 525.121967343251, 517.359749643654, 521.396978332219, 527.840063843648, 519.177000736369, 522.022167945072, 518.726233985843, 524.504434183939, 517.804500850908, 524.169967895212, 525.383265004954, 521.697949119986, 519.44012407028, 523.887788528306, 521.104124675079, 522.585876206582, 525.092848708176, 519.202464750216, 519.793685439397, 526.895883030498, 520.950190460048, 524.114151317247, 522.582473226402, 522.539377620451, 522.018590740716, 523.246939342396, 520.875238190183, 524.693731948299, 526.721135073839, 522.649789600904, 520.335695293117, 519.421561169444, 520.295891187408, 525.357298665912, 524.84676438445, 523.271134427071, 527.958846517568, 524.02989771736, 519.943838178619, 525.685032421222, 519.501530858362, 523.216102068729, 526.427398706184, 522.291986225508, 522.036961697086, 526.045740152289, 522.404291320729, 522.672944379951, 525.008098116936, 525.955548252282, 521.255516899692, 523.268825920133, 522.244713279276, 521.084790323524, 523.193177583824, 520.571018566169, 521.666369347323, 523.439544147286, 521.943310215099, 522.683462650134, 520.597585487416, 526.288136181084, 522.228645706028, 530.118771717573, 527.779380285511, 526.136766896033, 530.333247925299, 521.612984907621, 524.330423315465, 524.055526857045, 520.634805101927, 519.234169320063, 519.110323935206, 521.342455364584, 524.400614734191, 523.431325260994, 522.786155707863, 519.81605625437, 524.725826480092, 521.64474262358, 525.525733662859, 520.335779628299, 521.472192235599, 521.934856084157, 523.093650821355, 528.622624545281, 529.812218554956, 522.174561822087, 522.995495843891, 521.775316327829, 523.746474880605, 523.897811225883, 527.517109689097, 524.178924027403, 524.882180012201, 522.369162921146, 523.548708401438, 526.366596919964, 524.750038440861, 521.066257469763, 522.082070314682, 524.521491748187, 524.289901781321, 522.263806981412, 527.228492776214, 521.543865125803, 531.830223981327, 526.02615026889, 522.658879449627, 515.613247845788, 523.491813549027, 522.603020215626, 527.475705289681, 519.527316848191, 525.413939899213, 523.370533433216, 520.464123844966, 525.485486241875, 520.113295545068, 523.288851227446, 517.606677071494, 521.586730029906, 523.21916073798, 526.290378404798, 518.69045945518, 523.250466551378, 524.139609952359, 525.075426613453, 518.953537211584, 519.242998364928, 522.876496723083, 522.161714555022, 524.591976275917, 523.449656189031, 522.61359424188, 523.385401128558, 522.954030252395, 524.511224396395, 521.124043575683, 523.869589085748, 524.769530010388, 521.860028719383, 521.68315099571, 515.190534849472, 525.625967248959, 521.980097773947, 524.636354143431, 518.289111855325, 526.395785095347, 522.613228305645, 524.065755427213, 523.267095493867, 522.588829181328, 521.245356961268, 523.035966631673, 521.433387161247, 520.601817611908, 522.692591959893, 519.886872225782, 526.770964863406, 522.06321856852, 524.526276158379, 517.435140587773, 528.017851457171, 524.854118872013, 523.512138104645, 529.779355447485, 519.081315007777, 521.761571935925, 518.430738375968, 526.240189240121, 525.757360615619, 522.053019860516, 524.822698207733, 524.058498631165, 523.017967873825, 522.124721155324, 521.260508443009, 525.196919275057, 519.878111551286, 523.706947314389, 520.610584428815, 522.688754881456, 520.061817604491, 520.934022332745, 521.456423905607, 518.744978345025, 528.261629876573, 521.403974667621, 528.290006497328, 520.366478873086, 523.582376255987, 524.054999647862, 518.703534481907, 522.35142725983, 526.211863244541, 519.862474772041, 525.971429220874, 522.825366532106, 517.791230136014, 523.880285945577, 524.992343827229, 520.74003610617, 524.997291201312, 518.336013740763, 525.644459915553, 526.074899525295, 526.268982107618, 526.79441163182, 526.670950836484, 521.315614525262, 523.479801716958, 528.085248471498, 524.633072208738, 524.615042438704, 520.311207651322, 526.316112432937, 521.819967972308, 525.762541410528, 520.679803812101, 521.878377437131, 520.555892083083, 521.753890288603, 518.262260106315, 526.071381221797, 522.772660510337, 522.530036217667, 523.093017030741, 524.803714702084, 526.123798063445, 522.912086626794, 518.136179646124, 524.91413509901, 521.88599918012, 520.817663928461, 522.486536159683, 520.914680155504, 519.899006495132, 525.234580921587, 520.559214858781, 525.990874813223, 521.866562786082, 521.581446442802, 524.796863226367, 526.72886378312, 529.75684532088, 523.844947774788, 522.340618120694, 525.609896989313, 519.37522550307, 525.488066987624, 523.881035168251, 524.898075341532, 517.884940728834, 524.320195696417, 521.276814779971, 525.100390406401, 517.685159505121, 525.558347657913, 528.980374016667, 526.115827043626, 522.889639178248, 528.118638176207, 518.414445184614, 524.224849968581, 523.396440064945, 525.397842087614, 520.241815093166, 521.452429592766, 516.890819783519, 520.569630478256, 519.178549001719, 523.685950259169, 523.024548360634, 522.010015639148, 523.239682536608, 524.707563461255, 522.6563867939, 521.91227179066, 521.833695000909, 521.72386007082, 519.977571637173, 524.369796561119, 520.429621799226, 519.749248750197, 523.988474562149, 521.289996925348, 527.385117021344, 524.431676881366, 518.414057505247, 521.787711984962, 526.442869239856, 523.112233741996, 524.57249651986, 520.321072298677, 522.335424407383, 518.6393995608, 523.802430341597, 532.131871054527, 519.558513456312, 525.959455365936, 522.159694254188, 523.714492800762, 520.83863849669, 523.780609814969, 518.583300103427, 518.431448722775, 523.143413077385, 526.55720372492, 522.607512694668, 520.778151501679, 528.166925963526, 527.286251509341, 523.88420969139, 523.961842121988, 521.301244926988, 521.717646825747, 523.849913341842, 521.688424328432, 528.179961557394, 526.448087695049, 521.522787005843, 524.837860512188, 524.197723362054, 519.439630560332, 518.894865516428, 528.886066514998, 524.775643142343, 521.966435038865, 522.608281547053, 523.639386708704, 521.899095298116, 521.227635703536, 525.805311138809, 525.108536760574, 524.0364384513, 523.14951918481, 520.768275171851, 523.828134295438, 518.605035388821, 519.363528053249, 523.880166591379, 519.687699110925, 522.261354382099, 520.250185209169, 522.585018791099, 522.476867573942, 522.960571231373, 523.243015273127, 527.766463374544, 520.152907719062, 525.244375171727, 519.51364434405, 520.078003978857, 520.469343946996, 520.872591060239, 524.480218632224, 526.568845191676, 522.981483291369, 522.891101447602, 523.499551688018, 525.593688341231, 520.951797424167, 520.080419261895, 519.694011612774, 524.098226825817, 523.076993975834, 518.708206446983, 523.867085977468, 524.639922553835, 524.535745389458, 524.599631805221, 520.905653101637, 515.19194089081, 524.758602266987, 524.585241210342, 525.315039879324, 521.473389224816, 521.981307976686, 526.571563628377, 522.220437366825, 523.965487258308, 520.149670837458, 521.84240933647, 522.797763297489, 518.279975713006, 527.867001351084, 528.648690789549, 525.253926491164, 522.817052348769, 519.977673686065, 521.30587616677, 524.676676638311, 521.914517396502, 522.484190864887, 525.639994736088, 522.752758267605, 522.646069192003, 523.679844634846, 520.839948957637, 517.815682198031, 527.323239636748, 526.113860166618, 520.585766685325, 532.129960373213, 519.554993902455, 518.432602581213, 525.979776003166, 519.2835792655, 516.145008413046, 520.528937919749, 525.154275239164, 527.271924114286, 522.690040916156, 523.809604627155, 521.205552422875, 523.001867936179, 524.891247625574, 521.922785630074, 517.03478546085, 527.194187847849, 525.22579589091, 525.973301872382, 525.61961950782, 520.448729227591, 519.512186133528, 523.524755281701, 526.092026039618, 528.046842907544, 523.078144277975, 520.607274287056, 524.776663615055, 518.23363035927, 529.460205516429, 524.107132399824, 517.649677961884, 528.382091382897, 522.736237393634, 520.207211611896, 525.372041728796, 523.927966532993, 523.277438543699, 525.981106401059, 523.737314944407, 521.216156022702, 521.648402348991, 522.692033860669, 526.353567865762, 523.201495112434, 522.085979420953, 523.59941949464, 519.981206368803, 522.804475278958, 522.734184818891, 521.563566534686, 520.46545631325, 522.313735699395, 522.197835864695, 526.015460877707, 522.797712411239, 522.622346455043, 520.812136333219, 521.251994258845, 519.366604903526, 525.072992907974, 522.454559741307, 524.216468797789, 524.695776469556, 529.4550395532, 522.740064833368, 521.838765475704, 521.762350206301, 524.386300715975, 516.572251258352, 524.024812540594, 523.85828308897, 528.141086558568, 526.549482790181, 525.079901205144, 523.00297453882, 523.030831027487, 524.175190945549, 523.625714821819, 520.373712816674, 525.92622377267, 519.548805804082, 521.954232631443, 519.988376265182, 525.723873221703, 521.334342337464, 521.489734992035, 522.425057334814, 526.509233737104, 530.261746341802, 522.384436442793, 519.29280086665, 523.276634648987, 524.584069073332, 520.414056449868, 523.951329314839, 523.944913018804, 519.912321754623, 527.988724782834, 522.492675816526, 526.357131502823, 521.904240000749, 522.291365510372, 522.684601537904, 524.690330793864, 532.632298523359, 527.414318984523, 519.574883491431, 523.540673094711, 518.572959416835, 519.178297878832, 526.561074481804, 520.318692993603, 520.770986353698, 521.885657425302, 524.447253188059, 524.697632715346, 523.125282322367, 520.731202954686, 517.319270062931, 521.933678316819, 525.14913280782, 523.279924860959, 525.763160839835, 528.005105869361, 527.909908489454, 522.568472389953, 523.818563841992, 521.444106917353, 522.288062022967, 527.09054588406, 526.990623917871, 525.503677765091, 521.315903194351, 521.907126324554, 520.369668673415, 521.355836486277, 527.094988139508, 523.723977734394, 525.505521164668, 528.255566646602, 527.83826632465, 519.483791221006, 527.634831012713, 522.994909903883, 522.320872098434, 520.372406012205, 525.702047666082, 522.067708864918, 522.916825613283, 524.31895540547, 523.474311851978, 520.983524629697, 517.379149605975, 523.943046213595, 519.247357051908, 525.794871414539, 520.27157664888, 522.79062483127, 527.594587303769, 526.386298355998, 521.560516132855, 519.665520096151, 521.101324212851, 518.876859503526, 522.323051826726, 522.666902469455, 526.683147588659, 520.037366879265, 517.685368558262, 520.882020134512, 517.846717721485, 525.664564252878, 522.699077507478, 526.848885881917, 519.281472491407, 517.839219003901, 524.248397953707, 525.157716354421, 515.569653276013, 521.283608489563, 524.864377006281, 527.992678114418, 527.291831269384, 521.276021442931, 525.449003560323, 520.322086722232, 525.280072142895, 524.043576948544, 518.061410997567, 522.185658823453, 521.749013130649, 520.165603191192, 517.793776133567, 524.952329060041, 523.510276895959, 527.203463288539, 522.224700133753, 522.51690074967, 524.509193093631, 525.928199741286, 521.99345073431, 525.0946659767, 526.470910875722, 522.912205830052, 526.960938402855, 520.147683999333, 527.065725171024, 518.722791729666, 525.904381458965, 520.115075194363, 521.081357834057, 524.300849777149, 518.532716424665, 528.019862674243, 523.929174182892, 515.087916315533, 522.002744200916, 523.357259894091, 522.788655936152, 522.169527859758, 518.467688860236, 521.776306049935, 523.271537712553, 520.539664935273, 526.90634433919, 524.389994630555, 526.115514340476, 521.09662007952, 519.279290455073, 525.951423346639, 524.44042629712, 524.19704983229, 515.723918026439, 523.924643257231, 523.744301049128, 523.391471012371, 520.219288226422, 525.786110134779, 521.965133159069, 526.55134516307, 520.701997902399, 522.032418223784, 518.692099075561, 521.825447204753, 519.551142489468, 520.023585500439, 522.206456408514, 521.558372781328, 525.71628538157, 518.290710628631, 527.054015345163, 526.508707477505, 523.833372640013, 522.242577414653, 516.74575690465, 523.514763827112, 517.043782133469, 526.543076015137, 523.132642761792, 523.96404508112, 526.849539174807, 528.007881398923, 522.080667820335, 521.530669709118, 522.460050076909, 527.907602016772, 520.869256804413, 517.68508780779, 525.825083546667, 525.921194974671, 517.531446769866, 524.291765421548, 518.141966043183, 520.324213964318, 524.281978641358, 522.065365148447, 517.348208792267, 523.747594791566, 520.697209252165, 524.135852238614, 522.621252023059, 526.579202927254, 525.100603982676, 520.407304329924, 517.746680821156, 524.705381425925, 521.100370974956, 516.052982984915, 524.202868640741, 520.541213364934, 528.643916291977, 524.147563895729, 528.605755080539, 520.905482114751, 516.706563977046, 522.577655226416, 521.666052956525, 525.300101502184, 519.541205202426, 519.299650834616, 521.059161484242, 522.613150516283, 529.069068437552, 525.710137149918, 525.364653265839, 522.638236807285, 522.706830410013, 525.05190061062, 523.323571607451, 524.019897984808, 520.380500163318, 519.693721365987, 520.857818531483, 525.30090068924, 525.807489034293, 522.014612610222, 524.83444278971, 522.536042941837, 522.793071090327, 525.109673878669, 527.891629059771, 524.615530927366, 521.241250375639, 524.663622906566, 519.26388942572, 526.572305814735, 524.790371260713, 519.440234647206, 530.529850802419, 523.043075384468, 525.002585888486, 522.040147885721, 526.83957751418, 526.221051925535, 522.05178534827, 518.298091633559, 521.904439598175, 522.236042960637, 522.23364445422, 522.737581004154, 523.205124049424, 525.855902590787, 521.767668253572, 520.637936185804, 523.389904213968, 526.565137174449, 518.281632505625, 523.711762881998, 518.095148733816, 522.823879963601, 525.687046473073, 522.063152248904, 527.032140850464, 518.934423826722, 523.540956537443, 523.572870903563, 523.860379286368, 517.251777952593, 519.495132322707, 527.855821915256, 522.38987485519, 529.63996706287, 524.619250896556, 524.613436282722, 521.410605569421, 516.758897735355, 522.182972815791, 524.096916513492, 518.962817763131, 519.492765556269, 523.236230894299, 522.067327189371, 522.93261445602, 520.666012504135, 519.700595926842, 519.93516082863, 527.267027540096, 525.439135152554, 526.344194881615, 520.595092074969, 523.920978511632, 523.44834822214, 527.295599903094, 522.148602385767, 520.516097097122, 523.064759489071, 521.31424883316, 519.426448469727, 525.545237843716, 522.351811051532, 521.431390266929, 518.349216757933, 522.873240118499, 524.545641067687, 524.822940764509, 518.896914707164, 523.752424596489, 526.823623339007, 523.064948222901, 522.745738573997, 527.040267543072, 520.355716350994, 522.425745141913, 526.48446976794, 524.510041947839, 525.75105749627, 521.050396181617, 523.179936782821, 523.1031050495, 526.065776180337, 524.273519096086, 526.282628970687, 522.315512190671, 517.5811084321, 519.979544831751, 522.046375438324, 519.338705436953, 525.820838370654, 522.92832798397, 520.36839780633, 524.634805558295, 523.608747673848, 522.157350837197, 525.145093858035, 524.642997806476, 524.89997870437, 526.314837315162, 524.938549155047, 522.877017341544, 519.679355008015, 522.508344622661, 527.662676092908, 525.294389471419, 526.178082229245, 525.49365863489, 520.52919268772, 518.404784780736, 523.112031956127, 522.723282839936, 520.294037940252, 519.038785666138, 521.19700501158, 521.31631208508, 519.469397979832, 523.896594343497, 523.776389672897, 523.181092197978, 522.192312658987, 522.259574450229, 525.899805932347, 523.050460439677, 523.426342272694, 517.351466498346, 521.597689939339, 522.612577444979, 526.8937513778, 522.760699192229, 519.96121628837, 521.688364743061, 523.676904586437, 518.055965875126, 525.135279573432, 523.53612507394, 522.052643664053, 525.648940612166, 521.991522775841, 526.003680794172, 520.875418664334, 515.537523645462, 518.545535642181, 522.919187371846, 520.276279500324, 517.248606346848, 521.621104744831, 522.086416548314, 523.346469417706, 520.841989021043, 526.084243337459, 519.338901573435, 524.819989226576, 522.408364969161, 525.921327151264, 522.472039397433, 523.862671572688, 521.667145508268, 521.720564109234, 522.782115502957, 525.810921396787, 522.527866613499, 525.261799803473, 521.650584980366, 519.51007074568, 524.251083634551, 519.150630265398, 524.431396151156, 526.91060728108, 522.413991518407, 521.149992332602, 523.969829382574, 523.78895760623, 517.423071927746, 520.262402454135, 519.369806780772, 519.786587757826, 523.681592355888, 527.079122638227, 526.944181583542, 518.717242758315, 524.434513161999, 520.300278001589, 524.2150669524, 524.129794690586, 524.690996437792, 525.176672260873, 522.573365299267, 521.167702303906, 519.727767876987, 524.364520555677, 529.570988418469, 526.702642378433, 522.877329821518, 522.643480060692, 524.132813649338, 522.45658918383, 520.913971652035, 525.099003310382, 526.890006658207, 529.024623268745, 521.087587015766, 521.49391148577, 525.64346981652, 525.010257113393, 520.094692173608, 530.226893684408, 520.76203685089, 518.359334177982, 524.332667916127, 520.891994361134, 522.204552791279, 529.070075472125, 521.97909194102, 524.803866719357, 523.619557525669, 520.476978334408, 519.726123310699, 520.819164552466, 532.076353848679, 523.263260103252, 525.282589047831, 521.381929426238, 520.764836548947, 524.968773494801, 520.730983705106, 527.505310344523, 525.327996308167, 520.485074598265, 527.785147023461, 524.352918196672, 522.003501373005, 525.31815187562, 516.616742361269, 518.360096433148, 525.386365486326, 519.979781159407, 524.591408361903, 526.6997369573, 522.759991372925, 519.551311320257, 523.813221186746, 524.640875378851, 526.447678250602, 520.039465006899, 522.328967084777, 525.410535766088, 521.886544135068, 520.7309867587, 518.552185373539, 520.415664897612, 522.33399191783, 526.249994148144, 525.21686209064, 523.550641080124, 524.857208080832, 521.389239289234, 518.090017695621, 525.333516879361, 517.823680892495, 526.46921523147, 515.99433803761, 524.455221419435, 521.970934725964, 522.389342828237, 524.969881270088, 517.458935446126, 522.892420851536, 523.728528242401, 522.779631325279, 521.041574310149, 520.852288594175, 516.407851051257, 523.998302667878, 523.486681875643, 523.366090802, 523.856382952144, 522.275946342902, 523.568709126107, 523.758196750651, 520.470122598525, 519.107256717338, 519.117442165826, 526.214813222455, 522.554676117521, 520.605833613769, 520.757145859401, 524.940177040698, 523.415812657769, 520.320703123871, 524.683049236037, 520.094761221806, 525.58899279863, 517.93968244169, 522.608449783852, 526.441020376614, 525.682697051208, 527.278228899008, 523.922853904641, 521.619151747594, 522.460315313574, 521.020982086903, 523.729170803068, 521.887875997374, 526.82677523696, 522.62548420292, 522.259607850046, 521.578987597445, 522.521430630064, 526.769990711735, 517.940164869161, 518.899995812571, 524.714636522501, 521.419431892233, 518.819164741933, 521.491015117431, 525.579364026807, 524.205881669328, 522.813550371842, 527.075412041378, 526.13484974489, 527.066202955743, 519.081918808088, 527.730197509404, 514.819810584116, 523.730640701162, 526.865387313651, 521.546365728251, 527.054101530478, 518.435187922886, 520.509574386654, 527.019944028364, 523.724729177012, 524.058019550093, 518.714328501642, 523.296291770174, 527.923673958288, 520.193233352677, 522.307912058998, 518.68023876296, 522.749764695236, 519.740747860603, 526.959113385038, 525.51279288526, 523.257981683907, 522.780870887176, 523.73098898557, 516.757586647314, 524.478047884399, 522.011611745012, 523.433134879695, 524.602579121221, 520.389904271814, 524.291206426794, 524.646268774145, 524.698601963483, 526.615159017031, 519.647591703546, 515.778601056827, 523.011428076007, 522.93187884317, 527.813254919604, 523.211088126214, 523.845046403268, 524.375224616911, 524.588930097717, 518.341241494219, 521.657046234266, 520.432721770605, 525.956627935307, 524.50550492974, 522.083331263671, 520.498949101151, 524.200276637089, 520.830563072524, 521.341761620124, 521.866308058849, 521.57115572896, 525.491739056637, 526.458430774157, 529.183053735096, 523.669907307643, 521.392506233256, 528.262144525654, 521.037859490295, 520.786323591506, 523.285941380519, 523.276340622285, 523.461289235713, 526.635279096253, 521.573367640932, 525.752100429186, 522.852300051472, 524.521197633325, 520.700750189148, 522.608068979978, 523.72733078351, 518.587074816271, 521.350944014267, 519.808024189784, 527.590729669911, 524.362067257355, 525.735999157007, 519.157364386398, 522.902917416554, 523.913155714307, 529.068863537815, 525.529430144368, 524.801145300666, 521.692522018744, 520.344360560783, 520.130339313495, 529.535003876038, 516.312698892278, 524.73360226764, 522.640510023213, 522.1077313796, 522.99003071607, 523.927263619356, 519.681807893204, 520.02657005014, 523.412953539523, 520.243028491395, 525.557464557653, 524.568988212083, 522.193335241957, 529.182878442713, 520.926663837495, 525.169774764, 524.193310710406, 525.957375101789, 524.11132927031, 519.837302167182, 524.916794106626, 520.966730394958, 520.983635152553, 521.519452210227, 525.141645349862, 521.376799384665, 528.070220726912, 521.778945006236, 526.794266603824, 524.008776390281, 525.098937487421, 523.460387301181, 524.289768376643, 526.161377087399, 522.106968760593, 524.667875342356, 522.306294025339, 528.797261674847, 524.772385839325, 523.644109857784, 520.469492124701, 523.850711696293, 526.169331643757, 521.676540446261, 522.62546724189, 527.667739171717, 523.19358525101, 516.858277799272, 524.835436685981, 525.47549923885, 525.092090304788, 522.63386978695, 520.125335584141, 521.634414109975, 519.890037280026, 521.947742788343, 526.349855975806, 525.155835770604, 520.138113442821, 524.524090710353, 529.51710120496, 518.584575621531, 521.936748854872, 523.808019751104, 522.261528321769, 521.903338255027, 522.497603349873, 525.347175776937, 522.660082735703, 521.392167583515, 526.848771418605, 519.035687324425, 521.545183734847, 518.066438400222, 524.497133404875, 518.557894853928, 526.408652075849, 523.080243495216, 523.95391363777, 522.076239083555, 521.79581539495, 518.075773328001, 523.22675224062, 520.50721197722, 526.827258217647, 518.22103525135, 525.532152053201, 519.354245826694, 519.846203840575, 524.492455749941, 523.769724233707, 529.269496441101, 523.667746350027, 519.659505307558, 521.98499232273, 521.056774967924, 524.832342944668, 521.792604761206, 524.789424922256, 523.336753160327, 523.441426226943, 526.188001891121, 520.416682299152, 520.346231241569, 525.432534474111, 526.483115510664, 520.959041007852, 526.832720894995, 523.798265647924, 525.300377032191, 523.597118385485, 521.869403378076, 522.956163924388, 521.109739109333, 518.475819617077, 524.35154216696, 526.103691015334, 519.165252317713, 524.864743934177, 527.186501952993, 521.827985193227, 524.051558191913, 525.837437083935, 528.746924285501, 524.881807067838, 525.966886569809, 518.32735995895, 523.761852217186, 526.164479002265, 518.705236489197, 523.673960806565, 516.359178014062, 522.683141687679, 526.087563942635, 526.196164840819, 524.754719760372, 518.283332731636, 527.144533968365, 523.146697540247, 524.759211850257, 528.735176901122, 523.181294045373, 522.205929241434, 521.361757788179, 525.172594048712, 523.873956096073, 524.795608677298, 526.85851717635, 518.231214235302, 523.512751470621, 520.855280485602, 520.771619045373, 524.304089941465, 520.571649408776, 519.127943346836, 522.601211755118, 521.500519849316, 523.6375494063, 525.336979875427, 524.477914787572, 531.004187752103, 523.700110711836, 525.484662136582, 527.018783162985, 523.723437677247, 519.190543384106, 524.310345904418, 524.398137321651, 525.453638234397, 524.407922466578, 520.355367549992, 521.635900310837, 519.848499968691, 526.010656652227, 520.446626837387, 524.770281817495, 522.176468327856, 523.84244747009, 523.145820005753, 521.410682227141, 519.337085649767, 521.96534187758, 522.649851744919, 527.246225085513, 524.169473426942, 525.670298389667, 522.407801704888, 522.870855055156, 519.56958810197, 525.612246234871, 516.454146972102, 522.980901869127, 521.592125393765, 523.898197095135, 521.285186474881, 526.371125878331, 527.277097343406, 524.973460116183, 523.543610894575, 522.360493397553, 520.692887600206, 524.443796871855, 519.055804196106, 525.373132228888, 517.968953662228, 524.440015147282, 524.540996483932, 524.78493862254, 530.155978895772, 518.796426807486, 516.522862672614, 522.551096527342, 528.830100733577, 525.426596829729, 524.50582642556, 518.339823948015, 518.640226970158, 524.98497177818, 526.232187470938, 522.347337271078, 524.320818663321, 518.616915669224, 523.205240848329, 526.051321626383, 522.618412717737, 523.089887092902, 526.082150268291, 523.340668761975, 523.646617962173, 517.2698130562, 523.178683210964, 526.08152410846, 523.829756509825, 523.422988108078, 529.373192149254, 525.346749554891, 523.752124871851, 519.696098181448, 526.432212965227, 523.974610939828, 517.017019109511, 524.755024166985, 520.706354392878, 521.072778023343, 523.00782887523, 525.151597620638, 529.384095077539, 523.502106026197, 519.376903816917, 523.019997202723, 523.810302946776, 527.451911689755, 521.100106918732, 526.671090664097, 528.243105413085, 518.681499913026, 523.630390467419, 521.756354076275, 524.360056919033, 520.323146455449, 528.999456519867, 519.011404096845, 521.036694366953, 519.301244766109, 524.879252661018, 520.551512501311, 526.29241217386, 523.659554244733, 524.551703722987, 515.803850229844, 519.746522841193, 518.281989414756, 523.175551901087, 520.989645909001, 524.446580907732, 522.039958092662, 521.744841138408, 526.706987587664, 525.181876830691, 523.903465330612, 521.39086218246, 518.920182956845, 527.404914382343, 515.199018942997, 522.222537467226, 522.829323166966, 520.282773016155, 518.206971881389, 523.513912815823, 522.638084488475, 520.610672862598, 523.541760899526, 521.515346193899, 525.224619895031, 520.315452407459, 523.912593391975, 523.223350971108, 524.785216557445, 522.445705329092, 522.007130635362, 528.794847869759, 517.49429024383, 515.922917709008, 526.307197334501, 524.892239278355, 522.129645435073, 517.65892535608, 519.391212246317, 519.928278680443, 521.20460177164, 527.805736241547, 523.53775689113, 524.756656045769, 521.161100388879, 528.149496331809, 528.511627257746, 521.649559727854, 521.438547147004, 518.484426538127, 525.860056895808, 522.414246688822, 523.262472850502, 521.457154150502, 523.647655739236, 518.72200460734, 518.410141429984, 522.548263501302, 524.378758258061, 523.161612061224, 517.931359385449, 521.971568510798, 522.165706188098, 519.878048259015, 524.169303720087, 524.511204590094, 523.998605307833, 519.286808577288, 521.811160925387, 519.103502081182, 527.219378299286, 524.328288432275, 526.858127632492, 525.369939705037, 524.203753356705, 515.366897728969, 526.563064577033, 527.125581442761, 518.829618473216, 519.167551855496, 519.52550557441, 521.847749580155, 522.625189234187, 524.485222062194, 523.858929765235, 527.604576248986, 528.592381246226, 518.870680224233, 527.008930646424, 520.465194305462, 523.136626780946, 525.997608897888, 520.582990286726, 522.066828382926, 527.214250563781, 520.148122162111, 528.185040443193, 521.2359353504, 528.044713488916, 522.595635497653, 526.681530255863, 526.285889400625, 525.085323706634, 523.766749271325, 519.182742641608, 521.892577663115, 529.462721895204, 520.802881430075, 525.438066596865, 519.132623548896, 524.238540431494, 525.653513551609, 520.603550571488, 521.9171620832, 522.700397747561, 524.765112676686, 527.069563165745, 522.520209907832, 518.897491467103, 524.467201602036, 518.804615659, 521.944754944891, 528.80204918454, 517.525509689301, 521.447733449998, 523.129888836857, 521.862549642576, 529.247244802756, 527.215370760588, 525.488527800912, 521.957404170895, 519.891195986801, 525.920248179777, 526.866565357362, 524.912861879474, 524.726057793649, 522.651118074013, 520.761005296819, 524.479910750336, 520.88330822338, 525.402007905746, 523.824035804407, 522.59756956257, 522.238588607013, 526.674925344488, 522.289577073565, 523.095660177509, 520.327739142943, 523.113908946892, 525.384208657192, 520.217374737157, 514.766894231591, 527.353863685294, 520.630441361605, 522.685887478524, 525.378022705141, 528.120292773106, 522.547906401166, 527.355682523507, 523.123864025933, 521.139566287523, 519.416642005618, 525.626497233847, 520.757045680076, 523.18177967637, 524.685220563701, 524.223485781506, 524.044780538536, 520.273730339719, 525.555383222891, 528.086500545681, 521.697362774484, 517.33775305734, 525.025849235775, 524.256420704147, 526.0009276915, 522.386056068916, 515.853279364612, 517.845471702107, 522.604283043398, 524.730267708577, 521.576845518059, 520.261311070478, 524.020643331099, 522.917274067852, 520.353917068915, 525.398589741115, 520.350209140313, 528.77245016841, 522.114806998106, 524.581449983933, 521.61510036491, 521.721159152852, 522.031295525733, 523.558652847163, 524.25866302426, 525.413284072123, 521.454710558937, 524.618742652458, 517.385419971752, 525.054452080323, 526.719817060321, 525.575196481582, 524.812614375212, 521.839496141505, 524.715079153224, 520.086112524605, 519.509629370214, 526.165941297116, 520.768578219645, 526.367391154725, 525.445199596546, 520.023858795746, 525.326913142183, 525.53988306146, 521.643620220169, 525.370316379498, 521.261996195352, 517.606307305314, 522.739315080259, 525.696758422563, 525.086808189633, 521.974738632528, 523.438094567117, 522.887147373088, 522.630555664395, 522.521143689884, 517.707941155741, 521.903588092778, 525.895087205441, 530.179243355028, 525.590546291468, 525.59591736766, 525.098614343895, 517.415646083881, 528.11775142263, 524.059386106983, 525.318923720756, 526.401971616388, 519.954667188751, 524.707477069253, 522.889683746104, 519.751240212803, 527.790683774554, 525.463135249483, 520.285414600713, 522.521199378161, 519.511955754006, 518.965152610839, 519.406765064651, 524.531870607, 525.54064790153, 523.008858530488, 519.804894003595, 524.742288956112, 523.802120446582, 520.425236899509, 526.234567497975, 519.531575908424, 522.950463816135, 523.881901319832, 527.745024809125, 527.483263998076, 518.398550149558, 517.880550362113, 528.544233294685, 529.408019976463, 523.268191633076, 518.495375004356, 520.598017104593, 524.594916179677, 522.684314596364, 522.944509757223, 520.104941936385, 526.545227263052, 522.678917573697, 525.669254649364, 529.808916767753, 520.458553239341, 526.184446380892, 525.761253631944, 523.386658711305, 523.144273856728, 522.889977228859, 521.419062350905, 527.508816879343, 524.647721945805, 515.099562814833, 525.100971773015, 516.071871619109, 526.090769183718, 524.275119293827, 528.395744679281, 522.054053913751, 518.970580418389, 520.026678533369, 518.048527234181, 520.08535641241, 518.940998321708, 522.457587594902, 522.887735990198, 525.09729707427, 519.553728799626, 527.394066724388, 525.578735319899, 525.268573580336, 526.265242633708, 522.17898511916, 528.342412386414, 518.794703970156, 519.901361437856, 516.525115470185, 525.581531577826, 522.829523190599, 525.650097286395, 520.872414856092, 516.194652774907, 526.352482710607, 528.07219960449, 520.033051047403, 524.508672820641, 521.547555630267, 523.07348425882, 519.190033119885, 520.628214427275, 523.3781400069, 522.010413400957, 518.031461715402, 526.306752802033, 519.95273795512, 523.145486566921, 521.071095092421, 524.794301899271, 520.61198289303, 523.307311341961, 525.962771613685, 518.070024637501, 521.718190584478, 520.75379744833, 522.616492738078, 514.574192226036, 524.037811327487, 522.43686410303, 520.430723278149, 523.713841083467, 525.660608693098, 519.023476868163, 524.828774407442, 520.323402017131, 523.194037010514, 523.648299964087, 520.800643735148, 527.544987014733, 517.305596552859, 516.501511224552, 525.496668702105, 522.710900891943, 527.611652942995, 522.391371578687, 522.10821729884, 521.44500328736, 517.514778687044, 527.395908997541, 521.130319516674, 521.093560849774, 518.476725829287, 521.740246353636, 518.952966536095, 523.814996145126, 521.094318348243, 517.018909299943, 524.392225379967, 525.876155383379, 526.514457790628, 518.415244838991, 528.129849910965, 522.129360700376, 524.462337656037, 520.683648430523, 520.91987729868, 528.977698237583, 528.051953608668, 526.6574234801, 523.05782468591, 523.303556745519, 518.777469292432, 520.35718704863, 522.871121228088, 522.712434980463, 527.621047644434, 519.835619457553, 520.01259311106, 526.497302081725, 517.362322399664, 519.461569131588, 520.46606338943, 520.079239551712, 523.597211908259, 523.73989925519, 522.199116559081, 524.975136896478, 522.157763227424, 524.769581261979, 519.267935061875, 525.121008498895, 521.590094967461, 525.121703174816, 524.668743779217, 524.138928249414, 520.277674668826, 519.862700627866, 521.231459340457, 520.372500246031, 522.342583706274, 524.161851243446, 523.086947646773, 528.736978017726, 520.766274563637, 522.395829257579, 525.710191465811, 526.137888620927, 518.529115173514, 523.174591194504, 526.070131327475, 528.016510255094, 524.18843831293, 524.38567149883, 529.427331508399, 521.942248660005, 524.851001615289, 519.304564568909, 521.008873393433, 526.287892326897, 526.27090024683, 524.833331244692, 525.449394060148, 521.414881688495, 526.786655532135, 519.749918574759, 527.134321792573, 522.865212851394, 519.978270742422, 516.689187664261, 524.639983724246, 526.201088582059, 523.70219026123, 523.117778172011, 520.691472365158, 528.300418015835, 519.529569007871, 531.501065120507, 528.522236564987, 525.835097323222, 520.312927454029, 523.4040557363, 522.027530276256, 522.622822289873, 520.660631613318, 519.340860529312, 531.130144651139, 520.640589190488, 521.996890225124, 516.947382510205, 525.551520478442, 519.024249713225, 520.262578760625, 522.364672344927, 520.923509452678, 519.921437639085, 520.797373092544, 519.566448350393, 518.606182924724, 520.948440214325, 521.851310288373, 523.577324925771, 523.846472122986, 518.78075720355, 522.980871317246, 524.916432183574, 520.819294461674, 528.165557464333, 524.910465228868, 523.580244492572, 526.591956202252, 522.162941508531, 521.469457703138, 520.935498800295, 519.070012350324, 521.165312318196, 519.780517117139, 520.56198300086, 525.813329478289, 526.17491867997, 521.944712775613, 520.013975932956, 522.895435774865, 523.075428215392, 523.432666285622, 524.349601920087, 523.547787889791, 517.716598901239, 523.334184829874, 521.769190097046, 520.820025344546, 521.32955149425, 521.869310633984, 523.948906802623, 526.252378753752, 523.973883240862, 520.149147962409, 521.982353623981, 519.95925924015, 524.358895349479, 521.183218522175, 522.421936070581, 525.618209273117, 522.707074762159, 524.782364887773, 524.933472448493, 525.126863275746, 521.823921482228, 520.556551773615, 521.751510175094, 523.448270217667, 518.624518611379, 523.686821879629, 522.770312029967, 523.754761111642, 523.836119371874, 524.912624882181, 521.048061059826, 522.595426596329, 526.069550046701, 519.546394922688, 523.165570726832, 527.541020487334, 521.458156708373, 523.588624072068, 523.655537277932, 521.779599356861, 518.065768022523, 521.660166681763, 522.331349651609, 519.57515451345, 519.431887949123, 524.898707492351, 524.243686440922, 523.546616770219, 523.158344073493, 523.28267330044, 528.917806245202, 522.783847750429, 522.68133588966, 520.905769965012, 519.73739381976, 522.903278653739, 523.760078831925, 523.097834658977, 524.272331520354, 523.17003402117, 523.519043871806, 520.230546119654, 520.824111176099, 525.282197098607, 520.163729141721, 520.778736133017, 532.27288187699, 519.754846796444, 524.052564908916, 521.907176298799, 522.547028619822, 523.104933600583, 528.981454904087, 526.65016151494, 525.138530398193, 519.869031922648, 522.387501294614, 525.271954151539, 517.324303058704, 519.876004604543, 531.048688299112, 518.658660810284, 524.24527458997, 522.481700958731, 523.017494533068, 523.091241949992, 522.197215311768, 521.389227235701, 521.351154737026, 518.027763895759, 521.034275845127, 512.319359710778, 524.98754201684, 524.453876038207, 526.274103853269, 522.415783056991, 525.454564088909, 519.858515618413, 527.988981174937, 520.767136819288, 521.333990701897, 521.891149492338, 519.920210624396, 527.06991029439, 523.522464654594, 521.129330419797, 524.325944606152, 522.288999614829, 521.096980801309, 523.446771931926, 523.946067663859, 520.55136481779, 524.425491182146, 528.006964505484, 527.480682753505, 523.887996967985, 525.634705321639, 524.324661607502, 521.844754196527, 521.865698022343, 522.726201574061, 523.577167559524, 525.475908753709, 528.481830607328, 520.67409008949, 518.55380038992, 526.436790952464, 521.218354865429, 525.853543545117, 523.609241782802, 522.771224909763, 524.783999969032, 517.208572212397, 522.870749995535, 527.929761166744, 523.376553082335, 526.679165057862, 523.265930724325, 523.614256813985, 523.493458645081, 519.681987206093, 521.905548177417, 520.205347760466, 523.549593008917, 526.346381496194, 519.71501857551, 525.931066086785, 518.350931882699, 515.219729370031, 519.562487524314, 523.59154508375, 521.845971101309, 523.240537219675, 523.632195163429, 520.124347407108, 518.402804810917, 524.976351878618, 522.397673821277, 519.765640705003, 527.589839858741, 526.889260628638, 523.610808669044, 523.967397985717, 523.326395329498, 520.407799374491, 522.407848443928, 523.351180269747, 525.624458855676, 525.970876681209, 522.576307780836, 518.73873872308, 520.347876159731, 521.814809602119, 522.880638980686, 521.25538535866, 521.443859620653, 525.652308310152, 525.134610076937, 525.87793819303, 525.889584742257, 523.566051143668, 516.917836199493, 525.995025905568, 525.369219234042, 525.110058122695, 521.182595650053, 521.778645611315, 515.815610219012, 522.166474885217, 516.580070107326, 521.810294479849, 523.098845398773, 517.346655962239, 524.534433433889, 523.533780023186, 518.20239554056, 523.255553921195, 524.173724100107, 519.620178863086, 524.701265552246, 520.888587804381, 522.274859615683, 522.899878334991, 524.350304441023, 524.520600515616, 527.01093326815, 523.007211804777, 524.683919206536, 524.282072493905, 521.088300451251, 526.770165286931, 522.621905645915, 523.131849570912, 525.904138783965, 518.942536313773, 523.075172797094, 522.833005902935, 525.450579917686, 521.452361276159, 526.343742566499, 523.814080272097, 524.466636634806, 520.31197046745, 527.473525972968, 520.797932973823, 521.258514227722, 520.843157714409, 527.810109186538, 523.831176005818, 521.993668932448, 520.990082324432, 519.444751682536, 522.574754613572, 517.677142112227, 522.139417233414, 526.053676096219, 523.347058224782, 521.12763997461, 519.982967851561, 521.303070894802, 526.996970251061, 524.647454420183, 519.954354389483, 527.807879188371, 524.89739402396, 520.442488264127, 526.046614335087, 522.688983254066, 523.917281866361, 522.6235194167, 521.703510824621, 524.835003417048, 525.989642715862, 522.647146272071, 521.140311537845, 518.358993016332, 517.822785436543, 523.770471725069, 524.165789683701, 525.103529666989, 518.544100561381, 521.29057887227, 525.000785215234, 518.28658982486, 528.489157569871, 522.341163530673, 522.344070638819, 523.498585373214, 521.937708084733, 522.264317383721, 521.770313036513, 521.073405323871, 519.520192183047, 521.972337810104, 521.977416105096, 519.575239040811, 525.086215903623, 520.499993801369, 523.838484138617, 521.289367523325, 518.377082367579, 526.050550725837, 520.47301701741, 526.947455338782, 522.838978601985, 522.993801649851, 522.70925254459, 519.256019210223, 521.690307309098, 520.119575949188, 524.035526823134, 527.335647830761, 523.57915898219, 517.597580058058, 523.539913882545, 523.017400258441, 528.853104073998, 525.381243336347, 523.925763725409, 522.372986864256, 526.855541453587, 522.040548990553, 522.126509192459, 525.071230675462, 526.92963891853, 520.925089773231, 529.882968939209, 521.743865475206, 516.80201631451, 520.477398425735, 522.43886271823, 523.308788676759, 525.894069805331, 514.603079106867, 524.562957667582, 517.809438973511, 525.54843240054, 523.553430918917, 526.80081513539, 522.279984288855, 523.809099843354, 522.217126067417, 524.806949427849, 525.021876214439, 518.119246910244, 523.005507039197, 522.097734602936, 525.505034922336, 526.038400926084, 522.992479812748, 524.546559793145, 524.632163961148, 532.178911024986, 523.904158433558, 523.749558303155, 518.964051738963, 520.964312284366, 526.23989100019, 523.195188471396, 523.620873986685, 521.557973143781, 524.259908686602, 522.076047237603, 520.559529977842, 523.922506312375, 529.189022237115, 524.714137480892, 520.10142314311, 522.949925899536, 524.421406798078, 521.880990028041, 523.659469073142, 520.826912502203, 524.388659737103, 527.591172727692, 523.907824577194, 526.307526240234, 520.424935280384, 523.190440339262, 519.077789317781, 518.931347672656, 524.972671106993, 518.371716202137, 519.80266523583, 522.767711126538, 524.446547960358, 522.855858206156, 525.751892402475, 522.946969530489, 525.546667031334, 524.946625431965, 521.163788770134, 523.839386859346, 523.288980517891, 520.941723875251, 523.299124748712, 526.921473785465, 523.720944809609, 523.913855954289, 527.631938899116, 522.276300136042, 522.441986144383, 520.598151140181, 525.744712230295, 522.830407122779, 523.544102625265, 521.01514676874, 519.741876264976, 520.27314350506, 523.637389718684, 523.640604191077, 524.799985649264, 520.278548852514, 524.200120786648, 523.547325929768, 520.086707954607, 520.35166096462, 526.735218175357, 524.322567329735, 526.168204663541, 523.276649206854, 525.054292391167, 525.051065348705, 522.820607257013, 530.410863857816, 524.474470779487, 522.109005789328, 520.546050784594, 520.853385118986, 523.703145515795, 523.92598581614, 526.662632319341, 527.95141064669, 524.022365892826, 526.559163290446, 524.618036082837, 529.130877933656, 528.212491253481, 523.078934059311, 521.789016452015, 520.13110198467, 518.455836140388, 521.450234224874, 521.602360128273, 525.374662999657, 523.81458919145, 524.872470737334, 524.226752990478, 521.957487939109, 523.988794165887, 522.905130707568, 523.211689799703, 526.287946205604, 522.539519498631, 521.868998767534, 526.05361287801, 524.85014258351, 524.913861514437, 525.927098446967, 522.230243317715, 525.330556214084, 520.921992463915, 522.967976136083, 521.606579159006, 527.572407878368, 520.577969059326, 521.512933509518, 524.082056460349, 520.743819853207, 521.83084953992, 528.326345373149, 524.632803360367, 517.517728723594, 524.24255052751, 527.524121671897, 524.928783529169, 526.322150076111, 521.226899313229, 520.46162444334, 525.576897123029, 524.395230968947, 529.741211656106, 524.032652860075, 525.884551778956, 519.573976820935, 523.809458242947, 523.185119811163, 517.424494227024, 521.713731999473, 520.567395011754, 518.132852253561, 530.609245797532, 518.708992075358, 520.729253654679, 518.701658448574, 526.003124609261, 522.646206339491],[357.81025435175, 344.660798392703, 312.286205060722, 318.438259126116, 356.91039439039, 354.019235710618, 374.521756700732, 346.767658119203, 323.768755559808, 339.024240689203, 341.975029073998, 346.986428416112, 376.674671973753, 319.982220380444, 334.61750705156, 336.632130186592, 340.447892471506, 352.793885035321, 349.550444864767, 337.648332968137, 332.901092999537, 350.290510167113, 384.067465654752, 339.4911366781, 352.875270680305, 323.862793784981, 378.734936237325, 319.372834892131, 325.01722028893, 355.057322954648, 367.991638219337, 334.895779969288, 359.23427461937, 354.253296995344, 357.563765883306, 322.252679558619, 355.705419908971, 345.516270477336, 365.804770703549, 360.991994422985, 350.522808613824, 326.694613534095, 382.716271161515, 347.027646573056, 357.282900859491, 328.222897003687, 360.475580505141, 338.511018674373, 330.752108955873, 336.006635192447, 343.730849285083, 349.186336253246, 353.861635668193, 329.364006578303, 336.017503173036, 332.600436234404, 324.995665020108, 330.166159725056, 331.563751870526, 335.830012876523, 315.481184032478, 356.813173103206, 337.816113981312, 330.013422423222, 348.300164078461, 357.936912194228, 361.864713852185, 352.62774741408, 359.509207218934, 340.804095390969, 338.263585679133, 313.024183292666, 345.779836296546, 331.938514157155, 343.052350211957, 339.466464466249, 348.249531877232, 385.031579061109, 336.679348065583, 334.834260930307, 338.126187187389, 340.88342869758, 369.460342526821, 347.279799383089, 367.424523308396, 369.339784071353, 357.122016304784, 320.144397774343, 349.414374063261, 333.011584892764, 347.788578255798, 333.505845541437, 380.152443168339, 351.242294768995, 339.646203976776, 355.786924095418, 358.076722792155, 348.575445405751, 339.635727161636, 313.297113466949, 344.850085457021, 348.326320524694, 330.347584831316, 320.455213715827, 331.253352957655, 332.430668046247, 367.81526425504, 362.563955516967, 322.240177733476, 357.300744077484, 350.92272191246, 354.428090525116, 336.932884569231, 333.730363500762, 342.030949996826, 340.493212602486, 328.13250368781, 326.353973916782, 328.888328554884, 320.236071485447, 339.207715000472, 368.201779775914, 309.914000884697, 373.818153208254, 382.689775626227, 352.317126488379, 346.341823108189, 335.764629114312, 331.11252830013, 355.396991213123, 332.957841743786, 344.188544960649, 333.809944794147, 354.562922902611, 358.735543749384, 335.672362252047, 333.529057141358, 315.220057147463, 345.736003194044, 366.261445245033, 360.422265524706, 351.562166716708, 353.451650235038, 346.398350064936, 339.857889116098, 330.365131525686, 349.131250448489, 353.690070286048, 368.983792298864, 328.989230756604, 361.712967411693, 343.443556998763, 328.324276475442, 357.238489316944, 326.45523745309, 346.456671256771, 368.012260609697, 331.149000344891, 361.121497130482, 325.493682180153, 342.524605038885, 358.36432619557, 338.983079938103, 361.249182037293, 346.141042104779, 327.708022943713, 344.331643572467, 371.522610724611, 352.186005628765, 326.675838633822, 347.319881831002, 314.741595247625, 366.621531981475, 352.447672625618, 340.701796362917, 330.24218108479, 352.712026770608, 363.775458977893, 367.97068411046, 346.24829485746, 352.630498440149, 351.352845354328, 366.507505994436, 322.40942494535, 332.555587200278, 344.675526569249, 360.934604974692, 331.80926198308, 343.622050930636, 352.736119330757, 353.200560776707, 343.137507364441, 334.610238980598, 327.482158263204, 342.905166576002, 325.865464954322, 348.274291775414, 346.863013935878, 341.293452106933, 341.662479210799, 327.215909791124, 373.222086783678, 323.874528943071, 338.291070327797, 326.128797015476, 365.903546901721, 359.756875526151, 367.814132359926, 313.591791716005, 320.92939748195, 354.499392828918, 340.566069861821, 378.348431611422, 345.107170806652, 340.898950709801, 366.223419493118, 319.926118000585, 346.059982652429, 349.961499735314, 327.221630841215, 342.03345846466, 330.335463292761, 368.126629296919, 349.863735050039, 342.435774131082, 341.901903751011, 344.233191106992, 337.192656145495, 341.315579893572, 363.178974645719, 340.594499624934, 346.384253632305, 338.463247826709, 335.989348832849, 331.264827233827, 345.703862214499, 342.704129513305, 368.939657552334, 344.506762937228, 353.093051496186, 336.120797519065, 340.926650728946, 353.575638777512, 328.608913040634, 349.059003169056, 328.587393936416, 353.605180711201, 347.547856085755, 353.367863949042, 359.870842461668, 357.713429507152, 329.988557258766, 352.078353285429, 324.985608813223, 383.788894432487, 334.463900809965, 335.527408093051, 356.084365379767, 383.637835210607, 344.359746928146, 363.196893458294, 330.354114297138, 351.359101184657, 341.3142851341, 319.959703478225, 344.095800269613, 354.683393944749, 361.750987008748, 334.038634448599, 384.097663849642, 340.364643330857, 368.91627160917, 355.495604755778, 332.659565270802, 328.411495566945, 330.434274978387, 337.124879317169, 341.303266586666, 361.097327751281, 340.975801234533, 373.667007893757, 316.095418922945, 378.218945617107, 316.953752930007, 333.172922495655, 354.946565603457, 352.36096508041, 336.650825529393, 337.343116293887, 330.889321505505, 361.741297212986, 385.391074604232, 325.283656475278, 327.603981041299, 376.974069628913, 336.961316526334, 330.973040129901, 336.88573880661, 290.833165956423, 343.714323443, 372.407415339561, 342.181222310712, 355.38447597556, 314.143407297749, 339.335556526913, 359.846933931561, 327.681142438324, 369.07724082882, 312.561493378912, 339.159148970778, 338.920188722463, 331.576881102002, 328.756616787101, 343.229174507851, 351.745016405595, 354.680393609553, 340.095193912624, 330.289460145132, 319.65019863952, 334.186794791644, 319.389506805133, 336.758446108864, 352.882506499407, 357.682078951215, 336.564412904152, 346.880305689035, 316.85247453243, 368.275069779917, 321.723216648528, 335.284628851648, 341.560390253463, 357.832395840388, 382.622061874553, 377.2919049785, 360.317705802649, 353.875961720447, 342.189294415338, 343.560916633253, 335.969276574342, 347.22914661209, 337.321213855766, 359.357769873185, 357.06108232204, 328.283010329145, 320.764659136461, 321.620674084803, 342.122735520712, 358.441187923388, 369.492218758364, 347.939275976161, 345.535397754408, 345.674714288079, 380.164342170817, 329.798228358304, 320.823214035458, 334.595548828778, 363.062588703587, 333.65534188196, 372.431029834579, 327.271690295571, 354.605806003624, 368.550580381906, 325.70054926398, 337.641613092919, 336.710734750011, 352.198838493494, 309.145702562772, 359.375866547553, 355.416467517034, 344.070180052444, 314.662611483411, 312.065314852301, 345.888046392599, 373.998388477396, 334.435845021502, 364.653179921839, 336.922302814831, 333.40666170239, 356.191233421854, 342.94618470148, 342.029302707395, 324.571603410522, 346.397952245323, 341.906857739504, 338.648885743767, 356.630439245531, 336.805612530328, 387.40320543559, 317.545176967373, 322.465976734054, 320.252070458934, 355.038166467708, 346.9526766777, 338.384689317889, 360.308079919455, 367.994143603729, 348.899407360738, 333.356710570385, 337.749876717764, 370.727130497753, 361.849454630351, 332.467991546626, 318.513644707595, 347.614957354057, 345.468448686557, 342.296396907379, 314.324899578236, 340.318114024305, 356.23569350585, 336.993727683582, 326.680284140033, 357.383787335662, 363.43644240978, 335.066641999893, 347.608468322348, 335.057360021959, 341.195523014415, 377.218141044199, 368.320253255292, 353.143592152785, 342.224087327944, 342.891819337571, 342.961179016104, 333.514661407145, 359.022471053194, 321.854752249667, 329.983211319673, 333.856663776198, 320.372407924938, 359.71023394857, 306.674626756057, 337.75109951969, 371.634884232276, 362.324198316375, 358.609398935301, 348.561984340612, 347.330794396434, 336.939409254417, 350.334164782881, 339.21964507911, 348.091035532469, 333.817846009899, 323.280015366859, 367.722551145805, 320.192172153636, 359.818168065432, 324.61657907018, 377.388156764905, 334.016458787917, 321.587800540893, 368.414653862712, 357.41999237796, 357.579528971748, 349.933749875935, 381.071593726243, 382.30816701269, 318.822185880495, 344.975965857646, 321.955792383256, 322.815744487872, 349.463274148362, 358.502897296291, 319.63731535015, 343.700574482062, 343.243181994635, 357.316079105177, 323.897067496673, 347.305202745697, 355.78765455058, 352.048192179013, 362.063748474063, 371.779469975917, 344.065814924372, 314.879127175133, 348.344986577532, 324.800876666498, 377.226748575171, 331.542481478667, 332.399552540929, 318.999685975194, 351.43246607515, 343.571947581338, 329.749107479865, 320.967514647065, 377.444772018639, 332.669310827823, 366.328134544883, 348.486833187576, 318.87227279207, 345.438334024513, 350.560767574656, 374.431417918259, 329.319290328638, 315.109861200361, 322.008883367114, 362.821887860931, 361.640791866207, 338.724290270646, 334.556373691825, 315.527090477745, 345.896405668778, 351.237773760517, 346.805841574161, 336.657227288034, 328.03009386991, 359.447089254868, 350.768846861238, 346.212538849212, 339.598791178589, 341.186403863017, 350.681336987813, 348.994463820952, 363.838517592059, 359.016952757591, 358.457543112389, 327.14388153398, 333.183185909125, 345.325631858877, 373.89805037121, 344.259448137736, 333.176807767529, 353.469028286369, 346.254747856733, 350.090893869748, 314.722714864682, 351.420536017167, 333.590141316697, 342.694898263094, 336.822257109009, 334.221031630552, 337.132095234804, 343.958748383425, 315.384366370796, 308.928613565745, 320.740268983707, 335.572715306465, 364.13589975589, 355.984959555924, 314.579045609325, 349.592075672482, 337.359086133056, 335.414370038304, 323.086978817442, 337.726582881107, 341.84303990463, 336.795136463532, 329.151610031196, 341.438108113889, 358.462498861778, 330.650184348934, 315.429941302144, 341.320060112627, 326.657291421894, 328.831176821617, 326.490589013043, 339.798640210729, 327.224693039396, 327.183292576299, 334.323545410839, 346.933347483791, 330.107606337041, 312.431990223186, 351.48976953116, 346.156581547655, 356.350669362573, 360.586296993131, 320.119702599727, 348.549503008624, 330.60206217305, 337.36279373229, 337.122514958655, 341.88389917723, 350.182720372434, 318.400100276472, 324.302812544347, 327.20662792778, 358.676262273332, 330.780899246409, 333.046452386305, 355.877457367252, 333.210060726912, 287.691121679736, 375.375563433713, 334.647560786856, 362.470656231174, 314.371250725836, 349.347915058722, 376.286819509582, 370.21087617525, 366.364993581516, 323.782001622546, 314.717903770776, 368.00795513756, 387.630301470593, 352.610894681754, 372.817813643049, 337.972261485536, 306.099084579751, 323.2782388296, 340.572149886285, 339.15071722242, 308.394661165659, 357.851961154268, 321.312556260027, 360.637277034021, 324.398283889601, 310.548780851921, 373.525655375109, 361.485615757749, 325.205687498049, 355.229290239402, 377.899401151366, 322.973713674123, 333.235727584893, 341.886788702332, 349.588179743435, 332.736121282684, 340.099102337314, 350.961137037469, 347.386404245232, 333.00314173226, 328.818855812752, 352.811886403917, 348.534865432498, 313.295734752122, 326.869033247278, 358.379508456355, 337.063834644559, 344.049668057565, 332.381071679859, 357.588340815992, 324.722970231299, 334.816227964144, 361.209008102613, 337.70906409424, 377.195573294311, 330.953734243137, 331.478473541565, 339.904933325157, 346.930791591111, 331.991166538672, 380.506711493091, 328.585095017724, 344.301646197091, 335.286617769666, 356.85957058973, 354.225931036041, 357.847405644925, 306.991621275981, 311.136799878825, 364.317300617862, 347.161488767473, 356.850222826335, 341.890213858617, 329.632339237399, 375.95726032601, 360.78657969917, 354.798214033648, 347.583444180663, 372.703683920401, 344.747322706175, 342.139060835513, 336.923362685656, 337.04769396257, 359.834325302099, 343.477617849587, 344.674979890143, 358.283712954359, 358.103615527559, 333.067577322127, 331.765429703887, 326.684818471996, 322.300338134858, 368.470251518481, 379.097951770639, 325.669243215795, 310.55899310881, 318.157089505161, 330.69967580463, 329.59658332526, 328.610249672402, 353.341540035139, 347.516046660572, 343.572301336717, 373.28021062314, 327.120134024939, 358.308574982216, 352.095444474382, 341.818691475526, 354.084629032886, 343.150762475316, 340.262128070035, 358.256953634778, 345.740605135191, 323.533978467871, 366.595635895177, 336.293199015378, 349.77268262377, 343.300771522727, 337.251246859015, 357.71983821663, 343.766090337243, 342.248424506516, 369.820469815738, 352.799359371351, 350.631089720206, 364.804361776685, 359.492121893791, 334.009240459895, 333.197168616689, 355.212549501593, 348.797580833841, 353.609025412213, 360.006059022394, 333.882816328401, 371.163358445553, 346.436051402994, 353.803769632387, 363.49253197168, 347.33663238132, 343.797832006066, 354.676837136173, 341.610071763673, 358.939276519893, 330.346232658557, 344.838494003756, 324.553087134861, 362.026222672283, 340.736839040996, 360.853002050556, 323.275306955423, 350.45822499243, 328.450725254097, 340.436544382907, 316.136907107985, 321.18457077687, 339.601288057652, 322.132603812682, 363.090780559999, 331.730722206545, 345.095720066009, 359.121006172077, 311.446394355906, 343.80184311801, 308.744564110545, 341.420405080364, 371.047638889244, 341.331354167533, 332.152638638086, 344.393615265582, 340.04046137322, 378.844463692059, 344.034297989396, 335.500284342613, 348.208114851546, 344.130863331151, 336.361234308427, 336.036493033053, 340.204738985993, 354.231780323948, 345.747275355286, 338.915674747512, 341.512415870895, 348.545048409266, 318.213959677109, 337.772298936801, 355.639714904541, 370.039965842003, 320.888782753579, 351.329677447614, 337.029582434745, 365.971652589407, 371.450445330759, 326.61668891325, 334.964527772882, 363.780066342447, 329.667330563034, 338.466846767788, 361.397485156141, 347.902734107626, 364.79122944592, 353.099958437388, 336.13232620242, 361.175850054035, 336.132187773226, 333.040259256619, 325.956542133945, 360.88358089071, 358.898355676908, 341.38934440126, 353.246077621865, 335.148568115904, 340.158891938892, 319.932429205335, 335.414907946692, 343.536043103992, 352.247609105362, 339.401883461318, 336.915348125762, 323.39035040288, 327.854925779677, 378.013192631841, 357.003399823745, 358.301962003546, 336.562571700905, 339.199356694041, 378.422714213666, 335.949729367716, 337.767660246452, 326.176090356728, 369.293673959849, 352.119448897264, 338.207718010015, 331.121623795699, 329.207952738779, 333.250846266196, 345.625461956042, 357.972932713848, 349.999202056622, 352.030607004075, 366.728359117518, 348.47473453469, 352.807012781906, 363.06558003735, 311.154443719177, 352.756542983066, 363.743732698508, 315.517939442706, 356.337111011078, 329.5018296534, 334.570968196359, 348.414019806989, 360.503297595682, 328.209192710209, 357.070036916727, 335.819393629728, 319.692600395167, 337.621243619674, 329.098462203848, 313.367902304284, 354.067168945475, 362.424768093018, 336.602604157968, 330.15581245672, 361.764691412141, 366.656573944796, 340.345223974357, 338.924304308627, 341.972087127444, 318.979415818764, 357.490244083292, 338.036657751563, 317.299303113551, 358.684696129449, 335.750993694293, 348.498684763741, 331.329347999525, 366.412035095177, 366.107484450168, 340.773677621675, 341.9994991823, 340.972088595435, 326.721224181837, 349.138955264435, 352.710782171882, 340.37595456063, 347.027180127793, 344.286073746226, 329.913248432615, 347.057845163404, 387.75019291792, 335.989038406012, 304.890475481718, 348.991545631209, 350.956921057994, 361.595108663074, 319.311296538258, 343.301283965341, 346.127747364379, 394.543286698485, 338.365138891508, 369.650034227978, 323.370522121703, 335.34477533315, 351.649955283358, 337.986016797965, 337.726585475769, 303.509304317627, 356.442042521243, 360.18266918874, 327.018322526852, 331.007187193002, 368.015889726064, 359.05534121808, 329.939573078971, 357.078174534323, 332.433092676205, 338.272033994663, 334.413935521699, 349.3856893109, 363.554312256087, 342.656903652254, 336.642793352097, 336.542154101111, 353.009697173626, 365.621282093136, 348.374125423168, 342.713484585729, 341.058842139361, 312.421530573212, 347.176041733614, 372.661620987858, 333.766291475488, 343.022322856534, 346.196698308479, 351.40729586962, 337.909115046263, 335.548144617458, 380.16515059353, 329.184116162828, 340.045174516426, 339.572218325502, 334.403253079268, 317.83622950425, 344.4121675077, 349.728804345515, 322.269554104782, 343.428778565552, 322.527206709845, 331.430854154231, 334.247594377724, 366.926612269304, 373.314869879206, 358.921405145117, 355.217457101865, 347.384478985181, 355.845444010011, 320.021789236114, 347.474742233392, 340.184234393395, 350.518495109676, 354.024809772905, 322.294368593808, 325.239840536279, 323.861942718794, 346.189063182494, 325.538052197018, 357.514385588281, 356.970613367615, 348.601508785833, 343.096298193858, 342.070613255256, 335.281154378733, 362.917178428848, 333.821131954052, 351.564765424483, 342.785046569494, 330.809098759951, 347.073286710126, 359.904881203069, 364.798429275144, 330.549027385288, 320.435806965278, 329.666696142142, 353.6239791876, 338.619474483504, 362.470383869796, 326.579905128092, 355.654906636454, 327.498867503223, 335.646796777792, 346.528226810266, 368.198826467045, 323.190644780093, 350.660905273955, 322.133404029412, 320.069083029637, 337.172447324311, 354.057394098394, 347.982467871553, 353.869739141202, 351.954236851381, 357.491668432179, 349.800035971029, 325.688835988749, 358.642640176223, 366.636068405395, 363.643473744507, 375.635145401211, 333.896502285995, 360.942605310838, 345.821490868608, 351.227678592024, 363.360255851056, 333.141696631922, 329.766562510175, 321.956422970302, 322.402208690277, 336.47658465717, 357.481189312032, 339.916020469605, 354.02843732153, 357.451860172795, 306.759389624671, 366.236332921996, 330.817565456545, 283.863257634867, 352.70912120377, 340.790564347452, 345.038334593904, 350.435184433041, 353.786104146305, 347.748267872203, 329.01943674773, 325.950180836383, 332.635075659404, 330.846699633814, 320.304222872527, 325.476349849855, 324.763676983993, 355.639228103236, 349.583189902979, 340.609134737394, 346.238259235645, 314.683631174363, 367.436698394918, 353.512057111454, 368.825762880074, 370.079757813837, 353.700886539009, 374.805145833863, 332.142039355051, 301.310922631768, 315.159781940525, 362.686076075937, 344.94875913382, 348.893410395762, 353.366504906265, 324.117654886801, 363.408962041798, 355.178781732212, 352.103705996343, 338.980411756071, 343.597824423024, 345.803252489747, 339.851830272252, 329.761480240845, 334.677165354935, 377.281848442716, 335.394863515301, 341.06507614127, 353.107925975555, 364.89360600493, 380.057753036262, 373.638133464041, 342.338543231128, 352.251521479436, 338.125596401327, 336.075414625898, 362.648531409679, 347.243228299611, 342.691587890078, 351.71393932327, 318.773179756129, 332.307142350077, 304.194430372235, 377.863356917602, 336.536434533019, 361.544023501853, 369.641796357111, 338.814922955778, 375.970967234447, 350.083834011371, 344.311188118409, 359.956993771979, 342.388755778287, 329.60819104682, 389.144308444772, 324.610892009279, 329.521958851004, 346.066813971264, 351.661154364381, 343.244828502783, 341.00143174198, 327.872143549431, 323.503532558152, 338.948648418607, 371.89683974481, 344.395352422608, 345.487449752496, 358.751100367541, 345.063637274708, 332.077157080252, 373.537083501062, 329.326542517628, 364.26887633432, 351.543138869915, 336.783451445497, 328.501454837315, 349.578920429323, 366.024233705375, 358.43332791758, 334.501038418803, 328.910502631333, 314.32262199552, 326.680753415853, 320.295204330386, 324.847498268957, 360.494176174021, 339.328644010684, 354.095257356722, 331.735012874604, 316.774038625432, 363.037126090551, 331.491585703323, 321.19198449527, 315.615291012232, 313.992266627555, 370.683666343266, 326.571332446501, 351.607357762326, 370.143531673912, 326.584695982145, 317.471643923918, 359.538793550323, 344.751481396726, 335.681619188018, 349.831398206147, 365.776696742838, 346.835827809672, 321.703809114451, 344.127695118895, 353.409764241164, 344.14140847068, 338.241721407704, 342.745287477649, 377.318659577551, 348.420117995576, 304.353072211191, 329.741627829107, 359.296154404953, 342.831996847722, 349.451455452857, 339.42001129545, 357.486175219592, 357.331655621033, 360.504915287788, 353.287729655537, 355.73879621376, 342.221298817007, 336.796426042792, 363.173755317579, 329.229980249615, 361.765150751805, 365.163298817897, 335.001697562796, 354.560799600052, 344.438361074724, 338.599849403326, 352.371277774279, 296.248885405655, 312.72693593481, 345.412931036653, 333.593144882214, 357.929531535703, 361.787165271056, 324.908598345764, 341.238966008815, 357.542973116908, 385.227350184743, 337.454166008183, 344.190832174594, 360.086269702058, 365.04123836907, 340.751616071541, 376.273415544675, 343.845706237524, 328.714784602412, 355.696809673271, 346.3804083909, 340.210761431951, 355.982629392166, 327.408535169092, 335.534514926087, 327.781967936004, 365.982475556756, 362.052479924641, 354.472569506702, 339.130786285564, 340.680131291488, 367.454213772681, 337.197808073366, 358.29894382973, 367.04067225938, 336.534073527456, 347.944513188199, 349.327178933601, 324.468222503453, 355.523818046633, 345.3887438489, 337.010530614645, 345.167603283224, 343.024839031457, 326.964594050501, 347.896348437424, 336.864919048813, 329.428948884225, 321.209253599764, 364.972030193144, 346.323532967756, 363.013216690706, 361.967513819407, 325.516385887918, 355.29978439763, 353.656485827547, 345.639004138176, 358.645367335904, 335.75956339518, 317.94090737999, 340.885161024471, 356.881115581342, 374.239696702739, 347.276487605775, 340.817965634449, 314.340751737561, 368.689994794037, 383.863205054262, 318.382513722604, 355.780806531289, 345.615612182222, 371.439054555399, 320.271714109215, 334.237351152874, 349.141413362762, 374.179304149018, 353.00150109323, 354.496759315719, 371.81289036724, 366.953348819888, 305.969759957843, 338.773083423775, 335.07664035692, 361.995125031937, 331.10774944252, 350.493079287261, 343.739706538436, 343.868186793055, 338.990100351316, 318.479180884542, 347.223041538941, 356.550143125178, 336.688104645366, 336.474070581468, 338.451216155366, 322.108280345065, 343.368849184275, 334.492260859416, 291.828240677609, 329.651517249182, 351.092192779758, 344.869836028727, 327.41884611291, 334.253445943135, 357.944600853397, 329.896368452925, 330.838594074395, 352.843769382202, 350.712666430116, 320.558840654566, 362.582646910174, 335.714758758196, 348.888105463966, 353.350211365181, 355.598808765501, 347.555053556225, 333.031922314881, 314.046212970568, 325.531721444734, 364.185784972336, 343.692270829318, 364.734810624788, 343.48072564619, 354.32375807091, 353.55435163394, 357.358062141057, 313.296773103583, 351.878707073205, 337.187907236768, 367.04447293705, 350.0040296232, 366.315353003381, 358.158110960203, 346.945531034489, 329.631965915662, 345.629628045093, 321.77588646579, 346.748001168091, 343.266047750679, 331.555067356194, 396.285946613839, 352.246367939343, 350.925607876928, 350.106757413378, 341.711236231046, 290.623642300922, 326.279179286606, 350.509579660442, 366.491972341246, 329.318465688697, 339.003775579026, 341.974174492594, 347.614401703865, 337.516589425953, 346.273517724055, 327.426694654688, 325.817977980657, 326.65062803489, 356.011301661634, 355.799851461884, 374.280068380724, 337.071741171693, 354.323417791085, 338.24358632645, 347.656894926444, 359.543582241726, 325.341050755536, 342.123212861953, 370.396685660786, 338.473707777103, 365.603073119277, 343.556413264351, 332.570382430335, 350.871126123908, 351.735872826218, 342.004715802538, 318.989614144442, 364.646062259485, 336.995316662474, 335.083213885312, 374.048478242155, 365.681385242628, 358.923039692345, 333.000244074846, 323.732837788034, 341.798617235688, 354.74111332884, 344.808228898935, 347.791007969258, 352.056794351177, 325.841322579576, 323.369105121427, 379.562793942415, 350.260122693039, 365.183803361642, 347.358732951143, 339.867231376447, 342.355869820584, 319.882625286724, 284.207935122248, 337.798223604665, 331.063809866388, 353.354215275681, 342.616159706633, 339.862483896619, 366.301180378722, 344.030432470732, 325.824872115464, 344.760348797539, 370.830792073457, 350.899854457728, 334.832354399334, 333.836987189518, 347.42123279652, 327.520869045443, 349.187440717833, 357.959368549065, 321.33681471893, 344.367663271945, 330.941598798502, 330.43944612442, 333.640551466172, 351.057337853622, 350.289487729982, 311.093527164929, 348.075696458846, 304.93150408434, 349.877640518155, 328.474282517409, 357.185895121345, 356.031203634346, 346.8352823728, 334.586525487167, 334.274768708979, 358.537587851255, 311.917638936971, 354.507346668004, 365.410996216726, 363.321646926389, 330.977193520031, 335.769492268463, 353.313878483696, 359.52480263798, 365.017009536963, 338.188334486412, 323.769193553343, 358.878372827916, 340.927717793805, 314.936391560195, 357.380634628726, 331.108964751699, 365.952398643678, 330.949830874943, 343.173816415476, 359.959861825743, 355.268334561516, 346.613379422266, 351.498058917603, 352.733096415651, 332.888376996761, 362.199831304731, 323.898413815494, 336.166636237553, 356.657730312746, 313.795559573713, 352.406523544145, 317.895096651107, 362.015493802727, 327.056538518994, 334.894031496244, 350.307377680312, 323.215482759396, 342.731836847377, 347.974406757451, 347.77916702212, 349.316007199249, 369.043455880208, 331.843798389729, 340.070241905969, 348.318585805686, 332.147547074835, 353.725269647241, 374.975818787153, 334.230933195992, 361.170974382349, 346.047025759178, 345.983627953434, 320.098697327782, 336.632424834289, 355.782464477144, 335.305188722571, 343.99590284764, 355.835380848255, 325.659407040255, 328.510062535716, 360.745421299034, 330.370414122851, 335.536700211105, 312.089254609381, 367.497341540841, 342.694989149754, 340.09884152977, 326.222642895126, 309.322565289052, 324.441988270899, 347.112093094048, 337.476084525587, 342.721049083569, 387.584686730712, 338.383642085473, 348.374982246211, 355.670918007521, 322.683205154025, 356.995728307717, 356.102432807547, 356.856902101955, 351.585422500125, 343.989076390513, 316.042639017458, 329.134368303997, 353.918318277919, 335.485817708981, 316.484122087352, 339.507406094584, 371.89131353231, 355.593107038342, 330.814642094437, 361.427005834316, 325.685116881094, 346.228066404499, 330.201491936921, 345.897853865298, 366.081630361781, 345.530797590601, 366.598472540162, 336.6451576131, 360.094953770392, 365.130962847165, 357.827334807038, 356.383133690761, 338.367000895613, 352.422766752977, 322.55156300458, 366.934925752165, 346.717548885408, 378.857458211392, 347.057509776536, 358.132417153867, 350.695551386821, 346.429431780189, 339.017195618151, 324.532436427727, 340.564305731493, 334.461958933252, 340.269194279754, 376.370354328946, 333.276592540192, 340.889402229408, 347.4059240794, 331.108208315094, 334.090422187679, 337.483371100118, 355.03558774969, 304.920739450173, 332.476850488903, 358.192037697716, 327.486039779096, 323.818009241996, 321.444309970464, 363.904479922492, 314.805557732897, 338.196224209326, 338.267619751399, 345.615616593624, 353.264314460491, 339.270242959236, 347.248734697094, 321.993368504778, 344.826963477336, 339.859229886696, 384.267698116107, 321.970248933293, 356.664148686033, 326.053602723674, 343.679101481379, 355.765368233848, 354.051048133832, 338.870070361397, 331.342652433915, 370.217502184775, 367.593515718879, 339.27777935679, 353.059122529126, 387.291226472862, 332.973754158085, 368.272773609976, 318.837054813796, 340.131991797395, 344.054200217131, 370.287297522271, 375.697820111787, 344.864466496929, 352.39093799947, 321.360041497035, 323.285857093253, 372.877486155495, 389.300354538432, 357.749844919958, 366.670591513416, 368.078059618513, 352.537450221028, 354.838542410742, 346.608197423462, 362.499150244453, 363.892617120192, 331.26812870706, 333.679837952487, 333.103692110907, 358.391167223191, 351.849879533873, 337.813429437506, 339.936154057975, 365.46525873425, 347.971169276706, 349.584048810931, 335.682707622432, 334.299315959835, 347.826631640776, 321.785922678328, 331.429190132396, 350.321934178517, 344.12141191432, 344.725650127432, 370.894672591308, 341.826749204448, 352.702252100266, 358.5275419326, 362.415124932041, 375.811138437839, 335.33075069307, 376.231280026687, 340.841346330017, 345.552947151484, 364.436517100419, 354.91500442355, 329.224538834507, 373.007097609898, 339.053799957341, 323.929633129291, 352.598285267386, 326.59111862964, 330.601404534069, 366.377001232472, 362.388232371409, 337.229392714696, 341.275506748938, 368.430480447421, 352.365891140493, 325.227451443149, 321.474487461721, 369.083714006922, 357.375342319519, 337.527064598437, 361.484213992115, 360.590641823736, 330.780147193764, 339.95840394346, 344.335151931463, 374.3213365891, 362.43427880095, 341.999241545933, 372.00767823688, 357.896745919959, 359.953587121703, 350.351425144777, 346.601015139699, 354.931615290335, 357.006841269181, 338.610692564356, 336.009413487413, 341.35354781444, 345.328517356593, 363.726718674029, 358.313228018651, 330.979889763764, 334.316908817708, 318.38684123999, 366.991257489469, 354.818448748215, 356.254088501089, 346.374430302603, 307.227838825455, 360.287719864629, 315.465904995891, 369.014931689823, 377.22145776613, 314.66570845816, 354.032899936266, 339.695723218175, 355.610897998072, 328.911632205515, 344.619945856791, 319.650641934152, 343.617583252213, 337.590888486428, 337.167397337494, 359.184776287955, 343.743766294334, 314.677792798584, 375.732079892657, 343.429990509457, 350.490052261238, 362.416081316056, 349.358047961675, 348.868337269231, 351.306807408091, 374.42457864657, 329.691099919268, 340.743845938539, 348.253289102794, 325.81305970888, 336.022744584565, 331.386805178327, 327.343000159448, 329.520638972791, 329.916158310305, 338.004375451107, 348.829135517839, 325.248424183547, 341.992696028324, 364.805936657971, 391.463354101634, 319.306328619781, 356.531286443257, 336.357609136431, 360.09961544171, 328.100984558113, 371.529805169606, 347.730528954867, 336.265621447164, 352.303451245996, 325.751315046898, 337.849147813221, 318.866775413926, 334.400062642745, 348.073740507536, 349.978787346743, 345.325996309941, 338.919072372347, 326.069708754794, 305.303795107211, 326.344991370476, 329.933047822219, 317.328594403179, 337.881613410301, 282.304312862215, 339.01226134504, 326.918563712511, 350.635726831992, 347.939142468965, 339.648788319226, 338.830666981667, 358.214443833397, 309.799559126247, 317.202430881786, 316.35062440757, 372.264039085563, 333.438913272508, 355.005320373978, 323.933486843778, 356.34091609397, 323.754454441001, 347.457002133139, 340.967464678328, 360.140755125229, 345.620063398374, 374.346128981755, 360.42220279758, 345.504742458145, 348.109909626476, 365.562871242298, 366.777179404758, 332.758716207909, 338.72130272464, 336.573699415755, 304.425435592249, 331.432395004098, 375.337829630746, 338.565535699118, 328.584729870756, 327.375020794317, 329.988319758988, 364.839424503782, 349.635210993271, 326.352321575717, 354.765560791573, 328.212235845157, 345.416096669201, 366.088218329083, 346.527656520412, 325.556924250762, 357.219264815976, 373.2435028586, 349.160388905633, 346.528002043771, 354.43548857015, 359.553279632902, 348.966706000707, 367.223946853846, 357.318044165555, 373.395715200949, 376.043464957192, 352.926838195158, 356.21734455797, 346.460830601831, 330.607002022, 325.812133144969, 336.716959501352, 339.457501567009, 362.177455615863, 355.905026353438, 326.500313928662, 346.93888734515, 338.52008533353, 352.860727336092, 375.693371955105, 362.421756836732, 364.753347508585, 339.255733958007, 328.253243049316, 373.361571095426, 328.789338406636, 355.11886741465, 337.756770418137, 327.913777092036, 369.299103540012, 343.162353973883, 343.887710904179, 357.185963488747, 338.945813302293, 305.180074421487, 331.197966211311, 355.627769752002, 365.213102423699, 388.714899000226, 338.909523653198, 335.563212358027, 363.903606742479, 344.193191927642, 331.530544700954, 373.222590016049, 362.564263729324, 354.051378614254, 335.156681096624, 372.711942544281, 344.653058809391, 335.564396920974, 335.934481760332, 353.446875755444, 362.512313800641, 340.063462473449, 369.784717937723, 319.364692148279, 315.739563913158, 360.137032282173, 360.989384492695, 355.832317342184, 323.584045202705, 319.992788530446, 294.231342964902, 329.246153532657, 347.653968894188, 376.185678116254, 377.675332131588, 348.37726899423, 353.474369814987, 357.656981424277, 337.772073659207, 355.680430287129, 365.969998802627, 330.010925047394, 341.968094911742, 353.981763858483, 324.98143599756, 352.285318998776, 352.114488023432, 333.880535015005, 332.786150476454, 353.107034586412, 346.766955214594, 349.436779998084, 329.038116941042, 329.949910402129, 316.329182076377, 330.761642242505, 352.93745067714, 352.034807461292, 341.727583023635, 335.243490351337, 328.350979533599, 367.274378604191, 368.182370336994, 329.372017722584, 343.605094745571, 323.239835536208, 345.809548376545, 349.722316115435, 352.1074098192, 346.148394321501, 329.524057317407, 360.311500975676, 350.646670187666, 376.237752275243, 356.298698265379, 329.233335699766, 360.500135644086, 361.325279254042, 348.497063983797, 328.08840558425, 330.692970373412, 339.766728449655, 334.792991172205, 339.019221955746, 358.343378936157, 349.301920791337, 383.859397473522, 325.709035367657, 322.39538156398, 355.333721024473, 353.151516517059, 337.0672167425, 355.733844485755, 348.787396606854, 337.404288314465, 342.041810277278, 329.745517503082, 345.604866008472, 363.734185588543, 310.491878776404, 326.030368864099, 345.202703170939, 375.614887255482, 360.62010932464, 335.887712876577, 336.966411317735, 373.022923883691, 347.655833452983, 337.077155622454, 353.174221303795, 353.946129009942, 334.632973001398, 372.983140996316, 318.305613702347, 349.471835634473, 335.865092710275, 367.870024395373, 366.012482607771, 355.32716789199, 355.438883196651, 343.631454931851, 356.448316748386, 342.846060848234, 322.972736865667, 356.425958381198, 340.738428634192, 361.830411437364, 364.533934832327, 337.459239958573, 372.888479127231, 342.388275213473, 348.41627762037, 363.656410497007, 332.065443382005, 362.983188978252, 354.308227232838, 309.976210339881, 343.464141802948, 347.926092707055, 349.758578834148, 362.92319597686, 326.732229070025, 358.004242455651, 360.774492740055, 372.765263578623, 330.633889370994, 343.377130149776, 337.349818011253, 341.600183556821, 357.647396820717, 356.103754881576, 357.20116376783, 356.287168533332, 348.705714419041, 365.211020941349, 365.02065676508, 338.321970197152, 351.094820699686, 318.526354097504, 328.954839282044, 349.132935555547, 329.975792489203, 361.198867696621, 335.213151124985, 336.711992637591, 347.084341062999, 312.057403207408, 345.272793781105, 361.480095248639, 348.176046053442, 327.402271642091, 335.907058018591, 336.22863860439, 354.623799180006, 324.586375797079, 340.328409351571, 347.127791249055, 333.842734274067, 349.249804363039, 311.546729043992, 318.701442783192, 361.757517366631, 353.191866550772, 327.772670467105, 340.391517420144, 317.316477881701, 335.136014190193, 361.895955542133, 330.937515250787, 328.966406453108, 331.900222118376, 309.597430489053, 322.149712514426, 323.373752304034, 354.227132741923, 353.230792303646, 353.657621070698, 329.404825387286, 372.036561942517, 344.24501619947, 362.091882806591, 344.402426274793, 347.058422579284, 365.580373782687, 324.605223519876, 387.752984091472, 379.270737383862, 339.347736886452, 363.246115790117, 360.44919945486, 351.325453816691, 366.898527120833, 344.994848202443, 393.129295595131, 340.515480781179, 357.26154200867, 352.425464878658, 340.876371573708, 345.70954120323, 366.602864970807, 367.827945612128, 312.505765274531, 349.636030046929, 349.598338486057, 386.213214260462, 319.010993241353, 341.843112038704, 377.894311929043, 319.827367623186, 352.123868930818, 319.014895427659, 332.395814304077, 353.524062907955, 321.949118597328, 342.477396022569, 354.846064603661, 327.881230081013, 338.761099497295, 323.943339085438, 362.145381379589, 336.262524479155, 347.776984224038, 347.757356607998, 332.183716717999, 352.978678631077, 380.730506194539, 371.899368409501, 351.553128276169, 333.850411865453, 362.36021163086, 380.10280490281, 318.206885070684, 359.106274372976, 325.97647678295, 374.986589736685, 327.940910735456, 359.370891369459, 347.610826684175, 324.422909826253, 375.368932732421, 326.664016312841, 315.553769860504, 326.730263571978, 364.168362037887, 338.420520348892, 299.683172050132, 382.323022452317, 340.199063187545, 325.725333122302, 361.770980445386, 344.43946924705, 345.69359896155, 316.235229441555, 310.076059567561, 351.318864728989, 355.358844460404, 351.552091796922, 335.363369203755, 335.289552396955, 316.171599337461, 371.798894677581, 351.021157147462, 350.162071905919, 365.185522001108, 361.009389947057, 347.797188077246, 371.938347965934, 358.314208963229, 363.888082226792, 332.86220845756, 324.468476850298, 325.798021977634, 351.980711947796, 354.436082467586, 351.823891584842, 387.935617852489, 347.126535061766, 360.686105953745, 339.342616406623, 309.143733571554, 331.080779602942, 340.867906631882, 349.187860959022, 344.616343020895, 356.297960664241, 320.945756567506, 351.337279003274, 356.854007826317, 351.326716956485, 349.395251720971, 365.759250102672, 387.75700692419, 370.485762390112, 353.133851453819, 329.111149721972, 324.027414735666, 334.867845255876, 323.385916701777, 375.865598868709, 373.954678021835, 338.728542978339, 352.442823667079, 336.640336633547, 343.742875726146, 314.062635997109, 335.052016819003, 333.922380286051, 349.117288683256, 338.256791765916, 327.032494529456, 373.558366693962, 354.036088998279, 302.756408487221, 357.47493967039, 343.776184009702, 327.808935883243, 367.333682884715, 323.281452395252, 352.446427044682, 353.504277559718, 343.278545379557, 361.482065753577, 362.947037722152, 365.031460287123, 321.7112841886, 345.39236719726, 366.007079907564, 331.08481741372, 336.50243002667, 357.641976447602, 325.461945995881, 375.354963393061, 341.640857487268, 347.276847574932, 304.989887175362, 327.884649823437, 346.794308315765, 343.757205603355, 359.352340599964, 341.245692738655, 322.246065611325, 341.474878850364, 337.491447935352, 335.752535452418, 380.337358019895, 322.392199706323, 352.700899216052, 347.384683460968, 344.514086356853, 336.133421481793, 342.261732697204, 359.957672365324, 382.07712332885, 350.238079009948, 325.400618463191, 360.422378692394, 371.198233601786, 361.667619566179, 341.206829195972, 339.733132294069, 357.352738903732, 336.116887637453, 332.609408535295, 335.064252577143, 353.240353202867, 341.923157476151, 321.896157047287, 331.994715028639, 361.839589674625, 326.393527655756, 369.077637143939, 363.760279870099, 348.37823284173, 323.213249678215, 341.697607460606, 317.032489787262, 322.312931158769, 354.408136453786, 346.216619017208, 341.360976736509, 318.112768121749, 372.74054769528, 329.266925595191, 343.343559810941, 355.404048495021, 315.249672586724, 340.512925836349, 309.562726572149, 330.760579621887, 338.937669389014, 349.507736019041, 348.500249067595, 327.819464458945, 346.259533902158, 380.043535976203, 353.120243762071, 343.586033695987, 347.356433312437, 330.044942604765, 355.896557710332, 329.156792205558, 345.485689209518, 352.673096281145, 333.49166684116, 348.542461104788, 314.889902481431, 341.527458040844, 337.840042128319, 355.133067239011, 353.920052244885, 344.337651710841, 339.686281509157, 335.402442759956, 337.720662269624, 342.616504059505, 338.614696583739, 341.480125118978, 318.755794670345, 359.908162566426, 358.498704499189, 340.730505400574, 323.012988407808, 365.226124371012, 348.641672338136, 336.566093875048, 361.633357766518, 365.333462077104, 336.519365158454, 340.928858522933, 324.185767273328, 339.942769942031, 369.992503539278, 328.854765153278, 359.804460263763, 359.415886292646, 347.675232838762, 351.049963807983, 343.458765366578, 339.011338398787, 331.305371740499, 343.451090422293, 359.444499398787, 329.808455635462, 375.184179232161, 332.379619393266, 362.497891613259, 342.256179886574, 355.295084511344, 339.300210877486, 334.370447856311, 335.565285390885, 333.401181926008, 303.914319213688, 331.550806789711, 356.249657473514, 331.606624608995, 342.622809684794, 315.282748370912, 376.540883569254, 341.607677143931, 350.35734890995, 340.333925387114, 335.099019245981, 335.143866089823, 336.054227152407, 345.794716033156, 320.407194259342, 358.211621234152, 345.093116832779, 349.235487271063, 335.82783456958, 357.831042154521, 349.302351989718, 345.314298663099, 341.221232370531, 367.614856261176, 316.169871729528, 312.39600855607, 349.846070323208, 344.618980358679, 370.042053391913, 360.078472523564, 374.638300584666, 370.198406434596, 335.024302194048, 331.040892253419, 359.7834407198, 352.256709415726, 351.790185523958, 305.999519091375, 329.597676124206, 365.408989825206, 344.833451546023, 335.487380462808, 351.440048732789, 351.644141876011, 343.092026950319, 379.286013729374, 361.730389430702, 346.145272314261, 352.492109082498, 335.769322910135, 311.844112677062, 288.233036990103, 357.14812623014, 323.039209458649, 346.062440632364, 353.816191893277, 370.269695902949, 349.977920504649, 348.352569505013, 357.332079996847, 332.999117917475, 341.425910010059, 328.110742264567, 321.271572688846, 334.638024627401, 335.460491545396, 316.241036866971, 362.169779667673, 354.482971225824, 373.913873506698, 362.656863451654, 360.177164746053, 360.859613194372, 339.703355779449, 344.31977955909, 365.903457106745, 342.855573729488, 323.204839899165, 347.111452249537, 352.194559053945, 355.900009142402, 327.519800011264, 361.165729522705, 351.530660399648, 330.779681538855, 335.380816217302, 369.291742617211, 376.808290282932, 350.565873515818, 353.851770678202, 335.553488178555, 352.828627159184, 346.645791858521, 348.584739213707, 357.270244325063, 361.445722282205, 350.705595249055, 319.562908191826, 329.323452554633, 342.464174384575, 347.168196606637, 362.163770346785, 340.663531177522, 342.534990465628, 344.849221931033, 338.682133590639, 383.53318673911, 349.019936354637, 342.019392083065, 338.357162005693, 336.7590579972, 358.120028196119, 334.010020413026, 320.105032015185, 344.562501870003, 357.055838101989, 338.867676780864, 331.279283606567, 324.201842363037, 332.902033661514, 352.986061476382, 358.398416467423, 348.698925361521, 352.644246926129, 298.032138658386, 340.715632544935, 329.780689258562, 360.067275665622, 353.374799674262, 354.030672979971, 331.86185492713, 364.682350256383, 335.152144923081, 331.812535015457, 353.703322516509, 342.285082515407, 364.11862784152, 361.396612963332, 367.042961586799, 363.446832047593, 330.256334413383, 346.724770403913, 349.962766445166, 349.055620827753, 339.759762471924, 331.28291009405, 354.044847103331, 384.588614682234, 341.226424176507, 342.480207764708, 315.849501437225, 352.351970171661, 361.551579211746, 371.855280781806, 325.220996978045, 318.017471810657, 326.63324002207, 355.419279699623, 320.097839986204, 343.860049333501, 325.283119995243, 326.832896406725, 336.621971163055, 320.597106671788, 348.190316582732, 363.270270249215, 342.28062206613, 345.946990240893, 335.527658856661, 345.421982887087, 348.293221929395, 319.190970704154, 326.642076052848, 329.9126412421, 342.041954380922, 361.495888518872, 332.199870148078, 348.60637203579, 347.100574078808, 320.827607415102, 347.50852553861, 340.465202294183, 334.905697567288, 335.348619419564, 387.686437616045, 347.413859529073, 337.253099367636, 311.337028883766, 360.297277603265, 350.04703050406, 357.507548634518, 348.592132867694, 322.986103240813, 328.453911737465, 320.388581505433, 348.725110391561, 351.513508730375, 301.556219324061, 364.365552858459, 355.364203481898, 325.32093702276, 340.980452856622, 350.057980840697, 364.346843869483, 342.262975762534, 345.099147271772, 338.327290896229, 345.583739236667, 311.475074419286, 327.638587901372, 346.416734780492, 352.044165498737, 318.10704457199, 334.109190995398, 349.528964672525, 321.240857624584, 350.245885089143, 330.219722146914, 345.13020561188, 358.462016408344, 350.237161095476, 340.204958354822, 330.796364122735, 315.726445979078, 358.098169788527, 353.513972227348, 362.675572667972, 340.149108655713, 330.658112410274, 351.797517308275, 338.381618337161, 334.060541999544, 301.798978003264, 355.96148535506, 354.32262680893, 333.799968996417, 343.293221698619, 362.552238466926, 316.966403137657, 349.201922269194, 366.443069870588, 338.216390882611, 359.383388331241, 370.871517615954, 358.646298892379, 342.386814700399, 345.729392866416, 338.734426670143, 329.970895302493, 351.398198913482, 347.491061278066, 326.600087965605, 363.558725099681, 363.340377495425, 368.455771388505, 333.243774615303, 306.347343858797, 354.060207522598, 332.868762597826, 357.412881310355, 389.222160097802, 336.795596741036, 330.673505454877, 342.345893499033, 333.136050117564, 350.454364982903, 339.437899549022, 333.193909783347, 337.403170299189, 352.71715144517, 335.215043802922, 334.705267549712, 360.350255564142, 340.483910490515, 344.465897718331, 371.575793715876, 347.25822909565, 337.96789294841, 343.89894269913, 352.205886568615, 311.292182549239, 340.127050345599, 345.418603449215, 361.691450869808, 338.259024720448, 329.526276570846, 328.578341361172, 373.010817823662, 331.289660281292, 363.331604813773, 322.410160642436, 354.658240758749, 360.393360122442, 351.903463515157, 321.436427606565, 319.929108817091, 367.928583704308, 307.404006971407, 337.613539720471, 341.025042989076, 321.998314685337, 331.508705698201, 338.953293169039, 313.782326692624, 332.161046114313, 344.528241383451, 343.498265742843, 349.107503575032, 347.67344818656, 361.417999076834, 328.728004278553, 313.71607340036, 348.333456723955, 346.745065643905, 327.920832614577, 313.76098154891, 304.142557787881, 329.637186296948, 356.744554335566, 345.847555327589, 325.077912740043, 358.488508970721, 326.895864821687, 350.681609196611, 339.270628024149, 383.538295904786, 322.792111429761, 363.566195241264, 337.26587632198, 304.666529772305, 360.742572489981, 312.710050662639, 305.185233187055, 309.342016218423, 368.813252223798, 339.031566565301, 322.448401952076, 361.227955936404, 370.284297985672, 350.512812181066, 331.353688643217, 335.005008082135, 354.366767380067, 364.355532771282, 342.617272669642, 338.447220570463, 367.728273566387, 341.735724413175, 343.770522407582, 322.553071277758, 356.619204352093, 361.649835333858, 356.913669360618, 345.629850885113, 349.586696751176, 323.98430162345, 323.452792124563, 323.200531290784, 357.147468770953, 339.340924140867, 365.88952077345, 355.852616497717, 361.652744812906, 318.554170293659, 341.094446590564, 344.887035651944, 329.899909764239, 331.40541088253, 332.248325667753, 352.969651403633, 357.845885451381, 362.287456009766, 358.907223375888, 330.692852807192, 354.192983939888, 310.263372684937, 367.747031948642, 354.286416572679, 351.889106359081, 343.038982688784, 359.8261278897, 351.324915418442, 331.608801173851, 332.913980002947, 352.081221067559, 359.946103204718, 354.608125745247, 333.573137065221, 332.537133570988, 343.490480612235, 346.236601788541, 320.86936739438, 353.729837549574, 369.195061343569, 321.790251975763, 336.920823281947, 352.47494956694, 354.659831376673, 339.310309861412, 367.176179801751, 316.970058155491, 389.472729567414, 335.960778378216, 336.58736439962, 353.37414302716, 374.639470027556, 353.691029516957, 346.100210103216, 343.792198850901, 329.745830591132, 368.199519910172, 340.94941137929, 348.191431901569, 336.137224722809, 370.050326912339, 333.461319348152, 309.997418141164, 321.069965377973, 351.170434631152, 340.418184199566, 338.325339697563, 364.941530539097, 332.403204532984, 367.80937982348, 346.616117813109, 342.459589060302, 358.987674638021, 342.817867994254, 327.470388318418, 318.606644499592, 346.310950525115, 344.31699467176, 334.27415105674, 341.194722059632, 355.653758725416, 345.166407347361, 330.436365400798, 361.491957025575, 366.693027118086, 363.539847953435, 337.845586661995, 340.400066232534, 331.70509371365, 369.870453253445, 351.497752447514, 361.052480713842, 360.250270765171, 352.003807985447, 365.494518949774, 296.263264299645, 354.483665957379, 353.601578406836, 371.990010838869, 377.586385137029, 354.241856693947, 334.506399267397, 338.125490281324, 333.115413394935, 341.456731302884, 375.09070817471, 312.384890459981, 362.121891515413, 327.795738872498, 329.053897399003, 370.381936653377, 377.766874610216, 326.90533966164, 357.672156017629, 365.584286340093, 323.436372775288, 320.925314687428, 369.634841240694, 336.375831346903, 350.330807454044, 337.269340948636, 349.974711672183, 340.767902662441, 344.371516683697, 375.856140634882, 334.197444449585, 325.827254717748, 346.849629629073, 355.918495485152, 355.653840994021, 358.082380943763, 342.353903342189, 369.067588491446, 345.867186601348, 324.917984142631, 349.829841283461, 350.353285183313, 353.128837063235, 364.502740446648, 349.572385914211, 366.547511060032, 312.422233286153, 359.303523905403, 332.354257934281, 313.460137750612, 350.27622856929, 332.07076129189, 340.313325242603, 342.277666956414, 354.74248777526, 313.860330669529, 340.10147415701, 372.237289550504, 348.169839666025, 353.559934363077, 353.394597213971, 372.466323248188, 327.250830706539, 322.614424725565, 364.204966730917, 370.472040731691, 354.909099383083, 344.553127406996, 328.102573024948, 372.165731168995, 314.206779116709, 339.327580907249, 350.900475869523, 361.096586548617, 343.835967806056, 352.51798651011, 347.739562468451, 328.760182154379, 338.912975266026, 349.218687772472, 330.444892047893, 347.487872395818, 359.947850147118, 327.201010364961, 332.794790825684, 350.346886132028, 332.272214322849, 338.978778900919, 376.352915224522, 337.084571682185, 356.1992364422, 330.677795251851, 323.120365594371, 332.442273213641, 370.11542704046, 355.617710316262, 329.657926736662, 339.633785288357, 343.518487263158, 315.562974025474, 330.24238281507, 321.857909180185, 349.607294379503, 341.32346274969, 333.761829224312, 338.454347625559, 344.826570710403, 316.221532422092, 335.563662878511, 329.451073533718, 329.085059016679, 361.181731685287, 333.864795823855, 350.540801521967, 370.629246483692, 347.550929277735, 318.143064866973, 335.428138542435, 354.150197323081, 351.481582807798, 346.955785818027, 345.195118804615, 332.048744713678, 340.601746215034, 337.91260441854, 364.871523972178, 325.0870324192, 320.427737267941, 329.220406585871, 336.691753518714, 335.427454880277, 344.110876964231, 335.968857934939, 324.640023710464, 327.041199825537, 363.576573204418, 313.482001585896, 356.867006791899, 333.705603973165, 321.906126431561, 349.927890981737, 324.255085300192, 320.465501943121, 355.544540146189, 352.280766163221, 339.306745565496, 355.718408974308, 343.251591388335, 334.144756958084, 351.027696792346, 350.278971346233, 363.601532017007, 355.275797808401, 348.512016059546, 344.639220763881, 341.410860747353, 355.195768992675, 354.737383330846, 340.129915989791, 350.503315518209, 324.741644677404, 349.345731857647, 361.441010564206, 318.586161719013, 378.641668768813, 332.525771310772, 338.196463799884, 340.771392371754, 330.183154420919, 376.146044034901, 342.615388948736, 309.511882845353, 344.500317439805, 380.520045183989, 360.199926103677, 311.035260323092, 358.771217276941, 334.133836826623, 336.930192352586, 352.685996150375, 340.723639608735, 329.857259160606, 318.150656179863, 344.79944254643, 348.354684391199, 350.034671512964, 333.272005476748, 375.225962290713, 354.259658106239, 356.208233306797, 347.387685965058, 329.114822542072, 339.220993504233, 331.871244507535, 349.966965884189, 339.446696211821, 348.770270085473, 350.198617167999, 348.687361870619, 347.197603491463, 328.340618654956, 359.24078918235, 337.764783894912, 332.46946495533, 341.036630368626, 348.590412383625, 358.582503218569, 347.348566909219, 327.60876113414, 358.011228296406, 356.692771522592, 311.737400282682, 361.419437911633, 377.700965868682, 338.00257955162, 379.652324855962, 347.408792047716, 319.049737598195, 331.684355306852, 353.758272067449, 351.038533516562, 318.842141933272, 348.725338729235, 349.560815833536, 334.895715099055, 330.146903029555, 338.078770252904, 326.027830939517, 351.51211784956, 342.984650755154, 366.024129746813, 367.031763320031, 346.090796374447, 368.289252312461, 348.967283457852, 329.386827914938, 312.505495309417, 322.373325619342, 324.982210234638, 324.199371392582, 330.7011766491, 338.401492837343, 342.136052668817, 360.087607761911, 337.612679968396, 324.730704277393, 349.273595171773, 313.988669876863, 350.26743168274, 330.493099979439, 325.216945454072, 332.801219491722, 353.216364771563, 342.094717190645, 331.39840565405, 346.020710784018, 375.476598810461, 344.933425224038, 351.58272219181, 359.40565097011, 343.75664056437, 336.878902189074, 367.404745548008, 350.253642943219, 350.834771883921, 340.997593369104, 353.62094781927, 378.114375239226, 365.643574102205, 327.611102617807, 349.231700001844, 331.343806859681, 350.204340423756, 332.515014454862, 347.86551698365, 346.575375209516, 331.188335228346, 366.895977112127, 321.995943880533, 351.103388772928, 359.663404617263, 302.99965262366, 326.096731464638, 358.15692355944, 339.337036819101, 330.735365319222, 331.128478463011, 337.888119427923, 330.14233480012, 364.634226921014, 353.386283858144, 364.607653969126, 345.798290175454, 318.924437125606, 361.543489838819, 370.215189166936, 351.26796492529, 335.394956767511, 342.625357559147, 294.724119789242, 343.724119701687, 315.273748161004, 358.669659307008, 379.116804958629, 351.347050852659, 360.284909987344, 332.823716227376, 340.50903601615, 340.101222285798, 341.799845418917, 332.017335906273, 338.357488710321, 356.288420160455, 343.111122512814, 352.105552462906, 359.013909852309, 349.409513693545, 337.323141643229, 325.98271983818, 337.9230087851, 331.219716255436, 332.570408394109, 349.343878769487, 332.758882858115, 329.385765624293, 366.563642149138, 347.588632660837, 364.986081916714, 341.377895509662, 368.815603036127, 351.552620478202, 351.096418376451, 347.958686013064, 351.146978675022, 351.368068452511, 344.78321873459, 350.387033658356, 343.498146839309, 352.747491819725, 362.606729522516, 346.60734862808, 369.633244795716, 366.209859843521, 334.689186131171, 338.451598011253, 324.953231498253, 355.579185856243, 355.234152110255, 358.597638777389, 366.485128172596, 331.766566597783, 352.552878137902, 385.044087813357, 352.097921251692, 359.990435952116, 345.432484843608, 335.474769112466, 314.858755704756, 336.03014025216, 324.829307340083, 333.376230394931, 331.878516701479, 337.038357578986, 351.579759876309, 367.583500005639, 357.723238581909, 342.217775859218, 357.197408430395, 343.980901407036, 336.779795010927, 351.075999243275, 354.691193200806, 360.920135982733, 327.328299159572, 303.983578646534, 310.382333326365, 348.222485038305, 364.855235848409, 329.19035630922, 326.524037238872, 312.089042451055, 357.482303020335, 351.305622182629, 354.252207492916, 311.383212432419, 330.448720592572, 334.276350169489, 352.976148350778, 349.078505852696, 337.317318299113, 333.216892142118, 326.656159567372, 318.458115467846, 365.077711699926, 353.012297779434, 340.142421582979, 369.000324536586, 329.405400198259, 340.166461941525, 316.649303474222, 347.67430427356, 336.406723837916, 344.791286921763, 328.87018133147, 318.322218682015, 374.413513299855, 360.087522041385, 339.084530447416, 362.670356185387, 311.745576478818, 334.941705758986, 346.922238406771, 341.37262086578, 340.998207587852, 333.931879084045, 330.633053248229, 360.709827220724, 327.834987269047, 340.766051276556, 326.442637752961, 348.58734503391, 339.611830045686, 348.044359910076, 338.720302887454, 295.312718112352, 342.761073721017, 327.264225679055, 322.498727064462, 339.684169154421, 361.801775290714, 373.042842010537, 342.998089741726, 340.369936703135, 326.695106566073, 334.516580960383, 353.528367003268, 323.043382136192, 359.489358713349, 335.680764787848, 321.826090171223, 347.210833044116, 352.143959922887, 331.331306963126, 360.166431545216, 358.476195960164, 343.96452830451, 351.655133920485, 326.569055217631, 331.811535402363, 350.130687277055, 307.301187202086, 340.905172260556, 361.170360101075, 326.668744660752, 358.775392358536, 319.183715264544, 364.84865394668, 327.135688785371, 368.450142126588, 354.362412186773, 369.417834587707, 384.314183983886, 364.038414843474, 351.66801050239, 331.91200989129, 323.464841592173, 347.080113991315, 351.459691183688, 348.368474030677, 358.507957378374, 341.99911015427, 346.842141705876, 339.499497141183, 329.173765746192, 347.617941459008, 319.727579931874, 333.605260109691, 359.505736510903, 332.170929972867, 346.670067000163, 335.070353695207, 359.713986611699, 367.104953288676, 348.393138216001, 342.589822464255, 364.346405350258, 331.784447549006, 324.300859588971, 359.467895844001, 348.042843548788, 366.521627206732, 319.018729593517, 354.422867029687, 349.397457934158, 331.260307293811, 362.080200003079, 326.920169872738, 329.25379199205, 322.469599335475, 362.273559007219, 350.052837061882, 305.13375080244, 347.837796064863, 320.617556245458, 332.52852439165, 352.535178726725, 336.689852219393, 325.79066136188, 333.502970479982, 338.561561263619, 353.565315949868, 317.443569565806, 359.007791983073, 352.753017802195, 312.142693506262, 368.059626682896, 303.280987885494, 360.982326428854, 332.433117141456, 352.849386346397, 333.840611169799, 343.068360331063, 322.952148534808, 357.900471807653, 342.015208962284, 344.231598776527, 353.235007026394, 366.895856989815, 328.990288090499, 320.899665288907, 310.488914004378, 340.447312487621, 356.886771176677, 358.881999145175, 355.579248576593, 352.177949700214, 326.010289373331, 320.761945984012, 342.118703567481, 358.514558756952, 350.81702635011, 352.758616255821, 334.958052209007, 332.091148183668, 372.286526957163, 345.999667421824, 335.101366574459, 356.167940698289, 367.622013699911, 336.111775292066, 350.257914529126, 352.723385901571, 329.265251629567, 350.424658129818, 358.101964928605, 303.502057810191, 358.413453672598, 360.982697296489, 361.96890710511, 353.5214508228, 349.830017807514, 337.131101474481, 384.108056756876, 341.066994346584, 345.533057239662, 324.079837191124, 366.510105968457, 334.375730118481, 327.376374156159, 343.514793830472, 340.549097993384, 329.903712475282, 339.020358700912, 324.484139506529, 336.864648200038, 346.522840837846, 353.007585521964, 342.184904374069, 370.704759520597, 311.567703733793, 337.105362222218, 386.98631873005, 359.315570621115, 312.925667285815, 357.548964803332, 346.643130492789, 349.100244874921, 322.193776099926, 335.215841314824, 342.753878718644, 362.755845679645, 327.904691908844, 346.330727185625, 345.644233520384, 362.467344759009, 349.665626680434, 314.659373607712, 362.668100641869, 365.412584438201, 324.928860947893, 346.580112366229, 319.10674373431, 340.821371311746, 324.266968704617, 309.74068518601, 321.424316742765, 367.376524952678, 303.696326083294, 357.809251598102, 342.787042535548, 326.556810367394, 324.187372457919, 330.900917298051, 327.336022246157, 340.560502528066, 303.727749134557, 370.028530604405, 353.782606033767, 374.724715199005, 340.131036247318, 334.740156270328, 325.53603650041, 358.590500166394, 338.619621340851, 335.425525133058, 361.662001497412, 391.66899205723, 366.629877489695, 337.518874548229, 348.261221225537, 320.592778916919, 324.697503363931, 370.500736961739, 335.90775005848, 316.291173514906, 350.871295514933, 366.146005314449, 336.120350546792, 348.323090634863, 351.567575258919, 337.761933810489, 338.34642360695, 368.279797143201, 354.028769623639, 346.84879930435, 363.372321065109, 323.910343881103, 342.139264898096, 342.61091331006, 364.857885866744, 360.852589215426, 336.963018997254, 329.337216377809, 349.858494936341, 368.159851779091, 350.165233580693, 325.04755837679, 359.398017462029, 357.788049885697, 358.215987409535, 330.133043585413, 341.54178412374, 352.012901206539, 343.667704754997, 328.140903462575, 333.900751003695, 348.040803421169, 359.056686181109, 334.030049687713, 357.986816980243, 315.145596300358, 357.253053532969, 338.750244186465, 353.157989444844, 362.675077983973, 331.610556256829, 343.441995096514, 360.228653028904, 359.252876419762, 336.62427289372, 376.798934512771, 340.391513540663, 339.563964872567, 359.68699882095, 326.976654597616, 320.08590029225, 330.81803810401, 334.208986275217, 342.533940376063, 317.94553661308, 321.744535788405, 365.686535294886, 340.055138038829, 378.834404620136, 346.970563599803, 348.076002169506, 352.194541383892, 345.565392629006, 359.946611227539, 346.580697838516, 323.375955661413, 321.005729436276, 316.762669017488, 349.464476996016, 342.771383973196, 353.398059911588, 347.603510506915, 339.029067907969, 353.588563972991, 333.251816609753, 352.662498292568, 340.252180626976, 348.849741078195, 365.001999456311, 333.894205169262, 317.420035873754, 377.874966568661, 327.337915775844, 357.991780813673, 358.492137234967, 335.609697211194, 314.849284659562, 349.778127920955, 339.617393497556, 348.61512369947, 344.484078956824, 392.249423705021, 351.569784496499, 337.329409005338, 345.360025107656, 354.994201384557, 349.347107401478, 363.897172157864, 316.099098550702, 350.031354936245, 296.790561935927, 368.204191459212, 352.319505701817, 343.875669177526, 327.736917623728, 334.30916940631, 317.722337712589, 332.155437385592, 342.04735397758, 348.354803403653, 364.651370264879, 355.356355900237, 333.290163084769, 339.224221528484, 351.567343172935, 345.134526699541, 341.43581260183, 319.258013251204, 297.896218482956, 360.400815072862, 312.264799661553, 313.671968209197, 352.864394968244, 344.465199748128, 324.861573362117, 344.348474747046, 344.759128592484, 320.116786597375, 303.015554711952, 320.609474182804, 359.89582293836, 368.056407985114, 335.297878394855, 319.466593683002, 341.180910688765, 355.332821440153, 318.989834914927, 314.289449761656, 363.117906342712, 344.740149000387, 345.068823573306, 356.054657949981, 334.703936350128, 281.838908402279, 361.161036652883, 328.845311563332, 342.89524385621, 329.711026983723, 358.09367787446, 343.649796598507, 358.799492151451, 310.334269690732, 341.004989061945, 305.296425506596, 365.311657572773, 359.513352535483, 350.429215565397, 344.733225394495, 348.69469346013, 350.00534926756, 326.222634286386, 329.071272743294, 347.388182169242, 305.625252433027, 367.755628399824, 351.598307994687, 379.850059402355, 365.448340708223, 358.776396957512, 329.445146427314, 328.776006363349, 313.762259758379, 349.801559869396, 362.604430528089, 330.04399903906, 352.357537236448, 343.831551212624, 343.245187374863, 335.734571839083, 326.770505355856, 336.629863850195, 322.991920452032, 361.91698847116, 338.62036106561, 359.943601251063, 337.678599192891, 342.161286521904, 364.608525025849, 352.159446004536, 349.456573743208, 354.314144447176, 347.90024901977, 340.572925127631, 340.252294030552, 320.486783784031, 344.630876256101, 347.499340282811, 339.55216971523, 329.379645253825, 355.38314785432, 349.917338237454, 346.092686905852, 334.314709328082, 369.518574895748, 313.952315525775, 338.381749773254, 377.977621684279, 364.128161785552, 365.692334389843, 369.166175185331, 348.107214289717, 342.180466935267, 333.502407138968, 339.360523428991, 335.571124900477, 340.963136473105, 349.716148710099, 343.841471283382, 323.287998348585, 320.082176130945, 339.886872001311, 310.779968021606, 341.166509532379, 340.335247683148, 347.591778440566, 374.488786523998, 348.963293621497, 354.01840475091, 342.911543432433, 354.814370592057, 363.165738690565, 352.847663397263, 334.064740750882, 326.956253963217, 342.179807242681, 354.904270812566, 333.380173348367, 361.077995713926, 360.196733182409, 344.954114361377, 353.229001063862, 333.483855062255, 330.757839696518, 327.508277146517, 331.402034635136, 328.914909973491, 344.192563267225, 369.566441987022, 337.060492222223, 338.182659971996, 348.830667535001, 317.131486834013, 359.626113553359, 349.696493364131, 346.099117343251, 374.683873031059, 334.583673025598, 364.063725149202, 318.484475305212, 337.38346269993, 320.939864273386, 344.12775844382, 323.606623446013, 364.345734502998, 348.674910943144, 348.243891364346, 330.853612404938, 350.59691050381, 376.031164334492, 361.616250479123, 315.9241530766, 326.124726689007, 348.177678400761, 336.176430170752, 327.116491348435, 360.232919008632, 347.078603668211, 342.639130356879, 363.36972461299, 359.913625813756, 357.666291686191, 363.038738183264, 357.769524542849, 313.997330352951, 316.369037569641, 327.228480099899, 331.055375855009, 341.867933110539, 309.324400305534, 329.159035712016, 354.213422429528, 308.146811755903, 339.928452146955, 371.226035908872, 330.352090125309, 367.179204395966, 375.480336470697, 340.327180641434, 327.065231664075, 375.347248923095, 297.127289691066, 368.538959070304, 375.990721730447, 326.946836824213, 319.62796284963, 344.819889013424, 336.51451004977, 328.191799036074, 318.67614032131, 334.856921507412, 357.003416263204, 336.349733965922, 330.514033537309, 301.671748103348, 323.397476205603, 366.45050248269, 338.332443147462, 349.757691498445, 377.774585701253, 344.695556467707, 352.015729441745, 324.073495361419, 344.58130291514, 352.792713112666, 347.27799829013, 363.941071244018, 323.47102811558, 356.638709331898, 321.886520593844, 352.510908594142, 344.317794131882, 349.171195866844, 367.509389142951, 353.538318475181, 338.231090844061, 352.032003060663, 358.86785586194, 341.039165522327, 344.267427843315, 360.017643837884, 324.284876862006, 317.992933718956, 334.633439626167, 330.604698571121, 355.255074541561, 351.460608522056, 309.327731516553, 358.394531220391, 302.726366619002, 365.952648864906, 344.091734650158, 341.72889399372, 334.066591833853, 355.97837400761, 342.501599068654, 368.979528923404, 312.98345265185, 321.343363279868, 343.248831546261, 331.724855226878, 351.138339635545, 352.159817718968, 324.698323431068, 324.406062281651, 352.100983772638, 353.088200937364, 339.717555563918, 347.830430671805, 310.39288268969, 353.3134738841, 319.699838247389, 329.9143852636, 334.494546431316, 389.564660971154, 332.415952241253, 347.610560800453, 367.302903256488, 335.071187551294, 324.340292132365, 343.210092739497, 342.337401834796, 356.208934906941, 323.977754349327, 306.529474662258, 330.714746383892, 335.806673165483, 343.073815726384, 321.434818232386, 346.06582811046, 333.499763395926, 323.017297148142, 331.826569550017, 362.711353161981, 346.503277695372, 337.909859920183, 344.856457900079, 360.832186189388, 364.290805658441, 369.6853223921, 329.179493978745, 345.135287449312, 344.23182517435, 331.562489234055, 349.855267305765, 383.607098357128, 344.670609544466, 316.483731091321, 365.939751341197, 304.671159508992, 362.602847174166, 369.177656678693, 358.751550726287, 348.147634073043, 352.18640235812, 346.212715760073, 317.642252015455, 371.791879923864, 349.23646168692, 339.218710353816, 340.711122840884, 357.222872554791, 334.139848167244, 343.977888709582, 383.117901883397, 339.973112574386, 329.01641082916, 369.919262508708, 336.363568517174, 323.323995268869, 346.446097623538, 333.494587664421, 347.373925622224, 300.88000866307, 331.594420586954, 339.089363924359, 349.113581512707, 318.57171033174, 343.200385745241, 347.172523414145, 342.973119153159, 355.131585292953, 304.18412451593, 342.992277564196, 341.146204544651, 325.080724258537, 353.069394473158, 359.25824014084, 340.911174631094, 346.743069345663, 359.243288772696, 351.902071305687, 357.314103262024, 400.17407184313, 339.255767776541, 311.055604205228, 310.65154834236, 370.163295505701, 341.430348897969, 359.309319089383, 340.770838289768, 336.700508530131, 364.357823401853, 334.959382818241, 365.490328653164, 350.463167914263, 339.154682353724, 369.396253223136, 328.897308706848, 321.208746054262, 339.329226002294, 329.934679116552, 345.729668981645, 323.799340127297, 355.090019017952, 334.421773129818, 349.544631531275, 379.530023629779, 341.932944937407, 380.034997524772, 372.599785287111, 345.887717348258, 308.782215764809, 352.123186810942, 340.280764700642, 342.478690108627, 363.546558119152, 369.785823206707, 358.648747907407, 355.540180347233, 339.668658942, 340.668442403632, 337.273096291258, 359.50471409111, 370.322443027273, 329.56401979855, 319.980005663261, 328.281318495698, 339.090932167184, 350.962250506021, 365.777365388635, 354.571501320269, 362.168795369549, 336.367919355279, 354.192610109894, 350.225327377993, 327.652121812634, 343.152757733679, 360.80057923547, 348.332294297902, 349.815393476057, 348.077225883748, 331.152106233074, 347.23828427685, 349.937141291927, 371.465952387254, 327.08110118645, 360.044180074824, 360.629086163822, 333.829341026406, 348.643640644125, 360.032893735885, 332.209387994097, 347.815851640675, 320.823164464344, 333.804602211851, 339.390002085132, 311.0358037629, 361.421765908184, 343.920463430425, 322.600274161364, 361.090499323946, 359.289682522309, 353.041498271325, 354.02536927628, 363.116929075141, 341.633550604358, 319.756544234521, 347.486835439511, 321.333050070622, 361.900399134583, 303.208629533176, 313.365793885839, 319.969822041396, 337.899378058759, 333.755521501948, 340.221694064534, 358.770548926547, 320.935931748284, 341.841930749194, 340.400580609759, 345.546068582167, 343.469658262833, 309.594220544165, 319.284073525591, 334.617481500472, 326.207406305465, 344.358333828493, 352.798017273788, 354.217590814818, 343.811243974625, 350.58183187554, 352.864761991563, 359.441183229134, 322.001665041793, 360.837090245292, 329.649225951548, 337.384655263633, 316.938387091793, 339.717293764812, 362.113835358198, 370.802292371371, 326.302606858744, 350.342233079858, 340.498596509491, 354.248707137904, 339.552629827564, 374.443978474111, 338.342068681063, 359.33188386193, 339.572970321876, 353.726387790829, 355.873934174782, 355.86215689715, 324.464558953943, 329.063645291528, 389.805549234147, 324.472904758859, 330.468864460741, 345.785733193914, 336.163187874097, 321.04927640144, 331.611778331554, 361.806498026944, 369.164431719592, 361.340317156274, 355.571136820418, 341.280796523174, 337.801345783609, 349.699330604646, 355.888866932779, 337.490861638465, 317.885110704825, 333.328297781724, 352.05411165, 336.653972217906, 350.995250573075, 333.936453052662, 333.850161933572, 344.188290335352, 343.445844382503, 322.989536972271, 335.187830838404, 324.914042999137, 344.04574086113, 335.193100495885, 354.762694568124, 356.749887641723, 375.282943220142, 348.358049758298, 345.811789169713, 361.31684143872, 330.227579583638, 331.428580848953, 360.92195197797, 329.651240795598, 348.127891812081, 352.921904072269, 319.163504276649, 334.955941994213, 361.876617000917, 356.874097272943, 331.60912350267, 365.018034251072, 323.457500742713, 335.632806915815, 324.08048904954, 323.011978042976, 361.327838462404, 350.563223940681, 341.926869337816, 343.648853807867, 339.026248099093, 304.824938322838, 351.484809744298, 360.289231229518, 347.063561076493, 353.294222562243, 329.822880038047, 350.386680549433, 311.02913850456, 354.214797505179, 336.165454707569, 312.039235075412, 333.389020928305, 345.405026433976, 354.803533395471, 326.745729738742, 341.689034158001, 330.003645147583, 348.911803074339, 376.684610276692, 331.663475345384, 359.72969169621, 317.783902352508, 363.372736336858, 346.597998409597, 306.550221072417, 352.913414386548, 342.593108892783, 337.953479828165, 327.704676362007, 346.336634435839, 343.094426897703, 358.332271091623, 313.206560073662, 356.598085547087, 335.197631795327, 376.517517217372, 345.424677851381, 325.243102832322, 355.253766552167, 322.202724286717, 365.30726942386, 342.852598213512, 339.778232419387, 358.641921510517, 371.246172029538, 347.363420058539, 379.398104969641, 357.268347551592, 352.992244604028, 352.060606076423, 330.861844170013, 333.454073174757, 362.549370756073, 342.499211770195, 312.214202477059, 367.660560480332, 341.593038679241, 354.667295285253, 330.430564831898, 360.409635508193, 337.347889985695, 330.005726826913, 354.538968981155, 366.166285976716, 339.481987985986, 337.030872606978, 318.190574746131, 328.006348217922, 346.989721218829, 352.741383543024, 394.427137045762, 341.771372807391, 344.329609479808, 374.477669264818, 335.164230126043, 304.749756668055, 371.5751198981, 337.134629198675, 373.513565021302, 344.612628158487, 312.351096360285, 362.524194088327, 351.894835862581, 363.817014892978, 323.023372953351, 310.511669900452, 358.85962819267, 345.166450514141, 358.829292860293, 303.031726520568, 330.33884920507, 324.780778124898, 320.115436337301, 358.075306367789, 337.664217710734, 359.70988080745, 347.351078687286, 343.076510801216, 329.192856921511, 360.969044997097, 364.384546153935, 340.922070840526, 346.412225590678, 354.971116568586, 348.192806010617, 349.829332755881, 322.080094924491, 336.130865621685, 337.841944147809, 378.767934114543, 360.095586634172, 360.983392272935, 332.77371198903, 344.953818584456, 333.777397668321, 304.620775388044, 356.709812966787, 321.087372575303, 336.400123988698, 350.896203293981, 345.674855679532, 328.734346771814, 322.770444272426, 349.613909397997, 313.710952346769, 353.921435654892, 369.409635204185, 375.923076002617, 331.495132356344, 369.114771983153, 306.140675074585, 339.151447094725, 327.606767582226, 347.226386832725, 353.695019520363, 338.63397008825, 334.447192051887, 347.873323429527, 339.978870884306, 384.201226956439, 303.578833495101, 362.441838466839, 356.435635889405, 348.449225851226, 324.098500213177, 325.732295354097, 383.947387893815, 346.146136521826, 342.972676050443, 333.440815434316, 371.118336745583, 360.589181584465, 356.825938046822, 345.905888127326, 362.751037381348, 351.139691558859, 355.34306788312, 327.338630485329, 353.568428327174, 330.898628791812, 374.294746003208, 355.052753428481, 349.938977102312, 317.2918657962, 353.098167798959, 339.413188864481, 322.443818956808, 340.101106949163, 322.125862653598, 322.857642942453, 364.599968172242, 338.495204007132, 351.266721014891, 309.872005978636, 329.81525903306, 334.617048493327, 337.091259403941, 342.120714800589, 333.981011518272, 332.378398623046, 365.384462908174, 339.997515242629, 345.067385670027, 373.240225853139, 343.629845557376, 315.986869674533, 323.577037287687, 346.725460886558, 358.708382608754, 351.78707040214, 356.330873930771, 344.064616816477, 346.075750163017, 326.567073107388, 355.977127663849, 348.675373809482, 345.715400034898, 328.11793722859, 362.283653318085, 344.919770033619, 359.650992887903, 388.457652382024, 367.943886098779, 340.681887340834, 360.927293276704, 352.032750513874, 329.713287489669, 357.468331251349, 361.446674068988, 322.836266118344, 320.246033214215, 354.961131727056, 333.927471636903, 370.362174898849, 346.835523788348, 351.578001862957, 347.163698128961, 361.300273990104, 338.543434415536, 358.672668075325, 365.911422712716, 346.271283551631, 369.229621565663, 294.131084845402, 345.810566516241, 355.842086120005, 346.555872596974, 353.563825921706, 329.288293535373, 325.555831154753, 341.670467498924, 326.588647705008, 300.301215208537, 333.905424470882, 350.947735213232, 342.043733169804, 346.46558378786, 339.055234342105, 348.010179796717, 366.155410302504, 325.454616450127, 368.458456004536, 340.256743548033, 334.314760488522, 339.015413260425, 351.278109331938, 334.772704651156, 344.522362410678, 348.357987799871, 338.248015179249, 343.313240331284, 346.205162422583, 352.718934449514, 336.075282593968, 329.66814595706, 326.645553925626, 334.202978252036, 390.133152987954, 368.257157000927, 339.741459333171, 352.235635928392, 358.475062150739, 379.546285603874, 346.689668156743, 321.04121610989, 330.356455481605, 341.973611473189, 330.324344265223, 333.757807225726, 340.215577267621, 348.880737645674, 311.802711896314, 357.770408727351, 351.712435899767, 356.18304585896, 334.440069093407, 343.302987537517, 339.759064889413, 341.581524204101, 371.02034781265, 347.272896781287, 360.92864106357, 362.576442922278, 352.122101374888, 354.855004287978, 334.311280066273, 330.230800158495, 329.929313982506, 344.26551533226, 342.584533293009, 341.832493523924, 332.523664011143, 322.456756230267, 341.206708925701, 334.695092183173, 340.309990710947, 310.631974057064, 301.389851795362, 342.658315812767, 338.161839002638, 376.122947699134, 350.429403579112, 325.158115612733, 351.669417409218, 374.890736245632, 379.719522423281, 341.060724488388, 328.649922061696, 351.859100621312, 325.178785834194, 353.952943681967, 286.759127086242, 312.87629499919, 322.282028199233, 314.641785038893, 355.60412481543, 318.816721853028, 342.813611625282, 342.018575978169, 349.695473821704, 373.391062056091, 349.896729415775, 358.438971793903, 351.771766453831, 351.500793937587, 356.820852760224, 362.396655199031, 306.628025313439, 318.391955602292, 331.996419892652, 338.943886277034, 333.995688430971, 334.618508657115, 354.662067845075, 350.978447752796, 309.466822500784, 354.84293171021, 321.005115912621, 352.19869602416, 335.672288844073, 352.6207124612, 328.285577383664, 369.180398812757, 383.53575796077, 322.366987879627, 360.064911108176, 350.536188041582, 337.31023745634, 334.620297510823, 361.650796960824, 333.666026320961, 341.937840716251, 326.482629666721, 365.648986435318, 368.208384647293, 346.226181951952, 342.537728927936, 327.597300135708, 349.14830706172, 343.454744407275, 325.327812263062, 318.003010241526, 325.349917292741, 358.439954908734, 351.988004364335, 337.277896338942, 358.642013673157, 356.599088397488, 357.345169810794, 344.236057903163, 336.860918114312, 359.614634087302, 371.409944816352, 315.969321063797, 334.568488559215, 347.930719444594, 358.104847414262, 329.580488267635, 358.231150036998, 357.14910260808, 371.455190216826, 350.09162246137, 370.917976257368, 341.564262184257, 350.31654873926, 333.162249022001, 351.804275465474, 338.183264384625, 323.596008785414, 314.441423264427, 347.522999376566, 333.621783602831, 369.027688071991, 343.451058653107, 332.930558543032, 343.951328211983, 314.771009478503, 354.886655763774, 327.09250547486, 349.94356436534, 342.459815570635, 329.184157175173, 345.110012567892, 332.270037882196, 381.960803027529, 354.288666099139, 327.766947519524, 342.805148764665, 355.310488217844, 379.222914443305, 354.602093733947, 356.807078098239, 330.699880808503, 312.363486322593, 359.102424350524, 368.053365887702, 347.289369519557, 332.43582201727, 361.09477804859, 349.9949083031, 367.18995193838, 332.461870051622, 325.76958136172, 336.375745046873, 371.80709968913, 346.00133290105, 360.815371554501, 347.501330680166, 336.030650302385, 327.149553972685, 349.752345458787, 352.673790355951, 306.40650185986, 359.541366977061, 347.071363441694, 322.302764728393, 359.356242175353, 342.288048939821, 354.744845708694, 379.643122168866, 352.630911278084, 328.51535866073, 360.430591719162, 332.720342614344, 340.379159034184, 353.335918850229, 315.189858000753, 351.816315331466, 380.464483117305, 362.265101920662, 365.494981142259, 331.663498780005, 358.943344228041, 334.205840523787, 351.86319619464, 349.911006897557, 346.039180543823, 350.625872552211, 346.528799029448, 353.467606907391, 361.398177453696, 339.56580810063, 353.338946377025, 359.614616898995, 321.835038903011, 334.083015263547, 324.824843440998, 366.647902080464, 318.872162488166, 351.426320182648, 345.304333647757, 355.455069177369, 344.85072117801, 340.551469595765, 341.611158505525, 288.683928736733, 326.351257457498, 350.021582033708, 350.202990266978, 354.492934504239, 317.958404917061, 320.024345362476, 311.675343275244, 349.508853696564, 342.146166460988, 340.592833487885, 335.554831524184, 342.878813123068, 357.256405387284, 341.706916201239, 346.724005493518, 330.067488540525, 350.781954247926, 357.322377767417, 367.145266581399, 356.164906179679, 351.09478486895, 353.227733188567, 338.234214955735, 369.903637848648, 338.624959001033, 340.788562052763, 349.583822150562, 325.00118419407, 364.398747137974, 357.708062748498, 360.879068680134, 337.072225338602, 324.11966311731, 353.226482583057, 342.701750678522, 361.085532872491, 348.292577728167, 334.084551998604, 348.11362766124, 352.55815624146, 328.200895566086, 327.661379874328, 333.255064459958, 361.012614994364, 326.329540067393, 345.015170404581, 375.305352458469, 367.499141064568, 336.372319468032, 321.377649788147, 344.457621922961, 343.352277827665, 328.858868721117, 333.679590516591, 326.018311752924, 361.011086689073, 334.075562245538, 323.63503179516, 357.626076298744, 352.408136076643, 326.091342073301, 333.068602804331, 317.889067772465, 320.044835013457, 346.124190607444, 350.308304601806, 329.402464211605, 314.472347238064, 351.506927330408, 332.228316400473, 377.037337626653, 344.04978289216, 351.368527906302, 327.382412850746, 372.080887410054, 343.517545034966, 354.149450739392, 373.569789595754, 345.805356982825, 375.199350665728, 345.838234303069, 373.976040923505, 342.20704350207, 353.195247988668, 306.233516379378, 326.668745580189, 385.848073520051, 337.919072095645, 340.977083019276, 342.971271641173, 351.260002034769, 345.400207009874, 341.655862461094, 367.623645525107, 362.282527578055, 337.438037711243, 319.770163555498, 330.188656131108, 340.274443780104, 358.546016205704, 344.780382152131, 336.285823882731, 356.26380292783, 357.62770676924, 366.316857630834, 362.307204220419, 323.860450228718, 313.877781068427, 339.104081978323, 345.830097870376, 321.083769085426, 304.797948581313, 347.545350594843, 344.628008069114, 324.908901217982, 328.609556293859, 354.829125600526, 361.810528914212, 337.870887317581, 346.275495396869, 345.982304675301, 335.676641662765, 324.558888574576, 337.16775016203, 327.465511856081, 322.017064207705, 362.709979278698, 348.768172467963, 333.605452672523, 350.702098320276, 329.292073095746, 382.622754562155, 375.31269216533, 318.090514490102, 355.022747144857, 336.377628594975, 360.290201273498, 355.349386917454, 326.24318879635, 361.553895958263, 354.196606385358, 338.768052372445, 317.959831079419, 322.879785442378, 342.435326251007, 372.724059928619, 332.988731465403, 357.275847313057, 327.417928482178, 344.605398598193, 335.509810187353, 344.909170739359, 355.895284605277, 336.36210635629, 369.030058063511, 340.697544359389, 341.391648347327, 361.370306125621, 329.974505311455, 342.536318435441, 327.817066421691, 338.581249995253, 316.852764008384, 335.678241875708, 363.052323575881, 335.427546226498, 346.314093933642, 304.911663933548, 357.890016013714, 333.376347772672, 332.956854910346, 342.290370907692, 328.794745868057, 321.273357155395, 353.390243396952, 320.20174658914, 333.719257043068, 333.865718601227, 346.079220933404, 375.170352787588, 363.989021795092, 355.942242300707, 333.47648997914, 345.144955581199, 351.908101436173, 338.958618819974, 324.446616051505, 365.328184806584, 354.031599601999, 389.558842424859, 353.97391039031, 361.292493746551, 345.56689189332, 339.168590448349, 348.197350269473, 357.220481675522, 326.907077593538, 324.848019383696, 344.798783337922, 345.921299645068, 333.755865169742, 373.430633594246, 359.592740956687, 345.567675230971, 349.298570493506, 346.134672840396, 337.677457952763, 322.115077575198, 322.999030001933, 357.62174104041, 339.43863421226, 365.670495625917, 366.357444913779, 301.83616830437, 337.230658382945, 322.944498466736, 345.732175873232, 335.356720098734, 354.471066021106, 354.071216624168, 374.129174248986, 349.591195407108, 333.584270252192, 338.224592643953, 367.783864811265, 344.333825653654, 371.606199538723, 348.565054909968, 323.510748697879, 361.510606471873, 346.679366330868, 339.745721314251, 327.503470859931, 344.07705545636, 314.486828054303, 351.037772871833, 343.696114443619, 326.79734620348, 303.75389636677, 337.701066896808, 343.491579274796, 359.015245839295, 338.631614790503, 334.120748527601, 360.866957029324, 349.254401801859, 323.945694593131, 357.362903296498, 347.24771781079, 318.991365322898, 360.504808858199, 345.28946328043, 351.025658691445, 364.501512560436, 331.978657237058, 342.32033860212, 349.569365338056, 326.18772948895, 358.550466152377, 328.076395084175, 293.305633840871, 352.620325559774, 359.898470449128, 326.112516387947, 337.824493823696, 352.022921225971, 361.648823114584, 350.670280629095, 331.667340834834, 323.980171438334, 333.477891748862, 370.970721750033, 373.225440286932, 318.780246845126, 295.528444065397, 371.643077301234, 337.734569258821, 368.347033852116, 311.544631760767, 369.80341946546, 352.61069725067, 340.506989846129, 348.74549551487, 340.632340171129, 340.758046510617, 349.577589733782, 381.085988375805, 326.633701474343, 354.951613570043, 339.497100132502, 310.768158461059, 352.257062122766, 359.567118426805, 337.338904672744, 362.787850538286, 348.696388734384, 336.333285645876, 339.961935201736, 336.210377986328, 323.544004983548, 316.343488442473, 351.537762076896, 370.271491919311, 364.920007705659, 328.24073798228, 331.802976123375, 338.443391309675, 346.081803370957, 344.409640001328, 344.425018892783, 330.462443396785, 306.054323992983, 355.938814892269, 349.210095455638, 358.724180688208, 350.718704246672, 325.323389504229, 330.53223282136, 357.662680302999, 346.828571252075, 341.952206090845, 348.452328011352, 311.676594057351, 317.517007863104, 346.937359601358, 328.355965087078, 360.698267969724, 347.005991783083, 353.582213812501, 370.445631671608, 344.71342992479, 349.674425179965, 350.30193356855, 339.201949691667, 365.289988856546, 340.699503763042, 325.593698742542, 352.394729669766, 335.754257011236, 321.456621463413, 334.677327123066, 366.763855597726, 345.983487441154, 342.734953696482, 341.0635204538, 359.872262520348, 355.28600166512, 344.745614542465, 314.400028905493, 343.720981279018, 374.07563819217, 342.314697685131, 341.98892435984, 354.465417023153, 334.313126979745, 334.213742563115, 373.424767179669, 329.235587868511, 365.694018412322, 351.739183269343, 338.049810390944, 339.518273740583, 357.730579527959, 373.941794356471, 343.803245915582, 345.026290615282, 337.118068755173, 379.564336615523, 361.861158651557, 346.182111079728, 358.809674294495, 310.308192061897, 339.871242184006, 343.190273629945, 355.982110332083, 363.217557864951, 369.141011520555, 332.727988677216, 342.54604088011, 334.14068060728, 328.870851301753, 330.677966335175, 346.623297051783, 346.64872220005, 368.283457688702, 334.51744027561, 332.926359186575, 312.646633683639, 344.953544497896, 338.499204853629, 357.869428239364, 340.754773897703, 336.087133536447, 348.948777792664, 349.149154501142, 321.066792092796, 344.598876339168, 363.171676120417, 308.516267220102, 376.552997217707, 354.801999533938, 334.435964720701, 342.08035422882, 335.111851479856, 328.39830803026, 316.094858047595, 348.58584048383, 345.976352758626, 338.744806528222, 324.936935998397, 366.971452111353, 361.508649131138, 371.44034176637, 357.889328155075, 323.54893879135, 314.966922840843, 333.865037016942, 317.469151103285, 325.989940136456, 349.58864520728, 328.637448915992, 356.156887853334, 344.716990583459, 346.891460355104, 371.734372145449, 346.63874762931, 343.704903420463, 345.861560335542, 352.491785403087, 353.774672436748, 336.758532497392, 354.396163890496, 346.797104212472, 367.02510719213, 335.128008735877, 338.716233740925, 372.916825041073, 340.062483598754, 328.82113016834, 372.031084044752, 341.201512162686, 333.348051858502, 339.708145879262, 345.859036246266, 334.043164471045, 329.737208881, 341.115777100383, 338.267539983125, 366.309917856146, 341.86879209989, 330.282986247353, 345.427390658747, 337.552324517684, 345.92607819385, 347.936891696645, 369.179306693398, 382.041522354915, 353.445691914792, 367.902322603896, 364.519863753402, 336.309880997651, 330.66515079257, 322.356789067377, 328.841106944586, 345.301859277718, 382.629701976291, 353.799294734212, 330.426033073535, 366.781908922422, 375.558796235065, 343.539678263309, 343.510767508051, 316.745727867933, 332.371598763204, 340.840007953351, 332.19162506812, 356.140871409384, 366.57776119199, 335.703797096932, 345.361222249194, 343.560520015371, 341.762175934612, 339.137281930886, 357.09734590413, 348.31680609759, 336.628850969884, 327.048056912615, 333.944692779479, 383.851713319632, 337.623206942126, 325.767275600613, 322.300466859421, 343.330755179995, 358.866916670788, 336.94960711832, 362.139595033019, 323.556995771688, 354.018079512964, 339.588427216607, 366.560358310106, 353.351398593385, 346.193775288498, 336.421981775038, 360.083506700895, 356.087163182262, 314.174549098034, 326.255058108833, 328.314606167744, 340.203045265952, 324.684468116785, 361.18123820186, 321.875811620655, 363.902646287374, 314.902389036438, 359.216031833115, 350.952566769706, 345.560931730921, 349.096619516087, 363.854797955323, 378.848805903593, 338.006823052282, 361.053726603352, 308.746862818021, 363.576580175901, 311.987855953455, 371.165599647981, 358.039513322604, 367.044845921912],[130.755072607627, 164.590556144329, 133.254407626807, 139.885877984067, 127.013549228554, 140.300030149741, 110.991605851822, 118.748987506744, 92.7918563565081, 162.132953477762, 119.753510618303, 120.103655709241, 102.166922838886, 145.335573099755, 124.383640953811, 129.954261796872, 131.375713318983, 132.066559510683, 123.244280433189, 113.196740059322, 114.57799990025, 129.176199309097, 127.917442337396, 125.255642952074, 113.380669872683, 96.091010201098, 107.141106155526, 157.252485800346, 121.650006261789, 143.312852087375, 141.854079450777, 143.088974992171, 126.398065663919, 127.948535918114, 136.371399037772, 139.515999515698, 114.96892573603, 111.906291337675, 136.247703809899, 117.820159877406, 150.598040470794, 98.739402404737, 154.340905263834, 137.445539808922, 125.316213967254, 136.049912839036, 131.34357783106, 142.818750002925, 162.713259040253, 133.554725370127, 140.570374215382, 173.057769129311, 135.891039285674, 90.2102475739772, 110.194874426718, 117.344963824305, 87.9901213465772, 132.904755963691, 147.699286245773, 124.90829519687, 139.683433636534, 158.611987890802, 140.106379459911, 138.408392327976, 148.639147087216, 139.906409784813, 137.161019251554, 120.798533754123, 109.807614801476, 175.378447240233, 123.443933196481, 135.39933329019, 134.426868159685, 132.912117903137, 102.026921219486, 131.031892278239, 140.574480630341, 110.470747149912, 154.601795222649, 119.324705582145, 115.62437600597, 164.830383112572, 138.698540774926, 137.387377340506, 129.698896663419, 113.710422935251, 115.945068131016, 117.654894144353, 142.608990320853, 124.975335214219, 157.889717034521, 142.181319437084, 129.34630661379, 137.165889040571, 152.814586178531, 156.5905684231, 124.293736037204, 146.657095057587, 146.525228840462, 101.989816396825, 151.423304826519, 148.348882933515, 172.507906389522, 121.106641229441, 122.497781757054, 132.720699694898, 126.550314364858, 131.856565652233, 147.192338496167, 129.345052070061, 127.141229217205, 107.241982555931, 131.344302708405, 143.542668128237, 143.296157369771, 100.23741912691, 137.568462568638, 108.935311529437, 135.497366130088, 143.530696336209, 157.681050545601, 116.820478847948, 127.227227445462, 108.247844534508, 140.613400078676, 131.382422976641, 130.652525621144, 142.035533501124, 160.008221550281, 136.870273881625, 123.501842010593, 148.750390496115, 113.401620717592, 144.022803245374, 115.16492213783, 136.573685470368, 132.05113578559, 148.36927358346, 104.622258845771, 107.834361178033, 152.390969074232, 159.871177367969, 133.701477458102, 115.085958274324, 113.891667241833, 152.03588874136, 127.949358046704, 129.640804018903, 159.043649105594, 144.842575184348, 153.536385314593, 132.460065269426, 125.887392513539, 131.075192122499, 94.4697382213354, 145.018949672851, 138.096453517382, 137.582250184052, 168.706376057763, 148.856412226042, 162.672401083431, 126.554008254624, 151.111899558598, 131.899512164986, 123.831442159048, 158.049202651947, 121.578168561866, 153.840796256978, 149.69625612638, 143.44955179955, 146.433210827683, 119.785153642123, 111.592762864932, 104.22164659131, 126.809219030742, 145.947802762748, 129.320990509076, 144.972288213773, 127.87373424482, 132.997419453399, 115.349329466134, 144.433025844492, 178.71571571251, 149.192218551993, 120.568328087857, 114.463949736413, 142.549511936508, 152.018809458787, 132.730789421005, 123.459776106441, 138.23684988963, 137.659938401357, 154.600714074766, 132.600997103673, 164.374131328452, 156.744756763271, 141.705810750662, 136.816191806341, 138.029106909025, 105.064052995436, 125.104519306159, 122.941816301006, 119.141777294292, 139.131859719377, 111.840464607056, 161.716752930488, 140.723095585372, 141.228589646183, 139.23881335268, 102.585057871762, 135.126980299668, 120.400937040973, 125.946152762808, 105.855234183654, 125.019297345904, 122.399286658959, 112.753691187135, 104.178842565781, 144.56407017732, 146.3148714375, 141.544656497317, 116.92088823464, 131.261098097134, 130.410755694163, 128.09685033111, 145.29163617378, 140.549134214269, 106.034032938522, 148.695913108364, 128.728415511337, 150.932084841433, 154.941044331627, 146.215559418489, 158.27078292071, 104.804695998856, 139.327287097165, 121.693075537435, 126.758316729374, 120.713091125315, 143.240042053407, 109.533143452569, 91.4374104657699, 120.241313355213, 133.534480171162, 127.129341859557, 116.992917091342, 126.15679716794, 168.308550076992, 128.469658506657, 93.4574184376328, 100.837472970387, 106.477477725361, 130.739165655096, 130.822931510352, 128.835473007061, 152.280900948243, 122.059123416586, 144.638737150361, 129.494922385957, 139.209139611743, 122.194907985422, 126.367400016759, 115.978511485913, 124.026949188063, 147.751256359087, 141.933274634496, 124.836385426381, 124.794472295337, 120.793696133817, 136.128688129146, 109.978751990219, 109.49411446135, 130.490066863186, 128.310258739352, 123.683918380374, 122.859788934454, 141.05360454193, 135.425166834043, 137.202117813166, 133.592280188137, 138.906351605121, 142.731542498568, 118.379799829693, 124.646830655056, 129.215510225747, 120.499051875482, 130.693093008337, 132.921347851469, 119.99240741881, 154.067957217891, 130.129597257765, 120.585325565369, 107.50235078357, 130.670543571153, 133.87940971452, 152.364698761377, 107.659909517455, 153.651602605719, 126.385922933069, 110.755614210639, 169.257502142805, 142.755052984417, 136.26866757106, 125.101942732903, 124.175941467878, 101.303827046135, 133.01590201585, 127.417056324714, 158.591298137291, 117.930447219706, 129.177430998716, 163.230240958996, 112.743797055545, 128.441357776268, 150.104242865742, 135.527456103403, 106.036702312309, 136.052659147017, 125.143961684195, 113.962542679606, 131.5979782525, 146.068202783443, 166.240650746071, 126.931603408732, 145.19353358155, 128.353699660338, 139.235804303231, 133.929850053817, 150.447078239603, 158.748347441744, 136.569003938101, 110.448929669021, 162.664250555277, 141.956351698599, 143.817441728038, 139.673844991002, 137.789267549095, 117.56029631153, 148.644546550326, 124.753919883357, 129.085132694058, 134.733866915549, 148.591986640496, 111.279669090081, 125.849376682269, 114.67217901685, 128.724691398951, 134.270209635896, 139.476751762893, 141.364105727391, 122.438036541492, 122.213607985828, 132.75910795954, 130.507669785244, 134.056032018229, 90.4639179102742, 122.768676778286, 113.815638236457, 124.125804528605, 141.986782662896, 135.158560677137, 98.2738633686891, 111.870831443184, 120.169891766242, 121.882378589302, 148.555236215989, 145.239990407519, 144.682190591315, 110.123028499555, 145.025163133671, 139.289462023119, 140.030631996475, 130.389168672785, 147.243452395046, 132.236602346775, 143.048126538985, 121.187188850275, 136.492455598837, 142.412478025858, 121.042727336368, 172.715179831125, 144.837652599572, 125.239837602513, 119.823029916726, 143.619851506356, 146.967118431078, 125.006616550367, 134.011397234284, 136.270612373726, 146.825376490268, 143.353884184028, 122.447560274178, 101.97440657129, 128.407170454267, 119.872444948671, 121.62558379304, 162.368655157045, 115.431447580266, 152.927816046414, 123.509756520033, 166.877251592664, 140.596325630796, 141.4308821356, 127.237106614441, 127.514898352156, 108.765951099213, 152.007357096037, 164.171685049325, 133.877029135466, 107.900547539415, 126.832098577467, 131.636134405364, 135.319712449582, 133.05513554956, 159.344085289504, 122.164622499944, 147.595020336432, 118.843597960079, 110.525030453943, 139.041702836049, 104.984200440687, 180.683465142833, 167.333923647868, 146.082429491444, 127.437385147579, 128.638549978904, 141.670653805181, 127.498834194094, 117.442537392575, 120.19040452302, 138.652853644699, 154.257157081695, 137.420225254085, 145.773548525111, 167.261693543361, 146.581858831308, 116.574173415698, 133.157271908912, 119.18243320276, 133.767497930441, 122.074201235134, 155.045238073526, 136.879978001343, 135.830954158638, 129.874007349607, 182.482483598763, 113.487300842351, 121.243544304372, 126.03501448644, 127.122887651942, 111.846043581307, 134.73838059062, 98.5588424277043, 153.215557586284, 150.755472389537, 149.988683441788, 148.929717267131, 137.395664691607, 143.905039750547, 175.781007098869, 116.520305080497, 101.196698085859, 153.493938177504, 127.825615036705, 122.475801290919, 155.969262226418, 125.551244519113, 153.98737516318, 122.10817963281, 144.593035431844, 129.282550913795, 125.322443881689, 147.484943821927, 103.72556187184, 150.962313727628, 128.516061955268, 126.932048468284, 108.632947330426, 141.876906131896, 136.508025871713, 129.009926305483, 133.873338734199, 138.197991008971, 114.488534913794, 159.741144524521, 145.275822176956, 134.342333110276, 81.2637703818026, 160.483325203925, 151.284001818566, 132.134059358448, 102.862870261967, 117.427679990788, 125.108526977909, 132.454491359536, 126.404474999187, 155.926102493484, 167.825549507622, 124.737828162107, 160.59896456061, 144.718736525569, 130.385353079544, 143.842777211755, 123.088998833079, 141.430487568664, 145.087182297551, 112.491041042952, 158.118718355634, 125.33091145063, 129.421020655275, 103.929584682346, 144.243357948724, 147.752596257919, 134.50725172695, 142.356036842271, 149.87497244594, 149.432277965403, 120.45279058308, 131.05200555415, 155.266792421246, 111.823239089463, 129.187923460862, 120.291967267966, 137.132744754215, 145.839968540417, 115.772484529631, 122.683643372637, 118.161466290916, 132.620392890425, 116.904875359205, 116.498043956087, 109.935157069062, 150.785773665591, 112.056641349776, 127.473047613731, 150.556479547, 121.290187544874, 147.491353345977, 142.548580149706, 130.379103807139, 136.096853405429, 147.71085722177, 126.184544726579, 114.040389413328, 109.159209938142, 99.1163583879308, 155.729765829278, 151.766382128081, 121.920910533786, 106.520988688079, 143.198560226548, 117.191743376708, 150.292776407332, 134.259557922196, 127.191444067808, 118.03308565045, 120.863490325577, 121.819467601253, 111.619241384578, 106.314163615209, 132.553895016779, 96.2525015253271, 150.475602558498, 141.656376706121, 127.162049816141, 129.987852069836, 116.589916022624, 137.456596438298, 132.525120051128, 153.369554276815, 120.277816615268, 149.156561474785, 137.71860564235, 143.58094146609, 138.451646156776, 153.713397923817, 115.795002317952, 129.021662752759, 130.78522330425, 118.827702680473, 156.505959297012, 127.162143806547, 137.054562488243, 133.884391794107, 115.802822869245, 117.762400375877, 160.155565717385, 108.852798213936, 91.804164936041, 127.993013748903, 123.334561045886, 133.746862732034, 125.989117706536, 147.632388291902, 141.30098614953, 133.731321315834, 113.565647023901, 134.454229752451, 138.883236279209, 133.329161626228, 140.975818490037, 107.959023628041, 97.505361409481, 155.979181538469, 121.186667812469, 106.800501289199, 124.832121344655, 111.28740203227, 143.46681591249, 144.296667966971, 149.291282045186, 114.196087759244, 142.55008857261, 140.111225327376, 116.616991433044, 121.552357071673, 140.624306141417, 134.884847954891, 129.311860174844, 146.947746975483, 147.639019203691, 117.359666443214, 127.149807872054, 143.11917249143, 129.869370428711, 125.94205887645, 103.561787516295, 132.112062060821, 120.93251751375, 152.185248774573, 149.147966134648, 113.887623144995, 152.1761567742, 124.37670843365, 136.622403890659, 140.637222938467, 166.430211980189, 131.516671265581, 141.82019931932, 122.825102972352, 120.885523097589, 127.178298155232, 124.922957393226, 110.229692878927, 130.672821111411, 138.206570560393, 145.987427933126, 151.219084171474, 122.820188696384, 124.443895174331, 116.253401542659, 139.683334136359, 151.757025487276, 135.822457918916, 113.777542511063, 108.086602341792, 158.728553686431, 91.9918121489944, 121.359175602198, 129.183290564726, 128.694220278964, 137.982790237656, 130.319582139058, 93.0175975210522, 131.515074065322, 149.511001121912, 108.016026623411, 132.169695654756, 94.0109514613229, 138.698713739839, 114.552799607663, 139.174901922507, 105.989691081208, 118.250545920945, 119.329091298866, 125.055561292544, 117.944965976255, 129.418195281011, 120.906864768325, 114.815662364923, 133.648454984863, 145.990683340378, 124.220193886456, 157.661053475678, 120.577365103884, 128.340979537371, 105.589886570307, 146.415510622702, 139.911024579042, 116.752110897319, 123.454582610178, 134.806371862305, 132.075853611517, 150.221029786893, 136.331497536425, 145.658027716634, 131.132269539, 162.406795798666, 93.1376549008003, 113.278640402029, 110.100699911475, 112.19241292008, 140.785950903171, 102.706193601371, 121.186665195879, 123.280438850618, 144.002887440495, 144.968786247992, 114.311145685998, 140.154078934861, 153.493143710447, 122.318174452618, 114.118983649134, 124.224170585859, 157.804725628055, 129.226487379798, 129.652481743191, 112.249449364533, 122.31340679257, 161.23844523679, 162.058640450647, 147.565026696003, 129.290487852645, 114.114076227653, 140.660762240271, 153.09534911771, 123.55280947522, 113.216879280772, 143.469600719642, 140.404920289054, 141.890678697111, 120.415850753945, 127.951590348541, 136.907092615286, 144.515195176441, 127.306973453364, 143.520152602406, 145.14352583728, 151.576039777174, 144.385577829073, 151.066780534126, 128.53969379718, 137.904565270102, 145.533221000457, 112.725812969799, 118.202120168594, 133.421577785782, 114.699730249535, 129.930459745143, 126.830207167217, 104.591125073204, 132.723268075856, 143.684648040361, 131.48032763701, 104.504254062734, 124.769207782675, 125.604168747691, 146.885388429576, 98.6399640973828, 126.663439309064, 145.936049999676, 165.34136675472, 96.3280993124981, 109.047625285871, 128.138988065518, 151.185259987141, 127.364404793985, 89.920583982735, 134.888970935194, 107.585860600424, 127.349267648496, 147.652270992118, 107.532522241839, 106.246991177867, 155.75079565759, 144.080259985245, 103.468705912236, 133.577266618043, 160.358580541284, 136.887637796444, 116.97397152634, 139.861601304569, 139.219092666237, 144.978138792292, 131.883827482154, 132.403509172276, 145.958774688679, 117.068751273138, 171.988948530586, 133.030176857258, 139.540718962627, 117.654671763078, 148.520886409804, 138.334554043519, 133.746304611709, 119.08078335827, 119.904813613405, 142.782895136929, 157.595417901989, 147.707230555667, 126.527966754593, 133.840745657705, 124.664664654068, 122.566083179674, 129.04944112398, 110.675255957501, 138.047408826882, 115.262064816836, 149.203874599606, 109.602377895425, 161.085632364862, 135.404391399153, 139.776465623977, 96.7961638065708, 90.0769388844519, 80.4961586667263, 140.975788529338, 124.921396085117, 157.678984789212, 127.005928807216, 84.9677584199839, 150.495978522485, 127.039610793235, 125.678163259323, 153.862750541268, 132.55053269964, 122.511267125262, 113.70287284436, 91.7168782113172, 123.214100214853, 127.358616185507, 139.739829221917, 120.811143994514, 126.499838135664, 157.55617478066, 164.335433941619, 163.334101174934, 149.040373624278, 95.4207160853569, 149.02604974471, 140.32136985598, 108.307031574253, 136.315427624989, 120.061266165496, 145.820687741952, 144.691420513662, 129.2616473474, 145.90346339706, 126.17409147499, 125.906405300575, 167.418517154498, 114.370992550042, 130.774429234564, 131.359973439736, 124.0009640882, 133.331688455862, 107.805811761666, 134.409669157236, 115.337767150228, 98.2393183276287, 143.015599278813, 151.836414113959, 165.805845053358, 121.273707893826, 132.139080399852, 120.393012304976, 112.070885106852, 132.176710274162, 124.613164439406, 117.152489359399, 150.561860597235, 110.680559485692, 146.899114039814, 141.710820206411, 138.657279096994, 121.543429296074, 131.137734248649, 112.840070975339, 135.633587124554, 125.21065737383, 112.731321608222, 128.056575081078, 131.42245455872, 137.024739746496, 128.444035413383, 94.8811177394029, 108.999022667336, 130.667955109614, 131.778068483201, 137.626324717344, 96.6227120183801, 129.716026173459, 139.426004494341, 127.778124290589, 144.327318387457, 119.610786269628, 140.15509493203, 151.803413351048, 160.367849243417, 122.680197938114, 128.01013216445, 112.085210784074, 115.451298168559, 153.279659392574, 108.194558365111, 133.000124792157, 105.749732180122, 107.114946854382, 128.532581902533, 161.332210747434, 119.498563924578, 129.796606626189, 132.851954626427, 134.732635582927, 145.961840580556, 129.851399988017, 158.176390050183, 119.042847898929, 160.834980988824, 124.552153798785, 143.660823282989, 128.558257522559, 158.257771725005, 124.793896432706, 122.179656376371, 158.201660219721, 163.402694436171, 122.292452153094, 127.071124633732, 105.048366161526, 118.702805191083, 142.042815702027, 149.59822520276, 149.488590292559, 134.768111277763, 115.193101967861, 142.387891512651, 136.636548709632, 145.366653953127, 112.26152975451, 144.249583746085, 122.312428652522, 144.64340470984, 123.465486378638, 87.3670627815538, 88.9112056751581, 127.730415222437, 139.847416235025, 139.614309094278, 124.565352857527, 106.244007768446, 136.153338486867, 132.833309356263, 114.742318245286, 174.931237633688, 97.6537985989554, 136.367637062627, 142.997195250154, 99.3272845627211, 119.107179857095, 137.297279645956, 125.342710509937, 132.750315183102, 133.471055102317, 117.028862694215, 124.118044243058, 104.625177231344, 113.713962610997, 144.780638579908, 147.928170557019, 139.16212458085, 164.232663909985, 133.6454754961, 137.260250192643, 137.107604325758, 147.105344616897, 120.613469269321, 120.150127642558, 141.391625649292, 124.012333107703, 160.334904596846, 126.135178484589, 141.180889413946, 117.839931498525, 129.515201637142, 122.106397033846, 135.660858386362, 108.992254946609, 106.906562382895, 131.571554373872, 135.007426468407, 102.537778841284, 112.839004192227, 118.369345916309, 107.771431034935, 158.111071443605, 88.1570759530773, 138.90531209335, 149.140084610047, 157.384683621647, 123.203240684686, 128.523143595324, 149.299064887976, 118.274518342874, 129.414496022992, 123.110072131138, 92.5804455542118, 129.868522518693, 122.81375702835, 115.04195005082, 107.641872292633, 140.313676407221, 135.27409306494, 141.270849008682, 94.6610306075336, 145.95543168089, 121.705128320907, 140.591468772468, 121.278743868107, 125.700406606441, 140.131270258545, 103.108333467639, 129.049800742517, 137.378665566557, 115.896167164205, 147.474452063346, 149.771969348867, 124.646205965044, 139.89678848905, 121.684729887757, 156.577266968008, 162.134594809702, 143.066958182467, 135.410685642345, 127.673425205138, 150.235937449615, 129.469052777342, 124.884749962742, 136.031196107794, 139.892531901474, 140.356129798335, 118.214866829546, 123.472791154374, 164.257476731542, 180.270220891384, 129.024458638745, 121.061992738142, 120.965801134364, 113.290734881963, 132.45415744557, 128.589793586628, 102.129048021178, 129.325482212325, 118.597657073271, 112.074116039326, 123.791071385204, 126.368432298141, 132.792008203935, 160.213785057185, 158.900650529742, 125.560398256384, 118.782749633265, 99.7677245668811, 148.124018252266, 133.144127545966, 187.39941430007, 111.467780327664, 147.361757033768, 114.782962889837, 132.849064570312, 127.920532845725, 142.707782056453, 98.4937156997838, 104.433043191241, 109.375151242634, 125.789311689069, 93.8231801227938, 120.257820850286, 152.317518049779, 121.357992002131, 141.118254237792, 149.700347047224, 138.179787679936, 156.472205994515, 111.128468719572, 126.986181723686, 113.216538696671, 123.147080399504, 147.616078240178, 110.288960759747, 135.620206528775, 140.236059839243, 127.922654028444, 124.8457542992, 122.437475245217, 125.473627137955, 115.034212341303, 115.068385084211, 133.653382390384, 152.369306400501, 135.523750138267, 126.7891313155, 155.812881855389, 132.451625805998, 129.339654743591, 119.755753158335, 150.260179672094, 131.228352481847, 119.514371683973, 109.812218287811, 111.043669397882, 161.393099526314, 130.546390344016, 156.011095256224, 118.935856814166, 127.032651147326, 144.804804652053, 114.058890902602, 122.002196587102, 140.215443807187, 122.379239463126, 104.474725891054, 120.153865835128, 137.981461867273, 132.469529482829, 107.039922338511, 133.66415416332, 127.731698112069, 134.868210263534, 135.438135093131, 90.9263363312061, 131.063976940338, 130.317838644517, 156.889135229123, 122.783554814251, 105.798420330269, 142.140876706339, 110.051669238534, 117.477053928185, 139.948844683792, 112.970572323546, 98.1453438582317, 144.258185708465, 131.46912490083, 143.764786094205, 149.185279446293, 134.167026050314, 136.697717399429, 84.6516160875345, 129.578363151328, 155.423739057289, 114.855609510855, 182.618687036829, 140.784838155213, 153.759780041445, 129.139160432457, 147.402591452932, 90.4662263630604, 124.215270770973, 129.136772411157, 121.756298524759, 132.26512668955, 117.802649999718, 136.34995945572, 132.276864989319, 140.312217907659, 102.722542385046, 126.04364210285, 166.060727285838, 137.607454224023, 130.132153111789, 110.626652516926, 124.81243059056, 126.785264427661, 132.213470100121, 136.74444790525, 120.408851297089, 145.018119802052, 135.535652645506, 106.803753275636, 136.208004589608, 106.571761881753, 110.080855591151, 127.371463899774, 122.137191181414, 141.096185074902, 115.640012362844, 121.609144080897, 151.308018954387, 154.548815071735, 131.04554281035, 141.256381466393, 99.0352506291979, 142.457646924412, 133.150540057488, 158.324713731009, 112.789207630173, 141.202875197368, 161.06203376768, 119.554165850808, 120.294992067104, 111.131306014912, 104.516764394185, 126.773046834459, 140.5801263277, 97.493574873374, 129.547302121908, 129.678414402507, 164.844896508395, 161.943185977828, 110.05933279807, 136.274026891782, 110.897413844801, 126.492342106096, 94.543217308727, 98.8211472436805, 118.160455741333, 158.07414132807, 131.469056715756, 139.150958094928, 155.056650815244, 118.671419399113, 80.3127778908922, 148.737304208749, 153.281338724853, 108.611784996597, 119.944333936113, 96.9182005340554, 116.41260032346, 154.037098447435, 133.775132825361, 156.780131662624, 137.16376111615, 136.601403718041, 124.480170659854, 131.630470884931, 141.290261467328, 117.273456321674, 152.469787491993, 108.400872732965, 105.361627378496, 120.142419363514, 139.362443537942, 128.977276625492, 150.768353122785, 129.501685019913, 141.310104889033, 121.107388657092, 105.149671027016, 109.255086655473, 130.821240940203, 155.415614669211, 140.092788649913, 114.941765726542, 136.546999810788, 129.854019063829, 139.0904066604, 136.601916742123, 119.440829635062, 133.138695017945, 141.516251182759, 152.375296987519, 135.287815825345, 110.912453293941, 123.57399376468, 132.690713134581, 95.5589203276106, 122.472420508011, 105.302316924404, 138.072677023959, 111.583462460037, 105.489526145856, 167.737782473824, 133.37993385861, 120.650690857046, 139.532173944838, 132.893251235532, 141.016195567151, 152.876774948069, 128.127281788996, 133.543274884032, 141.54943145247, 99.6651624330005, 125.439398548475, 123.14703542903, 173.926023104143, 137.158652531491, 129.854601220788, 132.952405395172, 141.616434370377, 154.08579066811, 146.806424382424, 139.857493988298, 119.647835656713, 116.960327674329, 118.313954042869, 124.972157238331, 143.940991190662, 140.709005008513, 150.668176164792, 118.027099111413, 125.45345245079, 136.833533454751, 127.64226248363, 162.868326347359, 130.074623608733, 153.597154792089, 129.433465613447, 133.019135514566, 110.448071375833, 109.030433568107, 103.29188100483, 103.005685071556, 159.297299913451, 149.208263947872, 128.740654682069, 112.786737469517, 133.694737004784, 142.913799703372, 134.019850266592, 133.924128315688, 153.475062386774, 91.0612724118768, 154.582281919052, 157.248129070362, 123.76066015432, 101.581484972006, 152.785261605758, 102.694280243065, 143.96773740712, 121.824948082465, 112.221395814291, 134.501990036521, 115.61760632209, 120.496833970686, 128.516027162252, 144.031116745095, 133.139459890967, 150.095384799442, 138.262168979751, 104.558390494574, 128.717241992859, 114.666851797531, 133.580586140748, 121.67929619279, 112.217793335649, 165.916723775034, 110.70314529523, 149.064412347916, 108.914377898995, 152.410802679449, 118.45989635812, 119.672173772683, 142.087083743507, 117.377689795718, 136.588207743014, 159.730388647013, 126.386680452752, 141.654186924493, 127.310232292006, 150.216077613727, 121.905740113202, 113.975135780929, 134.001125747925, 152.059211344453, 105.062828839217, 116.807617416847, 97.0970649535954, 130.470800251858, 130.335059543167, 119.690054598311, 105.174878723552, 107.479197832592, 81.0072532328101, 112.637328471599, 170.515338763166, 112.782753186966, 132.980372681895, 102.205649666313, 154.614574250144, 144.101288583401, 117.888142403643, 144.27245278602, 111.615794373755, 132.392995273408, 123.077030375251, 146.447781921546, 141.028572591595, 116.921433320186, 131.214493546579, 105.405803821844, 135.567618356172, 133.629126208897, 114.709928644846, 130.325034402312, 101.978976445349, 114.223465540028, 113.730777139706, 134.985529903769, 156.36189228572, 124.052280576745, 129.477521643186, 128.399087548332, 114.313157153222, 146.505277544596, 101.800416766182, 133.743960014139, 125.624063775894, 131.334301780444, 87.8234617468443, 133.173074759294, 131.074034421284, 98.0161157006281, 128.114736425154, 131.346977967744, 130.722985434237, 123.505674652426, 138.173255941742, 107.875555209196, 137.611551625932, 105.479338103759, 87.2795534135242, 155.909875743813, 153.16321859881, 102.785022064201, 106.158606563277, 136.893923671917, 110.11903214741, 120.01362276302, 151.787025627861, 139.977632694791, 130.640525455208, 151.082943572705, 149.286370841552, 172.405330454598, 134.169374678974, 132.547286836073, 118.60586888084, 130.549042045362, 131.246684412471, 137.293943579848, 130.306696240231, 129.854503381366, 123.347041146205, 141.134262243606, 122.302511684029, 162.564762496906, 145.049543057713, 176.203914555413, 125.322889097388, 155.801052805301, 150.304829749371, 126.401873573247, 129.720896014865, 147.08480415288, 117.753246094314, 145.437907482713, 122.301965328423, 172.05694487236, 126.562629260755, 142.741172558136, 140.920085860362, 118.778323249291, 103.939908035132, 132.091962839894, 118.1264307642, 148.803589904334, 136.871959873491, 131.98946311657, 143.908891838112, 120.908577081048, 148.390496210656, 149.366894631559, 127.653789697066, 131.849403063727, 119.093536649499, 148.946126815619, 105.739394471991, 148.239941622464, 162.578161777948, 122.603763032707, 150.507654502513, 101.862210967113, 129.749847912127, 124.067657636409, 169.488778261456, 126.826740548529, 130.082308326144, 143.545452901454, 149.773924362892, 135.879951805284, 135.610334983968, 135.559757373589, 126.589178250629, 156.420716776447, 111.413100661903, 110.121473550865, 161.856606759946, 158.882616297872, 120.281149357478, 149.349394382512, 122.371370953265, 152.001532806769, 104.110992486237, 120.975227716679, 111.493773852132, 151.628430111769, 113.080930667461, 126.300298590734, 102.134378877696, 150.772102902905, 156.818150366607, 147.635858563504, 141.677984852266, 147.710902373252, 125.688465359637, 118.478530636092, 120.604732712518, 137.547552747832, 108.491729656919, 128.867423851942, 119.375976320343, 152.158325137885, 101.985526348004, 123.1397272998, 148.926926923282, 110.520267980697, 94.9118574531365, 144.663377920856, 169.067444971334, 121.011293639475, 89.8880729695423, 129.455488107863, 106.011815226247, 176.075653046814, 143.618979648938, 153.670064750531, 112.037383191367, 97.3038846734958, 158.547064087938, 112.362921837964, 153.786836468721, 143.719284206931, 132.303341052726, 120.770271322589, 165.663438568125, 132.745348003728, 128.246254085309, 160.497432811949, 142.085387991008, 124.003716422645, 150.002930253739, 119.560217016719, 125.842767876183, 134.40693672573, 160.843093383166, 134.491715203441, 131.710413507471, 135.566439432062, 120.93033583325, 117.003723145564, 136.670514892927, 123.317376729122, 136.322105244105, 114.033089020488, 119.635002125442, 138.903059824486, 114.839058775036, 135.917384693156, 122.366886208212, 119.713308729145, 135.003514304449, 139.03082378502, 122.805750136724, 149.967757142079, 142.78046282186, 133.985532182207, 138.823954017665, 123.756203724383, 111.854605497918, 121.153303966219, 155.102445347837, 135.481097135518, 123.115419484939, 135.74419822301, 129.695172922995, 133.320258784923, 148.828343220912, 120.658579124202, 131.576560111277, 122.037812172769, 142.309434468326, 127.435698402376, 127.9312762937, 111.416241855529, 139.095270224443, 122.615613569888, 117.597335248515, 130.938374651979, 139.974915673648, 110.078704525958, 130.726955303595, 149.285626319526, 147.800080582283, 152.530149376659, 140.824677536164, 141.768159678707, 83.3142445267716, 135.656685282483, 163.874336907424, 120.768949830608, 148.759368806151, 123.014960452623, 105.365433024609, 133.812848449573, 104.448101780184, 122.647536209856, 127.432378381992, 127.463874873533, 152.502300640479, 114.055573318461, 115.386564116064, 138.970233560047, 112.03142303583, 132.080097700994, 163.689667326956, 145.114480894274, 118.846627146662, 129.960692428746, 126.395602900141, 154.167010854028, 152.852856584716, 156.972998068319, 124.010571184057, 111.278559331951, 136.682232315731, 129.982267250257, 121.870810076633, 123.613894831573, 124.837986322054, 123.471167156641, 93.8670981514868, 135.526854241704, 150.003910966249, 108.984196588956, 147.111490235456, 138.906285886321, 93.3822896648328, 165.338378508013, 126.50186662572, 128.002652461559, 115.445129986112, 140.958993643602, 168.259174929437, 120.090173947043, 133.963033583368, 114.957966411126, 114.977488284708, 125.465278643821, 147.208530114978, 109.464657397914, 140.967031687806, 119.088779742148, 111.726592372493, 126.108072740748, 147.349593154535, 129.803993057682, 126.839508937315, 141.873292108351, 123.050876913052, 149.645099929461, 122.464598539987, 112.848290188387, 144.077666274594, 128.324197908051, 123.10667433996, 110.309202430903, 126.879940013321, 128.626389806983, 135.951783543305, 142.039649126051, 149.043269106393, 128.68088520832, 175.431152482424, 143.1259129333, 130.930288993251, 110.55243260604, 133.352582644787, 124.646251578063, 134.664350182872, 118.691044494577, 113.83555585655, 147.27050880627, 123.102248047252, 128.082465173805, 117.192077843906, 120.598603518687, 144.740284811948, 138.720473772397, 151.032581192469, 125.151983411883, 137.985826430252, 88.8940014706724, 160.151424704293, 153.347671972311, 124.627822972246, 83.9463388471574, 119.65242453487, 122.65160687671, 133.88036384108, 149.201811487799, 113.007371561575, 133.036764173552, 160.104632206398, 131.415920319658, 140.155301977194, 146.702661516889, 111.36579489673, 123.068041680589, 145.179654175898, 145.782144234877, 146.910117068567, 128.195343890803, 145.460275072981, 127.308378129037, 104.33271581256, 119.533594882835, 129.66269385872, 125.060670125464, 113.306886069091, 99.4644786680728, 137.166857184675, 150.974698369382, 134.771476907131, 159.532493208669, 134.351541856636, 160.541981214092, 123.040542907141, 118.758914265013, 129.812358578287, 101.871593632282, 130.50524076378, 124.203649099419, 164.965683966132, 106.652742506238, 136.548431564202, 116.528376592037, 126.704442655613, 133.019245314331, 159.380034693871, 132.668089461386, 151.300740063962, 136.068492917108, 139.310131274409, 136.22121701169, 114.405077848774, 130.868749308397, 129.249783230661, 134.682511343521, 141.338972759419, 96.2538782555942, 155.402298516981, 108.649836752207, 129.745194574671, 126.071527692772, 94.9632999607589, 149.418516084069, 123.871352599511, 137.286959057498, 124.884620645798, 143.616468103547, 146.144965691839, 136.455199860113, 100.561845901622, 176.056300320979, 136.405897264133, 124.846901582723, 146.06534293836, 141.363389793378, 133.766570255082, 103.870577556554, 139.922965637578, 140.071872481238, 113.359752451517, 140.051472768813, 121.579713517764, 112.715689984398, 102.24768018045, 121.084231108401, 133.09039415219, 109.003325563331, 97.9253000244833, 132.050403452882, 143.556107634043, 112.649967276596, 139.675425940801, 121.194112742523, 121.479544582732, 138.518729713678, 144.948678347496, 143.805700581679, 127.566021267313, 130.481609470384, 117.704542252883, 88.0342176994624, 111.804635514407, 105.181301356638, 139.985069144405, 127.290035204332, 129.756231751174, 117.901533509763, 137.779135438853, 128.725743485114, 114.078755077234, 124.820643064194, 115.30761166557, 123.421441000003, 110.658010771073, 138.705649678561, 102.286086003834, 131.588156036725, 117.777540370934, 123.416729779163, 130.096592234891, 118.745383879315, 132.571242975862, 107.504008738482, 129.601097430942, 115.253707847159, 125.42028484262, 123.10353151441, 122.722974350039, 101.383861492853, 129.585428261348, 133.331901000687, 119.409945000314, 96.4205201691589, 115.535477706109, 118.970575546104, 129.128869076669, 159.528547179782, 115.971585720357, 145.925804163437, 158.536581016751, 141.498545456509, 127.248680518531, 171.543080618932, 81.5138770038038, 119.744850898412, 119.141520674433, 116.421479375819, 151.578453134795, 120.586396217929, 142.633730406931, 145.289452076929, 146.370479492661, 112.779648551706, 130.933604731652, 144.318203257166, 128.045719221041, 117.308745681602, 163.862563429215, 118.100079000135, 107.661218104026, 117.925363189751, 117.71644638338, 132.494573356508, 161.690054793858, 112.463634336723, 147.406283202906, 129.496871033124, 133.075945183344, 117.003488489237, 152.757591163272, 159.169770378825, 129.961422124295, 145.272218580512, 125.72997685498, 122.419368012655, 145.102981366368, 132.730274921298, 133.059901045844, 125.547082099065, 123.818596117565, 170.602503151305, 156.46110858991, 149.767168218569, 119.125325737636, 96.9436162274783, 147.148981339412, 149.30475976189, 126.847164968517, 138.607347514899, 142.612573712672, 140.775413719355, 151.737700207488, 126.521019036062, 108.353999015986, 128.27592033457, 117.634398408167, 133.225387678414, 109.241728247605, 119.233825741269, 153.033046894817, 91.0084506235394, 164.038704272748, 149.082639047305, 131.72869358084, 142.566135030873, 146.314061291104, 124.932659465468, 127.486558296314, 136.267438653045, 128.464497809709, 116.290017969184, 108.21999843898, 126.336881588527, 153.182712526582, 130.645943877483, 146.276228011819, 142.882224889943, 108.099290176564, 125.006992384561, 135.412119360437, 151.558918083182, 115.857268023608, 143.400535266796, 126.329632777042, 131.973754335917, 129.396349585634, 134.44121734812, 113.676005560044, 130.720661047526, 128.631755982838, 156.426940430243, 129.349007000214, 151.53267454401, 160.868409788127, 140.268833017348, 127.103592593555, 140.075914924983, 104.956024067303, 92.8958381954175, 128.610527692389, 107.799329616834, 115.468763657817, 158.227509621785, 98.8648491616962, 140.000800789911, 129.872835590602, 135.448993367796, 96.9628230006448, 143.371404655531, 120.79107912005, 143.787291036435, 125.414314115952, 149.67432933968, 167.466621286166, 130.925145176871, 151.871424790966, 113.217628894801, 136.689396268335, 140.929653383124, 166.52854178779, 127.344001628199, 147.321075539266, 123.618006620165, 156.285226119055, 128.327507599872, 129.305516378331, 136.898528947653, 160.930095317356, 118.436710077751, 140.041623126498, 104.555597081074, 146.943472168752, 100.905366446354, 127.241700639875, 119.552324816352, 132.910639638942, 144.263476479188, 162.246664249034, 133.470806284865, 144.932125176016, 120.986244491536, 154.531985443225, 142.811803711166, 110.782510481907, 148.534807867895, 122.421085461632, 111.149295516048, 114.322109305615, 166.247175573837, 169.746931370664, 139.602215472484, 149.051144773352, 106.463285391284, 99.0915603738151, 137.006034944669, 121.243333493145, 85.7295254605065, 142.581556165597, 121.222912906747, 126.777513403368, 129.523711705154, 121.08598040135, 122.348214307479, 96.227933493968, 124.253380617003, 163.360357733855, 128.438276432406, 155.278488823447, 125.687522220027, 127.566433072273, 145.169848365522, 137.598922093082, 118.018704008384, 121.781924489934, 135.554687540866, 164.080200192374, 111.925538728829, 122.838226249067, 120.76914345747, 126.805769405092, 140.480443911531, 105.983838139276, 125.067627529291, 129.478284210937, 132.445823551293, 139.372673592735, 137.77234068306, 119.16694188032, 133.69870082374, 146.932808493506, 121.450364433074, 137.335879022158, 132.491596736035, 140.413406905236, 130.086818480505, 140.943415212661, 123.665172188374, 116.097621987742, 157.817598518787, 135.283106602232, 147.787587383343, 137.622588179922, 132.090182845425, 122.211086612028, 94.263990690018, 127.361981705843, 120.280357229442, 169.530788291439, 100.642622324089, 104.12614347417, 119.949144663711, 143.693207960203, 115.150629251373, 124.938792622375, 117.443681737864, 145.429319370307, 147.657732312497, 142.780446504653, 129.44925289276, 153.702646808785, 126.921920236217, 132.3054182933, 169.759402961488, 112.51707271688, 138.526312375031, 101.471199432877, 154.112635209364, 130.624875542019, 111.081148014671, 147.216442829068, 123.44630469259, 133.507529186642, 127.327410571173, 111.412665789325, 129.792995561958, 144.273289948288, 139.863593984723, 130.025056307553, 129.182039183494, 143.312559804195, 131.661312641043, 137.578131936775, 128.83104809058, 136.121190834387, 107.31388600469, 110.510094388064, 110.258442739393, 109.690664798987, 137.947132017913, 137.645559972854, 141.812543713793, 168.007504957193, 102.623138283973, 149.85054728255, 106.250878973593, 134.931060157541, 125.196777223536, 118.011683061569, 105.25618958174, 127.228380775421, 127.80323519094, 128.160716247022, 155.330601220281, 135.212626758521, 160.710935879705, 124.534588693231, 110.818474506956, 122.544322768938, 125.76091600736, 118.349694879609, 148.635309386448, 144.884257580003, 121.810508294092, 136.874633989615, 139.806390557128, 146.563861862453, 138.648003407496, 148.251303059567, 117.955793559354, 124.402350036314, 143.349126713621, 154.88311355117, 130.348077797964, 141.185613800201, 102.74793375353, 129.038080531894, 127.018276712234, 132.424884938681, 117.292984644593, 127.651155830732, 117.924386710792, 123.308870250382, 156.135979318585, 159.999668883668, 125.18529327539, 124.77838668045, 141.243671371676, 147.984715401181, 135.967498485184, 135.630768394843, 141.705920268068, 141.074503691738, 126.892588180365, 130.084220745042, 128.335241699062, 136.346594851133, 134.658738814687, 135.473856788472, 130.184204776839, 150.060859352027, 128.663370337678, 132.344536638332, 131.920196880718, 147.422376999119, 127.801065871948, 93.6082598145116, 141.634742982455, 127.696411184295, 113.728799356184, 147.351601379841, 124.484108090354, 112.99459974398, 149.778045937899, 125.053808726968, 131.606075746497, 179.151964333377, 142.661790791161, 143.799178236018, 127.697302625593, 129.684628000999, 109.058853397434, 130.167125255578, 144.205874754698, 157.760886371068, 107.330815145447, 127.152244674866, 131.045844789772, 109.438304222531, 132.439344178802, 130.92959935232, 146.976165482726, 141.602743451284, 127.330409928453, 130.68130933601, 116.921394737925, 143.838814085954, 140.094386003278, 153.085212999169, 110.658804537002, 128.709796152, 140.190406679284, 125.992126633219, 133.342243524125, 94.0636940889798, 144.86560942207, 141.066418540116, 118.897207554328, 120.335452744839, 144.810897289069, 126.822249366148, 126.65695009162, 114.812268223267, 153.941861985272, 144.230302927817, 120.90521627941, 125.305222108392, 139.020301864584, 165.858858672234, 97.2371866175937, 141.656779362326, 144.484378843077, 142.917928141093, 110.189685846995, 134.56672872249, 150.192480206808, 101.03834917892, 130.753848573709, 128.757936304033, 114.082792454247, 131.909234582002, 135.414056708717, 110.544391427587, 117.173216504862, 139.858855331986, 154.724530583481, 158.488334125749, 114.760658568977, 125.337230768908, 151.682237756387, 140.815476139917, 151.975882273319, 153.560121913602, 170.582803533752, 102.593069488248, 156.634096152264, 117.515126223195, 130.706265036234, 121.314259608251, 121.964061630898, 152.958025289897, 127.230781223436, 127.64922566658, 118.06819234839, 132.911549768601, 134.751486176979, 102.92065998338, 150.123459941153, 108.071699906267, 133.082762533656, 128.07665590691, 93.7562043039183, 106.504398615442, 156.571237018679, 133.932953294703, 141.974585041715, 133.008758006663, 119.173415855508, 148.390500353854, 122.155662937861, 136.278676610207, 125.465259136769, 120.404102273329, 147.671082107364, 137.109730485205, 109.517532248813, 104.757798768351, 132.449468295777, 121.081447991231, 141.448548188224, 126.421075171732, 117.564402569045, 122.347119202185, 131.050525863221, 146.690776683669, 156.453605381135, 135.029876532651, 131.036336771771, 101.220602989365, 124.641468848645, 129.708331889409, 116.403598023341, 143.208690832075, 99.7784281859236, 145.433424854246, 114.383948059243, 97.2572872590265, 155.704513183375, 107.399084876392, 146.136544484145, 176.021953102299, 94.7531973056148, 130.312402531983, 151.637031927086, 121.98105443242, 112.394110753137, 143.177564459857, 144.651719139351, 153.793544188061, 133.365482295422, 136.090660296836, 112.289795919057, 107.831923121418, 141.199885177902, 162.561919323124, 92.3229863487026, 136.01198485672, 125.642295658815, 142.669025174069, 144.22661337482, 129.922096601644, 87.315467904581, 148.551770680195, 96.4915848793244, 132.801740527634, 168.176517525792, 105.258894860646, 144.123388760997, 113.290387011291, 148.928755168411, 117.365422843567, 160.861940557447, 115.547293618753, 119.884469212124, 144.759874097956, 131.042941651065, 124.733724934381, 121.740727881452, 140.742267950941, 115.137043052801, 124.492993973539, 111.2388250782, 135.207714249501, 105.613093608628, 130.433032495759, 138.614948493364, 119.667699161905, 136.367370891016, 129.967080729257, 134.549076372785, 121.731687196348, 140.230059353405, 117.708570545272, 152.606048530836, 160.095609171978, 112.372297086178, 114.714750274948, 91.2608074794218, 92.5392249675933, 133.5197659117, 111.813945135972, 144.045018230834, 143.575266083414, 117.226394832614, 109.865341760033, 144.493200977705, 129.924682559734, 153.872953553706, 113.667606384576, 133.70258746141, 98.5711038302109, 151.785588470486, 115.149603630856, 141.604248363954, 143.715537696949, 128.375542593486, 109.309136473836, 134.703150613445, 127.846924829665, 128.956492316838, 145.430533435569, 148.374275632334, 124.743144910633, 138.45479611593, 151.777128032061, 139.370458919114, 132.921672817029, 112.520064096308, 132.952966347723, 145.777005363899, 137.461532528329, 120.885337591578, 115.199546994395, 118.405511903865, 142.742474273407, 127.506475334093, 142.125177718764, 114.24361899355, 145.227998111485, 101.525806383263, 124.878993034388, 121.035977235461, 135.334300410712, 121.990501613286, 125.233424771315, 140.741224603118, 132.241764176585, 148.307610204743, 116.093148482446, 143.728153780264, 123.856409820921, 127.347122138009, 127.895255816604, 123.055211171423, 146.640119495236, 138.06425264707, 145.891379840721, 143.954358544962, 94.6677628751962, 133.074364941733, 147.809426265067, 140.312731055019, 108.914069563176, 126.174244806953, 128.39948994203, 167.303723996447, 111.252982094357, 97.0891975054241, 137.933972897915, 136.395137687902, 139.518631875958, 206.359556756744, 122.664667226458, 89.7932795074022, 143.842250080174, 95.8574212316827, 109.655128446336, 138.074764670724, 110.944594398818, 111.031946952023, 126.146392444099, 112.467883328577, 109.257310847644, 105.915446634048, 78.9329210902917, 115.733177071504, 147.10088475346, 126.259359967963, 106.095415857094, 106.918725819208, 159.571052507446, 123.241330933115, 123.183438483755, 111.036735762771, 113.959353265673, 139.216814383453, 108.572987843124, 146.979369219338, 146.920124017195, 136.783522371211, 152.376794618453, 161.691829280163, 114.423278644949, 137.575483994117, 155.259008788354, 114.821143474006, 86.2653196154209, 127.371955232665, 116.142938355706, 143.23731637455, 119.276699870708, 154.680059975094, 123.903447647012, 141.136969590022, 137.009229317888, 131.797332703014, 111.456828602425, 131.246766795787, 127.017135758434, 170.141581280303, 153.529253317241, 135.684500112442, 142.693886104553, 147.205718794986, 136.205247166701, 142.643607737094, 145.241307208647, 111.890911712705, 116.263656443383, 124.43431035488, 143.51914313145, 115.93991653541, 146.725519749672, 118.413856225126, 141.429680461081, 119.743425314302, 141.095304013661, 142.193212460262, 116.725962118551, 128.779933812142, 153.340500100957, 140.223458842694, 155.985871183875, 130.968657124082, 110.633554644877, 173.488480527534, 138.5697707378, 113.195518365788, 148.845865402098, 134.731513610043, 138.695180263083, 140.55884758508, 110.659287696958, 160.81272364657, 111.92426950483, 129.247655584074, 149.980614216476, 100.374096724717, 152.52031225538, 137.222234093584, 111.803661922848, 140.420505179008, 120.38904814187, 123.852843574893, 120.660023817872, 157.959341649321, 163.390274986093, 150.471170534025, 118.593545863565, 141.268868694385, 136.937113934713, 127.997384041285, 114.484214262974, 135.368292910106, 144.815095027372, 125.455771773638, 133.989316889402, 117.674121210013, 144.458336535084, 152.798064458706, 116.27266363087, 113.046636391615, 131.104184209104, 144.479891904823, 150.066003460361, 122.751688390898, 158.980730347565, 137.502782317222, 122.703978816269, 126.47835800339, 154.164526944031, 122.204718478534, 131.671422232323, 137.306613447544, 147.550714923826, 133.700678850287, 116.157075617544, 145.469161677207, 166.372507948558, 117.774756897561, 135.148601354487, 98.5821255836659, 149.707164918313, 154.721262970515, 130.562358046736, 121.777841821138, 139.278579699945, 130.188272932657, 142.932800763251, 158.995741316439, 133.888659476734, 129.022764093965, 116.551924298686, 141.352895838395, 127.618476533489, 153.219195869435, 163.074209466164, 142.577903578633, 139.839380998093, 150.027759580286, 154.987658784776, 145.325640484976, 144.835682339067, 150.254828252664, 152.309355766523, 161.814757332808, 144.155999663685, 147.120007404011, 127.684481263465, 111.231490683744, 117.387705301345, 93.4206638550659, 139.882542061475, 143.352549428833, 128.356464556572, 127.094032116277, 152.283978926579, 116.504561043752, 127.696770851095, 128.989879040744, 118.994206959967, 115.932993503557, 145.608060648456, 127.743978376475, 125.642038535014, 121.399931658918, 121.71398417386, 138.687766987665, 127.325638582434, 101.70002299739, 102.179382020671, 164.854658018798, 106.875223249023, 108.132251487096, 138.340279355668, 140.371131464025, 134.262138559622, 128.410154938128, 88.7330924314802, 122.266561650371, 104.204630303061, 130.142639788288, 122.423182925352, 136.873885819811, 107.06991147706, 150.860728632379, 150.296313185219, 134.916070722048, 108.216941284281, 146.482419877373, 148.750364046262, 149.847884585515, 127.720683277507, 148.644321020827, 137.694305554966, 144.022384395282, 107.625609355997, 124.351835296725, 152.518713652117, 154.767600485299, 138.700626968768, 122.862971145, 128.345062970269, 142.910096679166, 161.694084369085, 129.014672513905, 133.603922477485, 122.067973656072, 160.586697304589, 125.94807130796, 128.761787792725, 131.180001608816, 136.428473856085, 148.014281243965, 131.227980338079, 119.780954756845, 149.446625008211, 131.049972897548, 125.612122832046, 154.508651230398, 130.955465901677, 124.839641298863, 117.677518165583, 130.817597660764, 133.051559252465, 115.140102296571, 151.302001445667, 153.589488597109, 180.351903444725, 108.743233928283, 116.257795194335, 122.892389904468, 137.876164599233, 130.054483405393, 133.74777736604, 127.995174722326, 148.327328047674, 145.788748820048, 125.505143896117, 112.895020101233, 97.9129925950729, 120.369281935947, 135.85470136521, 148.182358704329, 118.513299484748, 109.293562255532, 122.665664747602, 138.17061331534, 138.279275234083, 123.72774419182, 118.753905539027, 113.808071177952, 115.445755589061, 136.931582859103, 169.077567873265, 129.333473283384, 151.043332307983, 161.256588884782, 118.84352307681, 134.264398583379, 99.1663555879124, 118.375005053077, 144.669423312589, 122.257063541971, 158.130941285611, 148.991989545418, 130.69933923358, 148.558007426293, 119.109886404716, 139.874067703751, 160.268813142862, 148.725134756334, 110.518738023827, 132.072537441772, 146.127042861957, 147.016184555324, 162.022947061228, 119.371474293192, 124.366421107274, 118.444999723299, 126.816831503391, 136.665916324241, 129.492946620787, 107.467637902803, 150.232050145487, 128.431685303812, 159.213231958908, 137.293508624279, 142.472714038197, 115.932065375271, 157.417881550839, 134.57083251533, 108.178093039165, 136.280737674306, 95.11289462574, 136.020629623463, 115.688922025283, 146.655551089072, 124.551032692349, 124.702041519346, 131.894618398683, 133.460085530693, 133.563724501948, 101.980710579011, 130.774661037922, 107.494346152248, 142.391429925124, 134.302073988057, 141.14111541558, 182.733076965878, 131.786604678728, 119.312116531427, 142.50040033478, 165.823155819071, 117.115104565952, 137.960333733425, 118.542000156305, 126.072165225738, 120.144935537377, 135.867900266816, 115.461169507051, 129.833422918614, 159.02132014285, 112.5111411497, 136.03926132206, 127.652213717163, 109.425962289639, 119.031358514377, 131.905675421656, 134.994001908181, 116.881111595132, 156.611622858154, 113.256689386058, 139.104824542502, 145.788313175873, 171.588254900528, 132.500428657367, 119.255991168157, 139.860911760743, 126.987589607468, 142.7317213163, 137.699607423702, 124.841420675629, 141.501323925744, 124.154885552498, 128.917054473578, 150.647042853346, 104.29672707352, 124.034833141541, 141.176714788795, 118.726079042411, 120.623053843181, 139.491639488766, 150.106841506608, 137.27463265504, 113.587886753718, 136.08333882228, 163.255956393931, 151.795448031401, 113.053356095436, 137.233224027472, 143.490832402867, 140.593840051247, 91.1084210386006, 126.265480543254, 97.7448681435766, 144.905416136607, 109.695547084693, 109.094964382477, 132.271527794534, 119.65448473874, 126.250607166582, 147.670817374211, 167.87230500829, 131.498596836109, 134.026887851644, 126.600387628137, 136.916375772817, 107.585513226355, 138.242643796273, 116.520477421923, 184.598844098914, 136.484437291107, 110.202306127479, 148.605511049607, 158.864970079352, 145.36457730384, 117.875566004621, 122.309465746555, 156.997113058163, 137.531037716733, 127.636907625004, 107.711492129695, 143.288653085021, 114.634920514317, 116.873168542632, 134.174322456441, 121.213181036096, 120.6547399026, 130.669664422852, 160.477757683505, 122.980232184027, 121.86493386901, 133.518153962867, 129.949455987672, 124.495481640877, 152.440328266168, 111.196554608689, 141.28534175954, 127.042999823115, 145.774301982385, 120.832277138593, 134.046895749694, 106.090544876469, 147.548433412633, 139.354310991563, 148.864439883614, 140.602704835946, 149.428509057283, 144.706390085794, 153.302773856055, 146.993249956444, 133.017595847525, 115.514669538701, 165.496098789964, 108.598335665273, 149.992837566572, 105.132123285682, 137.95430230166, 135.588678109991, 120.86010509755, 117.173717366783, 160.536174478867, 118.99117049022, 156.174354119085, 118.086347754998, 106.560578177389, 134.940147372768, 129.373750093571, 130.530968690071, 116.914515423579, 147.474127772655, 141.223397543904, 119.568022285305, 113.523704759283, 122.114773329696, 139.805226769386, 128.620912406239, 150.542761112315, 153.053228299948, 91.4130920191689, 133.980403354396, 140.186058085354, 159.594141883284, 124.446438292779, 133.732358857529, 156.768531814434, 124.457691625963, 158.132958245993, 110.265311618201, 113.742490393706, 133.232366249266, 149.304133843582, 121.984967935012, 133.629995043403, 146.450283667878, 115.829359315168, 115.490271579778, 135.820102837144, 130.939790679647, 156.447521266819, 125.243106382105, 126.052005092753, 111.589707293604, 156.895800643523, 112.570172675102, 127.97653384526, 123.18352440532, 111.664737801879, 139.853674303025, 118.846923352993, 133.982196961311, 106.508932578685, 107.852760361396, 148.326605721085, 129.642722410981, 131.296808690516, 126.062014652817, 109.100029917834, 114.593270764301, 127.366699481239, 145.118532211546, 128.423970058339, 121.203096292661, 138.764112576247, 129.12952600567, 126.438164256492, 134.992591620249, 144.003247553888, 146.97288766107, 140.14552854234, 138.657314058751, 129.672618460019, 124.460530792485, 137.554145960279, 124.524148199117, 119.58270190112, 103.481062476631, 112.177630913772, 124.1577706503, 130.015676721464, 130.984321808135, 110.306546173662, 107.672356887958, 132.869092411759, 99.7260572236797, 157.859254268354, 143.528444630468, 146.464543098536, 153.342215355017, 118.182654825918, 150.938832922991, 169.528303744808, 117.960468503567, 143.292359633276, 139.699563512802, 136.935639363033, 143.786785006163, 121.772485056035, 157.244363898379, 160.117566202078, 124.054936816358, 126.407094806709, 122.736065170265, 128.855428518099, 117.047910145886, 115.735501454094, 156.487798020128, 143.202356567363, 126.275738924782, 123.187765112072, 117.245104473552, 148.246761036814, 134.07058343967, 150.101411999456, 121.209567229935, 103.405431925009, 129.117930155201, 143.985031961394, 151.900461081077, 145.697752357155, 100.864393880071, 137.157678630271, 111.549547810563, 121.020788591782, 137.601628762386, 122.176325400539, 110.751485198191, 146.95417851853, 96.6890336475499, 135.492178602939, 137.985620991565, 104.875942064741, 132.249083335876, 115.356595289544, 130.057592266979, 133.662198348153, 128.097539612227, 138.35774026893, 126.683999930598, 109.715543951784, 115.355567094839, 130.224472856889, 105.757805457198, 133.339730820927, 149.939926905772, 129.969558691855, 123.209419069404, 125.845311674368, 139.576275842403, 104.397768735345, 116.150345363137, 117.694929082181, 109.358976532218, 121.512084472206, 163.213816440315, 152.8775128837, 119.940882811292, 146.758940496414, 131.388969828591, 125.510854458122, 134.901440440977, 119.254347062847, 106.911799746035, 126.41497829159, 137.235158031019, 154.816958025159, 114.682564817883, 105.12254709493, 159.494768286357, 117.449462484478, 82.7137829072987, 142.616762974681, 130.718141451324, 128.196456569933, 141.994740927392, 121.42424185815, 145.62274774935, 111.648129096984, 139.670610356462, 110.615488817439, 82.4615372609353, 102.898389175071, 143.323817150097, 160.542686836168, 107.741357539921, 151.869912549001, 139.882840888657, 125.925773676424, 165.463981720809, 113.096620683423, 166.580506228588, 111.210763613871, 137.059868149595, 119.674700166983, 142.030815593384, 152.902285740615, 106.14645463534, 142.492157249389, 125.992780167652, 104.87073416319, 118.323193358059, 139.210955804205, 128.521939599218, 148.115868703973, 146.97762078015, 135.647932200307, 134.283473073609, 149.950170000594, 117.532410263372, 114.575745631424, 183.700266756687, 140.485681120805, 124.134218345371, 120.67649393794, 133.295879296028, 139.944146670845, 118.591902077373, 124.761666018034, 137.962904973963, 130.869079275654, 147.324123773963, 119.893818221907, 131.785733932676, 98.7006762195737, 125.109224928578, 133.467158300339, 142.167674207137, 134.714653923038, 154.154226953873, 126.6435529781, 137.638558339613, 115.844937574175, 112.596357836197, 119.119686503688, 127.356616718154, 125.61868259048, 147.864548032157, 132.198685377015, 136.735316316108, 140.300831920467, 120.971562453849, 147.559842070926, 148.402440121129, 119.089372232586, 152.83573709012, 149.687213507722, 114.040321803857, 134.60288243374, 129.103374835896, 121.076028511565, 151.367309119405, 166.578476088888, 150.736077089148, 132.680236053211, 124.800915006622, 146.534852544652, 113.925398233542, 136.71611270997, 113.617084224042, 145.200947466269, 134.436807256838, 131.972260085592, 139.234318382124, 140.197858429052, 156.678934875423, 138.656023904902, 127.138091794446, 124.415486272945, 106.106265401028, 113.813695140576, 133.870158587642, 122.656148018515, 122.255828164078, 111.910500696165, 132.719052131023, 131.691649456333, 122.803658636857, 98.2699338128588, 144.717181802592, 147.535744736566, 94.1149793328619, 121.317290625531, 126.117505966259, 159.679801044363, 132.291438088665, 136.839560253205, 131.649377368736, 140.507191178024, 140.445439139684, 144.921459319249, 125.671394256488, 125.253746116748, 119.662120795752, 176.463959578408, 124.668310180323, 122.686707606188, 136.108878287206, 160.213315459844, 124.050026493345, 126.085695679224, 123.981579512022, 130.517603492252, 157.939100241723, 121.10407148907, 156.363818403122, 139.477715917999, 110.039560230675, 97.500184932602, 149.361063292337, 118.889087600226, 141.220002825743, 127.010185693534, 142.755479464921, 127.203410937174, 139.185187171071, 129.719852347307, 147.820578782569, 137.962723013954, 142.687580960914, 126.076372885671, 156.42366921691, 139.310477752931, 130.503292452078, 125.144766151099, 122.237687526885, 116.630232300229, 120.555563901166, 118.957838954132, 110.507967691281, 126.769739905353, 140.2568395772, 134.641752744363, 146.946226734293, 127.920899034009, 147.485537539346, 116.868119383274, 113.00967159956, 127.058745690458, 142.778767501812, 146.034632060044, 129.180553269035, 92.8756336398893, 126.482481550511, 127.120428658776, 117.081337617324, 140.920202069167, 126.026162328938, 123.596405926754, 108.200687252195, 139.336809293281, 130.263754743403, 127.759764605588, 125.115115563346, 137.21701060395, 134.687905636724, 150.026101933296, 109.73074687852, 122.692518169432, 132.228222202353, 142.124857776061, 126.333288122783, 121.194140582359, 149.895381537161, 124.317366471463, 134.058134584978, 154.961104542056, 161.865525289958, 159.85443278614, 132.662213575202, 126.590018280404, 131.640235501465, 120.101911855505, 122.691409860423, 157.899567194428, 156.096278741934, 133.612818627804, 136.046110270512, 107.565752125815, 115.598110507057, 130.16534669762, 151.963696781903, 136.724831434502, 160.661123102549, 155.939357492113, 128.001928992225, 127.120767356297, 143.753022468559, 109.328298044921, 121.500470734665, 116.561030405989, 139.294899424284, 133.734961394662, 128.679311990839, 116.036153396319, 137.13786511105, 119.449784204663, 128.542645801093, 108.969346472635, 121.384762742328, 130.234359509284, 116.305826132684, 132.57097454788, 128.089591467453, 137.369272832468, 124.570040953788, 157.948534693397, 131.385950874075, 126.179787241394, 113.885349100507, 102.552056862785, 142.351807999239, 116.751146636743, 151.672928729155, 140.247662798454, 125.978405059252, 162.095058692357, 114.327088833577, 114.983510628778, 135.560080878956, 105.300880388289, 126.945727126738, 115.867262983543, 135.518475888412, 151.530899161858, 123.618063363606, 112.345746618597, 136.310015688242, 119.094043427478, 117.856750877162, 120.286957957314, 125.787547888265, 126.233936821999, 98.3730939569511, 111.119797982921, 112.382557312969, 128.468060563396, 105.183065851103, 135.101612705952, 131.22962423188, 109.349273846411, 123.456804359809, 118.360809425475, 131.295511413987, 89.7272184088453, 137.29685218521, 137.066892114158, 110.699988798354, 159.594289570082, 100.844556322438, 142.090649228815, 97.542065992044, 109.570131768312, 138.164909600498, 139.789410856203, 106.568220166873, 144.787341205905, 142.170555630158, 102.973956757254, 149.328545296532, 97.9113811588552, 112.093214454964, 103.056665972745, 139.045822126115, 134.121970078751, 97.3092097971882, 126.789704487193, 140.250849084525, 122.727660181775, 158.909253630084, 126.226397190814, 133.688403446598, 135.444651387011, 138.453581528702, 126.171938517804, 115.341159322841, 144.783773219881, 157.491526556975, 128.938932909194, 166.496421048123, 134.341814870722, 124.808119917556, 116.582673030983, 107.587664760901, 138.382685138135, 111.753478095258, 129.411332893013, 137.458262737056, 119.541235239339, 132.874928579627, 135.977956209123, 162.752603884036, 130.991304742377, 148.623794613083, 128.832243587464, 152.385955550352, 144.798482121747, 142.864299829405, 173.634204684043, 124.664243347711, 163.473596077145, 152.143837343658, 115.76147134764, 157.50685094286, 124.913455502946, 102.331329860726, 136.600721828028, 150.739334199173, 154.96298677028, 99.6922290657421, 125.297420618707, 149.41572470243, 122.610548630692, 141.701845861688, 151.501006970187, 168.118802652989, 128.497903934304, 97.0276222040737, 124.637401206223, 125.81578395401, 85.1170162503995, 107.875902306967, 103.531706265133, 159.74023348324, 106.235396770344, 128.8297267566, 151.371416191779, 106.744348914692, 142.140697679661, 132.597452455928, 121.181801539723, 154.114626736215, 132.720124510641, 131.423805926263, 146.631108225039, 140.177592575585, 114.472108618233, 160.700708945522, 129.651420432314, 102.714375715157, 139.671475934534, 129.37042907031, 132.17881661749, 128.820970566742, 116.641095817138, 136.98388510545, 167.365985099472, 112.728114808607, 153.666469028561, 146.971815383455, 140.53787474693, 131.064830352157, 166.659550927444, 122.642682569519, 128.44571147058, 112.737457943055, 119.641767530617, 126.091941551057, 162.536069317563, 147.084669420048, 152.051734134007, 134.631672696844, 161.127520780477, 128.421217306545, 128.39702225448, 127.074798467167, 154.485810618216, 145.326487109067, 132.630667463948, 129.506286528182, 141.472872154309, 163.970116242181, 156.53150222174, 116.921147778404, 111.674776208996, 110.332011324793, 123.759067175037, 160.314897055077, 102.018083463574, 158.35407182957, 105.949050830871, 141.870159023983, 136.792466467549, 127.31880904031, 172.572678105965, 109.756902135712, 123.472846880069, 152.617077845174, 121.525902637557, 76.7024134184554, 85.6136972293575, 120.613081672257, 119.116349437683, 104.071502984238, 142.267356090052, 129.788827494241, 134.398222246327, 135.163833488918, 122.225194409006, 134.127393431361, 127.684482229244, 142.232060773977, 111.985251251577, 131.144953245736, 127.397446581215, 133.950553107848, 120.159592768594, 139.138946275323, 154.563784984806, 156.659405920444, 140.546591279723, 146.534917997089, 132.410327162538, 130.369020993306, 133.984832114728, 134.327698411364, 139.6705191324, 101.44775991819, 154.836855208498, 136.647291620926, 125.323133856113, 162.136825785624, 148.419181842234, 136.530479339262, 138.831073287881, 113.814395517957, 130.559072413785, 118.246176764659, 119.163862337971, 114.623461940784, 133.333061885429, 157.843933676852, 147.299433121927, 138.667183648279, 134.893523946724, 144.780334829495, 134.761697421246, 95.3728084683246, 126.84395207351, 110.306766246605, 118.896256618667, 138.084120946154, 123.704775139711, 87.1256167918333, 124.250933934695, 124.938811042546, 141.574833335556, 120.729405363238, 136.291798792277, 111.540142287372, 134.913126513512, 121.794757734614, 144.06917294013, 141.597693353871, 116.033365395777, 117.599265044496, 109.713316131087, 116.4074579609, 141.233614304529, 123.778252106769, 123.307489981672, 150.996596073404, 149.586892244375, 124.071961746138, 136.966011315392, 141.867250544642, 122.417702552954, 155.822118027501, 132.224540604927, 128.965772270725, 125.702613344022, 145.773077540274, 149.5755090735, 94.1767434854818, 139.122273016509, 109.811958727216, 144.967215355464, 122.307768815064, 140.351630196537, 111.163886224676, 132.49831540284, 118.381816694341, 131.615828418767, 129.61744264936, 131.208371300893, 115.620669976363, 110.110795385906, 151.445656286466, 130.626426436921, 128.143687262746, 134.246280764176, 154.364909607731, 125.257141658042, 123.068982433592, 142.354380813587, 141.662539272766, 136.767419035364, 156.277036346562, 131.511952322565, 142.063454778292, 139.771906257347, 136.678882719896, 98.8768222767068, 136.714587995643, 159.595681746455, 137.613570222186, 138.938998479222, 127.586878653884, 123.872288380099, 139.579554850619, 124.88980763156, 145.22487921992, 148.757279680676, 151.923739069637, 123.52043079829, 133.240374993973, 98.5507429083328, 141.532236081622, 111.368077061452, 93.6316500766124, 150.544354909385, 142.600354481941, 121.470310426422, 114.266896619256, 133.543435680278, 129.67200053064, 105.699029434917, 132.632773837389, 142.742133230504, 127.165026466943, 156.114692088076, 138.910557641208, 137.409435149375, 163.927772321613, 165.684305348783, 123.43686875453, 114.081273145919, 150.144245315517, 135.914494019098, 154.574765344974, 124.074655346236, 115.427772610848, 131.376075506891, 135.307895183187, 123.885186661829, 101.136889729337, 115.541704439392, 117.719509376923, 137.917970951, 135.820475057498, 121.967259481501, 133.254576956726, 149.632564738044, 129.574985138924, 136.515830478147, 123.813767235147, 131.504594215827, 135.307955349611, 135.794608851447, 154.369342810476, 120.126667503423, 131.067697221384, 120.541375746799, 122.885900210682, 131.202327004968, 136.803085356202, 131.552738864305, 135.563019757792, 110.008853313213, 122.424077506014, 114.409377939341, 119.24039701764, 132.475650824709, 139.525920744719, 126.743570805008, 143.846647222239, 118.870958969815, 153.700212411717, 121.408002178131, 127.787491343814, 145.83135432914, 119.062577389952, 149.231701450467, 114.800465960402, 97.0937252258863, 138.353792185712, 127.246362380943, 143.22297279214, 121.695065297116, 122.857038630765, 141.156992044115, 109.200874509571, 115.409331496429, 143.393258805619, 126.249810855151, 163.332066389019, 135.191918927058, 160.144193020066, 142.528392357439, 102.833665848721, 136.621174773684, 129.992446140259, 131.630153325078, 105.662462253083, 137.079067490892, 151.638078176412, 170.743816575039, 137.331668535588, 132.215626590914, 163.061563104447, 127.542124569046, 137.346073881449, 155.356725869579, 144.177842027863, 153.034658644593, 97.6138664390645, 102.679555037337, 106.293808693504, 132.178083759842, 127.730064570805, 138.534025224688, 114.585317348309, 157.68133773476, 113.241337331772, 132.349220902317, 124.055999927099, 163.423277639369, 95.9397631404649, 115.725618593513, 146.952023072228, 110.715350275318, 142.008922551159, 138.293405497966, 121.362244816065, 144.716574083618, 125.65766050328, 134.333738898667, 108.129171977363, 124.944934238964, 154.392635794826, 114.581270879732, 111.912726792764, 116.686528120376, 138.416323244497, 144.37161499065, 138.346719468535, 123.290089225375, 156.119846359487, 153.065885719569, 143.750293675569, 124.954723249682, 116.570518533752, 115.117566424951, 160.65808228518, 115.899536706952, 120.123058140614, 135.046401096015, 112.642449611894, 146.274526224472, 146.799510527669, 134.470699137374, 146.190164747838, 140.029492480951, 132.79617268143, 91.5025240542571, 135.691000096343, 138.700770983781, 129.03456988515, 105.634751111699, 120.280235180719, 139.223643040321, 115.058069166945, 150.330372124115, 136.165648916505, 146.562722047476, 137.466732972418, 110.545147942909, 149.960365612339, 129.904976840525, 95.6108004233788, 136.796729528776, 125.424055608887, 104.757719087331, 142.204570192958, 127.64145997746, 128.460261700447, 144.107974885705, 135.99226252824, 159.325934892319, 153.280687005659, 167.630534120825, 160.936353570457, 129.487419156812, 158.293631623996, 137.136668564104, 139.103268965241, 137.325264231063, 134.047719781293, 148.624461227372, 126.846888237579, 136.427094330848, 143.631680471078, 118.212944648551, 129.355211282871, 123.963538008926, 111.913743795481, 156.52877657296, 133.135156600415, 158.767133784437, 110.217571004197, 105.634487813978, 131.704103673491, 126.044080159589, 123.699413967498, 122.031846876515, 137.804914465549, 132.885247264276, 117.045104121371, 124.889968874468, 133.157563708884, 112.268850798138, 124.114984840887, 133.477120807385, 156.218437536121, 123.210764066424, 135.713419571839, 120.082864444526, 125.132301945572, 134.678716054726, 133.959397148104, 124.037794666705, 118.326289954055, 137.900489309837, 136.231756504592, 125.846729233372, 112.031402615058, 139.619502680107, 114.815694856739, 111.51453586903, 159.146935778172, 147.042825825563, 143.326546687154, 131.99019260949, 115.443343819763, 137.887834485033, 140.384205398223, 130.665634465659, 147.131888149724, 120.435172161924, 158.568864368081, 143.455863749752, 117.677042847723, 128.614385834263, 129.563742327442, 116.448906114429, 137.606482862596, 116.273344185987, 122.000917038627, 91.6590839451869, 109.772051416422, 140.104115278003, 121.238003558491, 148.833435804851, 157.136074920827, 126.492644193246, 147.327818335695, 120.041175148254, 132.674427228669, 121.880826330007, 126.99761491518, 133.130160731357, 132.751390323291, 127.350701967289, 120.749329636796, 113.908169164502, 119.607435825729, 124.079332107538, 133.462216618096, 139.967983226072, 137.091064804731, 103.108588509274, 134.710185632824, 136.518630352573, 134.4069559074, 109.089347418556, 101.442590509067, 107.127446687561, 119.096574751373, 130.013814370882, 158.509615769611, 104.17810235305, 142.324755416616, 126.920452221843, 113.591217974762, 147.965993562509, 123.994260796939, 112.500890954714, 145.295646446413, 121.796985941946, 115.566895520232, 111.233278244384, 129.988404981919, 101.657695086567, 105.685783243101, 156.00544038367, 149.390554916023, 116.871212561544, 151.755208320448, 135.848503086067, 138.430993918627, 154.858724496844, 137.197607302106, 136.99449910623, 144.300870367395, 111.937586901341, 136.653690038197, 107.981292321615, 113.119114273385, 146.767109138892, 109.514769640021, 119.980145696079, 134.984737688842, 120.396890552918, 129.446057221165, 124.506374593407, 119.953582619715, 154.712399381637, 114.211530366675, 142.044987679883, 143.99236613127, 106.738878256253, 124.548146976433, 119.165017536101, 127.210729621169, 126.679282146459, 113.913753563249, 114.475466612341, 129.374574228828, 139.581766317831, 128.132107944246, 95.3159067545297, 146.539451015343, 117.429205060529, 127.522332570206, 122.286089053685, 143.379447633091, 109.945902856796, 127.75659069773, 127.741914735261, 131.984791682519, 138.239199977912, 136.767642542819, 139.680430207996, 135.00507333507, 137.980849728926, 120.754254609048, 136.270358827085, 185.018133367082, 139.573427693904, 137.23481188642, 124.703046531175, 137.117463723868, 128.045747148684, 96.7551179368416, 133.878422061987, 115.470958660028, 118.00389511376, 159.630596516222, 149.685728815547, 132.377355278492, 142.875555786759, 127.030057438935, 147.080403366902, 107.185866260983, 147.996893310129, 129.237507003682, 93.3349792651096, 131.125282645047, 114.358719716348, 148.445199665551, 138.334744732872, 151.035986175762, 95.8676780212643, 110.383779857193, 122.679594779548, 145.922651434347, 125.740894511199, 112.712404158017, 159.748303796963, 127.12644586498, 101.305705643613, 129.750951388305, 135.36177804616, 131.011020782634, 120.272129979203, 102.359213699591, 120.282646910095, 129.807761069742, 132.570559347818, 131.08071010615, 151.923877397045, 119.885767563931, 125.459866975152, 100.44470539274, 122.814828133969, 117.157678594096, 133.681157911023, 114.415803697231, 129.880336330708, 141.546788410828, 134.133743327224, 129.999964501652, 139.862105315096, 121.871076560323, 106.111303788735, 116.522595690009, 147.839424160968, 118.409720491438, 113.390093534438, 112.875134393151, 107.68884070779, 133.971658869108, 117.952033076849, 141.200141676203, 108.208869467004, 118.668820739106, 142.312167194149, 121.343344246068, 124.136470516365, 143.937232972776, 142.645588128143, 107.702736775723, 82.7587533012485, 97.8095200471166, 148.855882942731, 115.477352067766, 142.823709282142, 146.084332470202, 151.878825872467, 134.453318351178, 160.816826572845, 142.887123383041, 150.77530550368, 132.357363657972, 154.358375019429, 153.910589870639, 132.191455402382, 152.753149145304, 97.3733631043143, 138.093866964332, 133.800915448694, 107.343244646047, 135.650098175169, 130.140063714718, 131.334269369898, 112.43103060384, 127.84782426864, 142.183270810575, 151.375225618659, 126.490812541709, 138.620490653389, 114.250224342267, 118.19706969699, 129.414646803538, 91.4405182356303, 151.978903971139, 119.901472397851, 134.089078255293, 145.125823053679, 123.274050685695, 117.365947805319, 131.711892522283, 109.947206189119, 138.985699492042, 135.501036266306, 129.519278295612, 147.646752561043, 128.703065655767, 150.975268002406, 141.174933845424, 165.788878247033, 129.156852335044, 105.482436750225, 122.951946280224, 137.714078060159, 114.680687547275, 111.417871141654, 104.06770956893, 121.589787021238, 125.189713242377, 147.724138375095, 108.848643538077, 141.150394402873, 132.317112078591, 153.178183284856, 117.487395974867, 112.697006730115, 149.008157468439, 107.268579449741, 95.4013509978837, 155.315637493794, 147.388581582456, 123.988628181776, 113.702291836775, 135.061724943502, 151.704691107774, 147.363597977663, 146.469212358197, 117.797599716958, 80.245107178282, 157.103879760621, 121.546501180043, 112.47870122978, 137.794884180812, 155.866162839734, 134.279637596323, 102.104816046563, 137.873021153379, 123.198423599248, 109.88086951113, 144.250894862003, 116.946469456703, 107.09960078173, 121.869235335142, 140.667667722493, 130.560166565378, 123.004984639905, 120.622213692736, 162.622698268821, 158.644119725819, 129.146633789893, 113.339060142462, 114.551931739442, 132.687970144584, 160.900400561313, 142.953469590003, 138.237118669557, 142.92401237922, 152.365085595191, 127.551948133335, 110.90822303798, 121.302684595097, 106.784677233567, 122.920107868166, 141.685122456621, 152.997103020428, 138.009485806399, 110.147869399359, 148.101110490058, 139.258862311273, 127.459573834564, 106.083832725164, 130.542214348525, 133.049351487798, 150.109315215402, 133.350100360412, 116.381405069432, 118.562568485867, 100.547705759724, 134.203325916054, 153.468393878041, 150.140501355618, 102.513881405656, 126.808609612412, 157.727199631312, 144.718688603519, 141.512397112503, 175.672855237312, 124.373155919347, 152.185000935831, 157.907835935064, 141.033244001398, 128.164417919872, 116.805961817491, 119.654919305261, 123.171014482154, 150.368440696393, 127.870765717908, 161.370158409389, 149.333384813455, 128.833871621048, 132.825127205644, 154.454727682829, 123.926707584565, 136.384752916652, 149.151440107018, 139.45122111541, 125.802007833604, 126.845442956287, 121.872105654056, 131.246010725348, 127.230325446677, 86.8754799633043, 121.662131933018, 148.698465866349, 109.953250415497, 116.546357402049, 146.973026578442, 131.583312149019, 108.431978393958, 159.665679342138, 149.916903955491, 118.211900966492, 127.624475037177, 127.245329561483, 106.298106058758, 120.476722153408, 128.041909308016, 127.448860016263, 121.743851655886, 135.665901674593, 118.419584033286, 135.385063450582, 115.922075822716, 114.030148523818, 139.847288976249, 127.211696331667, 128.551865237934, 122.491652706891, 148.410280211178, 120.745317377451, 133.30216508323, 140.295178358454, 95.7385202205383, 142.647852563469, 131.496427507412, 140.240132287983, 126.162771404572, 128.326398116135, 131.587529776477, 155.100489044584, 141.284808496983, 126.466108399457, 156.527512174368, 88.8880171615936, 136.222863916163, 127.661142151441, 111.246395617079, 137.3010124708, 133.645967036194, 140.213788368582, 122.827313130733, 121.335897943892, 147.367530369329, 110.082688825733, 125.788877041163, 83.1378916556216, 136.776364664957, 132.794181808427, 105.481363824753, 114.046201945703, 125.023295347396, 158.293327798526, 133.976760695139, 118.846658802872, 129.354189565994, 151.344267877087, 127.302863209718, 97.6170089801103, 125.828524815259, 133.927696105366, 140.042638358272, 122.778296304377, 139.130773015949, 131.931246915227, 170.252227988239, 144.514093837994, 99.3583183254718, 109.128953642122, 118.55909780789, 128.324752979226, 150.312343536012, 147.108910128377, 152.92384332826, 120.051052036688, 106.976504594744, 115.913386972246, 134.602230807578, 98.8480757753769, 144.904841203477, 134.294505720795, 147.827960686118, 144.164955480068, 137.409873417492, 135.859001192032, 141.526370512178, 126.249536704564, 131.074573408061, 123.203701327625, 148.67626472608, 99.4925037919504, 141.158294417531, 116.495321985071, 135.4062120162, 97.6543955780648, 131.496812184905, 155.355395889001, 120.645713966656, 136.388236538172, 126.838896402896, 161.251774553262, 152.362782494917, 169.944721216858, 126.514103627761, 119.470843530923, 136.880655033336, 134.738729921385, 114.082251018552, 80.8739591133271, 117.939877359216, 112.543200182346, 119.498083172434, 105.736488385259, 150.037791004367, 148.372213602446, 127.402528119047, 151.003693970424, 109.530549977532, 152.006494670866, 129.918277923425, 136.522305606502, 137.754056909377, 123.949238405403, 106.367425558558, 143.067203591259, 124.613837300744, 130.62541420781, 173.021878448792, 155.137977629161, 124.364323697916, 130.938604568467, 164.955023222202, 155.68575222069, 118.992300904744, 131.742858478765, 123.367586722282, 134.518011134362, 122.551161323658, 127.904099627166, 131.598286411774, 142.222278793504, 126.851370476839, 140.124724576338, 147.324971173184, 131.286485231798, 147.829357962993, 114.871690821795, 109.062306692204, 137.151446685171, 128.712513394216, 150.440260655339, 161.474998699634, 121.877870919125, 113.486458520306, 125.649876760527, 148.397698470181, 130.342732043159, 152.42102784228, 138.615300297104, 176.299163466721, 133.43578705303, 148.381227502472, 121.793869693515, 120.404852522764, 138.623204025818, 156.254744353712, 102.988626906009, 138.630656864252, 149.095485737711, 147.434475034434, 113.159889235208, 117.624335216987, 122.269439965897, 140.030595704486, 111.073707401013, 139.242354878562, 146.51225278344, 122.208767051022, 139.435205946182, 99.2992174804606, 121.395778566536, 140.431471403766, 134.782087190016, 136.425144281355, 132.685321942373, 171.547325512987, 107.355312017068, 155.7702594746, 152.313521381537, 133.956092533002, 115.903752454701, 131.004454436314, 159.404578041595, 140.492963257216, 133.719501223322, 171.768084339528, 127.746958625036, 131.685726137329, 116.988582743263, 141.528340113151, 138.425506304692, 122.978820110686, 141.910737460793, 138.92553979492, 125.864318262778, 124.876013933216, 139.478733412501, 107.87057494041, 173.901966213335, 130.898465354173, 118.579382595275, 155.105266590006, 124.042981597873, 139.169650250062, 136.245387955281, 133.966187530012, 118.082365457113, 148.54977072619, 166.042892114758, 152.279091526715, 168.892509793651, 100.679061547338, 115.134307337169, 129.270497151033, 114.771753080085, 110.877340171035, 137.879558405806, 125.998624831343, 129.693100210016, 115.265852039099, 109.582428989013, 147.564524039121, 118.113122483346, 146.535297920177, 127.914469907532, 128.228596944878, 144.781749450539, 124.418613536364, 131.257216994495, 142.829278006419, 116.461123571088, 125.871500651913, 143.917557326011, 130.894183790131, 140.039576616834, 119.773311261234, 112.250234897465, 137.458729604279, 73.573123554406, 126.676799858037, 128.883791079997, 136.094574968829, 131.747132917581, 137.239341536841, 114.165390763004, 109.52393590684, 132.025598106562, 133.197535481524, 107.975750805066, 136.002097244284, 172.50323132455, 161.068167084424, 132.471343039084, 121.442117334561, 121.264716543962, 135.111355568136, 139.193593487864, 139.035914681484, 110.56476655843, 127.833720776296, 155.979536011413, 119.546576195422, 162.951002498874, 147.574362229073, 144.633135711685, 143.13714434613, 143.209554102131, 106.85734761766, 108.519631414571, 138.782310348748, 151.971732801144, 141.94932762567, 160.507918225816, 118.113126144312, 129.12638294462, 132.228031763449, 138.596616517365, 99.6899792643237, 134.410222888548, 157.986798719511, 115.620937450416, 163.857869300029, 117.34269540507, 120.632693444817, 145.336245078084, 134.926741132969, 122.369710577982, 122.419801761232, 142.604688304059, 113.921206199343, 123.118272247746, 100.026419425956, 113.462755927276, 147.866485868294, 98.1777587849116, 135.350108470828, 125.963049220456, 116.020559547086, 120.409407076242, 152.76579415039, 132.53534306023, 145.500014466639, 181.367951537135, 140.789382441897, 116.775586192149, 148.030039751209, 150.469339600079, 118.438670819485, 109.487742859239, 129.727021870411, 148.532208923013, 145.73592830036, 89.0848738199457, 152.757937482428, 120.481269784869, 120.10753713468, 160.007975812821, 131.330850841638, 94.0575757065655, 137.589396772693, 145.742677644258, 122.1122339929, 146.103017647861, 109.185028281241, 120.000744173156, 159.973401300883, 109.404113885319, 105.315328709751, 127.084129838322, 131.575691570543, 145.900747515423, 151.703365969765, 114.174201376486, 140.808438406248, 122.974602338011, 140.024890346992, 140.264294579608, 131.996912769923, 128.735060513495, 111.694801343775, 119.160891164256, 117.462843989162, 153.83016465994, 118.866575104414, 132.310339129832, 110.759433237947, 113.316173570348, 161.091667927809, 152.657999941781, 143.403352013659, 120.762473714365, 130.011966311393, 119.910581608038, 123.387087223759, 125.042699850706, 144.221431790732, 110.649638124714, 109.392603432827, 126.665084014663, 153.03653859759, 121.499526128028, 120.513097251959, 116.529663821592, 105.945527158566, 137.632672556211, 154.287642086247, 132.557650449201, 136.328684783203, 117.827385686536, 115.96123806813, 136.934389264133, 131.829368006048, 160.933422223424, 128.829749770013, 105.740040555702, 129.363848043385, 115.969894658327, 109.95508707462, 134.587484216954, 148.200911737377, 146.948129974003, 135.55830283603, 122.015091831438, 139.311425930797, 120.093314239575, 128.107241965101, 119.005164850148, 133.546421356952, 141.386004583991, 133.879468314602, 121.855304865037, 132.464338030935, 120.251153466605, 121.443313448067, 124.253453440278, 124.564394664604, 131.658136175757, 132.027759746047, 142.836243292117, 130.04401432687, 131.760933356236, 121.775161616937, 142.063992327896, 131.424135925896, 116.953426442111, 106.784988429534, 134.75637575946, 103.983824922402, 115.087577269729, 128.180873974147, 102.911201601872, 106.623185900773, 152.255227886989, 110.575285132869, 131.178379304315, 120.039394450424, 159.550743860805, 126.328787823127, 94.2940889428916, 142.370925430622, 94.7516361101596, 110.635749906252, 130.543979035925, 124.741204955359, 140.413034497178, 147.769688765271, 125.751281654476, 123.170245281056, 121.540197355722, 129.164270371204, 120.745552866488, 144.530937446258, 132.705292058004, 152.064655027065, 104.149768945014, 143.8363486217, 115.967472881075, 138.126043976841, 148.197936351271, 104.414097562108, 113.518604766074, 142.229585834322, 138.50343694203, 129.488876392102, 121.366863513311, 156.904981703764, 137.255305079133, 151.576486205665, 127.318449225497, 135.228704785241, 110.140555967236, 138.688990290771, 153.731948119579, 110.556440606919, 138.567730300256, 161.24726885514, 143.068635896146, 125.514759079737, 128.099591648431, 148.745326743473, 141.951819103884, 161.952449266348, 116.180467521096, 123.520396332492, 120.992727832146, 138.992827098806, 152.353925653723, 136.47516892433, 121.516009132193, 144.559015546398, 119.039985035263, 124.905177285142, 145.530739268563, 148.751263306619, 145.77454499446, 156.991051047117, 114.649454689701, 98.4596875562232, 149.436845519803, 108.677688067028, 141.842186346127, 119.815702949065, 132.834243160426, 149.382069298087, 113.643159309322, 110.689828477153, 115.937670498799, 153.126036809688, 118.201916784348, 136.678538099753, 126.934276094462, 158.697631328027, 159.476378091563, 105.096017810677, 139.875643475937, 120.252685298157, 153.063558621833, 125.668055348692, 155.847104799914, 161.779534076398, 102.850351819721, 130.057768891551, 131.824554328791, 111.465745765383, 124.837387598796, 147.738087207313, 128.310782742247, 108.564526127753, 119.534531804599, 126.952540359268, 116.815162211149, 98.5727834880571, 121.346716487097, 102.415120939258, 128.529082085374, 114.666077072728, 112.561912093707, 132.853970916948, 123.026630019849, 108.168800516363, 144.151574142677, 149.838507338164, 160.991463481618, 127.486758133402, 100.085597486932, 116.928769604864, 149.791948785459, 167.655797571965, 154.972188304184, 120.391618005152, 131.987015798913, 115.575117043327, 163.088084144492, 156.224777780189, 137.638726910616, 114.128850303256, 131.688085417423, 125.14080959893, 139.852072683083, 115.149130058924, 142.344454616604, 109.679049796662, 121.379242906165, 109.544722299719, 134.545355807922, 130.655081949987, 138.337655810364, 137.518912108577, 151.996959548667, 120.11033862307, 133.281507109176, 129.532119119219, 121.43746458055, 164.741145584705, 116.182912184461, 148.209577823712, 155.818469548339, 108.738959461134, 141.397059163276, 103.208683601641, 151.763067086804, 118.939203380954, 146.860065938193, 154.721546165468, 146.60326571229, 119.83585547542, 134.780976532227, 155.444962561127, 123.023536292769, 131.687380824977, 117.650545592579, 122.367629700996, 153.41886855491, 133.856733391175, 119.163690305676, 143.978402539171, 133.635886832157, 140.45232710962, 115.881153759037, 109.021070220348, 123.804938300836, 110.453357445674, 120.801893186028, 115.274200910442, 111.757832748971, 137.372345138621, 125.41732210179, 146.128688775927, 149.155392680884, 137.079081469294, 134.804750725358, 139.358632480866, 128.099330840326, 150.785835927804, 149.042891828302, 88.9678252246616, 137.217851850881, 94.9323519212032, 130.002410770674, 134.826479862541, 112.475101446266, 112.171466178393, 128.630315816093, 121.937408433477, 120.955681957065, 132.315047527778, 115.257832101369, 144.357646566447, 121.102336782854, 153.018794545934, 156.414781819472, 137.291794779585, 158.294785689287, 139.132399401666, 111.96405411455, 143.061708284506, 141.234865873788, 136.077233603452, 154.035914187657, 167.632623324831, 136.330386599185, 125.088445247673, 118.542033929765, 145.967441529345, 164.112228530757, 112.322429040996, 150.111530109697, 97.2288931311332, 138.604131554036, 135.173883494293, 130.447167499466, 150.065293701436, 133.411636641089, 114.726540815559, 138.426444672929, 145.629677295486, 121.477082118381, 124.514080256735, 145.527581696788, 94.6522356219761, 131.316610797306, 136.904398926605, 134.708664615374, 136.1501917771, 112.067375239595, 110.679767635861, 150.924878549408, 126.528328403602, 134.10643606831, 156.746373250119, 135.327024110027, 101.284040845816, 165.037927663057, 132.768737065005, 142.726072293014, 126.367460812305, 116.007826539564, 163.521403886161, 104.172070473216, 138.86375695456, 115.988668570373, 150.539740045165, 153.091110892682, 135.222649294514, 106.611032723705, 138.500970094759, 100.719763566373, 174.036662530676, 114.9066363881, 135.501171287072, 163.424621892662, 122.688633052792, 148.9070309134, 119.991320295928, 127.976500181354, 137.542931039068, 135.868049696232, 126.189222084702, 154.063790411155, 129.925795703931, 139.365087732939, 148.842198971472, 130.644402197702, 129.852906543848, 114.740148538112, 157.960542873559, 100.610213575724, 130.109263472353, 132.591572990376, 114.5695516187, 134.496078183047, 142.323271003668, 135.032933857037, 132.219295620754, 139.755367556703, 139.690700832931, 156.494693646219, 114.746158511638, 141.656401081868, 125.394991348136, 123.083723821619, 153.481476535715, 112.693520091191, 138.224677950925, 152.78721554839, 141.766620333563, 142.176726582777, 127.364264167914, 120.881154950731, 130.589689511143, 126.525523935386, 140.951506085462, 139.732709196691, 122.426347820026, 137.565439393899, 158.074277815696, 162.596992724321, 92.9935139685357, 151.372147310415, 126.335765436674, 139.74440489022, 135.276351567663, 111.764467492644, 120.611561468242, 132.664521748496, 124.866841524198, 101.890405920799, 98.536071109745, 115.739782475703, 116.834768264908, 137.58075558569, 93.5105101339096, 111.62570152339, 118.099565047054, 136.824046529707, 133.476915722581, 127.796773150436, 138.915688725428, 130.358332606788, 135.706182634862, 133.006118581376, 122.590295298474, 145.177177666424, 120.029330600864, 142.906124156805, 103.953152510859, 124.56078823364, 132.683466567451, 135.289617416607, 118.354112749181, 140.88049878131, 90.500301094515, 127.46396571506, 146.828306897542, 114.990648154617, 121.70324393734, 124.963866544369, 152.088710056135, 158.46384929873, 142.305573532891, 147.19513339363, 139.540047451898, 109.695231941664, 143.317238335539, 127.18415846049, 116.308505785326, 144.49615483639, 148.516892482183, 127.816773450465, 147.327993491081, 139.581499108868, 127.952669790362, 143.140684124182, 114.815821772374, 121.885047757188, 119.498320669523, 131.068290731452, 163.393774737113, 157.221894722422, 124.197654605844, 146.029291393673, 126.771105110324, 122.230026662486, 149.090628124746, 123.879242294359, 135.983364099096, 109.047108223985, 124.389620610225, 149.245256103532, 154.953008965646, 152.495187847665, 154.012994376642, 149.779664919548, 107.147743113098, 126.492869210089, 140.864214686103, 142.444118334179, 144.487684225832, 125.810730027295, 149.979189631565, 151.399253779525, 151.79830073905, 115.851031953475, 156.920628124857, 141.000892464477, 103.417858161419, 137.761770372474, 118.951166406235, 109.61953252382, 116.952682268405, 144.430275082549, 127.159710009323, 129.222707824145, 123.051804856794, 131.2843579123, 135.48492221123, 119.689143901414, 132.844426965968, 155.199113621348, 145.262306075912, 130.355414085008, 129.520142794776, 127.915783697834, 108.182156687442, 139.365020330229, 131.782785335701, 132.545167335628]];
