# Supplementary material for: Hypothetical Outcome Plots Outperform Error Bars and Violin Plots for Inferences about Reliability of Variable Ordering
Source: PLoS One. 2015 Nov 16;10(11):e0142444. doi: 10.1371/journal.pone.0142444 (PMC4646698; doi:10.1371/journal.pone.0142444)
Supplement: S4 File — All experiment interface and visualization stimuli code is available as a zipped file. (ZIP) [file pone.0142444.s004.zip › experiment_code/data/one/74.csv]

	sample_num	task1	task2	task3	task4
1	1	672.771009958038	514.247336292257	325.156683718273	142.894255058864
2	2	676.526432524041	525.868723733693	310.715098744315	116.74853125754
3	3	673.743185557842	524.655981552396	355.690092170051	116.846924543698
4	4	671.487945394843	526.018375181625	341.020739061077	114.606084054565
5	5	668.858527888458	526.200901451146	371.226620689049	120.789625594753
6	6	673.507004454127	523.838194123897	323.238721832738	129.088542200111
7	7	672.006849572961	524.41227190835	361.751736538735	131.291386063937
8	8	668.270423541373	523.7672014228	338.235723273158	149.971494740632
9	9	667.902656324247	524.896158296884	342.330734965296	119.444197529331
10	10	674.064194239624	524.594784461223	330.342637848856	134.74474370209
11	11	676.102314824866	523.148153452321	327.214896383469	136.46963792103
12	12	668.576711374244	521.842453851685	351.727833104474	140.51843729748
13	13	672.298392051537	522.591361076746	347.476983833641	148.49333221219
14	14	664.755851260174	522.461570422596	325.359731817757	125.724073819982
15	15	669.131541881668	524.597756344806	373.425816101911	138.137385482615
16	16	674.73537850411	520.210879926616	360.977494781264	136.695190275489
17	17	670.87141771801	523.58092008306	332.856211225138	127.932241266045
18	18	672.868767538017	522.082368553026	363.825359341778	141.486325642111
19	19	673.09731053501	523.712220790213	308.802386352583	132.978128278159
20	20	672.207751483531	519.204595432357	358.036280951497	129.91469964817
21	21	673.729407316464	520.137528031063	345.069757678953	120.586369664466
22	22	671.637893332237	522.23571628717	344.561670873905	117.409697719297
23	23	672.572781854214	527.423387958623	365.949142043096	144.76619321911
24	24	669.37546879909	523.674119231949	343.84825566637	115.690754983188
25	25	673.790519964728	524.576774881439	356.561675860802	111.697040912206
26	26	668.557737093505	519.050227434121	346.945442181566	170.341204597377
27	27	672.938354832237	523.648754043059	356.847505958059	140.256671027616
28	28	674.082263166706	523.123410819723	326.793163181336	172.575359944681
29	29	672.059824336026	517.278086225558	337.469905407554	155.690711685523
30	30	673.93676771996	524.484649918776	365.617877405742	139.275427109251
31	31	667.749014831834	524.413875847157	361.240033448759	139.174605890684
32	32	672.386581797762	520.752045459602	312.256808984017	136.851429882741
33	33	674.641873922183	522.931270979946	358.299681665232	160.894194746875
34	34	673.078942560335	517.350838229577	360.69311302388	134.536567723011
35	35	672.137647772956	524.083653356714	346.522946577077	127.395065037157
36	36	674.612661734777	522.842962580514	368.523198650963	119.232574654432
37	37	672.696700659735	522.615413018	350.724122344304	135.332523705916
38	38	673.722103796303	521.689920920608	354.931923789112	156.341197693318
39	39	673.757295781421	522.202169478108	363.027976191524	117.773884532947
40	40	664.218658659378	525.664019546747	357.970489197503	133.297870065927
41	41	677.215666334755	524.104802639745	350.378071839622	146.530758188889
42	42	670.215366655054	526.763586245874	318.751669578019	115.095432836003
43	43	674.838389498507	520.32572994795	334.707632485366	149.53121130417
44	44	673.89125955101	521.958359613109	317.715575331072	129.217749126215
45	45	670.257501253944	520.34048709512	364.813471199476	150.167304682032
46	46	668.877835155159	525.255902698175	380.449410665008	128.498288015255
47	47	670.476343724175	526.316958190123	330.138385291139	148.490670921769
48	48	672.051445330602	521.030119365878	330.651439891585	123.221926321607
49	49	667.358691195979	525.480707159677	331.0592058982	109.607881473574
50	50	674.642837226296	524.108024883036	367.38687947535	139.255674534319
51	51	679.734805648301	517.220160239158	360.182026022139	145.182286307786
52	52	666.20113293902	521.485845142209	326.354407928754	112.968488084214
53	53	677.098859801805	519.805203354377	310.292065783158	135.969177774218
54	54	667.842873678417	516.970834192366	375.292136619613	156.007803006879
55	55	672.812039502682	520.088555914584	362.381917058121	125.372558467201
56	56	670.85357871605	528.231312404871	331.438464036382	117.946187612128
57	57	673.783931515424	523.957543866987	368.772151156412	135.167281474133
58	58	674.408483539802	521.390563602875	350.439401805604	119.051511596919
59	59	669.97655253222	524.247906283443	353.847804541532	148.02485402448
60	60	670.608490542131	523.389847988506	367.231978924463	129.962499916595
61	61	676.107594545754	522.355394507656	307.25261856605	128.910603817024
62	62	673.567255208767	523.588378497628	324.616378944589	146.499204589911
63	63	671.154726064164	526.302168210477	344.319080546755	114.507615989136
64	64	673.958160102415	524.712268986128	362.861727140673	108.449842591515
65	65	668.497171824121	522.851770872121	356.819225118962	124.545841932583
66	66	670.558981133181	520.807621762238	355.219794688043	133.429281471293
67	67	676.234619470923	521.73648569347	339.581619650906	139.740718356105
68	68	671.676374307503	523.842475891267	344.264216514903	151.730628560519
69	69	670.461310391676	522.330453051675	354.790745243267	138.788200229166
70	70	671.115644500785	523.587825935168	359.43603226655	138.260163265249
71	71	668.38499095978	523.096906894838	369.147813991157	137.4052822944
72	72	667.039636573072	520.413633826085	342.017739319897	119.01934964079
73	73	670.810136840459	523.477641705507	345.949072542916	148.191799813315
74	74	674.688404896129	523.604002262521	337.824171387853	115.902662232752
75	75	670.963027162971	523.055988448037	326.144524846948	126.552476339068
76	76	671.382412536052	520.1938249417	321.399191793443	141.664375307189
77	77	668.106463182661	522.897042014719	312.901987722249	111.229026162493
78	78	673.359126606866	525.404725897924	351.069630034304	132.239262903032
79	79	668.969401909462	521.832404582007	365.17511394919	119.518073263984
80	80	674.031856892136	522.260130128072	348.933227375218	144.119094249302
81	81	675.778601673304	518.128454228974	348.928794489385	150.127782967952
82	82	672.530214822815	525.337428380582	342.284361769659	110.164094478719
83	83	669.744000809631	526.346978971243	341.164643695349	127.819006654461
84	84	672.011289112121	527.598018040783	323.370821694219	130.775230706989
85	85	670.078973972653	524.186269239025	348.442328646526	125.596010256219
86	86	671.830516453628	525.17562902888	339.156289775311	122.813034342186
87	87	672.308832124651	529.090054896637	330.61254429261	130.346774096552
88	88	669.272636569143	521.758324710918	389.298711627968	152.92786349191
89	89	675.912286746563	518.933248299265	335.065614933389	146.536810587961
90	90	673.108062412391	523.049201275765	384.254137810439	157.482640434098
91	91	671.383737989799	523.918686401623	329.828939768065	121.835867270297
92	92	670.61199793147	524.969808972165	348.184804277298	156.197250786014
93	93	675.20331218899	525.153807472967	372.598333968327	123.13737307298
94	94	670.820595318095	523.88885832217	360.970240258582	140.312418685962
95	95	676.337087111158	517.510899565842	346.733276196501	122.63739094829
96	96	670.700590979298	525.429122329543	317.75142210782	136.770645013328
97	97	674.529699887197	518.279994123178	340.572248506806	109.606311046625
98	98	671.154944373282	524.864260489199	359.433654193602	137.244626117767
99	99	672.803093450634	525.806633406047	340.828877378584	143.5795659677
100	100	673.554477580941	517.950148379325	328.31633768671	131.810167910873
101	101	673.357632781787	520.55762299246	359.679281818768	141.557819130061
102	102	670.762032830089	521.544912697178	307.937963993418	118.233970794
103	103	673.3460190758	520.692240044052	337.973901640028	112.45852629203
104	104	674.841021271245	518.82821577774	362.742621964181	137.989966330478
105	105	671.954781682945	523.913646154626	348.754774450736	129.619416983226
106	106	670.610675991138	522.110267485999	372.596636306154	145.013864019148
107	107	669.600895651746	519.999367574986	334.596854483103	118.21526670222
108	108	669.739272243611	524.500678225285	353.431619761401	111.778723506705
109	109	675.697334673224	521.464136445035	338.525523099035	143.515104678767
110	110	676.172089391419	521.777956272483	337.680377107322	140.017822074306
111	111	676.320880627282	521.069785625584	339.341784014772	123.046844851853
112	112	666.698339285861	525.713791570186	361.084027972726	136.154978986163
113	113	670.542913381079	527.532467250642	332.297881852919	125.875698301741
114	114	671.071840243926	525.688493005987	347.526748925367	125.876678057136
115	115	669.333159727846	521.129513721601	332.287293828092	113.219098615382
116	116	672.938270409132	523.023815733982	384.447073789295	127.016386614971
117	117	671.735368676465	526.213034672485	360.811798499798	133.724180025
118	118	668.395050014764	525.986708422237	327.153466748907	143.307498271656
119	119	668.887534466559	526.415995667903	352.542975641101	126.74504052266
120	120	672.67316575243	520.279616774024	334.190644944996	168.124308523027
121	121	665.906256203208	523.057469808212	362.273827569422	90.5217290306416
122	122	672.192177765287	522.511999489076	363.681989250409	135.370369866435
123	123	674.4904646588	524.11503769141	346.349002691809	150.040921807407
124	124	662.186697804316	527.056708914638	347.153344812825	124.771706949216
125	125	675.260940754915	524.56291998411	349.399278714006	145.65390291538
126	126	676.151341877106	528.248626153028	339.99165809801	137.435190029248
127	127	668.153263519278	523.236565091662	309.661594891292	129.149809851705
128	128	673.053541038536	518.605751408247	336.854171156163	125.374669029619
129	129	672.960531244648	520.011677937035	367.687722372215	119.094025216006
130	130	673.997218579941	523.072925971522	336.532682054882	122.044955393124
131	131	670.986854554423	524.898162766531	360.466091337748	118.036802362714
132	132	673.025309056038	523.682249193853	326.41978439512	128.75912287449
133	133	679.438172105782	527.10715453882	392.42037267187	150.162065363242
134	134	673.600693331613	523.585049560586	346.453426900862	117.08266739287
135	135	667.306361239694	523.831668184784	328.564125676171	156.739465964246
136	136	669.107843295548	521.922390378419	352.859965208657	141.58030615001
137	137	670.651262515015	526.916021116095	324.617249105576	131.671604495593
138	138	677.668813672033	527.32190189781	345.575611040741	132.2764380043
139	139	671.163972877737	523.139650581095	342.482254987655	143.303219662696
140	140	674.299607175524	524.877904108912	340.165287344782	125.020655805115
141	141	672.757027114399	518.908650570353	354.228048547091	111.612803326514
142	142	673.245565366369	522.995696058592	345.589290194233	121.205670512213
143	143	668.388945595792	525.215590501772	349.617776247697	144.055763835543
144	144	676.256018115479	524.506991790609	334.541496368166	138.379806691199
145	145	670.050423010035	525.826162215911	337.553130417148	156.66940479618
146	146	672.527313135659	524.359865042904	337.380910164311	115.345457303393
147	147	674.137384515999	520.086139744358	349.622038675712	161.282251912114
148	148	671.180622938517	527.791201034127	373.678406989434	127.228599155234
149	149	670.050060065492	524.076488744821	325.672413593198	114.671899456637
150	150	675.415587452255	523.453432984566	303.361477126929	104.902919782925
151	151	675.028073249061	521.880394680312	353.041210212185	131.50752149886
152	152	670.893353995568	516.672795106318	339.268450556549	111.332752619004
153	153	672.457242607534	527.364641747158	356.523370995634	123.081022003722
154	154	667.51925442171	513.222965212121	316.64726352767	85.0069945681138
155	155	676.328438554695	520.585083095867	342.224462492323	126.743843809543
156	156	671.117217664455	522.789210128269	342.666260063938	155.078710249098
157	157	671.99455149741	527.210936328722	341.723057418505	123.466793642697
158	158	668.039565691398	524.270916629582	343.984565136991	84.8771112718458
159	159	674.741913955313	520.769550974716	357.604200757972	154.450733812369
160	160	671.819516721127	520.271098793252	347.645069552042	153.871925790813
161	161	672.024116421723	524.787344000379	320.037204660265	118.710920670145
162	162	669.722965346507	526.26060878827	336.589680776336	138.494857487894
163	163	674.380695609818	525.175065937134	364.556004000802	116.601455513797
164	164	665.427395449735	525.667695143839	357.077661177281	161.76707834148
165	165	666.876704204633	522.760826107105	344.69543712448	94.7816042221848
166	166	671.359203369937	522.245283099962	339.764060310709	137.021083326209
167	167	672.66059383443	522.54924139618	332.311603160589	127.281948019121
168	168	671.316729820813	526.518437902609	374.072963569359	152.831941420303
169	169	673.041171693707	520.625382539783	356.578126148327	137.79117136848
170	170	670.505359946153	523.169454171117	350.309802146311	140.241277461583
171	171	672.375667663093	524.434649879454	352.767864854098	95.5702973486416
172	172	670.579556095819	525.062431421288	355.856480175663	117.550498111029
173	173	670.635808772053	518.712510019918	342.856444940543	122.964364881778
174	174	667.186686357898	524.244301885089	359.512254169909	119.560833855964
175	175	669.974221786973	520.887721222816	348.88827392461	152.385154964441
176	176	670.65334405884	520.765465910628	342.747997522975	136.924571556841
177	177	675.553741019746	516.888836007555	372.013147438757	118.981617606739
178	178	668.424884284383	523.767409618726	376.533078495269	124.281341715437
179	179	678.007143315221	524.563352374816	379.747259230419	108.940747319586
180	180	673.62083793146	520.163094042667	328.629306697095	164.662613533593
181	181	666.513360921179	522.412260112527	303.260301178802	108.637677926698
182	182	665.874683746572	528.586455523064	354.379303087865	112.100655497831
183	183	672.404196847944	529.765633367333	335.800592962151	144.800465050833
184	184	676.162322590491	525.167377102358	341.273255578058	138.893416888595
185	185	667.894747437435	522.009614493602	341.253248320139	139.996248907578
186	186	668.905971296006	520.659594444775	328.839561594526	110.871180042975
187	187	672.097564998441	531.608465184825	336.136303125417	133.666668000479
188	188	678.967545690998	523.18648315129	335.439409209249	154.489631725311
189	189	672.082987369342	524.057884786772	349.454369330215	117.365795128558
190	190	668.913381713259	520.06376250627	318.027333205471	140.035247705515
191	191	670.613938667843	518.317178749272	333.624529709189	105.012995693447
192	192	678.238743235801	527.649966752167	340.982124339621	122.003332333689
193	193	673.268607749999	521.224182054751	325.84015953281	143.799138926823
194	194	667.950629258553	520.330709441832	339.299575321417	116.664709332091
195	195	670.236282885998	520.759831478849	367.329749630817	129.872300746247
196	196	673.932346085374	521.19438923154	352.844066216877	147.029192742828
197	197	666.667935801374	525.854726116284	365.317462299008	141.246983326215
198	198	671.777362703041	521.728719354715	367.097507589437	125.571560856738
199	199	672.152457329192	519.351242659587	346.501595270972	154.09280414099
200	200	671.553972577664	526.982679813906	352.611588340642	112.670346909184
201	201	671.334415162375	527.752685289849	350.473001594016	127.474449341172
202	202	678.428115217543	517.467000089533	355.549099043512	149.507524588164
203	203	667.401930572314	522.735457238708	349.653265559493	118.52825584569
204	204	673.868665563893	525.085586190376	333.528758402648	128.266812046726
205	205	668.796294363557	523.785699254133	324.84012568801	123.850262191474
206	206	674.626575754421	526.052974241484	300.113341572842	128.932896481921
207	207	671.773757972822	521.784243071928	340.065059170273	151.820110453918
208	208	673.543008218898	519.121007987338	329.040400256002	120.101352223251
209	209	670.26328413688	524.549083181299	333.251773126316	138.146656363303
210	210	673.11747762503	522.508368945932	361.080204267209	121.252280545022
211	211	672.815645638643	524.166785669982	334.721774612294	110.504240623597
212	212	674.578260565979	523.668479657447	327.406818180988	123.324953570953
213	213	676.221119975916	524.130508952983	346.364880053302	136.78641187344
214	214	671.916184009139	516.018310633203	361.852366138885	121.293118769672
215	215	670.998901963267	524.888098129287	340.250058865729	132.113828436406
216	216	675.795394258409	525.578723969014	344.436185689945	147.81036507946
217	217	672.508044016932	525.071383195481	307.206801018116	171.223957032545
218	218	673.190719919183	520.769649074097	339.174382518301	113.835067897644
219	219	675.872646426367	526.702052676222	349.102456171749	146.249925383366
220	220	666.996351161629	527.88237994615	336.973395852911	153.738115470778
221	221	668.114871310179	524.963592598387	335.343886392256	122.385360325411
222	222	669.044108589454	522.002255003224	347.793613877471	100.443044281819
223	223	668.140743783408	520.734488425433	339.286627769746	123.928930220529
224	224	673.439052816981	521.66830979951	359.012169186289	122.896211179225
225	225	673.712112721619	523.035797112473	350.528446631855	146.482128538275
226	226	668.897698706737	529.003687242996	336.187034591797	139.905728021463
227	227	679.008134552772	521.5529626431	374.794375672328	136.558607628756
228	228	674.79620500221	528.253750870963	356.215519127168	160.014487537897
229	229	671.757738736232	521.93150851812	337.083754161532	134.950581146033
230	230	673.810493137953	523.644850760821	305.315851625154	126.597979999192
231	231	669.880601740922	522.565691653289	353.335105032079	139.393080065301
232	232	672.768259483756	521.207611910068	316.64301205582	142.895287187778
233	233	682.580849884627	522.381770914748	345.38707793405	148.1078869864
234	234	673.568150888205	524.436899723047	319.840289460824	154.150933029495
235	235	674.368732717123	524.000472944935	372.016890927505	132.561719746996
236	236	678.316622795079	525.657496380082	306.857202414388	114.562696769549
237	237	669.952572517539	517.126950187395	339.816784208533	125.07017763951
238	238	671.64373796306	525.833921380304	365.976738404134	139.882482884968
239	239	674.038508539128	529.332016390565	330.298798080977	125.445431258498
240	240	673.407833947374	520.014387741603	343.462186432001	146.954665353134
241	241	669.215069104141	523.737069343625	346.316823108969	138.406113681329
242	242	669.238861034005	520.441111183275	341.575534438942	134.648645244517
243	243	672.310537737476	526.913991217942	321.023667702646	136.019145899786
244	244	669.842612277887	526.165199206324	348.627795601884	143.8486984431
245	245	670.197409736666	518.528385992599	354.446939847871	124.944766233689
246	246	671.976900809509	521.048713067581	348.282691028196	141.877281327558
247	247	671.470299854285	520.395300709296	338.868180628132	144.263943898574
248	248	668.184337079129	524.879602727593	370.605198182546	132.980217426429
249	249	676.565670071101	518.944353183809	366.489609007574	160.124335587494
250	250	673.930061053974	522.297185842753	372.582160981769	152.566628368914
251	251	668.540281462052	522.850222164635	341.646550283075	154.787723745347
252	252	668.378807674202	523.986783035972	360.754338537961	139.426769786421
253	253	677.168941326076	526.503973071726	331.558464373888	141.114076929185
254	254	674.077600978113	519.466664152564	362.489013094812	124.10563594938
255	255	671.793463310891	520.034741306495	345.396493058977	113.539350889391
256	256	672.813774314015	518.828812381249	357.539204750442	116.281988979847
257	257	671.789608040802	517.177885335586	336.824024931801	133.790320851936
258	258	676.24486246837	519.743906702482	322.119741652271	143.595863390126
259	259	673.523841774754	521.082226164177	352.694501731483	139.221495131099
260	260	670.540219295428	521.583981889014	346.138583020246	128.5482715079
261	261	672.550086725571	528.570180587126	305.173193875598	112.053230761904
262	262	674.494076041509	525.095204570478	339.05510043047	132.476105094974
263	263	673.389503231625	523.549740101535	344.225695199725	126.79956295233
264	264	671.097594910098	524.685436410722	330.260921853118	138.277647680731
265	265	673.491532150932	523.573293786563	290.518839271256	152.766949988414
266	266	668.186587074568	520.142485134027	353.217104967558	131.716365973251
267	267	673.85566015445	518.39185566678	322.488925800595	144.219022981547
268	268	669.357886497718	518.392880195686	314.170751251106	145.481385561577
269	269	666.65448009358	526.090605262105	334.035899449127	141.097565410567
270	270	673.581962592275	524.586485133152	323.487635235242	122.674100733341
271	271	675.555829843334	520.364542408716	329.462412990731	131.392695879723
272	272	674.145993096617	525.149110194526	304.085604158967	110.228824119395
273	273	674.365598978465	523.815403415362	352.360021649246	109.412401075321
274	274	670.825728418845	521.03718006057	344.931979236333	112.26884411525
275	275	673.391283385241	519.998501759195	337.006375837698	138.094161307703
276	276	669.776058223958	519.690290798953	336.272637222296	154.679100276061
277	277	679.69247297402	520.566976122759	356.194883857131	97.157457990919
278	278	668.64312854505	520.638788953532	352.103337100046	97.328036042782
279	279	673.514274101075	524.193154142707	327.575797407355	152.841431880328
280	280	671.982813001488	524.535673688845	355.015133719054	126.666771015955
281	281	669.367696441827	526.895498106789	337.706743599729	134.549098579753
282	282	672.60092532046	519.616375393352	321.202823859117	112.935782987396
283	283	672.426503792379	522.575847286722	342.283839944385	113.112712366861
284	284	666.749837903213	518.524210525734	334.820118636496	120.881543355918
285	285	667.520777764671	522.300232604295	347.93021392494	124.466736003696
286	286	671.36753543606	518.641322307795	344.720137204078	128.202268149621
287	287	677.631984003796	525.3015941085	368.370228431559	109.270019296697
288	288	672.07302304108	521.666630614976	346.898974406272	127.939238957423
289	289	672.00227909232	521.278798626739	317.440979292959	119.358565966713
290	290	670.382873503859	529.507673106781	332.024424960426	142.447707253902
291	291	671.667751516723	524.173552777737	358.95726162367	146.805991344368
292	292	670.978075743033	522.739573948656	344.268940947261	148.009043527698
293	293	671.17710121271	521.532488616481	378.949845742803	129.558263225943
294	294	670.98144569766	530.737345059256	367.868498131971	139.778316071682
295	295	671.856744911785	522.929522659527	369.059574955538	146.697366852649
296	296	669.890072853818	523.144504683569	336.608908168319	143.803893401484
297	297	669.543342882697	517.273074073581	356.536160091258	140.451343919727
298	298	672.515948168853	521.898117243255	350.393983524233	106.741268002363
299	299	670.85497344875	524.196704916031	360.808669119322	145.726224271406
300	300	670.887646593011	519.029018467553	356.332748464962	136.637022117524
301	301	669.234741827692	521.638532705098	337.571425487975	102.2201165897
302	302	666.390398445466	521.436481787235	357.588372789905	100.059561090171
303	303	672.339690622384	524.358381492864	339.373702898754	105.98279547484
304	304	672.898486060362	529.578826324805	341.355546710214	135.692235005421
305	305	667.760320311949	524.823293439543	347.404829527684	163.657367163291
306	306	667.91153941823	519.385672960689	370.430339642981	108.739269118874
307	307	672.418329624526	525.039750950759	358.972503270755	110.607041944671
308	308	674.193437617971	526.399815906658	333.75780370415	114.722783127987
309	309	672.892016856608	515.087562137139	357.831453703212	130.013455134208
310	310	672.637559494347	521.570681004344	341.313085183987	87.2553798186491
311	311	670.48816147815	527.180949128073	332.999276732878	115.6161463015
312	312	673.991338496449	526.04004425438	377.792522105303	130.905095667002
313	313	672.312985777646	521.472090674844	352.857314514669	113.812074692929
314	314	670.733501670389	519.671603181893	323.005275418324	132.557886271596
315	315	675.993537697355	519.997847313677	353.029707861436	126.359250551774
316	316	672.158305547948	525.579861846462	336.420893159054	101.354323377719
317	317	672.991085529804	519.301416767186	332.813960928868	141.29887251609
318	318	671.265619944142	521.571020872877	329.254845874832	123.802238933111
319	319	678.254652284918	521.934047037133	347.395019045487	128.169281320896
320	320	674.78198943168	522.27769372964	344.03186883368	133.327392096564
321	321	675.930138532002	520.332493234722	312.099204561222	156.369584922259
322	322	669.4424971519	523.515472891562	364.354754673107	138.017848191262
323	323	670.142771319556	521.391859385436	380.233979689652	119.248282812123
324	324	672.816537864243	520.551933926803	359.094187199977	123.187048638734
325	325	668.195107640162	521.063743342531	341.511786765616	111.864316445752
326	326	671.655946302976	521.85714238695	339.886708459277	168.360421764926
327	327	665.255746461571	525.969095229871	323.707147327311	162.013336803818
328	328	667.337284303953	521.77096692801	316.21963554045	146.312597783445
329	329	672.691177971028	522.918797650242	335.05004270362	98.8722466216292
330	330	680.023326279831	519.889009539146	329.530936934582	115.098462154563
331	331	672.043178315938	526.341250438332	366.33593373721	145.574112225309
332	332	673.072168525573	522.339573643972	371.692579348209	144.867028392119
333	333	671.264503429935	522.498907617515	362.763829576217	138.008649570659
334	334	670.448615886718	526.105550145804	355.268355954107	158.680008512982
335	335	670.310402398217	526.167009247029	333.844886321864	118.266269242395
336	336	672.744785985014	518.469415686371	342.560229653977	116.178275492787
337	337	674.980674188802	521.950633843549	333.807982009042	133.160398396353
338	338	670.30893484858	522.730835210942	349.756825267454	133.786701246442
339	339	672.606053475731	526.764450802534	326.938942685101	146.744035351756
340	340	671.171474070491	524.423133124082	377.84059671509	141.262273414293
341	341	667.573728659938	522.998989696306	341.974284920893	103.802852753787
342	342	668.975976388832	521.183373699801	351.06281509079	133.616404814919
343	343	674.772434142213	526.413010081075	300.469776921773	134.494456353037
344	344	670.772531521412	522.673297568584	351.254485010561	137.838529406785
345	345	675.358112150862	521.493915880411	362.28185745853	134.562007558506
346	346	670.830153497847	521.751826710636	362.26659357104	99.0814433711188
347	347	666.962407408174	520.463764589708	340.291363884774	106.126824470625
348	348	675.704144899859	519.908403809091	348.317761702067	118.048051654949
349	349	673.634690899994	520.4246970156	360.399505696823	96.8157018533364
350	350	671.716450300253	521.881842440062	364.886662330476	138.840956887979
351	351	670.45922952212	526.847262068549	347.92230064768	111.699408817788
352	352	670.526828758298	523.458234917218	338.854754928658	136.257707431858
353	353	672.247612320832	525.034812766313	309.999707444717	100.408214159588
354	354	669.124673084116	519.996817123585	336.561896315881	127.988152243018
355	355	673.731592386553	523.662094583383	351.166059713774	137.832864600945
356	356	672.760678187848	521.63243624225	370.388023209724	134.462111846904
357	357	676.430602310532	525.097084623087	318.903651123208	134.390820448553
358	358	671.45215481611	515.308215872187	363.236574732876	149.264994332181
359	359	672.310124298883	522.097629377194	348.03933152789	136.550972638101
360	360	674.902414853794	526.624581247176	324.36160856117	139.306471574411
361	361	674.589259426415	523.688801555942	349.631700464139	132.53797976646
362	362	675.810459214666	521.214405975457	326.442073988363	151.855303399226
363	363	668.303323742682	523.840888764421	349.89306631811	151.337442016991
364	364	671.520159036143	525.798132852093	336.250572153181	111.333376156062
365	365	665.626647555386	523.763102172004	345.526956685588	132.7683796151
366	366	671.999776738095	520.977064315249	342.569864294497	162.096924033587
367	367	671.857725869968	523.386551878307	360.781140426021	156.207572672259
368	368	672.284291062613	521.245310416964	320.933032520162	128.0209216031
369	369	677.465006307187	521.256243852911	328.898573555371	117.826542424157
370	370	668.584257653976	523.739187490527	359.503263419933	158.368024282197
371	371	671.62206102229	523.726859815634	340.346737289517	100.724111670529
372	372	669.946538637457	519.685860389973	338.81253457236	106.552110110782
373	373	676.433873094504	521.764958439568	327.3652124754	123.709080340687
374	374	674.720440656695	523.59747033561	362.601470614984	133.454725522692
375	375	674.276774007793	521.987920025142	361.83794749055	123.244329724769
376	376	676.808105245542	521.010359895081	363.59834656834	151.757808622693
377	377	674.132042004121	522.237229605956	363.518097080316	132.186431688514
378	378	681.032908859325	521.385582338765	331.466788640065	109.272548663967
379	379	678.292106237699	520.202217881318	337.657308686943	121.994981047411
380	380	669.967098545809	518.570938321979	344.241543283279	129.072403698164
381	381	672.169409452932	521.918908451023	342.127318990847	163.876979299457
382	382	670.831247828282	522.041490112231	363.791750632367	138.714793968372
383	383	670.466159295266	518.821791344409	324.18945048732	135.05763252892
384	384	679.315814782242	527.995879375772	319.036864435056	144.440275497909
385	385	671.107556219342	520.966829927674	352.872615860519	116.311674722654
386	386	670.274943945044	524.005223073818	356.745463102882	147.320991057023
387	387	673.225149595589	523.972348224888	351.865134197601	136.881732919779
388	388	669.560791424461	525.058418498193	357.524823666805	113.699985202429
389	389	677.945550094073	524.826328513079	359.682261534782	135.112638386684
390	390	672.994813524678	526.778622367649	345.44211014701	150.20626825185
391	391	670.632843221254	523.871589337913	348.048018511037	144.864949603562
392	392	672.062582751841	525.684708175174	312.531034245252	132.926458657933
393	393	667.890695657676	527.106594391186	342.580615232472	145.769038789811
394	394	676.690133449483	525.58439909693	351.314480792838	143.0803476758
395	395	670.715979771072	520.861259016307	329.624480215614	133.594084868732
396	396	671.741267667933	525.803802267423	343.389339825855	122.312803870531
397	397	673.963488810837	521.091438163024	342.923030898097	160.472637476342
398	398	670.046906148827	523.303963469919	341.217840332204	102.250023262814
399	399	673.275321707859	519.197279903503	331.930735174015	112.698686487785
400	400	675.227915637578	526.31873595747	325.282183131101	107.938946395469
401	401	665.980628220252	518.343939635632	330.386314982941	117.872272658802
402	402	671.308107900733	524.353248754695	338.227790733512	123.404609638176
403	403	671.454269081655	519.99676548411	334.261501543557	157.863961585371
404	404	671.676886011425	525.552953778677	347.91556329442	136.716052868262
405	405	674.213087549146	524.952623815301	324.693700334877	127.595625155903
406	406	667.036461088355	521.517696038386	354.702739874627	153.186309274904
407	407	675.101153723607	521.152317294646	321.547505086506	135.044684227076
408	408	667.49170527106	519.594224524567	319.461235014145	131.352071368742
409	409	670.720344515176	520.562914497708	321.724993202783	121.862157105355
410	410	672.357550793281	526.825454749447	322.874677465998	129.449026801055
411	411	673.376474618374	522.483616949305	338.869587356094	111.030568129747
412	412	668.607475043059	525.811030507002	351.767662714046	128.128460497854
413	413	671.790273921055	522.555549984862	352.527095846939	144.904620422313
414	414	670.884757531913	524.073466951339	344.807996475483	156.085565877047
415	415	673.986662887172	519.515183164734	341.390011941532	108.415833930515
416	416	668.496721881574	524.804626530695	324.741290725832	106.803697813838
417	417	667.897558164488	528.883851313474	363.572044876149	149.535701734277
418	418	671.930494005684	517.33027917389	328.919213962495	97.0666522918735
419	419	672.108412134589	522.296025353312	342.173238814302	113.059543473005
420	420	668.303557680612	526.445257355323	327.589838544145	158.892054853216
421	421	674.704031239152	523.234413638977	381.954126430302	127.280844854426
422	422	667.336568849659	519.321547909756	350.02301768367	128.229272291795
423	423	667.609094381691	524.87323806275	375.717796042969	142.233456222558
424	424	669.925640360747	523.473321910213	337.198466950363	107.673914287763
425	425	666.309716777389	527.289657463642	364.543628642184	133.310745064576
426	426	669.038732500404	521.085002790735	348.368004733137	128.592842032956
427	427	671.020129809096	527.440895621234	326.55663809552	138.879246777001
428	428	670.837561367881	517.788824265026	336.408387076224	97.6657824351619
429	429	675.814766655826	522.168171403903	356.284954963439	109.99724902403
430	430	672.345950300682	525.890048119353	336.387650452683	115.069618721894
431	431	677.461485785473	524.152088188394	346.468325849358	126.10938518212
432	432	675.391875514229	524.598582633557	338.81006328676	120.248921358232
433	433	671.128947382585	520.140487873961	352.282685140114	150.809538518324
434	434	671.723480972756	522.172023467891	329.845789017479	132.441336524092
435	435	668.097499038788	530.080608350909	336.135087341747	114.589449988259
436	436	680.006829737168	521.751701258661	298.167551256152	140.002936442399
437	437	672.951673761121	520.487350653724	354.970361459863	110.02376544237
438	438	668.368677905284	528.103233247196	342.412092562808	131.994819883111
439	439	673.775606843938	517.525726381241	352.300748604381	122.315697279756
440	440	667.719203642679	520.052474341942	335.904021213936	140.331590053132
441	441	669.91143333088	520.437451397466	366.286345415453	139.776686662859
442	442	676.010035369685	527.974138193888	341.233023993891	148.185742048513
443	443	675.664434969215	525.375090239984	303.888483411311	130.387862227556
444	444	669.76860917296	523.969710430919	318.802548391418	128.829347193483
445	445	670.392153637658	525.319596767347	371.613619204922	145.825235572431
446	446	667.920457522	522.162509880702	320.36088577107	112.435240569732
447	447	675.592702569632	523.414119546406	375.122207399052	120.835863637776
448	448	673.156592447295	523.883834420279	328.366097104904	131.761686452812
449	449	675.802409465369	523.571763618478	350.924025321665	146.265208819239
450	450	672.003031713098	521.36434702903	359.383001430911	115.495070344991
451	451	672.687656579611	521.851929204414	340.41695939039	131.259203830262
452	452	676.694915278643	523.920293944806	349.338697666229	128.416353081607
453	453	677.677882149025	519.64771871081	369.394154702115	160.156273128989
454	454	670.697485007511	522.57836549188	334.382413997028	150.489473108085
455	455	670.402270974065	523.651544052769	330.201632705143	127.243416603537
456	456	674.220710017428	517.496486974506	350.494467177019	142.345731593754
457	457	664.855192781721	522.560395116492	347.144815789288	121.07768960731
458	458	665.038734694905	525.104724779112	345.348927081087	127.04455431721
459	459	671.514886248434	525.275947656613	331.426646413307	116.973563448908
460	460	673.851450137321	516.265608292499	382.47963526036	133.450723448043
461	461	667.827732305674	515.790241432151	346.946450400128	118.533412450791
462	462	667.60719446147	524.796063061609	325.04937604765	122.18570927389
463	463	671.088194598917	522.884316448125	333.815088512594	134.55406137233
464	464	672.837095944705	523.300190579534	335.681605816171	133.121511384186
465	465	673.059474101898	526.810834411276	334.73579051913	129.041052772359
466	466	669.046421837555	526.449231393457	370.017748364373	132.13254042997
467	467	669.613940739742	519.148012909862	336.648087472436	114.996383063912
468	468	676.778126946137	524.591508620591	332.254822000377	139.834363165821
469	469	671.707457915325	526.577195872547	342.990637066665	147.475605178016
470	470	667.660170543021	520.167532930966	351.307430080565	116.416378399127
471	471	672.936045532935	522.91582052021	372.432530625638	134.983389055917
472	472	669.428427713787	521.881373651586	345.601631794276	123.932634094431
473	473	673.708931319346	529.562602055287	357.251489105027	141.733022944892
474	474	678.777268155345	519.536525321538	326.477894265065	118.086822572589
475	475	670.162168500679	523.118880099677	352.855152566413	125.13314686754
476	476	668.395709225098	520.911059703592	327.808586041586	121.544747874975
477	477	671.394883391527	529.512661978427	336.153262520432	149.793447001314
478	478	671.836745971242	518.389258876002	350.948076243088	113.552799461259
479	479	675.982036089909	518.671254800914	358.508811138146	121.818546870857
480	480	676.595255162739	523.563425258261	338.159168935192	124.873170881471
481	481	668.355780831624	524.308195969475	343.005991557259	126.913885252769
482	482	674.287886001366	525.673232769392	348.098247040429	120.263268463675
483	483	675.193301641365	521.93207691075	341.704591414297	137.926004947826
484	484	668.892743498171	526.942188116436	335.620016038132	156.465608914441
485	485	673.497987000621	527.193154134105	373.768954366809	135.624020295181
486	486	670.558477059969	526.359256873445	337.172441507308	118.340804235679
487	487	671.838927656267	525.791299631207	390.631192840727	121.051129139448
488	488	662.79949621938	520.314954017291	334.345744131238	153.748441922385
489	489	672.542498959295	524.673851302695	355.400768610342	125.721067206341
490	490	668.733928408076	519.474969560813	327.268279202778	139.92237432108
491	491	674.864695819527	524.115879715063	349.93349422326	113.442742043525
492	492	665.377789183055	525.373763535687	393.079164584265	131.213085478921
493	493	674.822717984045	523.03905422099	328.149063695965	138.491679995266
494	494	675.991566769393	517.662265302405	345.51685951878	106.497076696904
495	495	670.206142379256	524.67868937636	341.048320630406	117.520518943625
496	496	674.407342401519	526.59802509059	352.731931363351	158.781579526804
497	497	668.17540028888	526.246085732582	316.076315689964	142.821832388837
498	498	671.388027169416	528.208457996825	302.36174697088	122.461405409512
499	499	671.096169493717	522.871858190683	319.567909568185	148.031735577033
500	500	674.042143914317	526.75806027976	339.129102122945	155.348870648155
501	501	679.16475102835	521.426790422062	336.508638867491	126.545080318342
502	502	672.369416760736	522.535629192265	337.984560076042	99.3442429460553
503	503	676.866960224516	524.349332257721	369.20515455311	129.327956286817
504	504	668.635052843172	521.827844146589	340.217328068403	146.901835529167
505	505	672.456101981515	521.093391683259	348.908886847621	139.941014238341
506	506	674.324859745138	523.994283975102	340.502512377962	129.190726061436
507	507	671.080097782192	523.744442074677	344.278235484978	101.805750057584
508	508	670.268156054858	521.561866659968	316.024137556697	140.066524500983
509	509	670.531779898294	522.065209530107	360.395255984335	149.356718746282
510	510	676.324179521532	524.653882476736	357.977591708674	138.525620729674
511	511	670.938408169601	521.215285182961	311.868862063872	142.307232077507
512	512	670.040995019325	527.056457091481	337.197541475757	154.494063699151
513	513	673.504328113526	524.37128943106	338.221639239177	139.937625886191
514	514	671.71239251565	527.186170564117	337.830309719238	136.530809535283
515	515	673.593351700384	524.000932934978	357.991454157877	139.943857194891
516	516	673.233632600453	526.712337492199	330.425493828584	148.435501672481
517	517	673.614535568894	521.220665157144	329.48600828739	141.724274176874
518	518	673.482762326617	526.474848896942	338.944634227156	158.776382840028
519	519	669.789875923159	524.039652742417	361.671309859126	159.508122641081
520	520	671.128197416475	520.439049973336	367.426404454134	127.153601200599
521	521	669.106722599554	520.812882380633	331.706249460341	133.023639280354
522	522	669.85686627927	521.932931297445	349.413592529585	121.148263765459
523	523	670.761003190305	527.121588991722	336.631079336233	137.259301198386
524	524	669.313116726702	521.619842998948	355.003088547887	103.181155699695
525	525	669.087445370488	519.936379535312	334.199925806533	126.793253820391
526	526	675.529505675268	527.485865886287	330.076353687123	130.472490587987
527	527	669.736995922887	526.709598771777	360.262538109035	121.138216128613
528	528	673.427030094252	519.377544536073	362.711951668057	144.402599061504
529	529	670.973736088357	519.580697699075	326.463604249763	132.825923578717
530	530	678.994405077573	524.029760216438	360.885838474179	131.103065196873
531	531	673.772178946937	520.795582723864	347.19638084811	119.463521404004
532	532	677.139899161807	522.10545773226	315.945534304275	125.549612118326
533	533	670.244006797345	522.074050411719	327.593886085885	145.134773297533
534	534	672.53509733413	522.790978109996	361.092911040728	149.941693182274
535	535	673.430723797526	531.050692856393	367.110613592897	110.781738534381
536	536	676.254764020937	522.899378172803	313.017226445433	131.758835590585
537	537	675.185098830715	524.318162486232	360.594503862733	128.21424508166
538	538	667.690790602709	522.640861053036	359.574416660847	134.07145325348
539	539	670.205828074734	518.477063513562	352.107602696532	144.312318969868
540	540	673.988456811635	522.669159281155	318.877383814758	100.743660198285
541	541	672.011279123214	520.888653719123	357.68805486495	111.085593839264
542	542	668.13299533217	526.127230926531	357.7514518791	128.332046842146
543	543	671.614343354311	521.80172434421	346.402137813123	132.608564155284
544	544	669.276997740609	521.619842406497	342.0860790737	146.034990542664
545	545	668.983339933635	524.159590726791	385.796048450094	146.485392540462
546	546	670.629494804642	524.113475601861	330.110328303182	128.94956898941
547	547	678.950011053515	522.046791196525	343.570931570418	157.371149727715
548	548	674.332689694016	517.271178263931	357.715979650545	138.221559883493
549	549	668.050276888456	527.180871696031	355.213731727721	128.771903493666
550	550	672.616504531051	527.414258489268	329.460074149728	156.019825826064
551	551	667.066351705843	520.773457103856	355.06292728086	136.660813906514
552	552	665.961551507575	522.280596322964	312.626342836352	103.581257003728
553	553	674.082308226064	522.997650096995	352.179313667693	140.321504797129
554	554	672.234538692752	519.426087624299	349.261851396957	126.852002715914
555	555	676.268868617501	518.093615896965	333.125975802498	121.752802522656
556	556	674.174747323115	524.755370169562	339.996185571903	122.765364319775
557	557	671.276101060357	527.550513846164	331.375426234732	139.765611870443
558	558	668.219300123318	522.109322779866	363.545974767054	167.912506286972
559	559	669.842414914213	525.922374034298	335.11670404552	146.478631700563
560	560	670.691347935297	526.978237614079	379.614282364461	81.7606118838674
561	561	666.227239430372	522.790799535555	330.248657719587	124.194853388258
562	562	671.171750590287	521.315932112575	349.790197103447	142.086277415688
563	563	672.016138587132	524.007987335814	372.454709578914	152.228769382918
564	564	669.864630235457	525.555260648356	364.896924617739	111.09976922432
565	565	672.380122523717	524.793311909008	335.292735295362	113.276928208466
566	566	671.843116446172	521.970659630748	370.502243545142	163.270981602989
567	567	674.273162647144	523.300528652082	352.250562725421	146.687395187335
568	568	669.60425481985	528.131278352681	357.457434489857	115.328879894621
569	569	671.830669358295	519.474139077983	337.873238351646	165.5199617651
570	570	667.36375205451	522.269422093074	368.695793497193	151.225061990036
571	571	675.767457490695	525.242344454535	310.496790859993	133.977390257752
572	572	675.287661142132	520.230263961377	335.429691532951	116.563973727979
573	573	675.32007192051	530.876180751666	352.854558436544	151.723843371738
574	574	678.038946968418	520.643216325722	323.36446450629	147.5161200743
575	575	672.170811619017	522.168566957387	315.833989790211	124.832887993894
576	576	674.242791516669	524.161676000498	325.334408267648	137.815205502708
577	577	669.822374013664	519.368498989605	347.89434713996	137.518782390149
578	578	680.079342395145	524.560879432655	342.170657682583	126.131760402633
579	579	672.020326400626	527.349309951472	333.279621986662	130.562038620712
580	580	671.424713368588	520.115854220151	375.687995792976	107.176827483546
581	581	672.717396558334	521.062787001979	348.34104206524	189.594137024545
582	582	671.254259929696	523.032800886707	335.942841499039	89.0935600640108
583	583	672.606615494705	522.157658226474	338.957924943459	114.996582330466
584	584	671.790488522343	522.82049954224	375.356777633842	142.014864866451
585	585	670.603993037024	523.42074298254	335.639382315488	134.049958008863
586	586	673.200092194214	522.306867458502	353.094816381496	137.71308955966
587	587	674.500888052764	519.611425140048	319.654289842182	125.714644706676
588	588	671.074259897708	524.647377305832	339.198045213021	115.314984232996
589	589	671.672832062071	524.931627922582	320.709044925103	117.692467919998
590	590	672.279520768439	523.393009709299	327.703468603999	162.564975646533
591	591	673.473339163256	523.851730458926	356.3961155215	105.405372328568
592	592	672.642137741074	518.538859928933	327.409312651967	140.725341918427
593	593	669.955079591178	523.613487614216	353.55975260552	122.701622058994
594	594	668.989378449324	525.018870534777	371.293295044294	146.233560323459
595	595	674.490909744324	524.309238805095	325.824347152999	105.853596331599
596	596	676.203876997519	520.969307727621	336.566914954436	126.765520168819
597	597	665.618922543723	528.758371077629	334.505968605915	144.878349489119
598	598	675.187327004504	528.202262888238	364.068238698796	116.918316308909
599	599	669.678101030415	521.645376845515	346.652147176355	134.138951777484
600	600	672.956268838182	516.047617434817	329.900116371882	131.035764720127
601	601	673.175256344158	526.338546694853	335.585377334227	115.062549453665
602	602	677.496992113436	522.168764074255	342.425851192367	145.622369563312
603	603	671.297028401793	520.376831489321	325.932342388501	118.368473307646
604	604	676.624359658635	517.892944537672	360.111209870192	141.098830622268
605	605	673.021446118562	523.157742389451	350.79437399303	112.15754573723
606	606	674.989558099788	524.629929418498	352.314945599372	135.625565540295
607	607	671.326007541206	519.924320224048	350.853801845954	133.537533531226
608	608	671.776537311166	522.583270437922	343.516766178321	153.110416211714
609	609	666.476066296231	521.58126702915	350.647381927808	138.558209881483
610	610	669.42542982906	522.905062786189	339.311500956338	125.454707239311
611	611	672.775596332929	518.696653358179	327.407401816232	135.689313763976
612	612	674.169651101491	521.654293373467	351.194615509538	108.346338996316
613	613	674.034126350714	529.428003484368	338.890608400508	131.850896303474
614	614	674.491149850322	522.115401945908	346.07014407282	160.927291482688
615	615	673.714094062576	523.160913770832	356.437683223803	145.050226682581
616	616	671.615867254844	524.591627199395	348.425096639644	121.45062963524
617	617	675.751846181806	522.184395414331	344.716500257963	142.030412325389
618	618	668.811477942131	522.011385630385	329.146790797744	104.158552565251
619	619	673.97058544711	525.326825647391	384.592532715812	145.384927029035
620	620	675.74187250736	525.306254222115	376.563613513141	144.11615460223
621	621	674.05437743384	520.500949613509	345.610710847306	124.942463793745
622	622	662.046977332335	522.777275538144	357.810738354245	129.80283724795
623	623	668.485510903506	524.463935011616	357.099756492232	156.030900501483
624	624	672.268289560959	522.955807756982	303.013461738131	121.907184903375
625	625	675.76690791705	517.328339960059	357.094679801518	149.970214113331
626	626	672.259443985235	521.02176259143	328.610752460169	144.314955937467
627	627	678.535835113841	523.517793987442	319.891714077392	115.397366756374
628	628	674.301272744767	517.908674251272	353.37001361946	110.740907087327
629	629	672.382292789649	521.565886442004	340.962257490097	108.886105267359
630	630	674.31317018473	520.651504522559	324.760138483015	143.902673789123
631	631	666.246879129333	521.19407422126	358.456683126069	135.364559855738
632	632	674.733271685578	522.502303194437	340.828405132317	99.6761938756346
633	633	672.634528375408	529.122356980774	391.422385430574	112.451632005945
634	634	671.756677587203	521.597828921473	363.318772262359	109.650648228609
635	635	675.609407708681	521.255094679036	364.760524102986	119.365735564929
636	636	673.552876962497	526.921166413772	373.883054355927	135.902271625334
637	637	677.081161180909	522.088213715622	343.888991514198	129.174033075715
638	638	673.310126604995	522.559498646257	337.767012724798	143.724735680861
639	639	672.820580235254	521.063829659185	343.244611023465	122.91544949827
640	640	672.080925244565	523.447907643884	341.08746184513	142.610460686621
641	641	674.204868512321	523.239994143327	353.676184764366	128.572481401416
642	642	675.157036597385	524.450976359936	341.210479141353	122.044824232801
643	643	673.640040082165	526.082008423842	342.377695438565	156.065165199589
644	644	668.929661584587	523.469137753133	348.17386147603	124.80449292205
645	645	671.702399561052	526.941030577994	308.405974312728	111.796877585851
646	646	666.801116274281	526.877623053136	344.768429137526	113.63651354532
647	647	671.811062427806	517.786146587477	375.320954526827	127.770646418473
648	648	670.121737390834	516.688172277425	339.347195035817	104.740004216386
649	649	672.0353603162	523.807652724836	342.183630696292	119.806365178767
650	650	666.608825892143	520.63689151196	338.105798618551	116.468350017575
651	651	672.436469182987	522.86298516898	336.308385186815	162.608102878743
652	652	673.284876656122	528.934888828373	376.797751521416	134.683428272815
653	653	668.558586318697	525.140698886948	334.965786033752	119.72092739938
654	654	670.989080238141	525.509028877623	346.477266715077	133.960914030445
655	655	672.251524816198	519.933247883189	331.117819234839	131.082158807039
656	656	669.505966033383	522.886764109182	351.576523753153	123.888451065216
657	657	670.423025201929	522.98192459673	352.121637665556	124.575414822816
658	658	679.696726097452	521.164345432446	374.204711843332	144.162169079209
659	659	669.515881636201	524.322961687964	315.185636863662	162.759305228034
660	660	670.127376162422	521.631000069679	350.23124994721	145.049164848484
661	661	674.559344259798	521.085897308628	361.481583181507	116.684488218305
662	662	673.946128565886	521.246055627563	322.575194740192	147.339715133119
663	663	674.886282585322	519.830550853248	353.723911670263	115.50198185805
664	664	666.368563053844	523.858015665669	329.611408388926	137.15557193961
665	665	677.692028926861	518.098194790584	310.362121817172	119.397747230156
666	666	668.105392239323	524.11107536067	340.978027895554	163.825861571551
667	667	672.353737463177	521.338609135029	340.981201589173	128.644094153282
668	668	665.687603582494	523.52376084996	364.347926598319	102.008131500775
669	669	674.522082460725	520.811994577838	351.504832721593	175.230833900316
670	670	671.472716565651	527.93520716143	355.409407748752	117.581324205291
671	671	666.979717130746	521.557908477565	362.39010754385	112.641669971969
672	672	667.452578259691	529.013438911899	363.717068582502	85.9701188488079
673	673	676.831388296465	522.048505881906	372.81641954253	126.13900087366
674	674	673.99800239899	524.523650782323	347.143666012712	125.224010126956
675	675	671.947400719532	522.446554391062	336.918103138144	118.72788254714
676	676	674.263132093302	521.649980813041	344.230935856193	121.255092336413
677	677	669.585184109277	527.515284713438	336.61981058051	126.884283769398
678	678	670.56967748096	522.905092118826	368.471464391553	130.097035964405
679	679	674.055257954379	517.700649184639	345.663844690598	132.652166305686
680	680	673.046031103047	529.767527257466	327.516411511283	142.984376509683
681	681	671.482327495619	523.307035950134	352.972266416987	136.815666648457
682	682	672.35282842132	518.499271709616	364.303754748839	129.086536128558
683	683	670.257743411842	526.252645962644	415.320381670276	115.543352320799
684	684	668.187299047711	522.750602281765	308.771879696618	114.863014172539
685	685	674.475400990109	519.25185754134	380.615946424638	163.605299502735
686	686	668.641890748443	522.36646624784	348.97765433546	112.702544945329
687	687	670.663172596315	522.939160717613	350.641545623188	166.278864402835
688	688	672.920391673666	523.033495049629	350.745153669607	142.718723945484
689	689	677.59791026742	518.550347782532	331.823666333602	138.885741340152
690	690	669.630299868592	520.19301958278	347.024849639366	155.088695879611
691	691	669.655912546628	520.88281975725	332.34171839636	147.2469486295
692	692	676.772014284383	523.868936318184	355.156156568193	119.167637005622
693	693	673.34845885923	522.084037591327	385.999115661205	172.256666661538
694	694	670.647412661185	522.114030844521	339.466612961196	152.662351095493
695	695	665.659332252724	528.171232259412	348.970403083551	136.295707129909
696	696	673.699373691334	524.037933000377	344.026763806727	124.347526172519
697	697	673.447000629612	525.951125581564	352.303945889649	137.90601101843
698	698	670.330014411948	528.421374856838	341.911213986537	125.758188936491
699	699	674.113270874718	523.626684265141	356.302481153289	139.642387186705
700	700	673.788834504411	523.985221638457	354.762768881872	111.764247095591
701	701	672.250917020359	521.814518547626	359.21680923581	132.524455067291
702	702	667.852027569561	525.97607340194	326.820984202222	117.074221499324
703	703	673.569214775403	524.185536920539	320.487065487199	121.196935286364
704	704	668.563203623668	524.20826574652	351.869130100473	139.532602313294
705	705	669.546706192186	525.100346518948	337.547267312978	110.678397091862
706	706	670.274715191699	519.015484085781	322.868460974309	120.489623513786
707	707	670.975795280852	524.963160430378	350.754435755084	146.264269465755
708	708	674.155960881814	523.55816114443	347.453544074009	123.341107721055
709	709	670.600209130715	525.402245503807	354.330882321044	103.4728679431
710	710	673.592031724737	523.260165239047	328.0787730262	108.799464380777
711	711	671.512148374874	522.226397434633	367.13860489513	106.289337339745
712	712	671.804647172218	516.9311024383	386.710470325372	132.685824454205
713	713	672.190475870707	520.32149526412	390.463782478162	158.76099127096
714	714	672.679011329124	515.96070524498	351.208659066325	130.273027530993
715	715	665.39955319296	527.514925958202	367.634253093008	103.497837855444
716	716	671.854001824632	521.882322557568	325.876698687806	125.852986960143
717	717	669.401352897692	520.857765703781	363.897934742763	133.907559551583
718	718	675.416018660719	523.355771849831	340.006793062234	125.012071675689
719	719	674.060144179648	521.269531951772	326.784447954887	100.568682771321
720	720	673.79148561321	525.609628296359	342.554185388628	131.091285171389
721	721	678.037936161527	528.690138716486	382.206912849993	131.594387874371
722	722	668.66060814098	524.160691426429	353.351732589686	160.503207136999
723	723	669.02734775658	528.125766511774	333.516845654089	157.160589951306
724	724	667.886098415889	522.362705563223	362.264182926557	130.24929757746
725	725	670.720212227255	524.733528047556	374.09850630226	127.918309590957
726	726	669.332064143108	524.007960377996	341.683551462246	158.087959222292
727	727	673.132862972378	520.497807007766	361.225997445607	120.511671937923
728	728	672.17892505925	517.963234030141	363.894085073494	115.648173172171
729	729	663.050637625412	523.413020355481	319.423475245229	101.842048842826
730	730	670.608196395407	522.720748524963	375.324935482393	102.739482807496
731	731	673.666978365352	523.011010973663	356.742400047878	153.828473191132
732	732	671.538975181143	519.224551079167	344.65415997869	135.515116015778
733	733	670.757150725146	524.951644423957	337.207600630898	124.462245459745
734	734	673.772386649219	524.757764020145	363.397793142795	130.348365400741
735	735	669.513427143268	520.935881188664	369.777709107617	138.508005921415
736	736	667.855054616035	522.700425222991	338.146789476455	141.690840449397
737	737	672.941959317658	531.181400369414	341.313492411047	143.897876626713
738	738	673.193729348499	525.07083153798	320.171312674734	116.125792225889
739	739	676.394540365046	522.494771581681	360.250211294912	128.755018479334
740	740	671.780091395358	523.475685872445	384.619598323571	124.045626069974
741	741	675.551691228749	521.052442258107	343.397492749674	132.350255401661
742	742	675.917726115593	523.952320661558	328.272935992207	104.483950345171
743	743	669.350511770585	519.4604626898	364.300384601999	147.455119124751
744	744	668.203993924277	527.71282249762	357.546033522523	125.281059818944
745	745	678.326577967988	523.87182699057	368.084334304057	123.365010008448
746	746	671.979105015543	521.137085346463	357.829482282666	112.205423207508
747	747	670.724067439349	518.690003195074	355.149968462433	120.078870373801
748	748	676.191155436199	525.813293368003	344.25170010763	109.70439587742
749	749	672.964101726111	522.848632731129	358.475207982252	123.001156756297
750	750	670.075745565027	527.994691355178	356.90779908928	124.522697074594
751	751	668.130918880795	521.858295026639	313.46454467509	105.762601188528
752	752	677.86124573425	519.534553295039	340.356671413286	128.482595908365
753	753	673.034180818483	516.251848755236	357.073777010941	156.84955825125
754	754	667.639120294431	521.185801144019	336.787668448757	141.908365129721
755	755	671.62490185578	521.206197116742	341.730399828834	146.069344132943
756	756	675.334099795913	521.013132451843	348.351621760591	111.139752505791
757	757	671.657386529151	526.072915094444	339.334748955493	146.659151473045
758	758	675.05769558642	521.628352942184	314.802906213895	123.602365095783
759	759	669.348101240568	522.738558774575	328.291238054929	157.311956448355
760	760	678.257147026564	523.821597774527	324.628205487201	132.189864268376
761	761	675.740703630857	521.949135178895	325.711078452404	138.459194598046
762	762	671.851252557926	525.685333444096	370.399548735553	120.05689863464
763	763	674.240911728554	523.328172103163	342.006605418728	122.722294380494
764	764	676.32174770887	522.174906638333	335.876976609312	147.147853879122
765	765	673.225050378119	523.369045610159	342.245855047477	80.2220695671324
766	766	671.537960030145	524.982529968604	341.669656316246	130.19508741796
767	767	674.520588479262	520.554362960718	336.790865854574	116.209442461436
768	768	670.041765668971	523.938442879052	350.224867969749	109.852220437628
769	769	671.715466072826	521.038471984519	378.43526086025	140.813887082045
770	770	667.960280864499	526.769495151236	356.867960546119	101.42535869243
771	771	665.802645047121	525.579878814385	366.343177310227	109.775861451117
772	772	670.999509648307	521.362558869642	376.796042770249	123.92255435075
773	773	668.891273773999	521.868480950217	356.68674843577	132.901588504505
774	774	672.97142468364	523.612226449987	335.164091336359	115.930878050816
775	775	678.537731848227	522.182056587088	374.603309476163	118.621544092406
776	776	672.006944569226	525.234348222353	364.119576432044	145.865663832805
777	777	669.989835629562	525.462980803902	344.72435269083	122.590144820652
778	778	669.124123113941	521.262322919317	357.788707677896	105.41527128971
779	779	669.020652065512	523.456955582729	344.031990511043	137.083663786951
780	780	673.673809681975	522.919100569546	319.740385144675	115.803292657822
781	781	667.695674703963	528.203546997961	328.451408612276	113.358837543638
782	782	674.305499381742	517.175041416925	345.609121835144	125.330120740234
783	783	672.036434411998	524.003655766251	353.878270800975	133.578523955999
784	784	668.057896646744	525.421874376079	328.249537433417	139.486757841969
785	785	670.972242508045	526.506479708745	342.15066331062	134.691639705486
786	786	676.268126227397	526.250578225118	317.667549353226	134.332333021259
787	787	676.158861950927	524.042271859046	325.764610368997	110.259007434635
788	788	669.251901651685	520.938149637064	367.245339276104	118.165227286341
789	789	674.914531216437	521.300138243971	347.463845351937	134.375814914756
790	790	672.736688441223	523.287678634079	365.875917355037	101.455839046294
791	791	678.215622334382	518.750136732872	356.074527513308	113.398972253108
792	792	669.494093710053	524.593896592705	365.483943106232	154.828167355672
793	793	672.534708833324	522.013175414409	380.644789334562	126.03577567148
794	794	673.847298378674	525.486755274146	346.435906924078	113.487257457554
795	795	665.320858373454	518.092496542959	339.641578605004	124.431070552952
796	796	671.965784823459	523.274162420907	332.173757630516	123.281599573088
797	797	665.731316938453	525.372807098134	357.04885487701	103.554715800341
798	798	672.770312075735	518.684496105854	319.8971944148	137.769871858706
799	799	676.567831081384	526.304908178269	338.815838983028	175.023250901437
800	800	676.46187688149	522.708744984477	323.705510723909	141.233772925333
801	801	674.212658546375	522.840357983748	307.005542209475	117.515823712884
802	802	672.672812778817	524.843388025368	352.533112021678	163.871420023908
803	803	674.549132021518	521.866692625589	337.851418376214	121.976584449652
804	804	671.327031235916	526.604856309687	338.996959015386	130.937620358288
805	805	675.731076400498	521.867033425966	324.332995680132	134.578688145441
806	806	673.95244796819	523.510597785824	303.277014998231	153.640134681711
807	807	673.516416919434	523.259051917366	369.168636824675	152.501309879452
808	808	672.38225331231	522.010464053998	349.750740945983	125.406712638777
809	809	674.127675110688	519.518008782575	341.687513252587	103.518679214948
810	810	669.308992634958	522.01936531158	317.357880388248	135.754029987509
811	811	671.586033099113	521.822810953985	354.134497844158	95.3770375769293
812	812	670.538028173868	520.082613361743	384.498454038692	92.5370765661851
813	813	671.531262520633	531.118030721121	349.469452888755	121.157115076395
814	814	672.084583116329	525.697802432005	340.718518581728	155.323232391731
815	815	674.320448104647	527.572226100583	370.4198729741	135.153260975993
816	816	674.262964045972	522.110602214535	309.485300654659	140.173296712594
817	817	674.625442376612	520.139254538909	326.074633956602	141.676159600813
818	818	666.961627455382	521.217248167022	368.099193013716	153.236771058336
819	819	669.646729317911	518.515616266207	328.504710337225	134.09932094121
820	820	679.416726225967	524.392310210856	355.488042003652	153.383046321251
821	821	667.206093355992	521.012946590436	337.906467462686	157.019372047062
822	822	671.414551980418	525.112190700881	356.663774293589	124.162012459289
823	823	674.465203018869	525.80312929126	360.899709754145	140.12390783715
824	824	668.744429145296	522.872013207605	326.700852181057	143.552612216957
825	825	671.670355096601	523.11040516144	362.425406483555	135.607744974749
826	826	675.248233757767	519.239256612408	328.355673032493	124.156337516583
827	827	667.176568786248	522.446387954098	342.116911639161	147.732801956267
828	828	673.174665206237	524.744565167767	364.949725170998	131.356452783496
829	829	675.264570965423	518.976468968702	323.988412614575	123.179041730026
830	830	667.397798353459	522.961721290251	349.258845255232	111.305476389158
831	831	670.153174565504	519.340612593941	345.440071540904	124.48196810181
832	832	670.667435720724	519.235776711213	345.272684872087	119.467950257511
833	833	673.969285647615	524.524542180781	329.619084471283	139.765790881527
834	834	673.399056111376	524.298362644555	333.711911784249	131.563092023014
835	835	670.64399249244	521.907903611233	336.585466859815	131.644353214839
836	836	671.658506881028	526.553262665598	362.736559575224	123.630033453405
837	837	669.803073999685	524.516135736179	367.643107600076	120.424963320342
838	838	667.083746021257	526.220144855112	357.979225194395	132.154538082301
839	839	671.942823682958	525.189666925233	356.543125624209	164.484357454798
840	840	670.709914389478	519.793487024249	348.134071844452	146.085259007764
841	841	669.475813912014	523.752971114221	341.027164710996	143.13228975287
842	842	669.683401018035	522.430295423652	365.086980430451	120.837553513561
843	843	671.341941739708	521.495662291868	347.456587541021	121.462752526807
844	844	671.013784455573	525.005000423994	325.05407596466	144.191569644175
845	845	670.114813716871	521.292493713287	329.346019063504	136.633705431012
846	846	674.669659927158	523.228169997268	350.186704483316	159.987214737449
847	847	670.769965627801	522.713574071438	339.140165711987	133.267255620353
848	848	678.311034911857	525.698750156813	377.183911865616	139.508088007767
849	849	667.233795331335	525.772378097793	344.435092762862	133.926666954659
850	850	674.842874719913	520.967850935519	349.847398035626	97.4745103655143
851	851	672.885030936373	523.668363070251	317.936968772649	141.619784189416
852	852	675.44965665262	521.275504968122	340.068071509536	129.307548389773
853	853	674.045206820568	526.543246853771	360.512601547981	112.943517566468
854	854	669.754225819202	522.2538509262	363.149268643462	136.236550623169
855	855	668.245832265848	524.93136093732	356.522780416388	125.508581273055
856	856	677.369097229016	521.739152273462	361.36600036529	124.219232538071
857	857	672.569134788731	521.258148381512	351.390808008118	119.071391308202
858	858	673.496043298473	523.585998356382	333.032606453029	130.213628530248
859	859	671.514785772027	520.994094443699	340.377780250668	123.444934641866
860	860	674.905343602954	521.297185799321	351.732610244611	161.978712820708
861	861	666.689935117337	523.477868734274	336.535300512038	115.244591931733
862	862	669.889986356764	528.145382228174	338.724506017339	169.696560312146
863	863	671.147885393401	522.898402034279	321.801048187012	124.777296948115
864	864	670.725856389968	523.074038529997	360.503463551129	117.619960122131
865	865	671.985648272497	522.018468965987	349.171335472115	135.982204429067
866	866	669.911355667205	524.106450955465	369.338535529801	136.092892200938
867	867	669.523080253391	518.756874078907	337.292069943911	137.272662466296
868	868	670.798088968435	526.056040410826	342.75386878934	151.2455266339
869	869	674.057759779635	521.200514880887	353.865061354863	124.63657018508
870	870	668.932505516237	519.883509544779	362.137960753188	125.461482508876
871	871	673.673146131543	522.566922766786	350.541115181519	137.308650536155
872	872	671.600618526493	524.706737780865	358.689962439714	101.236782773288
873	873	669.683702615147	519.523251347426	349.346422928043	156.173375183614
874	874	672.293682345161	518.461501042254	324.830909508746	149.408116874024
875	875	671.966671028282	525.359365068808	338.468542156174	156.939823692424
876	876	669.276780526194	519.896607300172	340.555616030072	108.432111718829
877	877	671.15158432165	521.419632266379	344.220536061201	146.940837965802
878	878	673.155231945206	526.601987536726	346.009199910546	109.498650824557
879	879	672.9767466003	518.921908940981	358.656937341784	125.612176811332
880	880	670.703402071646	523.591739374517	360.082073930599	127.576307588673
881	881	670.3703002736	521.649393901558	358.742552508995	162.677802416423
882	882	677.37730494546	526.988023487629	339.28653547597	138.634381145741
883	883	672.654670037397	521.106086211754	368.16058700519	117.958256060659
884	884	672.048148920867	523.289182003636	328.47799175382	119.923803189612
885	885	667.451650926597	523.307047751071	364.517796324067	112.967186919067
886	886	670.560523174519	521.508426779343	316.63785741382	154.611020499011
887	887	669.574904231331	519.020270527936	350.900294391364	145.449851561854
888	888	670.252712222136	527.387742909955	352.403575220691	114.252177439325
889	889	664.509506599018	522.469690341164	300.922658994109	127.49559113099
890	890	676.873117714741	523.357644618208	338.785716822859	121.996061494827
891	891	668.013342977099	520.197519963273	369.438796289872	130.627790170365
892	892	671.03891701883	522.148979237466	339.997351111458	92.6109737453528
893	893	677.329307302193	517.092873170361	354.583306594609	163.705985221965
894	894	670.265743655636	527.850023765401	339.578301230216	143.874224318977
895	895	668.787392490721	515.719374620721	305.250021192196	114.581792380915
896	896	671.392801269649	520.198088581322	368.387158576941	128.542331350018
897	897	671.345328641387	524.327797602488	329.113388716076	151.804943665642
898	898	675.741299936869	522.359129346007	366.73472698223	144.115822542087
899	899	670.746853271663	522.412563138092	335.052044031371	127.224377442046
900	900	668.39622250372	522.257130528455	339.665335832583	134.427319549106
901	901	672.614084659663	520.871632209938	319.653238844326	110.480209823462
902	902	668.499745874405	520.208502696876	335.344134143906	118.776190866944
903	903	673.183858168538	526.596252850929	351.209074358589	103.364471308721
904	904	670.56749392122	526.631912412102	343.475166997208	136.40907877641
905	905	675.032587330015	518.689903845222	364.45319161986	161.553948711986
906	906	674.191451824512	522.871053082453	334.148130411766	127.452481595229
907	907	671.324473083308	522.276305036721	382.615351586295	151.337106758045
908	908	670.411414751403	523.180307022036	352.5450018895	126.711531511075
909	909	672.683548114589	527.570641087299	361.072508157788	119.651037467677
910	910	669.29421238761	522.409165868979	346.856198076996	117.2070787772
911	911	672.119202043663	522.852657398538	350.557088608403	121.303066820979
912	912	670.59231658757	524.167884674215	360.753089714863	150.047382054028
913	913	673.214595007757	524.017003911501	363.476791822676	172.096981940921
914	914	672.942972987677	519.08841567638	335.878467834516	163.178411488025
915	915	676.321305312104	522.99724939371	373.61868893471	123.423424268384
916	916	674.439415559266	525.527966026928	358.682307985246	120.730592699152
917	917	669.322630678548	519.281194233528	353.365401615031	143.474322836624
918	918	673.544344078709	521.34024249158	357.259395432919	134.024728841392
919	919	668.866288662453	529.359802656357	340.19017272895	127.765301790642
920	920	667.221774313932	519.481657285017	331.931360003516	132.026013872967
921	921	674.817231304873	520.214354775357	351.998024290623	106.352768233333
922	922	677.324512351222	525.586602352517	357.334341042287	129.81753730461
923	923	673.717060977975	517.192644465722	350.195873344161	156.60410056776
924	924	677.664543569804	524.566404776104	334.039402844001	128.122393074502
925	925	666.826372002326	521.846439370246	341.827675503916	150.802915254088
926	926	673.699275839744	518.104746302047	336.431412158453	144.089776342319
927	927	667.612755092615	522.179547558312	318.5655151371	152.56275999713
928	928	664.804930487912	527.341165902346	372.593034665774	126.776182809084
929	929	671.465898811873	522.87491668563	358.438090287472	98.8490176679838
930	930	670.56149487162	520.511994149684	372.453746788478	117.934372650494
931	931	662.352466798669	522.196001727171	346.715544988401	113.79414521967
932	932	670.419407817607	524.72793567961	338.616063652994	146.961710258656
933	933	674.136497394958	522.010073963655	312.354873234646	130.791846112354
934	934	676.277279101372	523.417635511933	364.785216599336	139.878713025074
935	935	671.634164211075	525.075761921052	361.152104864256	132.519308560563
936	936	673.546385269279	518.574028822483	312.579540352897	116.722447825204
937	937	669.083647078332	523.829700382583	347.157107852143	136.721554403614
938	938	675.579425918507	518.150760067862	327.536328766397	111.308124229065
939	939	673.873362706191	523.155205459262	358.253733345341	128.41594627058
940	940	675.682339751412	520.446931142248	343.490980941277	119.092656366637
941	941	671.069220189645	520.642505737546	355.950237948929	144.101315581436
942	942	673.276486065805	520.423872604922	320.676398621669	134.650164400898
943	943	672.171164206892	521.549737106905	341.8942493525	130.812727976657
944	944	667.665150319432	527.073815822695	303.731501464563	134.703609504194
945	945	670.356015355681	519.368630762961	347.111277976173	130.479490909943
946	946	671.806078483338	522.689045272023	344.938487151899	91.3311323134689
947	947	672.572270383282	517.586631635769	321.178511099616	163.258459068067
948	948	674.184998015516	523.510114846053	340.373756982495	148.910411592168
949	949	674.884666734235	524.479288127544	334.347280292523	127.612178550039
950	950	676.89417276889	523.889286095026	338.362140549364	139.348491054105
951	951	676.551360323501	527.452163139874	350.235721900591	131.174191822224
952	952	670.603284407387	519.372872711802	324.007296233831	108.305330083639
953	953	669.859769695033	521.025668868151	334.893409964116	139.077732197232
954	954	672.355764205248	521.379545587657	371.909880675375	134.612467533898
955	955	671.39588407949	520.957812840133	336.033306308846	138.499238724191
956	956	670.54791558948	525.56952808143	333.754573657363	138.742360490527
957	957	672.33474956573	521.232234742328	332.686932808536	118.883040225258
958	958	676.368622054749	523.811871630178	327.970249838451	119.238870759253
959	959	668.659587574537	525.939048251606	356.391522031648	163.398156973599
960	960	670.247613348707	525.176792907278	358.538460166626	168.337193846073
961	961	668.555053207207	520.653751453232	332.525268534144	194.682759780664
962	962	675.915282008197	518.59563569204	336.184057344727	134.427078491952
963	963	674.810555844049	528.930996055084	313.293159509058	128.409590659719
964	964	671.09408568138	526.440562019025	365.879073272276	139.602609306974
965	965	675.102761377566	521.879632884504	372.339765122091	156.751193858778
966	966	677.689066952778	516.85620645083	312.202699792846	140.861456487481
967	967	671.469610234636	523.758320033743	346.115159138253	122.001331735422
968	968	673.075071889685	525.049975881586	364.501135448147	125.591409303928
969	969	670.905457633773	527.556015703098	320.923024572008	118.184003527375
970	970	673.670430691269	522.254225232922	345.642228078765	136.274257308114
971	971	672.357093345551	527.709209985306	346.658029955829	134.435670956452
972	972	668.524224930779	520.627523012178	330.899807008853	128.188982990559
973	973	671.228836460004	524.096122645634	336.210121608481	152.866990066079
974	974	674.339801923255	522.812626525173	349.391071761937	115.273740504822
975	975	666.422443594445	521.211207733001	360.485700074819	119.9915090997
976	976	669.920507893471	523.847620125147	320.984259644491	136.088317468669
977	977	671.740452985353	522.369418461273	333.451071986859	113.918710368518
978	978	672.489610182974	516.897288825098	347.741988372637	120.316718475728
979	979	679.802522056483	519.62713445303	331.650463808953	148.011037325562
980	980	672.601359818679	520.095285945129	287.319272362416	96.9489747886935
981	981	673.71341242834	519.992375393859	383.261107499423	128.116800830025
982	982	675.148386085615	525.897190783747	324.264183152397	143.472018812552
983	983	675.602894412427	525.81902581583	349.110972001972	129.773224115589
984	984	667.003503156812	520.906114310843	347.828608670408	118.760421116905
985	985	675.079477017966	522.621666499475	327.522712192149	146.666061413343
986	986	664.911042342618	525.540164611593	362.293108524872	131.866239341971
987	987	672.300447298459	521.608867358984	323.707532887623	139.019268832815
988	988	675.545976588676	527.114828247598	312.36209185642	144.856079694414
989	989	671.861105130685	521.57496507124	334.878335311399	139.3257426973
990	990	676.793993398488	523.095224028652	346.211437871923	155.186939307733
991	991	668.966650061358	526.889173195479	337.232089886649	142.098550845688
992	992	667.239722530231	527.658387775655	345.937645027676	126.006182664828
993	993	668.187769509405	522.90455725909	346.314355855849	122.336832594354
994	994	677.613961331905	527.968366756969	352.213095971682	144.458740048237
995	995	675.426014567588	525.820139380632	354.917181742398	137.826033374307
996	996	669.839357060423	522.040928718217	327.339812561645	145.542047039984
997	997	676.05935673778	524.285390280059	352.232638718603	137.780309658322
998	998	670.261279016183	516.65570592046	330.166188988478	138.578454671515
999	999	668.512054760705	519.208029664476	357.088596389166	130.502182883102
1000	1000	669.244130765449	522.959657233099	364.506589601438	160.637959425629
1001	1001	670.595150763747	522.924436161177	338.668720512403	95.744379884221
1002	1002	667.390712738171	527.765668537963	346.369520483826	133.769101516644
1003	1003	673.981634904419	525.744079291843	371.443860359995	145.424037925505
1004	1004	675.430830675897	522.357681915508	314.617588014925	111.798026457744
1005	1005	670.136134409698	523.560664606474	384.748950427355	125.111414944241
1006	1006	671.395009629536	519.895807624522	338.036720988278	111.496512223095
1007	1007	668.49423192121	516.148446252402	314.19779832917	107.223325866661
1008	1008	668.703216576111	524.667611474142	354.893376583642	121.584044927895
1009	1009	676.603588138168	527.660240148604	376.155147079565	124.66520452201
1010	1010	670.006291862978	521.838512758423	327.233116475966	148.619888344346
1011	1011	671.550674504916	521.217332588434	323.030871237133	134.630220802131
1012	1012	677.046201687772	521.678284009163	363.510520943379	129.570212185664
1013	1013	668.187006205101	528.911324258622	334.837029637938	143.652026659719
1014	1014	673.997383078258	526.158371889155	324.622975645583	113.516995542716
1015	1015	669.137712377465	522.172528407888	347.197210785874	131.161686415402
1016	1016	673.351578251565	526.143089394821	349.0036390807	137.08745357447
1017	1017	666.482507821504	521.098977192832	337.633539757547	103.666824811396
1018	1018	663.632053068354	524.486237789803	336.450823625594	144.23841461109
1019	1019	669.640384616381	521.994470712544	343.743391773957	114.114031665988
1020	1020	670.80399264017	522.535190087973	346.079842114672	145.251327788772
1021	1021	669.562897348075	523.781092635613	344.390045373925	151.51445019752
1022	1022	669.205310839462	521.545014228099	362.124153631033	125.772256774179
1023	1023	676.04155238556	523.074813389911	369.655768087706	117.660476454986
1024	1024	665.230395067109	522.57652613548	314.768493099642	161.734217534188
1025	1025	667.974655274723	526.419785386337	370.390739391123	157.886429153715
1026	1026	668.376156206155	519.797233170602	345.163360774123	135.913518594509
1027	1027	676.118267644524	522.77978596834	321.01104453027	133.25383060544
1028	1028	667.808933088129	521.622303924081	336.684476185243	133.397138108065
1029	1029	669.908948118591	527.317423831544	368.133621549359	152.854996079667
1030	1030	673.320662994516	521.855132830557	332.239450825174	108.30422787267
1031	1031	673.71555174001	527.450461077782	335.458916875722	155.872023796737
1032	1032	672.401092120268	519.065048520368	354.578123090986	120.048417230678
1033	1033	671.107708014658	521.980100422887	356.807617778805	123.267696669344
1034	1034	670.901798243617	526.868313392601	344.849503649853	135.129616293976
1035	1035	675.226672435763	524.185645346115	342.499227483919	138.485857924977
1036	1036	672.365834829634	521.850636167176	348.807501486209	130.644248869227
1037	1037	672.187666003763	518.881110260658	337.489828604871	131.949280120388
1038	1038	675.090061986061	520.257659689449	335.195640318451	144.603654443816
1039	1039	675.92085742006	522.037934604668	335.301962815984	149.189138893268
1040	1040	671.553427322683	526.821320189	358.396119574319	131.247082772109
1041	1041	671.657430384641	523.624184817687	322.50193352146	136.277318446177
1042	1042	670.705712639676	516.109011498594	320.01714375439	130.092397271897
1043	1043	667.289331624572	522.951723580644	349.92088975434	129.517576297706
1044	1044	670.248707947171	526.239801605896	368.492023983721	126.987560523863
1045	1045	671.8943467581	518.909694909299	355.721885754747	136.191320114327
1046	1046	674.442618266463	517.687884799414	373.449766672273	134.959968030246
1047	1047	668.835167844373	522.479876006165	326.515055280411	149.145129459711
1048	1048	672.483847204099	525.830721664709	319.556824443309	121.094831379558
1049	1049	672.709723693421	523.282937216817	324.127388976943	112.321513576313
1050	1050	672.633658677655	526.47670961247	372.382383237424	149.700566595474
1051	1051	668.312120838624	517.610270747622	356.357043447882	146.67230774964
1052	1052	676.58212901167	528.295994906278	336.938336442111	135.846098044145
1053	1053	674.436400184267	517.853795936989	333.707540820637	128.851500231037
1054	1054	673.273314442137	525.037701092697	336.101653457178	137.3137367492
1055	1055	674.390981610111	523.723107290929	368.029637487364	123.327528880118
1056	1056	669.363537845574	521.833356830475	346.425842116731	123.73092163471
1057	1057	669.579783482451	522.638400375236	358.814692432329	126.631731648856
1058	1058	672.315031071843	525.849098769877	360.410817569012	135.582413652443
1059	1059	666.858019712686	522.758537910693	339.177796711054	128.662947124163
1060	1060	675.195204362188	518.763141146829	348.250142145313	94.0488806776717
1061	1061	670.609278637578	517.572231510021	367.279877794386	126.863810907417
1062	1062	676.603174628314	520.836026134437	337.095094929164	155.692212012131
1063	1063	677.09454585382	521.521417070196	328.937701611747	120.766342817098
1064	1064	671.266618341652	527.451381155643	341.658905685197	126.906236817346
1065	1065	676.921197304483	520.737455081073	351.863617797677	147.292005721652
1066	1066	676.098012898384	527.791067172654	370.706252708247	130.051759097769
1067	1067	671.73013318447	523.629858579165	308.755608930824	140.664983682414
1068	1068	675.733160792533	527.585894547301	352.896967637256	121.825650707494
1069	1069	671.994663783287	518.684026863552	318.348111474935	108.859407246012
1070	1070	674.751192989601	521.87597289744	349.599195728041	124.035928139972
1071	1071	673.314782087703	520.797010429438	354.832165723346	119.271888970278
1072	1072	669.440326996963	527.014636798368	354.37827080661	117.858113638997
1073	1073	667.792104566434	517.875758758316	371.20063156401	128.525334220387
1074	1074	671.702886435933	521.295547061123	351.375624823407	117.782370164654
1075	1075	666.851584185387	525.787432749199	314.10910562227	115.490553497848
1076	1076	671.645934763672	526.86685977691	367.854574745923	154.961522783957
1077	1077	669.048048870683	521.524403936759	356.420376787399	140.905029059697
1078	1078	669.859508312466	521.998818848046	331.33869601666	109.020939389925
1079	1079	676.616448713465	522.895773578544	348.102878524482	141.684808062303
1080	1080	674.948762693965	524.053928472702	348.027842537058	76.1851051912261
1081	1081	676.632663808078	518.704451309138	330.411836706048	110.462541699057
1082	1082	669.342817853561	524.246539364996	349.38488323723	122.536705957838
1083	1083	672.923906792425	527.72722181444	339.614737155235	120.412457075435
1084	1084	676.604424492045	521.289731420236	333.801794465133	137.17693996981
1085	1085	671.550699264577	522.685192374638	345.695347482517	127.011799236129
1086	1086	672.133326421729	524.819953507327	373.255706897053	149.261307153731
1087	1087	667.232674455026	522.984661532235	331.604729610183	132.551750785194
1088	1088	672.297938413003	520.694054464657	356.903861100258	91.8323810615596
1089	1089	671.984814090478	518.685121079996	329.13188854994	131.899271793449
1090	1090	675.306150458212	523.788431628462	312.597654124414	147.369323199349
1091	1091	677.842463454888	529.073985159469	312.726815178699	150.859491723437
1092	1092	671.617619583836	523.099329380151	356.941768021395	93.2322828410719
1093	1093	670.24998241332	524.391897059423	349.054617594853	124.893790079887
1094	1094	672.105188244785	519.537761494844	331.610510793256	155.873608114828
1095	1095	670.355939006939	528.617108400332	334.263558904233	140.598281361309
1096	1096	673.68517310718	522.636660282374	342.583606812368	136.728465418844
1097	1097	666.067110428195	515.533150071379	336.389488724028	158.299438336637
1098	1098	667.539761478763	519.011702562915	348.693285846848	127.796390417923
1099	1099	668.368015030212	521.309765222173	347.42173895713	143.817410217378
1100	1100	668.265602162864	524.155900454339	368.032890628466	123.76540695102
1101	1101	665.740122835891	521.653373618422	325.500392079826	128.069867609127
1102	1102	667.715014460129	520.888725700624	335.231809341292	108.30201613284
1103	1103	673.642696891083	523.694540429544	368.854665823184	120.523310365713
1104	1104	670.84575607906	524.970185725415	340.578031221514	146.099231141675
1105	1105	668.446922922943	525.94304815668	354.123003478086	136.526608425917
1106	1106	670.482732266683	526.467090184746	327.903663503586	135.321279465928
1107	1107	672.034514353269	519.198557297899	315.285314696325	146.320674765175
1108	1108	676.354089001208	523.512031039263	365.534480097866	167.226961782301
1109	1109	669.520745387915	524.855691456606	325.081575386816	116.790009286845
1110	1110	670.650158267243	522.435957479548	347.232867603094	120.988273972886
1111	1111	675.706620270811	524.671578582541	339.173045098619	119.70607758862
1112	1112	674.534326286744	524.903697993444	347.986458285964	147.006412908283
1113	1113	669.674115315484	524.096537819317	348.929120748022	152.405671552479
1114	1114	679.205551731621	520.890092921294	340.084730499906	166.236165849535
1115	1115	669.654021361499	523.333998255317	361.92193197725	119.00995006564
1116	1116	667.693578640702	527.558645538009	368.211618320338	129.980871410205
1117	1117	672.762267748073	515.650304512544	336.191047987543	170.308398272975
1118	1118	671.903403809411	522.759313044418	334.92034375495	150.353729482471
1119	1119	671.703377169166	524.809328591309	349.146233172575	159.672731768274
1120	1120	672.545253588827	523.506602844499	357.308261047268	147.962863579247
1121	1121	666.53672537599	522.959426848069	330.397416711266	121.202801901125
1122	1122	671.876634883256	521.184832361953	328.466863427844	120.456167315478
1123	1123	671.336974424128	525.268623128682	362.854823415752	149.671915013661
1124	1124	669.135217493637	520.542449085984	353.366139905161	155.551470046945
1125	1125	668.817241646609	527.490089613076	353.463303828406	137.752378377157
1126	1126	675.24200873286	527.885686494159	350.306717950589	124.514919811831
1127	1127	673.823222671052	525.788127982245	354.689766478477	130.919576603294
1128	1128	667.356046124905	521.406292251222	315.544223637082	139.270036329798
1129	1129	670.603261152202	522.346047511604	326.967330215061	112.463446780633
1130	1130	667.404048124141	520.465679455262	329.125941241522	123.142266362858
1131	1131	666.397350472975	520.490853753648	362.125588778025	137.161442720744
1132	1132	668.263047410637	524.633464386207	363.212807093196	127.142106420289
1133	1133	670.51990607248	525.551132180317	375.816758806346	159.627489917802
1134	1134	672.498665627915	523.398336468852	317.15871975747	117.955385627965
1135	1135	669.996395262039	524.809336548291	317.05900842216	123.247661587774
1136	1136	676.376373912699	520.744469228245	327.205190216609	124.226351697923
1137	1137	676.578690800742	527.290750206328	372.067458679807	101.099785804975
1138	1138	678.076431261696	522.524355599432	329.134744116714	97.422469863162
1139	1139	674.702662847933	521.396499682344	372.770484350978	132.502965800405
1140	1140	678.472580283587	522.069210352743	304.719713722655	118.846999719872
1141	1141	671.803202027007	524.531878946327	368.585003593382	105.668180263151
1142	1142	671.185989151149	522.064889785832	361.094737752111	165.538183883049
1143	1143	670.057934974318	523.142477150208	356.807821684317	119.797196660296
1144	1144	671.655805442284	524.690294429707	332.785889563681	126.55576536867
1145	1145	666.452837646553	518.672378862541	353.453136212847	108.493435389332
1146	1146	673.534621320132	525.841389991946	324.214850650643	121.993835797225
1147	1147	676.759707487341	525.189868793972	332.613965887101	116.420360552434
1148	1148	673.172599027451	521.651376804747	325.579219591324	137.441960325413
1149	1149	674.430640575921	523.155975165008	344.240131918748	153.444116126085
1150	1150	671.204263981512	526.183242980815	349.392709983583	135.780228298756
1151	1151	670.656231154435	521.821674815968	317.548890812638	106.778071582803
1152	1152	674.013746486162	525.256559638765	325.458644086241	131.697046644182
1153	1153	677.965971104763	519.309473673184	365.496050951904	137.775396198773
1154	1154	666.501255048152	524.822774991366	366.412713446447	150.398681500451
1155	1155	673.994146101552	525.884281470287	365.007722201717	127.496456958963
1156	1156	666.161378974632	524.519472328193	371.582733032448	119.355998648575
1157	1157	671.850265029954	524.555144457119	336.169075009629	166.90975746001
1158	1158	671.505997696784	523.18878846834	334.569984674428	131.705163010134
1159	1159	671.469157086012	523.460573771738	343.086050815285	133.136969858537
1160	1160	667.996640521354	521.100076035612	359.388550976246	152.386099713962
1161	1161	669.963674351367	523.527790709901	315.497798783961	106.561787230605
1162	1162	669.630152833862	521.828595831973	350.716468165596	123.55697028991
1163	1163	672.486454354761	525.891491205726	357.158020296824	132.199772063018
1164	1164	670.118618956545	520.995046769492	355.910746580203	83.1337410915342
1165	1165	672.946170015618	522.224344511613	373.967582245105	135.876751724429
1166	1166	676.761197593231	519.74164663243	311.351898624877	154.858968034624
1167	1167	672.17479820118	526.249797015902	332.334049593854	128.760733682801
1168	1168	674.622227852256	522.548948191704	379.881625704866	160.369856558233
1169	1169	673.48144266013	517.922556181234	344.955446486667	144.169700767617
1170	1170	669.163018108874	524.492474295393	336.88919635162	134.581096613728
1171	1171	667.9394106724	523.327677068967	315.834715198575	130.807255060184
1172	1172	675.785702896501	520.81761063947	366.26537179742	111.081851322373
1173	1173	667.596850832059	524.472837590944	361.085195836015	154.822177656059
1174	1174	670.205503921563	520.235940532871	319.793895547929	142.064100939601
1175	1175	670.300260854641	517.771354994256	345.200497853715	129.061179092994
1176	1176	674.058927065409	520.353846512688	320.002915869023	133.294232691886
1177	1177	673.970715108797	526.517875434249	334.754770582807	132.256078279767
1178	1178	671.56106408302	525.813855400519	327.903519745925	121.470965037755
1179	1179	670.438529890783	524.152877506381	371.028622062056	140.368402504957
1180	1180	673.123648758443	524.212930361711	327.960472685634	113.671418093351
1181	1181	675.139959666559	524.779468101783	318.561918399453	150.325838798241
1182	1182	677.58690304857	521.76176377219	350.047049350541	125.794514994254
1183	1183	676.387383534488	522.887038499103	341.832500858267	151.27232087556
1184	1184	671.038972169181	522.93791920298	332.420344563705	122.507644404409
1185	1185	667.551286662333	526.798853831103	348.690714052549	123.244695150531
1186	1186	670.092887155554	523.344812098024	360.142035243651	118.910895253226
1187	1187	670.872231861609	522.476124293681	348.914548622098	155.507846702908
1188	1188	673.430351604503	522.852354697546	354.514194753514	83.9028598877739
1189	1189	670.737507693396	524.249438028186	335.410988162775	146.073575377552
1190	1190	673.426193442264	525.151110764923	294.544713697223	132.815594963798
1191	1191	673.242251757851	524.498733778946	362.828413680103	161.766728542588
1192	1192	673.532782798334	519.769049945353	351.541282866356	109.158280776825
1193	1193	674.338954020739	521.22850856252	331.783716476273	135.441762293981
1194	1194	673.466750518554	523.477807534357	335.96868271309	122.949384711696
1195	1195	669.50603290957	523.637866545831	331.530751782024	188.098304205268
1196	1196	672.852911163061	518.73891181997	353.797752100741	115.080613509409
1197	1197	674.488420103934	520.700006498105	335.864071797795	142.106412734329
1198	1198	669.701467354624	521.233875103701	341.202130266477	122.59435819007
1199	1199	670.300739067192	523.593578518684	332.276636592271	138.30122810541
1200	1200	666.257572434866	526.420574405021	351.170992243478	151.958620459301
1201	1201	672.916054558996	524.441053695802	378.588665979327	111.489524963539
1202	1202	671.753876070735	520.28524662319	344.478315845961	132.170756781261
1203	1203	669.160636509809	526.95712773685	368.61288250032	133.1616748901
1204	1204	664.780134625077	523.433571495101	376.316073127669	144.659848161121
1205	1205	672.686735090191	529.263264813841	370.710761483064	155.981165024421
1206	1206	672.930346170333	526.899411387411	354.391874296485	138.301502739801
1207	1207	670.254745443432	520.268960708053	330.01006844605	149.442147831749
1208	1208	673.326576435425	515.140493032571	360.196738687572	167.616963029216
1209	1209	669.481430759224	518.797640716871	352.70037485621	107.565516415542
1210	1210	671.212075536816	523.280753000635	339.115915613533	98.7774282763123
1211	1211	673.129012897388	521.974517730663	309.585591804818	112.440812642006
1212	1212	675.297424131475	531.317703077915	344.929631433854	136.147232333469
1213	1213	676.92103436862	524.702085138193	355.624811773808	129.004523245403
1214	1214	674.755188277933	522.644739496403	342.533877476172	145.894595060815
1215	1215	670.181422215031	521.185436242358	347.189724495367	158.178325697243
1216	1216	674.025165097024	515.024838238096	376.966275508724	150.752135427074
1217	1217	673.009461189508	524.88669867394	356.073516771101	117.395824494969
1218	1218	674.20350690889	520.574468371396	326.622783378514	110.850970693824
1219	1219	666.547351571684	525.910344298211	346.355642573576	142.137233617826
1220	1220	675.474488418715	523.633405050138	349.40916895736	106.513086908137
1221	1221	676.490389947192	526.070935501391	334.818003059374	115.162672663748
1222	1222	674.906805341577	522.700130462247	339.282778317291	144.147088804849
1223	1223	677.946328594829	523.335186650385	342.248639197564	118.362833688403
1224	1224	667.339613429922	523.463771126318	333.204873209359	172.110219921886
1225	1225	672.19545710498	524.728717886008	337.445267441575	119.546032239285
1226	1226	669.166291226118	519.519332864999	353.208348038823	82.1391280557256
1227	1227	674.42644046961	524.228464548466	342.579780031088	136.347107745887
1228	1228	668.909549187759	522.353563406127	320.795190369083	160.094496477438
1229	1229	671.227397171834	523.665198487764	346.529592586105	110.690367886013
1230	1230	668.554398883394	524.758208228821	342.78956364143	135.574939393343
1231	1231	672.947763983046	525.256349220546	340.487448280915	117.587002276857
1232	1232	677.202086993586	526.439856503107	345.578977848849	160.523513846274
1233	1233	669.987613491515	526.923801371181	344.441807938049	114.604622662826
1234	1234	670.281312638749	519.988932723209	330.887970240032	114.352566133302
1235	1235	668.999822675714	521.120870158134	335.272849742395	142.92001245716
1236	1236	673.190922253527	525.761616164397	319.955251680099	114.278014332495
1237	1237	673.975865741426	522.448560853585	347.245222138576	151.211636982512
1238	1238	672.522440111232	520.638489325692	353.069214862824	144.561870219238
1239	1239	679.015682395314	522.010319875303	340.685125877252	139.73528729365
1240	1240	674.919835930409	526.863659158873	335.599181874124	142.030386884449
1241	1241	675.276230576076	525.905880909076	336.286144432649	134.823290681845
1242	1242	673.784668388772	517.677147140999	310.801606561973	136.547312347671
1243	1243	669.923658894119	523.895222716878	354.085450379021	101.793733325289
1244	1244	670.182099889927	524.265963072419	353.550026283218	108.954395127911
1245	1245	670.411167790319	521.19865091495	330.866072125275	170.957925801478
1246	1246	670.353523422442	522.90372926524	303.014111369512	116.556025602377
1247	1247	671.877331800188	529.2483986663	342.166107071611	146.373751633493
1248	1248	669.003867325326	517.538772576764	316.5869119243	122.21815745856
1249	1249	673.090160618078	525.828252654127	366.408663573004	124.193039122337
1250	1250	669.41318841382	522.826763161706	329.329663838626	108.022068592669
1251	1251	671.749198128351	526.323467450129	337.57319595638	145.132464062991
1252	1252	667.404503262977	523.705290870641	335.517780035011	127.674718700779
1253	1253	671.78231573342	521.018766518092	345.603988651442	136.734586767356
1254	1254	673.216219793156	526.132320112778	380.46854697437	145.573496447327
1255	1255	669.996733365894	523.663882828099	355.597276828086	134.547325042161
1256	1256	666.629084603833	523.222036450955	349.184377200933	119.505242245342
1257	1257	678.15133899126	525.208970236686	347.422216164478	131.441785269857
1258	1258	673.588318599281	517.758836054821	320.63463942483	117.463774136266
1259	1259	675.363465528536	519.834297970011	336.420511382868	116.307660855891
1260	1260	664.451810253583	526.384876524831	381.992137485217	134.929279655023
1261	1261	675.700847947739	525.12408743101	334.359088003777	124.055206664101
1262	1262	665.041189877015	526.634607918295	356.546275348232	130.209545769358
1263	1263	672.730698724546	518.638811606933	370.852320922409	140.729995143043
1264	1264	667.125797820378	524.666594978354	341.532466466518	147.466567620313
1265	1265	672.600359550213	525.660231836233	316.05516908321	100.902243983058
1266	1266	673.268144580512	523.138547146429	347.744507668554	134.536864701778
1267	1267	667.383603411721	524.253961535657	339.743713329343	117.767058401017
1268	1268	668.916918436879	523.086277207394	345.496816972488	134.428085209163
1269	1269	672.099727546885	520.27946764923	347.186501319408	122.664259722378
1270	1270	668.598944756624	522.314493281917	359.718773723412	119.160896697378
1271	1271	676.288028934311	530.768495744463	353.185958081998	126.693333611198
1272	1272	676.08349465578	521.954825378043	325.467213910664	133.646442696861
1273	1273	667.959302908218	521.648690119101	364.672423880086	112.658176196085
1274	1274	672.32570879254	518.865849710442	336.105440913183	121.369027961488
1275	1275	677.38363515475	524.726579337863	340.339920157319	135.768209376252
1276	1276	672.870377645808	527.143788514372	349.855865069655	128.253002525513
1277	1277	672.203046008081	525.29792892447	357.603757874306	146.826086795715
1278	1278	671.909791740988	518.436266620825	333.552056113226	104.743406409805
1279	1279	676.040015626692	517.653960503836	323.868460454419	107.902545482107
1280	1280	668.869578769473	523.626360031509	348.198125122457	131.175873250595
1281	1281	672.699225321191	524.669254310409	342.528813065155	92.0718102266163
1282	1282	673.394860019101	524.596802631422	360.304633164161	118.500880354532
1283	1283	667.092978773132	521.093122371353	331.724179889977	150.760193243044
1284	1284	672.453506051054	521.830762441739	365.996909372011	135.658288225544
1285	1285	672.773741488528	526.402077186799	324.748097079538	140.024932414359
1286	1286	673.342414355391	524.78183135857	356.288213498707	119.658787718957
1287	1287	671.10537691561	520.769981620013	346.891051233861	128.552171796485
1288	1288	673.210896681974	525.206987897566	354.548297769957	137.536978527098
1289	1289	673.668909735508	520.316418585532	365.715147811682	106.341883841146
1290	1290	672.427355465871	525.283312145848	363.191409970179	127.545414801232
1291	1291	674.131347270465	522.651219632844	337.609314020143	145.264129975402
1292	1292	680.019823613755	525.43172100634	367.231497863047	113.11471102331
1293	1293	671.11621653067	520.307536120241	329.6404641548	137.193859718737
1294	1294	667.860677715265	522.310115166413	349.616836745617	101.434954780372
1295	1295	665.808365993186	528.56428637089	324.262104815002	149.947613002781
1296	1296	676.4885785367	525.103907523835	321.5204253947	105.768670426165
1297	1297	673.434057038813	525.57093548265	321.563501628946	147.00571387481
1298	1298	674.400071654091	521.971933079712	356.778867189561	98.9893246784408
1299	1299	671.521904068324	519.487918276964	352.402571034555	126.831000557728
1300	1300	665.469989791468	526.657137418232	333.994382589055	123.311558938169
1301	1301	675.705487823264	523.347030427295	353.566684724144	99.9508108575934
1302	1302	676.799444826825	522.772643136767	318.276223105059	140.572358296004
1303	1303	672.359808428853	523.022471577364	334.152547029424	110.894882648692
1304	1304	674.915738078557	521.491887572404	360.706374022967	135.714170656393
1305	1305	671.958640094557	523.702588635406	313.316007299722	113.367019315029
1306	1306	672.67042439042	523.048171534881	328.656953123263	148.022788773886
1307	1307	669.907969937282	521.962973256741	350.423011494887	125.800636188805
1308	1308	674.686636452761	528.146124356676	314.463699650552	154.38152567533
1309	1309	671.833715977366	524.756810219477	323.469316908661	99.6688070357205
1310	1310	678.310586041354	523.364704129779	347.016959772244	122.668057097713
1311	1311	669.648015265816	522.74901998532	346.788453953725	129.647005022913
1312	1312	671.839755058081	525.999786459649	350.3053027006	81.9972677616603
1313	1313	670.809793170991	522.971344888879	347.767332147832	103.212336422537
1314	1314	669.837495406404	524.58222888249	388.447807985611	142.480355027772
1315	1315	674.510917024574	524.049984331148	340.234477239273	136.347608346209
1316	1316	670.853205822183	521.640666075875	338.089449973059	110.315192757631
1317	1317	675.765199575877	528.175458004829	347.457772074341	141.502364044483
1318	1318	670.727529327157	525.790485865478	345.709232077061	116.29825894667
1319	1319	672.41321336817	524.024177097497	335.085231785932	108.474713485871
1320	1320	675.935616853194	521.558956381556	358.143957589621	124.129728911461
1321	1321	671.499278452109	521.515832153321	315.729451564154	121.469707763033
1322	1322	673.188392221211	523.47408138674	305.07442067945	156.671631853648
1323	1323	674.448840322014	525.31901315549	345.099669705425	111.471029371862
1324	1324	674.824222267655	524.137353205861	344.838236325259	107.02439568375
1325	1325	667.256097734184	522.838067761365	343.502692479905	141.417901603061
1326	1326	677.093943083738	522.957022334963	313.228812879327	124.757360265653
1327	1327	668.111966644093	524.397393642627	349.651600692317	135.116017102409
1328	1328	674.673601936229	521.158395151327	375.986260710849	129.146974156607
1329	1329	675.074020469899	529.90685344018	357.225602641932	87.6903635515984
1330	1330	672.762316593869	525.219634523542	353.761602454088	128.54832346826
1331	1331	672.146500118406	520.096665831841	321.197785866523	137.366959749786
1332	1332	673.140638615782	523.450708428426	335.690206052012	143.128299799202
1333	1333	674.694116249674	517.644202503752	346.983911859717	138.547014704024
1334	1334	674.329772247009	521.808952523719	358.643246767599	133.368737252944
1335	1335	673.247234796142	524.274923553552	320.905126199855	126.380290539216
1336	1336	665.068078870205	528.410327611472	327.777103069359	128.729242107835
1337	1337	662.155659900312	519.77863709684	306.907473357045	152.708360218905
1338	1338	670.9895928121	523.071263050328	361.276627144821	159.155559249989
1339	1339	671.808174724688	521.5350983238	320.461581334071	127.230088949409
1340	1340	670.692829307173	516.97332754561	366.19573872292	127.429271883303
1341	1341	672.784399691459	526.050715592006	346.160302686731	147.502418905923
1342	1342	675.797610386961	522.767858862812	356.544399786376	124.590618255811
1343	1343	671.977085879687	520.397379825447	310.208611327292	154.121171097294
1344	1344	676.076374804728	528.70951961331	372.742659667776	151.840176914461
1345	1345	674.159031152451	523.259900082136	339.94219266665	110.241539431417
1346	1346	671.865423671981	522.351075943645	330.777496765176	115.675492289921
1347	1347	669.80451024251	527.284329504586	341.04743020596	141.809583355586
1348	1348	672.247552845469	526.285544588992	329.146211068302	142.779810639812
1349	1349	671.717167781754	525.868034022115	382.038356326684	142.980538383854
1350	1350	677.057899597482	521.25566047591	332.57434394593	157.139886364666
1351	1351	666.998108492889	521.358631094254	357.771814491137	150.670505435731
1352	1352	672.735480433655	523.827000602996	386.725625400699	125.978444296147
1353	1353	666.539672182525	522.923803382875	330.075362623697	101.138222660173
1354	1354	670.885187754215	524.628580713914	324.063906361281	135.801988902249
1355	1355	674.957368903808	522.194706952376	350.163589514223	139.402100149066
1356	1356	672.691580226645	517.150291449642	344.791316989624	128.56551596117
1357	1357	673.644816076325	520.747341932919	343.506314963462	133.99052452268
1358	1358	673.773139385087	523.802336764952	346.361451610983	122.70081902732
1359	1359	671.56145828369	518.245415867721	348.594460203027	138.604201401594
1360	1360	671.31084181846	524.90383312414	332.772808928211	131.760419170149
1361	1361	670.759615507805	524.088173342163	365.024148501789	130.605049351996
1362	1362	669.953558185579	521.148655904407	353.142582907827	110.339472402623
1363	1363	666.958193364757	521.265753412234	357.777013106366	128.114698206115
1364	1364	672.578156465533	527.097016633429	325.725712651678	117.339699251423
1365	1365	672.518014616333	522.525428050936	326.71922011915	134.126004746016
1366	1366	677.002953551672	524.134079854225	346.753245348213	133.241618378806
1367	1367	670.168508462279	523.093363923798	310.417511702529	149.484036064333
1368	1368	671.604023361601	524.295074655318	331.699265156831	157.567567340173
1369	1369	676.871747135571	525.594353204129	359.160467049538	138.096196817431
1370	1370	675.882942794797	529.019610780029	353.243519839528	152.506739490163
1371	1371	671.924269545451	522.182693521839	319.982591202873	148.214844151025
1372	1372	670.371389682996	524.200370657571	327.907215347573	109.56390756842
1373	1373	674.67911343085	526.932890260787	321.066353148544	135.762420805509
1374	1374	673.9607045207	524.054311767543	349.976483215684	166.935506271122
1375	1375	678.293134567109	521.968146114909	335.061952806926	155.639939680212
1376	1376	667.858265498575	524.797437380114	341.548687635083	130.793189036415
1377	1377	670.133790660548	522.324116217353	328.53733468088	121.811974332444
1378	1378	673.025761636312	521.920144480203	339.624070444602	113.759501528329
1379	1379	680.863911683728	524.132070159911	335.788230544924	167.78471717972
1380	1380	673.305813910001	527.820335787848	347.972843057733	138.703321064935
1381	1381	675.941517129735	520.06843470924	366.630222137546	143.282489255226
1382	1382	670.623340480372	518.282760772805	356.06319035656	106.357996075633
1383	1383	673.63931774994	522.330032595387	330.90680093461	140.852343587423
1384	1384	667.624097993698	526.836279536544	334.663716372371	135.042805126686
1385	1385	671.306731455278	523.900248170993	332.123906554206	121.048803449648
1386	1386	674.322367791151	524.886662512522	337.988326958874	118.08604438814
1387	1387	673.7856619803	521.740192415941	336.567258334409	113.909785004902
1388	1388	675.669347329759	524.558354028136	355.531976024014	142.895164728453
1389	1389	679.05594226669	525.697516966399	358.762057717952	131.036699563794
1390	1390	674.025814743105	530.304900941968	354.876609679175	91.4470792280557
1391	1391	667.806235147522	521.702464675057	374.473063387259	150.280960319847
1392	1392	672.180892247452	525.976792080474	335.946721312192	154.634382006729
1393	1393	669.775301038956	522.162497736575	352.02854334279	127.980089182623
1394	1394	670.384013101941	522.768339107209	374.455805259294	147.352337333964
1395	1395	671.098075229033	522.612376114579	318.199268599238	134.488987843125
1396	1396	672.812362022013	525.174067620893	341.093747103967	108.663479693023
1397	1397	670.504951186273	519.800435478768	353.796064697861	112.726123978465
1398	1398	669.988634078644	524.669039782969	324.206793680103	148.352144834315
1399	1399	676.549982899705	522.949592171987	349.633504576739	115.496197660751
1400	1400	674.902082640132	521.921010490025	339.377118544826	117.170065014364
1401	1401	665.214442685851	519.312361569205	384.921367814092	145.90817647638
1402	1402	671.82826057439	521.743855552756	359.226176088075	101.443715797169
1403	1403	672.310836918831	524.249884274174	341.820033900018	139.293709082204
1404	1404	671.170680181864	525.549637632651	330.343349713192	118.530008377827
1405	1405	668.926719147647	524.461387696778	353.682074676312	113.055997599123
1406	1406	670.417931579665	521.264446756125	330.225289649486	140.986789832061
1407	1407	670.524962527752	529.742817557425	369.833344852071	105.35531411195
1408	1408	673.11978234575	521.937130408755	359.400194369923	136.317038212985
1409	1409	669.792807524341	522.322199373243	370.280023108723	125.260346606315
1410	1410	674.838497161184	520.881017318806	367.934912465609	155.381614200968
1411	1411	671.745702774823	523.589250977745	388.65571622508	146.677815268923
1412	1412	673.678320795327	524.133913459765	308.967953083647	140.788464302917
1413	1413	675.485199704389	520.099139816697	342.058999700165	127.693515645687
1414	1414	665.086223450671	523.479133242073	372.869022309961	132.850885487604
1415	1415	671.438336332935	519.523542724735	329.664522992125	151.152288470606
1416	1416	672.732750285861	519.228500002642	345.845744444963	133.572497369665
1417	1417	672.975595347366	528.255347458445	350.936436375542	150.038088737532
1418	1418	666.972176958834	525.375841588655	371.051165856874	124.864220257629
1419	1419	668.865784025634	523.040843363563	352.417924287442	133.602433551169
1420	1420	673.121537495406	520.611820189023	340.605609778422	135.512067741267
1421	1421	671.98751859395	527.379337219735	339.253903192947	129.94587988209
1422	1422	671.988233043711	522.957814127873	315.493986352159	146.820356791122
1423	1423	671.263100515277	525.32193424594	355.994933369857	134.692118642783
1424	1424	671.5596803942	521.298186655188	345.394902116096	120.260370192554
1425	1425	678.229844625697	521.174154355577	328.877230909526	131.456937162373
1426	1426	675.289309818634	522.908715718423	323.831316145816	154.303574512981
1427	1427	672.69755555993	523.021111789817	359.676067317031	132.43970283311
1428	1428	668.008387335818	525.552336632979	343.149500060447	134.188909358558
1429	1429	674.002060750536	519.792712212801	353.016092443246	145.474812611838
1430	1430	671.275088135313	526.143148358572	325.710266789912	136.563534561159
1431	1431	671.026696652242	520.844294489132	359.965691364368	117.425883172581
1432	1432	674.74537796647	520.620027025034	369.257926400138	94.8618955968613
1433	1433	672.655345481254	525.816507123757	318.310107050315	155.630935931879
1434	1434	675.53596104678	516.835655972319	318.751265158815	152.488505812923
1435	1435	677.220067154215	524.959456428987	345.015213178838	138.508681486027
1436	1436	670.81931480036	525.134024803145	338.205369814487	118.840389235776
1437	1437	674.766420223398	523.688741249573	372.464416309327	165.423814096136
1438	1438	666.337144453976	523.992456578882	355.068891138812	125.812993168359
1439	1439	672.172963554599	521.824941192929	352.099914302047	104.016832231731
1440	1440	668.978314446411	527.60301833834	365.30846632101	107.059997857123
1441	1441	668.855891125158	522.559473312876	339.072753431075	114.885344801036
1442	1442	672.11614023685	522.130210118846	338.435073919219	155.364291541535
1443	1443	673.822409659791	523.357261507315	326.294165132076	137.150403054528
1444	1444	671.612147822924	514.905404138413	349.361835764709	90.035897673278
1445	1445	670.2441899084	522.828232821303	357.475899050139	114.799011761415
1446	1446	663.634230469077	525.418899724889	322.583879161292	164.60803362098
1447	1447	674.01630131578	525.105048297502	338.948975831831	107.310253480287
1448	1448	673.40799714884	524.11754582163	336.430654054059	105.465425968384
1449	1449	673.954121299225	521.127095519428	366.462829967653	141.50692888307
1450	1450	671.75665986796	524.019743407196	341.9602274367	125.392840095795
1451	1451	668.593725410307	521.226405371101	367.444717519873	103.420155700867
1452	1452	679.831387262605	522.192800667784	364.405269195923	146.331705454889
1453	1453	673.384482921135	524.153303945958	347.553241379438	150.310667430555
1454	1454	676.403181913008	522.671160767227	329.993282025263	158.149030871091
1455	1455	671.438338702339	528.659294580496	338.331726698475	147.840473834267
1456	1456	679.953392839357	524.318656698756	332.452902039059	152.81598229549
1457	1457	669.551816004231	526.892964319856	363.028875231	110.35646918576
1458	1458	674.346682563779	521.996494118432	337.20723913258	145.615626990795
1459	1459	673.186225266067	521.925975671615	327.054873658848	163.424318444707
1460	1460	672.209358399496	527.376303965664	366.088070175831	124.333983694904
1461	1461	672.387805879581	523.25772647718	363.215378963179	136.543789597365
1462	1462	677.519862402048	523.572369420388	362.931199767373	108.951768131971
1463	1463	676.999434606182	522.990602054143	357.590789917102	113.18373688074
1464	1464	664.915023658243	523.163257126262	344.040831413457	113.152483131029
1465	1465	669.157925362197	524.224716215842	319.350186110698	137.437435230463
1466	1466	670.576628053831	522.791130994916	389.145466688166	94.6772195133643
1467	1467	672.30631407767	522.505825448564	365.363521005502	103.040865715676
1468	1468	668.802589311254	522.032035375458	367.094022430817	115.898193341982
1469	1469	669.104886955765	519.808924017411	331.412790552585	119.908358744
1470	1470	675.205614711975	519.482387546593	339.574882806741	133.439693999012
1471	1471	670.864125050411	524.382403177733	327.058405090046	114.969231471665
1472	1472	672.126163370828	521.665515095269	336.330027215206	130.053328811281
1473	1473	672.783709022346	523.045917068041	363.633199726299	147.805566153255
1474	1474	671.475250221088	525.62666086414	322.867714122053	135.297633923876
1475	1475	673.520989121447	527.745715271766	308.572527373109	128.970372964492
1476	1476	672.289393000123	522.936844135716	364.595791231162	146.645306168263
1477	1477	670.449416248574	521.042980148063	321.300828336102	115.144613780429
1478	1478	671.040407720164	522.077413589622	354.909564466158	126.575188740395
1479	1479	677.878345573025	520.319624941211	356.903521600175	139.125442670768
1480	1480	673.623055369536	529.38712136014	335.874948630128	157.607534409889
1481	1481	665.388320004294	518.092268139969	344.223095058505	135.435194526462
1482	1482	675.493615730193	524.081795286711	340.160348323378	134.077195772079
1483	1483	673.40520142912	519.422724208146	363.505720669515	127.527516642935
1484	1484	669.961915237295	524.886142618475	318.522329977416	120.299072868761
1485	1485	667.451407028027	526.791600303771	330.9223982956	122.73352771426
1486	1486	676.114300896418	522.831415414761	354.793425469348	150.097211486901
1487	1487	676.242793860737	518.839498426641	352.975741329124	125.351417745483
1488	1488	674.652680839363	521.243905811473	326.038334828337	141.740080595075
1489	1489	670.718061628481	519.45118473886	346.988479402324	127.782265115119
1490	1490	670.122682616448	525.162305877401	353.334318245047	141.95193843783
1491	1491	670.10008514971	519.893159415649	341.60226978784	128.993325961958
1492	1492	671.294718645805	524.648678622097	364.495570811508	133.45266948914
1493	1493	678.032156633318	527.406760978533	347.87566320104	134.131743061052
1494	1494	676.236990349566	522.69051457402	352.571192111001	124.382597629633
1495	1495	670.31228716841	522.252808330361	318.765307288617	127.061421644289
1496	1496	672.153203595643	517.389655623853	371.770639812575	140.423723486842
1497	1497	672.886608212785	521.490082261165	340.207459618621	132.167691682578
1498	1498	667.55018194642	516.414188762661	348.644564169007	95.5575069538675
1499	1499	678.147419458099	522.11348830409	332.96850897957	121.44174539131
1500	1500	670.288801381153	521.29547166684	358.812098514627	160.582599089249
1501	1501	671.260223424374	523.996942453829	310.589697968145	110.951430490652
1502	1502	674.689008317454	513.912784027128	362.482947129504	122.113714675679
1503	1503	674.52601216922	523.947127506601	345.778203022118	122.243069581084
1504	1504	668.794475467933	527.77083592712	347.680249613163	95.0539175734413
1505	1505	677.90803111916	520.568056518234	357.587207518358	124.898225344484
1506	1506	673.253970710504	526.914485225125	347.542845633111	167.02348952325
1507	1507	677.911016895281	524.976938630286	341.975526408975	98.4970199601153
1508	1508	669.783478057666	524.394760791276	367.231217165871	104.621410231443
1509	1509	675.020291472449	522.89603844979	355.631860757113	129.850279693373
1510	1510	672.751867124717	520.165570149902	334.381688538263	120.407211060574
1511	1511	672.844855819571	522.206124120803	338.179998290684	121.191715084339
1512	1512	672.071907495556	523.580437396333	338.08351110531	126.899759079423
1513	1513	672.845591885198	530.063789482698	324.963814533478	149.329972409205
1514	1514	674.42720354922	526.894759639199	311.722896065974	135.052900007659
1515	1515	669.889772702959	530.748796207764	331.862391013689	140.107901631469
1516	1516	673.095108549459	521.737594255304	348.287664647909	147.983805574004
1517	1517	673.194986636799	524.216822327498	369.58050262975	140.56659296678
1518	1518	667.715785610184	527.114002719777	336.281299843316	167.618283704671
1519	1519	668.195060902377	522.731985973654	325.92049806643	131.87668248682
1520	1520	665.066045707413	524.461175941887	358.58819119624	149.670029483778
1521	1521	672.099604334205	519.812158249674	358.421440824037	110.557338289455
1522	1522	670.043120607435	519.734511085376	349.490843927634	127.930316530475
1523	1523	669.001286629118	530.070924860519	362.386946965324	153.584516212595
1524	1524	666.519998854986	527.890137097135	360.838941914574	88.7849641451392
1525	1525	671.693544960985	522.814587706917	328.647729972802	111.548925361495
1526	1526	668.400544588412	519.91842917524	356.809939850305	134.492968241501
1527	1527	669.186903833232	525.605261156922	327.705241507152	130.38341199121
1528	1528	675.612716119322	522.207839157187	353.888493013181	178.542375595157
1529	1529	668.770791449067	521.393682434361	342.33308515202	100.716177853005
1530	1530	674.799907604139	520.855681574321	326.925909160532	153.610562146962
1531	1531	671.1625859555	525.295410077824	351.256935273741	154.49903105961
1532	1532	668.909695660149	517.074430999481	334.388299960221	124.842204644357
1533	1533	673.345223356272	521.480307699501	337.382015843449	167.941285401289
1534	1534	674.625015849119	521.650285779516	315.405596333188	133.834290587685
1535	1535	675.16972332272	523.64503870003	353.497812517777	141.685671822738
1536	1536	671.283774420127	525.051409077141	351.912212414105	123.637813536075
1537	1537	673.998747632744	525.09751700575	359.301635758959	117.473949383311
1538	1538	672.39057892351	526.846946442083	343.757348947898	100.286310239313
1539	1539	665.364352678771	516.385084679561	354.962895045515	139.695276298795
1540	1540	666.815395295297	528.706216539782	341.479655421582	148.681881842707
1541	1541	668.796427246457	517.135409625824	352.454111402708	137.809866577526
1542	1542	670.952607875902	517.958097592516	347.294001232296	106.16804793012
1543	1543	667.350099370741	521.18595122184	346.708948959773	141.300326984904
1544	1544	668.018538450099	525.44670637171	365.387866047516	108.799992757888
1545	1545	670.31841999933	518.97694398934	337.087464932874	128.183777272862
1546	1546	672.184936026872	518.953138516789	352.499638567625	133.169232941324
1547	1547	665.294665067076	518.236461790318	329.496954477146	149.168828979942
1548	1548	672.482089077787	523.771804647777	335.537871058647	128.463269492074
1549	1549	670.668539304275	524.821921566973	376.15538998657	148.789887777937
1550	1550	670.884253406173	520.477398056811	373.466742365197	138.214409891752
1551	1551	671.97413427248	523.780829522796	336.674052079446	147.614744300453
1552	1552	674.961211872327	521.173420123834	337.944406639325	131.474955327971
1553	1553	670.766780439401	524.59618119622	349.26592806296	141.341616305228
1554	1554	671.733354941595	521.347609279422	323.363805595036	121.233029211126
1555	1555	664.638502649667	524.718960509366	342.696433572739	126.717345735894
1556	1556	673.923902429303	523.842231929115	349.19255249309	114.048635854403
1557	1557	673.750298322016	526.984125196639	330.155998594611	132.38894388943
1558	1558	671.392870290462	515.858226991531	308.030968398416	117.427379872933
1559	1559	666.001033336535	519.899141266023	343.076571776188	138.249076592084
1560	1560	674.517268373063	525.14261915128	346.685990948954	133.625206712393
1561	1561	670.891187316446	523.374500459423	325.599649356402	141.498769454134
1562	1562	669.962395664708	520.669200608172	344.030662762639	105.638799894978
1563	1563	667.54266206602	519.139141314044	353.943388932039	114.182231480575
1564	1564	670.080094953589	527.429237931161	344.948321976074	142.70080500617
1565	1565	672.894478255255	526.268501163749	342.659346569887	151.674869288401
1566	1566	675.946649098712	527.150616613386	366.409309165554	112.194130352599
1567	1567	666.436611630951	524.652800640454	329.695807440519	133.565525829938
1568	1568	668.174282178778	526.759956505278	334.178363875255	127.420255923012
1569	1569	675.282760793778	524.658506632901	345.960064163547	145.849563353663
1570	1570	672.323013761808	524.039992608532	342.217864283971	110.168775121096
1571	1571	674.975691414858	525.963820075669	314.426771729664	140.938320457648
1572	1572	670.680704465943	526.038184956709	338.35060136569	104.925296663244
1573	1573	671.983935866243	526.45172537874	341.279335913854	140.389864101498
1574	1574	671.167119271478	522.652029075828	327.344348401005	130.978769657541
1575	1575	671.318633722185	527.687549230738	343.372761530198	153.874659660895
1576	1576	674.226376281484	520.585045377737	378.324911181569	144.809957217273
1577	1577	680.119826507794	522.936694261521	350.131857786672	161.322644611356
1578	1578	673.118681972837	527.562240912084	322.9793671117	139.888435927639
1579	1579	667.500507154597	524.6799766988	340.170901274285	95.9005478489103
1580	1580	671.9242683955	521.329195166237	359.543513501226	129.759145543543
1581	1581	669.829150837824	524.06440242696	348.009461477811	148.277451341715
1582	1582	672.000973932982	518.636074403748	345.2398237231	122.931668077508
1583	1583	672.310685350794	527.20967577894	343.870300366988	108.700622721003
1584	1584	671.82537538452	520.99474889554	338.406457788232	120.787428087102
1585	1585	668.547175919644	517.758198357238	329.929668516554	123.985807295161
1586	1586	668.177113402667	516.977287222833	320.439555992433	130.192284982643
1587	1587	672.936902942138	526.167293986412	345.733300699925	111.142476332304
1588	1588	673.732362784122	517.294936068984	357.216354529926	151.660004195167
1589	1589	670.625409501091	522.948580585795	338.515516444188	126.530411784413
1590	1590	675.995338668631	520.976306974555	307.155634880588	130.787860200249
1591	1591	672.57979119049	529.276644942012	316.200155081173	160.957109608983
1592	1592	671.56706201142	518.528879813066	342.904529262987	133.922125158596
1593	1593	676.339861340896	526.097469451441	304.848324066952	123.292326258829
1594	1594	672.593601345411	522.715945689043	321.969746593478	144.080899631575
1595	1595	673.222189698126	521.416336539883	361.956666216258	103.035169789943
1596	1596	673.594917134936	530.408748500353	356.070730846748	155.079161935568
1597	1597	670.901764457638	529.705218816717	342.375859095536	112.857022739848
1598	1598	670.294545634286	527.407074802032	339.574751066037	119.709225849632
1599	1599	672.000089270206	521.538930188175	343.883939080502	151.033095974373
1600	1600	670.235003358307	522.742728418017	358.879516833031	128.491610624008
1601	1601	668.427674923473	517.117611894084	317.345027844357	117.376667818374
1602	1602	671.900437999127	523.114573580842	337.962100989424	117.570219973669
1603	1603	670.604802499207	521.345869312507	323.183001060494	109.03739902543
1604	1604	666.399296273423	526.436550993945	349.740884390757	152.600066481442
1605	1605	669.653320461574	521.792280261407	349.737510877415	135.381264793695
1606	1606	672.350330590344	518.320902547508	330.032488459021	142.316513377115
1607	1607	675.893897892511	524.586352550828	341.774795723832	130.548529418057
1608	1608	670.039095575806	517.814184222913	340.027282847736	146.670744727777
1609	1609	671.734737261707	521.811797663514	344.244829373914	112.931150427407
1610	1610	667.92382071393	523.986034551424	331.534856549392	133.390477903057
1611	1611	672.944557904543	520.189031122191	353.754692889154	150.58507109993
1612	1612	670.869637153868	520.626104560845	343.1718106	127.409716007668
1613	1613	668.695804832747	525.032709789566	346.333048363184	117.754642383299
1614	1614	668.781353985797	524.167990261219	347.638245650783	105.530416325037
1615	1615	674.190182894096	525.171843580894	352.636366458467	127.229458016861
1616	1616	677.202506046758	520.572181611981	365.193154806877	149.225003876623
1617	1617	669.040511467409	518.004590522776	354.943587123642	128.707146935223
1618	1618	671.640021384096	521.902463755053	338.219164634231	139.165333485216
1619	1619	671.975314368706	522.504225832984	329.827694857536	165.725992274093
1620	1620	675.921115841603	523.71852164604	336.862173510596	132.037964697661
1621	1621	675.514519692042	525.757145461474	323.99513810582	139.570096765864
1622	1622	671.305473262557	525.330463180039	340.796006622131	124.80854574625
1623	1623	672.050560092732	522.346532108729	330.15334649312	136.422643294503
1624	1624	671.513234566834	526.848926127045	342.109025979346	89.9856630311747
1625	1625	676.082341677173	527.218065868586	322.372407866299	124.508376314727
1626	1626	672.758454738229	524.194101631794	342.258660413313	135.354909472076
1627	1627	670.696090176327	523.555647857271	354.223828906673	104.634776946864
1628	1628	671.959110308499	522.391291442938	367.143781520536	144.341108439945
1629	1629	672.678799873597	524.68291697037	350.908655491471	136.110194310881
1630	1630	673.643448526999	525.475888376601	349.220906420283	142.136617880338
1631	1631	666.021831914023	529.411610167744	338.51139158123	141.872798932397
1632	1632	672.595743011584	526.632042124139	365.632879490093	123.34347995707
1633	1633	675.315788345482	527.335478328537	357.788197946682	145.204171544895
1634	1634	667.557427513876	519.069168500449	360.993738805302	132.481745243797
1635	1635	677.19569558558	526.686744556859	326.354254704814	116.506261195747
1636	1636	671.205401019734	524.324419140778	362.771816703774	167.296981997266
1637	1637	673.289228612427	519.676307015425	349.259448440487	150.584953386864
1638	1638	671.3782726652	525.494107148737	321.540460287924	132.372758553507
1639	1639	673.827086937593	520.547409124806	333.257437155351	147.504227710454
1640	1640	669.381605811103	524.783918502611	334.885874177254	147.723578773795
1641	1641	672.691168424041	524.165005697137	331.946975486982	137.903392898614
1642	1642	671.353212096921	525.508040329157	331.212100596154	144.318297373513
1643	1643	673.245177731085	527.188497075598	371.703534479442	80.42199354513
1644	1644	670.668333979328	523.352265664971	336.100280825924	103.504415269982
1645	1645	667.49832339054	519.996988121546	321.584723348381	139.718845197722
1646	1646	669.75944001508	526.772568152694	346.206259554092	98.9356442238955
1647	1647	673.846025705262	525.603533574324	328.921960369575	97.2166680297371
1648	1648	667.371278009212	524.987852159984	343.495677893494	129.001120705162
1649	1649	671.991344862495	522.834717172389	326.772635568042	128.211842171284
1650	1650	676.314486075636	527.397438184623	338.030263613846	127.61773560404
1651	1651	671.353606882324	520.200243147003	345.534184519061	137.234779582031
1652	1652	669.631542328083	524.622082458674	290.2590218866	136.305313054942
1653	1653	668.733663759262	523.18998850883	365.556572111656	159.488497163943
1654	1654	676.357375190898	518.425437945392	355.447327059211	130.721458872738
1655	1655	668.573953393144	520.986977692371	389.08245825952	146.464961274478
1656	1656	670.313154112594	525.721611520478	359.261382178455	112.557828297204
1657	1657	671.925319060294	523.077237643419	331.952873626062	110.578545656798
1658	1658	673.927357707147	519.713842042503	336.380151432133	131.441509594956
1659	1659	670.56289938069	515.339443024586	354.30119378123	126.850676833406
1660	1660	671.384957669946	524.791093423309	368.453082941386	120.832735799763
1661	1661	669.798541848106	521.737800310839	332.465586121506	116.724518269615
1662	1662	672.488929183335	524.718623216634	338.233462549546	152.399082284038
1663	1663	671.345989352237	524.798253714463	328.659702932936	139.332768009652
1664	1664	671.594895706116	525.216715419845	319.950077066601	113.00009742005
1665	1665	670.60516885883	526.192999833723	366.123619956606	107.58252002375
1666	1666	667.168452380991	517.608258956011	348.019236721109	142.579785873168
1667	1667	669.769807167315	526.023917685745	346.063378073333	125.58175320628
1668	1668	676.278642809317	515.757287855091	326.272051506477	105.174416834641
1669	1669	672.017059188718	521.410540506303	359.744416046741	105.322758971332
1670	1670	669.974332020134	525.763115906004	343.533638220905	152.108257459487
1671	1671	677.230180379658	521.181134250437	359.791150308742	138.399036101589
1672	1672	671.773516201437	517.439265404952	313.407134044318	167.888920241165
1673	1673	672.696915367378	521.160374713302	340.054539679472	126.151670245419
1674	1674	670.029860536191	519.684984195567	376.717044929203	128.177354965414
1675	1675	672.597534689464	522.341269923131	336.033362006418	129.2766107535
1676	1676	672.476291932604	524.292912924142	353.543847156625	127.292427214634
1677	1677	672.11891928294	523.991971176341	342.252107475486	146.2178897315
1678	1678	667.593226073253	523.440196514437	324.571644926881	120.119343320904
1679	1679	668.849761537269	526.348353123831	350.238178522841	102.669315129732
1680	1680	671.699442802443	520.06968736105	316.893139996064	128.717588925296
1681	1681	671.3233625859	522.188915569419	334.179810128542	100.522388362398
1682	1682	673.144354013659	524.238422301537	360.814640776334	138.646619631972
1683	1683	671.544004550776	526.938272852334	357.38831200274	158.20877125135
1684	1684	677.763935562773	516.668421563139	346.860529576525	133.649595468568
1685	1685	675.81535412047	524.728713252101	335.774349344132	150.441497224595
1686	1686	672.666987048342	523.932724408739	365.029172437473	103.17777467127
1687	1687	670.633795564547	522.894840995769	332.318793419082	154.09014499111
1688	1688	670.190118257911	518.90279533618	344.569924377174	149.704284903055
1689	1689	674.904833844752	524.904323350356	335.594663905266	130.017569742604
1690	1690	668.350305464647	524.742622380448	336.23104446562	130.700599914004
1691	1691	673.541492345922	522.838627318085	354.541528581539	121.811890457216
1692	1692	673.121882563435	520.991755326661	361.881686766654	129.359201986639
1693	1693	673.116830743496	521.830050800551	352.678671209621	113.742565177042
1694	1694	673.847074823156	522.969642195766	299.878613300725	113.490005633303
1695	1695	667.899171536435	526.565925574045	305.453281037495	123.968960541828
1696	1696	669.377379176959	524.306400014804	347.380962356519	106.361967871981
1697	1697	666.204204995522	520.754034773455	350.393109356539	143.632385642815
1698	1698	669.607391172163	520.637242412759	377.905407059659	134.134709576131
1699	1699	674.389762303224	524.649450684854	365.237092240195	121.578297762278
1700	1700	669.398809730265	527.168480577601	296.753787089374	129.476889659035
1701	1701	670.083943468387	523.561674602412	308.525992469635	122.580348463853
1702	1702	668.273367716668	518.939062965852	341.896306105627	128.241262549702
1703	1703	673.610781139021	522.76908763203	321.765456565636	126.734794316409
1704	1704	677.192480995714	524.363819241737	350.740528127378	121.330687325363
1705	1705	670.938574922538	523.718455691057	343.522711652044	126.317716623991
1706	1706	671.277460970951	522.367494999742	338.713532584855	150.358268880023
1707	1707	669.72082032406	526.102251724553	360.086860831411	138.767835299352
1708	1708	671.664116870377	520.199618657847	342.623264668597	114.110309689019
1709	1709	673.23888554055	516.606018663378	349.85660407001	125.07349055075
1710	1710	672.649898220389	523.141503038717	342.57378619732	123.081324986644
1711	1711	674.564781574136	520.583659949614	340.602071250919	138.485864797037
1712	1712	674.928593659513	521.388436917814	383.967055716009	152.309075859202
1713	1713	672.835941801772	524.896771064427	351.843106123948	165.15128358996
1714	1714	670.89670153419	523.845918610136	337.601364330209	120.391773527065
1715	1715	670.450244684168	520.013713242177	345.37857397204	132.257974764718
1716	1716	668.012497411678	522.979517458517	363.581774065021	116.664391458972
1717	1717	675.980323658521	522.968256435642	352.73226408235	134.416837042183
1718	1718	674.690847256236	521.926614830033	336.85190133529	103.931086743212
1719	1719	667.171917121858	522.994236282764	358.465014829331	155.022922490287
1720	1720	672.304125625113	518.819108496407	378.791029799306	142.713795229587
1721	1721	669.295116101692	523.489083713694	379.806495613435	140.901186243859
1722	1722	671.074362755316	519.351021732134	345.978838337501	96.8561118800202
1723	1723	668.797785287424	525.889131164821	342.075300231221	161.622900320156
1724	1724	670.515939810923	521.718239230142	344.797275865633	118.332905620958
1725	1725	673.117083208728	521.56025593954	365.036432400612	148.459154527718
1726	1726	668.272174993101	523.829244152948	346.394952268714	129.591914924789
1727	1727	670.28009275727	519.166466105898	362.651784570735	118.018544750372
1728	1728	669.027445237715	527.294868523923	322.114736840341	157.145059082961
1729	1729	673.171876498998	522.562143435287	322.249118410352	144.87660943945
1730	1730	667.950165622439	524.833492966687	350.836195072097	132.738115893403
1731	1731	677.056508026395	526.500633498244	363.300221483305	115.242344705686
1732	1732	670.892499478881	529.156119141289	350.410069136336	118.610325756435
1733	1733	670.550391272439	519.448422790832	323.085694999559	139.89961237726
1734	1734	674.342732186589	522.165511969323	365.877071766865	137.526660724885
1735	1735	671.431570254629	521.040427740478	346.259471308269	148.404738674188
1736	1736	669.173208561094	521.125583809818	332.847037393228	102.614321139269
1737	1737	670.286059470857	526.024176933961	317.432857583813	161.124191677028
1738	1738	675.000365880351	519.767748500295	344.19659922522	131.367389811819
1739	1739	673.377887348297	521.964220757598	314.019887931887	131.44593008519
1740	1740	666.578177096173	520.893170935877	345.104448846535	157.436678781333
1741	1741	670.150046973727	527.447349126091	366.105385312417	107.034725271191
1742	1742	669.719660180408	524.182427892234	370.381639115372	122.476255368832
1743	1743	669.584264662357	522.370288951912	334.608934890212	119.359880653283
1744	1744	664.837420104664	526.334895324883	336.260093422687	133.514152379424
1745	1745	668.41545042531	523.752157078877	348.966381136102	113.188432735503
1746	1746	672.109670511962	526.039846704365	360.164593009181	88.1987274097774
1747	1747	667.961553329621	525.737440472323	329.248519636083	119.63955203565
1748	1748	672.538570977452	524.086207734676	344.376377588321	115.966681039722
1749	1749	670.64820646261	528.866368488629	371.128090456723	126.489926582539
1750	1750	669.703319007364	524.328028061332	348.816195883792	95.899400751911
1751	1751	671.612677457911	521.925797549257	365.193746177678	127.548453450882
1752	1752	671.612851603787	523.67592518092	344.3205395985	141.820777729562
1753	1753	673.066595752785	524.326709355206	338.099358347098	133.174167927227
1754	1754	671.110747200572	518.22414400972	337.197933893648	110.20316156445
1755	1755	676.088456153802	524.093255436824	376.504198228659	135.123971284931
1756	1756	674.044337564253	522.160993332171	326.759271123556	124.137315965198
1757	1757	673.826525496395	517.421066362362	368.536727318769	156.798601303016
1758	1758	670.52688484616	521.319380753185	337.390468214757	127.16901765337
1759	1759	668.149162488934	515.858024455486	337.634299073251	117.787456909422
1760	1760	670.118900374558	523.76354609365	339.964245381237	100.636012248336
1761	1761	670.415124756109	519.006411565143	364.806404073783	125.461289522359
1762	1762	675.782799639531	521.109492089395	347.69448327612	127.044926171435
1763	1763	669.089726282256	528.675937127107	342.589545378772	143.735321185061
1764	1764	672.720987368414	523.466381223304	315.080775522389	140.485427622981
1765	1765	677.607315202943	525.163077336798	366.924708426292	132.672966672413
1766	1766	675.855748944572	523.506302946242	354.918258442161	125.574881808022
1767	1767	670.581559914309	521.860393578191	329.021861426182	126.530032157223
1768	1768	669.661009949815	523.131040105406	345.634723118656	122.895254756159
1769	1769	671.35465011558	520.634746960745	338.739717700114	108.438633734542
1770	1770	671.922165404034	524.476059072768	330.921520573798	110.90139262165
1771	1771	665.120576315466	518.339312060768	360.291827972503	116.973854555231
1772	1772	669.688478296851	522.692091128952	342.739317481096	121.518958508463
1773	1773	674.732865447345	525.54524351213	321.559610785823	110.638013763284
1774	1774	673.788544027153	528.025189125993	329.177873749155	127.963369704383
1775	1775	674.63222501343	526.591434070503	321.096948087841	104.885420383705
1776	1776	672.085698840756	523.929702154824	309.798279088034	125.626406109868
1777	1777	671.060035496816	526.262132699601	329.233891697721	137.085117657955
1778	1778	667.249722123376	522.861126560229	326.096283430233	160.778188323889
1779	1779	673.110647107181	522.906628435228	325.795172437451	144.452964994698
1780	1780	664.320941697413	522.272148842435	347.174534765733	103.289876513348
1781	1781	672.116496218703	514.571338163434	338.078026719266	123.477115325114
1782	1782	670.485479737994	521.526213726262	336.987580170132	129.256260647448
1783	1783	666.4153492493	523.080372148164	347.190670762795	148.983935689539
1784	1784	665.671828573839	523.687292265513	350.278889199865	105.512838785188
1785	1785	672.709775296334	521.471515481071	345.939790883372	159.997823066454
1786	1786	670.696545184679	521.071489385395	342.049704478131	155.003288165119
1787	1787	675.199873974491	518.569369927794	365.214276605506	132.173662900095
1788	1788	672.121757949186	519.731913099086	347.46195572799	143.93439749635
1789	1789	674.957448031532	522.80481808399	338.404237531653	139.987051013777
1790	1790	672.6159575509	526.802599532509	348.004939901773	161.072501429612
1791	1791	672.091161411152	519.140377989451	338.785902486432	118.590434641059
1792	1792	671.248396733471	523.120848862616	337.106699670986	130.027033059287
1793	1793	671.712641587686	525.908302810409	361.751040936075	141.9481993345
1794	1794	663.683250084648	520.834350531876	341.061565033955	117.395506794209
1795	1795	671.892552420479	524.35132361638	356.478052412156	92.9774117823515
1796	1796	666.841609607294	522.433060659378	339.281503930486	102.242989110715
1797	1797	669.83441979667	520.786054853511	336.425683832391	109.480299254012
1798	1798	672.743953746119	518.848648731175	344.939324534258	162.058403865902
1799	1799	670.480226538459	521.508772563733	334.240280868994	135.733110292807
1800	1800	669.845752837956	526.286739391801	326.885032800283	118.213826968171
1801	1801	669.950758278886	524.648078310028	342.426789026951	145.32465193364
1802	1802	674.587835246959	523.7150567411	338.711191472597	100.926817405827
1803	1803	670.313919587055	525.12699591879	341.176129057821	155.904331769714
1804	1804	672.207671193135	516.636336208906	359.09658727626	133.447707437189
1805	1805	670.596287432812	524.077945543283	352.338144045653	135.813490368472
1806	1806	668.370542861629	529.989799677241	337.37470926124	142.405347864189
1807	1807	673.59105653004	520.452776254785	314.012931631895	121.188735980801
1808	1808	678.926086150245	529.243385209021	357.914621365777	149.438738233376
1809	1809	669.203995752988	521.432267612932	365.291380574755	146.29354082097
1810	1810	672.6964044357	523.57962656203	346.916449138393	121.801701863386
1811	1811	670.189434910393	520.168453159241	329.90753852692	142.920140615199
1812	1812	670.750531235346	526.389177523903	339.381432207147	111.105763426423
1813	1813	672.377548656607	522.95757887942	338.971127919353	115.58756699046
1814	1814	670.583997724078	522.184727533094	329.131459362166	116.877141399234
1815	1815	672.225968706514	521.470122331301	353.83324252073	140.290213943689
1816	1816	669.069682761121	518.913906563322	349.503191146711	147.724529192749
1817	1817	669.902632747344	519.942303733515	360.99092885403	141.206608726217
1818	1818	672.220583910995	519.364012044278	344.811780951523	125.132186276705
1819	1819	671.324567217596	526.350517647855	339.648295881888	123.395315393776
1820	1820	673.644957958944	524.377286827894	357.922490950939	125.423696844232
1821	1821	674.970001451436	522.726306707929	347.490275201583	125.15423869262
1822	1822	670.175666614879	518.502160682376	347.038706494864	125.380247560687
1823	1823	671.565036718805	522.288520163211	315.211480880496	134.089641321087
1824	1824	669.470637317507	521.34616114562	345.245184579583	112.759640065717
1825	1825	670.286871040276	524.794927358872	373.069483290152	127.783875445364
1826	1826	667.794101446109	519.61054322564	357.532977104815	148.598075498396
1827	1827	671.117180897843	522.512476027735	339.634215220884	125.457855771675
1828	1828	670.056708257984	523.002538290296	366.15090015506	119.378217822831
1829	1829	671.170983357723	526.14939593528	334.497573732384	122.143359510997
1830	1830	673.180631578464	518.373282754331	323.906513576721	102.340203303008
1831	1831	669.983449687599	523.037541229643	328.868846001267	115.773503584868
1832	1832	669.775534315369	523.236405575053	350.576558338333	118.527252566559
1833	1833	676.269597355553	519.69484739563	345.610956010529	131.34956394014
1834	1834	672.590627359944	523.838594636393	317.993949883539	110.889743734144
1835	1835	669.765732950685	524.598120758286	348.138136275287	158.21544508171
1836	1836	669.520857782257	532.084442811215	342.901398623552	126.526599152229
1837	1837	672.76302844695	524.604769418512	341.574887984774	127.321429903911
1838	1838	674.477846691827	520.408370939494	375.56079035731	116.891994200526
1839	1839	670.727636201343	518.839279478101	359.374023089259	160.095433302951
1840	1840	671.010431446569	521.590042321458	346.371954404304	87.003392591633
1841	1841	669.88124515841	521.711304815732	331.572929287686	82.2011775454353
1842	1842	672.979290629508	527.625708670973	330.590464292013	117.664051247705
1843	1843	669.161704414728	516.817460290438	341.063581313031	116.638246791526
1844	1844	674.709970500338	521.655816083675	296.535790001947	127.970111320785
1845	1845	676.116036598086	517.942354964701	316.451011891168	124.519493798486
1846	1846	672.246264489708	525.499333476246	328.676212553735	128.160424444687
1847	1847	671.163488884587	523.38643118265	361.388595895703	128.111929703977
1848	1848	674.903696052186	523.486680357329	367.792161510348	117.639615117322
1849	1849	675.375991574883	523.321019100041	358.903302419084	112.421164413102
1850	1850	668.707557701405	519.324295170866	367.2332228532	169.782826749983
1851	1851	672.682966188143	521.494661414615	372.661971814358	131.759952385439
1852	1852	666.503434280952	520.19013222994	369.113785798611	131.452180394514
1853	1853	670.749470297058	523.147727506967	375.298385784685	123.261607902353
1854	1854	667.832733507986	515.697382460612	334.927991135043	116.633248838069
1855	1855	673.19718814404	522.604216892292	365.080261598294	123.002142319257
1856	1856	674.72330934422	524.477144215814	345.902134435759	139.731680316876
1857	1857	673.704648467291	521.049346403143	370.072683519326	114.99802790982
1858	1858	672.597079736953	521.709658117713	360.978012472768	128.577491568143
1859	1859	671.572597479951	519.881914076913	333.251038760875	133.237083889043
1860	1860	671.24860979963	527.07888513496	324.771863465196	107.817001424193
1861	1861	668.818403401961	522.707916237907	316.38248389484	149.78106381978
1862	1862	668.904083596599	523.222933784432	325.143442785166	136.523116697288
1863	1863	670.411414263002	528.670994652101	350.409723748445	126.691914724642
1864	1864	668.992177767659	519.607715553066	357.824743426408	155.763218769841
1865	1865	668.732946751232	523.602041353143	328.871978470159	113.822660110123
1866	1866	672.674473306329	519.373841611801	345.438721752567	130.849652396701
1867	1867	675.664979149158	523.305288541454	353.031898302625	102.608847509753
1868	1868	671.153725619649	522.977947706105	347.831630340498	130.861408173653
1869	1869	668.75835886394	525.711165521593	324.929807288501	133.747959359551
1870	1870	668.687141166375	521.83683258729	350.449904899765	123.355029901796
1871	1871	674.557358424271	518.689498593583	335.87424477658	137.01001140558
1872	1872	672.771978041562	526.63337078344	351.109249004732	88.741255929552
1873	1873	671.805008077721	519.457847682692	308.152190636456	107.43436983652
1874	1874	675.471015741586	527.525814780223	362.26574949611	115.499179230926
1875	1875	667.219760901274	521.370514919258	335.501532928025	121.935189962814
1876	1876	673.937295622957	520.721155763441	364.224834514758	130.543728950719
1877	1877	673.152363746057	522.761391481505	349.541931395878	120.613741209687
1878	1878	671.021372471109	522.111577602391	344.778661519244	137.526096496416
1879	1879	670.591434417952	521.18955920402	341.036941191451	114.912274886335
1880	1880	675.668375175528	522.375068546817	315.46724571353	129.409499298671
1881	1881	674.362042472497	522.433864763316	343.336864426445	148.628275305363
1882	1882	670.540717529263	521.684949046021	353.06883118728	159.479748220943
1883	1883	668.853747161485	522.436134599471	368.260777176336	137.5643549109
1884	1884	674.055275354316	523.008000023816	345.442811486522	165.112327145114
1885	1885	671.048159692008	527.419244388854	337.304957106913	137.04792709092
1886	1886	669.966171990121	523.279600186012	338.746549516926	115.93357033931
1887	1887	669.642633110151	523.412321007008	327.505133152177	159.203119386243
1888	1888	675.47639929997	520.094276285161	350.316474256475	138.524685971566
1889	1889	674.975905794067	522.081774454339	351.201025080024	133.860219320026
1890	1890	669.267115944801	523.174578637278	335.43228020037	149.255440426875
1891	1891	677.117671833301	524.161760089272	326.535088101244	134.602358909043
1892	1892	671.988252103434	526.329208205159	321.679276096862	134.420884018003
1893	1893	673.184961138418	520.349431919687	350.77242221162	141.426068900782
1894	1894	666.563306942128	524.728457186765	348.785670301213	149.252460496977
1895	1895	669.827448565295	522.512863517284	316.2630110716	128.969837297828
1896	1896	671.480823643593	523.95585318747	322.511554012007	163.992429268367
1897	1897	676.107350094046	524.403388031423	353.633308708936	127.3666384906
1898	1898	673.270281255921	527.084318649195	328.19262744652	107.135733199884
1899	1899	672.482034309494	523.682151650773	367.03854855744	143.113606362393
1900	1900	674.633616961768	522.226394648551	344.577561212573	130.219807990172
1901	1901	674.934187714555	528.545344179258	331.005090587965	124.402869643123
1902	1902	674.003132857097	520.925733326489	353.470414254933	112.499021668268
1903	1903	662.660248415042	528.778024447787	335.726863547796	118.52855548722
1904	1904	671.932121529893	524.469452544056	355.481199783677	101.697446012831
1905	1905	670.312260743032	523.224371822096	301.849477172475	158.791832267498
1906	1906	671.116995328248	520.822695724201	322.516458448557	121.026219926602
1907	1907	669.378170549543	520.292127991086	364.260178117137	146.266522167052
1908	1908	674.461102872177	521.097444129548	363.498154054055	167.453672920083
1909	1909	669.132519164404	523.962258359244	354.749379147348	137.229286135837
1910	1910	671.693114033551	525.172789918941	350.734835855908	127.938945708336
1911	1911	672.64365974007	524.193844063535	362.954711081397	147.912086996765
1912	1912	674.785962672631	521.516917539449	355.309880756873	140.715804881913
1913	1913	675.920972054487	519.409058142844	323.238586819173	134.33713025284
1914	1914	673.722025028015	523.351964465746	334.08350266339	100.480968228355
1915	1915	673.158267515264	519.306997179384	323.443244407266	131.589755807788
1916	1916	673.974142071039	525.508970901845	322.508630289482	120.272847829623
1917	1917	674.394565588	516.850407596953	339.377195437822	110.483172841013
1918	1918	670.250497016125	520.943438435821	330.784245363614	129.3703679927
1919	1919	676.805343315669	523.948059569195	342.135667233542	121.446225289889
1920	1920	666.823556719086	521.916383415931	344.344860686474	151.354064556148
1921	1921	674.738952357343	523.971800901771	342.371061154414	112.625049127217
1922	1922	672.312465605951	523.265285404808	321.4560908897	102.873464266664
1923	1923	671.198956047815	525.245695039761	344.188984739309	124.1307236905
1924	1924	674.469989815781	520.911515255636	368.294795971369	153.0460451406
1925	1925	672.497661464739	523.598103113885	352.854742439198	158.543221999066
1926	1926	673.336132978397	523.529763382143	328.476308673779	135.233650710392
1927	1927	672.260010667742	528.422498901726	370.539251246427	120.874974945704
1928	1928	674.779904324062	524.580090233692	341.242478305188	142.556552466052
1929	1929	673.021760335157	521.605223443108	318.686849348324	132.701214991142
1930	1930	672.973626966865	522.79903196989	358.743347726302	102.881903016863
1931	1931	672.120862218743	524.542551262688	304.236766412653	138.856163173201
1932	1932	677.260548009264	523.204285767245	364.161978174807	126.52819433731
1933	1933	673.315844913994	515.571491818357	311.144312073951	125.035406325805
1934	1934	671.248451597792	524.244479425626	353.136431143943	108.755506644033
1935	1935	674.922031580351	521.591733118951	345.825973116977	120.996197354654
1936	1936	672.639829143166	523.22071932383	357.357463246561	138.423119456303
1937	1937	668.267977258361	522.052127457114	313.180543488123	116.611237634009
1938	1938	669.806663691193	522.767607234695	326.690131704675	161.861220997416
1939	1939	672.700792450371	520.419045349197	353.218254770618	147.08932354404
1940	1940	671.320375243906	525.315492697639	324.881775974714	146.51886340893
1941	1941	674.520052580796	517.133920803874	357.931208852551	135.335936931256
1942	1942	671.015368301307	523.129001667861	347.009496364335	144.246925386026
1943	1943	668.637153713574	519.764588445461	378.101854467245	149.28698713923
1944	1944	677.349093067852	526.037946940232	334.284584328465	141.659115361787
1945	1945	672.852364866817	527.474156587846	340.902979729427	109.142097224979
1946	1946	672.44979328571	524.079607723632	338.921376307238	153.403960790176
1947	1947	668.190085367058	527.591768583041	356.259342836448	130.700979794223
1948	1948	667.988482294451	523.020028847535	325.451483720014	124.515118727136
1949	1949	672.6708815409	527.615282236672	332.673914465508	117.794639980587
1950	1950	674.020872577889	523.643690773813	363.513901726453	126.576723690478
1951	1951	673.229826159007	525.204449414351	360.418322688727	151.651908088097
1952	1952	677.274325958095	518.638892268333	369.841726221263	129.495628834023
1953	1953	668.996648412503	526.052880519739	343.963807106409	135.247818123154
1954	1954	672.317941127558	520.187800823693	336.32249395182	147.753129477666
1955	1955	675.054365335324	521.25614806547	353.578303258648	153.293018159252
1956	1956	668.820201738029	524.940453109319	372.859548042979	151.244964929883
1957	1957	670.457040216789	518.800894622658	345.711884378155	116.122016587299
1958	1958	677.451260822048	526.103560065197	355.975839748753	117.529225947854
1959	1959	672.65329522353	518.329265661127	350.622884536644	112.877463707834
1960	1960	674.858529799058	520.929601181297	332.897566353104	115.660087352862
1961	1961	670.766406583614	521.088592069314	365.334624206957	126.294373881647
1962	1962	669.698949170093	516.245810834584	370.759188485863	136.479473506981
1963	1963	672.236847506643	528.086376827572	353.766096576573	117.24515554741
1964	1964	667.498680612118	526.222963312759	347.202526614809	126.473404934377
1965	1965	670.956041361331	522.828085599766	338.1361236041	106.124470165928
1966	1966	672.69299014338	522.254822621061	344.154680111316	123.262021039171
1967	1967	668.30199163482	527.81737229856	376.841930525494	133.156129291694
1968	1968	670.499221151245	520.946064369895	339.331782160206	133.23097562594
1969	1969	664.490499131197	523.878898183683	354.248729040262	160.169327559181
1970	1970	672.437745138716	529.336208252217	354.176389741997	127.576246930961
1971	1971	668.517392116286	520.330273345925	367.942326473672	119.415262733201
1972	1972	669.712672089751	520.344743763122	344.960314781001	126.422520538632
1973	1973	672.437301756627	517.282000273709	325.050808533143	140.720734094334
1974	1974	669.700550717815	526.094072102137	336.521475723546	128.014373019063
1975	1975	672.860578406195	522.974197317809	319.187353137936	156.284914324036
1976	1976	671.518628562058	520.99541835619	340.192240089129	134.304775668232
1977	1977	666.16715343701	518.751358089421	367.901502442967	159.235450610069
1978	1978	676.775325699489	520.48025647603	364.536215556215	146.182909090421
1979	1979	666.004969911439	524.794320217149	345.127210264467	147.894100262058
1980	1980	673.186634792521	519.559656022852	351.556291597191	147.887272416808
1981	1981	668.528967162686	523.514958441436	363.600907935215	128.177137408013
1982	1982	675.634746452992	525.332013071159	342.272332492215	134.806087331386
1983	1983	676.386967611602	521.090280279703	369.052878142021	138.800267896596
1984	1984	673.182354670382	521.995906100581	346.471806886273	130.862966848437
1985	1985	675.795470807101	525.533570567161	353.776265088465	106.36484282538
1986	1986	674.919432923307	525.572385043779	339.363689414111	117.439799579023
1987	1987	666.429934336632	518.020366965447	356.671463333049	140.745173879089
1988	1988	672.40111262773	523.18005291734	355.386909461017	144.830951770492
1989	1989	673.014381203444	522.242541026765	333.31184718464	125.156804457518
1990	1990	669.611958606865	525.327819651404	363.140261917416	136.194640211487
1991	1991	673.913060159406	522.883155009736	322.536320280654	96.0905726460137
1992	1992	674.346513982342	530.434334964704	336.930159862507	127.086564306266
1993	1993	674.626818438598	524.205920931634	349.142346273915	130.04523164099
1994	1994	673.433083836522	524.161658864175	342.585470716875	132.467442230177
1995	1995	676.333518875332	523.374531971789	342.506983978068	141.618450408011
1996	1996	672.789817924001	523.882196394549	338.047184746251	125.143999821499
1997	1997	677.746053989231	517.789020353981	312.651495257604	114.080948558109
1998	1998	676.168541653211	527.297033344879	353.218919234519	131.537886676323
1999	1999	677.534777325848	521.272112400864	353.61186101503	118.256214553067
[truncated: 3,001 more rows]
