# Supplementary material for: Hypothetical Outcome Plots Outperform Error Bars and Violin Plots for Inferences about Reliability of Variable Ordering
Source: PLoS One. 2015 Nov 16;10(11):e0142444. doi: 10.1371/journal.pone.0142444 (PMC4646698; doi:10.1371/journal.pone.0142444)
Supplement: S4 File — All experiment interface and visualization stimuli code is available as a zipped file. (ZIP) [file pone.0142444.s004.zip › experiment_code/data/one/74.js]

var results = [[672.771009958038, 676.526432524041, 673.743185557842, 671.487945394843, 668.858527888458, 673.507004454127, 672.006849572961, 668.270423541373, 667.902656324247, 674.064194239624, 676.102314824866, 668.576711374244, 672.298392051537, 664.755851260174, 669.131541881668, 674.73537850411, 670.87141771801, 672.868767538017, 673.09731053501, 672.207751483531, 673.729407316464, 671.637893332237, 672.572781854214, 669.37546879909, 673.790519964728, 668.557737093505, 672.938354832237, 674.082263166706, 672.059824336026, 673.93676771996, 667.749014831834, 672.386581797762, 674.641873922183, 673.078942560335, 672.137647772956, 674.612661734777, 672.696700659735, 673.722103796303, 673.757295781421, 664.218658659378, 677.215666334755, 670.215366655054, 674.838389498507, 673.89125955101, 670.257501253944, 668.877835155159, 670.476343724175, 672.051445330602, 667.358691195979, 674.642837226296, 679.734805648301, 666.20113293902, 677.098859801805, 667.842873678417, 672.812039502682, 670.85357871605, 673.783931515424, 674.408483539802, 669.97655253222, 670.608490542131, 676.107594545754, 673.567255208767, 671.154726064164, 673.958160102415, 668.497171824121, 670.558981133181, 676.234619470923, 671.676374307503, 670.461310391676, 671.115644500785, 668.38499095978, 667.039636573072, 670.810136840459, 674.688404896129, 670.963027162971, 671.382412536052, 668.106463182661, 673.359126606866, 668.969401909462, 674.031856892136, 675.778601673304, 672.530214822815, 669.744000809631, 672.011289112121, 670.078973972653, 671.830516453628, 672.308832124651, 669.272636569143, 675.912286746563, 673.108062412391, 671.383737989799, 670.61199793147, 675.20331218899, 670.820595318095, 676.337087111158, 670.700590979298, 674.529699887197, 671.154944373282, 672.803093450634, 673.554477580941, 673.357632781787, 670.762032830089, 673.3460190758, 674.841021271245, 671.954781682945, 670.610675991138, 669.600895651746, 669.739272243611, 675.697334673224, 676.172089391419, 676.320880627282, 666.698339285861, 670.542913381079, 671.071840243926, 669.333159727846, 672.938270409132, 671.735368676465, 668.395050014764, 668.887534466559, 672.67316575243, 665.906256203208, 672.192177765287, 674.4904646588, 662.186697804316, 675.260940754915, 676.151341877106, 668.153263519278, 673.053541038536, 672.960531244648, 673.997218579941, 670.986854554423, 673.025309056038, 679.438172105782, 673.600693331613, 667.306361239694, 669.107843295548, 670.651262515015, 677.668813672033, 671.163972877737, 674.299607175524, 672.757027114399, 673.245565366369, 668.388945595792, 676.256018115479, 670.050423010035, 672.527313135659, 674.137384515999, 671.180622938517, 670.050060065492, 675.415587452255, 675.028073249061, 670.893353995568, 672.457242607534, 667.51925442171, 676.328438554695, 671.117217664455, 671.99455149741, 668.039565691398, 674.741913955313, 671.819516721127, 672.024116421723, 669.722965346507, 674.380695609818, 665.427395449735, 666.876704204633, 671.359203369937, 672.66059383443, 671.316729820813, 673.041171693707, 670.505359946153, 672.375667663093, 670.579556095819, 670.635808772053, 667.186686357898, 669.974221786973, 670.65334405884, 675.553741019746, 668.424884284383, 678.007143315221, 673.62083793146, 666.513360921179, 665.874683746572, 672.404196847944, 676.162322590491, 667.894747437435, 668.905971296006, 672.097564998441, 678.967545690998, 672.082987369342, 668.913381713259, 670.613938667843, 678.238743235801, 673.268607749999, 667.950629258553, 670.236282885998, 673.932346085374, 666.667935801374, 671.777362703041, 672.152457329192, 671.553972577664, 671.334415162375, 678.428115217543, 667.401930572314, 673.868665563893, 668.796294363557, 674.626575754421, 671.773757972822, 673.543008218898, 670.26328413688, 673.11747762503, 672.815645638643, 674.578260565979, 676.221119975916, 671.916184009139, 670.998901963267, 675.795394258409, 672.508044016932, 673.190719919183, 675.872646426367, 666.996351161629, 668.114871310179, 669.044108589454, 668.140743783408, 673.439052816981, 673.712112721619, 668.897698706737, 679.008134552772, 674.79620500221, 671.757738736232, 673.810493137953, 669.880601740922, 672.768259483756, 682.580849884627, 673.568150888205, 674.368732717123, 678.316622795079, 669.952572517539, 671.64373796306, 674.038508539128, 673.407833947374, 669.215069104141, 669.238861034005, 672.310537737476, 669.842612277887, 670.197409736666, 671.976900809509, 671.470299854285, 668.184337079129, 676.565670071101, 673.930061053974, 668.540281462052, 668.378807674202, 677.168941326076, 674.077600978113, 671.793463310891, 672.813774314015, 671.789608040802, 676.24486246837, 673.523841774754, 670.540219295428, 672.550086725571, 674.494076041509, 673.389503231625, 671.097594910098, 673.491532150932, 668.186587074568, 673.85566015445, 669.357886497718, 666.65448009358, 673.581962592275, 675.555829843334, 674.145993096617, 674.365598978465, 670.825728418845, 673.391283385241, 669.776058223958, 679.69247297402, 668.64312854505, 673.514274101075, 671.982813001488, 669.367696441827, 672.60092532046, 672.426503792379, 666.749837903213, 667.520777764671, 671.36753543606, 677.631984003796, 672.07302304108, 672.00227909232, 670.382873503859, 671.667751516723, 670.978075743033, 671.17710121271, 670.98144569766, 671.856744911785, 669.890072853818, 669.543342882697, 672.515948168853, 670.85497344875, 670.887646593011, 669.234741827692, 666.390398445466, 672.339690622384, 672.898486060362, 667.760320311949, 667.91153941823, 672.418329624526, 674.193437617971, 672.892016856608, 672.637559494347, 670.48816147815, 673.991338496449, 672.312985777646, 670.733501670389, 675.993537697355, 672.158305547948, 672.991085529804, 671.265619944142, 678.254652284918, 674.78198943168, 675.930138532002, 669.4424971519, 670.142771319556, 672.816537864243, 668.195107640162, 671.655946302976, 665.255746461571, 667.337284303953, 672.691177971028, 680.023326279831, 672.043178315938, 673.072168525573, 671.264503429935, 670.448615886718, 670.310402398217, 672.744785985014, 674.980674188802, 670.30893484858, 672.606053475731, 671.171474070491, 667.573728659938, 668.975976388832, 674.772434142213, 670.772531521412, 675.358112150862, 670.830153497847, 666.962407408174, 675.704144899859, 673.634690899994, 671.716450300253, 670.45922952212, 670.526828758298, 672.247612320832, 669.124673084116, 673.731592386553, 672.760678187848, 676.430602310532, 671.45215481611, 672.310124298883, 674.902414853794, 674.589259426415, 675.810459214666, 668.303323742682, 671.520159036143, 665.626647555386, 671.999776738095, 671.857725869968, 672.284291062613, 677.465006307187, 668.584257653976, 671.62206102229, 669.946538637457, 676.433873094504, 674.720440656695, 674.276774007793, 676.808105245542, 674.132042004121, 681.032908859325, 678.292106237699, 669.967098545809, 672.169409452932, 670.831247828282, 670.466159295266, 679.315814782242, 671.107556219342, 670.274943945044, 673.225149595589, 669.560791424461, 677.945550094073, 672.994813524678, 670.632843221254, 672.062582751841, 667.890695657676, 676.690133449483, 670.715979771072, 671.741267667933, 673.963488810837, 670.046906148827, 673.275321707859, 675.227915637578, 665.980628220252, 671.308107900733, 671.454269081655, 671.676886011425, 674.213087549146, 667.036461088355, 675.101153723607, 667.49170527106, 670.720344515176, 672.357550793281, 673.376474618374, 668.607475043059, 671.790273921055, 670.884757531913, 673.986662887172, 668.496721881574, 667.897558164488, 671.930494005684, 672.108412134589, 668.303557680612, 674.704031239152, 667.336568849659, 667.609094381691, 669.925640360747, 666.309716777389, 669.038732500404, 671.020129809096, 670.837561367881, 675.814766655826, 672.345950300682, 677.461485785473, 675.391875514229, 671.128947382585, 671.723480972756, 668.097499038788, 680.006829737168, 672.951673761121, 668.368677905284, 673.775606843938, 667.719203642679, 669.91143333088, 676.010035369685, 675.664434969215, 669.76860917296, 670.392153637658, 667.920457522, 675.592702569632, 673.156592447295, 675.802409465369, 672.003031713098, 672.687656579611, 676.694915278643, 677.677882149025, 670.697485007511, 670.402270974065, 674.220710017428, 664.855192781721, 665.038734694905, 671.514886248434, 673.851450137321, 667.827732305674, 667.60719446147, 671.088194598917, 672.837095944705, 673.059474101898, 669.046421837555, 669.613940739742, 676.778126946137, 671.707457915325, 667.660170543021, 672.936045532935, 669.428427713787, 673.708931319346, 678.777268155345, 670.162168500679, 668.395709225098, 671.394883391527, 671.836745971242, 675.982036089909, 676.595255162739, 668.355780831624, 674.287886001366, 675.193301641365, 668.892743498171, 673.497987000621, 670.558477059969, 671.838927656267, 662.79949621938, 672.542498959295, 668.733928408076, 674.864695819527, 665.377789183055, 674.822717984045, 675.991566769393, 670.206142379256, 674.407342401519, 668.17540028888, 671.388027169416, 671.096169493717, 674.042143914317, 679.16475102835, 672.369416760736, 676.866960224516, 668.635052843172, 672.456101981515, 674.324859745138, 671.080097782192, 670.268156054858, 670.531779898294, 676.324179521532, 670.938408169601, 670.040995019325, 673.504328113526, 671.71239251565, 673.593351700384, 673.233632600453, 673.614535568894, 673.482762326617, 669.789875923159, 671.128197416475, 669.106722599554, 669.85686627927, 670.761003190305, 669.313116726702, 669.087445370488, 675.529505675268, 669.736995922887, 673.427030094252, 670.973736088357, 678.994405077573, 673.772178946937, 677.139899161807, 670.244006797345, 672.53509733413, 673.430723797526, 676.254764020937, 675.185098830715, 667.690790602709, 670.205828074734, 673.988456811635, 672.011279123214, 668.13299533217, 671.614343354311, 669.276997740609, 668.983339933635, 670.629494804642, 678.950011053515, 674.332689694016, 668.050276888456, 672.616504531051, 667.066351705843, 665.961551507575, 674.082308226064, 672.234538692752, 676.268868617501, 674.174747323115, 671.276101060357, 668.219300123318, 669.842414914213, 670.691347935297, 666.227239430372, 671.171750590287, 672.016138587132, 669.864630235457, 672.380122523717, 671.843116446172, 674.273162647144, 669.60425481985, 671.830669358295, 667.36375205451, 675.767457490695, 675.287661142132, 675.32007192051, 678.038946968418, 672.170811619017, 674.242791516669, 669.822374013664, 680.079342395145, 672.020326400626, 671.424713368588, 672.717396558334, 671.254259929696, 672.606615494705, 671.790488522343, 670.603993037024, 673.200092194214, 674.500888052764, 671.074259897708, 671.672832062071, 672.279520768439, 673.473339163256, 672.642137741074, 669.955079591178, 668.989378449324, 674.490909744324, 676.203876997519, 665.618922543723, 675.187327004504, 669.678101030415, 672.956268838182, 673.175256344158, 677.496992113436, 671.297028401793, 676.624359658635, 673.021446118562, 674.989558099788, 671.326007541206, 671.776537311166, 666.476066296231, 669.42542982906, 672.775596332929, 674.169651101491, 674.034126350714, 674.491149850322, 673.714094062576, 671.615867254844, 675.751846181806, 668.811477942131, 673.97058544711, 675.74187250736, 674.05437743384, 662.046977332335, 668.485510903506, 672.268289560959, 675.76690791705, 672.259443985235, 678.535835113841, 674.301272744767, 672.382292789649, 674.31317018473, 666.246879129333, 674.733271685578, 672.634528375408, 671.756677587203, 675.609407708681, 673.552876962497, 677.081161180909, 673.310126604995, 672.820580235254, 672.080925244565, 674.204868512321, 675.157036597385, 673.640040082165, 668.929661584587, 671.702399561052, 666.801116274281, 671.811062427806, 670.121737390834, 672.0353603162, 666.608825892143, 672.436469182987, 673.284876656122, 668.558586318697, 670.989080238141, 672.251524816198, 669.505966033383, 670.423025201929, 679.696726097452, 669.515881636201, 670.127376162422, 674.559344259798, 673.946128565886, 674.886282585322, 666.368563053844, 677.692028926861, 668.105392239323, 672.353737463177, 665.687603582494, 674.522082460725, 671.472716565651, 666.979717130746, 667.452578259691, 676.831388296465, 673.99800239899, 671.947400719532, 674.263132093302, 669.585184109277, 670.56967748096, 674.055257954379, 673.046031103047, 671.482327495619, 672.35282842132, 670.257743411842, 668.187299047711, 674.475400990109, 668.641890748443, 670.663172596315, 672.920391673666, 677.59791026742, 669.630299868592, 669.655912546628, 676.772014284383, 673.34845885923, 670.647412661185, 665.659332252724, 673.699373691334, 673.447000629612, 670.330014411948, 674.113270874718, 673.788834504411, 672.250917020359, 667.852027569561, 673.569214775403, 668.563203623668, 669.546706192186, 670.274715191699, 670.975795280852, 674.155960881814, 670.600209130715, 673.592031724737, 671.512148374874, 671.804647172218, 672.190475870707, 672.679011329124, 665.39955319296, 671.854001824632, 669.401352897692, 675.416018660719, 674.060144179648, 673.79148561321, 678.037936161527, 668.66060814098, 669.02734775658, 667.886098415889, 670.720212227255, 669.332064143108, 673.132862972378, 672.17892505925, 663.050637625412, 670.608196395407, 673.666978365352, 671.538975181143, 670.757150725146, 673.772386649219, 669.513427143268, 667.855054616035, 672.941959317658, 673.193729348499, 676.394540365046, 671.780091395358, 675.551691228749, 675.917726115593, 669.350511770585, 668.203993924277, 678.326577967988, 671.979105015543, 670.724067439349, 676.191155436199, 672.964101726111, 670.075745565027, 668.130918880795, 677.86124573425, 673.034180818483, 667.639120294431, 671.62490185578, 675.334099795913, 671.657386529151, 675.05769558642, 669.348101240568, 678.257147026564, 675.740703630857, 671.851252557926, 674.240911728554, 676.32174770887, 673.225050378119, 671.537960030145, 674.520588479262, 670.041765668971, 671.715466072826, 667.960280864499, 665.802645047121, 670.999509648307, 668.891273773999, 672.97142468364, 678.537731848227, 672.006944569226, 669.989835629562, 669.124123113941, 669.020652065512, 673.673809681975, 667.695674703963, 674.305499381742, 672.036434411998, 668.057896646744, 670.972242508045, 676.268126227397, 676.158861950927, 669.251901651685, 674.914531216437, 672.736688441223, 678.215622334382, 669.494093710053, 672.534708833324, 673.847298378674, 665.320858373454, 671.965784823459, 665.731316938453, 672.770312075735, 676.567831081384, 676.46187688149, 674.212658546375, 672.672812778817, 674.549132021518, 671.327031235916, 675.731076400498, 673.95244796819, 673.516416919434, 672.38225331231, 674.127675110688, 669.308992634958, 671.586033099113, 670.538028173868, 671.531262520633, 672.084583116329, 674.320448104647, 674.262964045972, 674.625442376612, 666.961627455382, 669.646729317911, 679.416726225967, 667.206093355992, 671.414551980418, 674.465203018869, 668.744429145296, 671.670355096601, 675.248233757767, 667.176568786248, 673.174665206237, 675.264570965423, 667.397798353459, 670.153174565504, 670.667435720724, 673.969285647615, 673.399056111376, 670.64399249244, 671.658506881028, 669.803073999685, 667.083746021257, 671.942823682958, 670.709914389478, 669.475813912014, 669.683401018035, 671.341941739708, 671.013784455573, 670.114813716871, 674.669659927158, 670.769965627801, 678.311034911857, 667.233795331335, 674.842874719913, 672.885030936373, 675.44965665262, 674.045206820568, 669.754225819202, 668.245832265848, 677.369097229016, 672.569134788731, 673.496043298473, 671.514785772027, 674.905343602954, 666.689935117337, 669.889986356764, 671.147885393401, 670.725856389968, 671.985648272497, 669.911355667205, 669.523080253391, 670.798088968435, 674.057759779635, 668.932505516237, 673.673146131543, 671.600618526493, 669.683702615147, 672.293682345161, 671.966671028282, 669.276780526194, 671.15158432165, 673.155231945206, 672.9767466003, 670.703402071646, 670.3703002736, 677.37730494546, 672.654670037397, 672.048148920867, 667.451650926597, 670.560523174519, 669.574904231331, 670.252712222136, 664.509506599018, 676.873117714741, 668.013342977099, 671.03891701883, 677.329307302193, 670.265743655636, 668.787392490721, 671.392801269649, 671.345328641387, 675.741299936869, 670.746853271663, 668.39622250372, 672.614084659663, 668.499745874405, 673.183858168538, 670.56749392122, 675.032587330015, 674.191451824512, 671.324473083308, 670.411414751403, 672.683548114589, 669.29421238761, 672.119202043663, 670.59231658757, 673.214595007757, 672.942972987677, 676.321305312104, 674.439415559266, 669.322630678548, 673.544344078709, 668.866288662453, 667.221774313932, 674.817231304873, 677.324512351222, 673.717060977975, 677.664543569804, 666.826372002326, 673.699275839744, 667.612755092615, 664.804930487912, 671.465898811873, 670.56149487162, 662.352466798669, 670.419407817607, 674.136497394958, 676.277279101372, 671.634164211075, 673.546385269279, 669.083647078332, 675.579425918507, 673.873362706191, 675.682339751412, 671.069220189645, 673.276486065805, 672.171164206892, 667.665150319432, 670.356015355681, 671.806078483338, 672.572270383282, 674.184998015516, 674.884666734235, 676.89417276889, 676.551360323501, 670.603284407387, 669.859769695033, 672.355764205248, 671.39588407949, 670.54791558948, 672.33474956573, 676.368622054749, 668.659587574537, 670.247613348707, 668.555053207207, 675.915282008197, 674.810555844049, 671.09408568138, 675.102761377566, 677.689066952778, 671.469610234636, 673.075071889685, 670.905457633773, 673.670430691269, 672.357093345551, 668.524224930779, 671.228836460004, 674.339801923255, 666.422443594445, 669.920507893471, 671.740452985353, 672.489610182974, 679.802522056483, 672.601359818679, 673.71341242834, 675.148386085615, 675.602894412427, 667.003503156812, 675.079477017966, 664.911042342618, 672.300447298459, 675.545976588676, 671.861105130685, 676.793993398488, 668.966650061358, 667.239722530231, 668.187769509405, 677.613961331905, 675.426014567588, 669.839357060423, 676.05935673778, 670.261279016183, 668.512054760705, 669.244130765449, 670.595150763747, 667.390712738171, 673.981634904419, 675.430830675897, 670.136134409698, 671.395009629536, 668.49423192121, 668.703216576111, 676.603588138168, 670.006291862978, 671.550674504916, 677.046201687772, 668.187006205101, 673.997383078258, 669.137712377465, 673.351578251565, 666.482507821504, 663.632053068354, 669.640384616381, 670.80399264017, 669.562897348075, 669.205310839462, 676.04155238556, 665.230395067109, 667.974655274723, 668.376156206155, 676.118267644524, 667.808933088129, 669.908948118591, 673.320662994516, 673.71555174001, 672.401092120268, 671.107708014658, 670.901798243617, 675.226672435763, 672.365834829634, 672.187666003763, 675.090061986061, 675.92085742006, 671.553427322683, 671.657430384641, 670.705712639676, 667.289331624572, 670.248707947171, 671.8943467581, 674.442618266463, 668.835167844373, 672.483847204099, 672.709723693421, 672.633658677655, 668.312120838624, 676.58212901167, 674.436400184267, 673.273314442137, 674.390981610111, 669.363537845574, 669.579783482451, 672.315031071843, 666.858019712686, 675.195204362188, 670.609278637578, 676.603174628314, 677.09454585382, 671.266618341652, 676.921197304483, 676.098012898384, 671.73013318447, 675.733160792533, 671.994663783287, 674.751192989601, 673.314782087703, 669.440326996963, 667.792104566434, 671.702886435933, 666.851584185387, 671.645934763672, 669.048048870683, 669.859508312466, 676.616448713465, 674.948762693965, 676.632663808078, 669.342817853561, 672.923906792425, 676.604424492045, 671.550699264577, 672.133326421729, 667.232674455026, 672.297938413003, 671.984814090478, 675.306150458212, 677.842463454888, 671.617619583836, 670.24998241332, 672.105188244785, 670.355939006939, 673.68517310718, 666.067110428195, 667.539761478763, 668.368015030212, 668.265602162864, 665.740122835891, 667.715014460129, 673.642696891083, 670.84575607906, 668.446922922943, 670.482732266683, 672.034514353269, 676.354089001208, 669.520745387915, 670.650158267243, 675.706620270811, 674.534326286744, 669.674115315484, 679.205551731621, 669.654021361499, 667.693578640702, 672.762267748073, 671.903403809411, 671.703377169166, 672.545253588827, 666.53672537599, 671.876634883256, 671.336974424128, 669.135217493637, 668.817241646609, 675.24200873286, 673.823222671052, 667.356046124905, 670.603261152202, 667.404048124141, 666.397350472975, 668.263047410637, 670.51990607248, 672.498665627915, 669.996395262039, 676.376373912699, 676.578690800742, 678.076431261696, 674.702662847933, 678.472580283587, 671.803202027007, 671.185989151149, 670.057934974318, 671.655805442284, 666.452837646553, 673.534621320132, 676.759707487341, 673.172599027451, 674.430640575921, 671.204263981512, 670.656231154435, 674.013746486162, 677.965971104763, 666.501255048152, 673.994146101552, 666.161378974632, 671.850265029954, 671.505997696784, 671.469157086012, 667.996640521354, 669.963674351367, 669.630152833862, 672.486454354761, 670.118618956545, 672.946170015618, 676.761197593231, 672.17479820118, 674.622227852256, 673.48144266013, 669.163018108874, 667.9394106724, 675.785702896501, 667.596850832059, 670.205503921563, 670.300260854641, 674.058927065409, 673.970715108797, 671.56106408302, 670.438529890783, 673.123648758443, 675.139959666559, 677.58690304857, 676.387383534488, 671.038972169181, 667.551286662333, 670.092887155554, 670.872231861609, 673.430351604503, 670.737507693396, 673.426193442264, 673.242251757851, 673.532782798334, 674.338954020739, 673.466750518554, 669.50603290957, 672.852911163061, 674.488420103934, 669.701467354624, 670.300739067192, 666.257572434866, 672.916054558996, 671.753876070735, 669.160636509809, 664.780134625077, 672.686735090191, 672.930346170333, 670.254745443432, 673.326576435425, 669.481430759224, 671.212075536816, 673.129012897388, 675.297424131475, 676.92103436862, 674.755188277933, 670.181422215031, 674.025165097024, 673.009461189508, 674.20350690889, 666.547351571684, 675.474488418715, 676.490389947192, 674.906805341577, 677.946328594829, 667.339613429922, 672.19545710498, 669.166291226118, 674.42644046961, 668.909549187759, 671.227397171834, 668.554398883394, 672.947763983046, 677.202086993586, 669.987613491515, 670.281312638749, 668.999822675714, 673.190922253527, 673.975865741426, 672.522440111232, 679.015682395314, 674.919835930409, 675.276230576076, 673.784668388772, 669.923658894119, 670.182099889927, 670.411167790319, 670.353523422442, 671.877331800188, 669.003867325326, 673.090160618078, 669.41318841382, 671.749198128351, 667.404503262977, 671.78231573342, 673.216219793156, 669.996733365894, 666.629084603833, 678.15133899126, 673.588318599281, 675.363465528536, 664.451810253583, 675.700847947739, 665.041189877015, 672.730698724546, 667.125797820378, 672.600359550213, 673.268144580512, 667.383603411721, 668.916918436879, 672.099727546885, 668.598944756624, 676.288028934311, 676.08349465578, 667.959302908218, 672.32570879254, 677.38363515475, 672.870377645808, 672.203046008081, 671.909791740988, 676.040015626692, 668.869578769473, 672.699225321191, 673.394860019101, 667.092978773132, 672.453506051054, 672.773741488528, 673.342414355391, 671.10537691561, 673.210896681974, 673.668909735508, 672.427355465871, 674.131347270465, 680.019823613755, 671.11621653067, 667.860677715265, 665.808365993186, 676.4885785367, 673.434057038813, 674.400071654091, 671.521904068324, 665.469989791468, 675.705487823264, 676.799444826825, 672.359808428853, 674.915738078557, 671.958640094557, 672.67042439042, 669.907969937282, 674.686636452761, 671.833715977366, 678.310586041354, 669.648015265816, 671.839755058081, 670.809793170991, 669.837495406404, 674.510917024574, 670.853205822183, 675.765199575877, 670.727529327157, 672.41321336817, 675.935616853194, 671.499278452109, 673.188392221211, 674.448840322014, 674.824222267655, 667.256097734184, 677.093943083738, 668.111966644093, 674.673601936229, 675.074020469899, 672.762316593869, 672.146500118406, 673.140638615782, 674.694116249674, 674.329772247009, 673.247234796142, 665.068078870205, 662.155659900312, 670.9895928121, 671.808174724688, 670.692829307173, 672.784399691459, 675.797610386961, 671.977085879687, 676.076374804728, 674.159031152451, 671.865423671981, 669.80451024251, 672.247552845469, 671.717167781754, 677.057899597482, 666.998108492889, 672.735480433655, 666.539672182525, 670.885187754215, 674.957368903808, 672.691580226645, 673.644816076325, 673.773139385087, 671.56145828369, 671.31084181846, 670.759615507805, 669.953558185579, 666.958193364757, 672.578156465533, 672.518014616333, 677.002953551672, 670.168508462279, 671.604023361601, 676.871747135571, 675.882942794797, 671.924269545451, 670.371389682996, 674.67911343085, 673.9607045207, 678.293134567109, 667.858265498575, 670.133790660548, 673.025761636312, 680.863911683728, 673.305813910001, 675.941517129735, 670.623340480372, 673.63931774994, 667.624097993698, 671.306731455278, 674.322367791151, 673.7856619803, 675.669347329759, 679.05594226669, 674.025814743105, 667.806235147522, 672.180892247452, 669.775301038956, 670.384013101941, 671.098075229033, 672.812362022013, 670.504951186273, 669.988634078644, 676.549982899705, 674.902082640132, 665.214442685851, 671.82826057439, 672.310836918831, 671.170680181864, 668.926719147647, 670.417931579665, 670.524962527752, 673.11978234575, 669.792807524341, 674.838497161184, 671.745702774823, 673.678320795327, 675.485199704389, 665.086223450671, 671.438336332935, 672.732750285861, 672.975595347366, 666.972176958834, 668.865784025634, 673.121537495406, 671.98751859395, 671.988233043711, 671.263100515277, 671.5596803942, 678.229844625697, 675.289309818634, 672.69755555993, 668.008387335818, 674.002060750536, 671.275088135313, 671.026696652242, 674.74537796647, 672.655345481254, 675.53596104678, 677.220067154215, 670.81931480036, 674.766420223398, 666.337144453976, 672.172963554599, 668.978314446411, 668.855891125158, 672.11614023685, 673.822409659791, 671.612147822924, 670.2441899084, 663.634230469077, 674.01630131578, 673.40799714884, 673.954121299225, 671.75665986796, 668.593725410307, 679.831387262605, 673.384482921135, 676.403181913008, 671.438338702339, 679.953392839357, 669.551816004231, 674.346682563779, 673.186225266067, 672.209358399496, 672.387805879581, 677.519862402048, 676.999434606182, 664.915023658243, 669.157925362197, 670.576628053831, 672.30631407767, 668.802589311254, 669.104886955765, 675.205614711975, 670.864125050411, 672.126163370828, 672.783709022346, 671.475250221088, 673.520989121447, 672.289393000123, 670.449416248574, 671.040407720164, 677.878345573025, 673.623055369536, 665.388320004294, 675.493615730193, 673.40520142912, 669.961915237295, 667.451407028027, 676.114300896418, 676.242793860737, 674.652680839363, 670.718061628481, 670.122682616448, 670.10008514971, 671.294718645805, 678.032156633318, 676.236990349566, 670.31228716841, 672.153203595643, 672.886608212785, 667.55018194642, 678.147419458099, 670.288801381153, 671.260223424374, 674.689008317454, 674.52601216922, 668.794475467933, 677.90803111916, 673.253970710504, 677.911016895281, 669.783478057666, 675.020291472449, 672.751867124717, 672.844855819571, 672.071907495556, 672.845591885198, 674.42720354922, 669.889772702959, 673.095108549459, 673.194986636799, 667.715785610184, 668.195060902377, 665.066045707413, 672.099604334205, 670.043120607435, 669.001286629118, 666.519998854986, 671.693544960985, 668.400544588412, 669.186903833232, 675.612716119322, 668.770791449067, 674.799907604139, 671.1625859555, 668.909695660149, 673.345223356272, 674.625015849119, 675.16972332272, 671.283774420127, 673.998747632744, 672.39057892351, 665.364352678771, 666.815395295297, 668.796427246457, 670.952607875902, 667.350099370741, 668.018538450099, 670.31841999933, 672.184936026872, 665.294665067076, 672.482089077787, 670.668539304275, 670.884253406173, 671.97413427248, 674.961211872327, 670.766780439401, 671.733354941595, 664.638502649667, 673.923902429303, 673.750298322016, 671.392870290462, 666.001033336535, 674.517268373063, 670.891187316446, 669.962395664708, 667.54266206602, 670.080094953589, 672.894478255255, 675.946649098712, 666.436611630951, 668.174282178778, 675.282760793778, 672.323013761808, 674.975691414858, 670.680704465943, 671.983935866243, 671.167119271478, 671.318633722185, 674.226376281484, 680.119826507794, 673.118681972837, 667.500507154597, 671.9242683955, 669.829150837824, 672.000973932982, 672.310685350794, 671.82537538452, 668.547175919644, 668.177113402667, 672.936902942138, 673.732362784122, 670.625409501091, 675.995338668631, 672.57979119049, 671.56706201142, 676.339861340896, 672.593601345411, 673.222189698126, 673.594917134936, 670.901764457638, 670.294545634286, 672.000089270206, 670.235003358307, 668.427674923473, 671.900437999127, 670.604802499207, 666.399296273423, 669.653320461574, 672.350330590344, 675.893897892511, 670.039095575806, 671.734737261707, 667.92382071393, 672.944557904543, 670.869637153868, 668.695804832747, 668.781353985797, 674.190182894096, 677.202506046758, 669.040511467409, 671.640021384096, 671.975314368706, 675.921115841603, 675.514519692042, 671.305473262557, 672.050560092732, 671.513234566834, 676.082341677173, 672.758454738229, 670.696090176327, 671.959110308499, 672.678799873597, 673.643448526999, 666.021831914023, 672.595743011584, 675.315788345482, 667.557427513876, 677.19569558558, 671.205401019734, 673.289228612427, 671.3782726652, 673.827086937593, 669.381605811103, 672.691168424041, 671.353212096921, 673.245177731085, 670.668333979328, 667.49832339054, 669.75944001508, 673.846025705262, 667.371278009212, 671.991344862495, 676.314486075636, 671.353606882324, 669.631542328083, 668.733663759262, 676.357375190898, 668.573953393144, 670.313154112594, 671.925319060294, 673.927357707147, 670.56289938069, 671.384957669946, 669.798541848106, 672.488929183335, 671.345989352237, 671.594895706116, 670.60516885883, 667.168452380991, 669.769807167315, 676.278642809317, 672.017059188718, 669.974332020134, 677.230180379658, 671.773516201437, 672.696915367378, 670.029860536191, 672.597534689464, 672.476291932604, 672.11891928294, 667.593226073253, 668.849761537269, 671.699442802443, 671.3233625859, 673.144354013659, 671.544004550776, 677.763935562773, 675.81535412047, 672.666987048342, 670.633795564547, 670.190118257911, 674.904833844752, 668.350305464647, 673.541492345922, 673.121882563435, 673.116830743496, 673.847074823156, 667.899171536435, 669.377379176959, 666.204204995522, 669.607391172163, 674.389762303224, 669.398809730265, 670.083943468387, 668.273367716668, 673.610781139021, 677.192480995714, 670.938574922538, 671.277460970951, 669.72082032406, 671.664116870377, 673.23888554055, 672.649898220389, 674.564781574136, 674.928593659513, 672.835941801772, 670.89670153419, 670.450244684168, 668.012497411678, 675.980323658521, 674.690847256236, 667.171917121858, 672.304125625113, 669.295116101692, 671.074362755316, 668.797785287424, 670.515939810923, 673.117083208728, 668.272174993101, 670.28009275727, 669.027445237715, 673.171876498998, 667.950165622439, 677.056508026395, 670.892499478881, 670.550391272439, 674.342732186589, 671.431570254629, 669.173208561094, 670.286059470857, 675.000365880351, 673.377887348297, 666.578177096173, 670.150046973727, 669.719660180408, 669.584264662357, 664.837420104664, 668.41545042531, 672.109670511962, 667.961553329621, 672.538570977452, 670.64820646261, 669.703319007364, 671.612677457911, 671.612851603787, 673.066595752785, 671.110747200572, 676.088456153802, 674.044337564253, 673.826525496395, 670.52688484616, 668.149162488934, 670.118900374558, 670.415124756109, 675.782799639531, 669.089726282256, 672.720987368414, 677.607315202943, 675.855748944572, 670.581559914309, 669.661009949815, 671.35465011558, 671.922165404034, 665.120576315466, 669.688478296851, 674.732865447345, 673.788544027153, 674.63222501343, 672.085698840756, 671.060035496816, 667.249722123376, 673.110647107181, 664.320941697413, 672.116496218703, 670.485479737994, 666.4153492493, 665.671828573839, 672.709775296334, 670.696545184679, 675.199873974491, 672.121757949186, 674.957448031532, 672.6159575509, 672.091161411152, 671.248396733471, 671.712641587686, 663.683250084648, 671.892552420479, 666.841609607294, 669.83441979667, 672.743953746119, 670.480226538459, 669.845752837956, 669.950758278886, 674.587835246959, 670.313919587055, 672.207671193135, 670.596287432812, 668.370542861629, 673.59105653004, 678.926086150245, 669.203995752988, 672.6964044357, 670.189434910393, 670.750531235346, 672.377548656607, 670.583997724078, 672.225968706514, 669.069682761121, 669.902632747344, 672.220583910995, 671.324567217596, 673.644957958944, 674.970001451436, 670.175666614879, 671.565036718805, 669.470637317507, 670.286871040276, 667.794101446109, 671.117180897843, 670.056708257984, 671.170983357723, 673.180631578464, 669.983449687599, 669.775534315369, 676.269597355553, 672.590627359944, 669.765732950685, 669.520857782257, 672.76302844695, 674.477846691827, 670.727636201343, 671.010431446569, 669.88124515841, 672.979290629508, 669.161704414728, 674.709970500338, 676.116036598086, 672.246264489708, 671.163488884587, 674.903696052186, 675.375991574883, 668.707557701405, 672.682966188143, 666.503434280952, 670.749470297058, 667.832733507986, 673.19718814404, 674.72330934422, 673.704648467291, 672.597079736953, 671.572597479951, 671.24860979963, 668.818403401961, 668.904083596599, 670.411414263002, 668.992177767659, 668.732946751232, 672.674473306329, 675.664979149158, 671.153725619649, 668.75835886394, 668.687141166375, 674.557358424271, 672.771978041562, 671.805008077721, 675.471015741586, 667.219760901274, 673.937295622957, 673.152363746057, 671.021372471109, 670.591434417952, 675.668375175528, 674.362042472497, 670.540717529263, 668.853747161485, 674.055275354316, 671.048159692008, 669.966171990121, 669.642633110151, 675.47639929997, 674.975905794067, 669.267115944801, 677.117671833301, 671.988252103434, 673.184961138418, 666.563306942128, 669.827448565295, 671.480823643593, 676.107350094046, 673.270281255921, 672.482034309494, 674.633616961768, 674.934187714555, 674.003132857097, 662.660248415042, 671.932121529893, 670.312260743032, 671.116995328248, 669.378170549543, 674.461102872177, 669.132519164404, 671.693114033551, 672.64365974007, 674.785962672631, 675.920972054487, 673.722025028015, 673.158267515264, 673.974142071039, 674.394565588, 670.250497016125, 676.805343315669, 666.823556719086, 674.738952357343, 672.312465605951, 671.198956047815, 674.469989815781, 672.497661464739, 673.336132978397, 672.260010667742, 674.779904324062, 673.021760335157, 672.973626966865, 672.120862218743, 677.260548009264, 673.315844913994, 671.248451597792, 674.922031580351, 672.639829143166, 668.267977258361, 669.806663691193, 672.700792450371, 671.320375243906, 674.520052580796, 671.015368301307, 668.637153713574, 677.349093067852, 672.852364866817, 672.44979328571, 668.190085367058, 667.988482294451, 672.6708815409, 674.020872577889, 673.229826159007, 677.274325958095, 668.996648412503, 672.317941127558, 675.054365335324, 668.820201738029, 670.457040216789, 677.451260822048, 672.65329522353, 674.858529799058, 670.766406583614, 669.698949170093, 672.236847506643, 667.498680612118, 670.956041361331, 672.69299014338, 668.30199163482, 670.499221151245, 664.490499131197, 672.437745138716, 668.517392116286, 669.712672089751, 672.437301756627, 669.700550717815, 672.860578406195, 671.518628562058, 666.16715343701, 676.775325699489, 666.004969911439, 673.186634792521, 668.528967162686, 675.634746452992, 676.386967611602, 673.182354670382, 675.795470807101, 674.919432923307, 666.429934336632, 672.40111262773, 673.014381203444, 669.611958606865, 673.913060159406, 674.346513982342, 674.626818438598, 673.433083836522, 676.333518875332, 672.789817924001, 677.746053989231, 676.168541653211, 677.534777325848, 673.274989843061, 671.428314545656, 667.606852792584, 675.130454931916, 670.262887048504, 671.748671290466, 671.053381723753, 672.657459020789, 666.939148086201, 674.081793520335, 670.105193745458, 669.868102456688, 672.055708176718, 671.617072067635, 674.127629282131, 674.034461879247, 677.810729491973, 672.120892681332, 673.52488083144, 671.838016991517, 667.970516079186, 673.840447942346, 676.477679708242, 676.302800974843, 668.975903064764, 669.252177055336, 673.830458076567, 669.752543086288, 670.907031871626, 673.028687599319, 674.468973433149, 675.700428003432, 677.163648539798, 670.006193110144, 675.393002384741, 671.487946731524, 671.82528025561, 676.129019986691, 670.18708029899, 668.556164611821, 665.526932131045, 671.467993923905, 668.693375686295, 672.837515126461, 671.833772722085, 665.416531988218, 671.491700706425, 672.329951747984, 671.480869387685, 670.843875889627, 672.827111028097, 669.506408048676, 671.08919509373, 671.378568434234, 669.342519349463, 673.498537851342, 676.426417465782, 675.694720836957, 673.661556223213, 670.035665152963, 672.610911726225, 672.172265214235, 672.069332020074, 673.263850017301, 672.451351615264, 674.87501634227, 673.317528270509, 670.717506797668, 675.116158715644, 668.998360995097, 672.671043229281, 674.89350543075, 669.721032321104, 675.382403626609, 674.31886710649, 675.296596107806, 671.27468014258, 666.620192758244, 672.102224248172, 677.264726344951, 673.079818631093, 674.920421781517, 672.137626061396, 671.299043032786, 672.304841444342, 673.420821545366, 671.606368300147, 669.255170450539, 674.170215826663, 670.985737356488, 672.308182636639, 672.410382977662, 672.103550478534, 674.262132342002, 671.723179444191, 672.596997387512, 672.146107059994, 673.391111835718, 677.792868766155, 669.093381332176, 668.2286747243, 673.091701733544, 671.586511131562, 669.776760839382, 673.034847123062, 671.661817510203, 671.443487719282, 674.09145051053, 665.430240766294, 670.215456640373, 670.76132796507, 673.986748469383, 670.050911603693, 666.979951530151, 670.88672076013, 668.399288292683, 669.870549683069, 666.981090959307, 669.860425738249, 665.759046939547, 672.068442894107, 674.161604808457, 675.337704060517, 671.858203926267, 671.300885112275, 676.061345534313, 673.271304353398, 676.965666527021, 673.574153004996, 669.476205606626, 672.491884057484, 672.361520246, 675.279762211575, 671.715661117452, 673.07332599765, 678.08136752882, 672.728059982166, 670.169778538495, 669.365923970841, 670.727622935972, 670.125068177084, 664.16491632477, 673.472674439586, 674.565015029714, 677.465041535733, 668.809137195709, 678.17101619381, 670.388906583668, 670.23001130836, 670.938867457176, 678.406208361912, 670.958834072588, 671.532037848482, 670.03997956691, 669.291226218672, 674.366363368776, 673.371164848416, 671.839972824025, 666.805402541204, 665.44116010959, 677.208359196824, 673.064749991992, 671.381965932429, 676.017436889356, 675.750325202548, 673.073851795377, 675.583529476127, 671.154104119245, 672.069384465329, 675.070097431143, 668.745659352675, 673.742626683172, 671.719389294795, 671.04783052131, 678.395363637157, 664.973873933636, 670.503973559205, 673.326861701841, 664.766622643968, 671.061543090368, 671.152771882815, 670.726886394821, 667.53860349235, 670.698792508098, 665.294555782954, 667.681239463239, 672.94057760309, 667.248985809107, 664.698152172917, 671.334746450655, 670.314734101574, 674.125505871976, 672.587140037848, 665.654747609716, 669.743428008063, 671.859766350529, 666.6546494529, 670.097981929623, 670.974892844561, 670.053440779026, 678.59397608433, 671.064630176939, 669.422610526347, 674.14664835389, 665.918301749853, 665.521064077161, 671.124797819172, 673.330073876024, 669.906974708661, 673.964360829485, 668.386691013827, 671.524128036841, 667.494082587064, 674.580466082186, 680.379707498299, 670.199674868488, 668.671264175533, 670.005154305284, 671.641454549579, 673.559674556861, 673.391907357725, 674.965392327696, 667.968632121116, 674.12756661601, 669.692384950333, 671.145872525999, 669.482879753706, 677.765157683961, 671.733104795371, 671.66745299589, 674.109429169219, 674.384719353245, 673.112993605036, 674.122890329495, 673.862183999065, 672.901392387636, 673.558335962369, 673.070961608026, 674.255687946211, 672.657727178567, 669.52088086123, 672.692150628162, 670.577152914356, 673.016167513004, 671.505345634155, 672.734507141367, 671.403409551056, 671.77175335301, 669.826000464994, 673.536580204432, 672.625041148308, 670.748352443312, 670.421091476025, 672.059909962543, 679.316521909605, 671.102468936862, 667.989726383454, 676.739131945631, 670.230868532996, 671.474746901155, 674.582707934848, 664.226675081693, 668.73637064076, 670.907801206351, 671.230791335058, 671.437482659675, 665.04107216408, 669.475474647231, 667.154781043622, 675.178312629235, 670.440192022896, 675.231887156664, 673.744500266948, 672.533079958962, 674.451762219498, 672.994647574323, 668.950426281296, 673.672923883308, 669.816506128389, 672.302483872398, 668.907000086795, 672.705064336389, 674.255113934379, 670.852891049373, 674.78962950429, 672.100879676553, 676.26857799803, 670.155567275615, 671.72726407201, 677.300402120605, 673.814614758465, 673.269479673127, 671.667181407865, 676.745493747592, 668.88071044411, 672.391060558431, 672.69015220259, 674.663874610951, 680.110444628473, 672.39829558072, 671.945895467565, 665.897125881432, 672.336621127566, 668.225858770213, 672.837606311034, 669.928744797482, 669.083283996577, 674.18828323465, 674.724435533066, 670.428811295259, 665.624078369297, 669.19684313511, 669.791759742314, 671.999239333431, 668.793535376047, 673.718018139266, 672.99665932011, 671.865654525435, 668.234410893741, 670.727905023144, 668.146416642972, 665.426387992606, 671.945635820899, 673.358113281688, 673.424531505806, 674.902746165898, 671.040950741373, 670.687822045732, 675.12994142182, 675.2446157781, 673.969016867899, 670.480570152701, 677.148750057382, 674.866445994873, 673.095951021232, 670.953551780012, 672.875021728279, 669.470723741654, 667.428893680772, 670.786501072346, 670.924849433716, 672.303505500792, 669.233323466349, 676.924603295725, 671.00708219148, 671.042475653567, 675.3820739042, 675.627766577075, 668.651690967297, 673.478797398462, 676.146998642346, 672.881252492543, 670.67981278742, 673.079329647205, 669.685434161406, 676.402563947913, 670.937120448124, 673.862843826152, 673.294477855138, 673.423125037063, 673.540191576529, 668.605419244463, 668.283661572073, 671.843302195938, 668.27969498612, 672.262524040804, 672.419243340954, 670.659162448609, 674.062639855525, 668.744760078848, 668.790996224831, 676.698085241999, 668.112467055873, 673.614988165472, 666.503977476637, 674.280545468359, 672.302838541858, 668.647893191806, 669.457772026241, 676.73969565038, 670.511825694846, 671.594451606068, 673.870748981108, 671.85630601844, 672.230252743351, 671.233175326426, 671.503168596061, 670.469306510137, 670.284513514963, 668.115415818457, 675.65467543431, 674.580548081114, 670.974776104819, 675.411781498344, 669.730635728553, 671.632758590587, 667.655978142192, 676.075779795929, 676.217273378458, 670.736031555349, 674.881010632474, 669.149441986006, 671.064440307622, 673.269446127046, 674.404015945463, 670.126917871359, 669.328566458626, 673.289437371408, 671.479606911355, 668.736559646257, 669.0994180195, 676.898366387673, 671.641463027895, 673.031911945754, 675.475948581436, 673.201890539961, 673.916636336049, 675.100247146918, 671.057129973704, 669.267082536162, 670.917094736874, 670.515182345353, 676.898931832871, 671.912141207838, 670.491346184698, 666.420516637073, 667.279247752115, 670.097436239517, 669.526286176922, 673.194486115114, 677.349072679322, 667.183262278842, 667.647178371182, 671.0176669861, 673.8987455108, 676.036868420517, 669.328457941128, 670.184049474184, 673.94951539333, 672.827071775106, 672.684458277427, 668.866571334014, 668.059104684616, 670.462766675934, 674.543729909244, 670.155888098345, 673.086417327945, 672.216223254749, 669.29276789992, 668.002297987962, 663.517667681379, 674.171192277616, 676.839328159629, 668.359941923384, 673.870772409948, 673.20162037485, 667.182469619779, 669.420239956175, 672.630464677521, 675.594337068936, 671.358333931751, 667.17208628143, 673.321770924553, 674.056630321415, 672.964258145093, 672.673210208659, 670.750011866878, 674.188140700545, 671.933382825637, 675.571559898396, 672.836823082128, 671.333133905625, 672.207904982364, 673.008392878794, 673.797777905616, 671.789624783888, 673.212434618423, 672.449386802511, 667.931500033064, 671.738763665423, 671.42417648688, 667.058572552184, 667.36244418035, 669.118057079009, 668.967498177975, 670.43284219308, 666.655030538014, 672.345073845205, 677.27473874901, 676.394522015577, 670.692386040608, 669.165182205336, 671.923115930689, 678.213671470777, 674.376283827958, 677.961832293767, 668.41958855514, 673.612647409648, 668.378803070508, 667.092063219034, 669.154907066449, 669.902455456362, 674.009160998869, 669.561601501977, 672.224386559638, 675.706671666703, 669.554836099069, 673.92333110404, 674.624138401559, 676.61443391433, 672.967714145252, 670.626919861218, 675.324336319083, 670.044323951624, 672.107863355031, 673.631216788905, 668.088985282012, 673.592606881336, 671.112384472108, 675.3800058524, 667.896418579595, 670.314096087977, 672.462122760496, 675.386395300215, 669.778404611098, 672.750348498566, 671.960521398839, 666.78126205153, 672.818291602686, 669.087780886513, 669.479274900681, 671.522389598069, 673.036472795036, 670.026448297801, 674.316336251762, 672.137064169374, 669.312440691042, 668.234596638447, 670.905630151237, 671.238759206068, 669.790730260583, 670.025448341195, 667.638362676367, 670.345632243339, 669.760772599289, 676.994588213386, 669.928981759244, 675.995495592986, 671.359436558649, 672.491515638972, 673.19594112294, 671.896770508304, 669.551393159544, 674.895342941151, 673.933087865959, 667.38225208794, 673.808192863456, 672.211177557052, 671.349086880643, 669.593658070215, 674.765655263884, 673.836269312505, 675.193025784433, 673.118124754688, 669.102593298675, 672.194305624282, 670.936677826835, 671.929427267215, 673.089809408035, 670.638055915224, 666.410159980335, 672.508960868508, 673.290602801862, 664.377737441549, 666.511813688627, 668.23832290445, 672.254255282607, 669.322851635148, 674.469128922827, 674.527286970528, 670.007033863474, 673.794815035837, 668.876565600839, 673.450180971172, 672.026471616832, 669.518403234733, 672.671586026237, 668.118390853293, 676.50632195269, 672.936320091699, 672.287807869975, 674.811542245958, 673.473240294025, 671.870288835082, 666.964124417032, 671.719694542587, 671.085606110232, 668.488087586541, 666.442585948075, 670.025364761125, 673.703343379967, 673.96108807203, 669.41124950706, 672.263455090515, 671.961723018064, 669.432593685585, 671.648905021059, 669.81712037175, 673.855330689328, 675.527397014364, 669.904566808249, 668.554797299763, 674.0164502327, 672.045797542265, 672.668360365914, 674.730920978317, 671.450164255869, 672.408019645159, 668.522551491408, 677.616933041062, 674.669360493703, 677.450114181027, 670.447063016897, 671.480951446196, 676.525494333024, 674.096123747727, 669.272610431277, 667.789072813124, 674.91101702746, 675.356201069002, 674.19757130676, 665.985512020589, 676.918053193521, 666.135881557732, 674.77205191793, 667.140491734736, 668.395726037396, 670.583690391917, 669.776210601438, 667.689092943386, 673.287559326009, 673.377071395748, 669.198659291387, 671.672887601018, 666.744910844295, 673.49043541891, 669.415707141696, 678.655717807833, 667.105297690768, 672.474784396451, 670.440140976748, 667.334015959773, 668.363425065879, 669.522562577128, 672.370055913569, 668.652395315486, 670.34914171754, 668.625432155516, 672.091130267587, 672.123446590668, 669.27813021536, 675.692527060017, 676.955977032421, 677.922559863227, 671.530958828587, 678.020693365398, 666.339201163589, 670.250457002052, 672.667796457707, 672.266047009405, 671.685191350676, 681.466429776818, 670.739495129246, 670.577934610615, 676.68761144553, 676.498878598733, 670.238787628349, 668.735975903261, 674.553533275855, 668.999435194052, 670.303955882649, 669.052572880108, 667.121637644161, 671.736485379687, 674.936558687426, 675.047561318397, 674.684292795422, 669.919706181125, 671.909542885354, 671.583636461845, 669.004068142046, 672.067618851475, 674.022281832724, 667.023894386488, 670.551728319763, 671.379501092852, 671.957746492425, 675.940748011573, 670.9075415355, 667.01453590554, 671.113275496093, 672.850405297732, 670.443788396383, 677.238491772004, 673.707573963728, 667.806058747347, 675.435540137867, 672.003374478028, 672.104961827279, 674.275227264488, 677.870436428772, 672.45878658074, 678.248462875361, 673.097183454329, 665.72513062466, 669.652119079187, 670.005957683259, 673.604724168419, 674.44826598703, 670.521466513363, 672.34993184301, 672.532034501603, 668.983640220397, 670.505892341625, 672.462882491657, 672.945933031617, 669.300010034474, 670.682908180693, 672.509731204805, 676.62190541666, 671.580651751071, 672.992400045963, 669.714084709655, 668.682487361583, 672.697139361, 667.444069559671, 670.750671627804, 669.158116020479, 670.280089608412, 672.039072274264, 672.093657341697, 669.01866280837, 675.714365893682, 675.344415812768, 669.087118116052, 672.302019275744, 668.764921257309, 675.057181725088, 678.97397661876, 671.392025796383, 676.937192458703, 671.424168230221, 672.408109932748, 669.401381594924, 673.931446127053, 670.214354522832, 672.164817761786, 676.027834951424, 673.832080062581, 674.23395876793, 674.582776520922, 672.353701859509, 674.06692830533, 676.787968628284, 670.607646987154, 671.543854430221, 669.528159050997, 669.008487424223, 677.64607902044, 677.297328984187, 670.3120800427, 669.898273585274, 670.948488071931, 672.692677951808, 670.934394237646, 669.731151448556, 670.500273146557, 670.897062069545, 677.307605433135, 672.143015216841, 669.82767855364, 669.774885879862, 674.333309158667, 669.858341112163, 672.860709150283, 668.409898655718, 673.521417743506, 674.626932773559, 670.31516162006, 670.573424292237, 670.437583246529, 670.112345437157, 670.888633729, 671.550856320608, 674.172628995493, 672.335137233358, 673.97029636098, 674.299942258398, 673.181677555861, 670.952881761973, 667.971861240091, 676.170066044526, 669.062252894809, 670.269629790867, 671.961350985303, 672.107817492822, 677.108426544844, 670.841383777013, 669.944631402411, 668.967380799507, 665.560592726128, 671.355845660429, 674.951892246054, 671.77401571406, 670.400542501715, 672.221318632814, 672.181035992132, 669.033902355817, 673.203546254845, 670.725153798373, 669.781526683685, 671.953011163718, 669.769322728686, 674.511732664903, 672.243015823826, 673.53489135312, 673.604460705015, 675.450080848578, 666.556867822481, 672.699552741173, 669.038719872008, 665.806333383367, 672.836506428659, 669.422723603459, 667.248216610532, 671.981271347711, 673.977826695786, 673.925412715353, 670.626446073217, 667.218949951443, 666.396427122929, 679.728345072077, 671.674173222001, 666.862032314492, 673.842619069469, 675.233237187504, 674.874765155434, 674.509219827466, 671.910025700758, 671.60671975242, 671.404556603909, 668.565356297071, 668.323217719095, 668.521990991545, 673.8108297666, 671.513196617995, 671.967848744659, 671.509898874813, 666.799483299167, 673.020104970078, 676.509214596249, 670.026145219942, 669.382341603718, 670.087998159534, 672.282584192141, 673.264833194564, 676.169626280454, 669.135796470713, 675.100199763885, 670.772197946227, 673.115022445039, 673.296873277816, 672.161933889652, 672.252706629872, 675.794990919371, 673.442099880434, 672.561239246457, 671.730363652023, 672.792924863637, 682.685366766057, 674.924434953031, 672.844079803386, 669.752588517927, 672.848625452476, 673.10298345256, 671.955493468986, 675.989643535624, 665.49643341185, 666.271638819587, 669.105437011426, 667.072372818217, 669.588892130972, 676.503362974619, 670.298293789076, 676.803038487477, 671.451584537383, 673.625628611936, 671.278620034817, 672.341119769111, 668.975320069245, 668.012322430128, 669.205733773597, 672.79503253383, 673.27348774136, 674.72409877712, 676.472678403884, 677.005000357007, 675.502261378341, 673.810761463452, 669.01577103214, 672.371466794334, 673.973331910914, 676.85653428622, 671.507342045309, 672.036030183386, 671.152736654412, 671.258798027744, 674.359854373543, 668.813594823468, 672.277712115887, 670.047289261553, 670.652355404165, 673.025556128762, 672.900342592411, 672.114561840281, 673.976927068647, 676.104760922078, 678.364448537631, 665.409785033077, 673.139379844993, 673.948097841271, 666.166902818356, 671.819636983542, 673.334737836142, 671.81103622455, 676.620132877474, 672.26488382323, 668.600960545757, 670.654297078782, 668.7191752707, 672.899550738517, 674.559037472125, 668.591381870648, 665.165994734261, 676.096222995409, 674.68197315963, 674.575063562992, 670.499024760109, 668.999334111668, 669.131079365718, 672.240296361827, 676.6016209363, 670.663528708371, 674.401449089308, 670.377939167602, 669.836989166044, 672.534816124916, 676.237205624857, 675.006109733401, 672.181434092225, 673.365415811508, 669.767417793919, 676.329016372813, 671.845394197943, 668.964937107272, 674.830443829199, 675.910992351823, 672.401689322445, 669.009324871594, 672.705677672191, 669.875428085597, 678.105462140992, 674.337486071542, 672.63014065827, 675.594024074545, 668.486331409759, 678.056762798227, 673.635527066271, 674.179236477878, 676.42939589032, 672.231627447876, 673.039456507685, 671.918738825161, 673.143761166456, 670.013777368455, 673.03905606852, 665.901358450166, 668.938893353794, 674.715241265631, 670.576538083178, 667.609789299685, 669.548612501058, 668.507903468963, 669.797625795543, 668.633780313102, 671.159493814939, 677.709920264873, 673.287191112612, 675.094594739035, 675.201557179383, 669.951624497202, 670.311334932529, 670.212368226966, 674.231468530639, 671.981479604368, 675.686844876692, 672.851439121151, 671.90099131849, 666.99893937269, 673.791711848849, 672.778795051788, 673.274973453481, 667.05940375747, 668.19975167742, 677.732002967952, 672.442987720447, 672.792070381658, 670.298821869304, 676.640664925835, 669.073045697113, 676.391128850917, 671.882328324537, 669.485465734453, 669.567709130136, 673.401337431398, 667.096632243696, 676.63818127243, 670.739888189191, 674.061761425392, 675.0065888266, 670.026015658338, 665.937395775041, 672.888422462017, 670.966968291123, 673.600938636598, 669.371093378904, 671.976741325893, 671.860155880159, 668.216530018263, 671.916974805808, 669.580674713376, 676.600779077686, 676.837676290925, 667.591684403749, 675.608422076193, 675.02694382698, 674.558208992202, 675.166281806465, 671.791400624149, 665.826650827888, 668.788350970533, 673.121573977799, 674.681819854751, 674.320462735199, 674.356711774988, 674.032548474085, 675.011460907727, 670.558769480038, 671.511797039604, 666.155625475679, 667.683272083496, 671.276820230388, 667.736841278796, 675.402607432701, 671.951792527291, 672.989625732782, 672.266728633513, 671.855858601498, 671.808057580515, 675.137651950168, 672.1445637553, 673.074521293381, 674.345652075951, 674.560589662624, 670.95580468426, 672.476228623935, 671.078840729432, 674.185561597015, 673.372620455466, 673.21382520413, 670.036411668346, 672.626704847706, 672.577703375388, 679.737567629093, 667.915398052974, 678.230988232225, 675.207953171174, 667.853412736767, 671.768944499201, 677.104891422776, 675.05986548364, 669.133127553024, 675.439362916058, 679.779672227809, 674.128603529796, 669.513459288311, 673.487204812473, 669.674866691785, 669.771195632974, 668.295479814573, 668.539416319827, 673.019761836016, 668.872800605242, 674.453463716743, 672.320223546586, 671.06218148051, 674.157703040977, 669.138368542335, 675.0893493283, 670.579606503484, 668.034937791056, 676.106356434704, 671.953868423096, 671.674999470611, 671.478153073188, 667.986845456807, 672.102261067434, 676.341701260261, 669.289206537525, 672.891615939877, 671.829582417667, 668.748287727126, 669.380028894678, 669.620863964117, 671.749352439365, 672.64254309232, 673.532574794072, 672.062555978839, 671.527297420189, 671.384613479107, 679.212259225303, 670.721377798606, 674.115058074899, 672.563261330792, 669.187740338953, 671.396313919882, 674.261267010165, 668.627240643142, 680.601329620971, 673.603231301405, 667.347946552585, 676.051162665181, 668.998333081848, 675.714473550052, 671.979262281178, 669.626479575657, 669.005743675855, 671.550005512755, 673.848035662991, 674.275405691447, 673.100492047509, 674.099001656097, 674.963289636815, 669.984019963613, 670.789289258379, 673.284914011692, 670.229143014225, 669.77217455599, 671.914796414827, 672.244143980466, 673.310451296032, 669.316068119395, 670.430600648073, 676.059885580814, 676.507042034282, 669.169352639056, 669.150651578044, 673.435554214433, 668.972824706651, 671.765997333977, 670.35022548026, 671.945553287245, 672.899957208931, 669.803998536633, 674.297302915863, 673.394083203084, 674.344322539465, 665.963593610593, 674.718286146636, 672.816426000652, 670.874382885135, 679.141357209547, 673.403586093418, 674.53850908814, 669.293215237893, 667.412347791581, 669.168219972104, 673.318249674863, 670.538780929881, 670.628076189282, 672.669522354573, 672.235472739377, 669.432491762768, 670.355879795299, 671.605133426727, 669.43183273206, 672.42320009261, 666.40516149682, 669.831618878219, 666.764637666833, 673.991419978194, 672.552788303166, 671.656997664072, 668.025512660168, 669.471379976726, 669.78976468887, 673.498393219377, 671.808500316476, 669.266476203353, 671.918145440709, 672.927181296047, 670.200110811369, 672.073478413954, 672.323392659735, 676.157122144896, 671.69577903573, 665.731762312439, 670.817501062986, 669.587124272397, 674.316147735327, 675.555037763422, 677.109211247405, 675.185405161451, 672.848429900512, 674.875154560098, 675.338337004437, 678.724218119853, 669.840757717902, 675.212744588189, 672.091167968888, 671.949251647429, 667.936717428993, 668.911301959052, 671.798083822108, 671.199268712074, 674.30296212665, 671.642618859458, 667.748671407395, 666.534369559398, 665.04218162791, 670.200940662681, 669.191282640542, 674.397738840974, 670.631443465472, 670.202592710654, 677.291265133441, 673.593240573397, 667.099825408465, 673.371485312779, 671.157081472945, 671.675539624908, 676.784595034511, 671.38848414194, 671.195909710788, 676.774066496489, 673.70201441458, 671.28632566156, 675.673412406666, 673.132966670375, 672.711389196973, 670.281362221201, 667.362961048857, 670.725999736992, 675.936470287376, 670.208590755306, 671.54313119357, 669.892159078574, 674.286373941685, 669.35379318133, 674.017094172307, 668.805576640176, 667.668731374066, 672.258638713243, 673.085568096772, 671.662942281303, 671.752189802351, 670.390486770147, 675.690690781326, 674.221163646591, 673.523904886474, 670.156293318186, 671.482263982982, 672.661080339062, 673.986227023313, 668.950253645598, 670.221573443968, 668.807018807651, 677.107500415898, 669.601696689422, 676.094057907607, 674.138006999604, 671.706490214202, 667.714765307564, 668.983625227313, 673.115474121814, 678.606101430961, 673.969380247187, 670.37903657739, 674.218035534285, 671.346706146012, 672.051689673096, 671.272752192531, 672.589750230428, 674.548750574579, 674.568131493483, 670.84652793655, 671.352870102851, 674.404068416802, 673.175207588029, 672.682687454945, 671.323462194747, 675.071862379299, 674.076529118457, 671.233271197631, 670.587043387012, 669.680337702252, 676.302051471174, 676.638829779656, 670.843687543562, 664.065583652073, 667.828363805711, 671.904545986949, 675.050700909988, 675.081424443797, 672.886217937421, 670.621542459687, 677.200652826807, 669.72160229784, 674.474407625145, 670.083383897582, 675.363897080448, 670.761225437579, 669.108599017315, 667.873340508206, 668.937225715446, 669.605575287097, 668.653343500968, 671.820902678803, 669.212084091366, 677.719080677417, 666.530045347092, 667.28378442104, 673.081521105535, 671.904956640752, 668.615210212483, 673.451832808549, 674.313774262889, 672.352379396022, 674.542804926363, 671.88214887614, 672.038339957037, 668.724574433776, 672.202191187356, 676.644149782468, 674.96300341092, 672.781046712445, 671.119236765744, 673.813698919494, 671.380684141434, 674.190406220266, 676.832393833603, 672.722255825305, 673.596780858599, 673.530717024855, 671.972024450548, 674.979097959046, 676.420515679325, 669.676640553067, 669.00434175918, 673.202751837559, 674.13085774677, 672.770977407921, 672.357104027813, 673.936901400473, 671.339532924098, 671.063209382757, 674.466186403169, 673.298903623109, 668.896008599755, 674.714208596554, 670.657278177377, 671.856960813611, 674.824480626848, 671.434266459221, 670.232269683283, 673.651681736926, 675.366504162472, 675.969943163961, 676.800418579959, 672.111658347601, 671.80232836467, 673.633671389634, 672.219887648283, 662.572777761039, 671.142350303265, 666.534922118083, 671.923731151597, 674.874066973955, 669.147189372595, 664.781416620122, 668.602515787516, 670.879381381366, 670.124633479188, 668.607774858158, 671.734060405526, 672.359858535348, 673.288686281392, 672.494133523903, 673.873855847169, 662.533331011186, 671.116120014926, 676.220603012484, 676.875656929361, 671.406635175367, 673.066263971873, 674.291059262431, 668.993675746806, 674.635549508512, 671.61993684944, 679.754190893326, 671.407481616188, 671.739283632442, 665.78158787127, 671.614195456873, 675.071587262539, 671.440784662612, 668.180524253686, 668.803262705031, 671.494825859414, 670.407811124544, 675.783966065519, 675.721282271769, 673.104186249498, 668.912358376391, 674.379714605221, 669.937427539596, 670.912124500566, 675.914079974293, 671.161471560577, 670.104272788912, 674.576708281978, 675.487649226295, 664.392928642808, 673.806826459403, 670.019156344357, 672.29817173024, 673.526506828944, 673.476387078745, 675.362576242292, 669.455427001935, 670.93167858591, 671.310782174286, 671.73668786023, 672.126471632669, 667.278334772105, 677.491405742805, 672.78964575731, 675.925607589299, 671.460673374285, 671.65354026725, 673.350003241764, 669.801342532588, 670.148140859724, 671.443683944995, 668.528281206794, 669.529834981692, 672.064770758489, 674.267655111945, 673.221043398349, 674.122636990643, 672.36221549684, 669.318797605743, 672.372510246038, 673.741955553507, 672.56081116636, 668.735856214392, 674.038782838221, 671.742774528762, 668.674825329326, 671.081639062136, 666.143218185984, 672.050042643824, 671.076691091214, 674.43159420114, 669.020811404184, 673.327672667788, 671.01736764332, 668.201403274983, 666.778627186356, 668.575987196612, 673.226264130198, 669.553437763613, 669.13529177632, 670.002235469278, 675.137557268353, 673.230682551359, 675.147830605258, 664.816512208148, 674.284506393308, 668.597370204858, 672.0803401218, 667.209557332123, 675.371596243126, 675.871237438104, 673.350397831499, 671.621018907345, 671.90193766208, 669.340894317756, 671.749249557995, 674.628657827887, 672.786938475265, 677.08746864975, 671.221587879638, 669.510871150914, 670.724060482457, 674.2350550331, 676.173560210852, 676.219139827158, 669.658794253243, 671.565539337104, 672.832492434861, 671.627735246151, 677.940857414573, 665.643998591675, 673.518261211481, 674.474995546171, 672.694230450797, 671.233107203157, 677.717917931612, 668.339539825352, 672.62038699288, 672.497814472756, 674.017786153277, 677.940557396758, 676.670018324864, 667.705455041047, 665.180895859905, 676.235212845702, 671.546360015911, 672.527376389527, 671.362971939729, 675.612950422601, 673.394719043155, 677.136942911452, 676.959811097338, 671.872672047782, 674.275071546414, 670.314023979766, 669.225486596122, 672.696871361292, 674.96594167797, 671.789995471282, 668.623167807569, 674.81708849938, 670.929322617544, 669.633628974589, 669.946131489413, 674.587468415455, 672.448564901959, 671.806041101539, 671.499659658236, 666.6473976991, 670.467080255145, 671.865352407243, 671.650294920331, 675.71486726395, 667.049477366977, 670.752571981595, 671.681585229569, 673.554285802261, 669.29553788772, 668.395309540141, 676.003559844859, 673.684546273284, 672.654596978503, 668.620841452511, 668.782923791722, 669.005592736964, 676.013226001723, 672.476844099654, 675.209343940501, 671.801962386956, 671.593148985199, 673.435454175054, 668.571768542441, 671.98264670133, 668.896243610845, 671.809352581452, 672.144121462395, 676.391111229765, 670.83171909775, 674.373160443677, 673.446513959939, 674.418244127863, 672.514409911809, 669.585640334498, 674.524058785895, 671.972268635435, 669.384103703854, 679.725534530874, 673.905110154655, 673.061562733758, 667.797956567601, 669.461215761965, 672.363998321582, 674.944387933845, 675.263461906533, 678.461156818022, 670.402422632133, 671.991340628641, 673.044276878557, 670.223777270949, 673.322012888935, 672.329606873127, 669.296206145145, 673.519980917781, 668.486843703844, 671.519955505807, 673.775860864835, 669.690305314558, 671.074990942715, 671.598319269945, 671.234103194197, 672.352666597942, 671.997205661794, 669.566775402686, 672.706679285686, 672.192848918663, 674.119798599942, 667.662226665337, 670.728584167901, 670.230749677286, 672.243205123394, 670.73278305824, 668.212752606263, 674.148130104327, 673.319476081814, 673.354680155858, 675.72438382199, 672.176427153302, 673.146752939112, 675.022036957404, 674.04950385066, 676.893563538009, 672.555748272377, 673.224831568698, 675.693434798698, 672.94884332114, 672.019588779414, 672.095005513969, 668.340977695664, 668.953902706474, 671.228238813112, 673.935455469819, 671.718517096869, 672.398654831911, 670.620910810039, 676.616998721293, 669.171153340981, 676.685461205213, 669.709987094068, 673.174847638809, 666.649615632692, 670.171680277748, 672.988948113941, 668.7830695762, 670.000362291621, 667.581280993473, 675.569346653564, 674.099350721586, 669.975762589606, 667.238668192188, 675.702300071734, 671.436346578214, 671.624057446079, 676.045423489783, 674.36961695397, 677.846737049687, 672.839397080155, 680.379661658643, 676.617812332229, 666.766201834645, 676.754640952329, 667.321805612412, 674.517178897968, 670.603846095133, 670.955688976046, 672.171201777907, 666.138544844885, 676.659117747129, 674.562488750098, 670.000541337482, 669.944047618536, 676.052470951311, 671.435501108996, 670.270148249563, 677.828389808209, 666.438680821416, 671.301256672698, 664.885770365211, 674.682515352163, 675.803641940191, 669.119774571041, 672.242495625604, 666.81095206488, 667.124803112546, 672.129939245814, 677.320722367426, 671.842008141774, 671.359117399286, 677.150156144878, 670.690130909859, 675.562911294544, 670.574487685128, 676.704361279661, 665.99535645609, 668.219755543773, 679.628457630424, 671.202129731557, 669.523373665348, 669.590852896412, 667.677663214926, 676.544996935158, 669.590902742034, 668.568077450078, 666.996554416181, 677.481096764365, 664.195802308261, 666.555671005488, 675.531734740233, 672.152505435536, 671.55529773392, 670.555585751883, 673.126597406644, 673.202211144458, 670.444187308508, 672.746625955275, 669.807405056937, 674.313971813424, 673.704429381625, 670.531231883543, 669.698634033078, 669.847587111739, 673.02921093933, 672.706732236256, 673.678612730195, 674.224517901477, 671.219642886079, 678.913736133215, 672.817500888164, 670.061611876663, 674.53040234302, 672.235227912584, 677.51835676899, 668.600317489708, 677.059304883536, 670.612339702672, 673.555589735018, 669.728014273089, 667.101935257218, 676.969005198452, 670.612724799499, 673.931909147421, 665.488355912691, 671.277476781882, 675.905019833787, 668.489604183233, 671.887488693534, 670.281146503521, 675.792556797039, 671.839161929248, 672.719634935197, 676.26765560241, 669.807375474681, 675.835455835636, 670.318080485515, 672.289353918048, 674.860264040083, 673.095747170733, 673.544398193731, 675.636291789175, 671.06054170068, 679.137359243348, 673.899373575777, 673.353632674782, 681.225043227576, 671.821956576429, 671.558948333061, 669.310319396432, 672.243473530689, 669.414227914435, 672.480003066634, 668.016577672501, 671.32666195808, 667.308950660185, 671.677720379004, 671.498423090719, 668.318509186783, 677.310869050663, 674.439917514398, 669.963773345618, 675.021508679866, 676.394250952907, 669.656917936825, 670.715513045258, 670.093074877713, 672.300967233322, 672.960459623005, 675.508176124842, 676.960115955313, 674.530147636431, 670.958693827162, 671.563868206025, 669.743736110697, 671.820519327556, 672.650958624133, 674.366651400175, 674.229967598396, 670.602681720899, 670.691955113956, 676.576274944423, 672.88816916092, 668.041493641907, 672.983916083894, 671.5062251198, 671.552508224349, 672.873673662407, 669.365611863638, 667.825361396596, 669.160786380597, 673.362215369305, 672.138152809085, 673.855566065243, 670.567730632472, 669.314702616615, 675.715291662902, 669.293905663291, 672.319080047501, 671.95765376679, 667.190581645704, 671.486012571784, 678.091765509667, 675.293187709206, 671.777660049931, 667.79339300272, 671.753983984223, 669.33993583286, 669.405811899223, 675.009961818568, 668.999037483098, 672.49401157817, 670.870263039476, 667.164181260473, 670.836823113106, 667.993035625342, 673.913897987063, 671.418971596971, 671.678062124592, 669.58981335711, 671.655516050819, 672.865375386576, 675.851923927242, 667.862571422619, 672.549073845842, 668.258058558333, 676.834507892736, 675.428951491786, 672.447175190816, 672.323089147706, 676.405666762475, 672.1193774285, 672.361856658893, 668.943500025655, 671.904702604366, 670.642265901649, 667.216117869418, 678.039334485927, 669.386571024995, 672.868188507478, 670.627692513637, 670.74863893887, 674.82154637911, 668.804001886472, 667.892246755453, 672.084693011895, 672.178979382754, 670.670413010789, 671.321881046541, 673.533648915808, 673.159439710785, 668.736600942122, 669.942704529681, 670.379423390252, 664.12236810281, 665.935003863823, 671.318370826214, 668.994734051258, 673.039900789083, 667.29465309782, 675.100919705824, 674.146024716998, 673.327387698503, 673.775756765433, 671.741829575015, 675.905683364342, 669.763566800077, 673.75516071222, 671.694165312375, 665.845697438762, 675.389542439059, 668.334594529608, 669.115761740853, 678.442996546337, 668.971652216218, 667.401214230634, 672.827042720015, 674.591179085335, 670.094566391567, 668.732603632405, 676.686369451179, 668.470709121238, 677.232228723185, 674.323466779582, 671.983804060823, 674.824125061736, 675.917820822883, 670.475454794144, 669.935081045573, 674.057290843735, 677.125631459693, 675.006255272804, 672.654679523865, 668.340551881215, 673.768082401892, 674.740595927465, 669.446448137625, 670.829059662088, 673.332768586219, 672.086587878501, 674.577822194511, 674.993841844738, 672.896446528683, 673.191546094234, 670.59568661686, 670.497195705998, 671.516293903307, 674.019290634827, 673.981783884999, 674.75641941285, 674.64952686203, 674.613699678054, 670.531088707171, 673.436192503767, 673.548211143907, 673.943384890799, 668.238550774729, 671.354646627164, 675.370755182655, 665.240146681521, 671.613270636666, 672.310860696513, 677.346656308936, 673.680740525367, 672.234114333657, 672.257752711355, 672.877100546154, 665.998219148511, 675.701078858112, 671.989808637689, 675.233182071216, 673.43114282272, 672.482262830192, 674.044926468902, 674.709016565397, 676.299743381097, 671.941784689131, 668.471529872819, 674.771729748762, 676.017930740043, 669.873502670228, 672.132343556301, 674.37000986884, 670.666721280952, 669.63376466609, 673.374765887285, 673.764581277115, 671.105077515333, 672.60163670613, 667.838573721393, 674.67025051096, 670.88358388686, 678.809375262783, 671.397622326861, 672.959790602027, 669.960191415804, 673.409372157338, 674.783754386651, 669.638206280532, 673.281210583092, 669.055654837431, 678.015131392145, 672.615723589248, 674.959504102869, 674.572848371091, 674.602711097067, 674.39947284214, 670.21052730231, 672.089212920672, 676.140143942303, 674.91448208438, 671.894805286889, 669.804099574367, 677.717605217539, 672.91769944178, 671.675139912424, 669.758481879081, 678.43011100998, 667.650878050766, 676.791708464612, 672.188137224168, 672.3171295101, 669.401686734683, 675.911055610184, 668.539207295222, 674.670466616432, 672.440960231782, 675.043753743145, 674.232138779112, 673.724153287852, 674.292937978559, 670.972504284946, 674.038019423989, 678.511441673162, 675.744318798435, 665.406906305729, 663.357422292978, 675.950758404083, 675.770530638967, 672.037498873719, 669.694003061492, 675.296008783413, 674.037876977912, 677.323796206916, 671.400745076349, 675.851886880951, 671.682852764621, 673.085746736972, 671.665606492579, 672.828745574973, 672.54369209489, 672.879375986026, 670.206880059978, 672.707243548729, 676.774919760798, 672.998560951509, 676.191538159615, 671.302706684058, 667.233396158149, 677.139941614486, 670.331391121007, 669.563951204792, 675.355040410745, 672.382608220998, 674.473626340087, 672.226492656442, 668.22290126244, 670.719540966332, 674.433176370144, 675.554150623047, 670.322297528558, 663.337087254331, 669.584450863826, 678.511646788885, 674.718091665957, 675.469763802492, 672.637315662961, 672.37747715331, 668.925710802843, 673.774701632155, 675.977578869333, 671.28331718118, 672.492794377183, 673.816863349131, 672.469628219213, 675.30796448296, 668.318940020626, 675.656996434208, 670.544879945338, 666.768718066273, 677.042537850992, 666.853254905954, 669.153719766845, 678.523318767954, 671.636476440707, 673.02657934408, 671.163464343603, 672.212549897261, 671.013419640895, 670.709716886659, 673.65552793168, 677.126415599306, 673.345429466647, 667.759542757029, 669.829831332065, 670.248135833848, 673.500990875758, 668.418914392893, 667.043789731209, 671.282320521686, 672.481669530702, 673.698821555029, 677.762344332601, 670.402630402687, 672.080429863631, 671.025971388896, 669.8930841471, 672.34431952209, 664.363084657509, 672.204314242406, 667.130393869744, 669.074787037353, 675.651354791328, 670.544359819944, 672.867531265976, 668.216571732587, 675.271099913573, 671.377356538187, 670.442613068344, 673.932166185803, 675.574854157699, 674.740752635026, 672.806485672345, 673.26481192176, 670.854623074992, 670.609337451496, 672.586811023818, 674.722151790576, 671.510354602917, 668.157735181357, 678.743505809341, 669.606579275366, 672.739073753503, 669.283249676277, 673.617753508455, 670.815442828723, 671.998213292888, 671.770046631213, 679.8340274261, 670.948857675692, 674.35090754247, 678.227077639994, 670.460185622435, 671.901365093439, 675.772896118533, 668.603253369669, 668.797982271537, 673.458879785768, 670.088355659179, 677.748802180045, 676.618492989288, 674.332020589404, 673.581578149464, 673.576949424828, 673.985388429033, 668.832634265967, 672.268109602839, 672.85486860747, 682.014950846531, 678.435567204639, 674.262549340371, 670.188888891523, 669.857447564283, 674.378362611986, 674.533891083047, 674.24965820858, 672.631823026617, 671.282312740968, 677.654648341405, 671.933804492285, 671.541919022809, 671.753666249257, 678.758717995944, 673.838299464275, 670.58690387842, 676.021345515946, 666.88084107625, 669.961102716127, 669.644451568992, 675.214858894552, 670.603252693606, 669.842895816369, 671.373318922253, 670.422066577886, 674.51548063114, 668.688275722695, 667.996731917742, 671.680273068894, 673.113998262311, 664.899203995794, 670.778586555787, 671.837894654053, 666.499449459846, 673.207787513025, 670.359329093765, 671.569537857093, 674.663500434042, 669.205770102067, 666.078246107197, 676.969282059641, 668.373881863968, 679.529871973115, 667.246996872577, 667.894874405345, 671.605113732691, 669.65358273318, 665.325097024787, 677.744001218126, 668.689309442422, 674.418772881428, 671.046392458973, 667.415843699526, 672.404729948108, 667.938911269914, 670.631619839307, 674.476460948653, 678.484000833942, 665.687461063043, 672.405049716074, 670.221809023947, 676.221852493466, 675.527762537625, 672.746403084259, 671.000289079077, 674.986254590432, 675.257678184376, 673.823091737473, 667.897496298738, 673.831638796377, 679.043005000064, 673.931108188588, 669.758560664619, 672.00814218232, 671.942975667409, 674.622042157714, 668.83251535321, 672.19453317742, 677.909540924839, 665.251810382757, 674.41862248472, 671.191214994039, 673.492575647785, 673.672140162162, 672.199078264572, 673.66259014382, 675.38047882499, 673.902122511591, 673.009894713479, 666.582774576243, 673.073176978866, 672.821568693567, 671.57070944413, 668.891662025815, 670.437067291802, 671.625950000023, 674.261980752268, 671.607626378497, 670.026576190177, 675.014210356016, 669.814492133714, 671.413002410196, 667.234134076468, 670.762970651199, 667.279195692969, 671.247190395889, 671.158563615653, 664.403406164167, 673.255421441958, 677.800393207673, 676.931986982301, 671.315380431413, 674.107710768324, 670.91719348609, 666.532115373256, 669.573269720271, 673.000553247163, 672.103091549584, 668.813762160527, 673.926721492683, 672.355287198438, 674.75230355831, 670.964817880598, 675.638825230254, 671.942281566004, 668.769997837511, 671.442189518172, 671.631380036341, 671.832028346757, 668.490023405359, 674.971380891698, 675.402068929795, 671.06633666415, 666.000851942212, 672.852415762712, 666.296456606466, 675.092710170213, 672.710710016143, 677.527029124236, 675.679263316446, 673.641705697251, 669.323539571478, 668.14172631664, 675.951237869665, 673.563839761683, 664.673786239686, 673.803313050446, 675.739692006092, 677.323502391669, 673.712480993821, 673.465255112772, 677.166939008836, 669.147454556849, 673.547933743261, 671.110762307387, 673.198064995325, 669.446509653016, 675.360728269974, 672.891572329348, 666.358477241332, 674.133865558591, 666.815805193635, 671.238607653229, 673.609876575769, 673.048400553382, 670.482620615994, 676.133728164138, 672.317220717068, 669.449924117117, 674.129472459901, 671.441984407209, 668.858534459475, 671.635655660694, 668.35492375718, 670.215558189741, 673.599790898058, 667.922675270513, 668.722322744657, 674.257612887512, 674.942425840308, 675.297909288159, 676.070311259509, 671.672197384782, 671.649286618322, 671.006498207939, 674.830711082993, 672.977045512125, 665.47291635927, 673.132251941539, 671.018883871485, 673.624595566848, 673.432038184095, 678.524694566619, 670.149453789074, 666.583872121098, 670.820694406207, 671.38973522311, 666.467773096447, 673.723536034457, 670.591895224053, 670.032763123912, 673.238061028859, 671.51477997646, 669.055003319224, 670.117932368679, 669.217442250524, 676.078165889822, 673.982853847462, 673.465216833574, 671.532596542309, 679.528276601959, 675.188079065173, 673.591543205661, 668.647250255108, 674.092539254178, 670.131915427941, 671.200195560662, 673.412323798461, 667.312391185787, 670.519147534718, 666.326871693258, 671.658475078109, 675.015460257046, 671.369388279302, 666.962368583024, 677.592185644641, 672.276745654841, 671.140824496064, 670.029878837862, 667.077778431219, 670.415537441787, 669.010759665785, 670.763509501417, 672.238086659156, 672.071477783417, 674.340356555187, 671.981167572137, 667.983505580329, 677.344854065614, 672.334747087668, 672.775398435127, 670.964563083467, 677.338843821495, 675.478725261804, 678.394391777525, 671.902267217968, 670.830745764187, 667.928581341055, 672.011528952185, 673.764035376802, 669.078190029204, 667.324550123728, 670.216464237819, 670.570514650808, 673.691876405597, 673.663067973, 668.770862126011, 671.23769507138, 672.035846060902, 671.951918124752, 672.60832509721, 664.019150295047, 671.994764728251, 671.349361468953, 673.288459127585, 670.577458291986, 670.357480550614, 675.976003148544, 668.730602836659, 678.193448894586, 670.250525023142, 671.224185836909, 668.390814831129, 671.795233657329, 675.94294796974, 667.040204905426, 672.322811301087, 676.015767083226, 671.273605894817, 668.994128765077, 672.676181731133, 667.810614806532, 675.42966165492, 670.412868098949, 671.722981903526, 678.143021037477, 665.902899646133, 668.363542411107, 673.322427091492, 670.657849110441, 671.274337975104, 672.572467144663, 673.818156018866, 676.935672091784, 672.96049648865, 669.319787703884, 670.545342102016, 670.875317321918, 670.994674789485, 671.329084862849, 663.244696602156, 668.474288611804, 671.089491202789, 666.809876214139, 668.467671414344, 674.194577551022, 669.561018211431, 672.644707850269, 675.921251100828, 669.076344272366, 675.219272254882, 670.971957994503, 667.787466824092, 671.820318959835, 672.828314986879, 666.137655411269, 674.001388478584, 675.753237416592, 669.8821720538, 668.605690976338, 673.36001456357, 672.522122365986, 674.911303269698, 669.466886880267, 673.324851378977, 667.990810684309, 679.375886969869, 669.463326119338, 675.605440084168, 670.533030563361, 673.608783017353, 670.851982257113, 670.779816638351, 673.216303667931, 668.53580731075, 672.398677156976, 664.81531340199, 673.29117331893, 672.28839445117, 670.019864650115, 666.411099085911, 674.426170106013, 671.60973219653, 669.986978108305, 671.705440389897, 671.506205460596, 669.548397320919, 670.38691518524, 670.879869943681, 669.572542649369, 671.720281472803, 667.594148314404, 670.476102855924, 674.807025312362, 672.884330376222, 674.862276244334, 674.406230546566, 671.227003887872, 667.806481944941, 670.051506249724, 677.763063142597, 671.739932476423, 672.645248120452, 675.943806552096, 672.302627243518, 664.937386142167, 674.299898047923, 674.122199391871, 676.958540176672, 673.414575803077, 672.827183916627, 668.813126142448, 669.958418723214, 670.580752920333, 669.38547198557, 677.393792616514, 672.301815079115, 672.044153772424, 670.295887689856, 667.392206465719, 673.576715889719, 674.722079632023, 677.224012401908, 673.432042064743, 667.844956815646, 670.900132431134, 672.509934696384, 677.868892164623, 670.035629346261, 665.608205249109, 670.129965721677, 668.176393932344, 668.523266047885, 671.994692335235, 672.707789387794, 669.353179194918, 668.118407428297, 671.304098493811, 668.130844019796, 672.741417376448, 673.603591702513, 674.420658506164, 666.23886173527, 669.331272300842, 678.524810540937, 674.118417508934, 676.331746642158, 667.116361213936, 668.665792719875, 670.824114342639, 670.034138993753, 668.278796435823, 672.029497285175, 672.592762211662, 665.484541569898, 668.840514015559, 671.625823454522, 669.858403520141, 669.591233512317, 671.66918654248, 671.270460908231, 672.370798230012, 670.025751936839, 674.886322817005, 671.829409881072, 672.920001730425, 671.110676470489, 672.679315948374, 668.052495329449, 671.314565142117, 666.951109379821, 665.381089029785, 673.991626051824, 676.522704315686, 669.372849068143, 673.149082735398, 671.137568955613, 671.711254740014, 667.874379637073, 670.85897400932, 672.910864672699, 671.24064869145, 669.781366875224, 672.394643966186, 673.159708594364, 669.729030161311, 676.067957044324, 677.101356235461, 672.075766164344, 679.628200226718, 676.070855304244, 667.897446423027, 674.276796990109, 670.18480863306, 671.200595824566, 672.214102969934, 671.059078810344, 672.869572062584, 673.581075274637, 670.577296500918, 671.640165600976, 671.099620262899, 671.421668821783, 670.417136641538, 668.704886102742, 671.338741953384, 673.311287275707, 668.982495306226, 667.205971064772, 675.859683405067, 670.532949625882, 673.665843104465, 672.938379675893, 674.443997948128, 670.760799284951, 669.214885271429, 672.600306176043, 667.977417240755, 668.068775612872, 676.014033056811, 671.763129731023, 669.734123038789, 671.839828423438, 668.546441005025, 675.789462270595, 670.857918618008, 674.11218615623, 669.198422234943, 675.033601017662, 672.74919513728, 669.875942590668, 673.944378989772, 672.832449018549, 673.288557322864, 673.832307948767, 665.519280281077, 674.239463339143, 674.054276779712, 674.073003738461, 672.480807068852, 677.960977691089, 667.053205791639, 671.860701080896, 669.158475305011, 673.788937111632, 668.663150806512, 675.458209290354, 672.739122398805, 679.586996384481, 673.933499003495, 672.980892245291, 672.438446559119, 667.607603374231, 673.146543669271, 669.399483412985, 672.568790798057, 666.793115487435, 667.399676826565, 669.333132264851, 666.945477311242, 670.971704945927, 669.566204333942, 673.346158921373, 673.585136397827, 672.943706654914, 674.424829866277, 674.437401818584, 671.908021224305, 675.466211738392, 676.228632333146, 669.986439072972, 673.733706645941, 673.063122780401, 678.675726904437, 670.561762404975, 671.0891579747, 669.319549557824, 673.327834587822, 677.348349771183, 666.934946569263, 671.740917068111, 676.920736237337, 675.515718596029, 669.115349844381, 674.182325950369, 673.143522536196, 674.699568443574, 671.57440728441, 675.695104769595, 677.087756747448, 676.205196899092, 672.02161721044, 665.04552481373, 678.376974157857, 666.753608502615, 670.705053554623, 673.332351898378, 669.792106175862, 675.149798983296, 670.021765805755, 666.311667556777, 671.719663241402, 673.454512249417, 670.29842635818, 671.360994981296, 670.179520631759, 667.712995368802, 664.855638841797, 676.66218825298, 669.447832504934, 675.989928280427, 673.610912266862, 677.347367395538, 670.916165051913, 666.878061064517, 672.66618501521, 672.190794717218, 671.619953387756, 673.967819964665, 674.050686468685, 674.122158996167, 667.372330008207, 670.200463987696, 672.031132253767, 668.052382583264, 671.012861286214, 669.738265664133, 680.13345844434, 672.378422247708, 670.274299446269, 672.123602933383, 672.379870431946, 669.245732901329, 671.984620765634, 669.154675296492, 663.831519908319, 667.953353981092, 670.974282958692, 668.036658176319, 675.438696475538, 673.449957475563, 673.665957446789, 678.287165799969, 669.22504267109, 678.30608564544, 675.275138951559, 675.095050203226, 671.401377468258, 672.887306432869, 669.803087563996, 675.603692363398, 669.807657910182, 666.80259821436, 669.223388201168, 674.650066798736, 675.657430999079, 669.14212216398, 670.117872432238, 670.75824022377, 670.645188757424, 666.282108002029, 675.227804443111, 671.981407719508, 674.032937821404, 664.656387141406, 671.244097140467, 668.427163818894, 669.78069072748, 672.594850229989, 671.714659352919, 676.313303835967, 666.493805217604, 674.509325032181, 674.134509027498, 673.623338742092, 674.768886817379, 671.155018210593, 675.877801797507, 675.121924776551, 669.313493148132, 670.265131151198, 672.964491068029, 670.021711388951, 671.148115324006, 673.46459376627, 672.069267332047, 678.683170974141, 670.108334022573, 673.294557427934, 673.681710996508, 670.817298367515, 673.914314574029, 672.96694421235, 669.566305594093, 671.644607119466, 668.544407662627, 672.917139935948, 673.997871618602, 675.16578132737, 674.433779830521, 677.042491234542, 673.272093830652, 666.863356779602, 674.436058642939, 670.154848186083, 672.587383323262, 671.248045446134, 672.420285896609, 670.208138558434, 670.455889730269, 671.485080584256, 667.115881803276, 671.468693758162, 672.000620709693, 676.651227753009, 668.671394187323, 676.012548542313, 669.847751784891, 668.544858967943, 671.500798876203, 673.01746646149, 669.529025343266, 669.076542296324, 669.993775881992, 668.589579304227, 672.993965469662, 666.417016525752, 675.420731845268, 666.238878546647, 671.576227224684, 676.271044646455, 672.953666379188, 669.524106065452, 672.151854595105, 672.111613577077, 672.119859524209, 666.323122926657, 672.42129309814, 674.883525443124, 671.121118847509, 669.430279839935, 672.533009097121, 672.947474124221, 673.168338125446, 670.881526959232, 672.738377829377, 674.816143120072, 676.287555542372, 672.373190942064, 675.361892927176, 676.909832740916, 670.291370826969, 676.919321420005, 672.160822048833, 670.824622443568, 665.408169772618, 673.308432515002, 676.139068691708, 669.328222644665, 668.466076811186, 678.451287625433, 664.953535474684, 675.556102884057, 675.453983292398, 671.792811599348, 671.631372958238, 669.209750514674, 669.951111654489, 669.793030483847, 676.135756403732, 669.612067458827, 673.3452857722, 678.262687877906, 672.35858401064, 676.68799188568, 672.475501183253, 673.451603320823, 671.714078869527, 665.798887354464, 668.503652237325, 676.815445922508, 668.868599931598, 671.520575083808, 667.204321120104, 675.147184980443, 671.364530234243, 671.566031207645, 670.515942698063, 676.813911808868, 668.711459465451, 674.153181316293, 668.521304392713, 673.75521623082, 679.493526612725, 670.242102142526, 666.933200594832, 671.076023912258, 669.146934283232, 669.952205244959, 667.325150919015, 666.408430782004, 677.091349683207, 672.388781557452, 675.395599933994, 671.922630100273, 671.575824475151, 668.609579879365, 672.873787793116, 667.926448415291, 669.835579635957, 671.031084017804, 671.838326006594, 672.24746839732, 671.925663833982, 673.553417824242, 673.445033152891, 675.161068172601, 675.919583709167, 669.709414405433, 675.511642498989, 668.211236656014, 670.618177792267, 670.776419584578, 667.597707901649, 672.022334580111, 671.106318003247, 675.658487804295, 666.786352913313, 670.556915809961, 673.604730085863, 665.532974531451, 674.117933976802, 671.2713191419, 665.161186529495, 668.094678076813, 671.307123349849, 665.903706375647, 673.946999726147, 675.920866012882, 669.917575798765, 669.140901509534, 674.976435547548, 669.710432797681, 669.440109877966, 672.536910438294, 668.441826518352, 671.111265235673, 671.392094618099, 671.072876162375, 670.556275230237, 678.186328384186, 672.538192575016, 672.589256861271, 674.840105584757, 671.637028683579, 674.314264396051, 668.675674856502, 669.9551636149, 668.091801771305, 674.381770272254, 671.310183398524, 668.079291480787, 672.016580136146, 671.75587858796, 670.044920906771, 672.714600850914, 669.642008884227, 669.720628181719, 671.406063591134, 672.561482889054, 673.86872646778, 675.055643149008, 674.922487704619],[514.247336292257, 525.868723733693, 524.655981552396, 526.018375181625, 526.200901451146, 523.838194123897, 524.41227190835, 523.7672014228, 524.896158296884, 524.594784461223, 523.148153452321, 521.842453851685, 522.591361076746, 522.461570422596, 524.597756344806, 520.210879926616, 523.58092008306, 522.082368553026, 523.712220790213, 519.204595432357, 520.137528031063, 522.23571628717, 527.423387958623, 523.674119231949, 524.576774881439, 519.050227434121, 523.648754043059, 523.123410819723, 517.278086225558, 524.484649918776, 524.413875847157, 520.752045459602, 522.931270979946, 517.350838229577, 524.083653356714, 522.842962580514, 522.615413018, 521.689920920608, 522.202169478108, 525.664019546747, 524.104802639745, 526.763586245874, 520.32572994795, 521.958359613109, 520.34048709512, 525.255902698175, 526.316958190123, 521.030119365878, 525.480707159677, 524.108024883036, 517.220160239158, 521.485845142209, 519.805203354377, 516.970834192366, 520.088555914584, 528.231312404871, 523.957543866987, 521.390563602875, 524.247906283443, 523.389847988506, 522.355394507656, 523.588378497628, 526.302168210477, 524.712268986128, 522.851770872121, 520.807621762238, 521.73648569347, 523.842475891267, 522.330453051675, 523.587825935168, 523.096906894838, 520.413633826085, 523.477641705507, 523.604002262521, 523.055988448037, 520.1938249417, 522.897042014719, 525.404725897924, 521.832404582007, 522.260130128072, 518.128454228974, 525.337428380582, 526.346978971243, 527.598018040783, 524.186269239025, 525.17562902888, 529.090054896637, 521.758324710918, 518.933248299265, 523.049201275765, 523.918686401623, 524.969808972165, 525.153807472967, 523.88885832217, 517.510899565842, 525.429122329543, 518.279994123178, 524.864260489199, 525.806633406047, 517.950148379325, 520.55762299246, 521.544912697178, 520.692240044052, 518.82821577774, 523.913646154626, 522.110267485999, 519.999367574986, 524.500678225285, 521.464136445035, 521.777956272483, 521.069785625584, 525.713791570186, 527.532467250642, 525.688493005987, 521.129513721601, 523.023815733982, 526.213034672485, 525.986708422237, 526.415995667903, 520.279616774024, 523.057469808212, 522.511999489076, 524.11503769141, 527.056708914638, 524.56291998411, 528.248626153028, 523.236565091662, 518.605751408247, 520.011677937035, 523.072925971522, 524.898162766531, 523.682249193853, 527.10715453882, 523.585049560586, 523.831668184784, 521.922390378419, 526.916021116095, 527.32190189781, 523.139650581095, 524.877904108912, 518.908650570353, 522.995696058592, 525.215590501772, 524.506991790609, 525.826162215911, 524.359865042904, 520.086139744358, 527.791201034127, 524.076488744821, 523.453432984566, 521.880394680312, 516.672795106318, 527.364641747158, 513.222965212121, 520.585083095867, 522.789210128269, 527.210936328722, 524.270916629582, 520.769550974716, 520.271098793252, 524.787344000379, 526.26060878827, 525.175065937134, 525.667695143839, 522.760826107105, 522.245283099962, 522.54924139618, 526.518437902609, 520.625382539783, 523.169454171117, 524.434649879454, 525.062431421288, 518.712510019918, 524.244301885089, 520.887721222816, 520.765465910628, 516.888836007555, 523.767409618726, 524.563352374816, 520.163094042667, 522.412260112527, 528.586455523064, 529.765633367333, 525.167377102358, 522.009614493602, 520.659594444775, 531.608465184825, 523.18648315129, 524.057884786772, 520.06376250627, 518.317178749272, 527.649966752167, 521.224182054751, 520.330709441832, 520.759831478849, 521.19438923154, 525.854726116284, 521.728719354715, 519.351242659587, 526.982679813906, 527.752685289849, 517.467000089533, 522.735457238708, 525.085586190376, 523.785699254133, 526.052974241484, 521.784243071928, 519.121007987338, 524.549083181299, 522.508368945932, 524.166785669982, 523.668479657447, 524.130508952983, 516.018310633203, 524.888098129287, 525.578723969014, 525.071383195481, 520.769649074097, 526.702052676222, 527.88237994615, 524.963592598387, 522.002255003224, 520.734488425433, 521.66830979951, 523.035797112473, 529.003687242996, 521.5529626431, 528.253750870963, 521.93150851812, 523.644850760821, 522.565691653289, 521.207611910068, 522.381770914748, 524.436899723047, 524.000472944935, 525.657496380082, 517.126950187395, 525.833921380304, 529.332016390565, 520.014387741603, 523.737069343625, 520.441111183275, 526.913991217942, 526.165199206324, 518.528385992599, 521.048713067581, 520.395300709296, 524.879602727593, 518.944353183809, 522.297185842753, 522.850222164635, 523.986783035972, 526.503973071726, 519.466664152564, 520.034741306495, 518.828812381249, 517.177885335586, 519.743906702482, 521.082226164177, 521.583981889014, 528.570180587126, 525.095204570478, 523.549740101535, 524.685436410722, 523.573293786563, 520.142485134027, 518.39185566678, 518.392880195686, 526.090605262105, 524.586485133152, 520.364542408716, 525.149110194526, 523.815403415362, 521.03718006057, 519.998501759195, 519.690290798953, 520.566976122759, 520.638788953532, 524.193154142707, 524.535673688845, 526.895498106789, 519.616375393352, 522.575847286722, 518.524210525734, 522.300232604295, 518.641322307795, 525.3015941085, 521.666630614976, 521.278798626739, 529.507673106781, 524.173552777737, 522.739573948656, 521.532488616481, 530.737345059256, 522.929522659527, 523.144504683569, 517.273074073581, 521.898117243255, 524.196704916031, 519.029018467553, 521.638532705098, 521.436481787235, 524.358381492864, 529.578826324805, 524.823293439543, 519.385672960689, 525.039750950759, 526.399815906658, 515.087562137139, 521.570681004344, 527.180949128073, 526.04004425438, 521.472090674844, 519.671603181893, 519.997847313677, 525.579861846462, 519.301416767186, 521.571020872877, 521.934047037133, 522.27769372964, 520.332493234722, 523.515472891562, 521.391859385436, 520.551933926803, 521.063743342531, 521.85714238695, 525.969095229871, 521.77096692801, 522.918797650242, 519.889009539146, 526.341250438332, 522.339573643972, 522.498907617515, 526.105550145804, 526.167009247029, 518.469415686371, 521.950633843549, 522.730835210942, 526.764450802534, 524.423133124082, 522.998989696306, 521.183373699801, 526.413010081075, 522.673297568584, 521.493915880411, 521.751826710636, 520.463764589708, 519.908403809091, 520.4246970156, 521.881842440062, 526.847262068549, 523.458234917218, 525.034812766313, 519.996817123585, 523.662094583383, 521.63243624225, 525.097084623087, 515.308215872187, 522.097629377194, 526.624581247176, 523.688801555942, 521.214405975457, 523.840888764421, 525.798132852093, 523.763102172004, 520.977064315249, 523.386551878307, 521.245310416964, 521.256243852911, 523.739187490527, 523.726859815634, 519.685860389973, 521.764958439568, 523.59747033561, 521.987920025142, 521.010359895081, 522.237229605956, 521.385582338765, 520.202217881318, 518.570938321979, 521.918908451023, 522.041490112231, 518.821791344409, 527.995879375772, 520.966829927674, 524.005223073818, 523.972348224888, 525.058418498193, 524.826328513079, 526.778622367649, 523.871589337913, 525.684708175174, 527.106594391186, 525.58439909693, 520.861259016307, 525.803802267423, 521.091438163024, 523.303963469919, 519.197279903503, 526.31873595747, 518.343939635632, 524.353248754695, 519.99676548411, 525.552953778677, 524.952623815301, 521.517696038386, 521.152317294646, 519.594224524567, 520.562914497708, 526.825454749447, 522.483616949305, 525.811030507002, 522.555549984862, 524.073466951339, 519.515183164734, 524.804626530695, 528.883851313474, 517.33027917389, 522.296025353312, 526.445257355323, 523.234413638977, 519.321547909756, 524.87323806275, 523.473321910213, 527.289657463642, 521.085002790735, 527.440895621234, 517.788824265026, 522.168171403903, 525.890048119353, 524.152088188394, 524.598582633557, 520.140487873961, 522.172023467891, 530.080608350909, 521.751701258661, 520.487350653724, 528.103233247196, 517.525726381241, 520.052474341942, 520.437451397466, 527.974138193888, 525.375090239984, 523.969710430919, 525.319596767347, 522.162509880702, 523.414119546406, 523.883834420279, 523.571763618478, 521.36434702903, 521.851929204414, 523.920293944806, 519.64771871081, 522.57836549188, 523.651544052769, 517.496486974506, 522.560395116492, 525.104724779112, 525.275947656613, 516.265608292499, 515.790241432151, 524.796063061609, 522.884316448125, 523.300190579534, 526.810834411276, 526.449231393457, 519.148012909862, 524.591508620591, 526.577195872547, 520.167532930966, 522.91582052021, 521.881373651586, 529.562602055287, 519.536525321538, 523.118880099677, 520.911059703592, 529.512661978427, 518.389258876002, 518.671254800914, 523.563425258261, 524.308195969475, 525.673232769392, 521.93207691075, 526.942188116436, 527.193154134105, 526.359256873445, 525.791299631207, 520.314954017291, 524.673851302695, 519.474969560813, 524.115879715063, 525.373763535687, 523.03905422099, 517.662265302405, 524.67868937636, 526.59802509059, 526.246085732582, 528.208457996825, 522.871858190683, 526.75806027976, 521.426790422062, 522.535629192265, 524.349332257721, 521.827844146589, 521.093391683259, 523.994283975102, 523.744442074677, 521.561866659968, 522.065209530107, 524.653882476736, 521.215285182961, 527.056457091481, 524.37128943106, 527.186170564117, 524.000932934978, 526.712337492199, 521.220665157144, 526.474848896942, 524.039652742417, 520.439049973336, 520.812882380633, 521.932931297445, 527.121588991722, 521.619842998948, 519.936379535312, 527.485865886287, 526.709598771777, 519.377544536073, 519.580697699075, 524.029760216438, 520.795582723864, 522.10545773226, 522.074050411719, 522.790978109996, 531.050692856393, 522.899378172803, 524.318162486232, 522.640861053036, 518.477063513562, 522.669159281155, 520.888653719123, 526.127230926531, 521.80172434421, 521.619842406497, 524.159590726791, 524.113475601861, 522.046791196525, 517.271178263931, 527.180871696031, 527.414258489268, 520.773457103856, 522.280596322964, 522.997650096995, 519.426087624299, 518.093615896965, 524.755370169562, 527.550513846164, 522.109322779866, 525.922374034298, 526.978237614079, 522.790799535555, 521.315932112575, 524.007987335814, 525.555260648356, 524.793311909008, 521.970659630748, 523.300528652082, 528.131278352681, 519.474139077983, 522.269422093074, 525.242344454535, 520.230263961377, 530.876180751666, 520.643216325722, 522.168566957387, 524.161676000498, 519.368498989605, 524.560879432655, 527.349309951472, 520.115854220151, 521.062787001979, 523.032800886707, 522.157658226474, 522.82049954224, 523.42074298254, 522.306867458502, 519.611425140048, 524.647377305832, 524.931627922582, 523.393009709299, 523.851730458926, 518.538859928933, 523.613487614216, 525.018870534777, 524.309238805095, 520.969307727621, 528.758371077629, 528.202262888238, 521.645376845515, 516.047617434817, 526.338546694853, 522.168764074255, 520.376831489321, 517.892944537672, 523.157742389451, 524.629929418498, 519.924320224048, 522.583270437922, 521.58126702915, 522.905062786189, 518.696653358179, 521.654293373467, 529.428003484368, 522.115401945908, 523.160913770832, 524.591627199395, 522.184395414331, 522.011385630385, 525.326825647391, 525.306254222115, 520.500949613509, 522.777275538144, 524.463935011616, 522.955807756982, 517.328339960059, 521.02176259143, 523.517793987442, 517.908674251272, 521.565886442004, 520.651504522559, 521.19407422126, 522.502303194437, 529.122356980774, 521.597828921473, 521.255094679036, 526.921166413772, 522.088213715622, 522.559498646257, 521.063829659185, 523.447907643884, 523.239994143327, 524.450976359936, 526.082008423842, 523.469137753133, 526.941030577994, 526.877623053136, 517.786146587477, 516.688172277425, 523.807652724836, 520.63689151196, 522.86298516898, 528.934888828373, 525.140698886948, 525.509028877623, 519.933247883189, 522.886764109182, 522.98192459673, 521.164345432446, 524.322961687964, 521.631000069679, 521.085897308628, 521.246055627563, 519.830550853248, 523.858015665669, 518.098194790584, 524.11107536067, 521.338609135029, 523.52376084996, 520.811994577838, 527.93520716143, 521.557908477565, 529.013438911899, 522.048505881906, 524.523650782323, 522.446554391062, 521.649980813041, 527.515284713438, 522.905092118826, 517.700649184639, 529.767527257466, 523.307035950134, 518.499271709616, 526.252645962644, 522.750602281765, 519.25185754134, 522.36646624784, 522.939160717613, 523.033495049629, 518.550347782532, 520.19301958278, 520.88281975725, 523.868936318184, 522.084037591327, 522.114030844521, 528.171232259412, 524.037933000377, 525.951125581564, 528.421374856838, 523.626684265141, 523.985221638457, 521.814518547626, 525.97607340194, 524.185536920539, 524.20826574652, 525.100346518948, 519.015484085781, 524.963160430378, 523.55816114443, 525.402245503807, 523.260165239047, 522.226397434633, 516.9311024383, 520.32149526412, 515.96070524498, 527.514925958202, 521.882322557568, 520.857765703781, 523.355771849831, 521.269531951772, 525.609628296359, 528.690138716486, 524.160691426429, 528.125766511774, 522.362705563223, 524.733528047556, 524.007960377996, 520.497807007766, 517.963234030141, 523.413020355481, 522.720748524963, 523.011010973663, 519.224551079167, 524.951644423957, 524.757764020145, 520.935881188664, 522.700425222991, 531.181400369414, 525.07083153798, 522.494771581681, 523.475685872445, 521.052442258107, 523.952320661558, 519.4604626898, 527.71282249762, 523.87182699057, 521.137085346463, 518.690003195074, 525.813293368003, 522.848632731129, 527.994691355178, 521.858295026639, 519.534553295039, 516.251848755236, 521.185801144019, 521.206197116742, 521.013132451843, 526.072915094444, 521.628352942184, 522.738558774575, 523.821597774527, 521.949135178895, 525.685333444096, 523.328172103163, 522.174906638333, 523.369045610159, 524.982529968604, 520.554362960718, 523.938442879052, 521.038471984519, 526.769495151236, 525.579878814385, 521.362558869642, 521.868480950217, 523.612226449987, 522.182056587088, 525.234348222353, 525.462980803902, 521.262322919317, 523.456955582729, 522.919100569546, 528.203546997961, 517.175041416925, 524.003655766251, 525.421874376079, 526.506479708745, 526.250578225118, 524.042271859046, 520.938149637064, 521.300138243971, 523.287678634079, 518.750136732872, 524.593896592705, 522.013175414409, 525.486755274146, 518.092496542959, 523.274162420907, 525.372807098134, 518.684496105854, 526.304908178269, 522.708744984477, 522.840357983748, 524.843388025368, 521.866692625589, 526.604856309687, 521.867033425966, 523.510597785824, 523.259051917366, 522.010464053998, 519.518008782575, 522.01936531158, 521.822810953985, 520.082613361743, 531.118030721121, 525.697802432005, 527.572226100583, 522.110602214535, 520.139254538909, 521.217248167022, 518.515616266207, 524.392310210856, 521.012946590436, 525.112190700881, 525.80312929126, 522.872013207605, 523.11040516144, 519.239256612408, 522.446387954098, 524.744565167767, 518.976468968702, 522.961721290251, 519.340612593941, 519.235776711213, 524.524542180781, 524.298362644555, 521.907903611233, 526.553262665598, 524.516135736179, 526.220144855112, 525.189666925233, 519.793487024249, 523.752971114221, 522.430295423652, 521.495662291868, 525.005000423994, 521.292493713287, 523.228169997268, 522.713574071438, 525.698750156813, 525.772378097793, 520.967850935519, 523.668363070251, 521.275504968122, 526.543246853771, 522.2538509262, 524.93136093732, 521.739152273462, 521.258148381512, 523.585998356382, 520.994094443699, 521.297185799321, 523.477868734274, 528.145382228174, 522.898402034279, 523.074038529997, 522.018468965987, 524.106450955465, 518.756874078907, 526.056040410826, 521.200514880887, 519.883509544779, 522.566922766786, 524.706737780865, 519.523251347426, 518.461501042254, 525.359365068808, 519.896607300172, 521.419632266379, 526.601987536726, 518.921908940981, 523.591739374517, 521.649393901558, 526.988023487629, 521.106086211754, 523.289182003636, 523.307047751071, 521.508426779343, 519.020270527936, 527.387742909955, 522.469690341164, 523.357644618208, 520.197519963273, 522.148979237466, 517.092873170361, 527.850023765401, 515.719374620721, 520.198088581322, 524.327797602488, 522.359129346007, 522.412563138092, 522.257130528455, 520.871632209938, 520.208502696876, 526.596252850929, 526.631912412102, 518.689903845222, 522.871053082453, 522.276305036721, 523.180307022036, 527.570641087299, 522.409165868979, 522.852657398538, 524.167884674215, 524.017003911501, 519.08841567638, 522.99724939371, 525.527966026928, 519.281194233528, 521.34024249158, 529.359802656357, 519.481657285017, 520.214354775357, 525.586602352517, 517.192644465722, 524.566404776104, 521.846439370246, 518.104746302047, 522.179547558312, 527.341165902346, 522.87491668563, 520.511994149684, 522.196001727171, 524.72793567961, 522.010073963655, 523.417635511933, 525.075761921052, 518.574028822483, 523.829700382583, 518.150760067862, 523.155205459262, 520.446931142248, 520.642505737546, 520.423872604922, 521.549737106905, 527.073815822695, 519.368630762961, 522.689045272023, 517.586631635769, 523.510114846053, 524.479288127544, 523.889286095026, 527.452163139874, 519.372872711802, 521.025668868151, 521.379545587657, 520.957812840133, 525.56952808143, 521.232234742328, 523.811871630178, 525.939048251606, 525.176792907278, 520.653751453232, 518.59563569204, 528.930996055084, 526.440562019025, 521.879632884504, 516.85620645083, 523.758320033743, 525.049975881586, 527.556015703098, 522.254225232922, 527.709209985306, 520.627523012178, 524.096122645634, 522.812626525173, 521.211207733001, 523.847620125147, 522.369418461273, 516.897288825098, 519.62713445303, 520.095285945129, 519.992375393859, 525.897190783747, 525.81902581583, 520.906114310843, 522.621666499475, 525.540164611593, 521.608867358984, 527.114828247598, 521.57496507124, 523.095224028652, 526.889173195479, 527.658387775655, 522.90455725909, 527.968366756969, 525.820139380632, 522.040928718217, 524.285390280059, 516.65570592046, 519.208029664476, 522.959657233099, 522.924436161177, 527.765668537963, 525.744079291843, 522.357681915508, 523.560664606474, 519.895807624522, 516.148446252402, 524.667611474142, 527.660240148604, 521.838512758423, 521.217332588434, 521.678284009163, 528.911324258622, 526.158371889155, 522.172528407888, 526.143089394821, 521.098977192832, 524.486237789803, 521.994470712544, 522.535190087973, 523.781092635613, 521.545014228099, 523.074813389911, 522.57652613548, 526.419785386337, 519.797233170602, 522.77978596834, 521.622303924081, 527.317423831544, 521.855132830557, 527.450461077782, 519.065048520368, 521.980100422887, 526.868313392601, 524.185645346115, 521.850636167176, 518.881110260658, 520.257659689449, 522.037934604668, 526.821320189, 523.624184817687, 516.109011498594, 522.951723580644, 526.239801605896, 518.909694909299, 517.687884799414, 522.479876006165, 525.830721664709, 523.282937216817, 526.47670961247, 517.610270747622, 528.295994906278, 517.853795936989, 525.037701092697, 523.723107290929, 521.833356830475, 522.638400375236, 525.849098769877, 522.758537910693, 518.763141146829, 517.572231510021, 520.836026134437, 521.521417070196, 527.451381155643, 520.737455081073, 527.791067172654, 523.629858579165, 527.585894547301, 518.684026863552, 521.87597289744, 520.797010429438, 527.014636798368, 517.875758758316, 521.295547061123, 525.787432749199, 526.86685977691, 521.524403936759, 521.998818848046, 522.895773578544, 524.053928472702, 518.704451309138, 524.246539364996, 527.72722181444, 521.289731420236, 522.685192374638, 524.819953507327, 522.984661532235, 520.694054464657, 518.685121079996, 523.788431628462, 529.073985159469, 523.099329380151, 524.391897059423, 519.537761494844, 528.617108400332, 522.636660282374, 515.533150071379, 519.011702562915, 521.309765222173, 524.155900454339, 521.653373618422, 520.888725700624, 523.694540429544, 524.970185725415, 525.94304815668, 526.467090184746, 519.198557297899, 523.512031039263, 524.855691456606, 522.435957479548, 524.671578582541, 524.903697993444, 524.096537819317, 520.890092921294, 523.333998255317, 527.558645538009, 515.650304512544, 522.759313044418, 524.809328591309, 523.506602844499, 522.959426848069, 521.184832361953, 525.268623128682, 520.542449085984, 527.490089613076, 527.885686494159, 525.788127982245, 521.406292251222, 522.346047511604, 520.465679455262, 520.490853753648, 524.633464386207, 525.551132180317, 523.398336468852, 524.809336548291, 520.744469228245, 527.290750206328, 522.524355599432, 521.396499682344, 522.069210352743, 524.531878946327, 522.064889785832, 523.142477150208, 524.690294429707, 518.672378862541, 525.841389991946, 525.189868793972, 521.651376804747, 523.155975165008, 526.183242980815, 521.821674815968, 525.256559638765, 519.309473673184, 524.822774991366, 525.884281470287, 524.519472328193, 524.555144457119, 523.18878846834, 523.460573771738, 521.100076035612, 523.527790709901, 521.828595831973, 525.891491205726, 520.995046769492, 522.224344511613, 519.74164663243, 526.249797015902, 522.548948191704, 517.922556181234, 524.492474295393, 523.327677068967, 520.81761063947, 524.472837590944, 520.235940532871, 517.771354994256, 520.353846512688, 526.517875434249, 525.813855400519, 524.152877506381, 524.212930361711, 524.779468101783, 521.76176377219, 522.887038499103, 522.93791920298, 526.798853831103, 523.344812098024, 522.476124293681, 522.852354697546, 524.249438028186, 525.151110764923, 524.498733778946, 519.769049945353, 521.22850856252, 523.477807534357, 523.637866545831, 518.73891181997, 520.700006498105, 521.233875103701, 523.593578518684, 526.420574405021, 524.441053695802, 520.28524662319, 526.95712773685, 523.433571495101, 529.263264813841, 526.899411387411, 520.268960708053, 515.140493032571, 518.797640716871, 523.280753000635, 521.974517730663, 531.317703077915, 524.702085138193, 522.644739496403, 521.185436242358, 515.024838238096, 524.88669867394, 520.574468371396, 525.910344298211, 523.633405050138, 526.070935501391, 522.700130462247, 523.335186650385, 523.463771126318, 524.728717886008, 519.519332864999, 524.228464548466, 522.353563406127, 523.665198487764, 524.758208228821, 525.256349220546, 526.439856503107, 526.923801371181, 519.988932723209, 521.120870158134, 525.761616164397, 522.448560853585, 520.638489325692, 522.010319875303, 526.863659158873, 525.905880909076, 517.677147140999, 523.895222716878, 524.265963072419, 521.19865091495, 522.90372926524, 529.2483986663, 517.538772576764, 525.828252654127, 522.826763161706, 526.323467450129, 523.705290870641, 521.018766518092, 526.132320112778, 523.663882828099, 523.222036450955, 525.208970236686, 517.758836054821, 519.834297970011, 526.384876524831, 525.12408743101, 526.634607918295, 518.638811606933, 524.666594978354, 525.660231836233, 523.138547146429, 524.253961535657, 523.086277207394, 520.27946764923, 522.314493281917, 530.768495744463, 521.954825378043, 521.648690119101, 518.865849710442, 524.726579337863, 527.143788514372, 525.29792892447, 518.436266620825, 517.653960503836, 523.626360031509, 524.669254310409, 524.596802631422, 521.093122371353, 521.830762441739, 526.402077186799, 524.78183135857, 520.769981620013, 525.206987897566, 520.316418585532, 525.283312145848, 522.651219632844, 525.43172100634, 520.307536120241, 522.310115166413, 528.56428637089, 525.103907523835, 525.57093548265, 521.971933079712, 519.487918276964, 526.657137418232, 523.347030427295, 522.772643136767, 523.022471577364, 521.491887572404, 523.702588635406, 523.048171534881, 521.962973256741, 528.146124356676, 524.756810219477, 523.364704129779, 522.74901998532, 525.999786459649, 522.971344888879, 524.58222888249, 524.049984331148, 521.640666075875, 528.175458004829, 525.790485865478, 524.024177097497, 521.558956381556, 521.515832153321, 523.47408138674, 525.31901315549, 524.137353205861, 522.838067761365, 522.957022334963, 524.397393642627, 521.158395151327, 529.90685344018, 525.219634523542, 520.096665831841, 523.450708428426, 517.644202503752, 521.808952523719, 524.274923553552, 528.410327611472, 519.77863709684, 523.071263050328, 521.5350983238, 516.97332754561, 526.050715592006, 522.767858862812, 520.397379825447, 528.70951961331, 523.259900082136, 522.351075943645, 527.284329504586, 526.285544588992, 525.868034022115, 521.25566047591, 521.358631094254, 523.827000602996, 522.923803382875, 524.628580713914, 522.194706952376, 517.150291449642, 520.747341932919, 523.802336764952, 518.245415867721, 524.90383312414, 524.088173342163, 521.148655904407, 521.265753412234, 527.097016633429, 522.525428050936, 524.134079854225, 523.093363923798, 524.295074655318, 525.594353204129, 529.019610780029, 522.182693521839, 524.200370657571, 526.932890260787, 524.054311767543, 521.968146114909, 524.797437380114, 522.324116217353, 521.920144480203, 524.132070159911, 527.820335787848, 520.06843470924, 518.282760772805, 522.330032595387, 526.836279536544, 523.900248170993, 524.886662512522, 521.740192415941, 524.558354028136, 525.697516966399, 530.304900941968, 521.702464675057, 525.976792080474, 522.162497736575, 522.768339107209, 522.612376114579, 525.174067620893, 519.800435478768, 524.669039782969, 522.949592171987, 521.921010490025, 519.312361569205, 521.743855552756, 524.249884274174, 525.549637632651, 524.461387696778, 521.264446756125, 529.742817557425, 521.937130408755, 522.322199373243, 520.881017318806, 523.589250977745, 524.133913459765, 520.099139816697, 523.479133242073, 519.523542724735, 519.228500002642, 528.255347458445, 525.375841588655, 523.040843363563, 520.611820189023, 527.379337219735, 522.957814127873, 525.32193424594, 521.298186655188, 521.174154355577, 522.908715718423, 523.021111789817, 525.552336632979, 519.792712212801, 526.143148358572, 520.844294489132, 520.620027025034, 525.816507123757, 516.835655972319, 524.959456428987, 525.134024803145, 523.688741249573, 523.992456578882, 521.824941192929, 527.60301833834, 522.559473312876, 522.130210118846, 523.357261507315, 514.905404138413, 522.828232821303, 525.418899724889, 525.105048297502, 524.11754582163, 521.127095519428, 524.019743407196, 521.226405371101, 522.192800667784, 524.153303945958, 522.671160767227, 528.659294580496, 524.318656698756, 526.892964319856, 521.996494118432, 521.925975671615, 527.376303965664, 523.25772647718, 523.572369420388, 522.990602054143, 523.163257126262, 524.224716215842, 522.791130994916, 522.505825448564, 522.032035375458, 519.808924017411, 519.482387546593, 524.382403177733, 521.665515095269, 523.045917068041, 525.62666086414, 527.745715271766, 522.936844135716, 521.042980148063, 522.077413589622, 520.319624941211, 529.38712136014, 518.092268139969, 524.081795286711, 519.422724208146, 524.886142618475, 526.791600303771, 522.831415414761, 518.839498426641, 521.243905811473, 519.45118473886, 525.162305877401, 519.893159415649, 524.648678622097, 527.406760978533, 522.69051457402, 522.252808330361, 517.389655623853, 521.490082261165, 516.414188762661, 522.11348830409, 521.29547166684, 523.996942453829, 513.912784027128, 523.947127506601, 527.77083592712, 520.568056518234, 526.914485225125, 524.976938630286, 524.394760791276, 522.89603844979, 520.165570149902, 522.206124120803, 523.580437396333, 530.063789482698, 526.894759639199, 530.748796207764, 521.737594255304, 524.216822327498, 527.114002719777, 522.731985973654, 524.461175941887, 519.812158249674, 519.734511085376, 530.070924860519, 527.890137097135, 522.814587706917, 519.91842917524, 525.605261156922, 522.207839157187, 521.393682434361, 520.855681574321, 525.295410077824, 517.074430999481, 521.480307699501, 521.650285779516, 523.64503870003, 525.051409077141, 525.09751700575, 526.846946442083, 516.385084679561, 528.706216539782, 517.135409625824, 517.958097592516, 521.18595122184, 525.44670637171, 518.97694398934, 518.953138516789, 518.236461790318, 523.771804647777, 524.821921566973, 520.477398056811, 523.780829522796, 521.173420123834, 524.59618119622, 521.347609279422, 524.718960509366, 523.842231929115, 526.984125196639, 515.858226991531, 519.899141266023, 525.14261915128, 523.374500459423, 520.669200608172, 519.139141314044, 527.429237931161, 526.268501163749, 527.150616613386, 524.652800640454, 526.759956505278, 524.658506632901, 524.039992608532, 525.963820075669, 526.038184956709, 526.45172537874, 522.652029075828, 527.687549230738, 520.585045377737, 522.936694261521, 527.562240912084, 524.6799766988, 521.329195166237, 524.06440242696, 518.636074403748, 527.20967577894, 520.99474889554, 517.758198357238, 516.977287222833, 526.167293986412, 517.294936068984, 522.948580585795, 520.976306974555, 529.276644942012, 518.528879813066, 526.097469451441, 522.715945689043, 521.416336539883, 530.408748500353, 529.705218816717, 527.407074802032, 521.538930188175, 522.742728418017, 517.117611894084, 523.114573580842, 521.345869312507, 526.436550993945, 521.792280261407, 518.320902547508, 524.586352550828, 517.814184222913, 521.811797663514, 523.986034551424, 520.189031122191, 520.626104560845, 525.032709789566, 524.167990261219, 525.171843580894, 520.572181611981, 518.004590522776, 521.902463755053, 522.504225832984, 523.71852164604, 525.757145461474, 525.330463180039, 522.346532108729, 526.848926127045, 527.218065868586, 524.194101631794, 523.555647857271, 522.391291442938, 524.68291697037, 525.475888376601, 529.411610167744, 526.632042124139, 527.335478328537, 519.069168500449, 526.686744556859, 524.324419140778, 519.676307015425, 525.494107148737, 520.547409124806, 524.783918502611, 524.165005697137, 525.508040329157, 527.188497075598, 523.352265664971, 519.996988121546, 526.772568152694, 525.603533574324, 524.987852159984, 522.834717172389, 527.397438184623, 520.200243147003, 524.622082458674, 523.18998850883, 518.425437945392, 520.986977692371, 525.721611520478, 523.077237643419, 519.713842042503, 515.339443024586, 524.791093423309, 521.737800310839, 524.718623216634, 524.798253714463, 525.216715419845, 526.192999833723, 517.608258956011, 526.023917685745, 515.757287855091, 521.410540506303, 525.763115906004, 521.181134250437, 517.439265404952, 521.160374713302, 519.684984195567, 522.341269923131, 524.292912924142, 523.991971176341, 523.440196514437, 526.348353123831, 520.06968736105, 522.188915569419, 524.238422301537, 526.938272852334, 516.668421563139, 524.728713252101, 523.932724408739, 522.894840995769, 518.90279533618, 524.904323350356, 524.742622380448, 522.838627318085, 520.991755326661, 521.830050800551, 522.969642195766, 526.565925574045, 524.306400014804, 520.754034773455, 520.637242412759, 524.649450684854, 527.168480577601, 523.561674602412, 518.939062965852, 522.76908763203, 524.363819241737, 523.718455691057, 522.367494999742, 526.102251724553, 520.199618657847, 516.606018663378, 523.141503038717, 520.583659949614, 521.388436917814, 524.896771064427, 523.845918610136, 520.013713242177, 522.979517458517, 522.968256435642, 521.926614830033, 522.994236282764, 518.819108496407, 523.489083713694, 519.351021732134, 525.889131164821, 521.718239230142, 521.56025593954, 523.829244152948, 519.166466105898, 527.294868523923, 522.562143435287, 524.833492966687, 526.500633498244, 529.156119141289, 519.448422790832, 522.165511969323, 521.040427740478, 521.125583809818, 526.024176933961, 519.767748500295, 521.964220757598, 520.893170935877, 527.447349126091, 524.182427892234, 522.370288951912, 526.334895324883, 523.752157078877, 526.039846704365, 525.737440472323, 524.086207734676, 528.866368488629, 524.328028061332, 521.925797549257, 523.67592518092, 524.326709355206, 518.22414400972, 524.093255436824, 522.160993332171, 517.421066362362, 521.319380753185, 515.858024455486, 523.76354609365, 519.006411565143, 521.109492089395, 528.675937127107, 523.466381223304, 525.163077336798, 523.506302946242, 521.860393578191, 523.131040105406, 520.634746960745, 524.476059072768, 518.339312060768, 522.692091128952, 525.54524351213, 528.025189125993, 526.591434070503, 523.929702154824, 526.262132699601, 522.861126560229, 522.906628435228, 522.272148842435, 514.571338163434, 521.526213726262, 523.080372148164, 523.687292265513, 521.471515481071, 521.071489385395, 518.569369927794, 519.731913099086, 522.80481808399, 526.802599532509, 519.140377989451, 523.120848862616, 525.908302810409, 520.834350531876, 524.35132361638, 522.433060659378, 520.786054853511, 518.848648731175, 521.508772563733, 526.286739391801, 524.648078310028, 523.7150567411, 525.12699591879, 516.636336208906, 524.077945543283, 529.989799677241, 520.452776254785, 529.243385209021, 521.432267612932, 523.57962656203, 520.168453159241, 526.389177523903, 522.95757887942, 522.184727533094, 521.470122331301, 518.913906563322, 519.942303733515, 519.364012044278, 526.350517647855, 524.377286827894, 522.726306707929, 518.502160682376, 522.288520163211, 521.34616114562, 524.794927358872, 519.61054322564, 522.512476027735, 523.002538290296, 526.14939593528, 518.373282754331, 523.037541229643, 523.236405575053, 519.69484739563, 523.838594636393, 524.598120758286, 532.084442811215, 524.604769418512, 520.408370939494, 518.839279478101, 521.590042321458, 521.711304815732, 527.625708670973, 516.817460290438, 521.655816083675, 517.942354964701, 525.499333476246, 523.38643118265, 523.486680357329, 523.321019100041, 519.324295170866, 521.494661414615, 520.19013222994, 523.147727506967, 515.697382460612, 522.604216892292, 524.477144215814, 521.049346403143, 521.709658117713, 519.881914076913, 527.07888513496, 522.707916237907, 523.222933784432, 528.670994652101, 519.607715553066, 523.602041353143, 519.373841611801, 523.305288541454, 522.977947706105, 525.711165521593, 521.83683258729, 518.689498593583, 526.63337078344, 519.457847682692, 527.525814780223, 521.370514919258, 520.721155763441, 522.761391481505, 522.111577602391, 521.18955920402, 522.375068546817, 522.433864763316, 521.684949046021, 522.436134599471, 523.008000023816, 527.419244388854, 523.279600186012, 523.412321007008, 520.094276285161, 522.081774454339, 523.174578637278, 524.161760089272, 526.329208205159, 520.349431919687, 524.728457186765, 522.512863517284, 523.95585318747, 524.403388031423, 527.084318649195, 523.682151650773, 522.226394648551, 528.545344179258, 520.925733326489, 528.778024447787, 524.469452544056, 523.224371822096, 520.822695724201, 520.292127991086, 521.097444129548, 523.962258359244, 525.172789918941, 524.193844063535, 521.516917539449, 519.409058142844, 523.351964465746, 519.306997179384, 525.508970901845, 516.850407596953, 520.943438435821, 523.948059569195, 521.916383415931, 523.971800901771, 523.265285404808, 525.245695039761, 520.911515255636, 523.598103113885, 523.529763382143, 528.422498901726, 524.580090233692, 521.605223443108, 522.79903196989, 524.542551262688, 523.204285767245, 515.571491818357, 524.244479425626, 521.591733118951, 523.22071932383, 522.052127457114, 522.767607234695, 520.419045349197, 525.315492697639, 517.133920803874, 523.129001667861, 519.764588445461, 526.037946940232, 527.474156587846, 524.079607723632, 527.591768583041, 523.020028847535, 527.615282236672, 523.643690773813, 525.204449414351, 518.638892268333, 526.052880519739, 520.187800823693, 521.25614806547, 524.940453109319, 518.800894622658, 526.103560065197, 518.329265661127, 520.929601181297, 521.088592069314, 516.245810834584, 528.086376827572, 526.222963312759, 522.828085599766, 522.254822621061, 527.81737229856, 520.946064369895, 523.878898183683, 529.336208252217, 520.330273345925, 520.344743763122, 517.282000273709, 526.094072102137, 522.974197317809, 520.99541835619, 518.751358089421, 520.48025647603, 524.794320217149, 519.559656022852, 523.514958441436, 525.332013071159, 521.090280279703, 521.995906100581, 525.533570567161, 525.572385043779, 518.020366965447, 523.18005291734, 522.242541026765, 525.327819651404, 522.883155009736, 530.434334964704, 524.205920931634, 524.161658864175, 523.374531971789, 523.882196394549, 517.789020353981, 527.297033344879, 521.272112400864, 528.03475010501, 520.745459548704, 519.562698444463, 526.012232812657, 517.955478772163, 523.99054664694, 519.500123263261, 521.286624284007, 525.018804652407, 522.803756767162, 525.885315801192, 522.633595846293, 520.760684693333, 526.888633894815, 523.224791367205, 525.341141848151, 521.825726707587, 522.472279171178, 526.066321036708, 521.277571418864, 520.762805295491, 520.455646959953, 523.231216817717, 527.918559214284, 521.847595340976, 521.533604347321, 524.804097173377, 520.608970518041, 520.969200500365, 524.089221376359, 522.641393138996, 525.355803194788, 523.507705669281, 521.116226916631, 519.987388599809, 522.146044405346, 526.550017167736, 519.110411510116, 527.21979071496, 522.288201681372, 523.240919025851, 524.439363798058, 524.840764194628, 522.668814627103, 520.110360250182, 518.742367635358, 527.704225504634, 528.46135585348, 519.831244942158, 527.1473302286, 522.192944917121, 519.144124824999, 524.513153011776, 521.497950282195, 527.29608983841, 525.021275661918, 528.351314348206, 525.685683535652, 525.345115408657, 518.150054418152, 529.24156064753, 518.042593850944, 524.756845187574, 521.487214871651, 524.515033676052, 522.138072045164, 522.306080247221, 520.138837550024, 521.887240348718, 527.444787597687, 526.269426656459, 527.6524279985, 525.896325400312, 522.553246149266, 521.005552621233, 525.130930171108, 525.353341536896, 523.590147665144, 525.171981340541, 523.667091390902, 526.98240640395, 517.50954522814, 519.55564876045, 519.204628960532, 525.410495239032, 520.095712346483, 522.908073329731, 519.302505618507, 522.217607749422, 517.066928174456, 520.0506950328, 529.658057956951, 519.81534256766, 522.823662338274, 521.786749184392, 524.877237553651, 518.969558692129, 527.539411165816, 526.029853371945, 518.335772029906, 519.58299487166, 523.62279821888, 521.499089191948, 520.462853950139, 526.219095926416, 520.46192787003, 523.012415878668, 519.244216604369, 526.222708478874, 521.935003150615, 525.102430837988, 517.890587577981, 524.4881408542, 527.894143129912, 523.320456141164, 521.566445674164, 520.368224196631, 525.408090849854, 528.511312468403, 530.139019449352, 526.998203237956, 525.224431162924, 523.910734393267, 521.356062867757, 523.800454139726, 520.904117368118, 519.137800519477, 522.493208009238, 523.256370954687, 524.471932488767, 522.284537366135, 528.306346664763, 520.234074420965, 522.64832289102, 523.557102642577, 524.586040330455, 524.416593747442, 521.444643457062, 523.660433000234, 519.087112759562, 525.250066351848, 522.835413004454, 524.319631026645, 518.14237073872, 523.864452816381, 523.377070387123, 522.188403187749, 518.56949300533, 525.671302025263, 526.895077436875, 518.607179665425, 519.435201758947, 523.48900873787, 521.365147537777, 522.154941433129, 519.607706662595, 525.099777804858, 520.127026713164, 524.367419768839, 522.287875249585, 520.983734619851, 525.785039085409, 522.275120514578, 518.465954061157, 522.035039329119, 519.473372151893, 520.624782122575, 521.738971942071, 527.611942119304, 516.207779107019, 525.18655333423, 516.421471918097, 521.437927130647, 523.916983370837, 528.232008577737, 520.221816418723, 525.613652419289, 521.846315037635, 524.992788972823, 529.859988765639, 522.638323709767, 521.804214525936, 521.507157827802, 520.451169584353, 522.852891253836, 530.56496854039, 529.714936528556, 524.074666259488, 520.643736513707, 522.755494783099, 515.533732313471, 521.235888362338, 523.163267760859, 523.219972332032, 523.565419688532, 524.831293882188, 515.969178496911, 522.527996296251, 520.158024929488, 527.625749714999, 526.016324208474, 525.62192623828, 527.465714341859, 529.209722719019, 522.363817485073, 531.037917706295, 523.199186883998, 518.533566895609, 526.438239684456, 525.96408685815, 521.777239418322, 524.495650971365, 524.187687834864, 524.003892847259, 524.236887613299, 526.487340261396, 526.949815859294, 520.749182565249, 519.933006947518, 524.346367143485, 519.939761067917, 523.677788155785, 523.839862342399, 523.849195640785, 528.2138539397, 520.074206289894, 525.344487671528, 521.835278854012, 523.823430688342, 515.400829298407, 520.789578177985, 521.224789307782, 526.783736401577, 525.807292357331, 521.139426225635, 522.820463315255, 525.97831800452, 525.667260856364, 523.388709122457, 521.415471249059, 517.982972675797, 524.249422146557, 524.501119139263, 517.482574835237, 521.630213852099, 521.790237284459, 522.930059606123, 525.838246077241, 520.249288389546, 522.782075626971, 526.197115936144, 522.835775559913, 524.122215200775, 524.633115561346, 519.992621515962, 520.175351286806, 521.763829910786, 521.261134610389, 525.89358028852, 518.975720468692, 524.234301989061, 525.377079532639, 525.537107536275, 522.933570863681, 521.645050523266, 524.04149620559, 519.204790339686, 526.540859533281, 519.910899880238, 520.866469561503, 524.075165533623, 523.774693781054, 521.027841336016, 522.937769225017, 516.293913252195, 524.186952112454, 522.464961238956, 520.031717244881, 526.445814115737, 524.959054380795, 523.454476447558, 524.321730960138, 529.842077640126, 523.041763411731, 523.595408729414, 523.392707620533, 523.311714680202, 524.183160568869, 529.17637791671, 520.037060820605, 524.720153679212, 521.966858573212, 521.867267618085, 519.94572325401, 527.511721030239, 523.759018321484, 519.242865668263, 518.734475839825, 525.503893397863, 520.382803185349, 525.674428272396, 525.99956209023, 526.436848119882, 529.706542751618, 522.136502882126, 522.028460005812, 520.949528347125, 527.298192674195, 523.564695611496, 521.101951635786, 522.76893249775, 528.249382958468, 523.944664980969, 527.018679622198, 523.789129815546, 520.197878363527, 524.300971168682, 522.187638406825, 520.583424378672, 516.738831463248, 525.722893010731, 522.254244914919, 522.284295167634, 522.912317802337, 527.792762119392, 521.86097691926, 526.942552217236, 525.448621034016, 514.184706709178, 519.529143391766, 516.511996621701, 526.558671615852, 522.90065273878, 520.504981736453, 522.805996132897, 523.060865484921, 519.854827953389, 521.630856773125, 524.295362845676, 522.417534409742, 522.49283369754, 524.531677473987, 525.835260276902, 516.99490800492, 521.394067795399, 525.346751621715, 523.673299165749, 525.387358878065, 522.455076486772, 523.38796046636, 525.662811706153, 522.677720741565, 520.911452677312, 520.015484548079, 522.073411680872, 524.185838030347, 526.511104470984, 517.0142153281, 519.219360385793, 524.840470058588, 523.213571378869, 522.775100746879, 523.250100772114, 524.426720049505, 523.141998163454, 519.341733438891, 522.18475177081, 516.971567479204, 522.111941323911, 526.649483840651, 522.810791001736, 520.952924273901, 515.375615660188, 520.787065413292, 523.003736123017, 521.178055951483, 519.900823078596, 518.556081250871, 521.942017057615, 523.729852562107, 526.987143084617, 518.305392126485, 528.534045004805, 525.028248141162, 523.223592608542, 528.158981869867, 526.546265438184, 523.04991323001, 525.463349200247, 526.019014156356, 519.382651330227, 528.019608810178, 524.012494327765, 523.386365457935, 523.809108437012, 529.942351084448, 521.113566615125, 525.870279078701, 522.358443339819, 521.756470189891, 524.881782703269, 522.829911314181, 525.943011650651, 525.65466358072, 517.155892890631, 526.855621652647, 522.507138095321, 525.424772589717, 523.955491741855, 523.133388323463, 520.303341479315, 524.544300220988, 524.801098149194, 521.779008426705, 526.34870469575, 522.131020678127, 523.037783671571, 525.180911818695, 527.313520516175, 518.314686026003, 527.668290387812, 529.005248948714, 526.214423311939, 521.370514246661, 527.368091852965, 523.004313300443, 521.586217952594, 518.567974543814, 520.790027837513, 525.070728876102, 522.624487975976, 518.536158370981, 521.956377060489, 521.424690597084, 524.564353243102, 524.174824988582, 521.845729761189, 521.961650297021, 525.118031874456, 524.543306525874, 525.608420630189, 525.773600702672, 522.750803917047, 519.368727594904, 524.831259899099, 525.422062749706, 527.017223794059, 524.408211574475, 526.950332209692, 518.805903634855, 522.11894009335, 522.927580831726, 524.235962166696, 519.961174619227, 522.493155789727, 524.473877597508, 523.484541745544, 523.468750627559, 522.297656133809, 522.243308159851, 526.267215768859, 526.896023052013, 522.764446862658, 522.44085293579, 522.747650791557, 518.831888945657, 527.210461648579, 520.415178589939, 518.269139271849, 522.673331244545, 523.156218940186, 520.779918576094, 519.780656913454, 523.502932335357, 524.324133472099, 522.827771160272, 521.177055074573, 523.927388412587, 522.736928948316, 529.704424845331, 522.211383020486, 515.56250747205, 520.507283261302, 524.864311002912, 520.12853877187, 525.094386521158, 526.327287803305, 527.590986620113, 525.573825993874, 525.864814967664, 520.255741577188, 524.649167190231, 519.210902972958, 525.081413157995, 524.957685435077, 523.826816807876, 523.402626954992, 520.010591646788, 522.262077615044, 524.593957976393, 525.987562395735, 518.214278478438, 526.811281610613, 522.008464477848, 518.337015409423, 519.766423549019, 526.792609000702, 524.736937398654, 523.871682407553, 523.05611640334, 520.550917427577, 521.586231682716, 524.581777750421, 516.91158901918, 517.7539378872, 519.422146468067, 519.807891950109, 520.671061487774, 524.033609652789, 529.413955777476, 522.806310259228, 518.24567660465, 527.955105871218, 527.280821784798, 521.085927333662, 524.703405382366, 521.614397959081, 529.354832979413, 523.681801839884, 523.861433154454, 524.128720256218, 523.510128052381, 523.54992334703, 519.099993124533, 526.575417239934, 527.724992498349, 525.100579514377, 520.250939508773, 522.589608225882, 525.125843925231, 521.492725877317, 525.527039962476, 525.585017271674, 526.690386282835, 525.467953193618, 522.949223484655, 523.002978492205, 522.312108051734, 526.649787857237, 518.887875045666, 524.361784060178, 521.183444006805, 526.73406030409, 524.708217036744, 522.033821206058, 523.756122119346, 522.937808394091, 517.871854421853, 515.437576927364, 518.38331991764, 522.054884473322, 524.069670423953, 519.260829958307, 516.135378627302, 522.652319967229, 521.94875065893, 522.258471430812, 525.892905712095, 521.390717333408, 523.605470153555, 522.447461981456, 524.026432986137, 525.641602605496, 524.923449107071, 518.931050115036, 528.351449281844, 520.026028980558, 521.080925905227, 525.57865751739, 523.016603534932, 525.322155876496, 523.896215062254, 521.025110253401, 522.45101989334, 521.981573921287, 520.315510473553, 524.301987410922, 516.427299113967, 525.799672596202, 524.479493978506, 523.103786990438, 520.848164168049, 526.02944701434, 521.136370213704, 519.285964949761, 520.320019845589, 520.229663721742, 522.899500347507, 522.765840566013, 518.181615218154, 523.221403087185, 524.409680928429, 528.954795639302, 522.415403895985, 519.581299968149, 523.936395748118, 527.395445962071, 521.749853402264, 529.639798460984, 520.169457859228, 530.100154392764, 518.754478628613, 522.037619598972, 524.998486826279, 523.63274607072, 521.336768277926, 516.698051009081, 519.138597590728, 524.298157854099, 522.126897170855, 523.825180798962, 525.54426780331, 519.222328850192, 527.55831924345, 520.964879046452, 521.878043251812, 520.908213770754, 523.480955733515, 522.007062966972, 517.053450056218, 520.140866977604, 526.399770330116, 521.07397887378, 526.552210962179, 526.020233571473, 522.928007862012, 524.759494351389, 521.64094327736, 524.655222490357, 520.010741230169, 529.809065780477, 525.073005594105, 522.307378876411, 521.143121558555, 523.786986968369, 523.04464293204, 522.966579002898, 516.070918497707, 528.717644990638, 522.643415336221, 526.482421523643, 521.99981675, 525.264598764956, 524.698922687539, 520.497656958906, 523.713071303304, 523.027439567722, 524.331018544967, 524.422286437052, 520.763440607585, 522.331947925393, 524.243455202561, 521.000762223233, 524.05617007463, 522.931352645806, 523.795410766935, 523.12681590872, 525.8466789494, 519.64033313858, 528.197125663955, 524.536079650411, 527.098354861888, 523.505985974045, 522.434818739008, 518.969658716601, 525.304758508254, 525.927137971634, 520.847799346795, 522.433085458551, 524.386170113413, 517.406422804546, 520.981495473647, 526.051203723334, 520.926702531018, 526.814585135951, 514.561210268443, 523.475885421079, 521.824530747622, 521.442679995078, 521.778298426421, 522.230848097827, 524.564292836976, 528.235624669756, 520.37803134103, 525.432208766258, 521.710138153818, 524.319371390205, 520.330074267867, 526.004445150627, 526.053682210068, 524.019551008634, 520.624076799765, 524.430128268584, 521.075676552447, 527.211079282619, 517.703897856014, 521.584278811811, 523.31820540224, 524.357468119743, 521.946871966913, 520.616134443943, 521.320267186415, 520.036373287805, 522.144480877493, 523.18045588169, 521.480507895072, 518.366355018841, 527.807480127093, 519.29094932709, 521.193888021526, 522.235404979798, 522.125412780371, 524.194290756913, 526.548475336748, 527.768082258746, 517.922585162871, 520.510361284263, 526.126442869588, 526.475239094557, 527.931201784012, 521.78269116144, 524.39938664695, 523.328852330878, 524.323855855334, 519.951573246927, 526.026862812437, 518.693407058483, 527.985650041895, 516.180179552003, 526.385625831002, 522.080664512378, 522.354969808776, 528.162494161169, 523.635309934832, 519.184639905508, 522.149126631817, 517.490346442914, 522.173272381895, 529.396274597947, 522.793230222476, 524.292693869702, 520.839535187119, 524.252131431528, 523.245335433907, 521.608490483282, 525.797549584072, 520.816589834971, 525.251793522551, 523.876846424483, 528.689573698427, 524.32454649468, 521.875135928068, 520.52874337272, 526.536688368162, 526.923549871893, 522.698701782991, 519.639753487803, 526.6940859737, 520.404310129396, 523.478856313042, 524.003705798242, 522.525533854064, 523.843157612051, 519.9188379352, 515.975719680734, 521.569317669857, 525.675351299345, 519.956181610692, 525.038922874311, 525.195685086993, 529.263615364998, 520.661554105092, 522.915886126037, 521.209992316669, 525.249191925564, 521.233764138041, 517.709491520251, 527.869705842266, 526.780072526157, 523.462493570132, 520.876105149445, 524.49271730602, 527.477780645244, 529.219302689125, 525.558098096797, 521.909879491796, 524.307621831281, 519.74848923044, 520.278649947359, 523.416919827621, 521.234410840907, 523.427709613525, 527.474660661948, 516.212089605761, 519.812988522076, 522.149279367089, 517.617062809548, 522.910254921061, 525.637312030551, 525.160726140829, 525.834711366107, 522.418006966489, 524.263672222375, 520.952532276256, 519.253719269064, 521.418680420163, 527.006658161871, 521.59229623267, 526.534655970947, 524.074744826164, 524.933773334331, 527.196922009431, 521.780740350155, 527.315419340149, 526.732903561329, 521.013816131767, 520.407349581357, 518.065230924683, 522.106427239287, 525.175200917627, 527.200279608514, 521.463778049401, 524.061467251032, 519.994387611482, 521.409976697807, 522.474683963361, 522.134579063624, 522.264351944353, 524.98036441155, 520.768064971423, 519.911851653962, 522.664378193577, 523.426398438588, 527.461699058368, 529.617980805069, 523.00028134209, 524.032758075746, 524.401457919532, 518.229805915477, 520.56691214629, 518.239178476157, 521.201092514774, 519.5602463039, 523.487608242688, 529.614406858782, 515.959700860041, 523.080742716851, 522.239670014255, 526.595027090049, 517.549412930824, 520.875038436206, 530.363942640405, 521.853971448157, 521.978711994962, 520.553124074148, 523.763451734149, 521.989268076847, 524.106376587991, 524.259642476943, 524.802251170128, 520.61827253579, 528.161769675882, 527.476822663734, 526.822178068157, 519.893191140782, 519.311007536844, 526.011097266306, 524.984041830814, 525.639937676786, 523.292174592633, 520.070293605554, 514.005399829833, 520.019025015861, 526.657435436276, 519.821253598054, 516.529258604766, 524.103005635388, 527.74055149479, 522.544710400547, 522.89546821983, 518.867491790569, 523.850826303411, 525.510758724217, 523.326506294601, 523.147874548578, 528.018884835571, 520.425952124197, 523.966125871723, 519.657555937661, 519.887970833969, 523.609622942109, 524.00662017436, 519.932160606897, 522.917066707045, 527.331716359205, 523.787738505282, 523.824774222795, 525.139380552824, 519.16242568005, 525.133464581523, 522.896577804753, 528.153643379143, 525.704622849094, 520.897909514888, 527.323165628931, 522.601956306616, 529.335934404865, 524.660159008213, 526.330027749067, 527.519448300229, 527.481455123276, 522.784409466724, 521.568957314248, 519.766392970982, 524.675796247264, 529.19506270867, 521.974554693669, 525.128636850214, 526.465053673964, 521.868070822563, 518.799173961525, 521.90279275851, 528.546957833994, 521.798780425342, 523.421867959346, 521.60170336928, 523.230880816561, 520.943643934867, 522.224232040633, 523.153675191083, 523.952132147202, 520.330046105272, 524.103331952875, 522.189190371907, 526.32752013289, 523.609212979654, 522.354288915807, 526.6689643213, 520.666229752181, 526.763068251186, 524.678545456368, 526.669729782311, 523.581878197868, 525.57976701484, 531.944107344614, 523.723802344564, 522.503683247249, 521.846401042155, 524.171893395933, 524.60179747713, 517.030563702788, 521.84340923957, 526.389140008355, 522.344285260158, 524.130878664756, 520.827393388113, 527.290149717147, 525.046728291052, 524.175051784512, 527.111801628593, 519.132219749344, 518.809512763064, 517.846649486684, 520.157573061136, 519.878474731346, 522.091615977989, 520.354299390703, 516.438016830758, 521.676575238658, 525.484349829023, 524.630109474226, 525.521166898332, 523.345516603256, 524.899685521454, 522.561045657175, 523.738607018328, 524.619930993883, 522.192878029838, 523.979881294241, 526.236615592181, 522.586162946753, 520.994411636087, 529.400337125106, 523.445116461132, 525.699941437271, 525.605650581487, 524.274150585248, 519.475256312606, 522.79142306478, 523.477725688227, 518.052365474517, 520.171970795172, 522.169728775388, 527.576748929958, 522.322823349814, 519.657634931451, 520.31131194023, 522.02877920784, 529.000505968286, 522.122718536309, 528.728494808734, 521.797607251926, 518.827646623606, 524.218402714741, 520.995397780764, 522.261133399265, 527.787943343147, 522.689914163125, 519.658596035672, 527.592313958708, 520.996493470011, 527.177276832943, 527.270278926165, 521.110171750921, 519.089859715768, 516.378467995157, 520.959852857008, 520.701231118708, 523.633525634738, 524.464190495806, 523.085395246098, 516.455628631813, 525.04774214363, 516.195540405373, 525.114559324128, 524.468528182171, 522.580669856844, 518.839326572927, 522.62583331531, 523.262073189367, 526.517369506002, 524.336559452525, 526.776930611076, 524.363982624081, 519.650337156198, 522.82889398213, 521.508863114861, 523.625156791543, 524.454679202095, 530.0711384427, 519.793354156937, 519.85559781752, 518.748535282925, 518.472298219653, 523.69569730612, 523.392320128159, 525.99004054805, 517.957230378389, 522.793114138768, 524.618524943832, 524.484398777154, 518.531977089427, 521.936831555615, 521.760783554713, 521.183090794943, 518.989484865655, 518.612985779272, 524.111845243575, 526.611160828267, 522.745569733169, 517.453496244316, 524.683995254031, 521.461542582953, 526.387694329533, 525.916353753322, 522.211142269793, 524.185678404534, 527.022500587288, 523.842921587657, 519.451015420708, 528.028990410273, 518.430632919678, 517.411083023019, 513.50608125112, 524.615703530438, 527.387249217199, 523.108741023147, 523.502942823772, 521.399572370211, 522.251336754405, 520.596316835332, 518.119305314808, 524.190478826751, 523.488059939889, 519.439344098835, 520.123531530524, 518.402355438304, 520.829395645664, 517.466202209187, 520.44449367191, 521.620122121358, 520.642803486227, 520.545147228915, 521.09057717035, 516.836029101461, 520.259826019838, 522.980075357224, 529.81944069913, 521.888361019941, 520.471550486219, 525.193571041775, 523.961026311788, 524.190611655228, 523.022684025392, 519.825081551004, 527.614765808826, 524.491558545407, 524.679458238031, 521.249881593985, 528.090384463827, 526.156644990038, 519.810849866374, 527.356644851071, 520.520231827204, 519.241982414356, 519.564136704705, 521.86200329037, 524.118361501119, 528.922421499007, 525.342522082793, 519.50363674488, 519.600062535241, 523.680854332022, 524.539902099668, 520.969136545712, 520.780063051803, 522.390738022922, 526.700505329158, 522.666582719434, 522.618369144427, 523.110348002845, 521.395991438186, 519.68824322556, 524.774511741724, 523.033087204638, 529.072589231207, 522.32744276389, 522.348416569355, 525.357317347065, 523.127004576844, 519.023767486355, 522.535181716747, 525.759304327548, 520.767762044227, 519.967290313972, 523.604951754319, 521.346826265383, 523.556541477521, 519.597699664151, 525.396507232333, 524.38224577245, 525.822594188206, 527.410875081358, 524.351610560053, 521.658408287141, 517.377948244028, 519.03956015407, 518.575228810136, 523.835074152104, 522.123579666574, 530.631527073073, 524.521393252687, 521.3197265341, 519.795905903607, 518.516579110949, 525.284587419423, 517.990557758532, 525.214299042428, 522.087671561003, 523.06063351421, 519.994357264553, 521.663092808055, 521.425717312203, 526.045860792144, 518.029180098143, 518.83617110262, 522.951482783489, 521.914115591858, 525.397248663879, 523.663505858958, 526.145879567599, 524.830159541121, 521.908716136852, 524.800486533675, 522.509629536405, 527.144829728276, 514.10658493534, 523.234273264762, 527.267174237421, 520.842731577434, 523.140078145641, 516.016990925164, 522.339787813922, 527.073999275, 526.040368861427, 518.72294582243, 519.693575957151, 521.316782268377, 523.537140128605, 520.712120546069, 523.920657114955, 525.961749277689, 522.614588531796, 526.30878141013, 523.00752823414, 521.903661942294, 525.453870999144, 520.851815095023, 520.01119327005, 523.337053449034, 523.680435258964, 525.186767588899, 524.034100743885, 526.380328205056, 524.048625035007, 517.923058324267, 523.718398232424, 523.785811875243, 525.011397424654, 523.438458704748, 525.11361600516, 523.547880093365, 522.411517483594, 521.749453855368, 523.051316520564, 519.516127903215, 523.993344764607, 521.00264768654, 520.521404305196, 529.521192089165, 525.242923640707, 525.603553957602, 515.260489207358, 525.044325651651, 519.258658495794, 520.045443096111, 523.111170275219, 521.098189179949, 521.048616160684, 527.649440030791, 528.95766530919, 524.426698726574, 520.333162975985, 529.098009947863, 524.901120957782, 520.796380603476, 527.03367540386, 524.16063871107, 520.260447479353, 521.222793391911, 522.117029307666, 517.219553758736, 523.05988790465, 520.328786423141, 523.790086441712, 523.895928014151, 521.388754284973, 528.606717116033, 524.279093283024, 522.367461520148, 523.761207477291, 523.95983539395, 524.037802226909, 520.153322478529, 525.510462023943, 527.198506573655, 521.875118723332, 525.789567455935, 523.16043474093, 521.757360153537, 523.865323766313, 521.327256512157, 526.381634770239, 522.542838475706, 521.754222941083, 517.956963922699, 518.416660017481, 522.249276334921, 516.893355349925, 527.294022756175, 519.092732960655, 522.004344845378, 525.266332859819, 522.858277974336, 524.384200394278, 519.726057036099, 522.302385449177, 521.810527310576, 520.899536497767, 520.124263046432, 527.44268433834, 520.692282060203, 522.137390545489, 524.983315491235, 522.008217194805, 520.058400539663, 524.402642033526, 524.299479804366, 524.705797350097, 522.487619698041, 525.98676071056, 520.251126137324, 521.171826238085, 521.313068806142, 523.194445500213, 525.741651571082, 524.294873790833, 523.266762755107, 523.711098998002, 525.185134547271, 524.009528001954, 523.858194476347, 522.347872044833, 517.536592348002, 517.323654673559, 521.156451231154, 522.783879463471, 524.44598308915, 528.882964952264, 519.385443591487, 525.042518139682, 521.436054394623, 525.701537727826, 519.019176651305, 525.886543158725, 526.408171942292, 518.63555260044, 522.015363642301, 521.584128565462, 520.985652215085, 518.531693343942, 518.171818564143, 526.698235863055, 516.887536132241, 523.286579861837, 523.78904857444, 520.827662631995, 521.981376365377, 520.779508560985, 524.917088403003, 522.739099773406, 523.267076176025, 523.845199710199, 522.600907342649, 524.779223520827, 518.702100937451, 516.498731781039, 522.891522650901, 525.971933975521, 520.803738120683, 525.173949904838, 527.288078832992, 527.217175965012, 522.659355248369, 520.194854342457, 519.700132476435, 522.544516850895, 523.550554949068, 523.319669434944, 520.035249876306, 518.879467432789, 524.893487036998, 526.946734293415, 527.382763114883, 524.595243019209, 519.66567804785, 518.681189380102, 520.338856306822, 522.534622989177, 521.777502945203, 521.918319012708, 523.317349298705, 526.988101491535, 525.409996259632, 523.223896963242, 524.347055865022, 523.494756115326, 524.320185865203, 521.500171198309, 523.850400539586, 520.083475998376, 525.481814367508, 522.613451086532, 520.809367932086, 520.254598444059, 527.417395003559, 522.214426398586, 520.377005973877, 518.728860744572, 518.58990820105, 523.530660559636, 521.956946670525, 524.459322812518, 522.886113171266, 519.297030211884, 525.278534318115, 523.439573426564, 526.698674286244, 523.880731816056, 523.726816745194, 523.925240306784, 518.947427863803, 520.29403668072, 525.451077940838, 526.580949480679, 517.498944856054, 526.09488135822, 524.681278217793, 521.438681855131, 525.767647543735, 529.039692549472, 519.178152162262, 526.223919953305, 527.126744081255, 520.475072932402, 525.226418917845, 527.245093363119, 524.6723933383, 522.219316943672, 527.021036000614, 518.155662717809, 522.425628473664, 527.287026054405, 524.531945965285, 520.423254258148, 523.793487266589, 529.701885457494, 524.708874300865, 522.590621215273, 519.058264808851, 515.671466615561, 522.16622059861, 522.795596493488, 524.107277238906, 525.4838744392, 523.656459378752, 525.163140913758, 522.274702766844, 523.208713274489, 524.52441883862, 520.844771344387, 521.847114488153, 523.610490571194, 515.325789570134, 525.585290857904, 526.905862891973, 522.23847099957, 518.657781156355, 523.71917828369, 522.446335948557, 518.117625064245, 516.062348042136, 520.52930629189, 517.920220768752, 525.712364029262, 520.438432616447, 522.90842910148, 520.842752216327, 528.006626675973, 522.488218713709, 524.100353994268, 517.770233130575, 517.892992894902, 521.789775017068, 522.534241927989, 520.009866414377, 524.595481344609, 523.350132558146, 526.760673048036, 522.686314126562, 523.420568200137, 525.325799504625, 525.989579513855, 523.183188412696, 523.454717504114, 522.941142467068, 521.699191439635, 522.75440731144, 522.274325334267, 524.097326630001, 520.858103428671, 524.37756539527, 519.776007489152, 524.104686597131, 525.702953449019, 527.164179727154, 522.641146856432, 519.423206180076, 521.968637516578, 523.518108644079, 523.257568838685, 524.927493301695, 518.466311729537, 524.194048048043, 524.513507381957, 528.901874554708, 524.862223168224, 527.804055798492, 524.551263887292, 525.161615273409, 522.670587327844, 523.616301277936, 527.823037665314, 521.979815086704, 523.661610874539, 522.564170453641, 524.129846862857, 523.501567019088, 523.910647752585, 520.925568882871, 522.834625417297, 522.407731639793, 521.575066700392, 524.735192986449, 519.275193373664, 521.895478508398, 525.481452114695, 529.928551722728, 518.552413091511, 525.065703844364, 528.369718342481, 517.765604303981, 521.504196023411, 524.795165676487, 525.418825471289, 526.712822667146, 524.139534995466, 524.467474826328, 524.147907831873, 524.539935476805, 524.41692874786, 524.459403402973, 524.117363334438, 519.540530399766, 519.699905886623, 521.755910644281, 518.775131092326, 517.860168709599, 522.753649368756, 523.509990050719, 523.917730828369, 518.699866260398, 525.129088576314, 522.75262090448, 521.801256723879, 526.586644292655, 525.432812841886, 523.90893507547, 522.512347376974, 525.705743058434, 521.304230609254, 520.58586124305, 525.59561616071, 524.757994203937, 521.574381656065, 521.318752275787, 519.447211531591, 523.29500248075, 526.830893994089, 521.687198308139, 516.783068205543, 523.944933406056, 517.265388005413, 518.82822274001, 523.634875153835, 521.994768849506, 518.36056203542, 521.417070389843, 524.895428131683, 522.721066400672, 521.794662820199, 522.390296585501, 527.872092518251, 526.704268077944, 518.201721220705, 520.652410128242, 522.807339245468, 520.286383910547, 526.82718531103, 526.035275823543, 521.595640521566, 522.380824590812, 524.601260500928, 521.662139010374, 519.052744273179, 522.881743023832, 520.148199943927, 523.115618439842, 521.882783564422, 523.439428028871, 522.007772544135, 528.193879469859, 522.484955526391, 528.017654262193, 521.229819560246, 528.209396684874, 520.211179526907, 520.308363610737, 521.496622897804, 525.636796431632, 526.740122520791, 521.68903234293, 530.058322170929, 522.082017243102, 523.098083537831, 526.649539112554, 519.848065083004, 519.354286388103, 521.281242991274, 529.199753343734, 523.243049460057, 523.119874040045, 524.238514963653, 517.71196793669, 520.604157013403, 520.917814373424, 523.912638427922, 524.832437673857, 524.446562379935, 522.445626829373, 527.012511278737, 520.098785601674, 520.625871715677, 521.834985123425, 520.801404614576, 523.872709811841, 523.653104226078, 520.785499569195, 520.679209740269, 521.829329600449, 522.471346980999, 522.669160432126, 521.03290342436, 520.417073284511, 527.746275693529, 526.796579166573, 526.83042013414, 523.484308509122, 521.046007563937, 527.149384695095, 523.280854064009, 521.345247779497, 522.2345843488, 520.552315385065, 519.831371459669, 525.210958270187, 520.255351982163, 519.391947025019, 523.325006107435, 521.458600574095, 524.372095180712, 523.16686564726, 523.685772075726, 527.583980769115, 525.919504194988, 522.486334038, 524.467572293001, 519.294067900139, 527.600418001391, 522.66869882179, 519.24079506329, 522.552814175104, 518.475293922422, 526.613597287231, 525.059054256586, 517.558047767106, 520.812209228582, 520.977619933121, 523.917036972975, 523.838833797865, 521.890159842108, 524.557953369964, 523.608654844139, 522.512716151326, 521.0788752512, 517.402314166707, 523.339656897883, 525.657633244605, 520.882698163553, 524.361773571312, 522.126872615746, 526.196415016877, 526.778264699224, 523.953902376429, 523.912778244484, 525.316909689253, 517.754940314603, 524.740152061746, 531.360096633047, 519.698693401764, 520.710580274345, 526.409171186946, 521.563497369993, 522.079032739667, 521.606894005871, 520.240051981547, 518.642027792759, 519.808573087847, 524.443144037499, 526.090539685682, 521.990058416659, 523.567754306446, 520.067104769649, 523.275584949419, 528.304815263535, 525.61866971486, 519.802584342811, 524.741206071225, 524.116675510583, 525.475903316083, 521.030960576077, 523.958257227008, 524.236462894898, 520.876220648143, 524.848081047339, 521.695824767653, 523.617624923455, 526.200810051501, 524.65932400808, 519.633422952043, 520.33091675707, 528.034373264539, 528.791502725706, 523.650452218762, 525.318603426162, 519.832092086563, 522.896904615274, 526.991368623214, 524.596669301698, 521.214639892823, 526.919808352596, 525.861886571758, 522.800136496556, 522.465884750619, 520.319673784587, 522.535990091589, 522.352335662272, 528.018937229406, 523.290568050304, 526.819840034726, 523.826227187682, 525.883956865976, 524.89423718966, 520.593644289361, 522.192873792134, 520.643496591027, 528.611272188187, 521.621730649777, 524.242701816862, 523.930422913058, 523.133886930066, 526.439616017463, 521.722155336979, 518.873534860883, 519.539297877853, 526.010778116302, 524.871691238773, 520.659175491929, 520.969891318764, 518.036988149803, 527.03524705913, 524.275363358948, 524.667432781498, 522.764044536513, 524.778624766728, 524.628285635787, 525.99167335949, 524.850423430691, 526.620903998587, 525.064144879768, 516.228676186186, 519.096659904352, 519.271420623255, 520.941308476307, 521.669220850194, 529.047016238109, 529.547017532039, 528.184887307362, 525.542869025879, 523.480917449875, 524.922223020823, 522.968075077446, 523.270700559879, 523.706387411666, 524.626248605459, 526.328336706914, 518.524621380319, 528.628727038722, 518.543877803271, 525.261855525028, 527.319759426054, 523.267773678863, 531.293653769101, 517.680763666904, 517.686689463395, 524.982027335705, 525.338311327236, 524.275602685214, 523.582387187153, 524.248339556819, 520.639393507884, 522.847261496632, 521.314226534717, 521.551448081432, 524.2170821886, 527.171785362539, 526.822586679673, 522.605163936548, 522.623315244452, 521.478457349276, 521.113398936704, 522.783690042606, 521.150737748848, 521.271899253422, 522.044947005229, 522.938688920473, 520.835776150142, 523.463586934234, 524.539310260003, 525.947505596721, 522.621953566287, 519.587021283921, 524.209570586035, 519.443584152156, 519.381680856383, 521.215378643799, 525.12526333095, 520.810863289242, 524.802639202639, 522.750955651394, 526.231329596755, 519.716218292551, 523.283187012633, 520.763640881615, 525.541903369642, 522.422637009305, 525.623772393035, 523.325747362222, 524.094991943057, 524.657332248575, 521.149819048054, 523.36037001655, 519.140981646371, 522.796322881393, 527.976106417508, 521.868335261708, 524.314145503426, 519.103258849633, 526.615551810647, 521.877961784199, 523.954244719233, 522.30013272211, 529.798586668885, 521.597036564033, 519.629899402538, 527.023925896674, 516.188472282436, 521.499992230413, 521.285808814884, 525.448415478135, 525.268494378349, 521.289907758298, 517.705325208426, 523.99058453788, 524.323467222427, 525.714046866187, 517.016282109671, 523.972897474933, 522.381840375857, 523.7971361212, 523.303722953713, 522.340496166998, 528.871234937282, 525.949426663978, 523.125942382178, 520.327691460526, 517.369402749225, 518.36591443689, 520.833750006207, 517.924337776105, 520.597380511343, 525.246703694006, 522.28695669108, 527.847300714427, 517.135272760558, 522.085904098137, 521.515216762287, 523.567796373991, 523.495234892914, 522.792027028761, 528.174558622345, 517.209224513652, 522.690569017428, 529.079874356264, 519.476005335463, 523.476752761092, 517.255000568799, 523.515173672374, 520.598512348805, 525.404620095525, 516.598281808904, 524.591883025315, 526.576883151288, 520.827287480602, 527.34629271698, 522.570649177118, 527.522839764736, 524.363210596366, 522.743452248197, 524.659367584194, 525.323153539331, 526.016738145846, 526.746388086279, 523.697993350301, 523.178225128714, 522.55014193366, 525.959379663886, 517.296678105238, 520.09564464504, 525.640115743575, 524.469531577873, 526.412863298861, 518.986076617131, 522.069590253834, 518.96414289292, 525.867706303232, 527.588749761162, 519.207051285084, 521.878333726031, 521.997256026639, 518.469581473638, 525.422490700759, 524.166654346841, 526.087352204136, 525.779945920479, 522.379491525287, 519.940500143443, 525.130147516353, 523.742290730636, 521.019176466101, 521.428639460603, 524.330180806418, 519.666511366675, 521.11363844707, 522.443982198068, 526.956236063273, 519.188840563372, 520.292249877405, 520.508871634471, 518.430746516288, 522.451637746278, 524.522746833586, 526.500576479248, 522.600315292358, 516.076912078959, 518.016935742215, 526.199237462448, 523.717480435075, 524.044418158091, 525.966645604145, 525.067591078483, 518.632098204202, 520.8849753263, 525.608333674057, 523.366345445318, 521.719645442954, 521.667987819051, 524.899314810157, 526.783635250003, 528.257874632971, 521.407913056284, 524.709375862294, 525.796812382585, 522.676220288414, 521.889340561332, 528.712651552375, 525.751193802044, 524.672429533851, 525.165273692626, 525.391125085596, 522.659019117117, 521.984497187629, 524.404428095018, 525.112179204386, 524.814784579124, 522.861740399244, 522.056556861281, 521.144239266354, 521.533627994083, 520.54788587539, 523.399786627745, 524.365961348225, 520.312243687818, 525.79801757407, 525.595710582621, 517.572267375999, 520.364939373478, 526.951190978398, 522.521137192034, 524.405995431422, 521.348020389993, 520.550009167564, 517.156953561044, 521.584186987766, 511.689450736135, 525.395566387137, 518.287704400281, 516.886021325783, 518.781071986742, 527.093624051317, 521.678275632726, 518.921781567669, 515.007004603421, 519.898351908681, 522.614556274673, 518.3324186736, 526.180803423088, 524.164336831992, 522.285333028383, 525.776400580645, 526.139390198034, 518.326589346812, 523.030097739044, 519.376790398427, 516.805064017847, 523.096307959491, 523.362253525719, 524.297965683572, 522.395249388613, 519.551778475644, 527.046813634342, 515.381647357691, 522.591538968034, 520.416455287866, 523.731543992669, 527.802625365088, 521.048713038768, 525.985216625753, 524.055481475878, 520.545638164108, 524.314116117707, 523.45034827675, 523.869519194444, 523.741139896283, 521.074763465303, 527.566890008248, 519.100018065951, 526.588441620755, 524.280938956847, 521.552516914698, 519.41491065188, 532.25992966364, 526.035309350064, 518.872252165675, 523.316741880949, 521.998289308418, 523.12378052392, 520.768094625157, 516.966457803607, 524.352805035157, 523.329065386243, 524.602163358822, 520.807489043766, 521.946041704876, 525.481158870494, 526.640929784797, 517.892120233747, 526.041006961156, 523.317036628499, 519.707929878193, 528.430035686668, 516.624482752341, 524.078912054676, 522.329567193053, 526.811185181377, 518.534383153513, 528.195995599267, 525.78508259272, 524.321377585058, 526.824666786001, 524.791229473235, 524.940127158589, 523.975126257258, 523.951961129213, 527.343906434998, 527.29598883154, 523.088259464512, 517.54550492184, 523.020124196514, 528.004037224303, 522.260554919294, 521.981409223567, 519.917498802788, 521.001111934091, 521.49515418697, 525.553197594819, 521.519579110603, 519.246620040813, 523.305969982202, 521.261769390986, 528.126711424284, 518.622005161166, 524.740115168308, 519.905021574459, 525.808657950835, 521.692414736197, 521.982665387831, 520.591775959575, 516.485731644366, 522.05995426988, 525.40439033508, 521.912900210022, 526.469289824106, 520.011075849594, 521.584494061543, 521.984733823002, 529.064418476878, 524.697332195122, 520.987540166764, 520.436902974655, 523.664049930326, 524.852422519849, 524.265380046, 518.165517127782, 518.366259246967, 520.294341491968, 520.87051195856, 522.241777763859, 522.920836166991, 524.071505709741, 521.643949125221, 529.173745025291, 521.108171836711, 517.601369474713, 523.017278707597, 524.48786957155, 518.635796501416, 526.972076260251, 520.70139963693, 520.586942964512, 523.657098122164, 516.564441475444, 523.101777568069, 519.553727056491, 519.609210367964, 521.073810019415, 526.277638391891, 521.248377909239, 524.482272328027, 525.206249597112, 525.198833902153, 524.36777997281, 521.921629591398, 526.963218188463, 524.310494841194, 518.903204981113, 517.430235199053, 518.981365581954, 526.232209820836, 526.200527500679, 521.076433882155, 522.583508519431, 520.020770504546, 525.723627314059, 524.255459967129, 525.962648464711, 521.959532814889, 525.772883108693, 518.611112751507, 521.039503613778, 523.843792104554, 521.665758061491, 517.498418528827, 527.574441381817, 525.426710904309, 526.057669046133, 527.049734542314, 526.314322094387, 518.250352534614, 521.137955281625, 521.206081030502, 525.607329333872, 519.201838417192, 523.448059205182, 524.022491806274, 524.70978275582, 524.973838105611, 523.497295860483, 524.087222779105, 522.77604116414, 522.887710227498, 520.899629753496, 527.807793580538, 529.230201701569, 520.073320260281, 524.453085356819, 520.374371570821, 517.969402009152, 527.472427787011, 519.413003613341, 522.399838229698, 521.738921912031, 522.456952443333, 524.813999330471, 522.508246156059, 518.631706938589, 522.311596267105, 517.511001059001, 521.320024936373, 519.12376924804, 525.368851595768, 519.39954064124, 527.268077371737, 525.030197069764, 523.746672327804, 526.380904880921, 521.081993136497, 525.247129402773, 526.657604450489, 515.824406555992, 521.373079919543, 519.308084801351, 522.409575631855, 516.210702699853, 521.884507197706, 526.606531154664, 523.92445833041, 523.995843386429, 517.959809613743, 517.814382327233, 522.680528981858, 522.629004617334, 528.899760649484, 523.597892968572, 524.772748568809, 525.139490253844, 526.507068842007, 521.691377417829, 519.950519359347, 522.887234099425, 520.950164325851, 524.099670623739, 521.183569096612, 523.345809366511, 521.32493370852, 520.257589038482, 521.833146045076, 519.132589842838, 525.224283213537, 522.175504166995, 521.870099256324, 520.627616358626, 521.926365556795, 519.051973493803, 522.249872368722, 527.120607161058, 526.642241858322, 520.395076591359, 524.485330507646, 523.35515332006, 522.833052362634, 521.267383679334, 527.106673285126, 522.218901181475, 523.761085607919, 521.564191901428, 523.707151988277, 530.662019584551, 523.921806456705, 517.705109712095, 524.190896109347, 523.876616047163, 524.636003509634, 524.729595368364, 522.461353270501, 522.669559398479, 525.291492995252, 523.77043719296, 528.151012851407, 525.336019535737, 521.771459911125, 523.625351613978, 521.188863353222, 516.60089356493, 529.198223035907, 522.64789516587, 525.463137407596, 515.911346414444, 525.780128531819, 525.63866661554, 522.094264707939, 522.151884035154, 525.045098044896, 517.314127917251, 526.235712075345, 523.039416750798, 520.964083930028, 521.686595377463, 523.790001092457, 516.560264624775, 522.987150044215, 526.522811343793, 523.54363036443, 521.559159394347, 524.520854040997, 522.488642095105, 528.334815448089, 525.078846795907, 520.562014459925, 521.302673655596, 516.076726783943, 523.514843364061, 521.882318447069, 520.539429870194, 526.813575488457, 519.451575575413, 519.239102805632, 526.20220529409, 522.10914136819, 518.828167741229, 526.944312430751, 519.687175228725, 525.756804976256, 524.359330023501, 522.90027866927, 526.835492860205, 519.63014465269, 519.471759986203, 521.328662674821, 525.664720060137, 521.959501803456, 522.364048716724, 524.87920247032, 531.17761559761, 520.973538349367, 524.584622261408, 527.8838459632, 523.331643810455, 520.564008232362, 532.075394272649, 523.659987488562, 525.015957376559, 524.235080878512, 522.526154707443, 520.236787645501, 524.790797716427, 521.942698688805, 526.185133867454, 526.967840129561, 525.409553230223, 524.118857949534, 523.794258568621, 524.441040746651, 522.834602526404, 523.242671119976, 522.32974388004, 521.546775200992, 521.03203831661, 520.840720193446, 517.011422180488, 519.967330666287, 527.378658206485, 524.723794590912, 521.150035856822, 522.865571909757, 524.818486351059, 524.632796686859, 525.378958099609, 520.283562012449, 523.228220293168, 525.656931169807, 521.346740652943, 522.648235232743, 527.766958675619, 525.488122300465, 522.982364185194, 523.219707117558, 523.071369854514, 519.669137950908, 523.876830755026, 522.9699203854, 524.329026859603, 526.584542196852, 521.974677816203, 522.743245901845, 516.07845214519, 523.894222907536, 523.775169953438, 521.486825722965, 525.351041142303, 524.62883463061, 523.770518512444, 530.285065110229, 520.252208365998, 520.928928157265, 520.173010975525, 523.644963590616, 521.831476407507, 517.835194727415, 521.572519108774, 519.567927544769, 519.075316540556, 527.075695510225, 520.899726315481, 523.722651145697, 523.338775938066, 522.131575316673, 521.896190932521, 522.97730481625, 520.818843354796, 519.29496053562, 519.780838973522, 523.072796997878, 517.351303030479, 522.544922245181, 518.040825157929, 527.380917935463, 521.784051404242, 524.819343227129, 525.871051904678, 524.136218599481, 526.943994033175, 522.579759058349, 525.188744194363, 519.501832674045, 518.748898531309, 528.767383370709, 522.461754818982, 524.130585435701, 521.026111206758, 524.866271707702, 520.29676664618, 524.075324126276, 519.374510923145, 516.229860206866, 527.305429586631, 522.818043030822, 528.885070406389, 526.602418422784, 519.474619968739, 517.023264712738, 524.948595855581, 520.677006441827, 523.454409716377, 523.846410926335, 522.171824133227, 519.518803055914, 524.33052923466, 524.375594970116, 525.814861868951, 520.960072071997, 520.535144811104, 522.660851364048, 526.412238171783, 520.013027841373, 521.093718512831, 522.832660306763, 522.585280660394, 523.413935929788, 520.186648650945, 521.845930031184, 523.256361634916, 527.292743787032, 524.946227342374, 525.57802594561, 518.712498541662, 525.31132697691, 527.470914496768, 529.137000395858, 527.123500201674, 521.733690743681, 517.999981765371, 524.918781980404, 523.36604563352, 521.110015670596, 520.862452543904, 525.823176856322, 527.630119177288, 521.956470667224, 521.515788865754, 525.584969591519, 523.556964180692, 526.711561114455, 522.798156755899, 525.193139432825, 520.84108984731, 529.875074423906, 521.82124144953, 527.400022283794, 520.076320460065, 521.605311162732, 519.145560166973, 527.030043519846, 520.427655203012, 522.370040845221, 532.860481028771, 520.681181598122, 527.087610609755, 525.918868612441, 516.158114688177, 522.440506631194, 529.123472829595, 519.777164428207, 523.780710368647, 526.134396470772, 523.437153872857, 523.067320503605, 525.524786547185, 525.396070541068, 527.415242747478, 528.788814944407, 517.721388393017, 529.173012662888, 526.409301432023, 522.672453640821, 519.855293702846, 522.952881593712, 526.886730946405, 519.642907950219, 521.492770389508, 524.025874524723, 521.045922411994, 525.456028172136, 525.467234383104, 525.664816363153, 524.932857727115, 522.755307997299, 519.574670989665, 521.0406097858, 524.005647936945, 520.664118942396, 522.21258062081, 517.653796569946, 524.752208460585, 529.076832711555, 521.853941326536, 520.475647492632, 518.841803929049, 524.124269375555, 527.82086240971, 529.727700647139, 524.438253796455, 523.59532051203, 521.879725685833, 522.417399413502, 522.203678548186, 521.223033168249, 522.661164142731, 525.597300245266, 519.465389076516, 523.763992107162, 526.32551700586, 522.504331073868, 521.248702918345, 521.6957561405, 520.058765037462, 518.432934936514, 513.971290820213, 525.366941276696, 527.331684718921, 522.268846866574, 523.20166830789, 524.585071017035, 524.624754996627, 521.309136243834, 523.580153036425, 522.449967676503, 525.697739172955, 527.11398419737, 521.034605167626, 523.755382234589, 523.735520305149, 520.731639246959, 523.666219233428, 524.924135047545, 520.068357982644, 521.364308750145, 521.124584950585, 526.481818823331, 521.564306657136, 525.291528197904, 528.665758943607, 523.004995093341, 522.643051670656, 519.03804561875, 522.541637438217, 525.898836419282, 522.982535986025, 527.433724035235, 521.878052143741, 521.007621975765, 520.43742537587, 527.317867166738, 519.588180562226, 520.61383472696, 518.099477490185, 522.069195621646, 529.389343677513, 521.143604874888, 524.575546971352, 528.368102833541, 527.204529682195, 520.706350686619, 525.785530991687, 519.540618512063, 522.058528382746, 527.092299782508, 521.280867959169, 522.740171007201, 523.354731624789, 524.218755955785, 521.092073594118, 521.158265902719, 518.460031038938, 524.064682200604, 524.49345127989, 522.275778636697, 524.047428678712, 519.422366353027, 524.711888317108, 523.931422750736, 525.219257689333, 518.74780243313, 525.150690636308, 522.679585320469, 520.110305470193, 521.694597778661, 531.450488001421, 529.109996856958, 522.044906377941, 521.263895167738, 519.934728778184, 525.398258779809, 525.380580836639, 521.594947830933, 524.944180522347, 524.326160454315, 520.877379386455, 520.250112115409, 522.600940512658, 522.810333209811, 525.840674007201, 522.662105197463, 524.761324776669, 520.615023301042, 522.026915135296, 523.274750831085, 522.156652702271, 525.682840139488, 525.158782505878, 519.818448476315, 518.127176204814, 517.931980059316, 525.63290321694, 520.246793849292, 527.103332149182, 519.964123503559, 525.234942483878, 522.475198533751, 522.697211882305, 528.315797231675, 525.407494669173, 523.791095091764, 524.516993047065, 514.969707771726, 518.852394294892, 526.827253101629, 521.001503403547, 522.296558514519, 520.56919587331, 523.779710192789, 525.26741233099, 518.550821941358, 524.547419261374, 519.714235730716, 524.321853539088, 525.809940850549, 521.213998259142, 518.84566739656, 514.954909445768, 523.948721355586, 524.503385460045, 520.606504802094, 523.108758038082, 524.791541899204, 518.128986141326, 522.350811865074, 527.71114713267, 526.168966937827, 522.816005228662, 522.180304267424, 530.193220237342, 526.860588342109, 520.280210361671, 527.012378540232, 523.434623264986, 527.894553845711, 522.905197711706, 525.2381360606, 523.255590411341, 526.326205555104, 523.627030672033, 525.868522591481, 523.945669964125, 521.384238574522, 522.804541881071, 521.135361094003, 525.154399290846, 524.92671148702, 516.97157583922, 523.120907475357, 518.028283053262, 523.796878368844, 520.216692100349, 523.450271879338, 527.364711774074, 523.858897726491, 519.769639390653, 523.366311940447, 524.026521964389, 526.009758250267, 524.116184763897, 522.823433962464, 521.335251663175, 521.935095037475, 525.05461870546, 529.231004955203, 524.054485760805, 528.52756511022, 526.746076399281, 519.929289755201, 518.356952900554, 522.147635129413, 517.696459860901, 526.396964430223, 522.250836106861, 518.801153469251, 528.719445558582, 523.519190130207, 521.299463579261, 523.832016843102, 526.003679967602, 523.070286148333, 519.932908318671, 524.66359605815, 523.254323727808, 517.733201785946, 526.353006847428, 527.86800302761, 523.241706212631, 530.061938484091, 522.347907427339, 521.713925008262, 517.236516297199, 522.959454513748, 522.626328952643, 520.885627531056, 523.013020010213, 520.462040654888, 521.491850533541, 526.211653527884, 521.495018193866, 517.04304784915, 524.835666436406, 519.930138982215, 516.992534211707, 519.359810972096, 524.03826423738, 520.628734473797, 523.345676331116, 522.455503552726, 522.430020246059, 524.352038227112, 520.974164408561, 523.79023727269, 520.84216458097, 521.923082634833, 521.243317293154, 521.008742770334, 525.194038200609, 520.161849061495, 524.866888267098, 527.363774036335, 522.64252964719, 524.261995169628, 522.258047002311, 517.673381657193, 524.71599967892, 528.145240563668, 520.641560008181, 517.136784529945, 526.011792906534, 524.054075711698, 521.017364634433, 522.993876264391, 521.481931510053, 520.472954667162, 526.988977540284, 521.94358574846, 522.24306106477, 525.913495160681, 519.778606910254, 527.7221399843, 524.34210444514, 521.003944539581, 523.905281219636, 523.082044573727, 523.993297980103, 525.29411036607, 520.807400657021, 518.109826408982, 532.421862581958, 521.620769879767, 526.093160009393, 522.399979602339, 523.743978227436, 524.572015119922, 532.631900002675, 524.982529677068, 527.417159717249, 516.562024744845, 522.78191152438, 527.032286502993, 523.671770691731, 523.619464262061, 516.549807155607, 522.690444297249, 521.342538928254, 523.82601164561, 523.66803171715, 519.74332856468, 528.096403759385, 521.030732403227, 520.342605107425, 522.46205990994, 517.325643164157, 522.938216120121, 522.304870521033, 523.588054572105, 522.0609447166, 523.90925654263, 528.138875860323, 519.907536763089, 524.742313922986, 527.246441969985, 523.571622386777, 521.356962060616, 529.093980824697, 520.447736057456, 521.804711714542, 526.118108380932, 525.187812605893, 523.005526149084, 524.799621532796, 522.035417696868, 519.642447735758, 525.280270599908, 526.970667921172, 526.178795344166, 521.240460113701, 519.090895498845, 525.500429397179, 524.739552165832, 524.572858360327, 519.576579445141, 518.614975977063, 521.63066609968, 525.623988342945, 519.978092296341, 519.519444274455, 523.713447420807, 521.876548368359, 528.388365137365, 527.831839457616, 521.306773867671, 519.336763948236, 523.864973684857, 525.238477003991, 524.016927062873, 521.906975259843, 524.787516174592, 523.371081435996, 522.998417631191, 518.216600346354, 524.675961392483, 524.192931932771, 518.039846082202, 522.776201423072, 523.745613341746, 524.886066821034, 525.676124438449, 520.774537103511, 521.975605758583, 524.219032273769, 522.060074486975, 518.424208053234, 527.259402753516, 524.856364226768, 520.091736252264, 515.77877731091, 517.219947181732, 525.494801708449, 524.508692362458, 518.59627641523, 519.671802442395, 521.058917146254, 521.204387008863, 522.05214765262, 525.344060722841, 522.099133217918, 524.498776215703, 524.185574463881, 521.014551609835, 524.929474949878, 523.69722045057, 522.382988524322, 522.258280956849, 521.983842885233, 524.178816871608, 522.193528757725, 524.270963674673, 524.85398235122, 522.278518705583, 524.21018004723, 521.531620646393, 524.702834372294, 523.289741646243, 521.942729788201, 526.406379353812, 519.564339079112, 521.829233799542, 515.838408176371, 524.868521992576, 524.192380474719, 516.276840962861, 519.138467987555, 518.977321602669, 526.122002473018, 523.289780724092, 529.731619962832, 525.111880581858, 521.87135275421, 522.343524411887, 519.88244803127, 526.079353676569, 522.58393858125, 522.545105008168, 526.026154516824, 523.895894345593, 522.026316942724, 521.036093917558, 518.873548973483, 526.259167812864, 528.134806095817, 520.18494886213, 524.709724933684, 518.019746597884, 524.426490296951, 528.365011670189, 525.988111567777, 519.0862172599, 525.012395584258, 520.809091535269, 526.227713014931, 517.98029827154, 518.913169592357, 529.478795983863, 519.752935091116, 521.694213711502, 518.931871077933, 520.522574595177, 519.877709640955, 524.205892337797, 520.11046117056, 526.770599279053, 523.151573466845, 516.951895689904, 518.558813217446, 525.135003609742, 522.312925368912, 522.984583706693, 524.131290984329, 524.774776916851, 524.196762921982, 528.396237888738, 523.417476338964, 521.937602014563, 523.086451073371, 527.413489342513, 522.401468631969, 526.131873094397],[325.156683718273, 310.715098744315, 355.690092170051, 341.020739061077, 371.226620689049, 323.238721832738, 361.751736538735, 338.235723273158, 342.330734965296, 330.342637848856, 327.214896383469, 351.727833104474, 347.476983833641, 325.359731817757, 373.425816101911, 360.977494781264, 332.856211225138, 363.825359341778, 308.802386352583, 358.036280951497, 345.069757678953, 344.561670873905, 365.949142043096, 343.84825566637, 356.561675860802, 346.945442181566, 356.847505958059, 326.793163181336, 337.469905407554, 365.617877405742, 361.240033448759, 312.256808984017, 358.299681665232, 360.69311302388, 346.522946577077, 368.523198650963, 350.724122344304, 354.931923789112, 363.027976191524, 357.970489197503, 350.378071839622, 318.751669578019, 334.707632485366, 317.715575331072, 364.813471199476, 380.449410665008, 330.138385291139, 330.651439891585, 331.0592058982, 367.38687947535, 360.182026022139, 326.354407928754, 310.292065783158, 375.292136619613, 362.381917058121, 331.438464036382, 368.772151156412, 350.439401805604, 353.847804541532, 367.231978924463, 307.25261856605, 324.616378944589, 344.319080546755, 362.861727140673, 356.819225118962, 355.219794688043, 339.581619650906, 344.264216514903, 354.790745243267, 359.43603226655, 369.147813991157, 342.017739319897, 345.949072542916, 337.824171387853, 326.144524846948, 321.399191793443, 312.901987722249, 351.069630034304, 365.17511394919, 348.933227375218, 348.928794489385, 342.284361769659, 341.164643695349, 323.370821694219, 348.442328646526, 339.156289775311, 330.61254429261, 389.298711627968, 335.065614933389, 384.254137810439, 329.828939768065, 348.184804277298, 372.598333968327, 360.970240258582, 346.733276196501, 317.75142210782, 340.572248506806, 359.433654193602, 340.828877378584, 328.31633768671, 359.679281818768, 307.937963993418, 337.973901640028, 362.742621964181, 348.754774450736, 372.596636306154, 334.596854483103, 353.431619761401, 338.525523099035, 337.680377107322, 339.341784014772, 361.084027972726, 332.297881852919, 347.526748925367, 332.287293828092, 384.447073789295, 360.811798499798, 327.153466748907, 352.542975641101, 334.190644944996, 362.273827569422, 363.681989250409, 346.349002691809, 347.153344812825, 349.399278714006, 339.99165809801, 309.661594891292, 336.854171156163, 367.687722372215, 336.532682054882, 360.466091337748, 326.41978439512, 392.42037267187, 346.453426900862, 328.564125676171, 352.859965208657, 324.617249105576, 345.575611040741, 342.482254987655, 340.165287344782, 354.228048547091, 345.589290194233, 349.617776247697, 334.541496368166, 337.553130417148, 337.380910164311, 349.622038675712, 373.678406989434, 325.672413593198, 303.361477126929, 353.041210212185, 339.268450556549, 356.523370995634, 316.64726352767, 342.224462492323, 342.666260063938, 341.723057418505, 343.984565136991, 357.604200757972, 347.645069552042, 320.037204660265, 336.589680776336, 364.556004000802, 357.077661177281, 344.69543712448, 339.764060310709, 332.311603160589, 374.072963569359, 356.578126148327, 350.309802146311, 352.767864854098, 355.856480175663, 342.856444940543, 359.512254169909, 348.88827392461, 342.747997522975, 372.013147438757, 376.533078495269, 379.747259230419, 328.629306697095, 303.260301178802, 354.379303087865, 335.800592962151, 341.273255578058, 341.253248320139, 328.839561594526, 336.136303125417, 335.439409209249, 349.454369330215, 318.027333205471, 333.624529709189, 340.982124339621, 325.84015953281, 339.299575321417, 367.329749630817, 352.844066216877, 365.317462299008, 367.097507589437, 346.501595270972, 352.611588340642, 350.473001594016, 355.549099043512, 349.653265559493, 333.528758402648, 324.84012568801, 300.113341572842, 340.065059170273, 329.040400256002, 333.251773126316, 361.080204267209, 334.721774612294, 327.406818180988, 346.364880053302, 361.852366138885, 340.250058865729, 344.436185689945, 307.206801018116, 339.174382518301, 349.102456171749, 336.973395852911, 335.343886392256, 347.793613877471, 339.286627769746, 359.012169186289, 350.528446631855, 336.187034591797, 374.794375672328, 356.215519127168, 337.083754161532, 305.315851625154, 353.335105032079, 316.64301205582, 345.38707793405, 319.840289460824, 372.016890927505, 306.857202414388, 339.816784208533, 365.976738404134, 330.298798080977, 343.462186432001, 346.316823108969, 341.575534438942, 321.023667702646, 348.627795601884, 354.446939847871, 348.282691028196, 338.868180628132, 370.605198182546, 366.489609007574, 372.582160981769, 341.646550283075, 360.754338537961, 331.558464373888, 362.489013094812, 345.396493058977, 357.539204750442, 336.824024931801, 322.119741652271, 352.694501731483, 346.138583020246, 305.173193875598, 339.05510043047, 344.225695199725, 330.260921853118, 290.518839271256, 353.217104967558, 322.488925800595, 314.170751251106, 334.035899449127, 323.487635235242, 329.462412990731, 304.085604158967, 352.360021649246, 344.931979236333, 337.006375837698, 336.272637222296, 356.194883857131, 352.103337100046, 327.575797407355, 355.015133719054, 337.706743599729, 321.202823859117, 342.283839944385, 334.820118636496, 347.93021392494, 344.720137204078, 368.370228431559, 346.898974406272, 317.440979292959, 332.024424960426, 358.95726162367, 344.268940947261, 378.949845742803, 367.868498131971, 369.059574955538, 336.608908168319, 356.536160091258, 350.393983524233, 360.808669119322, 356.332748464962, 337.571425487975, 357.588372789905, 339.373702898754, 341.355546710214, 347.404829527684, 370.430339642981, 358.972503270755, 333.75780370415, 357.831453703212, 341.313085183987, 332.999276732878, 377.792522105303, 352.857314514669, 323.005275418324, 353.029707861436, 336.420893159054, 332.813960928868, 329.254845874832, 347.395019045487, 344.03186883368, 312.099204561222, 364.354754673107, 380.233979689652, 359.094187199977, 341.511786765616, 339.886708459277, 323.707147327311, 316.21963554045, 335.05004270362, 329.530936934582, 366.33593373721, 371.692579348209, 362.763829576217, 355.268355954107, 333.844886321864, 342.560229653977, 333.807982009042, 349.756825267454, 326.938942685101, 377.84059671509, 341.974284920893, 351.06281509079, 300.469776921773, 351.254485010561, 362.28185745853, 362.26659357104, 340.291363884774, 348.317761702067, 360.399505696823, 364.886662330476, 347.92230064768, 338.854754928658, 309.999707444717, 336.561896315881, 351.166059713774, 370.388023209724, 318.903651123208, 363.236574732876, 348.03933152789, 324.36160856117, 349.631700464139, 326.442073988363, 349.89306631811, 336.250572153181, 345.526956685588, 342.569864294497, 360.781140426021, 320.933032520162, 328.898573555371, 359.503263419933, 340.346737289517, 338.81253457236, 327.3652124754, 362.601470614984, 361.83794749055, 363.59834656834, 363.518097080316, 331.466788640065, 337.657308686943, 344.241543283279, 342.127318990847, 363.791750632367, 324.18945048732, 319.036864435056, 352.872615860519, 356.745463102882, 351.865134197601, 357.524823666805, 359.682261534782, 345.44211014701, 348.048018511037, 312.531034245252, 342.580615232472, 351.314480792838, 329.624480215614, 343.389339825855, 342.923030898097, 341.217840332204, 331.930735174015, 325.282183131101, 330.386314982941, 338.227790733512, 334.261501543557, 347.91556329442, 324.693700334877, 354.702739874627, 321.547505086506, 319.461235014145, 321.724993202783, 322.874677465998, 338.869587356094, 351.767662714046, 352.527095846939, 344.807996475483, 341.390011941532, 324.741290725832, 363.572044876149, 328.919213962495, 342.173238814302, 327.589838544145, 381.954126430302, 350.02301768367, 375.717796042969, 337.198466950363, 364.543628642184, 348.368004733137, 326.55663809552, 336.408387076224, 356.284954963439, 336.387650452683, 346.468325849358, 338.81006328676, 352.282685140114, 329.845789017479, 336.135087341747, 298.167551256152, 354.970361459863, 342.412092562808, 352.300748604381, 335.904021213936, 366.286345415453, 341.233023993891, 303.888483411311, 318.802548391418, 371.613619204922, 320.36088577107, 375.122207399052, 328.366097104904, 350.924025321665, 359.383001430911, 340.41695939039, 349.338697666229, 369.394154702115, 334.382413997028, 330.201632705143, 350.494467177019, 347.144815789288, 345.348927081087, 331.426646413307, 382.47963526036, 346.946450400128, 325.04937604765, 333.815088512594, 335.681605816171, 334.73579051913, 370.017748364373, 336.648087472436, 332.254822000377, 342.990637066665, 351.307430080565, 372.432530625638, 345.601631794276, 357.251489105027, 326.477894265065, 352.855152566413, 327.808586041586, 336.153262520432, 350.948076243088, 358.508811138146, 338.159168935192, 343.005991557259, 348.098247040429, 341.704591414297, 335.620016038132, 373.768954366809, 337.172441507308, 390.631192840727, 334.345744131238, 355.400768610342, 327.268279202778, 349.93349422326, 393.079164584265, 328.149063695965, 345.51685951878, 341.048320630406, 352.731931363351, 316.076315689964, 302.36174697088, 319.567909568185, 339.129102122945, 336.508638867491, 337.984560076042, 369.20515455311, 340.217328068403, 348.908886847621, 340.502512377962, 344.278235484978, 316.024137556697, 360.395255984335, 357.977591708674, 311.868862063872, 337.197541475757, 338.221639239177, 337.830309719238, 357.991454157877, 330.425493828584, 329.48600828739, 338.944634227156, 361.671309859126, 367.426404454134, 331.706249460341, 349.413592529585, 336.631079336233, 355.003088547887, 334.199925806533, 330.076353687123, 360.262538109035, 362.711951668057, 326.463604249763, 360.885838474179, 347.19638084811, 315.945534304275, 327.593886085885, 361.092911040728, 367.110613592897, 313.017226445433, 360.594503862733, 359.574416660847, 352.107602696532, 318.877383814758, 357.68805486495, 357.7514518791, 346.402137813123, 342.0860790737, 385.796048450094, 330.110328303182, 343.570931570418, 357.715979650545, 355.213731727721, 329.460074149728, 355.06292728086, 312.626342836352, 352.179313667693, 349.261851396957, 333.125975802498, 339.996185571903, 331.375426234732, 363.545974767054, 335.11670404552, 379.614282364461, 330.248657719587, 349.790197103447, 372.454709578914, 364.896924617739, 335.292735295362, 370.502243545142, 352.250562725421, 357.457434489857, 337.873238351646, 368.695793497193, 310.496790859993, 335.429691532951, 352.854558436544, 323.36446450629, 315.833989790211, 325.334408267648, 347.89434713996, 342.170657682583, 333.279621986662, 375.687995792976, 348.34104206524, 335.942841499039, 338.957924943459, 375.356777633842, 335.639382315488, 353.094816381496, 319.654289842182, 339.198045213021, 320.709044925103, 327.703468603999, 356.3961155215, 327.409312651967, 353.55975260552, 371.293295044294, 325.824347152999, 336.566914954436, 334.505968605915, 364.068238698796, 346.652147176355, 329.900116371882, 335.585377334227, 342.425851192367, 325.932342388501, 360.111209870192, 350.79437399303, 352.314945599372, 350.853801845954, 343.516766178321, 350.647381927808, 339.311500956338, 327.407401816232, 351.194615509538, 338.890608400508, 346.07014407282, 356.437683223803, 348.425096639644, 344.716500257963, 329.146790797744, 384.592532715812, 376.563613513141, 345.610710847306, 357.810738354245, 357.099756492232, 303.013461738131, 357.094679801518, 328.610752460169, 319.891714077392, 353.37001361946, 340.962257490097, 324.760138483015, 358.456683126069, 340.828405132317, 391.422385430574, 363.318772262359, 364.760524102986, 373.883054355927, 343.888991514198, 337.767012724798, 343.244611023465, 341.08746184513, 353.676184764366, 341.210479141353, 342.377695438565, 348.17386147603, 308.405974312728, 344.768429137526, 375.320954526827, 339.347195035817, 342.183630696292, 338.105798618551, 336.308385186815, 376.797751521416, 334.965786033752, 346.477266715077, 331.117819234839, 351.576523753153, 352.121637665556, 374.204711843332, 315.185636863662, 350.23124994721, 361.481583181507, 322.575194740192, 353.723911670263, 329.611408388926, 310.362121817172, 340.978027895554, 340.981201589173, 364.347926598319, 351.504832721593, 355.409407748752, 362.39010754385, 363.717068582502, 372.81641954253, 347.143666012712, 336.918103138144, 344.230935856193, 336.61981058051, 368.471464391553, 345.663844690598, 327.516411511283, 352.972266416987, 364.303754748839, 415.320381670276, 308.771879696618, 380.615946424638, 348.97765433546, 350.641545623188, 350.745153669607, 331.823666333602, 347.024849639366, 332.34171839636, 355.156156568193, 385.999115661205, 339.466612961196, 348.970403083551, 344.026763806727, 352.303945889649, 341.911213986537, 356.302481153289, 354.762768881872, 359.21680923581, 326.820984202222, 320.487065487199, 351.869130100473, 337.547267312978, 322.868460974309, 350.754435755084, 347.453544074009, 354.330882321044, 328.0787730262, 367.13860489513, 386.710470325372, 390.463782478162, 351.208659066325, 367.634253093008, 325.876698687806, 363.897934742763, 340.006793062234, 326.784447954887, 342.554185388628, 382.206912849993, 353.351732589686, 333.516845654089, 362.264182926557, 374.09850630226, 341.683551462246, 361.225997445607, 363.894085073494, 319.423475245229, 375.324935482393, 356.742400047878, 344.65415997869, 337.207600630898, 363.397793142795, 369.777709107617, 338.146789476455, 341.313492411047, 320.171312674734, 360.250211294912, 384.619598323571, 343.397492749674, 328.272935992207, 364.300384601999, 357.546033522523, 368.084334304057, 357.829482282666, 355.149968462433, 344.25170010763, 358.475207982252, 356.90779908928, 313.46454467509, 340.356671413286, 357.073777010941, 336.787668448757, 341.730399828834, 348.351621760591, 339.334748955493, 314.802906213895, 328.291238054929, 324.628205487201, 325.711078452404, 370.399548735553, 342.006605418728, 335.876976609312, 342.245855047477, 341.669656316246, 336.790865854574, 350.224867969749, 378.43526086025, 356.867960546119, 366.343177310227, 376.796042770249, 356.68674843577, 335.164091336359, 374.603309476163, 364.119576432044, 344.72435269083, 357.788707677896, 344.031990511043, 319.740385144675, 328.451408612276, 345.609121835144, 353.878270800975, 328.249537433417, 342.15066331062, 317.667549353226, 325.764610368997, 367.245339276104, 347.463845351937, 365.875917355037, 356.074527513308, 365.483943106232, 380.644789334562, 346.435906924078, 339.641578605004, 332.173757630516, 357.04885487701, 319.8971944148, 338.815838983028, 323.705510723909, 307.005542209475, 352.533112021678, 337.851418376214, 338.996959015386, 324.332995680132, 303.277014998231, 369.168636824675, 349.750740945983, 341.687513252587, 317.357880388248, 354.134497844158, 384.498454038692, 349.469452888755, 340.718518581728, 370.4198729741, 309.485300654659, 326.074633956602, 368.099193013716, 328.504710337225, 355.488042003652, 337.906467462686, 356.663774293589, 360.899709754145, 326.700852181057, 362.425406483555, 328.355673032493, 342.116911639161, 364.949725170998, 323.988412614575, 349.258845255232, 345.440071540904, 345.272684872087, 329.619084471283, 333.711911784249, 336.585466859815, 362.736559575224, 367.643107600076, 357.979225194395, 356.543125624209, 348.134071844452, 341.027164710996, 365.086980430451, 347.456587541021, 325.05407596466, 329.346019063504, 350.186704483316, 339.140165711987, 377.183911865616, 344.435092762862, 349.847398035626, 317.936968772649, 340.068071509536, 360.512601547981, 363.149268643462, 356.522780416388, 361.36600036529, 351.390808008118, 333.032606453029, 340.377780250668, 351.732610244611, 336.535300512038, 338.724506017339, 321.801048187012, 360.503463551129, 349.171335472115, 369.338535529801, 337.292069943911, 342.75386878934, 353.865061354863, 362.137960753188, 350.541115181519, 358.689962439714, 349.346422928043, 324.830909508746, 338.468542156174, 340.555616030072, 344.220536061201, 346.009199910546, 358.656937341784, 360.082073930599, 358.742552508995, 339.28653547597, 368.16058700519, 328.47799175382, 364.517796324067, 316.63785741382, 350.900294391364, 352.403575220691, 300.922658994109, 338.785716822859, 369.438796289872, 339.997351111458, 354.583306594609, 339.578301230216, 305.250021192196, 368.387158576941, 329.113388716076, 366.73472698223, 335.052044031371, 339.665335832583, 319.653238844326, 335.344134143906, 351.209074358589, 343.475166997208, 364.45319161986, 334.148130411766, 382.615351586295, 352.5450018895, 361.072508157788, 346.856198076996, 350.557088608403, 360.753089714863, 363.476791822676, 335.878467834516, 373.61868893471, 358.682307985246, 353.365401615031, 357.259395432919, 340.19017272895, 331.931360003516, 351.998024290623, 357.334341042287, 350.195873344161, 334.039402844001, 341.827675503916, 336.431412158453, 318.5655151371, 372.593034665774, 358.438090287472, 372.453746788478, 346.715544988401, 338.616063652994, 312.354873234646, 364.785216599336, 361.152104864256, 312.579540352897, 347.157107852143, 327.536328766397, 358.253733345341, 343.490980941277, 355.950237948929, 320.676398621669, 341.8942493525, 303.731501464563, 347.111277976173, 344.938487151899, 321.178511099616, 340.373756982495, 334.347280292523, 338.362140549364, 350.235721900591, 324.007296233831, 334.893409964116, 371.909880675375, 336.033306308846, 333.754573657363, 332.686932808536, 327.970249838451, 356.391522031648, 358.538460166626, 332.525268534144, 336.184057344727, 313.293159509058, 365.879073272276, 372.339765122091, 312.202699792846, 346.115159138253, 364.501135448147, 320.923024572008, 345.642228078765, 346.658029955829, 330.899807008853, 336.210121608481, 349.391071761937, 360.485700074819, 320.984259644491, 333.451071986859, 347.741988372637, 331.650463808953, 287.319272362416, 383.261107499423, 324.264183152397, 349.110972001972, 347.828608670408, 327.522712192149, 362.293108524872, 323.707532887623, 312.36209185642, 334.878335311399, 346.211437871923, 337.232089886649, 345.937645027676, 346.314355855849, 352.213095971682, 354.917181742398, 327.339812561645, 352.232638718603, 330.166188988478, 357.088596389166, 364.506589601438, 338.668720512403, 346.369520483826, 371.443860359995, 314.617588014925, 384.748950427355, 338.036720988278, 314.19779832917, 354.893376583642, 376.155147079565, 327.233116475966, 323.030871237133, 363.510520943379, 334.837029637938, 324.622975645583, 347.197210785874, 349.0036390807, 337.633539757547, 336.450823625594, 343.743391773957, 346.079842114672, 344.390045373925, 362.124153631033, 369.655768087706, 314.768493099642, 370.390739391123, 345.163360774123, 321.01104453027, 336.684476185243, 368.133621549359, 332.239450825174, 335.458916875722, 354.578123090986, 356.807617778805, 344.849503649853, 342.499227483919, 348.807501486209, 337.489828604871, 335.195640318451, 335.301962815984, 358.396119574319, 322.50193352146, 320.01714375439, 349.92088975434, 368.492023983721, 355.721885754747, 373.449766672273, 326.515055280411, 319.556824443309, 324.127388976943, 372.382383237424, 356.357043447882, 336.938336442111, 333.707540820637, 336.101653457178, 368.029637487364, 346.425842116731, 358.814692432329, 360.410817569012, 339.177796711054, 348.250142145313, 367.279877794386, 337.095094929164, 328.937701611747, 341.658905685197, 351.863617797677, 370.706252708247, 308.755608930824, 352.896967637256, 318.348111474935, 349.599195728041, 354.832165723346, 354.37827080661, 371.20063156401, 351.375624823407, 314.10910562227, 367.854574745923, 356.420376787399, 331.33869601666, 348.102878524482, 348.027842537058, 330.411836706048, 349.38488323723, 339.614737155235, 333.801794465133, 345.695347482517, 373.255706897053, 331.604729610183, 356.903861100258, 329.13188854994, 312.597654124414, 312.726815178699, 356.941768021395, 349.054617594853, 331.610510793256, 334.263558904233, 342.583606812368, 336.389488724028, 348.693285846848, 347.42173895713, 368.032890628466, 325.500392079826, 335.231809341292, 368.854665823184, 340.578031221514, 354.123003478086, 327.903663503586, 315.285314696325, 365.534480097866, 325.081575386816, 347.232867603094, 339.173045098619, 347.986458285964, 348.929120748022, 340.084730499906, 361.92193197725, 368.211618320338, 336.191047987543, 334.92034375495, 349.146233172575, 357.308261047268, 330.397416711266, 328.466863427844, 362.854823415752, 353.366139905161, 353.463303828406, 350.306717950589, 354.689766478477, 315.544223637082, 326.967330215061, 329.125941241522, 362.125588778025, 363.212807093196, 375.816758806346, 317.15871975747, 317.05900842216, 327.205190216609, 372.067458679807, 329.134744116714, 372.770484350978, 304.719713722655, 368.585003593382, 361.094737752111, 356.807821684317, 332.785889563681, 353.453136212847, 324.214850650643, 332.613965887101, 325.579219591324, 344.240131918748, 349.392709983583, 317.548890812638, 325.458644086241, 365.496050951904, 366.412713446447, 365.007722201717, 371.582733032448, 336.169075009629, 334.569984674428, 343.086050815285, 359.388550976246, 315.497798783961, 350.716468165596, 357.158020296824, 355.910746580203, 373.967582245105, 311.351898624877, 332.334049593854, 379.881625704866, 344.955446486667, 336.88919635162, 315.834715198575, 366.26537179742, 361.085195836015, 319.793895547929, 345.200497853715, 320.002915869023, 334.754770582807, 327.903519745925, 371.028622062056, 327.960472685634, 318.561918399453, 350.047049350541, 341.832500858267, 332.420344563705, 348.690714052549, 360.142035243651, 348.914548622098, 354.514194753514, 335.410988162775, 294.544713697223, 362.828413680103, 351.541282866356, 331.783716476273, 335.96868271309, 331.530751782024, 353.797752100741, 335.864071797795, 341.202130266477, 332.276636592271, 351.170992243478, 378.588665979327, 344.478315845961, 368.61288250032, 376.316073127669, 370.710761483064, 354.391874296485, 330.01006844605, 360.196738687572, 352.70037485621, 339.115915613533, 309.585591804818, 344.929631433854, 355.624811773808, 342.533877476172, 347.189724495367, 376.966275508724, 356.073516771101, 326.622783378514, 346.355642573576, 349.40916895736, 334.818003059374, 339.282778317291, 342.248639197564, 333.204873209359, 337.445267441575, 353.208348038823, 342.579780031088, 320.795190369083, 346.529592586105, 342.78956364143, 340.487448280915, 345.578977848849, 344.441807938049, 330.887970240032, 335.272849742395, 319.955251680099, 347.245222138576, 353.069214862824, 340.685125877252, 335.599181874124, 336.286144432649, 310.801606561973, 354.085450379021, 353.550026283218, 330.866072125275, 303.014111369512, 342.166107071611, 316.5869119243, 366.408663573004, 329.329663838626, 337.57319595638, 335.517780035011, 345.603988651442, 380.46854697437, 355.597276828086, 349.184377200933, 347.422216164478, 320.63463942483, 336.420511382868, 381.992137485217, 334.359088003777, 356.546275348232, 370.852320922409, 341.532466466518, 316.05516908321, 347.744507668554, 339.743713329343, 345.496816972488, 347.186501319408, 359.718773723412, 353.185958081998, 325.467213910664, 364.672423880086, 336.105440913183, 340.339920157319, 349.855865069655, 357.603757874306, 333.552056113226, 323.868460454419, 348.198125122457, 342.528813065155, 360.304633164161, 331.724179889977, 365.996909372011, 324.748097079538, 356.288213498707, 346.891051233861, 354.548297769957, 365.715147811682, 363.191409970179, 337.609314020143, 367.231497863047, 329.6404641548, 349.616836745617, 324.262104815002, 321.5204253947, 321.563501628946, 356.778867189561, 352.402571034555, 333.994382589055, 353.566684724144, 318.276223105059, 334.152547029424, 360.706374022967, 313.316007299722, 328.656953123263, 350.423011494887, 314.463699650552, 323.469316908661, 347.016959772244, 346.788453953725, 350.3053027006, 347.767332147832, 388.447807985611, 340.234477239273, 338.089449973059, 347.457772074341, 345.709232077061, 335.085231785932, 358.143957589621, 315.729451564154, 305.07442067945, 345.099669705425, 344.838236325259, 343.502692479905, 313.228812879327, 349.651600692317, 375.986260710849, 357.225602641932, 353.761602454088, 321.197785866523, 335.690206052012, 346.983911859717, 358.643246767599, 320.905126199855, 327.777103069359, 306.907473357045, 361.276627144821, 320.461581334071, 366.19573872292, 346.160302686731, 356.544399786376, 310.208611327292, 372.742659667776, 339.94219266665, 330.777496765176, 341.04743020596, 329.146211068302, 382.038356326684, 332.57434394593, 357.771814491137, 386.725625400699, 330.075362623697, 324.063906361281, 350.163589514223, 344.791316989624, 343.506314963462, 346.361451610983, 348.594460203027, 332.772808928211, 365.024148501789, 353.142582907827, 357.777013106366, 325.725712651678, 326.71922011915, 346.753245348213, 310.417511702529, 331.699265156831, 359.160467049538, 353.243519839528, 319.982591202873, 327.907215347573, 321.066353148544, 349.976483215684, 335.061952806926, 341.548687635083, 328.53733468088, 339.624070444602, 335.788230544924, 347.972843057733, 366.630222137546, 356.06319035656, 330.90680093461, 334.663716372371, 332.123906554206, 337.988326958874, 336.567258334409, 355.531976024014, 358.762057717952, 354.876609679175, 374.473063387259, 335.946721312192, 352.02854334279, 374.455805259294, 318.199268599238, 341.093747103967, 353.796064697861, 324.206793680103, 349.633504576739, 339.377118544826, 384.921367814092, 359.226176088075, 341.820033900018, 330.343349713192, 353.682074676312, 330.225289649486, 369.833344852071, 359.400194369923, 370.280023108723, 367.934912465609, 388.65571622508, 308.967953083647, 342.058999700165, 372.869022309961, 329.664522992125, 345.845744444963, 350.936436375542, 371.051165856874, 352.417924287442, 340.605609778422, 339.253903192947, 315.493986352159, 355.994933369857, 345.394902116096, 328.877230909526, 323.831316145816, 359.676067317031, 343.149500060447, 353.016092443246, 325.710266789912, 359.965691364368, 369.257926400138, 318.310107050315, 318.751265158815, 345.015213178838, 338.205369814487, 372.464416309327, 355.068891138812, 352.099914302047, 365.30846632101, 339.072753431075, 338.435073919219, 326.294165132076, 349.361835764709, 357.475899050139, 322.583879161292, 338.948975831831, 336.430654054059, 366.462829967653, 341.9602274367, 367.444717519873, 364.405269195923, 347.553241379438, 329.993282025263, 338.331726698475, 332.452902039059, 363.028875231, 337.20723913258, 327.054873658848, 366.088070175831, 363.215378963179, 362.931199767373, 357.590789917102, 344.040831413457, 319.350186110698, 389.145466688166, 365.363521005502, 367.094022430817, 331.412790552585, 339.574882806741, 327.058405090046, 336.330027215206, 363.633199726299, 322.867714122053, 308.572527373109, 364.595791231162, 321.300828336102, 354.909564466158, 356.903521600175, 335.874948630128, 344.223095058505, 340.160348323378, 363.505720669515, 318.522329977416, 330.9223982956, 354.793425469348, 352.975741329124, 326.038334828337, 346.988479402324, 353.334318245047, 341.60226978784, 364.495570811508, 347.87566320104, 352.571192111001, 318.765307288617, 371.770639812575, 340.207459618621, 348.644564169007, 332.96850897957, 358.812098514627, 310.589697968145, 362.482947129504, 345.778203022118, 347.680249613163, 357.587207518358, 347.542845633111, 341.975526408975, 367.231217165871, 355.631860757113, 334.381688538263, 338.179998290684, 338.08351110531, 324.963814533478, 311.722896065974, 331.862391013689, 348.287664647909, 369.58050262975, 336.281299843316, 325.92049806643, 358.58819119624, 358.421440824037, 349.490843927634, 362.386946965324, 360.838941914574, 328.647729972802, 356.809939850305, 327.705241507152, 353.888493013181, 342.33308515202, 326.925909160532, 351.256935273741, 334.388299960221, 337.382015843449, 315.405596333188, 353.497812517777, 351.912212414105, 359.301635758959, 343.757348947898, 354.962895045515, 341.479655421582, 352.454111402708, 347.294001232296, 346.708948959773, 365.387866047516, 337.087464932874, 352.499638567625, 329.496954477146, 335.537871058647, 376.15538998657, 373.466742365197, 336.674052079446, 337.944406639325, 349.26592806296, 323.363805595036, 342.696433572739, 349.19255249309, 330.155998594611, 308.030968398416, 343.076571776188, 346.685990948954, 325.599649356402, 344.030662762639, 353.943388932039, 344.948321976074, 342.659346569887, 366.409309165554, 329.695807440519, 334.178363875255, 345.960064163547, 342.217864283971, 314.426771729664, 338.35060136569, 341.279335913854, 327.344348401005, 343.372761530198, 378.324911181569, 350.131857786672, 322.9793671117, 340.170901274285, 359.543513501226, 348.009461477811, 345.2398237231, 343.870300366988, 338.406457788232, 329.929668516554, 320.439555992433, 345.733300699925, 357.216354529926, 338.515516444188, 307.155634880588, 316.200155081173, 342.904529262987, 304.848324066952, 321.969746593478, 361.956666216258, 356.070730846748, 342.375859095536, 339.574751066037, 343.883939080502, 358.879516833031, 317.345027844357, 337.962100989424, 323.183001060494, 349.740884390757, 349.737510877415, 330.032488459021, 341.774795723832, 340.027282847736, 344.244829373914, 331.534856549392, 353.754692889154, 343.1718106, 346.333048363184, 347.638245650783, 352.636366458467, 365.193154806877, 354.943587123642, 338.219164634231, 329.827694857536, 336.862173510596, 323.99513810582, 340.796006622131, 330.15334649312, 342.109025979346, 322.372407866299, 342.258660413313, 354.223828906673, 367.143781520536, 350.908655491471, 349.220906420283, 338.51139158123, 365.632879490093, 357.788197946682, 360.993738805302, 326.354254704814, 362.771816703774, 349.259448440487, 321.540460287924, 333.257437155351, 334.885874177254, 331.946975486982, 331.212100596154, 371.703534479442, 336.100280825924, 321.584723348381, 346.206259554092, 328.921960369575, 343.495677893494, 326.772635568042, 338.030263613846, 345.534184519061, 290.2590218866, 365.556572111656, 355.447327059211, 389.08245825952, 359.261382178455, 331.952873626062, 336.380151432133, 354.30119378123, 368.453082941386, 332.465586121506, 338.233462549546, 328.659702932936, 319.950077066601, 366.123619956606, 348.019236721109, 346.063378073333, 326.272051506477, 359.744416046741, 343.533638220905, 359.791150308742, 313.407134044318, 340.054539679472, 376.717044929203, 336.033362006418, 353.543847156625, 342.252107475486, 324.571644926881, 350.238178522841, 316.893139996064, 334.179810128542, 360.814640776334, 357.38831200274, 346.860529576525, 335.774349344132, 365.029172437473, 332.318793419082, 344.569924377174, 335.594663905266, 336.23104446562, 354.541528581539, 361.881686766654, 352.678671209621, 299.878613300725, 305.453281037495, 347.380962356519, 350.393109356539, 377.905407059659, 365.237092240195, 296.753787089374, 308.525992469635, 341.896306105627, 321.765456565636, 350.740528127378, 343.522711652044, 338.713532584855, 360.086860831411, 342.623264668597, 349.85660407001, 342.57378619732, 340.602071250919, 383.967055716009, 351.843106123948, 337.601364330209, 345.37857397204, 363.581774065021, 352.73226408235, 336.85190133529, 358.465014829331, 378.791029799306, 379.806495613435, 345.978838337501, 342.075300231221, 344.797275865633, 365.036432400612, 346.394952268714, 362.651784570735, 322.114736840341, 322.249118410352, 350.836195072097, 363.300221483305, 350.410069136336, 323.085694999559, 365.877071766865, 346.259471308269, 332.847037393228, 317.432857583813, 344.19659922522, 314.019887931887, 345.104448846535, 366.105385312417, 370.381639115372, 334.608934890212, 336.260093422687, 348.966381136102, 360.164593009181, 329.248519636083, 344.376377588321, 371.128090456723, 348.816195883792, 365.193746177678, 344.3205395985, 338.099358347098, 337.197933893648, 376.504198228659, 326.759271123556, 368.536727318769, 337.390468214757, 337.634299073251, 339.964245381237, 364.806404073783, 347.69448327612, 342.589545378772, 315.080775522389, 366.924708426292, 354.918258442161, 329.021861426182, 345.634723118656, 338.739717700114, 330.921520573798, 360.291827972503, 342.739317481096, 321.559610785823, 329.177873749155, 321.096948087841, 309.798279088034, 329.233891697721, 326.096283430233, 325.795172437451, 347.174534765733, 338.078026719266, 336.987580170132, 347.190670762795, 350.278889199865, 345.939790883372, 342.049704478131, 365.214276605506, 347.46195572799, 338.404237531653, 348.004939901773, 338.785902486432, 337.106699670986, 361.751040936075, 341.061565033955, 356.478052412156, 339.281503930486, 336.425683832391, 344.939324534258, 334.240280868994, 326.885032800283, 342.426789026951, 338.711191472597, 341.176129057821, 359.09658727626, 352.338144045653, 337.37470926124, 314.012931631895, 357.914621365777, 365.291380574755, 346.916449138393, 329.90753852692, 339.381432207147, 338.971127919353, 329.131459362166, 353.83324252073, 349.503191146711, 360.99092885403, 344.811780951523, 339.648295881888, 357.922490950939, 347.490275201583, 347.038706494864, 315.211480880496, 345.245184579583, 373.069483290152, 357.532977104815, 339.634215220884, 366.15090015506, 334.497573732384, 323.906513576721, 328.868846001267, 350.576558338333, 345.610956010529, 317.993949883539, 348.138136275287, 342.901398623552, 341.574887984774, 375.56079035731, 359.374023089259, 346.371954404304, 331.572929287686, 330.590464292013, 341.063581313031, 296.535790001947, 316.451011891168, 328.676212553735, 361.388595895703, 367.792161510348, 358.903302419084, 367.2332228532, 372.661971814358, 369.113785798611, 375.298385784685, 334.927991135043, 365.080261598294, 345.902134435759, 370.072683519326, 360.978012472768, 333.251038760875, 324.771863465196, 316.38248389484, 325.143442785166, 350.409723748445, 357.824743426408, 328.871978470159, 345.438721752567, 353.031898302625, 347.831630340498, 324.929807288501, 350.449904899765, 335.87424477658, 351.109249004732, 308.152190636456, 362.26574949611, 335.501532928025, 364.224834514758, 349.541931395878, 344.778661519244, 341.036941191451, 315.46724571353, 343.336864426445, 353.06883118728, 368.260777176336, 345.442811486522, 337.304957106913, 338.746549516926, 327.505133152177, 350.316474256475, 351.201025080024, 335.43228020037, 326.535088101244, 321.679276096862, 350.77242221162, 348.785670301213, 316.2630110716, 322.511554012007, 353.633308708936, 328.19262744652, 367.03854855744, 344.577561212573, 331.005090587965, 353.470414254933, 335.726863547796, 355.481199783677, 301.849477172475, 322.516458448557, 364.260178117137, 363.498154054055, 354.749379147348, 350.734835855908, 362.954711081397, 355.309880756873, 323.238586819173, 334.08350266339, 323.443244407266, 322.508630289482, 339.377195437822, 330.784245363614, 342.135667233542, 344.344860686474, 342.371061154414, 321.4560908897, 344.188984739309, 368.294795971369, 352.854742439198, 328.476308673779, 370.539251246427, 341.242478305188, 318.686849348324, 358.743347726302, 304.236766412653, 364.161978174807, 311.144312073951, 353.136431143943, 345.825973116977, 357.357463246561, 313.180543488123, 326.690131704675, 353.218254770618, 324.881775974714, 357.931208852551, 347.009496364335, 378.101854467245, 334.284584328465, 340.902979729427, 338.921376307238, 356.259342836448, 325.451483720014, 332.673914465508, 363.513901726453, 360.418322688727, 369.841726221263, 343.963807106409, 336.32249395182, 353.578303258648, 372.859548042979, 345.711884378155, 355.975839748753, 350.622884536644, 332.897566353104, 365.334624206957, 370.759188485863, 353.766096576573, 347.202526614809, 338.1361236041, 344.154680111316, 376.841930525494, 339.331782160206, 354.248729040262, 354.176389741997, 367.942326473672, 344.960314781001, 325.050808533143, 336.521475723546, 319.187353137936, 340.192240089129, 367.901502442967, 364.536215556215, 345.127210264467, 351.556291597191, 363.600907935215, 342.272332492215, 369.052878142021, 346.471806886273, 353.776265088465, 339.363689414111, 356.671463333049, 355.386909461017, 333.31184718464, 363.140261917416, 322.536320280654, 336.930159862507, 349.142346273915, 342.585470716875, 342.506983978068, 338.047184746251, 312.651495257604, 353.218919234519, 353.61186101503, 381.300335544463, 363.436898387976, 346.675545262946, 352.507599846382, 323.926881091266, 316.678258105263, 344.22731333216, 347.532634185114, 379.932260643276, 371.631524493653, 351.698308465884, 321.932763703756, 339.225714388947, 324.758704264684, 318.708505814737, 335.66288038106, 328.423949403352, 330.937341099355, 356.194150736373, 363.301407080017, 327.955219245592, 339.191449221667, 341.563019674811, 351.096405178597, 364.026110334658, 335.681552079135, 373.198597205851, 335.647468995049, 359.291866413299, 330.15135429711, 340.24811459292, 336.509899687167, 326.750016974271, 362.64366213969, 325.228775414031, 331.575053412353, 332.541674650027, 329.27972765222, 353.102465909088, 338.903889960191, 328.126194619514, 334.348875507448, 311.873397809394, 362.806438581941, 336.876352622845, 392.43575904155, 317.335833029451, 354.87954780203, 336.142423775161, 315.033194150792, 331.518528572506, 355.70656821476, 324.564912716444, 330.251239718047, 353.885730661292, 336.1191500756, 358.66615290788, 348.826311189784, 318.545594563093, 323.654031714433, 342.972210806752, 336.545528361951, 317.082485189566, 321.78116132471, 325.359504687854, 343.975586401589, 319.22595785072, 367.429856718267, 351.794390413249, 336.039049818184, 323.799018881876, 342.57039917906, 357.409587204395, 371.775955226636, 365.465589142706, 352.792482637865, 378.595060312434, 332.590777166057, 337.609679577394, 331.571978828888, 338.987893877866, 351.381175721895, 332.933441841378, 332.320879218905, 371.603534609859, 325.123724445926, 338.747983633584, 346.726547599109, 351.810623572122, 355.973187605806, 320.521409351329, 364.256732304547, 347.422196645874, 354.358652473305, 335.853921399547, 354.799628955393, 367.18248545445, 361.419836178517, 359.576843940112, 355.617540013648, 374.538043276459, 335.784118500517, 327.269956822971, 378.666537966945, 349.630400654832, 345.734666465364, 356.335577714233, 346.085544971307, 330.185041771195, 359.641713511974, 358.837163526106, 356.167989685577, 338.770634331055, 355.160251985001, 347.179318693941, 339.258879126062, 375.152412900224, 357.120731669554, 356.796596557466, 330.389611607366, 325.305597685231, 333.501449237215, 341.11856900805, 311.156246843386, 333.882846280303, 353.220111333936, 340.013894616575, 360.155530367675, 335.579265612301, 384.046144001304, 335.695201957789, 329.616001169765, 338.670787460786, 347.690469098104, 349.297107468776, 345.872898661609, 355.891538332973, 343.723912333508, 347.216435675368, 323.292591862928, 325.239379613114, 312.103449126926, 328.694720677331, 323.620831469525, 314.0532793128, 340.311675622948, 363.254463515772, 367.735596490357, 334.325765890977, 329.920169976638, 335.433791824845, 330.096102116692, 345.38265697156, 345.924495186741, 355.765096381374, 320.549665926932, 359.44703996926, 352.522376546019, 324.348889621728, 336.489818385229, 332.815467700037, 350.919778415027, 332.970447603951, 379.083093492625, 337.187287539529, 370.273903621079, 358.198653310151, 321.13695703691, 333.492127769418, 341.688878054264, 335.930083473363, 302.765555781146, 324.626169893285, 305.155574227779, 349.855565590204, 346.596130084186, 328.24938039054, 368.843258318078, 329.775536536183, 327.483876648653, 356.784850430034, 364.600744291681, 357.104876479504, 359.937448954353, 339.54104918323, 348.950311088978, 343.168269186537, 328.349207225337, 344.993006424455, 313.747957072686, 339.689120419124, 335.99757022134, 339.024565956402, 346.708613617102, 360.95671951987, 357.53871764891, 345.804150519848, 350.077975051094, 323.764938559445, 358.578914217034, 347.172448620013, 346.85428218663, 331.921403524976, 376.769565918655, 338.970796745437, 336.2485183342, 346.87591815117, 358.467828304058, 357.783165493332, 333.961327877411, 338.622213988984, 354.401928605805, 390.53242590521, 369.693472132962, 376.125886800623, 314.166519780796, 351.589082111278, 322.729661612112, 335.526062756108, 331.137071784769, 339.651969933111, 379.141216048346, 334.691524381798, 332.155202205199, 341.70957881152, 348.134393158019, 346.26470213302, 345.790981073653, 348.155399544034, 350.887957136548, 347.344462472228, 349.603134972346, 366.019681441904, 337.966153125468, 329.555890305592, 315.844704045726, 350.506472764467, 339.14966683477, 375.681891915254, 324.221879768276, 338.824654467547, 332.215249903335, 362.355472566442, 326.260428747735, 340.137734266338, 365.389881607654, 317.239392315152, 340.63059026635, 332.493514850529, 320.342370879604, 330.126766577957, 335.364335178329, 296.041362228012, 360.909101603708, 321.604932953773, 354.532372827703, 322.069102106406, 341.555672005906, 337.771528567501, 353.495238107485, 305.217847505323, 338.523561146812, 343.342529526005, 358.582229496489, 352.912294010972, 363.917243768114, 330.387461921377, 359.501007428154, 361.197925012709, 345.388947756731, 351.945453467304, 339.790470260502, 361.733881436742, 344.375480361182, 327.947682372542, 376.248219672122, 338.707650656511, 333.323265630992, 311.816502322637, 351.012585172216, 354.012870989315, 321.971226905717, 316.644895866614, 319.334902360069, 360.090371867291, 353.403204855262, 360.756753813904, 326.856318301266, 339.980645909618, 343.841607755399, 321.81691723696, 348.008477054619, 374.800745549479, 358.255396524726, 340.518496607235, 358.058595942773, 333.818845761367, 339.155972679042, 343.263746444282, 370.869029044106, 316.020468327117, 322.522324590801, 361.844995219512, 343.818443207732, 322.996139553137, 349.705756735553, 344.710925776405, 342.905814061893, 308.983608022215, 339.320313376235, 341.805513921122, 354.213692964742, 352.50668873195, 346.797971775195, 331.394752566955, 349.667851553758, 329.722783004118, 355.470133113755, 321.223996832443, 302.116925989691, 371.426659283235, 348.740738565378, 322.312790268203, 357.602896988652, 333.228792308572, 359.432518036336, 322.513956985397, 357.561481306914, 326.377250396799, 343.922009619464, 327.7369290298, 338.555600761771, 356.98114399522, 355.07150474064, 361.461814159164, 362.507592116591, 356.675375595515, 326.547432228801, 302.556949634038, 337.451410250472, 341.857799386295, 343.113293061228, 342.188373930223, 329.318297158485, 341.486330553324, 323.787385449066, 317.690551405535, 342.964071182546, 348.178308872801, 359.770785008511, 346.860882844871, 355.169161363759, 330.49871073885, 340.115268912282, 346.256926598993, 339.179428400548, 337.530437413702, 333.582524324739, 330.817296929951, 337.69632139416, 364.113598214013, 349.125127215361, 341.390281745587, 348.608482049455, 369.625409942765, 346.484730107947, 346.929847314469, 360.209192861193, 342.13190087275, 357.738457487095, 334.683936816988, 359.102986343449, 337.896024318638, 321.231787515948, 339.667782455585, 325.621940099245, 331.32492255885, 341.699392524883, 324.980730203585, 354.335845204702, 310.794620521845, 362.120625030304, 355.747632734037, 327.060165001148, 353.470044942493, 356.839496792683, 354.39687496639, 352.197755566759, 325.966123957401, 348.95453600799, 361.077650808296, 335.030233011502, 367.255679297472, 342.244872681, 366.570811731989, 333.680257098464, 325.947492354807, 361.453403735413, 376.984886786393, 308.704893825784, 351.842944362589, 330.178124153822, 336.872336780438, 367.587219083571, 333.257918056364, 376.230828886723, 343.981768725058, 344.122721714125, 350.107455826523, 343.661449734848, 344.177932210821, 314.687122517479, 340.563000350168, 331.440829003636, 313.959513326248, 334.265143875577, 368.315204039447, 341.016006994909, 321.72579320059, 356.744000579147, 343.502589691123, 375.058832846887, 320.579840269523, 345.546788799547, 362.17041398754, 355.054012107219, 361.751926644971, 340.742700220588, 367.76091548241, 348.603586173473, 366.652081769107, 349.849894874611, 327.626840319112, 324.513535290137, 299.83074257263, 327.863835667067, 326.145258040127, 316.537938280917, 376.257540464759, 332.43664987434, 365.030291591855, 360.298846569008, 332.954306664962, 331.131059413217, 322.446544357691, 348.069557213053, 345.970521921134, 353.959154503323, 358.017693594322, 339.874893094864, 322.786690488794, 349.077679450384, 329.436684981659, 339.760487630157, 348.678795192334, 366.714060083593, 330.247741396744, 333.82201754055, 318.387383844756, 330.954178124695, 354.144093560777, 326.404960049411, 363.918426389943, 358.342779363677, 357.296412574994, 344.694683819821, 347.662781457747, 334.465599304728, 353.775729313266, 341.872187950275, 340.951215864449, 365.862805661174, 346.217873897021, 363.696647623759, 359.405602656047, 348.696419964438, 346.827201492422, 341.092153464963, 346.077253045151, 301.480173765649, 331.766669598715, 332.35514962355, 321.449005451707, 361.64396690796, 312.606751885154, 338.692884466825, 344.005552546495, 328.281173045003, 352.384748433484, 327.939835287405, 378.092891548901, 333.560370544324, 319.49548240365, 321.645777671655, 335.070006466831, 359.287829967083, 349.130924197644, 348.817875785216, 369.122609779656, 330.519429864319, 351.711275081662, 324.824825668765, 325.966661552876, 366.568863191881, 336.981697265889, 343.493531566532, 339.231228381484, 369.926241194536, 333.71065010094, 340.943135563286, 333.92998381016, 321.260364762834, 357.008000355993, 350.648583538944, 339.451401568045, 352.113357295884, 347.824361674168, 335.613194733265, 360.122281196247, 335.255428929143, 354.395194371131, 340.91203753734, 360.029442531714, 337.809209362568, 332.627912464544, 370.914049369058, 337.891561448741, 335.62101627086, 361.11941926763, 332.681451405782, 341.195398809703, 330.691988452614, 352.52081331933, 369.748354133019, 348.35444349035, 359.296385252405, 380.046446981802, 343.942359940243, 331.135078272206, 357.39121241622, 331.068286956607, 339.044338706657, 345.630378371742, 345.359125273775, 318.506277089162, 340.162579526167, 358.077255221343, 330.14412889304, 331.443314935256, 352.609660967829, 338.140699574748, 340.241977892752, 352.299835002657, 340.185671845198, 334.872438196209, 329.822045396234, 350.338016570576, 382.636988406838, 321.622827716904, 319.501594826528, 348.798266986237, 335.190858258135, 358.284075346911, 341.284560207317, 362.098036278529, 359.33814089312, 328.456409074093, 360.035746402378, 360.69423215291, 344.616126260499, 325.269803856277, 371.621639358418, 347.619475289731, 357.499675492221, 326.071903739299, 322.093842038121, 347.971116044343, 361.283183065723, 353.374641130606, 314.930847212329, 328.217599296578, 346.406616289712, 367.783923709653, 379.833181793786, 357.498735026758, 340.375021363966, 325.412741456887, 342.179005818979, 366.531516237047, 320.068898029302, 331.77122212177, 344.984016896808, 337.302285622432, 362.818330798993, 352.192380587864, 347.486884018303, 328.109680008608, 338.46902862515, 348.752471063038, 349.458417952099, 355.11802079078, 334.236837632976, 332.296206580741, 381.374483218337, 337.382170796622, 357.766829013935, 339.018752294053, 372.667040302423, 329.065346871543, 334.903372948918, 340.114563209259, 330.325578200623, 369.093399734254, 305.637374743378, 324.330376692588, 330.4280748638, 343.014261402269, 339.491507822799, 336.802286082874, 337.892252084349, 314.75451009398, 361.143042151532, 341.642726252491, 342.518175683443, 359.263517141854, 362.860398176153, 326.861646949339, 298.922480625886, 355.200162158969, 317.763338459857, 357.987602008046, 352.110373475827, 329.300534141829, 342.741607437504, 355.082315805337, 357.629782512302, 343.253677180168, 347.429563977417, 330.872345682421, 337.932976978547, 346.930501790381, 347.176644355447, 364.943970004942, 345.613872005543, 318.458738047812, 364.420340018124, 342.07049501043, 364.095943559203, 329.030849249224, 326.973480762616, 335.299326860413, 332.863657339761, 348.632019380242, 340.458602201579, 320.10586966319, 371.656470608828, 305.801257602445, 360.214958965721, 363.612918900946, 378.68835491142, 365.318748262922, 369.458672067113, 355.877072811919, 353.629447082459, 350.01517329642, 330.414771132253, 340.377956153565, 372.489729720962, 342.289419167671, 378.090015922816, 317.648069147844, 351.267861542123, 374.269207584505, 337.379061683826, 335.571363660423, 352.057968587552, 351.97104707021, 346.582285470552, 328.559265973077, 336.179962201768, 340.873331183193, 364.769077250013, 335.204921012504, 297.344748145599, 357.773274210409, 327.125886202034, 364.412127434063, 337.079184727881, 365.177820396367, 343.548716619986, 363.879411458555, 371.45970887602, 328.762788158831, 379.696937734889, 344.593442305818, 320.416088067522, 326.868330802631, 329.537404381247, 333.640302649933, 343.745127689039, 344.6050946894, 337.920015073382, 348.960031565635, 322.602557570546, 354.497070249457, 339.983523349445, 360.527709543196, 320.182245514693, 336.0049772045, 344.580246673813, 313.98727312777, 342.646804071377, 342.315871722157, 345.272695999459, 365.622770371055, 342.791823337846, 341.357147791343, 364.725626506514, 349.693575591437, 305.343956964978, 342.841272240504, 352.664577583803, 350.809060339761, 321.178505654838, 355.960221745347, 379.747291673206, 327.952146527368, 349.061785849857, 340.014554810786, 357.657842015956, 372.4008202398, 338.647887677425, 371.843761011795, 353.063778871305, 350.150395769846, 356.881404196859, 333.118248639512, 353.104866123616, 368.832493166907, 346.748647422744, 355.418980908613, 376.571862076308, 355.166517454409, 344.558519588991, 334.755087900133, 331.461276543121, 330.330484480907, 337.454119789474, 351.176776283374, 340.981886396702, 360.175746900236, 309.728995590562, 335.569147426464, 315.412643661648, 333.517119472213, 332.187181259881, 334.381916899491, 352.500553242723, 328.190615533335, 335.443237515632, 312.760983360566, 325.606615091395, 344.871702031808, 379.782741356661, 370.114343681364, 336.179035738441, 361.582770787436, 361.864901409089, 321.133358911133, 331.499676622974, 361.98445104824, 375.950336383971, 357.272340829113, 352.210775987394, 347.727826162296, 317.59468876119, 345.546278201198, 336.488612218012, 359.276890191736, 355.040392439955, 336.502470687628, 341.252261609315, 349.374553663916, 325.213382062929, 345.087830000313, 315.148589194355, 320.170366754594, 341.394168494417, 330.159144991897, 322.809181242272, 333.522063934946, 338.66322523862, 342.45449964887, 340.743065510274, 363.196211191741, 322.385912517407, 328.586928962253, 325.338700026811, 353.867543742563, 362.680033631395, 334.676238905914, 336.141334414218, 337.399512057213, 369.283543546083, 340.305154997261, 332.507685385895, 335.919815824212, 363.789559225776, 360.99575787374, 349.975117901422, 364.662822665854, 311.785829528141, 357.234502304306, 355.70717985041, 319.058214406138, 342.643952393455, 354.613057492984, 325.253689557153, 372.870145563506, 353.540809467295, 337.058746703816, 354.624371134592, 345.83373768263, 318.381040470281, 332.350080058596, 334.414726844093, 349.953637908394, 305.126553236556, 363.290348655486, 341.623908918383, 340.888903771957, 362.340692029301, 333.813279828681, 328.184311314077, 320.657596249099, 342.530317120321, 346.465635492542, 365.491718000108, 340.093419326417, 346.573502384332, 363.020022734068, 349.568234365709, 353.649949226735, 346.385812484475, 361.436292312829, 335.810787200527, 334.741990623947, 341.458163781435, 343.396225185194, 327.093183258834, 346.428201316617, 354.725500834675, 348.433334545366, 349.58119869361, 346.493362067461, 347.701846002877, 327.92862795612, 314.721115336817, 370.542816234474, 371.951638748568, 359.826592198382, 344.881329915308, 355.673343755495, 362.952209086664, 340.689795352508, 396.621976283678, 314.133954189419, 355.544003234402, 367.094187091103, 353.588955032322, 347.786054678497, 334.228488367712, 355.481308744625, 326.870771057987, 350.902179257269, 346.904438529946, 334.020762665828, 339.355800593293, 348.934816408151, 361.137759913485, 345.002043874784, 354.353684703315, 353.679733846676, 317.263543080057, 350.835141672533, 348.658193329586, 357.762578498183, 359.100397712735, 342.373700354059, 371.103643681325, 370.106934361581, 332.924998896187, 338.053944747905, 353.414699006608, 341.003848704962, 358.334407512825, 361.225556913444, 336.604855261536, 356.281557196613, 330.104948343019, 333.812928809638, 354.010875075221, 328.781545467667, 335.107875650574, 340.51982686256, 326.179112218567, 340.809003189726, 321.97148832966, 334.811107667018, 337.928751066325, 361.714222530424, 334.042329923643, 353.795968292976, 313.581974884642, 337.869874367363, 356.643239253151, 335.385020984198, 331.570518661064, 298.150680399187, 360.303700247513, 321.560041599001, 358.408430702633, 357.779322416843, 344.040272211345, 354.464737774798, 329.744691629424, 353.8356399628, 355.277296827474, 382.321517745128, 337.167118389092, 354.261087651051, 369.50225944836, 360.981778256658, 330.044124074002, 309.746626756833, 338.930062900375, 356.823152908049, 330.18359629662, 340.89185079816, 324.081459880652, 298.114453272422, 337.461446026831, 343.707393397804, 340.955650430606, 363.125249358291, 326.748212708855, 359.759898698178, 339.445175337251, 321.964105012366, 359.02866454768, 343.774503068324, 299.507205738148, 342.600175397429, 306.030011762356, 356.270536137679, 361.312423590693, 328.341951759416, 337.464459544327, 347.243722565441, 334.638066287123, 342.066004139178, 352.228337162826, 346.641881650943, 330.781144321365, 334.467591117222, 372.111622955898, 374.492665232584, 352.793029132479, 340.655080783409, 360.653668105366, 327.638851419481, 395.883507198958, 349.72616328526, 330.750131119456, 386.710015913005, 361.171788440491, 334.548567949924, 351.286342386375, 361.764347775573, 330.49042252116, 339.523605547232, 338.686582050577, 346.92749102452, 335.7435180061, 341.768466014084, 339.169080318932, 365.541342108172, 347.283734534572, 325.482233205121, 334.840483171941, 350.881291697113, 353.367747295389, 349.834106172443, 343.312613250096, 343.310001155758, 343.963262648424, 324.594218744192, 334.286793676614, 346.165225109551, 347.617526074042, 333.950787027668, 334.755005206083, 344.297508787914, 333.304771233891, 356.083262128591, 340.7321140992, 311.321992345542, 342.884675469453, 339.389789855107, 315.314514017626, 362.494371601326, 333.529323295561, 343.848540804099, 359.644288771623, 351.955607847232, 372.34848223072, 358.421626304715, 364.877391509607, 327.519898602917, 340.703062082291, 340.676554993295, 354.731593815321, 351.761563153437, 354.741203835457, 323.737646783431, 357.765380602656, 307.907147229188, 342.452853323649, 369.201412661375, 336.970812390539, 338.875817254862, 356.257777408458, 344.591370851129, 372.07457708081, 356.151769728884, 346.500350655, 344.727847726594, 333.867558669419, 332.394836710593, 363.060375419375, 341.183996449029, 330.283399764493, 341.225506308897, 329.001816932271, 342.215342751314, 344.296235227604, 350.832236275064, 325.285651674737, 369.521504402472, 325.878363470992, 335.065438168713, 328.645615676872, 368.662125951932, 374.830504755221, 351.197109587585, 350.123306949968, 328.640431869306, 325.263875979951, 342.619823215989, 346.069865988952, 345.254446730258, 357.147144456689, 361.712003047849, 324.069058053583, 333.22671419616, 313.52694253467, 346.144710963555, 349.958067955367, 395.200018921308, 342.765880104418, 366.803687062227, 374.165734527955, 332.735225673214, 345.593827989635, 330.664335435761, 359.891598916658, 335.645675543852, 335.898526591111, 347.332812855681, 348.969320424727, 364.346568060084, 358.036421902083, 335.25554153542, 351.250508463333, 329.886849272935, 352.576584392114, 340.132941097006, 320.537830064657, 345.189282330031, 366.522776250439, 365.648680443228, 359.674468463604, 341.464675390744, 361.702981670684, 343.844999341158, 357.939204041446, 332.540642511842, 322.866903291459, 354.120807752035, 335.266848877715, 328.920400959104, 340.553875568933, 345.338096469717, 329.770175558004, 339.134525034232, 347.635518515489, 348.995161694732, 317.894756926937, 342.169812805925, 356.085046455273, 339.63544246269, 330.906964504638, 351.490517995221, 305.90699200005, 358.326866961471, 323.107537457557, 327.769169465523, 338.091367508257, 336.845681504199, 356.566435003699, 357.796161920043, 333.708127528636, 336.761224051871, 344.01345061566, 345.698100857085, 316.23676778233, 354.668619226417, 350.066216709329, 370.990208767709, 340.525982465171, 320.985642797835, 358.766107098057, 360.460765303649, 368.324536307994, 363.926035225779, 318.261241207209, 353.963199171308, 330.96450798666, 333.554078572164, 349.053834447098, 351.157444054488, 315.973201170996, 355.422834322028, 356.568506423491, 327.778353468263, 363.389187203798, 363.637217142493, 353.459033638529, 323.532427369305, 384.054401882792, 334.031237364982, 347.523134716682, 349.573019029367, 366.210480879446, 366.050025184912, 330.990318073659, 337.272694358124, 379.717614214095, 360.25112276433, 368.545360671056, 311.974745112932, 351.212562273558, 361.489073136267, 344.27978268093, 326.408222797927, 339.852862460739, 360.888678931158, 345.622410306423, 334.168398071915, 323.782789564036, 356.89987467717, 329.616288592979, 334.519596395038, 347.747445859053, 372.007340958811, 372.380835893328, 324.097281428892, 344.636165990029, 336.146060911514, 335.42570380115, 333.223185223758, 345.855449717156, 334.551945727136, 330.17773001313, 348.72641048226, 348.255021785518, 336.226015722356, 348.476814433699, 350.350415300216, 336.731142795049, 347.275620408266, 347.438221446941, 337.777909662359, 350.114957525303, 352.392579254911, 346.431738810265, 332.380803628556, 348.764205884452, 336.666565970987, 356.157941389649, 376.491988692245, 363.876387249839, 328.486568331413, 329.164389393418, 357.822571933378, 326.880663411313, 349.497889097618, 304.387945785508, 354.936451033484, 367.083220426567, 351.617013254801, 344.949305060337, 356.775774297055, 331.427140769174, 356.695860626967, 298.593163610624, 331.422194354119, 362.781258243264, 337.177588344846, 332.650733159166, 339.671081212432, 343.470761867399, 353.581448138487, 314.868808884334, 321.596907934148, 334.895088824925, 351.581078180756, 317.529732935057, 364.092911849165, 354.295880576618, 367.634546094377, 316.018446988195, 364.661377785867, 316.366777514743, 354.134523557054, 368.95502819211, 321.35856411791, 342.936385822343, 329.449730665215, 323.842609920809, 365.331832573964, 365.64560798677, 334.558066150313, 326.29663503854, 355.046278904196, 320.796863862842, 321.168188147733, 339.966050887441, 330.199854544254, 359.3316060058, 341.629875177251, 359.766322773519, 365.369441315262, 356.125738364978, 345.598368480933, 341.666907456928, 366.646991691194, 312.621180783534, 325.887551299093, 327.690747322931, 317.180257504241, 335.310071629272, 333.083277025864, 353.323604938107, 324.566774071443, 344.102607878382, 344.64534048646, 350.401139216693, 352.97992892533, 324.030502013722, 338.633248827287, 359.257754259366, 347.284532491551, 369.950626521397, 361.440470479866, 341.395619434252, 348.009940929419, 324.890110268417, 321.204993310802, 337.42935574013, 332.44139163214, 332.327110171589, 331.769395099144, 337.623601321767, 337.05897241755, 320.489796880125, 340.559655340372, 344.788334335261, 328.544992145692, 353.990864789394, 303.829289670137, 365.055626325758, 312.186149922717, 340.752172756265, 351.628463335797, 353.983217378197, 309.64406659872, 337.124176230759, 342.30685266804, 321.963095750767, 332.040076040475, 339.233482099709, 367.461839406569, 349.320182932871, 363.684581747627, 353.734122977988, 349.007885689858, 337.296477801089, 334.133464028338, 343.005629202213, 306.233321807751, 339.207254983696, 315.929637617004, 351.413524564247, 313.213043134668, 333.148176245994, 349.212220475188, 357.439894032086, 341.724139129127, 340.688060447607, 359.464502412764, 345.686354917534, 368.016143187475, 362.800841602004, 337.537562754415, 322.293203555004, 332.626854158938, 340.740570806869, 350.448611054473, 344.540834520915, 336.984658510445, 362.344921147657, 355.524529171628, 329.646439135627, 328.768176141163, 323.150670302422, 330.779163887227, 348.65046824185, 368.233202315174, 322.378156406711, 349.977293755963, 329.536539127948, 340.22529102477, 361.927403416498, 352.651319585434, 324.903822524683, 339.612030236905, 341.537562834707, 385.378929329305, 344.42740610226, 333.226322038894, 343.770945541285, 351.841669165252, 361.532638514697, 331.309357148159, 350.775160926561, 341.643105963454, 348.946784807784, 369.039126407177, 333.087491049193, 325.923759225119, 317.168887438809, 344.545537320003, 322.052671378859, 344.101067260011, 336.005046016925, 371.505552834612, 332.274661622818, 347.562676755331, 341.435088406683, 374.084314226586, 329.586422918604, 336.408379836688, 359.816175542183, 352.045771960734, 370.703886034568, 338.396389122317, 364.943600640986, 332.663059253606, 356.060346760599, 324.676242382222, 302.515913162779, 375.038447432738, 331.863889377574, 324.596437328438, 374.139663514285, 318.625542260373, 337.753989081079, 324.390770065903, 332.324700250401, 336.59852477945, 333.876215723955, 339.311410033996, 367.086088251001, 339.63869447665, 330.526410940923, 364.798643870122, 330.179079797314, 307.802149119465, 333.002603406261, 336.197077232464, 337.743153910642, 340.173737396892, 336.095038282051, 374.565274957617, 341.286448701737, 363.05491159701, 339.082383350755, 354.404786483632, 328.197781089807, 315.857064439236, 345.855371861828, 343.774722734059, 344.642599036147, 341.336498877958, 357.917632282372, 328.428817915826, 332.287062674459, 316.242608505664, 333.92065375836, 329.262198843425, 373.986838098298, 375.182526311384, 363.01629818712, 373.061318139264, 337.014378305389, 337.789836849995, 345.946862272022, 359.616704807046, 347.685023054409, 326.500422363181, 382.477367132829, 370.163123287726, 364.007251277346, 360.424159795193, 345.213881149188, 321.523833121756, 304.521789059417, 320.312397037771, 328.18130500864, 339.66723291982, 340.194125265434, 325.73515213107, 361.744666613084, 318.388294436992, 370.384621464321, 369.721011073857, 346.709399254655, 361.080152093114, 328.460732975152, 341.853402046741, 361.124232056851, 324.932549894848, 331.418008700262, 322.328683227007, 346.210013022953, 334.707878742928, 360.269254705407, 313.433722485375, 350.017774249065, 325.779463240092, 341.040705438063, 347.711059788175, 361.200242792318, 323.500074772008, 335.942683440451, 341.224430899308, 358.468928199556, 328.098210641802, 349.665262179117, 334.954200448766, 342.943781100826, 322.84103061457, 372.316853408606, 349.110466025602, 348.682526279821, 344.370946249454, 362.304676627077, 344.489466038757, 344.637635938293, 338.599201472483, 350.721658045318, 341.400665184808, 373.865702721757, 316.267394653973, 366.040779623118, 347.307231924505, 352.044162042056, 331.359677966534, 351.489064760849, 402.175605826472, 327.970814410449, 318.124716145507, 322.952533253162, 320.595425064384, 352.138674587477, 359.598192763161, 371.361157546229, 356.045094290348, 326.534781010638, 336.849628389588, 347.271945077291, 344.064258711785, 377.54847882647, 348.313987728292, 372.289732021814, 350.418770856985, 329.509417065192, 351.184841250472, 342.038437811304, 331.436785887363, 325.03253923066, 344.398482231398, 335.270887682701, 324.953213349289, 326.393141589844, 340.230650622224, 333.84488678648, 350.457610745181, 347.08795898715, 326.198885621732, 341.566033836667, 339.300116810805, 313.51436889402, 375.069652817107, 351.012557122188, 335.140419013328, 353.734405372409, 324.579591889965, 349.171566777516, 333.2901342984, 329.974917946107, 332.819628403335, 318.509413094664, 329.20063461691, 327.518457293962, 351.782143640233, 362.032740671287, 329.033703483736, 314.98894106364, 359.714272731936, 324.141221269493, 317.296806070917, 371.922561640404, 354.356680629475, 346.731825314576, 364.70498075605, 360.112485109999, 332.146005953613, 355.070065049721, 367.95125740308, 350.914222700539, 337.509596220221, 346.017551926661, 332.749914612026, 340.489872544051, 354.988365811017, 353.3186157852, 361.357643646158, 364.616357545997, 309.213709805774, 375.870409797437, 323.886433658903, 359.650175871298, 336.559142767527, 358.266042132047, 354.141140077892, 352.046482095952, 330.572082816964, 353.009865837591, 349.639209023676, 361.960859804391, 336.947843913663, 365.81177631903, 352.813267844032, 312.342347771792, 348.681798587731, 334.960904053214, 350.373521415362, 342.325720298055, 334.481777682886, 328.00804860233, 346.412288125809, 329.87860870139, 349.056988779936, 347.338918932713, 336.198712941372, 348.02319216652, 354.814410839137, 355.752277521246, 344.695279476976, 364.062095921785, 365.057529281392, 341.788987333147, 334.468290958065, 326.699843383684, 316.947187229622, 323.868457096885, 345.832322337547, 332.94445452178, 357.26619169612, 344.312214420639, 370.867757592189, 330.432670900381, 332.424314266413, 363.745239057586, 350.302959837494, 351.284595290127, 338.2385221755, 335.36658098016, 336.434632526405, 365.750753343883, 377.989677437865, 369.349746661379, 314.710952783926, 327.814671075791, 329.266019204867, 361.3526618961, 363.77664331938, 333.703833908761, 339.967235452401, 349.856269654505, 330.462502161813, 340.268248588918, 339.844984527396, 345.233227395118, 324.064619009466, 358.544045667368, 354.45012603135, 336.256074221936, 375.29368078444, 350.808519778221, 348.063123631625, 322.974284991312, 329.519782897243, 335.554471993033, 336.128115163437, 382.131370506641, 337.932608128792, 360.158594649239, 326.238758514036, 319.610914976091, 334.849901225234, 354.685645226234, 336.356752978202, 298.594150323563, 331.565286226975, 341.476017108762, 366.372757056835, 329.456918237898, 304.732464104085, 358.026702529102, 366.488666833352, 326.847866595804, 357.427313164306, 360.206696076142, 356.112552924725, 363.583812525082, 314.984556527892, 341.083372410117, 358.146393463856, 342.906853948169, 358.000912429784, 361.000275183153, 372.531367703849, 345.119147721593, 346.445797118117, 324.770509570736, 332.505192436667, 368.645808645097, 327.806510234495, 323.617197814779, 350.164588824029, 341.918639494751, 313.311160432223, 344.934074306965, 340.752055631122, 366.877283865948, 329.055651392866, 358.12306119003, 347.841115000301, 335.95352312208, 357.216643804508, 351.999783013705, 332.848303189489, 342.803887750234, 346.909973164825, 339.679467179451, 334.155551572053, 373.063309802772, 358.181712329917, 333.510151836844, 340.364872850628, 342.437788502365, 341.611474552496, 332.529507348691, 346.930429295936, 307.299483085908, 345.444380482596, 353.688467341295, 354.754796371989, 346.762907508896, 374.86799767547, 318.28285265052, 343.116784684775, 352.564282077694, 341.007522936702, 394.184741117274, 351.079532426706, 352.339373236451, 356.673167715357, 338.042704295738, 337.982343216981, 339.413086207777, 330.751224664965, 329.078737784428, 346.722946201534, 381.274757123839, 327.34598962029, 350.919170433739, 369.10556907523, 373.414053848199, 354.106954790095, 350.016192923421, 343.706519072717, 358.86797791783, 343.243623243416, 325.815172985588, 335.262039701821, 342.044040856588, 362.218232703302, 346.189332154955, 354.243299033475, 332.151398626024, 323.419657730399, 332.535960752592, 368.476457038204, 340.349688975247, 358.015726641679, 330.913403044068, 366.159672724159, 333.804782195128, 328.516508351634, 312.083129659361, 350.532830007031, 357.004053359165, 348.75173033243, 345.896618559444, 331.216010275219, 338.353781203171, 352.724236116636, 343.866113102567, 337.767370288217, 307.693816719603, 319.560431862595, 328.725600342348, 353.226322530183, 365.992956102256, 357.227179502572, 370.60304030847, 354.058976195991, 315.47800892783, 328.707856452891, 353.675702426485, 333.953807357446, 354.998173487702, 335.871939991842, 345.302451128495, 342.047994462698, 358.345282654414, 356.311278712742, 360.699545254602, 329.497567828393, 325.588319090495, 342.137119243897, 320.57988283693, 370.145418017065, 326.273462511338, 335.051152814436, 308.532851168051, 325.483619482006, 348.775768102988, 326.319518618439, 344.817379669333, 328.458151418371, 387.102313748444, 343.496128755232, 338.823868616334, 351.277575722551, 367.069631858728, 378.077414626455, 375.023964080782, 323.861677063421, 325.509821793953, 377.364862142271, 369.563729961346, 337.887069082806, 319.116156676687, 347.296179078077, 332.807729368788, 324.379193749668, 357.930652894267, 351.896857921914, 339.255215029521, 308.494561131079, 334.611443501651, 359.804501200809, 361.059543368832, 354.424786334964, 370.312205144784, 332.142524810477, 343.459938397688, 331.047069431943, 349.499521319917, 355.906759630091, 343.580474412535, 353.22365020221, 310.157585531677, 339.418250241295, 345.201113437465, 309.957976104253, 328.091303974214, 322.683973337696, 334.975968852499, 347.249033245943, 350.979971101357, 354.082469952938, 334.359193267351, 323.579514099857, 356.425075074526, 332.798663388703, 378.456052604087, 380.375235883837, 359.827127310654, 322.982655576962, 320.284287958029, 322.908288934434, 344.59121711135, 348.754321236956, 333.841653445154, 348.52503384241, 340.96208905946, 355.717368882216, 344.701998617735, 345.085399262381, 377.683871219716, 352.370931705905, 337.530813817404, 336.794451868324, 324.211356096299, 326.868079371571, 386.906041568741, 324.634840188977, 356.663200733093, 350.558301348569, 379.407662079876, 335.239984463483, 343.287240645777, 325.95313487533, 333.902915029469, 333.106857795948, 357.089983106395, 327.179604307921, 309.974830702428, 351.968144686409, 302.718039671805, 354.48127051093, 354.075514445956, 363.303787979066, 334.778918988257, 363.904580004289, 354.26542582712, 339.558239734002, 325.409022775198, 330.821322565161, 336.948058456573, 376.823130294344, 357.100208317439, 382.543299101798, 331.719831782826, 334.349513282413, 308.978535965748, 360.384496759625, 365.017202119716, 329.575601475941, 343.140028506765, 318.489286906809, 310.012996188988, 311.456955477057, 360.042216921626, 342.223764082847, 361.671505795204, 319.588020444706, 355.096437802758, 368.38709278576, 324.974346480929, 371.07146372075, 347.864481518257, 354.998172473539, 350.359230732384, 367.12056785916, 349.819354352505, 333.729163763387, 352.059286758339, 343.869753661649, 352.848455677772, 343.569534300668, 351.259345417905, 313.105809300025, 330.426057295433, 361.072649903655, 335.844181077158, 329.730215055325, 344.2347678567, 374.46449121657, 372.040699298351, 348.567548261429, 330.216381562104, 322.139003819586, 378.896352312626, 363.928408251274, 325.208810667085, 333.858228706678, 312.48612356629, 303.343729542685, 351.196890130924, 307.94122355482, 336.484956850302, 346.569177622987, 363.242690252541, 340.300844920607, 344.364091835803, 348.050931847853, 308.779044849921, 329.522049983588, 316.990175779946, 368.174171523975, 347.699903332086, 326.218802398969, 363.815516789216, 337.46624772659, 292.956292759833, 325.336831503128, 337.631564537212, 338.07124000104, 330.441183090393, 372.253405495706, 330.967802225292, 405.069661092095, 333.936247730982, 347.659684090792, 342.285108010093, 335.387559806979, 306.824185219749, 380.414193203305, 340.453100068263, 337.639077091197, 316.689582120727, 345.104095134417, 332.528028448621, 343.468656177367, 346.40022269091, 335.519409307794, 345.187354554902, 342.352852997786, 343.595139888687, 343.377010488312, 312.230523927109, 341.832583095125, 344.003125826013, 357.17332054486, 346.338768647508, 348.758622753675, 342.53943746867, 339.235520720401, 354.170639173022, 338.52934026165, 339.310665747162, 325.522299607699, 345.603728381771, 347.824477424082, 354.068496768734, 338.577128915826, 306.282003653963, 314.754636957779, 346.73941548869, 372.634784279518, 343.683837839925, 350.078374827479, 316.988326218137, 348.48874266026, 371.211026528895, 370.406322072305, 342.375350942025, 351.578484346059, 367.416123581258, 330.205678672947, 327.672340889484, 344.595129187656, 354.213213707564, 317.035197258863, 369.314745631816, 364.872073579671, 350.262936424869, 327.096142100174, 348.06453151676, 360.467772386751, 353.048233396206, 336.860635362421, 350.326788279812, 363.465135994189, 335.987361692183, 369.414128967346, 351.24076514768, 310.247208113128, 326.418088160351, 345.294804333096, 327.105380150195, 302.44875881349, 349.921452432556, 358.991476302161, 356.918960603145, 334.33215189057, 350.740204968438, 337.324496497495, 342.015928657562, 338.363897154133, 356.491028871233, 340.845734093547, 367.88140942911, 354.231767373374, 361.724393486038, 337.637579126676, 344.689846065687, 348.774461049492, 307.841713191192, 350.710985383436, 332.570841970334, 342.902131369434, 327.839692781285, 342.720307826775, 333.429152457594, 323.636917066503, 354.578745083967, 359.53312547421, 322.828284249324, 350.276506336718, 375.494982313322, 335.373994932001, 374.996183502559, 366.439900776322, 356.00137811984, 321.383280336915, 337.164357132515, 328.223102594086, 358.04698235467, 387.916953440765, 346.907396694536, 353.176974485524, 345.972220189261, 326.81827965583, 371.401143049508, 348.716881432331, 335.057248685561, 332.653567684995, 316.797190328792, 345.108524951577, 332.313869832569, 340.610262535296, 335.278899774234, 375.720092663055, 366.634890454519, 323.521056335598, 332.425920243807, 330.103058797146, 334.61797327259, 352.260629071131, 339.838832847308, 350.806293605922, 378.121307979025, 324.202324547333, 335.390912228951, 326.937433460604, 358.542431620161, 341.467531765901, 313.915329110397, 349.523263922952, 364.062399253935, 362.535338858737, 335.981832386353, 338.010582598, 329.381459921599, 337.405562351524, 314.594980723624, 359.998581028959, 320.353814148475, 349.738782152174, 328.198919733917, 351.932731962935, 324.984125983225, 350.81210632049, 346.477528237323, 329.310497051558, 330.301992583357, 352.777593523133, 368.362469890454, 348.761016884391, 330.180559359674, 338.195886210647, 332.611469278467, 328.425317747297, 314.616661169304, 377.663883433332, 329.081220519136, 317.556940195251, 335.798837662911, 357.989132953711, 330.545963525191, 342.707698386224, 338.820323278427, 344.306326005121, 360.877797177784, 335.347909978357, 344.612668560963, 347.974319107275, 361.545233465961, 327.060878983678, 321.610289013146, 318.551706678664, 364.613119287493, 333.460838616278, 351.11795971497, 321.963911587787, 297.253738940369, 345.695016946527, 333.385155720568, 346.662688939685, 313.48451517435, 356.214773654028, 341.396012976992, 357.390995688542, 334.55151482928, 345.886716243275, 358.272972073227, 336.356049819756, 328.18594273408, 332.930573796701, 347.453462136984, 355.0898644361, 346.649993972331, 349.57151410974, 361.67078158714, 355.5034403203, 338.41768053909, 351.597592918644, 356.972564772962, 338.461262297045, 365.966477730562, 319.130060717422, 345.221342642721, 343.136773608386, 334.857921999728, 330.692036059956, 335.077117959197, 334.224104127643, 366.295719634515, 307.760634466261, 332.780966516011, 350.274449030652, 336.457080360931, 351.911990703378, 351.552960031124, 366.253120371044, 350.996793875698, 366.520854750885, 308.054285890904, 342.726524215259, 356.03501067386, 375.353482956042, 359.040220916117, 360.455831353757, 334.377394755031, 357.981349714066, 372.711964102142, 357.073501689966, 330.185686453662, 347.270481258186, 330.134256475727, 347.995894621207, 333.294615873669, 357.828913881847, 361.646343439162, 333.89599612838, 349.363473535249, 368.904632809893, 377.768868747594, 352.566345672505, 345.302155256038, 324.948174219774, 335.453111552406, 318.565350230812, 356.216133915882, 340.347227602404, 353.411091916498, 356.561458020707, 338.988776750041, 344.452795394018, 331.512638140534, 348.441520137803, 359.334304396301, 320.63078549482, 335.064886278944, 310.818854690064, 345.795113022395, 360.550528785096, 338.218797927882, 346.662206032816, 344.268799941394, 349.01779921977, 340.610127018961, 328.382035558341, 378.358330653237, 336.276168374622, 384.321203735858, 360.979606603933, 332.443417972621, 349.073138502504, 359.188961740522, 370.099496991098, 352.439026725077, 334.93359778713, 350.393928030362, 330.45121426776, 348.580378882264, 344.282670447352, 328.403953079909, 352.378618747105, 348.322252102519, 320.935993024316, 336.5387295946, 334.659432637996, 334.234078482918, 326.730365669411, 329.877839458374, 346.609274446453, 360.234370422577, 344.708072485488, 346.993108516856, 356.721646521495, 339.40809995347, 339.383588034939, 372.618226796066, 329.276317214413, 338.154720284501, 326.156914530664, 320.869942956668, 321.427168530984, 332.884966092768, 355.077477684784, 353.253082918351, 340.378748151776, 324.326126910094, 370.800832465146, 344.907100072039, 342.108820589864, 320.155070710334, 340.327650942815, 361.756075181011, 358.043311489889, 323.315448741252, 347.205464128586, 354.675426545215, 384.982778948525, 329.153527815774, 397.956927470296, 365.353412238245, 372.230948163786, 343.615388973103, 343.831320598127, 303.837650684528, 342.354293935184, 328.666610527938, 347.468978615723, 344.499524976612, 337.479727706666, 365.570981962391, 339.346915161609, 354.860845619021, 353.723573228034, 328.882688360879, 336.329806967478, 339.310323909152, 333.761504484811, 357.71944917832, 341.191618555236, 322.725823147473, 324.252652761947, 333.97875885962, 360.572572244335, 336.772014794462, 359.262035914071, 333.618200059634, 365.730880342406, 342.782650353201, 333.656875348801, 337.07068440222, 341.837252325333, 341.33972619195, 357.180052018402, 343.293712843201, 351.176169858412, 339.316929921771, 388.841797591644, 351.341826261855, 352.834398533585, 333.545688217604, 351.824073296348, 369.69432615726, 348.234285251044, 340.07294624348, 347.700302218454, 336.344380982958, 331.496046738413, 382.759501550224, 342.220698652002, 362.933153497362, 349.981330032841, 365.176454147437, 315.081132733969, 341.922687325665, 383.50717157801, 333.435743197315, 333.926851425282, 331.15691303047, 337.535789278649, 334.237066906835, 317.481359758069, 351.815403803808, 354.370975883702, 349.078481856841, 344.120003437393, 334.407445637135, 346.118440054338, 326.939999330141, 344.025629628403, 356.305503307556, 338.1773587341, 346.627674234699, 342.812560456622, 347.395035605432, 335.007553654994, 341.30098372962, 372.916544761261, 335.237375121295, 337.974158305423, 325.040906324276, 317.243648786173, 339.504214086439, 342.988257528933, 359.480887752546, 315.521876517067, 342.450883125093, 377.657661338375, 324.020626737922, 338.396730006909, 376.209421804409, 348.153091862752, 343.33718859921, 376.854915406202, 330.022372800355, 327.003278496012, 315.670230614139, 341.214704565906, 322.559630189939, 333.541384042728, 323.678043824218, 361.265304152671, 301.239359479313, 344.834319281305, 331.387380448485, 311.869733784634, 338.731073280249, 332.181381091468, 377.454750436327, 353.617713497292, 352.696169252595, 351.766299962347, 312.436277977203, 318.620237141693, 321.883451259317, 341.632711278101, 345.399550073944, 327.524122483322, 331.30180219168, 329.190343411928, 363.812063431171, 320.327351546971, 345.162803437859, 360.059951506168, 365.001173693244, 347.397361578749, 329.84756173904, 342.742222481702, 306.860193380415, 352.07584293353, 366.517785787461, 350.942904681992, 348.84767213492, 341.560209079465, 362.684222054272, 362.757810118645, 343.30554543797, 396.973083082995, 354.072524306449, 367.544212404734, 334.318728831618, 369.738366957313, 360.001598470542, 322.596217858381, 361.593756619302, 344.612727278362, 321.401519871252, 346.105503598051, 320.557573575125, 368.454088332091, 331.700583153463, 361.991217319166, 309.065041687595, 352.214245058961, 327.631533414374, 336.850315286459, 331.346094718675, 351.604343266806, 308.230691502293, 337.79401513924, 341.729992921845, 329.394038884869, 344.818620616921, 363.708961756698, 367.601807697136, 342.601111980812, 354.96489593171, 366.763463458063, 354.07177104969, 344.508540910701, 361.008617966224, 364.586067355908, 336.159450288695, 361.241705151544, 362.784433126712, 339.109110881931, 343.934837686124, 366.033651790995, 341.399645916202, 331.442018779135, 315.183583245717, 334.698834276602, 375.419776382215, 327.664821414464, 349.073279950284, 331.596830904336, 368.299677353628, 339.607798090411, 329.792995843563, 360.318699686609, 357.309265485367, 348.183469292569, 334.776439236627, 337.141846784743, 330.227712134942, 344.223949041756, 357.177803412487, 319.034701788218, 365.29091095894, 326.080456576479, 324.968882855628, 369.365228360785, 305.245376970107, 342.498928426318, 317.009015060229, 318.680853249839, 358.295584137549, 354.473696817824, 346.007659078055, 319.311248798395, 358.159234193128, 338.900049418875, 335.663168223941, 304.860396563788, 315.023182521726, 328.569343743446, 353.958900122546, 340.886741896034, 350.567890635419, 359.447074750404, 340.584951764278, 363.033550341349, 353.404882603629, 329.898378015647, 350.563282870072, 335.867501557052, 336.463407581534, 367.115435382762, 314.73417761298, 339.461774987772, 336.393614335656, 315.317766366087, 318.233901081733, 350.725076288373, 339.833545449329, 346.399950676108, 344.079179109059, 375.937748494282, 327.14131090705, 340.428146602657, 341.254325552214, 342.815104390043, 347.900810036021, 341.162305081733, 335.344510940987, 339.937466828398, 339.105466301823, 344.139383633636, 356.643783208773, 320.780420999089, 348.327316596175, 316.004509527599, 360.078797420197, 357.021530759139, 337.462230926467, 387.03508405005, 354.752912987937, 353.537755852471, 322.731598682266, 320.057134768381, 339.994537586518, 357.493177593606, 366.056392535641, 346.682788912577, 331.361269649158, 344.274616262036, 333.645675751809, 360.004267619842, 311.648620803482, 322.21079822578, 379.625167020469, 339.007677197313, 326.692319952346, 362.701986833294, 368.181053088038, 317.553645914946, 366.384866251097, 342.862324945102, 356.155811443718, 367.054309132317, 360.284400915057, 337.310419601546, 309.271964723546, 356.193126536084, 345.393472101874, 300.762891712005, 340.147342066488, 312.558263603315, 353.705689755973, 348.932761865181, 345.19307499994, 364.378996921751, 338.943807789122, 348.417542042634, 332.033451618905, 341.070745710297, 352.039974488269, 327.084042887353, 345.216315894492, 358.0382520539, 351.538138544226, 323.090360039825, 316.671766895427, 347.767635353456, 326.034521446246, 352.382120112938, 343.197782114781, 353.404926248365, 336.823663379887, 364.050288689534, 368.827041661234, 340.585852748848, 326.171281446189, 366.887375551189, 347.528754181695, 354.973745722087, 320.019072197703, 349.225110702604, 329.194563691216, 318.115657420935, 342.750742326568, 378.243476994423, 321.199049270793, 343.155344390904, 336.319509597865, 364.734024671187, 349.787571518288, 345.656500745359, 350.548102658167, 369.379164816236, 347.402267430479, 356.046655676123, 332.769617588361, 353.498767462754, 336.979343122998, 318.2377033746, 362.265613013117, 342.524911448946, 349.018023606288, 384.143435930275, 319.684476551145, 343.440497639747, 322.999116004721, 356.591643699087, 341.831405612657, 354.617201534225, 339.16247153778, 351.681948755236, 331.983569661288, 350.942867757476, 311.74659946506, 319.071839395497, 393.370019569701, 341.081499740382, 334.535874562275, 337.689529859517, 345.163455009282, 334.99671024114, 322.818333302533, 331.993383143356, 355.446978097991, 324.242044451551, 352.719375892196, 368.113590256374, 354.55417522184, 347.757524431673, 342.682550767822, 340.868707033896, 338.08969525112, 341.666900966369, 354.019364543379, 324.537052737163, 343.490683515036, 344.998825635864, 307.190192437647, 352.104101425229, 367.585054174208, 358.005536896146, 356.519748990793, 339.991122571693, 309.431344101792, 351.703996436557, 332.799180780612, 329.682633370432, 321.863495902406, 345.557390592305, 332.624291377956, 314.899605451365, 320.29691644492, 330.374903724693, 349.825432103846, 341.749460541286, 326.718022890518, 335.170864716568, 331.326449031643, 337.382573509853, 327.701985518462, 312.391505830644, 340.810534015637, 328.730432473329, 342.819753010021, 353.446387389379, 336.155750407647, 371.376568424561, 333.747671063362, 342.265570621733, 361.969183208766, 375.645223466159, 342.399462297174, 334.828412388401, 336.67202952148, 294.625388081825, 330.575931702251, 316.422364291242, 360.567066479806, 360.228317125146, 346.937122238419, 349.887714333966, 318.348236679048, 310.179266444144, 333.413697330168, 350.726760183165, 334.536476182087, 377.298675984288, 320.589531920225, 339.624445930025, 341.133743560865, 348.041861820583, 348.106829899559, 327.535692843014, 320.253103381173, 310.026443635635, 317.556435835651, 339.368463586605, 361.507215518284, 339.517310860334, 324.16314148319, 299.370713983447, 334.884265876634, 340.74308364456, 301.554531157152, 354.396885984551, 355.583597659523, 328.635009993939, 344.251760684025, 356.273682435476, 375.773653689231, 319.588612271655, 358.070446410626, 338.502878656757, 352.206674146416, 333.611957063115, 328.478228424395, 350.84372110191, 359.491689884579, 318.127199788766, 339.307261054982, 322.305361404026, 367.144674734647, 367.136850489681, 339.372471271173, 343.414514767136, 353.604131209641, 349.476027914393, 377.240708354227, 362.676485372431, 342.65854130862, 361.422822832657, 348.315586062852, 353.324787524954, 337.321617912625, 340.017255295034, 346.967413794794, 345.283576685137, 335.812821731075, 356.463244900239, 333.494451164465, 338.215316693966, 343.535496820767, 354.594332622864, 325.100445626381, 325.566071802502, 349.330175242264, 350.832280360461, 357.478762256944, 340.386945188764, 360.960594722426, 347.997890845198, 348.358354881505, 326.001236785714, 329.108565234915, 346.966883413465, 338.045360019531, 322.094258843688, 355.546314322327, 361.518450979983, 357.086346953812, 326.262996782643, 354.346957840459, 356.601018848792, 322.132437952256, 323.192623147076, 339.20652645298, 359.824128423508, 361.740627417027, 323.415309018184, 337.033505900712, 324.177041098038, 355.994271170238, 373.699069504558, 329.960255464345, 335.357375566387, 321.917612525842, 340.137232337234, 333.768206981796, 326.855229603846, 360.916381915822, 337.077813872756, 338.723947789203, 332.187680027299, 357.164708071833, 344.544929816681, 348.837722430128, 364.714406051882, 330.523655486575, 359.183185676727, 368.087125207984, 341.024528624849, 348.762997676099, 332.289363304447, 344.494987361982, 352.383124086728, 335.185304068039, 369.228612461286, 376.200534501515, 331.121432378218, 328.258471386888, 308.531489203536, 319.469835215829, 352.688012065574, 344.356895391518, 369.219548273202, 302.38653390242, 352.055434364206, 366.99090478072, 331.130113860071, 373.115301151984, 331.85326930799, 323.60370183836, 337.695675715491, 357.553688271853, 384.161787509338, 336.462882149656, 328.322877105004, 343.692048333597, 325.068461551166, 329.729605295346, 334.997978479268, 350.254104779561, 362.563374153855, 367.081135514081, 360.590259276093, 351.872117119124, 350.198414020772, 348.935096812123, 341.880498065912, 349.199751942354, 357.129336182843, 319.278832407815, 341.388239360024, 319.083823424994, 367.173350722781, 362.654903216458, 354.684672152276, 358.095703431948, 351.453519189847, 334.841580223098, 344.997224977663, 316.415437773932, 352.188088484886, 363.860946897297, 329.858871695846, 356.238875882723, 372.179882447475, 350.542017353256, 373.69242819352, 340.159583899367, 348.026889258976, 332.890849757931, 356.193787808794, 344.550764228704, 357.439912640589, 327.935061540722, 344.147731807937, 364.64158800133, 323.855803390423, 304.935882362966, 342.217300187229, 369.436775052976, 306.863867521824, 356.925540486348, 355.680210044114, 362.12765581963, 317.350274341469, 320.96578073049, 317.894025001769, 352.093278523606, 345.18028561618, 336.972003947739, 374.387648271464, 370.197988335313, 347.555064747066, 310.348001626623, 376.372083010553, 326.452136650768, 335.123010035167, 335.926754506959, 351.393971645095, 352.311936520305, 358.31440715623, 348.919846554989, 287.794778992603, 354.392729459966, 362.747362819928, 357.216389375027, 379.84688800977, 344.740697004726, 364.375411957213, 371.783539762914, 344.172028422108, 328.957250351308, 328.527202076218, 335.00803389898, 343.173310623133, 353.633186004453, 335.293586126591, 341.27154893382, 328.937824606437, 347.494730807887, 336.340506656183, 346.155908465143, 320.932574836358, 349.29227868477, 350.687244340791, 326.999097451138, 311.076644288713, 346.389580045413, 327.469268026008, 324.900171265226, 346.565656588253, 350.446727669413, 361.765431381821, 349.995289603107, 336.733592159052, 346.392181085056, 332.929628891094, 352.385852569057, 334.938566682752, 314.199769954662, 334.963926425904, 337.505282642055, 344.761570224658, 341.67598681525, 350.84834390831, 353.699925065215, 319.576056798347, 345.426296859261, 347.379826400732, 346.70757219809, 363.115297003302, 344.698655446112, 329.66079311137, 354.728438149798, 343.018158458781, 343.369864035661, 337.583407254812, 348.702032602716, 338.451743065877, 341.850473050403, 365.605861807241, 333.144554719125, 334.403178754048, 343.073985369289, 336.27449697009, 366.432249672312, 359.787108597615, 350.619587687919, 350.801263881852, 359.645884780418, 322.848008807941, 346.429193402154, 339.929451327039, 340.623009096302, 352.174156666939, 358.815172187349, 345.654682738195, 353.269224265107, 355.8049216306, 353.719644323443, 340.836321639464, 322.712287361249, 346.146665530758, 354.340249115746, 362.633047653152, 351.453580332828, 321.524468687446, 346.399388196652, 374.201964644558, 314.154870175584, 324.779748865152, 363.726794539228, 330.060026601401, 323.72689498695, 357.970124703815, 341.255861892102, 355.709980180887, 365.315505768423, 344.844554844985, 354.537221478519, 348.934690917695, 335.399570833308, 359.85210618546, 358.822757774724, 358.900596447574, 355.290889880129, 337.50045425074],[142.894255058864, 116.74853125754, 116.846924543698, 114.606084054565, 120.789625594753, 129.088542200111, 131.291386063937, 149.971494740632, 119.444197529331, 134.74474370209, 136.46963792103, 140.51843729748, 148.49333221219, 125.724073819982, 138.137385482615, 136.695190275489, 127.932241266045, 141.486325642111, 132.978128278159, 129.91469964817, 120.586369664466, 117.409697719297, 144.76619321911, 115.690754983188, 111.697040912206, 170.341204597377, 140.256671027616, 172.575359944681, 155.690711685523, 139.275427109251, 139.174605890684, 136.851429882741, 160.894194746875, 134.536567723011, 127.395065037157, 119.232574654432, 135.332523705916, 156.341197693318, 117.773884532947, 133.297870065927, 146.530758188889, 115.095432836003, 149.53121130417, 129.217749126215, 150.167304682032, 128.498288015255, 148.490670921769, 123.221926321607, 109.607881473574, 139.255674534319, 145.182286307786, 112.968488084214, 135.969177774218, 156.007803006879, 125.372558467201, 117.946187612128, 135.167281474133, 119.051511596919, 148.02485402448, 129.962499916595, 128.910603817024, 146.499204589911, 114.507615989136, 108.449842591515, 124.545841932583, 133.429281471293, 139.740718356105, 151.730628560519, 138.788200229166, 138.260163265249, 137.4052822944, 119.01934964079, 148.191799813315, 115.902662232752, 126.552476339068, 141.664375307189, 111.229026162493, 132.239262903032, 119.518073263984, 144.119094249302, 150.127782967952, 110.164094478719, 127.819006654461, 130.775230706989, 125.596010256219, 122.813034342186, 130.346774096552, 152.92786349191, 146.536810587961, 157.482640434098, 121.835867270297, 156.197250786014, 123.13737307298, 140.312418685962, 122.63739094829, 136.770645013328, 109.606311046625, 137.244626117767, 143.5795659677, 131.810167910873, 141.557819130061, 118.233970794, 112.45852629203, 137.989966330478, 129.619416983226, 145.013864019148, 118.21526670222, 111.778723506705, 143.515104678767, 140.017822074306, 123.046844851853, 136.154978986163, 125.875698301741, 125.876678057136, 113.219098615382, 127.016386614971, 133.724180025, 143.307498271656, 126.74504052266, 168.124308523027, 90.5217290306416, 135.370369866435, 150.040921807407, 124.771706949216, 145.65390291538, 137.435190029248, 129.149809851705, 125.374669029619, 119.094025216006, 122.044955393124, 118.036802362714, 128.75912287449, 150.162065363242, 117.08266739287, 156.739465964246, 141.58030615001, 131.671604495593, 132.2764380043, 143.303219662696, 125.020655805115, 111.612803326514, 121.205670512213, 144.055763835543, 138.379806691199, 156.66940479618, 115.345457303393, 161.282251912114, 127.228599155234, 114.671899456637, 104.902919782925, 131.50752149886, 111.332752619004, 123.081022003722, 85.0069945681138, 126.743843809543, 155.078710249098, 123.466793642697, 84.8771112718458, 154.450733812369, 153.871925790813, 118.710920670145, 138.494857487894, 116.601455513797, 161.76707834148, 94.7816042221848, 137.021083326209, 127.281948019121, 152.831941420303, 137.79117136848, 140.241277461583, 95.5702973486416, 117.550498111029, 122.964364881778, 119.560833855964, 152.385154964441, 136.924571556841, 118.981617606739, 124.281341715437, 108.940747319586, 164.662613533593, 108.637677926698, 112.100655497831, 144.800465050833, 138.893416888595, 139.996248907578, 110.871180042975, 133.666668000479, 154.489631725311, 117.365795128558, 140.035247705515, 105.012995693447, 122.003332333689, 143.799138926823, 116.664709332091, 129.872300746247, 147.029192742828, 141.246983326215, 125.571560856738, 154.09280414099, 112.670346909184, 127.474449341172, 149.507524588164, 118.52825584569, 128.266812046726, 123.850262191474, 128.932896481921, 151.820110453918, 120.101352223251, 138.146656363303, 121.252280545022, 110.504240623597, 123.324953570953, 136.78641187344, 121.293118769672, 132.113828436406, 147.81036507946, 171.223957032545, 113.835067897644, 146.249925383366, 153.738115470778, 122.385360325411, 100.443044281819, 123.928930220529, 122.896211179225, 146.482128538275, 139.905728021463, 136.558607628756, 160.014487537897, 134.950581146033, 126.597979999192, 139.393080065301, 142.895287187778, 148.1078869864, 154.150933029495, 132.561719746996, 114.562696769549, 125.07017763951, 139.882482884968, 125.445431258498, 146.954665353134, 138.406113681329, 134.648645244517, 136.019145899786, 143.8486984431, 124.944766233689, 141.877281327558, 144.263943898574, 132.980217426429, 160.124335587494, 152.566628368914, 154.787723745347, 139.426769786421, 141.114076929185, 124.10563594938, 113.539350889391, 116.281988979847, 133.790320851936, 143.595863390126, 139.221495131099, 128.5482715079, 112.053230761904, 132.476105094974, 126.79956295233, 138.277647680731, 152.766949988414, 131.716365973251, 144.219022981547, 145.481385561577, 141.097565410567, 122.674100733341, 131.392695879723, 110.228824119395, 109.412401075321, 112.26884411525, 138.094161307703, 154.679100276061, 97.157457990919, 97.328036042782, 152.841431880328, 126.666771015955, 134.549098579753, 112.935782987396, 113.112712366861, 120.881543355918, 124.466736003696, 128.202268149621, 109.270019296697, 127.939238957423, 119.358565966713, 142.447707253902, 146.805991344368, 148.009043527698, 129.558263225943, 139.778316071682, 146.697366852649, 143.803893401484, 140.451343919727, 106.741268002363, 145.726224271406, 136.637022117524, 102.2201165897, 100.059561090171, 105.98279547484, 135.692235005421, 163.657367163291, 108.739269118874, 110.607041944671, 114.722783127987, 130.013455134208, 87.2553798186491, 115.6161463015, 130.905095667002, 113.812074692929, 132.557886271596, 126.359250551774, 101.354323377719, 141.29887251609, 123.802238933111, 128.169281320896, 133.327392096564, 156.369584922259, 138.017848191262, 119.248282812123, 123.187048638734, 111.864316445752, 168.360421764926, 162.013336803818, 146.312597783445, 98.8722466216292, 115.098462154563, 145.574112225309, 144.867028392119, 138.008649570659, 158.680008512982, 118.266269242395, 116.178275492787, 133.160398396353, 133.786701246442, 146.744035351756, 141.262273414293, 103.802852753787, 133.616404814919, 134.494456353037, 137.838529406785, 134.562007558506, 99.0814433711188, 106.126824470625, 118.048051654949, 96.8157018533364, 138.840956887979, 111.699408817788, 136.257707431858, 100.408214159588, 127.988152243018, 137.832864600945, 134.462111846904, 134.390820448553, 149.264994332181, 136.550972638101, 139.306471574411, 132.53797976646, 151.855303399226, 151.337442016991, 111.333376156062, 132.7683796151, 162.096924033587, 156.207572672259, 128.0209216031, 117.826542424157, 158.368024282197, 100.724111670529, 106.552110110782, 123.709080340687, 133.454725522692, 123.244329724769, 151.757808622693, 132.186431688514, 109.272548663967, 121.994981047411, 129.072403698164, 163.876979299457, 138.714793968372, 135.05763252892, 144.440275497909, 116.311674722654, 147.320991057023, 136.881732919779, 113.699985202429, 135.112638386684, 150.20626825185, 144.864949603562, 132.926458657933, 145.769038789811, 143.0803476758, 133.594084868732, 122.312803870531, 160.472637476342, 102.250023262814, 112.698686487785, 107.938946395469, 117.872272658802, 123.404609638176, 157.863961585371, 136.716052868262, 127.595625155903, 153.186309274904, 135.044684227076, 131.352071368742, 121.862157105355, 129.449026801055, 111.030568129747, 128.128460497854, 144.904620422313, 156.085565877047, 108.415833930515, 106.803697813838, 149.535701734277, 97.0666522918735, 113.059543473005, 158.892054853216, 127.280844854426, 128.229272291795, 142.233456222558, 107.673914287763, 133.310745064576, 128.592842032956, 138.879246777001, 97.6657824351619, 109.99724902403, 115.069618721894, 126.10938518212, 120.248921358232, 150.809538518324, 132.441336524092, 114.589449988259, 140.002936442399, 110.02376544237, 131.994819883111, 122.315697279756, 140.331590053132, 139.776686662859, 148.185742048513, 130.387862227556, 128.829347193483, 145.825235572431, 112.435240569732, 120.835863637776, 131.761686452812, 146.265208819239, 115.495070344991, 131.259203830262, 128.416353081607, 160.156273128989, 150.489473108085, 127.243416603537, 142.345731593754, 121.07768960731, 127.04455431721, 116.973563448908, 133.450723448043, 118.533412450791, 122.18570927389, 134.55406137233, 133.121511384186, 129.041052772359, 132.13254042997, 114.996383063912, 139.834363165821, 147.475605178016, 116.416378399127, 134.983389055917, 123.932634094431, 141.733022944892, 118.086822572589, 125.13314686754, 121.544747874975, 149.793447001314, 113.552799461259, 121.818546870857, 124.873170881471, 126.913885252769, 120.263268463675, 137.926004947826, 156.465608914441, 135.624020295181, 118.340804235679, 121.051129139448, 153.748441922385, 125.721067206341, 139.92237432108, 113.442742043525, 131.213085478921, 138.491679995266, 106.497076696904, 117.520518943625, 158.781579526804, 142.821832388837, 122.461405409512, 148.031735577033, 155.348870648155, 126.545080318342, 99.3442429460553, 129.327956286817, 146.901835529167, 139.941014238341, 129.190726061436, 101.805750057584, 140.066524500983, 149.356718746282, 138.525620729674, 142.307232077507, 154.494063699151, 139.937625886191, 136.530809535283, 139.943857194891, 148.435501672481, 141.724274176874, 158.776382840028, 159.508122641081, 127.153601200599, 133.023639280354, 121.148263765459, 137.259301198386, 103.181155699695, 126.793253820391, 130.472490587987, 121.138216128613, 144.402599061504, 132.825923578717, 131.103065196873, 119.463521404004, 125.549612118326, 145.134773297533, 149.941693182274, 110.781738534381, 131.758835590585, 128.21424508166, 134.07145325348, 144.312318969868, 100.743660198285, 111.085593839264, 128.332046842146, 132.608564155284, 146.034990542664, 146.485392540462, 128.94956898941, 157.371149727715, 138.221559883493, 128.771903493666, 156.019825826064, 136.660813906514, 103.581257003728, 140.321504797129, 126.852002715914, 121.752802522656, 122.765364319775, 139.765611870443, 167.912506286972, 146.478631700563, 81.7606118838674, 124.194853388258, 142.086277415688, 152.228769382918, 111.09976922432, 113.276928208466, 163.270981602989, 146.687395187335, 115.328879894621, 165.5199617651, 151.225061990036, 133.977390257752, 116.563973727979, 151.723843371738, 147.5161200743, 124.832887993894, 137.815205502708, 137.518782390149, 126.131760402633, 130.562038620712, 107.176827483546, 189.594137024545, 89.0935600640108, 114.996582330466, 142.014864866451, 134.049958008863, 137.71308955966, 125.714644706676, 115.314984232996, 117.692467919998, 162.564975646533, 105.405372328568, 140.725341918427, 122.701622058994, 146.233560323459, 105.853596331599, 126.765520168819, 144.878349489119, 116.918316308909, 134.138951777484, 131.035764720127, 115.062549453665, 145.622369563312, 118.368473307646, 141.098830622268, 112.15754573723, 135.625565540295, 133.537533531226, 153.110416211714, 138.558209881483, 125.454707239311, 135.689313763976, 108.346338996316, 131.850896303474, 160.927291482688, 145.050226682581, 121.45062963524, 142.030412325389, 104.158552565251, 145.384927029035, 144.11615460223, 124.942463793745, 129.80283724795, 156.030900501483, 121.907184903375, 149.970214113331, 144.314955937467, 115.397366756374, 110.740907087327, 108.886105267359, 143.902673789123, 135.364559855738, 99.6761938756346, 112.451632005945, 109.650648228609, 119.365735564929, 135.902271625334, 129.174033075715, 143.724735680861, 122.91544949827, 142.610460686621, 128.572481401416, 122.044824232801, 156.065165199589, 124.80449292205, 111.796877585851, 113.63651354532, 127.770646418473, 104.740004216386, 119.806365178767, 116.468350017575, 162.608102878743, 134.683428272815, 119.72092739938, 133.960914030445, 131.082158807039, 123.888451065216, 124.575414822816, 144.162169079209, 162.759305228034, 145.049164848484, 116.684488218305, 147.339715133119, 115.50198185805, 137.15557193961, 119.397747230156, 163.825861571551, 128.644094153282, 102.008131500775, 175.230833900316, 117.581324205291, 112.641669971969, 85.9701188488079, 126.13900087366, 125.224010126956, 118.72788254714, 121.255092336413, 126.884283769398, 130.097035964405, 132.652166305686, 142.984376509683, 136.815666648457, 129.086536128558, 115.543352320799, 114.863014172539, 163.605299502735, 112.702544945329, 166.278864402835, 142.718723945484, 138.885741340152, 155.088695879611, 147.2469486295, 119.167637005622, 172.256666661538, 152.662351095493, 136.295707129909, 124.347526172519, 137.90601101843, 125.758188936491, 139.642387186705, 111.764247095591, 132.524455067291, 117.074221499324, 121.196935286364, 139.532602313294, 110.678397091862, 120.489623513786, 146.264269465755, 123.341107721055, 103.4728679431, 108.799464380777, 106.289337339745, 132.685824454205, 158.76099127096, 130.273027530993, 103.497837855444, 125.852986960143, 133.907559551583, 125.012071675689, 100.568682771321, 131.091285171389, 131.594387874371, 160.503207136999, 157.160589951306, 130.24929757746, 127.918309590957, 158.087959222292, 120.511671937923, 115.648173172171, 101.842048842826, 102.739482807496, 153.828473191132, 135.515116015778, 124.462245459745, 130.348365400741, 138.508005921415, 141.690840449397, 143.897876626713, 116.125792225889, 128.755018479334, 124.045626069974, 132.350255401661, 104.483950345171, 147.455119124751, 125.281059818944, 123.365010008448, 112.205423207508, 120.078870373801, 109.70439587742, 123.001156756297, 124.522697074594, 105.762601188528, 128.482595908365, 156.84955825125, 141.908365129721, 146.069344132943, 111.139752505791, 146.659151473045, 123.602365095783, 157.311956448355, 132.189864268376, 138.459194598046, 120.05689863464, 122.722294380494, 147.147853879122, 80.2220695671324, 130.19508741796, 116.209442461436, 109.852220437628, 140.813887082045, 101.42535869243, 109.775861451117, 123.92255435075, 132.901588504505, 115.930878050816, 118.621544092406, 145.865663832805, 122.590144820652, 105.41527128971, 137.083663786951, 115.803292657822, 113.358837543638, 125.330120740234, 133.578523955999, 139.486757841969, 134.691639705486, 134.332333021259, 110.259007434635, 118.165227286341, 134.375814914756, 101.455839046294, 113.398972253108, 154.828167355672, 126.03577567148, 113.487257457554, 124.431070552952, 123.281599573088, 103.554715800341, 137.769871858706, 175.023250901437, 141.233772925333, 117.515823712884, 163.871420023908, 121.976584449652, 130.937620358288, 134.578688145441, 153.640134681711, 152.501309879452, 125.406712638777, 103.518679214948, 135.754029987509, 95.3770375769293, 92.5370765661851, 121.157115076395, 155.323232391731, 135.153260975993, 140.173296712594, 141.676159600813, 153.236771058336, 134.09932094121, 153.383046321251, 157.019372047062, 124.162012459289, 140.12390783715, 143.552612216957, 135.607744974749, 124.156337516583, 147.732801956267, 131.356452783496, 123.179041730026, 111.305476389158, 124.48196810181, 119.467950257511, 139.765790881527, 131.563092023014, 131.644353214839, 123.630033453405, 120.424963320342, 132.154538082301, 164.484357454798, 146.085259007764, 143.13228975287, 120.837553513561, 121.462752526807, 144.191569644175, 136.633705431012, 159.987214737449, 133.267255620353, 139.508088007767, 133.926666954659, 97.4745103655143, 141.619784189416, 129.307548389773, 112.943517566468, 136.236550623169, 125.508581273055, 124.219232538071, 119.071391308202, 130.213628530248, 123.444934641866, 161.978712820708, 115.244591931733, 169.696560312146, 124.777296948115, 117.619960122131, 135.982204429067, 136.092892200938, 137.272662466296, 151.2455266339, 124.63657018508, 125.461482508876, 137.308650536155, 101.236782773288, 156.173375183614, 149.408116874024, 156.939823692424, 108.432111718829, 146.940837965802, 109.498650824557, 125.612176811332, 127.576307588673, 162.677802416423, 138.634381145741, 117.958256060659, 119.923803189612, 112.967186919067, 154.611020499011, 145.449851561854, 114.252177439325, 127.49559113099, 121.996061494827, 130.627790170365, 92.6109737453528, 163.705985221965, 143.874224318977, 114.581792380915, 128.542331350018, 151.804943665642, 144.115822542087, 127.224377442046, 134.427319549106, 110.480209823462, 118.776190866944, 103.364471308721, 136.40907877641, 161.553948711986, 127.452481595229, 151.337106758045, 126.711531511075, 119.651037467677, 117.2070787772, 121.303066820979, 150.047382054028, 172.096981940921, 163.178411488025, 123.423424268384, 120.730592699152, 143.474322836624, 134.024728841392, 127.765301790642, 132.026013872967, 106.352768233333, 129.81753730461, 156.60410056776, 128.122393074502, 150.802915254088, 144.089776342319, 152.56275999713, 126.776182809084, 98.8490176679838, 117.934372650494, 113.79414521967, 146.961710258656, 130.791846112354, 139.878713025074, 132.519308560563, 116.722447825204, 136.721554403614, 111.308124229065, 128.41594627058, 119.092656366637, 144.101315581436, 134.650164400898, 130.812727976657, 134.703609504194, 130.479490909943, 91.3311323134689, 163.258459068067, 148.910411592168, 127.612178550039, 139.348491054105, 131.174191822224, 108.305330083639, 139.077732197232, 134.612467533898, 138.499238724191, 138.742360490527, 118.883040225258, 119.238870759253, 163.398156973599, 168.337193846073, 194.682759780664, 134.427078491952, 128.409590659719, 139.602609306974, 156.751193858778, 140.861456487481, 122.001331735422, 125.591409303928, 118.184003527375, 136.274257308114, 134.435670956452, 128.188982990559, 152.866990066079, 115.273740504822, 119.9915090997, 136.088317468669, 113.918710368518, 120.316718475728, 148.011037325562, 96.9489747886935, 128.116800830025, 143.472018812552, 129.773224115589, 118.760421116905, 146.666061413343, 131.866239341971, 139.019268832815, 144.856079694414, 139.3257426973, 155.186939307733, 142.098550845688, 126.006182664828, 122.336832594354, 144.458740048237, 137.826033374307, 145.542047039984, 137.780309658322, 138.578454671515, 130.502182883102, 160.637959425629, 95.744379884221, 133.769101516644, 145.424037925505, 111.798026457744, 125.111414944241, 111.496512223095, 107.223325866661, 121.584044927895, 124.66520452201, 148.619888344346, 134.630220802131, 129.570212185664, 143.652026659719, 113.516995542716, 131.161686415402, 137.08745357447, 103.666824811396, 144.23841461109, 114.114031665988, 145.251327788772, 151.51445019752, 125.772256774179, 117.660476454986, 161.734217534188, 157.886429153715, 135.913518594509, 133.25383060544, 133.397138108065, 152.854996079667, 108.30422787267, 155.872023796737, 120.048417230678, 123.267696669344, 135.129616293976, 138.485857924977, 130.644248869227, 131.949280120388, 144.603654443816, 149.189138893268, 131.247082772109, 136.277318446177, 130.092397271897, 129.517576297706, 126.987560523863, 136.191320114327, 134.959968030246, 149.145129459711, 121.094831379558, 112.321513576313, 149.700566595474, 146.67230774964, 135.846098044145, 128.851500231037, 137.3137367492, 123.327528880118, 123.73092163471, 126.631731648856, 135.582413652443, 128.662947124163, 94.0488806776717, 126.863810907417, 155.692212012131, 120.766342817098, 126.906236817346, 147.292005721652, 130.051759097769, 140.664983682414, 121.825650707494, 108.859407246012, 124.035928139972, 119.271888970278, 117.858113638997, 128.525334220387, 117.782370164654, 115.490553497848, 154.961522783957, 140.905029059697, 109.020939389925, 141.684808062303, 76.1851051912261, 110.462541699057, 122.536705957838, 120.412457075435, 137.17693996981, 127.011799236129, 149.261307153731, 132.551750785194, 91.8323810615596, 131.899271793449, 147.369323199349, 150.859491723437, 93.2322828410719, 124.893790079887, 155.873608114828, 140.598281361309, 136.728465418844, 158.299438336637, 127.796390417923, 143.817410217378, 123.76540695102, 128.069867609127, 108.30201613284, 120.523310365713, 146.099231141675, 136.526608425917, 135.321279465928, 146.320674765175, 167.226961782301, 116.790009286845, 120.988273972886, 119.70607758862, 147.006412908283, 152.405671552479, 166.236165849535, 119.00995006564, 129.980871410205, 170.308398272975, 150.353729482471, 159.672731768274, 147.962863579247, 121.202801901125, 120.456167315478, 149.671915013661, 155.551470046945, 137.752378377157, 124.514919811831, 130.919576603294, 139.270036329798, 112.463446780633, 123.142266362858, 137.161442720744, 127.142106420289, 159.627489917802, 117.955385627965, 123.247661587774, 124.226351697923, 101.099785804975, 97.422469863162, 132.502965800405, 118.846999719872, 105.668180263151, 165.538183883049, 119.797196660296, 126.55576536867, 108.493435389332, 121.993835797225, 116.420360552434, 137.441960325413, 153.444116126085, 135.780228298756, 106.778071582803, 131.697046644182, 137.775396198773, 150.398681500451, 127.496456958963, 119.355998648575, 166.90975746001, 131.705163010134, 133.136969858537, 152.386099713962, 106.561787230605, 123.55697028991, 132.199772063018, 83.1337410915342, 135.876751724429, 154.858968034624, 128.760733682801, 160.369856558233, 144.169700767617, 134.581096613728, 130.807255060184, 111.081851322373, 154.822177656059, 142.064100939601, 129.061179092994, 133.294232691886, 132.256078279767, 121.470965037755, 140.368402504957, 113.671418093351, 150.325838798241, 125.794514994254, 151.27232087556, 122.507644404409, 123.244695150531, 118.910895253226, 155.507846702908, 83.9028598877739, 146.073575377552, 132.815594963798, 161.766728542588, 109.158280776825, 135.441762293981, 122.949384711696, 188.098304205268, 115.080613509409, 142.106412734329, 122.59435819007, 138.30122810541, 151.958620459301, 111.489524963539, 132.170756781261, 133.1616748901, 144.659848161121, 155.981165024421, 138.301502739801, 149.442147831749, 167.616963029216, 107.565516415542, 98.7774282763123, 112.440812642006, 136.147232333469, 129.004523245403, 145.894595060815, 158.178325697243, 150.752135427074, 117.395824494969, 110.850970693824, 142.137233617826, 106.513086908137, 115.162672663748, 144.147088804849, 118.362833688403, 172.110219921886, 119.546032239285, 82.1391280557256, 136.347107745887, 160.094496477438, 110.690367886013, 135.574939393343, 117.587002276857, 160.523513846274, 114.604622662826, 114.352566133302, 142.92001245716, 114.278014332495, 151.211636982512, 144.561870219238, 139.73528729365, 142.030386884449, 134.823290681845, 136.547312347671, 101.793733325289, 108.954395127911, 170.957925801478, 116.556025602377, 146.373751633493, 122.21815745856, 124.193039122337, 108.022068592669, 145.132464062991, 127.674718700779, 136.734586767356, 145.573496447327, 134.547325042161, 119.505242245342, 131.441785269857, 117.463774136266, 116.307660855891, 134.929279655023, 124.055206664101, 130.209545769358, 140.729995143043, 147.466567620313, 100.902243983058, 134.536864701778, 117.767058401017, 134.428085209163, 122.664259722378, 119.160896697378, 126.693333611198, 133.646442696861, 112.658176196085, 121.369027961488, 135.768209376252, 128.253002525513, 146.826086795715, 104.743406409805, 107.902545482107, 131.175873250595, 92.0718102266163, 118.500880354532, 150.760193243044, 135.658288225544, 140.024932414359, 119.658787718957, 128.552171796485, 137.536978527098, 106.341883841146, 127.545414801232, 145.264129975402, 113.11471102331, 137.193859718737, 101.434954780372, 149.947613002781, 105.768670426165, 147.00571387481, 98.9893246784408, 126.831000557728, 123.311558938169, 99.9508108575934, 140.572358296004, 110.894882648692, 135.714170656393, 113.367019315029, 148.022788773886, 125.800636188805, 154.38152567533, 99.6688070357205, 122.668057097713, 129.647005022913, 81.9972677616603, 103.212336422537, 142.480355027772, 136.347608346209, 110.315192757631, 141.502364044483, 116.29825894667, 108.474713485871, 124.129728911461, 121.469707763033, 156.671631853648, 111.471029371862, 107.02439568375, 141.417901603061, 124.757360265653, 135.116017102409, 129.146974156607, 87.6903635515984, 128.54832346826, 137.366959749786, 143.128299799202, 138.547014704024, 133.368737252944, 126.380290539216, 128.729242107835, 152.708360218905, 159.155559249989, 127.230088949409, 127.429271883303, 147.502418905923, 124.590618255811, 154.121171097294, 151.840176914461, 110.241539431417, 115.675492289921, 141.809583355586, 142.779810639812, 142.980538383854, 157.139886364666, 150.670505435731, 125.978444296147, 101.138222660173, 135.801988902249, 139.402100149066, 128.56551596117, 133.99052452268, 122.70081902732, 138.604201401594, 131.760419170149, 130.605049351996, 110.339472402623, 128.114698206115, 117.339699251423, 134.126004746016, 133.241618378806, 149.484036064333, 157.567567340173, 138.096196817431, 152.506739490163, 148.214844151025, 109.56390756842, 135.762420805509, 166.935506271122, 155.639939680212, 130.793189036415, 121.811974332444, 113.759501528329, 167.78471717972, 138.703321064935, 143.282489255226, 106.357996075633, 140.852343587423, 135.042805126686, 121.048803449648, 118.08604438814, 113.909785004902, 142.895164728453, 131.036699563794, 91.4470792280557, 150.280960319847, 154.634382006729, 127.980089182623, 147.352337333964, 134.488987843125, 108.663479693023, 112.726123978465, 148.352144834315, 115.496197660751, 117.170065014364, 145.90817647638, 101.443715797169, 139.293709082204, 118.530008377827, 113.055997599123, 140.986789832061, 105.35531411195, 136.317038212985, 125.260346606315, 155.381614200968, 146.677815268923, 140.788464302917, 127.693515645687, 132.850885487604, 151.152288470606, 133.572497369665, 150.038088737532, 124.864220257629, 133.602433551169, 135.512067741267, 129.94587988209, 146.820356791122, 134.692118642783, 120.260370192554, 131.456937162373, 154.303574512981, 132.43970283311, 134.188909358558, 145.474812611838, 136.563534561159, 117.425883172581, 94.8618955968613, 155.630935931879, 152.488505812923, 138.508681486027, 118.840389235776, 165.423814096136, 125.812993168359, 104.016832231731, 107.059997857123, 114.885344801036, 155.364291541535, 137.150403054528, 90.035897673278, 114.799011761415, 164.60803362098, 107.310253480287, 105.465425968384, 141.50692888307, 125.392840095795, 103.420155700867, 146.331705454889, 150.310667430555, 158.149030871091, 147.840473834267, 152.81598229549, 110.35646918576, 145.615626990795, 163.424318444707, 124.333983694904, 136.543789597365, 108.951768131971, 113.18373688074, 113.152483131029, 137.437435230463, 94.6772195133643, 103.040865715676, 115.898193341982, 119.908358744, 133.439693999012, 114.969231471665, 130.053328811281, 147.805566153255, 135.297633923876, 128.970372964492, 146.645306168263, 115.144613780429, 126.575188740395, 139.125442670768, 157.607534409889, 135.435194526462, 134.077195772079, 127.527516642935, 120.299072868761, 122.73352771426, 150.097211486901, 125.351417745483, 141.740080595075, 127.782265115119, 141.95193843783, 128.993325961958, 133.45266948914, 134.131743061052, 124.382597629633, 127.061421644289, 140.423723486842, 132.167691682578, 95.5575069538675, 121.44174539131, 160.582599089249, 110.951430490652, 122.113714675679, 122.243069581084, 95.0539175734413, 124.898225344484, 167.02348952325, 98.4970199601153, 104.621410231443, 129.850279693373, 120.407211060574, 121.191715084339, 126.899759079423, 149.329972409205, 135.052900007659, 140.107901631469, 147.983805574004, 140.56659296678, 167.618283704671, 131.87668248682, 149.670029483778, 110.557338289455, 127.930316530475, 153.584516212595, 88.7849641451392, 111.548925361495, 134.492968241501, 130.38341199121, 178.542375595157, 100.716177853005, 153.610562146962, 154.49903105961, 124.842204644357, 167.941285401289, 133.834290587685, 141.685671822738, 123.637813536075, 117.473949383311, 100.286310239313, 139.695276298795, 148.681881842707, 137.809866577526, 106.16804793012, 141.300326984904, 108.799992757888, 128.183777272862, 133.169232941324, 149.168828979942, 128.463269492074, 148.789887777937, 138.214409891752, 147.614744300453, 131.474955327971, 141.341616305228, 121.233029211126, 126.717345735894, 114.048635854403, 132.38894388943, 117.427379872933, 138.249076592084, 133.625206712393, 141.498769454134, 105.638799894978, 114.182231480575, 142.70080500617, 151.674869288401, 112.194130352599, 133.565525829938, 127.420255923012, 145.849563353663, 110.168775121096, 140.938320457648, 104.925296663244, 140.389864101498, 130.978769657541, 153.874659660895, 144.809957217273, 161.322644611356, 139.888435927639, 95.9005478489103, 129.759145543543, 148.277451341715, 122.931668077508, 108.700622721003, 120.787428087102, 123.985807295161, 130.192284982643, 111.142476332304, 151.660004195167, 126.530411784413, 130.787860200249, 160.957109608983, 133.922125158596, 123.292326258829, 144.080899631575, 103.035169789943, 155.079161935568, 112.857022739848, 119.709225849632, 151.033095974373, 128.491610624008, 117.376667818374, 117.570219973669, 109.03739902543, 152.600066481442, 135.381264793695, 142.316513377115, 130.548529418057, 146.670744727777, 112.931150427407, 133.390477903057, 150.58507109993, 127.409716007668, 117.754642383299, 105.530416325037, 127.229458016861, 149.225003876623, 128.707146935223, 139.165333485216, 165.725992274093, 132.037964697661, 139.570096765864, 124.80854574625, 136.422643294503, 89.9856630311747, 124.508376314727, 135.354909472076, 104.634776946864, 144.341108439945, 136.110194310881, 142.136617880338, 141.872798932397, 123.34347995707, 145.204171544895, 132.481745243797, 116.506261195747, 167.296981997266, 150.584953386864, 132.372758553507, 147.504227710454, 147.723578773795, 137.903392898614, 144.318297373513, 80.42199354513, 103.504415269982, 139.718845197722, 98.9356442238955, 97.2166680297371, 129.001120705162, 128.211842171284, 127.61773560404, 137.234779582031, 136.305313054942, 159.488497163943, 130.721458872738, 146.464961274478, 112.557828297204, 110.578545656798, 131.441509594956, 126.850676833406, 120.832735799763, 116.724518269615, 152.399082284038, 139.332768009652, 113.00009742005, 107.58252002375, 142.579785873168, 125.58175320628, 105.174416834641, 105.322758971332, 152.108257459487, 138.399036101589, 167.888920241165, 126.151670245419, 128.177354965414, 129.2766107535, 127.292427214634, 146.2178897315, 120.119343320904, 102.669315129732, 128.717588925296, 100.522388362398, 138.646619631972, 158.20877125135, 133.649595468568, 150.441497224595, 103.17777467127, 154.09014499111, 149.704284903055, 130.017569742604, 130.700599914004, 121.811890457216, 129.359201986639, 113.742565177042, 113.490005633303, 123.968960541828, 106.361967871981, 143.632385642815, 134.134709576131, 121.578297762278, 129.476889659035, 122.580348463853, 128.241262549702, 126.734794316409, 121.330687325363, 126.317716623991, 150.358268880023, 138.767835299352, 114.110309689019, 125.07349055075, 123.081324986644, 138.485864797037, 152.309075859202, 165.15128358996, 120.391773527065, 132.257974764718, 116.664391458972, 134.416837042183, 103.931086743212, 155.022922490287, 142.713795229587, 140.901186243859, 96.8561118800202, 161.622900320156, 118.332905620958, 148.459154527718, 129.591914924789, 118.018544750372, 157.145059082961, 144.87660943945, 132.738115893403, 115.242344705686, 118.610325756435, 139.89961237726, 137.526660724885, 148.404738674188, 102.614321139269, 161.124191677028, 131.367389811819, 131.44593008519, 157.436678781333, 107.034725271191, 122.476255368832, 119.359880653283, 133.514152379424, 113.188432735503, 88.1987274097774, 119.63955203565, 115.966681039722, 126.489926582539, 95.899400751911, 127.548453450882, 141.820777729562, 133.174167927227, 110.20316156445, 135.123971284931, 124.137315965198, 156.798601303016, 127.16901765337, 117.787456909422, 100.636012248336, 125.461289522359, 127.044926171435, 143.735321185061, 140.485427622981, 132.672966672413, 125.574881808022, 126.530032157223, 122.895254756159, 108.438633734542, 110.90139262165, 116.973854555231, 121.518958508463, 110.638013763284, 127.963369704383, 104.885420383705, 125.626406109868, 137.085117657955, 160.778188323889, 144.452964994698, 103.289876513348, 123.477115325114, 129.256260647448, 148.983935689539, 105.512838785188, 159.997823066454, 155.003288165119, 132.173662900095, 143.93439749635, 139.987051013777, 161.072501429612, 118.590434641059, 130.027033059287, 141.9481993345, 117.395506794209, 92.9774117823515, 102.242989110715, 109.480299254012, 162.058403865902, 135.733110292807, 118.213826968171, 145.32465193364, 100.926817405827, 155.904331769714, 133.447707437189, 135.813490368472, 142.405347864189, 121.188735980801, 149.438738233376, 146.29354082097, 121.801701863386, 142.920140615199, 111.105763426423, 115.58756699046, 116.877141399234, 140.290213943689, 147.724529192749, 141.206608726217, 125.132186276705, 123.395315393776, 125.423696844232, 125.15423869262, 125.380247560687, 134.089641321087, 112.759640065717, 127.783875445364, 148.598075498396, 125.457855771675, 119.378217822831, 122.143359510997, 102.340203303008, 115.773503584868, 118.527252566559, 131.34956394014, 110.889743734144, 158.21544508171, 126.526599152229, 127.321429903911, 116.891994200526, 160.095433302951, 87.003392591633, 82.2011775454353, 117.664051247705, 116.638246791526, 127.970111320785, 124.519493798486, 128.160424444687, 128.111929703977, 117.639615117322, 112.421164413102, 169.782826749983, 131.759952385439, 131.452180394514, 123.261607902353, 116.633248838069, 123.002142319257, 139.731680316876, 114.99802790982, 128.577491568143, 133.237083889043, 107.817001424193, 149.78106381978, 136.523116697288, 126.691914724642, 155.763218769841, 113.822660110123, 130.849652396701, 102.608847509753, 130.861408173653, 133.747959359551, 123.355029901796, 137.01001140558, 88.741255929552, 107.43436983652, 115.499179230926, 121.935189962814, 130.543728950719, 120.613741209687, 137.526096496416, 114.912274886335, 129.409499298671, 148.628275305363, 159.479748220943, 137.5643549109, 165.112327145114, 137.04792709092, 115.93357033931, 159.203119386243, 138.524685971566, 133.860219320026, 149.255440426875, 134.602358909043, 134.420884018003, 141.426068900782, 149.252460496977, 128.969837297828, 163.992429268367, 127.3666384906, 107.135733199884, 143.113606362393, 130.219807990172, 124.402869643123, 112.499021668268, 118.52855548722, 101.697446012831, 158.791832267498, 121.026219926602, 146.266522167052, 167.453672920083, 137.229286135837, 127.938945708336, 147.912086996765, 140.715804881913, 134.33713025284, 100.480968228355, 131.589755807788, 120.272847829623, 110.483172841013, 129.3703679927, 121.446225289889, 151.354064556148, 112.625049127217, 102.873464266664, 124.1307236905, 153.0460451406, 158.543221999066, 135.233650710392, 120.874974945704, 142.556552466052, 132.701214991142, 102.881903016863, 138.856163173201, 126.52819433731, 125.035406325805, 108.755506644033, 120.996197354654, 138.423119456303, 116.611237634009, 161.861220997416, 147.08932354404, 146.51886340893, 135.335936931256, 144.246925386026, 149.28698713923, 141.659115361787, 109.142097224979, 153.403960790176, 130.700979794223, 124.515118727136, 117.794639980587, 126.576723690478, 151.651908088097, 129.495628834023, 135.247818123154, 147.753129477666, 153.293018159252, 151.244964929883, 116.122016587299, 117.529225947854, 112.877463707834, 115.660087352862, 126.294373881647, 136.479473506981, 117.24515554741, 126.473404934377, 106.124470165928, 123.262021039171, 133.156129291694, 133.23097562594, 160.169327559181, 127.576246930961, 119.415262733201, 126.422520538632, 140.720734094334, 128.014373019063, 156.284914324036, 134.304775668232, 159.235450610069, 146.182909090421, 147.894100262058, 147.887272416808, 128.177137408013, 134.806087331386, 138.800267896596, 130.862966848437, 106.36484282538, 117.439799579023, 140.745173879089, 144.830951770492, 125.156804457518, 136.194640211487, 96.0905726460137, 127.086564306266, 130.04523164099, 132.467442230177, 141.618450408011, 125.143999821499, 114.080948558109, 131.537886676323, 118.256214553067, 140.194605146856, 129.495668208953, 98.1229613457693, 134.101559672953, 115.019798039994, 128.084437490919, 97.6521494261011, 138.612389409823, 128.822126857461, 124.230816025952, 164.232874734232, 106.078599852701, 99.2821279552745, 128.470601487521, 130.207469637619, 114.440712808376, 129.628970413639, 117.467727461081, 119.449408101216, 123.539637199964, 118.578027078447, 139.701816844589, 121.036122067571, 122.127196874364, 129.752306595717, 118.393441632018, 140.376951888298, 99.6215021643031, 124.546074293874, 108.80197176524, 135.672904506034, 107.151765385005, 130.065161404554, 127.544349841721, 138.875921115405, 133.870905753958, 112.72611636218, 119.541518513716, 138.293619268931, 162.235165914691, 140.30140147508, 90.2431171316831, 140.911493989582, 134.493673501988, 109.458114377623, 138.572007808442, 111.57944285037, 140.804753291697, 125.234212401421, 121.432339509357, 130.526885398282, 135.927617764254, 138.576374847377, 144.646272505367, 125.513497385479, 136.477474392074, 140.040821711028, 144.255083854409, 115.450002989428, 120.257891379694, 118.263038209657, 129.430531885657, 136.735748239023, 101.511570364363, 110.016745563716, 113.74366663225, 154.906844976237, 150.786316079101, 127.905223303895, 141.428621822301, 148.500799720562, 106.662322552606, 135.206269726356, 157.992743723983, 133.285949519237, 100.820777751297, 141.088571709724, 139.037644188068, 148.128041814165, 99.5429206737352, 102.360500159455, 135.084594833941, 152.449627668865, 138.692421374422, 128.926775134271, 118.605762303196, 125.268831925211, 104.333190662479, 150.426146370775, 165.584695484506, 111.448004864175, 150.353585321545, 117.678789504802, 126.670734555983, 126.60975650629, 136.571551838926, 169.717308692923, 114.52035475296, 139.689309311937, 132.741676692815, 145.714836490144, 154.776033571525, 133.331084782564, 136.707370365092, 143.65142086438, 105.013631076614, 139.738565958138, 113.618519869705, 142.214583950844, 95.1278375941804, 110.829161112639, 120.733806027668, 149.078067556635, 154.990712282399, 126.388894133888, 101.565343084527, 130.442566139802, 112.968272848598, 147.169296913052, 139.34759678201, 126.299788983287, 137.031710647447, 132.458964999002, 100.528989190009, 143.84778225135, 111.571966550519, 112.308774562112, 125.317028216455, 129.336460694398, 147.922350916891, 131.660879077214, 154.420744839988, 116.642598954868, 135.204561973112, 133.363846258999, 139.901819603748, 111.556298548837, 135.072922702752, 132.641724120879, 137.314109821019, 134.30806207792, 147.865384948749, 95.4287614004154, 152.158451072899, 144.674990986124, 96.1274835896204, 135.42347158538, 127.405230628604, 134.73001842091, 136.517309713096, 137.753770847357, 148.364114752272, 149.806864767156, 154.520007861496, 153.990297161881, 144.707180335797, 158.267065568631, 120.345065547725, 131.495995393678, 95.4761123505933, 145.555532663672, 174.026479430732, 148.115277217378, 111.485450528687, 144.759148737442, 147.847627677702, 146.491363414927, 136.19034893508, 105.969956431047, 121.015566643999, 141.696298769976, 128.385598823155, 106.192627315807, 151.736995120865, 152.322321315631, 133.737930726373, 117.097727988848, 113.577418389238, 101.810457141079, 96.1665383827576, 116.152740531776, 107.014410249607, 142.922983978288, 145.365582955146, 137.53121103172, 157.591203151732, 154.557239704898, 162.145762563222, 113.891983790952, 124.894294323764, 168.046027050758, 119.674579365034, 107.979069636128, 150.293122569969, 141.258995805554, 100.108351574854, 112.15863271681, 149.598122712329, 133.064210248619, 148.220092414081, 138.330988048752, 109.858603699005, 100.720507167279, 127.174278708611, 142.909290203007, 154.643759082745, 148.784315841072, 152.22041373547, 150.509674984956, 132.422919989978, 100.352403984457, 133.285447933556, 130.011827851575, 145.873679892653, 110.597370643684, 132.266360048026, 124.957265899516, 118.324223794852, 108.16875444448, 140.187078991301, 115.382030618478, 133.029073312149, 117.875871471176, 134.479186852283, 128.279814258612, 148.370608592088, 131.580442647042, 122.055053076886, 155.759999022798, 116.06493669891, 127.69896178415, 153.644153995693, 103.499246800709, 112.02504641792, 121.307791004038, 127.051872078313, 142.941225302008, 111.951858687294, 108.653409068386, 120.977935262196, 131.875647026012, 122.799483351871, 132.442962396547, 138.511252363894, 161.31988123935, 135.110898623397, 154.576039390295, 140.324611711903, 119.251914504155, 118.48677635857, 79.7345046712788, 93.482508004294, 141.097909317205, 143.988697094346, 155.323316904706, 135.788580496518, 124.387292500138, 127.368054209498, 123.76232481344, 108.39556440052, 132.092404789734, 150.91328899925, 165.232032314144, 156.162983307361, 126.274272056202, 128.827662541391, 129.851121768849, 130.460605530723, 135.522494065246, 121.631998369491, 140.40455377698, 145.711855792935, 152.31629012934, 128.657787036356, 112.88590080465, 139.147989295299, 120.918605679853, 105.193495019788, 175.295533322828, 151.825526906362, 123.28110244773, 125.163405378527, 118.271868800686, 139.063642872701, 146.065107642387, 144.658003273847, 124.093190513274, 154.46263907507, 137.44533841277, 115.419476779157, 121.68262135154, 119.413465774697, 142.79985891538, 143.475436268956, 137.325749504368, 156.360255931011, 125.382969436832, 140.242015198502, 134.2539863339, 134.064533962863, 124.438647581821, 116.765565356129, 127.222047387794, 116.038842935658, 154.730350059627, 156.855094851662, 128.653044076876, 149.109608478856, 114.283394279073, 114.848789925097, 132.124885593769, 145.394697392701, 142.556662248058, 157.388392304742, 141.311225982055, 130.050923567895, 117.960952327536, 136.963307542036, 133.886316384038, 141.928356272127, 147.83860038241, 119.64219676036, 127.258907796172, 124.207031228964, 141.823091733739, 127.401759127873, 117.85736807877, 151.011510072658, 154.051530491306, 125.854958535628, 123.423296671523, 100.487914798186, 112.345379635986, 152.017803419329, 127.345037494432, 124.049512547875, 110.566874572725, 171.380702514518, 121.611614063247, 169.641872001646, 171.402346677806, 132.911943218523, 101.204284398754, 133.900839861533, 133.270908727734, 144.735880741697, 111.888833990937, 108.67493654626, 109.092022529725, 122.261013493424, 117.05652021472, 110.403725097195, 103.596428935531, 125.471334233349, 139.801624336289, 124.836897997707, 94.2715990855385, 133.210120253403, 149.237425342507, 125.435900553005, 123.142032369187, 124.531256782296, 140.823290063739, 120.587804337037, 134.850017734338, 118.342884220951, 103.910456048917, 104.516496629923, 116.280147941483, 119.391537779828, 102.018547363498, 125.641831856115, 138.027168723731, 111.790199387142, 131.219962196769, 126.458897897655, 128.426370196039, 109.818825469545, 148.149822129021, 135.216001064009, 100.17737149736, 167.416688041499, 140.083551338789, 139.749518316571, 165.75306701048, 129.608367843694, 100.669824061134, 148.849920719236, 146.063326768153, 132.148172819584, 141.601523867028, 101.499580908967, 147.507733326289, 141.10877303444, 141.071181866438, 128.412517776665, 136.878898456743, 122.208892072891, 117.649144676857, 132.192127291398, 104.44479130834, 117.488773312189, 130.894373255856, 114.831489851063, 123.284271659795, 128.688400594922, 128.004766061101, 147.818626451378, 139.776552107963, 131.364881959982, 144.379644839953, 97.6572298592926, 123.401262596403, 132.975257593048, 117.221369908979, 152.337865614901, 144.344946427496, 167.277666897542, 117.127956783496, 133.533270510228, 130.023486785613, 129.987976710021, 139.142115907563, 134.326291657534, 161.212005329365, 169.48700567462, 112.81119410062, 148.40873927899, 113.658449724072, 130.426502255581, 130.221658473435, 140.815778125558, 111.397719637648, 161.24459476583, 157.141130431838, 121.923140585497, 152.889216513711, 127.258128001193, 131.655960017772, 129.460816485195, 133.603647599115, 152.005225009745, 129.163792850175, 128.837523276004, 141.441547961794, 138.234004070378, 131.019759236066, 127.035928844878, 145.01657746846, 147.602907035124, 133.080451585291, 140.06244347996, 121.448000496326, 111.79876662132, 154.529685207003, 138.171673933803, 131.4689393437, 105.812410502742, 116.813990570179, 107.835424219699, 154.415023448873, 115.032145160149, 163.045174890773, 116.358432141336, 128.554713263026, 124.515416599498, 153.439929136162, 128.974718251834, 110.836807540608, 153.840865966941, 117.424329937487, 146.6138909897, 139.150404860717, 121.642948495555, 155.83136746721, 133.070336367144, 114.124315503508, 157.423270005111, 123.08452574213, 138.589018968803, 143.824080981439, 138.5035516463, 159.067252551898, 119.414774369784, 117.067562565672, 148.355242225321, 108.798207617253, 115.393455882576, 132.352824700376, 135.232231759081, 131.861128536772, 124.580379421174, 152.626945976456, 107.18947952358, 119.977594518216, 122.957349988276, 156.58701061814, 142.659057661293, 129.893845194385, 144.518360575588, 91.5717496333406, 99.8750382730581, 98.7252435701825, 147.474261832455, 129.150193887281, 136.431978977112, 108.276441228483, 146.230626492931, 146.159890367675, 151.681419413785, 111.062649791168, 123.598958529585, 127.168083387858, 118.422286947886, 152.84954614584, 121.702310684151, 129.378362471935, 137.508600511634, 144.792561806713, 126.633149594055, 139.204791052193, 133.205829045855, 147.597149850041, 126.700960869197, 135.284492989049, 113.571722785888, 126.14833953132, 129.673114724086, 136.034521057891, 158.996051373474, 136.675219326988, 128.771368971167, 131.740020237041, 126.215267607598, 135.225966132142, 123.257744308385, 140.01191957703, 149.277759575308, 123.330877956829, 143.762286190512, 166.849717277379, 153.577900137185, 146.314573488811, 137.602997848352, 130.909494810857, 106.964214765096, 134.576386126972, 116.87163675875, 122.824963816353, 134.249107232867, 145.573392103973, 129.32313116133, 153.238811082055, 124.208075769863, 141.528132857432, 161.403390986588, 130.227762171465, 133.049195834113, 127.675239987313, 177.169831642387, 136.007454553119, 146.231513755955, 135.429806438769, 123.551820407835, 140.51780707082, 148.515104669336, 143.472622714368, 125.58236253003, 139.933343463288, 114.007384951896, 123.368665658605, 158.61920527995, 126.536748506237, 112.37215721129, 164.356805642501, 109.985672592329, 119.244602686263, 107.040022314119, 122.088663478542, 132.943936867126, 95.6696625732571, 150.303687833147, 108.544536279644, 144.286180133688, 146.727892718061, 135.986164479031, 143.192263580558, 130.753825873119, 114.979823929298, 127.787596386767, 139.62282756212, 115.034399228848, 138.827457722472, 145.746472997771, 145.773403193085, 136.772052908499, 122.752756154148, 127.00021443584, 144.177632327498, 108.839442064394, 139.85469186094, 113.974239695826, 88.7427141196026, 133.618304684435, 129.00920184609, 139.360797092392, 124.927405549838, 152.734824880269, 109.875125641746, 114.606578843358, 132.104662398048, 146.034476169779, 130.705888685888, 116.933632077184, 124.929462168665, 150.889051144924, 118.466132256174, 150.699936443132, 140.499928527409, 147.08400782006, 115.080015140619, 144.408857035616, 120.090557993798, 150.438063533271, 170.397715174272, 109.689558968321, 152.453371366468, 128.731353098558, 117.746394270783, 100.313286141848, 123.933634005678, 161.275092645081, 159.513943795945, 154.068733432294, 121.449185808443, 123.992792597679, 141.491371440209, 113.196388851263, 143.550617795112, 134.893022508216, 129.676173788779, 128.154844749177, 133.939295763644, 143.627959840935, 136.058658431967, 107.45866677319, 105.175594063844, 126.540554299174, 160.800744293041, 144.239351609699, 143.251863126742, 133.233975214278, 140.48732626241, 139.334350966912, 135.066646186457, 162.284682477639, 149.571809584461, 109.18029437885, 118.581258554877, 116.968082001489, 155.750073705104, 130.53505816641, 130.689943111586, 142.51710416908, 158.084710924752, 134.440623457315, 134.126999293558, 90.4044697232059, 131.4958329906, 129.888714669124, 121.793973994499, 132.558627864382, 100.680772802649, 144.933089774396, 96.1859510461992, 100.782371663298, 127.620684882565, 145.882273601304, 139.022603976499, 129.69169880588, 117.715600720422, 121.124194059201, 134.273813433929, 148.900145607947, 141.588522920634, 115.220707290894, 125.158061879725, 107.958034447052, 152.946921890681, 166.40964824997, 126.355051686822, 107.58423356016, 134.282624665367, 147.299269190413, 149.404415345559, 127.821702103831, 144.892534794299, 133.382835689245, 154.468140876772, 97.2295671482284, 131.127995389212, 120.06612221488, 157.756332525166, 149.912981231554, 151.663946086557, 127.390292101651, 149.446186614288, 133.331190044658, 148.804547948174, 132.591978613734, 132.323567042676, 142.271418990226, 174.170745067115, 119.568478850331, 113.143397014257, 149.105748879468, 131.438149999589, 126.292370014605, 141.223887949557, 159.948024240588, 117.654142235416, 142.638189452677, 133.86794364508, 132.520264203171, 119.350500474007, 123.580264979814, 129.050196664376, 130.522426503688, 117.901365940537, 123.750818547021, 127.662445329156, 119.585786511693, 119.331296495907, 124.433006924987, 134.581095703676, 132.157739050474, 119.002256325647, 150.093855288006, 159.357783780115, 136.388791421098, 121.251491530185, 136.429164670128, 136.108379166071, 124.105893973494, 126.248974431485, 130.434562713502, 124.147802207555, 130.269541878195, 137.935563217473, 132.946104954793, 97.4943961518167, 131.082785351148, 135.46528953476, 155.821144189378, 136.818608758925, 125.628901879683, 107.205603533904, 126.493617729227, 117.645988195374, 153.129439344386, 157.355036434097, 125.128719054818, 110.677585889837, 141.554523969894, 126.476027256554, 153.914779549027, 127.017017765813, 112.073625818835, 139.613160654618, 111.798956272718, 138.10214066371, 117.038132510765, 149.44576661231, 166.80529918206, 160.709762250321, 140.104533736742, 138.052940855535, 118.782918108166, 110.156864626238, 109.211569454713, 126.341933345449, 128.525878854092, 122.735902697443, 158.373803309957, 127.455866491905, 126.708023249769, 151.40562289199, 122.203448331441, 120.303544805396, 128.335547873822, 134.543954407815, 161.648255244899, 134.866635330537, 127.512454162328, 163.174900818947, 119.42698972105, 129.99798545724, 153.240530384282, 146.270404590659, 128.851648273595, 136.681544569087, 137.230585977899, 132.47306025516, 144.283871861364, 125.060008571598, 140.965883771454, 148.959227757896, 119.319952386672, 129.37005032655, 116.155205402287, 134.657864287431, 127.640603236215, 134.031729622827, 97.1619168047443, 123.311755369304, 116.088864542878, 123.708302427443, 96.9948529348416, 150.458875237723, 117.32999789778, 134.170588249506, 113.699466836897, 134.398198205706, 120.838772171695, 136.594379073363, 118.834037612081, 136.25996076548, 130.304269514729, 122.972241874857, 120.339293385582, 126.08676305301, 177.006757560248, 158.778576617953, 148.532098069299, 143.217522696774, 114.264335259578, 148.575886055334, 99.5513533661488, 118.441435218456, 111.959720073413, 150.855759377499, 132.820007726911, 110.143419184447, 120.214396370051, 124.109631065017, 142.456256359368, 131.643781896038, 156.097941065963, 143.880001921709, 139.655229984998, 134.170742337252, 128.065784449552, 138.488104247449, 160.817821255088, 134.936283264552, 166.193548297259, 149.513334048991, 118.744611422929, 159.469139170536, 133.184001516918, 117.603981861773, 140.746284162248, 117.448335174876, 140.869821137552, 132.279165739371, 134.704283197578, 92.3977703925655, 130.14246546944, 132.166119021021, 118.241781543881, 122.386478489042, 108.749625549928, 150.242476493409, 127.488906082037, 139.429649633943, 136.247332409028, 94.9199514350085, 131.312278320975, 133.047985166512, 133.0966061728, 163.335529234811, 140.078188316639, 163.439055892636, 128.329265125623, 141.410060566785, 140.365515126595, 120.233718535752, 128.566186984906, 127.997591515501, 152.737187951865, 117.828691059535, 138.767177564316, 122.747412081014, 145.333785672962, 123.58115357922, 155.371328401783, 127.954430315056, 95.1987547003646, 131.343799984945, 142.260312806367, 141.291494075099, 131.879878809733, 91.7289885703407, 130.683178338805, 140.455525095907, 83.8379539338694, 129.374656312678, 134.490276860492, 127.757793896318, 119.500319030769, 148.253430292376, 106.9905309538, 174.368694593188, 128.257108788103, 132.138554533575, 138.385379361289, 112.271343492849, 140.223293703519, 110.581559107419, 155.587769383745, 110.149773508678, 118.033538701545, 116.759314830647, 115.207246900979, 124.668702221198, 131.385651739259, 140.549179748762, 135.406521434061, 124.564255598698, 155.442691473227, 102.13525756196, 120.596476682652, 144.838578018695, 123.242534276411, 111.353451932587, 166.359929022617, 135.736292354067, 127.895869078044, 115.711053702422, 93.442718495948, 148.776469011957, 111.373756595381, 153.59621002659, 132.049038251748, 138.367779471616, 132.149993796696, 122.096964868591, 135.797529447442, 160.038628427655, 113.876975089502, 124.732502562931, 116.706503446348, 135.96834027531, 131.343074377704, 129.142171441234, 132.073123213859, 159.523337890435, 126.274498619326, 135.743928367549, 151.164342872472, 107.359198542163, 130.272236118171, 126.195207814824, 73.2289831589829, 121.910999164002, 129.868678525627, 157.37842069118, 94.6383762056009, 116.839734845954, 133.770120479337, 163.156104427357, 117.168728939554, 109.529705491433, 173.524730747594, 148.54690066244, 107.223719613344, 129.494219350845, 116.797045327328, 133.924250221149, 119.250122500311, 102.440965300177, 136.571998030215, 136.602618097917, 105.968458952035, 141.222614120518, 107.310222576013, 146.746145140178, 143.656299495243, 143.271439078357, 146.729507515403, 112.263487215485, 101.185928155085, 156.944248632587, 121.005192492872, 123.188222479122, 114.171514511776, 115.962988778293, 148.804983257117, 122.735981710315, 122.594458131648, 111.859858587246, 139.675410001585, 105.36179845499, 109.736880866765, 143.228513736227, 122.69886011652, 129.59749621887, 120.339635764457, 109.62796420978, 121.819226430253, 137.821961212233, 122.65912783818, 119.971631933347, 153.14834466047, 126.645493086978, 143.805712872068, 112.018466064988, 111.323769887848, 94.6041645591216, 143.740548782925, 133.911655988075, 95.9962766178169, 137.018329842053, 110.340100282868, 112.357535402337, 138.386668367869, 133.732459969468, 127.605009079624, 101.135672346191, 141.571539494244, 115.486975243357, 128.600534253963, 139.808018233236, 153.913542458068, 108.050590919528, 139.820158206672, 117.373749571956, 143.280054285637, 156.55534068526, 111.562837460504, 133.718863362351, 131.588311356555, 121.866869026183, 130.572792400029, 140.753754569635, 140.378137522965, 110.932195923451, 128.461293193332, 115.643099493679, 107.157541763465, 129.217422356698, 121.701597417271, 138.274842589001, 144.693067071372, 111.251443555572, 104.214280648209, 133.068405780479, 124.439598172694, 145.481874368704, 126.248987450819, 117.688116687836, 127.706468716162, 131.638762807482, 133.435294221729, 131.887419010748, 162.588608691985, 169.124758335169, 143.664444767343, 156.981438667826, 146.35041051018, 127.909173812706, 124.708068607816, 151.36205713882, 148.8782430638, 97.1773202889365, 128.946687295715, 126.368519933814, 133.420597039305, 127.395461383402, 139.261412894592, 148.534872571696, 117.179082700092, 142.096618257707, 132.475058154887, 144.245121016077, 145.795554675393, 117.573229072991, 135.145359472399, 121.351587942441, 138.817047900063, 120.322842758577, 125.85552651623, 146.342765913188, 166.550831435159, 118.949370286879, 108.959423832495, 142.167966943469, 151.86915891672, 152.763795649465, 152.059565415698, 130.351450071057, 125.053275249029, 128.860836849039, 140.502028455908, 109.692960621154, 153.225221196914, 136.140843501647, 109.20396307824, 133.372957260637, 149.146579398641, 116.373367051523, 146.617068192311, 145.53171138757, 130.870086358025, 174.261639140999, 98.5132550692492, 124.938066752048, 115.534826270603, 140.441708698673, 134.686130446887, 133.619682113172, 122.965026568272, 118.021577716943, 130.003084365788, 114.726432254197, 137.343872084273, 125.728612894358, 129.883859050507, 103.201996879183, 145.19973380043, 134.457970990745, 130.226417087516, 119.372183216135, 154.482243340542, 151.550683665409, 136.384620136628, 124.707608712793, 110.859037964599, 109.004738337142, 116.497655967972, 140.086917816415, 158.75487692671, 118.355512676442, 140.742803929751, 124.802217910525, 142.423134689779, 124.515525576546, 130.57007118762, 143.649067989913, 139.758409511564, 114.337669417637, 134.952150994988, 119.428599390635, 144.180058170015, 160.141234847042, 156.929422107589, 116.401980850911, 169.525688305358, 141.67491626784, 155.908798791668, 127.56501111392, 121.227228930073, 108.092338810316, 121.128117620175, 130.443595165145, 116.184238722592, 125.845468120116, 138.537245569282, 149.107731717615, 164.174041848548, 148.878384403293, 108.424069165156, 128.966332585758, 150.191296759244, 105.875103228308, 140.038393201905, 139.704472426904, 149.949635001816, 146.349255899904, 121.390550723222, 146.407260914001, 125.116486984761, 137.283147961329, 107.192885436251, 147.788519807858, 119.810253969898, 135.085105300921, 124.792116356186, 131.809067333128, 115.950788119969, 136.272334567912, 116.467847121263, 110.460994895205, 130.226209323064, 126.924442653389, 105.792073005554, 159.360533626638, 91.4476365937514, 117.810960073781, 158.56925865738, 146.473237450741, 119.23248195902, 92.9577279000023, 139.606493970724, 97.9493427518088, 127.148029943068, 147.515288706479, 161.436355452608, 145.319848445878, 144.651511462021, 133.473104633869, 152.329437688987, 122.486895636479, 115.645517366358, 165.74555413924, 118.847283104246, 114.525405493722, 119.88452710743, 99.851360904016, 144.739427742179, 143.460168069592, 165.997637428959, 123.374023485359, 136.717513275784, 113.298388639524, 118.444744281273, 123.64225693035, 134.388458450761, 138.471938270468, 112.562225437396, 134.120130957731, 135.75025896329, 125.884948332688, 131.906300970695, 129.549343906949, 139.728885969558, 107.572937959275, 151.429169081712, 133.054401979289, 135.717721044241, 140.388442735551, 141.186281543465, 128.723830372077, 134.780795751888, 133.506751277384, 117.216007267748, 114.414163518743, 159.03682168768, 132.553204815765, 150.631108927387, 119.062865974394, 120.973012000774, 172.127697019088, 125.900898748873, 120.35514032114, 158.063850087117, 146.010837748965, 100.881155381749, 143.002808880765, 110.408896450693, 140.509282795417, 148.79621574808, 134.388748377681, 113.812605483047, 147.873557074212, 136.914437216387, 115.011283868305, 112.511585382982, 111.073911667056, 142.647325468534, 139.949871393475, 106.75460029195, 145.57879251239, 135.343731229503, 117.549672224328, 142.60228187454, 138.381314302389, 123.442923441934, 129.501396370491, 149.779250283974, 109.324595239708, 148.862452877678, 129.636056475817, 129.85447116995, 130.470921680825, 148.439572082495, 126.073917993407, 120.800819871618, 123.480010791177, 122.147399202226, 132.792465408404, 111.421820802533, 122.914453841194, 155.231852660944, 155.771275406842, 122.904196629558, 118.874394970245, 118.578204335701, 100.478670273333, 165.450847198476, 118.282953678433, 139.932473159615, 103.52678706249, 160.545108947103, 123.257428704434, 119.220995372825, 135.520573282032, 139.597934002205, 149.287025941275, 132.14953349632, 127.831600801639, 111.474058180616, 117.194229225708, 138.541246703011, 120.126935351557, 117.949332387866, 129.02690458915, 149.257780688908, 118.959545330641, 136.087858373052, 148.07328315376, 109.415256005442, 136.138427728611, 124.337719107703, 88.1645377287023, 112.690503771108, 155.791879463861, 153.525487505561, 128.467212446882, 95.2641511352935, 125.688537366533, 118.663621683774, 140.967594393972, 141.830895564001, 118.83039244923, 145.84679277933, 161.620923885529, 101.676106114367, 113.374754835835, 145.34822631363, 103.570911128374, 142.854416316636, 114.811142264697, 120.123034877732, 138.474186185216, 140.532131502288, 116.728035310185, 130.241574168836, 109.646452269621, 173.901763463685, 127.604627757344, 158.049128328868, 106.114623286805, 167.811036953945, 112.226713896182, 143.922801281256, 123.412430884358, 116.447106917454, 151.489094059957, 124.776868310698, 135.842235841545, 116.969745332238, 114.266586192398, 119.557261090895, 153.868470203544, 149.78408087112, 120.540033722933, 133.517613772055, 130.911934418364, 113.49059491981, 121.682615292835, 130.420784963692, 107.874376903289, 121.27750120308, 139.086197831167, 151.564561528706, 137.000583000931, 153.913388550097, 145.271646801806, 134.423660639875, 138.457746127144, 136.801770959655, 109.384311845405, 128.238303651623, 109.63885718156, 111.519492863064, 156.498207417712, 112.614122112438, 114.946055224272, 170.217966402301, 131.257500465776, 138.018320673413, 138.858377336386, 130.313658553765, 146.861211681987, 148.460322620661, 128.737606833373, 109.02401549425, 129.648964386391, 160.170469466904, 94.1246743069826, 103.806840576538, 119.835299263251, 116.32671235183, 160.340008670136, 106.762959134196, 136.402202608392, 113.105579325542, 132.593342921331, 129.406906628039, 136.954984257218, 142.62214040304, 141.488995751188, 107.824516765039, 133.330686717064, 158.366917445143, 129.796090337688, 115.762788389341, 105.943570755098, 124.806184519756, 141.397547164838, 121.214359057302, 136.4974003439, 116.118061172622, 111.705299286369, 128.802584936094, 138.593619582442, 129.737990986984, 150.617420093073, 152.995760288833, 159.193860908679, 112.289748822186, 88.2234652811351, 123.314172386169, 140.459945519435, 131.773545000231, 154.383083257267, 136.942174268997, 143.830560276107, 148.171365576998, 155.405763929069, 123.238306712756, 142.440108266863, 126.722777285264, 141.917796774923, 126.127973674611, 125.92113528454, 113.508328013289, 128.995863916207, 166.588798316914, 135.866532101007, 122.783037968649, 136.357656616168, 141.37687993001, 131.821163382181, 143.800344308485, 109.184606718274, 160.385182277886, 133.67721104961, 117.709447408228, 149.149740182272, 150.169155173015, 117.36010731685, 104.035618202585, 151.101200531957, 134.431632780372, 146.784738141502, 120.820069366956, 133.777750063019, 136.718408187264, 106.188730373542, 139.129272531252, 121.229759875951, 86.9374470936062, 114.732595768212, 126.808592074388, 113.564316651154, 150.660326378317, 141.065550303674, 147.515771689235, 116.300046293443, 114.528689555392, 124.240013245673, 106.062622599614, 120.993547195127, 126.936961725163, 131.943031953774, 100.611078081265, 122.931810691328, 162.174571423432, 126.100539396826, 127.150120077857, 124.51043486233, 133.257828419657, 136.552340160718, 170.344948279834, 127.605427689525, 132.885202284404, 129.576799541065, 147.177094487878, 133.417988933163, 126.436452774886, 135.775386935016, 149.036910055742, 107.151245719935, 139.1242306242, 107.453885109292, 132.932611350276, 120.750653593613, 141.698112845636, 101.090427956211, 120.824899440799, 179.294716397486, 112.232380154357, 150.652378455945, 109.057523188174, 133.752262728369, 113.124732558039, 147.202310133264, 117.441380318396, 125.262114733037, 146.064623365204, 150.880412651573, 123.250190324427, 129.431990571189, 135.161576032345, 105.471237752577, 133.083821393475, 145.793909840757, 147.816332519289, 125.922878941668, 150.717321854306, 128.798134011226, 140.479195441508, 116.351615691866, 139.861022868598, 97.8709679476127, 119.822646417345, 96.096513784075, 126.348852460273, 137.655849147156, 122.55457876486, 109.543695751673, 136.814203259216, 153.501467403126, 121.133517364422, 130.029730925939, 156.477160474327, 96.6937679769556, 128.477532461433, 156.675315608859, 137.662387027666, 121.936139417387, 150.559250430479, 122.060037985964, 147.620661674368, 133.308800600824, 130.272272961769, 145.282174429193, 139.413100429197, 147.075484454584, 166.938199392845, 160.35626522953, 106.239660977947, 113.316540545006, 112.782643716264, 127.660780239345, 123.043258003203, 124.368770664823, 123.149946468018, 157.559759677611, 124.950344229349, 146.959645473707, 130.343466315064, 148.167703944322, 117.969656973993, 153.35180040747, 120.546539203144, 127.297032311203, 129.091354357288, 161.854254345626, 127.805516467485, 135.639285610594, 139.73488633128, 120.012878558158, 135.006825680997, 119.968027663575, 144.173426780032, 151.369544194248, 143.090531569417, 142.718851416262, 151.744112094315, 182.225768756812, 93.1632163550326, 150.914741200706, 139.688755398215, 140.899554192328, 156.681244422821, 118.252389232336, 153.320614678336, 118.391462589334, 150.629077751839, 172.518000443352, 125.859561415531, 113.811130877499, 117.843816099138, 135.094175322269, 133.14597849324, 131.894831073039, 108.890853684972, 148.079202297216, 116.175742251595, 102.603824390809, 125.33194203712, 129.294732717184, 91.3205406608109, 148.321096496224, 116.774367645828, 120.067771749162, 132.715423723643, 127.333286305154, 114.174633032371, 144.240624230267, 132.724272735973, 127.292512853923, 127.17637961777, 136.699431997048, 120.118267660031, 142.415725368353, 138.764590665949, 128.629710780759, 155.284463109093, 138.589753927704, 110.084476954485, 147.022036631248, 116.160603884162, 121.247462391874, 121.431301298129, 169.880164081608, 115.609778598671, 158.131557060723, 175.477175256291, 114.743035903667, 127.53250664514, 146.04866314615, 150.942103219537, 139.168599996336, 142.556277817802, 124.539189026501, 122.081099288815, 161.16901128978, 111.160685929613, 113.3388030026, 122.19182007888, 126.672538061148, 156.480231650345, 144.728450788156, 148.981844005757, 124.144428243315, 142.79869353821, 130.67134369012, 106.606356479774, 137.07036098676, 126.870458902452, 129.053590014451, 140.467695045944, 131.235847300309, 136.842357925865, 107.299197174696, 117.146287873147, 165.667491743774, 136.811236187373, 139.211958420432, 106.544237925955, 136.003377338409, 142.917461401514, 112.724599626107, 142.81561125949, 130.252291973016, 136.05323354417, 138.846106621457, 146.915950428677, 155.038707930925, 111.817946991513, 107.55808444005, 115.729275976054, 149.484499494835, 138.072982871112, 109.768668989251, 120.779769011899, 131.706525901652, 141.961286498144, 151.087883624384, 108.07635312022, 125.405040502058, 123.877711484769, 144.570028794987, 144.462330518001, 116.507983345093, 120.608783796572, 108.848405250024, 112.13459892617, 142.387570699277, 122.980472979383, 151.401867354956, 143.586309424672, 135.023324324423, 142.051324926724, 142.171731274075, 119.216673773854, 106.112278020309, 134.715450775296, 142.758928894567, 137.771634836176, 135.743563088421, 139.363214800933, 136.014263214575, 139.599975313004, 125.088649231808, 125.412910007879, 137.816912992353, 104.788169186965, 113.831092307039, 119.489102728077, 129.05347249285, 125.894772303293, 137.391803943483, 142.377544486569, 154.177670070237, 124.356346409362, 126.615987735913, 135.511045234514, 149.929793707042, 138.384614039541, 138.69782837112, 128.928996209174, 130.291734716864, 111.190589605734, 128.931401251304, 123.953690613064, 148.089967760114, 137.889011665203, 99.5408388177857, 112.854244394116, 129.747699320752, 137.027429975724, 149.003592277126, 151.355181689343, 112.947229034943, 125.473382064251, 130.753604663703, 143.17864620762, 111.682902026307, 137.079007054057, 128.680042855292, 152.397523883313, 150.143836280796, 133.951910871964, 128.675771166802, 115.606363483957, 132.280486596812, 149.640366780318, 127.696897286262, 146.376458688895, 142.883487090994, 134.773272473166, 133.797834315162, 101.990821845034, 140.335867901364, 143.733828104106, 137.120634056152, 139.766908135083, 134.55600576439, 130.658907410246, 121.267259072644, 153.455495494475, 127.43045520709, 129.365962207338, 93.4541684554544, 124.059575920742, 161.518186828553, 115.086761022457, 142.787486986687, 134.13074681551, 127.503640761889, 120.02561879074, 151.478666085397, 142.340395892968, 144.837841657674, 138.652362663417, 158.14586200097, 115.920878734037, 126.689891764253, 157.574047011621, 107.401472767404, 121.042194906428, 114.677801369848, 127.076546456684, 107.950231491082, 129.107077523468, 140.792520931551, 111.171710509206, 140.064032301592, 89.3992959835964, 140.010120851455, 125.590111267236, 149.918748755485, 134.051158350641, 121.868973681461, 130.799188841187, 140.941446045343, 106.176419656248, 161.177570827969, 138.247092600797, 138.577927004786, 111.282356721897, 132.597055831731, 168.697244120983, 122.15932121186, 145.762062111227, 137.18598268613, 121.70899294789, 113.867349055891, 128.738649066854, 142.645907547008, 171.17703639605, 115.294276566315, 114.722603623555, 127.26364339001, 119.788812500573, 115.855855310948, 123.278689107951, 125.53230539794, 158.313101667345, 140.397846982553, 123.542753626463, 113.449053925546, 126.100836921366, 144.369411091702, 144.444316581408, 119.981803647802, 145.045895944313, 97.797764111896, 115.57979239401, 110.22976152105, 101.08806428069, 137.817003169121, 149.487632951179, 103.062664653746, 166.098859870006, 124.587939231714, 170.27793578341, 138.507822689779, 156.885703323928, 102.53765853376, 139.508125114365, 113.093630273937, 136.501012487411, 121.684657204832, 145.658940133208, 124.08670051898, 123.498933414102, 120.579840820539, 143.25714471365, 144.014991029606, 138.168013760444, 120.800357906562, 141.902023848919, 123.791122269417, 109.208476694964, 131.361154585129, 148.041453594911, 159.661402790906, 142.132496579386, 125.83147658838, 162.274420158565, 122.01841323192, 147.501176585568, 125.007021836066, 159.098745476312, 129.847766267278, 107.137739363395, 130.865199919832, 134.406000765853, 123.672480158861, 127.745993923054, 110.378125175489, 143.852375393634, 123.042333793848, 123.051300678235, 102.525754704925, 126.791951881114, 125.187826627362, 138.457633732676, 121.174799325497, 149.278811104964, 128.924449229057, 121.650955511574, 135.838332578566, 132.337802572811, 111.916730228452, 136.71031716524, 147.1615636559, 139.098535352145, 129.363704446505, 121.470333637987, 122.638181787374, 150.231254077585, 132.866094205962, 135.187444310734, 157.867351209031, 139.749088482704, 136.060704746887, 132.395651496177, 152.39728887069, 137.895491391623, 155.615039336979, 134.952796160268, 158.491734739856, 165.891267386144, 127.241984290203, 131.361264055129, 116.189999335629, 128.961114847463, 143.900331946714, 141.214369447685, 161.862084290405, 126.573452312798, 122.701447610535, 129.849960156268, 169.071472002672, 151.660201875811, 135.099312755416, 127.939881458977, 126.900456425701, 155.580635167147, 140.159759907336, 138.411501908739, 133.641916111099, 111.553842619068, 138.744507316128, 114.705126862905, 122.477782750732, 110.56675480055, 118.704049132542, 143.624674187816, 132.905380445479, 123.87183075506, 145.408877729863, 128.152722664772, 142.278636715644, 149.013871345941, 164.282817718647, 120.247554088367, 97.9244423626566, 171.296379266859, 124.796963141247, 123.985960180062, 128.388011556457, 138.608961407101, 150.784955196907, 107.004029900213, 133.732118499631, 115.60104032275, 107.308988708788, 114.83279027172, 118.803882422515, 131.271168597857, 114.259383063633, 150.167882488641, 123.120804967033, 141.291097645129, 97.0838367673752, 141.88612037685, 108.178213516572, 146.245005359107, 139.174532513109, 117.95629091088, 123.679481989429, 142.88208969462, 119.841277364829, 141.809868577366, 125.432556066386, 138.420685616316, 121.181069439348, 136.239727471578, 95.0145500260247, 127.629384261019, 149.267421488272, 105.927584266783, 127.496638702855, 122.043973746854, 133.077724739855, 118.025140205677, 120.027479637536, 154.640524226783, 124.102244576329, 107.344585911191, 147.018873738631, 171.302988557467, 117.398394526424, 146.281051060557, 135.698949124487, 139.945995238067, 141.885659389927, 116.435218062761, 138.620809458495, 132.44763780957, 111.913911041617, 122.780789037251, 104.703370949137, 109.822160758099, 135.128394058484, 145.766877350274, 149.72854460697, 109.070259081576, 125.191130958054, 127.895706636657, 148.543124196975, 103.335292532237, 107.363360716982, 157.488356680497, 156.97518035913, 115.746831495717, 142.617492810527, 104.549408970136, 140.840977961007, 111.525035773382, 122.247123951996, 128.972262677505, 134.977342792834, 105.608796661924, 126.444257339895, 148.493565632088, 127.718113468412, 129.300934667575, 106.233359624119, 116.499343407828, 157.293234017915, 153.188544972448, 127.619894565838, 122.733098488179, 155.755499941952, 154.892138584276, 143.648851076945, 163.44848345362, 140.64793909021, 133.352180615876, 159.469854763969, 139.163278647847, 131.276835400109, 146.158529265958, 147.238506351975, 136.190663775981, 152.141871443423, 129.846380888162, 150.869028996957, 155.643645735572, 113.242434468797, 131.095840423363, 129.818538270213, 151.499612368605, 149.596722414599, 96.3564634553404, 131.143857591742, 117.579505890022, 113.616952798906, 153.50622140459, 110.097840373427, 148.596395452749, 132.41221103245, 106.686874711656, 113.134580151241, 106.843830597992, 128.582052589631, 138.244139110819, 123.942640650036, 128.110969145266, 132.109818535748, 112.485570893317, 158.251235598428, 113.511778634992, 129.16027209507, 116.913500949967, 115.210063307605, 118.413494386613, 155.403399595619, 158.844910405495, 117.972393499415, 122.251948637961, 143.090331564928, 109.256885026593, 130.902781653575, 110.877225616076, 145.135880681215, 113.501613426334, 162.353201339558, 139.198734383596, 127.400920807388, 104.948212560108, 131.86312977001, 111.203659852538, 95.91157183109, 126.701775023513, 139.246931332618, 134.228405902425, 117.297891539629, 151.229011773132, 139.270312664852, 117.933611369623, 132.671044176714, 135.451940071322, 111.627544265814, 137.144044524463, 127.945095721636, 155.439898136327, 142.093354856076, 144.76581456956, 128.433299242215, 136.043128338197, 127.761643233865, 104.594976964086, 97.7992954050526, 110.645410296132, 98.7484241521152, 143.423878776103, 143.906504244251, 119.015719110549, 120.532153640508, 129.234228679393, 101.508755418865, 117.11843209081, 133.129072534137, 130.03379611835, 109.578324279732, 130.460320614011, 119.232231156913, 150.163793025115, 124.923409226012, 123.512457210027, 126.51732891654, 147.310748486846, 117.74368425721, 103.466980208974, 117.324404065765, 131.028832241317, 154.708152174935, 118.830430773262, 124.832919911894, 139.378815302517, 136.350611473251, 131.231950777759, 111.856508430425, 139.906938699849, 131.295967179905, 149.107295393196, 133.835751796279, 140.698559310425, 143.445475513683, 114.188446030802, 156.267223496202, 142.954887821715, 118.182470233574, 130.930797250623, 139.105334030616, 147.289364925249, 123.732190350863, 162.825276118571, 127.108216058595, 135.643188646477, 129.645323264568, 131.278099012995, 148.996275658782, 140.390868361714, 115.070577328099, 147.730888202526, 147.346375463273, 112.350058461108, 160.86985239629, 155.92044999705, 138.958073428313, 123.08211482998, 125.522378583291, 145.997181622718, 112.494512772392, 152.050325300581, 116.168835577702, 105.258688461537, 75.5994648986575, 117.493451987263, 118.068466479918, 133.079739143125, 129.420172891855, 145.434423061294, 143.757442677087, 146.013984099761, 151.659127159899, 101.010677754599, 161.632980063213, 133.067684496704, 109.314635746144, 120.708894929898, 107.121329946261, 146.095880847575, 160.642419911543, 132.465133377558, 111.273895003673, 95.7431173899463, 113.807077191288, 107.663365429402, 114.056963574943, 108.721885924802, 106.862354135992, 123.044622972767, 132.768888187688, 140.497469964763, 142.985271809779, 107.810439845114, 108.698781471361, 124.391641981048, 116.827190434165, 141.496346910548, 110.195873818722, 157.545861916104, 137.699892579707, 127.024430487516, 135.255236368958, 136.108998915099, 127.741038660691, 120.936272999254, 138.001646608392, 135.92780031221, 124.325633763173, 116.604285933359, 137.394329459921, 139.628494939711, 104.808300311988, 114.591987725943, 112.200126589647, 148.851343491623, 130.210841541972, 130.311128209187, 138.44099879917, 148.577283694751, 108.370071389825, 154.963342622295, 123.948406570493, 128.44813892, 119.778656516626, 132.312923950079, 129.219466803854, 132.720562715971, 127.608172466457, 158.230022845969, 114.314400097904, 141.709472547484, 119.275481431186, 133.824298907747, 139.434386857294, 121.157723342752, 151.9799895711, 141.914634517683, 127.465012629699, 138.972359369971, 142.034320291107, 119.061707681978, 144.558399636395, 139.165620274234, 172.806022612523, 133.700289779842, 126.441818710081, 164.605270678837, 133.551456915132, 166.733002863311, 128.771344188732, 118.8935213713, 118.325818423753, 124.882582768708, 125.970667579606, 148.201375208239, 106.568744141352, 121.1970298565, 167.764807553573, 148.364444987351, 112.143449620973, 140.664182647461, 143.864226266204, 90.9804318599764, 161.773074040456, 146.203340851478, 163.469740973202, 137.429053801402, 108.274601771881, 121.063294386657, 150.076231780723, 148.904630377504, 158.643108013841, 124.979548029156, 121.541989244497, 127.716469782044, 121.246753103561, 127.608554229252, 128.956928698518, 151.083295316502, 121.245868864527, 127.459455591468, 132.666358004108, 161.783285574022, 120.83562675209, 116.994489805311, 132.879827863663, 117.40148161053, 142.242276888373, 160.180003554165, 136.339718138232, 128.516700174656, 118.820868734368, 128.760261297575, 126.909446192018, 111.28564692569, 119.491959923268, 112.706157156311, 151.499922621241, 124.101139079428, 136.060415182975, 112.093167333928, 123.877069458645, 132.967176378255, 153.731363108366, 137.410737948874, 148.33385893362, 139.555294839994, 150.097732665476, 141.665338608486, 163.109737554034, 142.139781121539, 130.903145703278, 137.068255235623, 132.335155814373, 127.692113025436, 113.314529361282, 140.146724998503, 140.33957853462, 125.735740839269, 151.836334183886, 98.9459921588321, 134.340966003319, 126.029135396876, 127.345307225464, 137.297809831024, 136.783052584044, 133.387769870777, 162.272817482078, 152.194032701321, 117.453349623925, 103.806219164363, 148.492281367707, 127.628993248045, 146.065611125811, 176.932233267249, 136.086128987289, 128.50489281109, 130.677223358022, 140.98573493503, 84.4023335018467, 139.268197330259, 143.14291115636, 158.199952795708, 147.869045401095, 119.837058785518, 124.483749972566, 124.459646792624, 138.858322732189, 148.245292449805, 137.471131676322, 145.33832819664, 150.814319804272, 98.1850427767898, 158.134816943499, 105.541687144034, 127.755008841518, 146.79674721477, 112.276394531392, 145.150004189769, 144.331817435765, 147.661754690186, 131.784715189069, 142.077218518249, 143.551299258487, 165.400174799201, 98.4009457469006, 152.787777064684, 110.27162799338, 129.15593030214, 131.467304807907, 114.062054808194, 122.721061891019, 135.34300617012, 160.55758585078, 140.828650481049, 127.650812762808, 161.198739074182, 158.952652697358, 122.091587277734, 159.737174364382, 101.118245693532, 145.497901655536, 128.84676875844, 121.204954281024, 133.014978787529, 147.194589478864, 117.898434681706, 132.244384342564, 135.120463542963, 130.939436413854, 139.70382785497, 113.148781136636, 151.265117523811, 112.541063224867, 157.344542062305, 121.190286857264, 130.101178840718, 139.472763248889, 174.985210280709, 143.375893157131, 127.369312883357, 117.545317484953, 152.34047940062, 124.324681841323, 130.344014188999, 144.115526334061, 129.432994335389, 128.065312526743, 135.084035836405, 138.827456754164, 132.060962957103, 116.805986750386, 119.463559769738, 128.897598605565, 105.659543870922, 138.093599706982, 116.354219746548, 105.310728422148, 95.3831025960946, 119.99464636121, 159.41310536408, 133.848094598275, 135.609150087532, 139.880251313645, 118.213425603378, 117.270392551653, 151.355289077969, 149.790769696813, 138.424755618686, 120.958894652676, 146.982801636174, 126.356986903066, 129.584216661197, 135.778599892483, 153.994197903102, 109.718303293792, 116.924903148251, 149.140177053256, 148.09074607444, 164.377500448447, 138.243405388402, 137.126602114985, 116.989243330825, 114.641640787665, 113.176986900215, 166.374426897553, 104.229655843011, 127.167163069792, 151.84421012394, 140.293415133467, 103.512057978376, 156.897869259848, 132.716178119195, 140.399639283426, 116.559853085607, 142.9298540631, 144.80068322419, 140.224077009212, 125.192924815732, 123.94443348236, 155.422969013591, 133.633949830987, 116.665451738706, 123.790857505417, 175.223664633116, 127.187375876343, 137.910380944647, 140.809455123857, 103.517649449824, 130.806644831479, 174.438765987582, 161.108624732829, 134.905165103903, 129.577672882833, 135.186941660593, 147.505183753394, 115.633819562161, 136.25168176956, 130.378994818387, 128.204355208974, 116.297319192278, 132.870063528513, 154.909171006373, 86.4002203143837, 141.710033417226, 137.368904375105, 107.150824697882, 120.92281392252, 113.528046463487, 129.61763413881, 109.450167372186, 137.758049296956, 102.74379485808, 147.891769633205, 152.405957251351, 120.818592752094, 136.578828012973, 121.707812525365, 137.168159509585, 131.449725548946, 149.617673677134, 127.043418568432, 142.285691522469, 136.655351669345, 159.082839675127, 141.42339922866, 122.281114895947, 128.269477408809, 127.334660135939, 115.776841771431, 124.9431974007, 105.371456798078, 150.076646970722, 113.017968238798, 156.917498251149, 127.551232026956, 137.852569640107, 156.493300681107, 130.536053640709, 121.622961272623, 134.393064070775, 132.008035721186, 111.634195373097, 164.184584067403, 134.652035416234, 129.666888179051, 120.93380851052, 157.681464846019, 170.168183290205, 143.732616807176, 139.03170987112, 125.486155997553, 163.30211598545, 143.863409732673, 119.078414790396, 136.310949309816, 139.206435138522, 152.000995248987, 164.451951553562, 101.318283770039, 135.103927684004, 81.5229633954608, 129.532047572881, 135.303726556483, 134.359384020312, 146.443532369146, 145.643268725353, 140.869802223713, 142.492895829609, 112.124574288989, 109.923438374468, 157.967236501101, 121.072820132119, 109.080026157547, 147.09348206332, 133.843560248649, 172.417155259119, 126.949065147073, 145.653488601981, 100.971707801068, 136.158147490622, 141.906004681261, 127.877105116433, 147.727212318747, 152.789746034371, 128.900752927839, 140.187203751359, 125.303862623727, 121.152044726751, 133.376389426316, 103.896559759868, 141.534445257421, 114.152380847028, 118.87767208318, 145.785564776774, 149.794668376652, 109.275112328133, 124.26058034967, 120.282011995813, 147.340057199874, 101.267832318239, 147.958136591389, 144.700351761552, 148.457290059915, 127.319956578126, 142.524049978139, 135.134043182865, 105.014870514682, 137.239970644529, 132.643408961597, 130.049629501865, 136.136631714237, 130.644898531777, 85.6398663579321, 144.834863619942, 142.14117577807, 101.974201173228, 153.252340602526, 160.658092400267, 101.574645709289, 124.501360271757, 126.837466512439, 136.637609771604, 122.425965330851, 124.94895577067, 118.536750145259, 124.896587369122, 122.616850061601, 105.589678338209, 125.109588970784, 115.546530981376, 131.335712618186, 109.908727395883, 161.935736824464, 126.816748843855, 137.064393005963, 119.611248553487, 149.135023016212, 124.02221853206, 136.335917065596, 158.730710662081, 143.763649912232, 129.325589305471, 147.002814704151, 113.924736775899, 137.52916410623, 133.970873903569, 132.781943396475, 141.020243908972, 95.6710465495175, 152.406167472306, 120.655023415589, 123.544231260937, 110.000526546889, 132.561140556062, 110.595938940018, 127.450845478497, 117.237951585044, 112.779151503968, 115.369551591118, 108.7634835411, 121.265105128166, 108.945004762638, 147.323298938243, 125.068352989715, 119.080752819464, 144.417039670213, 113.899401779155, 150.566257705311, 165.696085822584, 145.950014973089, 134.760303173263, 116.253356325084, 109.654661360042, 131.076411802217, 125.821390228485, 120.577967213445, 124.456197176172, 125.294590245351, 141.958081311242, 152.373158954839, 96.3449156634788, 152.376708716101, 141.376740864066, 139.853584343207, 119.744958231779, 146.515619689928, 111.064259285372, 150.883477656262, 138.301526793371, 162.703095165947, 144.255621051616, 136.759518570447, 115.511249024116, 136.984509521272, 142.026060213489, 125.027017764169, 128.174497816319, 148.076502299104, 128.152062381706, 113.391050650881, 92.1027775214596, 133.587547268766, 142.471865550872, 120.899900742515, 125.118722302629, 117.85956451447, 117.550354789918, 119.072275753258, 119.65358442839, 130.595278620971, 132.589613625023, 117.454042567259, 137.691585309086, 139.856150175326, 155.523033904938, 146.926229564676, 127.032534704006, 147.996118612089, 123.824832380713, 126.10032646796, 142.4030309863, 100.455288393737, 117.180999674971, 109.258913234839, 131.818318080051, 129.190238956879, 121.577163590136, 121.396769878394, 117.445472433038, 142.867449375025, 152.309292020446, 118.357586580364, 125.052942984181, 150.146184916794, 119.452514469341, 92.5338745847732, 128.414819115011, 100.052749536075, 150.270809054951, 145.420000690936, 145.912880065986, 134.123080334377, 143.376537029248, 129.648109167503, 119.387787796484, 144.487041613756, 144.860247578995, 131.983987872696, 137.489531363086, 131.614732864935, 130.189567963679, 164.8321549218, 141.427291639352, 144.125352656299, 159.97476219044, 136.91527182962, 107.524567453366, 118.807431764701, 137.712888820407, 124.706473489652, 123.21042412271, 137.778479147816, 138.286967489006, 123.965000626772, 120.245717847244, 120.117357167803, 131.426274567487, 177.72060087328, 99.7362938533301, 144.102713333794, 118.360757566587, 132.244426991374, 114.934974867664, 125.857349221026, 127.835094763364, 120.966790466892, 122.660860012741, 111.470547443211, 138.567670696245, 125.183380396387, 143.44753133412, 132.685127045084, 151.259256530324, 102.902251683734, 125.240266192744, 115.079074679022, 119.988304212053, 141.791046725703, 148.770288172494, 126.930403932473, 147.412529747164, 127.158133821584, 139.280270108295, 98.4879329047647, 146.232247974302, 141.980141998474, 135.828010436136, 148.61434885466, 145.933326552482, 150.612489777286, 129.821887358352, 137.737997261447, 128.676406456897, 167.937349610055, 122.698148607489, 135.557611069267, 140.58534324785, 115.626571375065, 114.022846468152, 144.862047645178, 140.483739042686, 121.73875352034, 169.341008643905, 140.027109508886, 136.480617133414, 134.368411587053, 144.442146670748, 134.826254694135, 107.158878744161, 102.271036354251, 130.446254883319, 127.353166646767, 115.270474226393, 144.869466767692, 131.277322657351, 175.677458650408, 133.362624050581, 98.7622527528174, 153.215306893889, 138.5737467142, 119.242154521188, 132.723648032675, 108.604925141565, 123.027838953054, 110.026140139679, 145.136668964916, 143.829952271837, 149.831000888808, 94.1522225370434, 130.384386989952, 145.322309182646, 132.662986509198, 159.147139733367, 121.987078187175, 148.49079186495, 137.772027184364, 110.065016117543, 157.164442173182, 120.089111355111, 146.788460354194, 126.237839623176, 106.943412740954, 115.20972148292, 125.292238890925, 142.989364239132, 108.139798804159, 172.616958614948, 109.778708544372, 111.561052956988, 126.112446883475, 135.028918707714, 106.975865375108, 112.733464468294, 140.945595991836, 146.46115516683, 159.997832134926, 113.288474900727, 115.701972624375, 155.073473851089, 120.623693436304, 131.618311321196, 149.221567043232, 142.612376856807, 150.337751951387, 133.708547951437, 128.389100849466, 122.37588774485, 138.903629295379, 156.529507628582, 126.722685574377, 134.921033452587, 158.262502376897, 157.267870290278, 130.888874786232, 129.379672210244, 137.243315156192, 125.302958785163, 118.915592641739, 140.093403612886, 143.016681614123, 146.471568126097, 130.696486221091, 144.663594392367, 143.599273875097, 138.976004954811, 126.512550626786, 110.037430833922, 147.164986223927, 116.11815609337, 113.135729301771, 125.347110069766, 132.554862999194, 139.738341851119, 128.248506068393, 120.026029225792, 145.461365742911, 135.524495706504, 115.640330621408, 133.108258844357, 99.844108821949, 139.0456812993, 121.201605382943, 118.413779086782, 107.814778058256, 118.890756591299, 135.556637175542, 107.843162128905, 154.613098736325, 126.454383005061, 135.085162182793, 139.525053024038, 123.188451554605, 142.338027616505, 124.719938028914, 118.090135641121, 150.273592293554, 125.349959259995, 158.18412383892, 135.33740817249, 116.029875418631, 126.956250816705, 148.194557412133, 109.345404496425, 121.457116892132, 118.952233672524, 140.482996729676, 136.551187811749, 148.762309480156, 104.818592574813, 148.672324948635, 142.074672687234, 117.734084581138, 114.492832088598, 131.579940743998, 114.822546495765, 143.19973052763, 119.215692034788, 136.128902698714, 131.046824309015, 141.970450264707, 120.348648681028, 122.17936186954, 155.242928999383, 122.593058690067, 142.886055038502, 140.021554616322, 157.631067387658, 110.427904372046, 143.000368028987, 127.126124475709, 136.581708521941, 131.450240265394, 145.054685003345, 155.43449648229, 132.937751504197, 140.871624824024, 135.626190865354, 138.45678707433, 133.246459690258, 144.258878295074, 102.362894539254, 126.612654395591, 145.900564358112, 144.102974779413, 140.492290660989, 143.215921103856, 118.215987366536, 141.519542681797, 116.440179931697, 139.524285609249, 142.415038366802, 135.333133305359, 132.4142662731, 148.582444325571, 135.68698529995, 110.118582737841, 140.905946932425, 123.180315309589, 111.688157354816, 122.62351458315, 112.990040828465, 127.943308291846, 131.530794948778, 114.351234075409, 109.892666755382]];
