# Supplementary material for: Hypothetical Outcome Plots Outperform Error Bars and Violin Plots for Inferences about Reliability of Variable Ordering
Source: PLoS One. 2015 Nov 16;10(11):e0142444. doi: 10.1371/journal.pone.0142444 (PMC4646698; doi:10.1371/journal.pone.0142444)
Supplement: S4 File — All experiment interface and visualization stimuli code is available as a zipped file. (ZIP) [file pone.0142444.s004.zip › experiment_code/data/one/75.csv]

	sample_num	task1	task2	task3	task4
1	1	673.436615489615	530.089869189089	341.769147490423	144.132529636912
2	2	670.268621603293	547.113514602924	348.745718074816	135.747582425292
3	3	668.368642913513	524.300304481852	337.777534122415	161.55696154358
4	4	677.719984256515	528.15349540777	343.592549697988	125.673514884206
5	5	675.423890088951	543.971977687107	346.484762296414	150.596597975465
6	6	674.968293287725	518.950314965149	342.02744828899	103.485395398954
7	7	673.151920579251	504.986628125809	346.790197725952	121.402260807669
8	8	677.981506229145	495.682574512499	341.913375820296	124.117316621972
9	9	670.567540266233	536.901294305801	342.781236582333	162.030638385745
10	10	671.698938961179	510.244759807122	346.484679830984	144.25470620475
11	11	674.82095521258	546.958422316864	343.008147493799	130.286498298641
12	12	670.426968422293	513.47917590795	348.169895970077	131.830334646944
13	13	679.139529967177	508.108219953448	345.025514926338	146.246990378283
14	14	672.332258832427	520.615112028432	348.373112876884	141.119371293741
15	15	670.758158775186	506.115977552732	347.197154931579	102.730485468129
16	16	672.586562792658	554.274575625256	342.329113335704	102.411296635456
17	17	667.264490215231	502.912701183781	346.774339935573	125.533351847483
18	18	675.631333107348	525.20824892339	342.916013479661	138.470660063772
19	19	671.788350099419	494.227639316365	341.485708146538	139.910315110255
20	20	671.822898317049	527.411211229097	345.183730130112	132.541600136816
21	21	672.892705035969	523.227411141779	339.820398380016	120.069093450425
22	22	668.60421470225	515.114576987231	341.789370132254	144.140744171763
23	23	672.923647808357	519.744873038026	339.163835914321	138.427526498212
24	24	670.447345479808	520.756814559907	346.067626488826	135.545654210354
25	25	676.720638650567	517.085404059132	342.134450643249	109.593576945441
26	26	674.156244892448	501.231781791514	347.03662976322	143.044840442216
27	27	669.651264713129	517.124195893856	345.185351248978	128.83168670295
28	28	670.299246031931	522.187472234035	343.014676264249	129.157612994364
29	29	675.540703079457	539.431665469602	342.789397993625	141.697470065878
30	30	674.354676847858	511.989284419668	344.285384365869	117.423695539627
31	31	675.022421165014	534.121814741503	343.220597842569	141.246416115859
32	32	668.534070246292	522.251791408756	340.887030113129	128.957871357769
33	33	674.447128412271	499.516542780133	343.529316496558	151.889955866576
34	34	672.322526699372	513.989684613719	343.26388557905	154.053179442585
35	35	671.292877867574	521.350031524512	342.586542091246	157.137107844922
36	36	669.413118103775	505.403927808902	342.833911964911	146.689909825107
37	37	673.181107847708	522.846198623849	345.483686793727	128.059753534326
38	38	668.204596874196	531.534039456012	344.956215576297	129.251423458012
39	39	665.828738652172	524.727580514084	346.854015134258	151.578668752204
40	40	670.692614169847	515.355846385864	347.259242994707	97.624508315666
41	41	671.421565398688	511.045555969081	345.552842074609	115.691931881
42	42	665.693376294518	532.169467130512	340.87681181348	124.99271883571
43	43	673.41262901675	514.503973279379	343.637909954265	128.980681311597
44	44	673.658186401833	508.198117090393	340.948432686075	125.864114873933
45	45	675.271748438756	536.378793857493	344.4925040414	125.339150020487
46	46	668.956832213217	539.217224665235	342.384588465175	123.166922513385
47	47	671.74552824587	517.788733420503	345.915382457572	111.842901486464
48	48	671.493488581705	524.67992927539	342.397110539938	118.544298735942
49	49	668.319264919379	494.082324159892	338.565294515784	104.340176081651
50	50	670.79279520512	531.56918058481	340.932767296305	118.354194156722
51	51	668.672747172223	504.100496997874	345.086312004574	121.161268739988
52	52	676.689851616333	543.832555517238	343.102736725669	125.723668766065
53	53	667.918452071695	544.321803396854	345.615130453032	149.617163177079
54	54	675.298244216546	510.739006380533	342.962368815593	141.728994021644
55	55	673.11329426035	518.254388208679	341.942701252781	118.552658273059
56	56	673.674884760076	526.883270934633	345.105788446319	140.180773592853
57	57	670.401235817522	534.638526669827	339.814977087117	137.113751921166
58	58	668.026448062157	523.742835051855	346.584189319818	140.814416115953
59	59	675.601088193786	516.572701645775	342.863232905448	125.650117566027
60	60	668.907711428585	498.726816406317	343.832791557739	141.388888862551
61	61	672.365453077163	522.867557085237	342.019225010396	138.472259668337
62	62	670.924264906083	495.527452319109	342.307029240023	122.957341064887
63	63	666.272325021706	564.107707975743	351.197984153573	153.869845054163
64	64	672.747362262263	523.309048153439	348.897578158108	113.580721096474
65	65	674.608908452408	558.179828242561	344.160809473591	143.702652930022
66	66	674.59657835072	497.677507444381	344.681648992081	117.242567456719
67	67	672.87017540753	490.987768865814	346.102243752913	107.142715599907
68	68	672.093744220001	543.12041476851	346.900542003765	139.36870108706
69	69	671.387037928458	522.555884249688	346.626368402519	114.006613726166
70	70	669.525888734438	532.501412897518	339.577209517244	108.700812981044
71	71	669.97445504779	544.327496560524	345.113900812045	138.515358785574
72	72	669.042300126692	535.217293759242	343.005621379187	135.329581962011
73	73	670.825496120269	510.077202518918	343.908879397657	123.499166821792
74	74	668.591129393341	563.869639257963	343.175715351658	146.010711702953
75	75	673.942347568531	523.2297994539	343.800780557641	113.604715440722
76	76	672.359910776795	538.158250219651	344.420990545963	124.79127185762
77	77	667.908634550563	523.003515666184	343.222275406408	157.323323337269
78	78	668.112492501183	482.729923506248	340.355166909477	104.18609625212
79	79	666.32851028605	530.044716115378	340.90923179575	123.125933401522
80	80	673.882807473292	510.844142608554	342.553367184159	156.585295399111
81	81	669.995814298988	527.962280377666	343.091256667312	133.255979300155
82	82	671.683549311263	551.503028482089	342.610959836918	131.176055821542
83	83	666.073159222432	500.226759375232	341.086577146769	111.591034070355
84	84	670.096342002232	510.710914113296	348.49272754991	120.552854534332
85	85	667.685500606988	539.349401315971	342.860749431059	110.463021617992
86	86	675.89369135064	533.659575757304	344.708219071868	163.069035675903
87	87	675.316106172234	568.081669451295	341.462182695779	111.164290700542
88	88	671.723635067728	497.80432690142	345.765735710381	98.6605219442352
89	89	671.321122467779	487.535469858327	344.218972448352	137.149221901335
90	90	674.94200743575	514.508706267534	345.160849183784	136.213398016464
91	91	673.745929227892	525.663129408237	342.355090814158	132.301637094124
92	92	669.12642691885	497.504943885582	348.772026352751	158.965756105346
93	93	668.391685637062	505.044936801927	342.345845764507	117.01402285305
94	94	668.468833828632	528.214328771669	342.401288283572	123.700441928483
95	95	669.433908913204	498.062182600867	340.562648211027	158.953558466581
96	96	670.317971704627	513.36416880787	344.494413729528	142.395585265287
97	97	671.934848868001	536.774323955389	341.64844508922	146.512863818804
98	98	673.919205688076	528.286404268755	343.662106829514	161.16038644522
99	99	670.141085778747	552.462936512204	337.635585690788	116.090315320901
100	100	672.930121371721	478.333809717038	348.837796400055	137.644440182063
101	101	675.324017865614	504.368724230814	346.209607126905	146.576850690204
102	102	676.270432635722	526.138987142472	345.205313253468	157.04896117486
103	103	672.515466604882	497.895538658079	341.334000986609	128.899805072128
104	104	669.400993615559	500.254111718467	339.876519606845	137.814492909367
105	105	670.435931707791	537.516624210723	343.512265801073	105.747397812187
106	106	672.467592055796	527.441706903939	343.279895602737	109.349520065059
107	107	674.974718051072	529.822143182855	346.586218566295	121.140994538232
108	108	672.72784758255	513.922652881373	343.568713074087	147.871846970731
109	109	671.426165776684	527.155603790691	342.294672108943	153.042852722133
110	110	671.342829187357	542.34895094047	341.601901609875	140.258130643647
111	111	671.194264869085	521.77505045643	339.617987464769	143.648251347682
112	112	672.955124847194	505.96643490923	343.200248045198	152.26691217868
113	113	677.046150367809	511.732673267039	341.392622000789	148.019614536464
114	114	677.977949746754	541.541235277128	342.938172946323	122.899699766467
115	115	672.535589652526	509.645130197725	341.102665524479	111.732206686599
116	116	670.10482121557	522.406515853642	344.287515427278	154.305237128082
117	117	666.475699271648	496.061239256191	347.219733730717	161.328179920909
118	118	667.843113500933	526.353525451772	349.291641628416	112.477150035842
119	119	676.713143232269	517.245219097479	345.081505879892	113.320039328796
120	120	676.520428446421	529.830620922393	342.313151157372	110.980271108362
121	121	672.940626434061	526.950611482836	343.296161474572	145.765070943174
122	122	671.891241156715	492.347945291319	340.539186391228	131.597305657741
123	123	672.423682602004	558.083963927663	344.025594059563	94.2949162077262
124	124	671.913987839791	525.421780205821	339.466147228074	144.873505161345
125	125	672.653730332935	541.680521752638	342.532762158011	128.525762572195
126	126	675.815937650651	531.625806595894	347.973395966517	136.184138930256
127	127	670.522703450673	566.47833804455	347.328620958531	118.376287618247
128	128	672.144185542141	542.04379505883	338.240708027573	130.379339456776
129	129	669.009589645848	515.118056219151	343.350383727049	95.404227927389
130	130	672.165214182075	519.833223916126	345.965691501567	138.000810258753
131	131	674.927054824287	524.036543632737	347.419014656778	131.843786539205
132	132	673.434023312177	522.240967528423	341.696069604945	142.79532983351
133	133	676.971816439384	516.110752165493	338.975807586399	134.122283857781
134	134	670.334175569248	527.545012768151	344.413923319685	127.31976709809
135	135	671.83055988666	517.651122740269	343.432215954647	123.301903866181
136	136	676.972467655978	533.75588970588	335.137702260192	146.905591110584
137	137	667.374818679781	544.987396474284	342.556510481019	134.6590429575
138	138	671.628867219227	517.549031214529	340.533298453699	158.517546616582
139	139	672.233698302195	523.897576110948	343.087832728418	139.859913088635
140	140	674.204795784459	515.525953256696	350.000892896958	127.457936308688
141	141	666.634861460033	518.379497812741	344.83506600213	115.115771595054
142	142	674.829146451364	516.218232268811	346.855858449782	126.74773365266
143	143	672.4186808797	515.170809326554	346.554967733706	120.071449820942
144	144	670.841854799359	509.623952055693	339.748116779178	124.370911136617
145	145	671.414101930076	509.222716147125	344.052256111819	137.904568038418
146	146	673.217877172329	535.545916601803	343.154776457678	141.078898695918
147	147	675.772216851048	506.946643896258	347.064869766477	125.360514083772
148	148	676.071701592482	497.321757744257	347.988579192963	156.592235075851
149	149	672.918386753728	518.209825344524	347.208223352266	128.375185043115
150	150	678.422111796847	514.161355681947	343.438517820546	152.060153781191
151	151	672.236709560265	514.78013668654	344.458756281663	151.637882375968
152	152	677.286312845101	499.917669597682	343.455176895857	149.841605173791
153	153	669.595511760429	496.23976325876	343.133827256191	140.49932376312
154	154	668.768678935883	536.624430745466	344.015519529983	115.381906045731
155	155	672.401307340847	533.491484304746	344.724719970662	112.545304562625
156	156	670.813198670288	530.727646291748	347.225072379988	124.415384471988
157	157	671.707326738999	516.387021372237	342.218373173961	118.413654270449
158	158	668.473517521495	520.694576879248	347.611623140003	127.38265341341
159	159	669.5894344625	496.269439346344	345.281859483333	146.517611763076
160	160	672.242712084128	535.392335437691	340.124549829035	136.811111886794
161	161	671.851622458009	528.700253347136	348.734095800526	145.19632971747
162	162	668.878120012225	535.384496410854	342.921856873126	102.415517203595
163	163	668.779589177554	530.280633986564	347.395690773065	108.722328707312
164	164	677.161614002078	541.687151649199	347.144404873964	150.407774198862
165	165	673.433390202663	529.296384932515	341.505821821097	141.919590963038
166	166	666.888213163857	543.945052303794	347.255061155438	144.621323242212
167	167	675.652008090656	480.801879887338	346.469916381341	184.166101661339
168	168	673.505529062519	512.788580633443	345.6969157228	129.227372498562
169	169	669.616448573838	515.238159358179	342.748355775274	117.333965737099
170	170	668.027040386597	504.176965330916	340.349199192871	135.67260574813
171	171	673.227543443289	551.223388810234	340.403637188688	123.661130147886
172	172	671.64657686491	499.780465515194	340.84266620823	120.735028906285
173	173	676.62045305952	537.343808144272	340.426046010898	144.735012653388
174	174	672.887877935737	550.480156591492	346.547375914152	105.093510344361
175	175	672.039890789864	528.785062686385	340.012165524915	149.58372577627
176	176	670.099829500077	519.946728416477	339.468260050699	131.111059713176
177	177	674.00051539334	543.16079108394	343.086556334894	150.322990204412
178	178	672.352338945024	528.000735155612	342.98648283149	124.850077888705
179	179	671.640152411683	532.776923977374	342.899235031686	162.068299930889
180	180	667.896932862339	537.100462151077	340.483551457713	87.5172953102457
181	181	671.015656725178	493.637350778912	340.582517468539	126.046565907123
182	182	669.779567172655	520.721398926773	341.921722519183	126.982105460714
183	183	674.143508715871	508.967986338548	343.998025439518	109.125125495491
184	184	673.547354325228	519.055346721448	348.395763201638	158.263594052548
185	185	668.853154297725	491.589465442309	343.736229187549	134.840555844119
186	186	668.632094430607	525.145981346464	344.566884982892	120.672244176276
187	187	668.334878927034	535.88287691379	346.19582166832	117.740579080441
188	188	678.122188483535	520.80774130961	345.601082664424	143.285332826751
189	189	666.421320003095	554.769279599493	338.365923615477	149.908855106466
190	190	669.870032026886	540.393073988688	341.312799544251	111.211317958584
191	191	676.269840699757	523.9929355677	348.011569536542	134.637872256885
192	192	670.65907707162	516.242063246353	347.14042881923	116.57530119739
193	193	674.298308136178	532.827875677187	346.75210607298	190.443267112008
194	194	676.548335331214	509.327624160397	343.093236728869	139.06814798878
195	195	671.3900836508	514.269652937386	342.330368796672	141.416290526294
196	196	670.650477215838	501.425314928035	345.537419815921	121.256014946222
197	197	670.65880252541	535.620016216431	345.85442161407	139.856214673036
198	198	672.325210490199	525.36067927969	341.26013600441	139.510816911185
199	199	674.618545914923	522.964611559123	342.181276983776	144.289792225957
200	200	673.091340877244	539.583321493433	342.410012779915	129.02347755264
201	201	673.686259717597	536.884572299013	345.707804002937	122.363342596889
202	202	672.958858621558	509.805440132516	341.203278274788	128.787142903171
203	203	672.61268803115	524.534829504502	342.04312456788	151.499530944848
204	204	667.148423960045	534.896959527553	345.334462711013	107.199658149319
205	205	674.74120729644	531.311144536503	342.10480852138	140.419402908979
206	206	675.293058346139	493.072446180872	341.89316633131	124.36809177528
207	207	668.281969443249	532.686271575568	342.879337361106	134.497324535714
208	208	668.332807285335	503.852810246989	345.689865783558	146.153835975201
209	209	665.772144719335	533.738240488904	344.204122526201	120.960560442482
210	210	670.867295240704	476.838217089141	339.656859852911	116.168339318408
211	211	673.95026390677	540.00085058981	346.124150328895	88.4936911832988
212	212	669.563331333899	497.481978326875	340.953799835286	161.506774996892
213	213	672.701960827429	535.70676168506	341.905667076313	117.643556635367
214	214	674.262182490723	530.544630822457	352.437984806631	107.76861201753
215	215	681.131656543537	540.81587744898	344.775338045024	129.113860596593
216	216	669.382778300151	520.347066014114	347.096289579152	129.163589263609
217	217	674.752585712484	523.546692962808	345.044264519258	134.494077519123
218	218	676.067222170137	526.229738299675	342.311104728889	160.862468488119
219	219	672.4727146641	497.203275231909	344.357986057535	139.158462708232
220	220	677.501015676481	508.780449487647	344.2412105896	112.879937323792
221	221	671.715827673452	512.492151041877	337.447051891273	148.553387867877
222	222	672.702614697291	542.078319223122	343.818776487511	128.104911192479
223	223	667.344304189122	569.23905562159	340.434653693802	145.154151911252
224	224	672.285606951797	546.01779852803	347.532465063396	160.246347410331
225	225	674.477248814729	520.596963185738	341.135751053406	128.100127186141
226	226	672.512678105099	541.231104198072	345.874742642518	148.425474798424
227	227	669.650898097386	563.894183442647	342.695592039606	125.247998072004
228	228	668.61987997876	541.5868082086	345.884489950469	107.960222818185
229	229	672.582037092677	544.470458853485	341.99233197093	132.329125776717
230	230	674.485181513748	548.285608339119	344.294776849604	159.586560811356
231	231	671.80158484666	512.983246441303	342.077752713204	155.148061113077
232	232	669.591957691276	535.222247300611	344.664273554685	119.227070335715
233	233	672.145182294848	511.019015094091	342.007216069767	141.78532484267
234	234	672.425850410115	527.747533453876	350.372438942992	139.190070107674
235	235	670.891698304178	513.559482527126	340.606155309982	151.985056654939
236	236	672.215402390707	525.630089243688	343.693925082996	136.614968636336
237	237	672.570133445351	564.766272447938	346.64951573736	149.475749302813
238	238	671.6219569872	516.123191014647	342.537131933734	141.246259102006
239	239	672.575439206476	547.611063697034	346.589553910017	136.033807679428
240	240	671.867330135159	515.856244077368	341.995675718795	87.5639037769311
241	241	671.978472498098	488.254037616308	342.424970250863	133.654601872113
242	242	674.954324002063	524.060675974319	343.481719452924	138.399499900373
243	243	670.019845685827	510.269587167299	341.641311271873	131.977471072826
244	244	672.394585454388	524.801548803182	345.182047897267	120.285998529887
245	245	666.667970976484	529.32842523918	341.566343386962	130.406270401516
246	246	674.515494956868	526.995964941871	340.477721697537	88.4752968648879
247	247	670.592700519858	510.70311375775	341.894929935787	134.150558936553
248	248	676.471933933756	492.060117184091	341.07854254763	142.542248969589
249	249	672.220781378925	540.25640299731	345.052260775199	134.981287418759
250	250	675.232691438849	544.387572086394	339.141814104152	118.426191308576
251	251	668.664900554814	525.04905313318	346.159903875161	117.650293165603
252	252	678.552354279392	520.404723178294	340.618346935703	94.2690416449704
253	253	672.229803161258	497.82771796479	349.45629417187	121.981276189061
254	254	668.64180597222	536.352651673449	340.757197224836	136.985872875769
255	255	669.358049689781	537.29791372878	346.323482716757	146.530998095393
256	256	673.810283857437	500.912191232842	337.847760112974	152.121865241375
257	257	670.236326115039	536.41945083762	339.999395806664	131.198325323876
258	258	672.100947864342	530.38356528891	340.239172786315	117.525094389356
259	259	672.285216293388	538.699265696338	340.237560305091	130.293957008967
260	260	666.49592980679	536.496587703763	345.602954964798	139.634306904469
261	261	672.399256747111	550.514212147007	350.104646819428	118.452620526666
262	262	670.633331852108	516.237368613818	339.346882887238	139.396083111236
263	263	671.598677287272	490.686553398544	349.506903407543	127.81112337951
264	264	664.580114663937	513.686569490194	341.814381952755	151.715789395632
265	265	668.7494604774	512.193002568024	344.334968841111	138.495034467268
266	266	674.460621519459	534.202689534098	346.218970460681	111.876703388151
267	267	675.100148647665	513.000923800268	344.644175491262	122.490767603589
268	268	671.565800497644	535.488807615326	347.455759781705	135.30779495919
269	269	667.995157197523	516.455203504157	349.131207351809	121.07056609479
270	270	672.583242241544	534.825081189325	343.602577912945	127.393997117342
271	271	675.781736010142	507.168814281055	345.755759448699	154.739354643808
272	272	666.646204861634	524.224315810394	340.656221096783	118.48038802142
273	273	675.494828301738	508.201973639453	346.116339957736	131.429675216009
274	274	668.982350220693	522.418863969804	345.366582045402	129.567999386545
275	275	675.921609386234	524.985006486402	344.997756988992	135.480887947138
276	276	671.569065362703	543.299236361775	349.734878027646	110.468398497563
277	277	673.270882351748	525.311969064802	347.274424502048	123.250136094684
278	278	678.237931165354	502.564844548993	346.036845353174	122.322399382683
279	279	665.990545555239	524.968074652546	339.973676293435	107.602905197262
280	280	670.729026301016	508.964878299264	346.936401490351	125.959834387724
281	281	671.237093959169	547.885679091252	341.040136810493	105.321798776731
282	282	672.110474303024	529.698181174858	345.442559718099	129.682845352393
283	283	674.129448354185	482.958027534119	347.207329352466	136.553183694946
284	284	674.267613500659	534.96076432209	346.645462309874	143.755479820517
285	285	671.339462458535	532.185725381428	339.503903308826	104.256267264099
286	286	669.173803135947	480.640975379445	343.676742218237	102.312651190612
287	287	670.027831107836	511.705740347859	344.530754890621	153.488717085488
288	288	676.129840643013	532.277784186452	342.159343791215	97.8370508048753
289	289	674.850516154931	518.989250384185	340.367482817751	99.7446283841564
290	290	672.21146493483	518.870899248702	341.382071195509	102.389640445614
291	291	669.671256646813	502.894660656609	347.074321813815	121.06510617467
292	292	667.860317249176	550.533875503941	345.91562012153	120.423446401493
293	293	676.389784167459	511.171389969452	345.746407612557	133.540176697819
294	294	668.703687404388	521.106229918906	342.915278123625	131.955401817284
295	295	668.364213542973	507.300219780642	339.920333167318	139.548322905972
296	296	669.7395643898	550.731175067929	344.524792059875	125.141727472215
297	297	670.666751939708	541.570468208053	338.336507952989	128.966570052936
298	298	666.216951542182	488.410505458648	345.788343870756	141.272866882626
299	299	670.051086477608	513.049340354774	350.272513697433	120.131510204175
300	300	680.256861689441	541.910146580724	338.110417692751	134.155621819863
301	301	671.836048398541	527.017272862987	345.226884341127	138.790525292032
302	302	674.308182246073	512.140425299473	344.756451342815	139.18663818033
303	303	671.473721554794	532.200400457002	346.422883108106	114.424974643499
304	304	669.347626164691	533.841442243948	346.558207028553	135.980707460286
305	305	674.358252898989	495.168501779696	341.154163451322	120.100523444204
306	306	674.783692015503	528.545545223885	349.25679067782	112.59584392644
307	307	672.980168043402	534.295777772907	346.103594069389	138.330015755956
308	308	676.26813329772	512.83436061131	347.011374988415	152.880837854911
309	309	673.88454362317	530.486535445266	342.545889265704	119.95115319075
310	310	675.479186383315	496.099256280267	344.252483245659	123.621180772832
311	311	675.022354310772	525.06817346477	339.911779341409	97.66113678085
312	312	671.837259500162	526.589486729999	350.629186589596	102.315809544277
313	313	678.648838891412	516.152920077252	341.800820205335	161.92359456612
314	314	676.142714411474	545.539109901986	344.398893675008	108.844280497934
315	315	668.555004807903	502.678057586785	349.395746004691	138.509192445073
316	316	669.821750877798	531.213175555645	347.19908226864	117.02015061861
317	317	670.802128540311	512.492630114007	341.903444136467	120.855379444989
318	318	679.503567238399	522.922734470327	345.320203895149	147.171870766133
319	319	670.829396875957	526.941324457981	346.763772057533	126.815272120017
320	320	671.260152675913	530.680745580209	349.991672117292	185.437999866284
321	321	672.142502536465	510.70845503013	345.693880608071	115.3254237395
322	322	672.721277597139	498.364416387063	344.288277502957	154.134020163946
323	323	669.83254706274	521.225910079251	346.044927848593	116.743069646939
324	324	675.58136771666	502.938272778019	344.111991422794	147.971247441407
325	325	666.044261423381	476.527906222218	346.32740639322	147.448554671747
326	326	670.271252195081	541.936000680173	339.944791593824	143.471929481865
327	327	670.734943064972	546.670809649598	339.466377986211	112.200528526662
328	328	672.602350552167	504.171604623664	343.386176485801	101.45861447291
329	329	668.400719153057	532.926176753292	345.623362173536	123.527660186057
330	330	666.23538394086	544.473925346971	343.352138247822	128.408221691284
331	331	671.849805707169	476.556134286417	339.083562489864	103.748873517208
332	332	665.648744891178	496.076859688149	348.192122065636	138.904776479284
333	333	675.461402906081	528.825256131356	348.208787797143	118.458969698573
334	334	673.899640986163	519.847772142101	344.014689382785	123.741907371513
335	335	667.33129912158	522.814072232969	343.765501133496	146.145076253658
336	336	674.158474853393	520.003447210719	341.891437431207	132.778564449063
337	337	671.795876435997	511.829388555271	338.987372277483	145.556435934103
338	338	671.992879475951	491.466304797787	340.355302919077	133.523093955532
339	339	675.167070417108	503.458071653257	339.338812747826	159.052660020443
340	340	673.193379409384	507.604951101395	341.206441902355	121.77772147214
341	341	672.331243633153	527.157419476517	339.445995663476	85.3156183544269
342	342	671.402800062725	488.668376624674	346.634683338404	124.882789460968
343	343	672.846179684449	527.835981025952	343.925180156472	140.15569365588
344	344	674.158665977625	532.321757522473	335.698517251459	134.044425081497
345	345	672.561562656778	521.279789252937	345.381672256339	99.2931176106787
346	346	675.451075977771	531.062269960253	343.633526195996	140.306387977527
347	347	669.530396340508	536.998895413315	343.002867389893	140.535372738875
348	348	674.460016841088	510.063711299338	343.161982846783	121.338695567315
349	349	672.709060539239	517.261184195125	341.330650257036	129.0318076114
350	350	675.456682136348	523.864689737316	344.731943434079	144.823869343863
351	351	668.186020907835	526.701300743292	343.612946365109	135.440324971079
352	352	670.263376635879	511.773283909718	348.575579916422	146.3279277188
353	353	669.898159956856	537.469542327154	343.279875281031	124.107550356355
354	354	678.796975445926	542.206382494781	343.731392158635	114.293127332777
355	355	669.453285787497	524.970169104617	344.506960708274	138.223122749054
356	356	671.570271856285	490.92206828269	350.215240772152	142.484703516833
357	357	672.573313105402	521.308075201747	345.243827438433	110.003144457433
358	358	664.586359744987	502.200823628315	342.613652165968	129.381774293636
359	359	678.217947988875	511.519895686318	340.897229518698	136.365446182803
360	360	671.253202636701	567.304357941097	339.610694460023	92.0719679171219
361	361	671.897077216674	545.938707399678	339.508047023594	135.266644720617
362	362	674.567580576577	526.907578867071	344.916302531589	138.028896507387
363	363	668.671582687836	510.954441839239	342.920339339543	141.112939544863
364	364	676.592593773316	517.490716490711	348.614176953464	126.085712780659
365	365	667.018026270499	533.931497992532	341.325129322094	181.93056078767
366	366	673.493873458794	533.78633427816	343.815837864558	144.309729139744
367	367	673.155117823969	518.552229982942	347.700530255938	141.519330046038
368	368	673.013940384526	538.527589370758	347.521844113943	120.789167879428
369	369	674.174903976728	527.312661331819	346.714214166597	117.500341807463
370	370	673.909390745662	532.882489320529	341.663596015443	119.849826327023
371	371	674.288320101505	537.841170712327	341.324985116461	121.050856655655
372	372	669.626574613762	515.973323434663	346.321169075331	118.919918275045
373	373	670.712069802258	526.699751709955	347.792471372383	114.223792206555
374	374	673.117263057784	506.713051161418	344.081977357564	122.47459740909
375	375	674.670431164759	505.064382355683	343.996160248127	129.228410253827
376	376	673.620895005776	534.390428249772	345.567090197795	145.295262965778
377	377	673.992769607052	554.238359281651	341.358029257437	141.284716887734
378	378	672.673551469932	496.760529038757	340.038295162096	105.441116978271
379	379	672.907114640036	511.246638540301	343.598744888666	124.95024393621
380	380	674.859627215449	529.957153452214	346.315090621773	131.36487806653
381	381	674.270020062538	559.075453189305	344.442284758736	143.037307933631
382	382	670.811834078779	494.397023595715	346.113508328131	132.71468371523
383	383	669.399217837868	523.067888487326	340.059270896551	129.032485339516
384	384	667.743936568804	514.972952320495	340.786258117633	128.939172956048
385	385	677.33810875271	497.235478509301	339.260197818722	175.11840854868
386	386	668.993150060526	533.141491572701	345.761350219443	157.813309377019
387	387	675.297858486585	523.198204983255	344.00644145249	127.308789257923
388	388	671.362419682023	547.881493696965	346.741373253359	140.179474544163
389	389	669.350017834633	518.929328486734	334.316567136577	125.188142602783
390	390	671.410633728476	520.989007712684	343.301308736572	121.37230505675
391	391	673.59610898803	527.377466587544	341.309352582704	130.693981547653
392	392	680.932128376377	514.98238908653	341.928803652038	139.27048053662
393	393	670.741917901168	534.751603525218	339.500855494912	117.740167501672
394	394	674.691289116286	536.56987694141	343.127518534525	125.788627237715
395	395	672.524696120429	504.351769467066	340.544046183194	140.386142917638
396	396	673.389379090097	521.198891179098	346.895280153173	110.875240924767
397	397	672.716250605422	515.378830650333	340.944440054941	140.779053046233
398	398	676.96569317865	498.823260634	343.165995269026	98.7478353094743
399	399	675.00758659555	516.756087097243	342.685775247712	108.490845089099
400	400	669.224689885837	530.483048541035	339.3076044043	134.965339708784
401	401	672.367795128741	525.509396395022	343.586782327371	132.170012541765
402	402	670.57592751115	520.082448541919	345.999807781073	111.897013219544
403	403	672.402053430213	501.284453836705	347.73794237906	165.06571642216
404	404	673.181464177471	500.23734537325	349.874222354355	107.117875504908
405	405	674.141520468286	521.213690522304	341.436794360291	115.757543468754
406	406	671.204511994502	518.691410040523	347.906631163349	136.680288204647
407	407	673.089833150671	514.126931907132	342.847772996859	152.07238151914
408	408	670.973412810141	524.272161814323	342.372785503539	123.670989006492
409	409	670.120541834709	535.543706026628	353.245209353382	116.521871960426
410	410	668.575625187629	517.091615725448	346.844162084485	139.315647862084
411	411	668.830589913575	504.969971420126	343.655865495586	152.830689344294
412	412	677.859040714159	543.429155101832	341.849740258011	115.750485248053
413	413	675.751759658278	536.280330932975	342.187414598643	123.853352964834
414	414	675.546155747973	499.559854468146	346.652605933412	130.007080648896
415	415	671.426875344929	524.610747934052	346.069762309659	109.831779202358
416	416	673.797173987127	534.205336020827	343.589559400273	136.375186646853
417	417	668.74723606464	555.390959488557	347.898932903569	135.42901786173
418	418	673.959515468672	527.433210613226	340.436861292932	114.459196826995
419	419	670.468039923406	531.320968394511	334.363326354254	102.312272178242
420	420	675.166098756752	527.895127820677	351.751621744216	135.231598116125
421	421	673.392224548472	501.369102592232	344.692505912973	132.675102612672
422	422	676.347068097307	550.250130736326	343.507417208098	84.8827416015199
423	423	671.012605759414	503.13005507025	346.327773607077	152.776986331371
424	424	671.359046017724	533.568978376021	348.7232923708	122.186367934151
425	425	670.2343974444	498.200059908565	345.405017240705	117.735400448922
426	426	666.340343970498	543.890011346709	346.800635300687	105.23168655071
427	427	672.023993599703	551.143839041645	344.663323403698	139.906139974297
428	428	673.207731466873	543.373961431812	342.705086900832	91.8694000149273
429	429	674.156197249337	515.02028339939	342.329119993691	136.699597830478
430	430	672.423642426952	500.652718972791	342.220744162103	156.581658097753
431	431	673.070386993923	526.444346468026	345.453815689725	66.1789294289995
432	432	666.177975042728	493.955167798914	347.060803496434	128.649704152384
433	433	668.382093343686	533.583177150872	344.626277485539	93.5411560459883
434	434	673.804518903896	520.500300067479	345.650264031284	133.834283591804
435	435	670.566398380124	534.945939507024	348.063740599237	130.300503589607
436	436	671.3695264697	537.889536017796	341.553636557884	138.455090289782
437	437	668.77101587063	529.972769987586	345.750469263789	105.451959112089
438	438	663.561817252841	532.428155145803	340.791875355251	151.042310223817
439	439	669.848006153133	541.82502375233	341.245159027957	133.728414199199
440	440	669.56522809731	522.459391892636	347.326868175548	137.396931312994
441	441	671.708040036883	555.873777506984	340.262711510248	139.342781262651
442	442	669.329536263645	534.051514832968	341.831696540929	120.80343666764
443	443	670.344661198041	523.236063190515	345.203465795554	125.376343117124
444	444	671.58725689106	524.41373108914	345.453556806312	106.445814103234
445	445	665.072515768917	510.025815918813	341.752182977576	109.5626340331
446	446	670.436930531369	515.5604493579	344.404517016992	115.213344317248
447	447	675.099023043537	524.962806864144	344.305637237166	122.370189663858
448	448	676.146350899415	509.294646368585	340.517942962815	123.881806901738
449	449	674.989767859769	522.403598261286	346.723546597672	135.737273578622
450	450	671.246271479637	482.628284281034	339.695661722562	125.369070858344
451	451	672.424614578793	545.708349699794	344.25608235595	154.502604003478
452	452	668.507233183935	530.508073357823	350.428587785828	114.274731576693
453	453	667.776470627035	534.839034163996	347.204354259312	115.042204855987
454	454	672.989800808046	549.174069738359	341.989437279602	120.985062889263
455	455	668.952763075889	513.73592296581	346.705523174789	133.021783061653
456	456	670.825097584924	520.210934297501	344.819262623818	120.390884814265
457	457	674.327283267462	543.246344445573	341.367837711027	115.979164891588
458	458	672.647891930332	538.083328132021	342.995457949399	139.106519726555
459	459	671.29015948014	519.364206791983	343.179164614159	117.61051192332
460	460	670.243726749867	504.542654846148	348.751609566974	124.305281450607
461	461	674.403428086214	519.915968285351	347.456098410817	134.86947594717
462	462	669.969673571486	511.331324029976	345.551515342501	123.448163413222
463	463	672.231029399785	522.49597643658	341.037564596113	100.331449589391
464	464	670.734590250539	534.280608369624	345.2494275428	143.062292388204
465	465	670.997275769279	533.290823622052	342.744580344208	155.825289752199
466	466	671.073990562202	541.258249259245	336.513505959898	123.22510470556
467	467	666.672854859926	551.914034842696	346.403715079294	103.47315800421
468	468	677.327684822513	557.15414020113	347.56994899522	93.6119064118855
469	469	675.802598409293	519.992132341442	342.514490438968	133.115637577458
470	470	674.047979989395	503.177101205533	347.360134083164	102.387534323715
471	471	664.770529732272	529.814212709589	346.794414085794	150.487969614649
472	472	663.28264958286	515.256255279625	341.524488491242	123.230104106718
473	473	667.904290288882	549.177401807446	342.683392668594	177.384487929793
474	474	670.990179112726	558.644484273248	340.625568960805	147.376270944113
475	475	669.976695366852	520.481435785132	343.568630669875	110.6776821005
476	476	674.588218914379	529.957802531755	343.374702134135	138.30211187435
477	477	666.202889784912	527.83773685594	343.750512209815	145.218461388147
478	478	674.230333566042	503.016582048202	342.127794018858	132.395660407088
479	479	673.436478046033	522.19019362684	339.989772098242	142.32585314182
480	480	672.006904355341	519.206099755134	342.684594704436	158.358333359945
481	481	670.130119174186	494.971808095042	341.933026391008	120.435276268263
482	482	675.484051889865	499.251950460079	345.483681949848	137.955332573718
483	483	673.882069204793	505.055694796092	341.230201817044	118.107583340861
484	484	664.202636827767	555.609789608551	342.312080886527	159.8477690016
485	485	673.332410058882	514.065155341637	341.380888098149	122.903533154343
486	486	672.396115459385	514.973791842985	344.901332806286	127.356945339137
487	487	670.605376988994	542.644893841088	348.134903986849	138.013256630161
488	488	676.929267156936	541.790934938065	339.436819974705	134.720429914451
489	489	674.159499464803	545.200007224574	342.802533853571	140.863120438679
490	490	672.249759652182	522.141765035292	350.598620260704	122.740603841633
491	491	676.292107300878	521.389999431582	342.931698884996	158.938072150506
492	492	670.884502097364	569.789579202893	348.266654490872	118.858387213757
493	493	671.761078588857	546.375113694589	341.617255399647	164.213218066926
494	494	670.711097796963	507.820389981327	344.999891269547	118.342141186626
495	495	670.325184891531	522.314829410891	344.237811312958	131.569798564127
496	496	674.309199972305	492.456527805778	337.181557246249	136.336802262823
497	497	674.212027392086	548.482849794715	346.325120687393	132.020429733474
498	498	666.835931430315	540.378186611614	346.291079727508	128.538654360041
499	499	671.158604702943	500.856941310613	345.505106158647	149.657293668402
500	500	674.829204851143	534.291980615653	345.588842229983	115.107948926116
501	501	672.412798015147	546.941152855334	341.030055115109	128.468411579717
502	502	672.29391662983	519.431767810859	346.29281931876	144.972446358382
503	503	675.82835506636	507.990385378023	341.692817349077	106.620948731291
504	504	674.749921714285	542.75223045333	340.602875296083	156.832001471228
505	505	676.397617292191	534.872826645994	344.675499862659	136.456523783949
506	506	670.183786116605	527.490981781012	341.822662900694	107.085042072032
507	507	673.317282829632	510.981315329444	339.91687381028	144.418745591647
508	508	671.31270893839	512.711563044462	344.176344339461	132.22992522105
509	509	678.418930324195	523.406455833793	345.005367815381	151.554611330851
510	510	672.297660569273	529.936225656567	343.715777355588	131.902527575933
511	511	671.29236997242	491.690093662992	339.824360127366	137.098768174783
512	512	667.660000114634	534.169318153054	348.775688527979	126.959949537758
513	513	669.723806790204	496.692781134144	348.357802878182	127.50435422931
514	514	673.67509257529	530.265319771638	346.323162997046	130.031535518996
515	515	673.013492281134	513.963211198215	344.124347291407	110.752112906052
516	516	669.742913111118	539.05946769146	343.745514315787	139.788629761509
517	517	670.458062188274	513.274115297623	350.121556145234	116.361247503149
518	518	675.808831764135	515.173129161091	343.493895863535	138.919736409289
519	519	675.06951087803	518.320702460961	342.905628510345	128.498228249775
520	520	670.937663082344	510.934648163025	345.79409903942	139.040794092914
521	521	669.021968978417	514.451813759819	342.350889079692	142.281379302239
522	522	672.73709526427	510.06783876871	343.638799452473	133.343735532291
523	523	670.79909355025	528.447263559514	341.325122938607	134.125076467447
524	524	669.414518146131	536.21896749891	345.113178588419	154.954669502323
525	525	675.412782393745	522.201517259314	344.1295970041	112.344382276885
526	526	674.929940204081	493.870791423801	343.251273265589	107.655015088715
527	527	672.1756133428	507.310352712088	345.19891272043	150.21840347642
528	528	668.195273480723	551.621531482312	346.427146981296	116.772376914399
529	529	671.169213106222	520.068954651283	345.022191816686	174.732304832666
530	530	675.952929065417	547.635521026586	340.069443959979	112.814063358759
531	531	666.602037383353	544.224525836911	342.139776538812	135.81436537181
532	532	670.99845801895	535.625445207909	339.701609050101	119.594166621533
533	533	671.359949275506	508.687607438783	343.790952225336	104.630542670444
534	534	670.278337926028	532.798294975138	344.491373311339	137.210220758223
535	535	670.442236736946	550.450903390693	342.33933474059	144.634626152478
536	536	672.25724408709	549.091441701038	345.606275220246	117.77838379561
537	537	676.50074517539	497.9780927969	345.000663224719	125.16477804869
538	538	670.102244218609	517.301002105335	343.19041572547	130.587746321579
539	539	666.680476116108	501.830911236795	343.074511694082	132.575102911614
540	540	674.684682036567	497.686571828734	345.405319046314	161.380183274983
541	541	673.106313293326	551.019838723167	336.424218291375	150.7232291539
542	542	670.471297212492	525.621789256255	342.913860112724	152.651343373753
543	543	674.724090213544	511.277949707533	348.217654894666	126.756390189241
544	544	669.131610604819	540.253013780268	345.487552235428	135.842303073212
545	545	670.823038625009	526.362536165479	345.08906565753	134.939841774425
546	546	674.516188090542	521.690934418019	341.248894340255	148.980666808208
547	547	666.96973290943	531.745505512239	343.801317306257	136.593187357545
548	548	672.205671965433	539.326682146756	346.389785883328	163.911584861988
549	549	676.072963991844	512.457315789452	344.503255642423	141.180901416308
550	550	671.872038413554	525.869529878053	344.960414663005	115.729518367487
551	551	681.790391351814	559.936845501201	342.35165322467	133.285420074442
552	552	672.041787620556	555.991694473283	341.412002274882	128.301235840944
553	553	666.684945780967	529.534108309978	342.88997501106	140.704176433309
554	554	670.832010680443	501.43721244679	342.927421073351	138.188324605306
555	555	674.240063517724	554.923532118266	348.913323131516	127.369390625568
556	556	671.87545865891	511.659263281656	343.346765312834	120.090274688505
557	557	676.610316788851	531.382355149345	340.083926111888	125.743516199034
558	558	670.406805587552	518.935092289992	346.413610621557	159.368710611005
559	559	679.765292892781	511.080118579502	345.979913978392	150.956402641125
560	560	672.686792591842	519.876533827058	343.03701698171	138.399913814557
561	561	669.367433223681	535.284879622963	347.808562912528	113.723734098608
562	562	669.49419240462	517.718084152656	342.100029563708	137.768991971624
563	563	671.171317765712	544.867951208103	346.735925347635	98.6694015924629
564	564	675.458899781441	539.031496346858	345.390117023249	123.626962248537
565	565	668.975755991416	527.46281323285	342.505334962417	134.096839245068
566	566	674.924734855198	505.523450165335	342.145192038341	135.321292415366
567	567	675.252707498102	531.255580182712	342.833708431626	146.067587318241
568	568	669.696486951441	503.546439514601	339.782890514088	136.342865022685
569	569	670.215462471934	541.648791815218	345.450629512918	112.612298186408
570	570	673.330745980844	541.270009942995	344.851007763521	143.552007322737
571	571	672.931931742241	545.729652679995	342.689401072109	133.767767168017
572	572	670.448480271143	532.678273112725	336.226467446604	93.9542414380309
573	573	669.883983297496	520.170603484621	345.007449150671	118.843432884926
574	574	677.219654443473	538.203439985234	344.976868275832	139.76746636866
575	575	670.286038270543	495.788147449205	345.886644234258	122.254248127125
576	576	668.178018964215	530.184895917249	346.09806242561	135.163524166891
577	577	670.230974800356	528.739921585448	345.422482533985	106.840363324044
578	578	668.80306923071	516.847272749969	344.436792308978	158.038091821842
579	579	666.381555028933	541.224055816574	349.574901473356	141.970447098778
580	580	672.050543355165	540.67889980749	345.677645674881	156.34130135674
581	581	672.92189618953	532.637176513278	344.129520265422	138.974446800702
582	582	675.336433660375	510.021552951184	343.835747143344	129.129441778067
583	583	672.02727117546	522.306749731602	343.309001925917	121.99642292419
584	584	675.142888629713	496.448278788858	341.32290980112	139.567291516701
585	585	675.86346530625	514.532177314437	348.300206176787	129.621695583023
586	586	676.817992963116	569.71132123821	344.891660143611	148.027383340479
587	587	672.784760285626	545.724778898623	342.262136142751	134.107207279226
588	588	677.678562483656	513.699417653466	343.501622625153	142.0752764759
589	589	668.967579066914	524.876026739889	343.462628313894	119.992945506403
590	590	669.060499216571	508.341958283649	341.539937482234	125.019723834259
591	591	677.749579709613	503.247039362644	339.789561207043	119.354050026859
592	592	670.372587708706	533.839687380638	345.070915272341	134.482843015207
593	593	674.81670084792	528.980604365832	343.071070348169	114.044982902446
594	594	674.54199040718	539.270108597352	343.475841653823	132.490496162848
595	595	672.527052825025	504.487136907884	345.994336794038	144.88666144959
596	596	674.152472483662	527.032864814439	338.878207086121	106.129293505054
597	597	673.562715801171	503.103037423304	345.87121706567	155.776827733403
598	598	671.836204852283	519.53051615949	345.198320150583	119.25642868049
599	599	675.318259286266	511.604611158877	338.644278688022	162.405449173102
600	600	670.960758298366	543.286639097065	347.212672880304	144.427505042476
601	601	667.92460023778	543.654491026105	343.735386760112	111.682368242463
602	602	673.751167331461	566.245486068324	339.704672324039	132.351211973271
603	603	673.157045891617	508.367385178592	344.846573656517	125.195123786534
604	604	671.597218567914	514.082992090945	347.209370613437	126.815685496625
605	605	668.927261477952	526.724455514757	342.403185229503	123.463491028427
606	606	668.689931255926	518.976320494838	341.135483695367	139.862074212991
607	607	671.138756302204	505.664298501078	347.133713683755	145.906139152828
608	608	672.117973360796	498.446768764877	341.659092631998	136.924629612117
609	609	678.853121849347	556.784919602484	344.808521442388	127.613154617299
610	610	677.598656195636	521.744094270471	343.825420919805	161.741519635818
611	611	671.957719540261	526.089724672017	340.862225240174	123.00444021339
612	612	672.40774300865	504.38644216345	348.112978423047	137.112652884662
613	613	670.884259509164	528.960205748244	340.66972610001	124.501894500306
614	614	672.6782171886	536.102416425929	343.418620058424	145.104813389968
615	615	670.129920640665	526.625098214812	335.983869267828	115.536044300647
616	616	673.37043532962	533.266065159353	339.558809169592	146.234579485592
617	617	674.181753056753	509.869422062601	345.696132492671	126.713433526024
618	618	673.432902268268	513.264893798878	340.210453594723	138.858529667949
619	619	672.411433726499	517.444546271576	345.062329874425	137.871753967207
620	620	670.076375674689	534.615696744308	337.447956023929	94.4495044653761
621	621	677.960206126842	508.85061450485	339.203632518535	133.065258883304
622	622	672.688924281488	529.734500069031	343.455688257331	136.961868771227
623	623	676.758822958735	530.22246577545	339.514532053938	127.102119013427
624	624	672.12279915285	523.654138245051	341.356675209247	120.543847757886
625	625	665.825984762614	553.262460984387	342.68573834448	139.386431595227
626	626	676.113611962145	516.004883969168	343.647767970336	104.342020069906
627	627	668.598792617555	520.824182320092	343.531470820496	159.439300698004
628	628	671.724824644817	540.298374150017	347.515466495645	158.562077658961
629	629	671.970376627851	495.998319069512	346.870278687881	113.520956934108
630	630	677.78382932412	504.426122641911	344.783456967221	153.171920964487
631	631	666.846205323523	503.593145935071	342.740906286003	137.181094979792
632	632	669.859052170515	515.625225947957	346.72856082617	143.446704207317
633	633	669.923602286885	574.258059102983	344.710011450549	135.36955553199
634	634	673.187113809352	542.935984862979	347.058886532206	131.35938860558
635	635	674.348381335063	503.535225150247	338.51792736381	168.894268902538
636	636	673.104669434447	545.669689138051	341.538433546346	152.542594084918
637	637	671.42500712935	510.524370473145	341.636195872237	132.403079991266
638	638	674.259892481208	533.591389051081	332.701600005602	107.478421324835
639	639	669.484463095428	490.796289785719	343.389338743593	146.973828095076
640	640	674.322507189543	531.781824392611	343.946249305656	116.887671689007
641	641	672.518721993094	513.743805731227	349.053171455246	129.273043268677
642	642	672.578692246263	543.197042201688	349.959013853762	134.628558334686
643	643	676.368052487979	505.030973200258	337.385326464182	149.438108054819
644	644	675.728950298277	504.582166845004	345.075584035428	137.025002595529
645	645	671.028028169096	525.67933257069	343.288395657765	144.981215161945
646	646	668.857424075115	516.800663662785	343.604047542906	110.068847326658
647	647	671.140319846199	487.576869868739	339.195201729695	156.305476848955
648	648	671.103953570415	506.319380493224	343.176757175344	150.375023145589
649	649	676.349149405689	559.789417793204	346.138973248906	150.69950995485
650	650	675.274886629751	536.201369230511	345.06192912686	171.78049028482
651	651	675.472657770683	474.088135661542	348.59523658874	124.412849712978
652	652	675.497558229454	522.199375575908	347.77566072435	122.423815415097
653	653	672.677149898326	520.508502831754	339.445035290812	108.836951831144
654	654	670.226241752125	532.884981526416	342.213848640622	147.644290050609
655	655	674.936958875628	510.122640556965	344.052319846744	103.680745780104
656	656	674.569467691268	512.314314277255	346.679518379476	111.803872664137
657	657	671.000424705175	526.179481275495	346.424849498458	132.7912881875
658	658	672.449756341513	576.756002855629	342.041322664507	121.451473313191
659	659	672.874595048321	535.307401504669	347.168423993784	123.890746639133
660	660	676.803878068179	539.615751150817	340.520805632253	154.397569586627
661	661	672.799456252051	515.630549383691	345.431555480314	121.582471972561
662	662	673.009327132045	545.122215018575	342.421271609824	135.10775814204
663	663	673.058851876527	534.715113381274	335.289195792233	135.68802399511
664	664	672.048653187829	509.198892519948	340.62821544428	112.898943688056
665	665	674.306309994385	518.935114765839	342.579837258166	134.541741611808
666	666	668.604723893102	534.641970458555	342.903518844199	130.429965304728
667	667	667.743967215706	524.685569285414	337.516029889004	136.719889315427
668	668	668.083172511351	558.611997332587	340.267403109726	155.087649726344
669	669	672.210714972869	539.292277579988	346.224246723812	125.237594998165
670	670	671.757975024467	522.625917769306	341.450005447363	118.878922714999
671	671	669.607830348276	537.9548739741	348.539237242877	145.280642045734
672	672	677.30248346855	549.911502946721	343.812072012855	142.908550326691
673	673	673.349806051419	557.183788841287	347.601336270225	100.125041774183
674	674	667.748237834228	546.921955615519	344.103779466082	148.062207643588
675	675	671.655564502587	518.964676776531	342.18702986825	150.467459247384
676	676	661.497312700591	489.376476876046	343.380060128206	135.782069788636
677	677	669.712058066496	516.378574463716	346.618570717832	120.33662539891
678	678	669.689772407952	547.03208962312	341.989822128641	114.304335133939
679	679	672.014850079907	517.171269393469	336.175949261847	151.58658494298
680	680	675.867635343716	558.736372031794	348.085133358024	162.552378154609
681	681	671.154038029373	537.384730127496	343.824431817437	99.1671240149032
682	682	669.512753152155	529.34693097538	346.465476372685	117.343907705936
683	683	674.632007864323	547.905916790814	346.223799204376	145.424198662355
684	684	670.703949036859	518.346549323911	348.223415690259	112.903846185303
685	685	673.147299897456	529.199045485217	342.849636083037	119.548744526298
686	686	676.814418322098	549.610897465823	347.376071898918	105.922639090953
687	687	675.679919011391	517.267137819339	348.100351529563	129.296765708199
688	688	672.648646919996	528.807338624965	338.462637400647	119.529681953227
689	689	669.939356520497	512.729688219588	341.723421948987	140.265914208505
690	690	672.57627238816	529.988846513744	348.146891422897	118.15969734716
691	691	667.394571411215	534.318391257846	342.738967917813	144.785824918026
692	692	674.309198155606	508.339279257593	343.741182276418	117.637989106403
693	693	672.278907031497	534.791863876636	345.544181441301	178.85881701688
694	694	674.421879158548	505.992558375956	348.359494154126	129.81696863044
695	695	671.601818638129	546.603602293079	347.89490872738	147.690661047096
696	696	677.927010252671	521.850268747178	343.662452025449	138.75355188456
697	697	671.440261171404	517.868781698741	344.708791406716	115.910775554069
698	698	675.671533604312	511.970577634215	342.078771594559	150.7665723451
699	699	673.34383700127	529.531499703037	345.729706756507	118.73128923973
700	700	671.239289975462	520.324934788112	344.592410437465	128.562596358991
701	701	675.898924519642	505.708494563117	343.840161183423	150.577997979191
702	702	665.719862451008	512.447671127361	341.796342525916	153.912849391715
703	703	676.506944406281	538.65895093118	342.950145039888	151.75165410994
704	704	673.114349471969	503.169862888681	339.290948631835	120.218023485199
705	705	668.890572004515	560.118861705617	343.851592113264	98.5878626497851
706	706	673.957777169407	507.679371284456	343.684790063954	126.998191321818
707	707	670.788757210058	531.021159673918	345.353591439066	133.196654433283
708	708	668.499319624135	527.691016474698	349.376325383016	109.998814721038
709	709	673.613391122473	519.446212056112	347.002542018344	145.383058088717
710	710	672.513833458945	506.219127173591	343.031468043934	163.35068166316
711	711	674.080095495172	533.838977225891	342.985381436543	99.6263016349654
712	712	675.09175741697	520.543222353704	345.20822879959	140.795814615233
713	713	664.775081777324	523.861196526183	346.376471508967	133.968794176802
714	714	671.904830411611	497.204916780832	344.000791439868	128.557306636662
715	715	671.546243942412	533.99808791905	347.549340695678	156.492506887237
716	716	670.922260827424	532.170542485318	347.050120049831	122.081651295215
717	717	669.7242064197	504.092822331165	343.613378694744	147.395957697549
718	718	671.442628031015	537.781577511936	348.619128298078	128.287122140396
719	719	668.389983665846	514.092744588087	342.186296091166	129.724828659151
720	720	678.373450316149	521.506937885998	340.944791017927	145.484564398428
721	721	672.549258975417	520.712074178552	346.776004955113	136.465303742831
722	722	674.90326015169	517.400786486792	346.388827800989	130.946892928421
723	723	666.851136126391	521.491534199112	343.685213397806	113.925137571527
724	724	670.219454372345	506.577749667466	345.342479380411	111.270107414801
725	725	675.515903540265	533.409901656174	342.186722161726	112.484368171252
726	726	667.175410963183	508.879790771893	343.902088188257	131.674831064008
727	727	673.0170983069	562.837003312554	345.917239195568	121.809645462739
728	728	667.047403063316	521.856164149738	348.996988992004	118.6676026326
729	729	676.35134033728	507.279064781295	342.206840296312	151.539430922316
730	730	672.740101126988	517.816706094868	343.824532876432	132.14818796166
731	731	671.870612685643	535.391201128096	343.186564042459	125.393263790478
732	732	669.931050406304	534.046745979542	344.452914129589	114.362125926131
733	733	674.537627107328	513.845709246144	348.03303555794	131.929090108909
734	734	675.416496607937	513.226312736436	344.907653242696	161.350524119017
735	735	669.091179770462	517.595849754248	347.460468052637	123.219017788434
736	736	671.484848392145	559.91158158374	345.057540134638	162.294626851832
737	737	675.469950154287	508.034153143179	346.09744588294	131.837065155304
738	738	670.872878716591	512.006714334731	347.007903182403	141.92158238909
739	739	675.219790821243	529.51365662882	345.063306152285	128.732370597164
740	740	669.914705102079	534.627654817243	346.896929372868	144.785799823429
741	741	674.154486475747	538.08795851157	347.095112811684	120.74314397519
742	742	674.151282074589	545.087854422196	347.379689144872	143.675024634459
743	743	674.257965750614	539.012055457595	340.514707905344	118.62731759024
744	744	668.432090211413	497.728285280607	345.316130999749	96.6725244584986
745	745	670.657769247082	518.43025051119	342.839925639922	110.271612901362
746	746	670.253834516246	520.108054587763	345.557707837837	138.932056643424
747	747	672.329260055305	537.721075463858	342.653644397722	132.617453567121
748	748	673.741324478072	524.387302357294	340.276815355295	140.856825841374
749	749	676.951145377408	485.370236336356	343.286349724592	102.848499058244
750	750	672.903399551961	526.279312935954	348.822263922855	142.803751646413
751	751	672.312275093705	506.600917421078	342.378369501802	132.6434069206
752	752	671.927112019979	509.236958472342	341.412798059973	131.23378182646
753	753	676.040013032945	542.827755743091	345.083495639601	130.991442882644
754	754	673.657815468041	511.051968556883	343.126193533714	127.914368668523
755	755	670.475649447767	522.536417694249	343.533356676183	135.265896709608
756	756	673.726327897305	515.71309440639	343.343964402808	147.636202033192
757	757	671.810500524416	517.838320393038	341.929999930798	139.388769364126
758	758	668.404693655251	509.07592863242	344.848864960871	116.549166995872
759	759	670.250684006176	509.013855060969	345.119036124261	137.706009699085
760	760	675.706012142157	542.744089306065	343.89830989503	138.701767360084
761	761	666.495008058597	514.687519864488	349.050239681975	121.756954646236
762	762	671.696623045696	516.603203328664	339.765282348601	123.918085972764
763	763	672.267083051355	514.787386450142	347.137769319089	105.379785048149
764	764	672.654640185884	507.304733305145	343.817419579951	111.03975120828
765	765	674.593822636645	534.612702552071	339.285167003755	151.864042624758
766	766	671.013819215215	505.368945240735	341.63429662455	127.872595608204
767	767	673.661249521647	524.252444637353	342.472396249911	134.785991590325
768	768	670.531649199049	528.855723382586	340.645630406958	121.450930676771
769	769	671.574437876857	543.430364547724	347.369159920889	131.4356884898
770	770	665.640751770175	523.065941545337	341.131250275029	134.904661171432
771	771	673.104227156231	524.082055491203	340.687506811356	110.793359496537
772	772	669.726509072484	511.31355657482	343.385813621905	145.646899352468
773	773	673.826902129977	528.982665137149	346.116129263251	132.261436601489
774	774	673.482940527758	522.708405045837	347.705799027985	164.35726385008
775	775	673.220792935392	543.829965496012	342.470609880537	109.822282560127
776	776	672.22811903367	528.165255311863	341.789697119878	166.843020242194
777	777	678.154981162192	508.168098128087	345.934954339955	139.893873846279
778	778	673.855899717729	531.854289089055	344.701843658628	128.446696776597
779	779	671.882060605005	521.379670838239	343.424169468165	153.483689978818
780	780	672.917180563957	518.863960205063	346.625208473775	130.940261012618
781	781	671.107456085549	534.139496844051	342.397276231294	117.519813799341
782	782	674.728306254832	516.910604855573	349.521401980933	119.233017629693
783	783	668.390411719342	546.776215709901	349.384181096025	122.088171223177
784	784	675.36617195921	495.092841032518	344.271254708166	138.511393210159
785	785	676.109304043919	548.666678814772	345.630676686036	137.3374120031
786	786	675.960264317422	556.680372791351	341.582478186465	128.888948558662
787	787	675.557262965918	507.851609385018	346.410006247404	120.740629164802
788	788	667.227729919285	512.819577482396	346.052965337822	144.621538362792
789	789	668.466175680785	501.08539080055	339.413117252346	121.889774428631
790	790	673.044522943395	541.71135796462	341.808376927307	114.706114252643
791	791	670.280579749323	516.694434743745	349.418514923625	113.471916315654
792	792	674.34465166898	507.339015773666	345.481179743728	150.084213694952
793	793	672.415969636296	494.16986390704	339.29426570306	120.471177227774
794	794	673.802443085453	537.724129042712	345.869490941686	116.167457374168
795	795	672.820095461861	525.153790772263	345.296933413313	171.21264904547
796	796	669.615419749372	491.149812666581	345.402323472922	136.643789043205
797	797	672.289203251805	526.324136076666	348.076130324364	140.544848020067
798	798	673.792921770081	552.767750277131	342.695038484516	112.8397353129
799	799	671.095697431572	521.176404649398	348.347646337416	105.958771273128
800	800	676.753761151476	527.170298870677	344.903789728013	127.239400405057
801	801	668.552114768914	523.469191086802	342.2066521502	148.790090830902
802	802	675.435798600117	540.547317952252	340.904895918063	160.47819245082
803	803	676.779167709069	519.037433732437	346.988097343094	126.683015035287
804	804	673.214893927062	555.02788564966	343.851795551478	149.758608467266
805	805	669.578120104077	526.617571685532	341.490645235906	121.733421711861
806	806	672.526320556949	529.96420903613	342.350566501	113.985502583058
807	807	673.514093174481	517.421400351434	347.042319315619	129.905208011633
808	808	668.129052965665	517.476213596309	337.566415201188	139.980050526849
809	809	670.849921794489	536.2525434434	344.958437922147	112.619689890581
810	810	667.719928091051	524.641945679519	347.809474072591	110.153225525609
811	811	674.45817493433	502.686562819513	345.305375449089	117.631351147724
812	812	673.441015872337	525.822740396688	345.32648820783	136.293661825902
813	813	672.712872776229	532.242890131677	341.500075898836	124.19341442222
814	814	672.562614868667	520.310390182054	345.452877221169	113.080808508402
815	815	669.23058655469	502.455790352794	343.187666687906	110.049980548307
816	816	674.318525788019	548.818768637957	341.840833797006	134.759387704907
817	817	677.268836373073	528.192510597648	342.99943672937	143.398638513423
818	818	670.312400929539	501.431314273117	340.437224265181	125.207395004357
819	819	669.479710033073	519.030485743392	347.584640075746	146.095992526752
820	820	672.780364464736	534.798797542429	346.438651316639	139.165621654352
821	821	670.237308024208	512.39284832199	344.097863497507	121.912494086195
822	822	670.668656151402	516.964966635294	344.334257209372	94.0728949389688
823	823	672.144891414872	534.107733980679	347.134377096497	138.817818993041
824	824	670.857036355473	493.017352138786	341.585575053945	137.036594111516
825	825	665.35607609161	506.134054745881	346.41384580638	147.268200426042
826	826	670.96498060746	529.297997781036	341.795104718744	132.826837811687
827	827	669.718238907991	519.18187882925	343.741767296987	148.700934904054
828	828	669.641990917606	501.089528178634	342.359540956189	130.366954858141
829	829	680.324359524244	526.842649019723	344.539999911384	112.312564722174
830	830	675.897744199007	520.067743957734	344.400241578941	133.962286472018
831	831	667.772679162204	506.571024196641	344.869979604252	120.924393608159
832	832	673.441081861361	524.890997500299	344.0699231666	170.667693157101
833	833	671.125643151695	551.047305982218	344.481022460857	135.381086993191
834	834	670.891145315389	533.365638443387	346.899247963734	139.347556525623
835	835	668.837578813718	557.192706864852	347.761369016863	132.184185232935
836	836	664.111173351777	509.747719238784	341.959008269686	109.913638745215
837	837	672.843060309621	531.915622144	341.819592160672	132.591621785127
838	838	674.150330914488	534.670025397853	347.074663412407	135.898302880115
839	839	670.4468445774	501.611415677339	343.954723907048	110.682978877785
840	840	667.321580633066	506.744548165486	342.743650625943	136.871595812289
841	841	669.598810209698	547.866990261435	344.329709898837	102.868480795426
842	842	664.912517294627	499.758862996266	346.394361958014	152.485859255968
843	843	674.809764077765	522.798891252056	340.023226988492	152.09652994951
844	844	671.098826723048	544.297575850044	344.373991786177	144.309374803581
845	845	666.33182659699	537.009810112552	341.036015710892	140.012502932917
846	846	666.809763004366	502.462062377351	342.705193192087	130.734224472228
847	847	675.27453533126	521.869945025581	344.871242408253	109.240568416399
848	848	673.238295783764	498.971175198196	343.921007502529	129.398845083624
849	849	670.125197397301	539.525034816323	345.594598315342	161.846359749492
850	850	666.11539130065	499.440878917589	341.839119843019	133.234851271964
851	851	670.179187969623	525.186313596333	346.907595109682	132.636082209769
852	852	664.223309356795	499.42753871113	339.37277212838	135.937217531405
853	853	672.405051590094	527.401668733707	344.334461743361	138.877419315207
854	854	672.914139854821	507.210948662782	340.990025459285	115.165918711858
855	855	677.129294237327	528.258172711702	343.611905731495	148.142290922467
856	856	672.044641717368	527.557297565011	342.300730755306	114.255173771548
857	857	674.499825263675	529.91931569028	345.392685236792	132.92430737204
858	858	677.046797365588	529.849145716304	345.461857659217	138.972607982001
859	859	674.009138712788	523.426376897607	340.784490963171	130.059888917038
860	860	675.164893469559	518.930312805208	343.802319335061	123.856010348828
861	861	671.816962591918	535.517003562778	342.646073191016	132.967742149685
862	862	673.203325955376	532.954604849362	347.080013616235	124.806948628355
863	863	671.177731765861	549.618388488715	346.420547786189	109.566046375498
864	864	671.966318022651	543.209630627836	335.398241902602	147.349688396588
865	865	669.455850067797	508.558592544773	343.169079573914	100.468422664882
866	866	671.011988811514	548.856515927319	340.584096611456	124.340733562614
867	867	674.177581874437	539.980219242007	340.909283571041	164.894025787131
868	868	670.787916904654	539.330409231926	340.039441612511	107.23212829442
869	869	671.427857251043	518.642782734624	344.06610859001	164.724070676508
870	870	670.362424228966	508.808452072498	343.488262196771	149.410715425525
871	871	673.424113515165	519.068640888067	349.528128434586	126.402274998538
872	872	669.739292197608	524.191892636867	344.696610885659	135.78936209303
873	873	679.267070298747	509.163053805673	341.425859697168	133.93600964546
874	874	674.66506628245	513.639580341057	347.540782687237	114.998112647488
875	875	675.779770067437	522.518134347212	345.707805279913	152.960551049474
876	876	676.349186610678	519.309019036769	343.369412009291	116.276526589118
877	877	674.674126653831	508.424270718349	345.553467611581	104.838905941447
878	878	675.477514635522	547.196390285924	344.002173407792	143.77944266742
879	879	666.576191146814	510.459012678147	336.795678967124	119.388208213118
880	880	673.198181787473	495.119140383764	343.925111604223	137.638769529516
881	881	670.169865553325	498.87361771042	343.759362302134	128.915506566123
882	882	671.495714730478	528.532281592363	343.991949212851	129.161869711485
883	883	668.533448082795	506.797234956741	341.670945895807	116.757431365863
884	884	665.074901227864	523.776027344952	342.411757024782	111.585210902242
885	885	674.026766147954	496.958431116194	344.516643576478	106.726725583087
886	886	667.916080967055	490.546382576556	345.917517378871	120.221540067204
887	887	675.71617515654	533.958788556222	347.928603042565	138.056208353709
888	888	673.093601173633	521.901400049468	346.161257651359	119.740005833018
889	889	671.135318514903	534.268914493988	348.046387962227	154.76811697276
890	890	670.705167624932	520.127023425758	341.109134469381	137.227901635486
891	891	671.518398141328	483.151637116556	338.96178278602	139.749664906607
892	892	673.886859115257	498.676035024531	343.208310535242	112.489939166842
893	893	670.107220375984	493.906748893244	340.603608053671	161.223262863545
894	894	670.824216570446	529.225408230634	344.043399594435	156.463322654235
895	895	673.033038375578	505.851902875652	344.37673612184	103.937274050814
896	896	671.09769265467	538.727429086791	349.276989345806	130.134156976662
897	897	670.995050088288	545.692720735587	340.966897832528	95.8041072736844
898	898	674.771452840086	503.930624147947	345.78634935694	146.480725804943
899	899	671.513501889227	535.246042557549	344.92148262812	121.073918038322
900	900	672.635550744474	513.807703039935	345.662300416684	109.93054957061
901	901	672.952962129394	503.767882789465	345.908223315235	118.710546809339
902	902	673.245616618022	526.06992171296	347.527545390553	123.959893648307
903	903	667.770219958122	540.35648887512	341.750154303827	145.243313634544
904	904	670.286817250295	524.268799977539	343.706700820232	99.5430604619202
905	905	670.132422987754	486.542495966626	342.886593876525	103.192947921353
906	906	665.552299000557	501.736458372674	345.863739898509	111.386263528689
907	907	676.935953240412	515.211510082781	343.425586663717	150.428400984049
908	908	671.302204858968	543.851290546997	345.598468268583	154.018105302649
909	909	672.825373085189	514.214149276815	351.766186668938	140.084925501225
910	910	668.43623652164	549.785707448871	338.307206912597	119.315516939652
911	911	670.390737452464	511.787265413241	343.544198527614	145.437033599847
912	912	674.946764973265	491.7312994429	341.716021171371	89.450836582381
913	913	671.694663933422	501.667062859306	342.80106220519	129.756531252309
914	914	675.668753295771	537.020090006782	346.907424497249	150.682778099189
915	915	669.714687833394	535.960033369915	347.224731396331	117.468866456231
916	916	671.85338557868	565.2707445438	342.258076870548	123.892478840685
917	917	671.951215933917	557.573609667218	347.847560353059	118.299088827251
918	918	672.015567986771	529.481250856916	347.450412119725	135.251240495364
919	919	670.855090681601	517.591263446857	348.815293001984	128.301183266652
920	920	673.394805358023	527.301798218027	341.554459621391	152.838874439753
921	921	668.744881858016	553.883780292794	344.252764222332	130.080342362283
922	922	671.598368429562	508.792034428614	349.073202684819	154.883005721566
923	923	675.457417560751	514.423982260817	345.230618181063	138.801924369827
924	924	672.741396903626	547.076404584839	341.207064718386	119.120146704018
925	925	669.262960327911	517.261334771161	346.928281666055	142.875309051141
926	926	670.758260680468	541.363813539046	343.596276845084	97.4616219970903
927	927	673.991444473939	514.798233823664	340.727879192349	137.151463018783
928	928	673.244113572143	528.82959042146	343.603164420176	137.204964663158
929	929	677.49389747022	510.300835440402	350.634088200564	134.318521654775
930	930	672.453408321524	528.919503866085	343.35499431718	114.047491946542
931	931	671.0830596777	531.145750127143	349.372613217724	119.85630403548
932	932	672.688110834517	532.073122782215	347.83769439941	95.7090202846143
933	933	672.421548061907	510.641288356662	339.959079740271	127.573597618986
934	934	672.10929506538	508.285601226415	349.321234885952	170.120485593829
935	935	668.181877018716	533.608842974609	338.839300005333	106.684829523523
936	936	674.496995856979	500.88932587969	351.282740481517	123.016698977838
937	937	667.661059617819	528.597592417845	342.754749637316	143.62360255197
938	938	672.62387156397	542.802667013663	346.245530775677	142.535782896618
939	939	668.000332486779	531.542950796707	346.803300954737	155.907039440936
940	940	664.825089697689	530.197472759736	345.108721577264	150.321026926384
941	941	671.426930684498	501.475575825865	348.258358946767	146.178388112712
942	942	670.455265149996	513.779957510177	346.477115957694	143.90068270318
943	943	673.667196661313	512.529805701164	347.669735312885	90.4091940671822
944	944	674.773625887455	540.736195887825	343.045534820071	131.973396309326
945	945	672.416427468314	543.72423798838	349.096228343878	141.585067620411
946	946	668.565461644876	528.60333971365	346.020229865253	113.285391775124
947	947	676.147222610827	517.650810611889	341.875553163929	116.391623949745
948	948	667.650279580378	505.460518780694	343.353536924808	85.1880824402194
949	949	671.495632765757	489.68037720236	345.136631063961	133.471098275764
950	950	671.985649256732	518.051520415699	341.129664467565	114.007124622265
951	951	676.903502294779	572.775294090808	347.726842448688	132.08523982643
952	952	673.819574796732	530.429697043092	343.366859097266	120.380574107893
953	953	670.016707681758	519.877695517716	347.737317135745	131.598016041808
954	954	674.464643173738	508.583049019437	343.796150905961	117.586576420692
955	955	672.360936157472	507.460681137764	342.250916951661	123.212914768241
956	956	672.891643046432	512.405092325956	342.357615081152	127.214911837523
957	957	673.135244186506	532.729120203925	347.043718798658	96.5926352649052
958	958	671.035298840104	497.71338486117	350.056519941806	116.842555456616
959	959	671.653226150987	517.284948097465	338.338749807407	136.711307035642
960	960	676.1761859991	518.679869244551	344.874875422983	87.0702771720645
961	961	676.309503759974	526.206794668624	337.564164392551	132.084366845621
962	962	667.476974169692	539.303328721808	343.594927656721	145.892408851523
963	963	675.212525859063	511.506561122127	341.832327288842	114.645860794937
964	964	671.92310820454	522.526551422285	351.767078225935	126.842990485455
965	965	669.198771382734	538.622872755249	343.298446793659	150.852955203431
966	966	674.445706086501	527.272347702221	341.104881022077	115.73395604366
967	967	671.807337292905	526.133522101967	345.629202588531	107.569509683584
968	968	665.951126266943	525.711821214238	343.582874756278	139.811874274075
969	969	675.557016713148	523.480666213878	343.752573165462	154.23605861565
970	970	673.558804180512	501.220362934237	340.167949640423	129.75243105325
971	971	672.408599879559	518.687490846133	343.973872646867	144.285763034047
972	972	670.954661624574	525.55566673813	341.380971086242	164.570765514034
973	973	669.554860446544	511.826454306441	338.704082176677	123.939324643459
974	974	669.090461789673	536.658333232163	349.068524505938	114.569661409185
975	975	670.648589078061	547.736704760403	342.794682891406	133.579255513823
976	976	668.911199265952	496.022593847263	343.312489170821	106.766380269922
977	977	672.000794186688	503.478523877403	341.682770338014	142.581146772222
978	978	667.671155386918	506.661584919562	341.878430133969	119.66247537547
979	979	674.658721990876	553.353808412607	346.085116051217	159.364578879349
980	980	669.834887834766	523.379230521442	347.54139182715	110.353378207184
981	981	669.44557295204	527.646865611342	350.496934325557	143.750713227859
982	982	665.01242125445	509.48879402886	350.144875568104	162.319917296534
983	983	675.405159489369	533.194600185816	349.438811254419	139.180566567033
984	984	669.651617472173	480.313489972683	343.305630364635	139.839617535094
985	985	670.940505202178	518.556614256609	342.715388715172	112.549460485252
986	986	670.797355755629	520.454316211085	342.299032114981	129.057115777094
987	987	673.122386262005	505.046004492597	348.22349014908	135.422583032274
988	988	670.471449167106	529.602907464509	344.961738718821	102.18417495508
989	989	673.733776054769	528.69151706534	347.538446835005	140.706829056065
990	990	670.350182327256	547.812703604879	343.771567528917	134.083565755366
991	991	670.277802549327	502.094991265773	340.867267193965	143.278600656692
992	992	671.927718245305	526.44990161771	344.630393791321	115.863215229191
993	993	669.221909018133	557.033534768956	342.511744615342	137.400173786477
994	994	671.312950354295	521.784861102623	343.044147138595	174.906698186635
995	995	675.543409954409	566.563273618291	343.123060981801	159.662311656908
996	996	667.369618068995	524.687838207313	343.035484379185	153.118571879457
997	997	672.126665633396	563.488759672414	345.553222435786	99.9724529782428
998	998	675.047914922682	509.52177385911	346.013816945327	130.018520224047
999	999	676.518090109247	536.861223982479	343.931715225797	123.93918205461
1000	1000	670.047368580759	528.281115711579	341.503562756277	131.528206712114
1001	1001	675.97743337203	530.716308423381	340.940549364486	101.754770864163
1002	1002	670.095333628864	532.347142741868	345.188909409727	161.174865669833
1003	1003	671.737106210819	503.852900439319	346.123905190022	108.844677857225
1004	1004	673.317631744822	540.956772218082	337.343294548897	146.170277206492
1005	1005	667.010973703425	535.137766380866	347.843668669655	137.699964968015
1006	1006	676.39195516398	550.920306481078	349.482681406164	132.920879511235
1007	1007	671.159503629254	526.355086278437	342.76226528983	125.357312237176
1008	1008	674.430800369131	524.944639065621	344.250592937608	139.651750510426
1009	1009	674.253622419573	507.054558539721	348.629494460777	137.291627530155
1010	1010	670.947041655438	509.80566532282	347.728415243572	108.959419766058
1011	1011	677.134131178486	542.228769903203	346.673931787104	137.155986441798
1012	1012	669.59281694361	503.292823423011	345.115782674419	114.87331273623
1013	1013	673.246853984607	511.270440368063	345.247848972893	114.284370724731
1014	1014	673.60030936956	511.076481171185	340.695147179392	157.023683729605
1015	1015	672.267048750916	497.06798662808	339.774062365042	154.95717809229
1016	1016	672.520601538381	503.218763038668	342.477930126135	127.686866104311
1017	1017	674.493047329007	535.370119575569	343.239361537173	128.403378477995
1018	1018	670.451931203395	514.853511508745	340.422853196542	134.677531760241
1019	1019	675.258151914269	518.268148098094	344.781071079807	122.554845806292
1020	1020	674.333541255763	540.239525082636	342.818888463585	152.370821017825
1021	1021	675.209506411653	516.213775438609	342.538444311835	120.156792248049
1022	1022	672.821352438062	494.282169093401	341.900671728805	123.118085980967
1023	1023	669.679427394868	536.317147829333	335.265737952915	118.536220375321
1024	1024	672.986878163804	534.492438578568	345.893410057009	105.9260823067
1025	1025	674.825798195287	503.643753407537	343.013548360147	106.603445011144
1026	1026	674.169005328174	533.403972109736	344.296508408206	117.625622328651
1027	1027	670.817816432442	535.068196589923	344.110968398458	122.493685761365
1028	1028	667.17874776348	522.910707536827	342.033999948098	138.157234492071
1029	1029	669.570061709247	557.437595112951	344.570746882164	110.633330048715
1030	1030	674.950811101898	526.961452166335	344.645447517871	103.05181365306
1031	1031	669.997961580358	537.942256142254	342.006382417034	132.833426089692
1032	1032	667.563889382074	504.410116744002	347.546939262997	154.188635562059
1033	1033	668.821968424559	528.903337281906	339.120286138065	117.916657984694
1034	1034	668.233689864238	538.601661027915	347.593192490219	100.182913026919
1035	1035	668.798431957284	502.612291000613	343.303342908556	134.30115594167
1036	1036	671.706903023781	533.114192381916	349.118736050768	135.112028885422
1037	1037	674.088391286899	496.201966183789	347.76542687065	126.65079622863
1038	1038	666.132126083789	500.242858583729	346.098027974092	128.757773214275
1039	1039	669.721324230554	517.258807116547	340.419092273438	127.953993194021
1040	1040	662.755385792314	524.647354184089	338.945477933086	110.628303030068
1041	1041	672.56408651201	514.736763893607	344.770718580399	131.708157201011
1042	1042	667.600990457515	489.433462943583	345.725163753952	145.03633026347
1043	1043	670.56508058443	530.507674609338	342.734163490105	134.5845362025
1044	1044	673.127229810564	493.300614793277	347.111909494421	153.598976121691
1045	1045	673.852833836207	487.647895049828	343.77320460739	157.577247355201
1046	1046	670.556296111151	519.236523023014	338.485394242013	133.234575881649
1047	1047	670.585151127736	534.919615281383	340.825288848987	134.716364996121
1048	1048	669.966284323396	531.427471844611	345.596322450668	126.603517634309
1049	1049	671.363888502842	532.105603302045	340.976062586043	146.223011238653
1050	1050	674.080219199527	525.872572216192	344.8009510138	141.848358651468
1051	1051	677.394376732311	542.248148700597	342.38578239103	108.244837155664
1052	1052	674.367065385451	530.911493050428	344.904702087241	114.219436918847
1053	1053	670.232902271879	518.945187757173	344.489529832295	124.281434641538
1054	1054	669.018878121453	472.069388515842	345.500069261247	130.253861325172
1055	1055	677.905196634787	526.2803500798	345.007787477011	111.421701431955
1056	1056	673.751030431827	490.280975661821	342.677943503051	146.751470833695
1057	1057	680.951476858257	496.318175078213	343.074855333466	139.346048490332
1058	1058	675.520163974137	518.71170928456	338.76817232759	109.159660836607
1059	1059	668.073178519408	560.411941505915	343.112001116002	96.4184265780149
1060	1060	669.114240179339	545.592109750797	339.33834401777	103.955796385311
1061	1061	671.808232084849	511.967405481267	343.20438046722	138.97516642918
1062	1062	668.99389474718	483.919304280976	344.229999897719	124.239966048873
1063	1063	674.924152931246	512.906771033094	340.274250894754	170.412400832433
1064	1064	670.332583948239	532.650367604504	344.810109938082	131.187357947167
1065	1065	675.388370203626	541.678559877655	342.402733666115	141.029724808208
1066	1066	667.714344933617	509.788402869783	345.177595708291	147.662261433878
1067	1067	669.369267117124	543.818969399673	342.4449585104	147.811397178253
1068	1068	670.047820397449	493.945493438479	346.629002929305	150.700796096108
1069	1069	669.860291307853	540.11873221405	341.026186079957	81.0338664613764
1070	1070	670.085764081773	525.137125194526	343.19887733836	117.147454167926
1071	1071	675.849988542472	525.865459469512	344.060585668289	143.597010888093
1072	1072	672.835146718611	521.702863516738	343.848734151787	161.725510783188
1073	1073	666.343572286872	537.30878652552	341.541711517277	131.165364227929
1074	1074	674.355130265644	511.33244980491	353.138246019437	124.653110069234
1075	1075	673.431512396064	522.106287755092	343.789616059262	123.607502674347
1076	1076	670.43825466479	513.679391107985	340.329213744085	101.868114087212
1077	1077	674.15709435515	516.218389974639	342.709788568643	120.597611466952
1078	1078	673.534772547503	548.146900990192	342.769167821121	112.536591439968
1079	1079	672.615883443066	546.27231595871	344.207009385596	111.492501465867
1080	1080	678.651891097816	517.333725830506	336.91952104908	137.460655157669
1081	1081	676.947853880619	521.259623489738	343.296234141684	158.159809663315
1082	1082	671.594908283595	534.213754550633	346.333531675667	151.215178902896
1083	1083	668.370290504094	521.748764579069	343.288618639896	119.303090832557
1084	1084	669.811870928914	534.237976250855	344.063447465952	148.018322173116
1085	1085	671.719134799581	527.563298002287	344.796810906375	141.210877719982
1086	1086	669.713764610515	522.758727442527	345.203099203823	136.038302422853
1087	1087	671.352012516499	537.812330537727	346.023230671	160.788860970762
1088	1088	671.656945776371	523.676712956834	340.648475111416	172.880586471434
1089	1089	675.207131658035	513.078118311411	344.35084837843	144.901525141644
1090	1090	674.55070406209	558.942696562771	341.756588479883	128.181794862878
1091	1091	669.397369978888	535.328127605376	342.442085576979	167.207382438886
1092	1092	672.543811207845	508.435543858637	340.42105663855	110.889284095636
1093	1093	675.597704649629	529.622486666764	343.553381799168	158.698923576108
1094	1094	673.182144237724	523.098730183537	344.514061829075	143.486118404185
1095	1095	670.841449675574	506.699919244356	340.652506155053	108.032929234295
1096	1096	674.172131092293	531.671732662441	343.206580266993	124.929555961408
1097	1097	672.926740814873	520.219168845418	341.238442225906	158.031833956005
1098	1098	671.754203547576	494.599552054104	340.673807723501	130.692294926191
1099	1099	672.264674008542	514.12391924746	342.079253415987	106.795970900625
1100	1100	673.13462500975	519.033352176841	341.964866499179	116.528709739944
1101	1101	674.950772584265	551.424892064532	344.362579258035	117.00569052839
1102	1102	672.167500398666	524.756043661929	342.89020208515	164.280958470015
1103	1103	669.218887672072	521.561511795572	345.04702413279	139.710503182639
1104	1104	676.260348529772	515.451518186048	341.937310514091	118.833115530845
1105	1105	670.576014653077	516.197564028171	343.430868760707	111.350751501846
1106	1106	675.346045457481	565.121384636081	343.482304348177	137.303387442944
1107	1107	671.864658859334	515.113751067204	348.441273815799	156.112079572482
1108	1108	672.932130565194	506.808950791398	345.014349881497	153.733586876181
1109	1109	678.267960083744	541.169032380713	339.809593841756	114.337129672395
1110	1110	669.203547903589	525.799490134433	342.737841817097	148.760546476545
1111	1111	672.754580996076	531.670873009005	342.591841039149	123.454369138342
1112	1112	678.291555753019	549.924573070168	338.856549460229	161.197611962917
1113	1113	670.035258315384	522.973183374436	342.05673956149	145.577921358339
1114	1114	671.682775456635	527.782573450494	342.529429489308	115.968273699453
1115	1115	671.591552211697	533.333571830022	341.979214445468	106.223897758958
1116	1116	667.101222438039	530.60602535674	345.358190097561	147.301052048129
1117	1117	674.194543725197	528.18347325984	343.201952314782	120.64059994599
1118	1118	674.220053636473	518.33328286234	343.002613437191	123.636527807317
1119	1119	672.499577232147	513.22287259601	345.825458391735	137.81202878752
1120	1120	671.446781605953	512.23489077792	338.615635385653	94.3402653241405
1121	1121	670.466281985688	530.70624167979	344.354496943711	133.428402286651
1122	1122	670.859619178499	497.345033543147	344.316053130848	131.87319377777
1123	1123	670.160166481844	521.677672436191	345.681790004065	126.368404212098
1124	1124	668.713862369991	508.518081599619	344.668804055283	118.177169015345
1125	1125	673.657781054715	522.858842126009	340.691424376436	144.948348389198
1126	1126	669.069776515527	522.194401614651	342.109710205731	113.725439629415
1127	1127	668.797851132762	534.670766975238	346.107499376108	117.843024994176
1128	1128	669.270371142814	498.32099833876	345.191062328315	120.818827245127
1129	1129	674.336987608658	519.932210171171	343.35847383212	119.132535776747
1130	1130	674.35068298739	541.885196570958	341.502349345402	145.182782714619
1131	1131	672.583566489343	512.575273542813	341.232302664169	120.440914422596
1132	1132	674.702935580352	535.064318988551	341.089952502617	138.543373832157
1133	1133	666.809456231077	505.419834587788	341.368803921492	127.809858775119
1134	1134	669.094839909042	512.613605443524	342.583479153856	117.620951728518
1135	1135	669.637332216238	537.896256680479	343.007653956175	127.023729926274
1136	1136	674.233661595203	538.376513691845	346.212282073938	138.74179343457
1137	1137	675.138115903047	550.829309435363	342.135314985529	132.731268198111
1138	1138	671.499652610486	538.758658913511	343.29163173718	138.123287247283
1139	1139	676.785885137607	505.394357707539	341.582085199854	121.417968041905
1140	1140	674.441391290703	536.567012409207	344.75814577901	117.296390764636
1141	1141	671.47988570208	541.962948237604	340.953414116025	111.093334223617
1142	1142	670.562792909283	525.452148740403	348.508579405419	135.729081153335
1143	1143	669.916988401211	568.423151331282	351.387507611515	150.486721866813
1144	1144	668.46523407689	521.456304252566	345.296455243313	130.981899009538
1145	1145	670.215189573095	519.441950700779	342.853960990424	105.439733453801
1146	1146	672.440969218898	516.184824722137	344.305230708384	123.938130272515
1147	1147	673.856540243679	517.469498675018	346.777884135221	132.12166115536
1148	1148	675.009947753071	473.63127344079	344.901252704428	147.410025055339
1149	1149	671.752680963135	498.295291012827	347.096602193332	130.731887107769
1150	1150	675.104853089254	551.736597314224	345.150927946627	162.280282177519
1151	1151	678.126612881734	518.621001867037	340.036715844873	156.929308123656
1152	1152	668.244508485223	506.498863732808	348.127751299362	139.862758137039
1153	1153	673.518421695455	507.089964235152	343.855015122169	126.478667377119
1154	1154	667.944471150512	508.735324201166	343.277873882352	133.228928699638
1155	1155	673.540834823191	504.486309398668	342.6077215826	131.707610936322
1156	1156	672.98890949958	513.865011953706	343.310381546	122.141170981932
1157	1157	668.383480886565	511.974114943148	341.591563321371	145.345937525721
1158	1158	673.395473424806	530.657236262197	342.13010499606	132.541776628696
1159	1159	672.290837555251	514.254102425803	342.340541687959	147.197687272738
1160	1160	672.244978278621	525.777687263048	345.349051326607	119.730620280124
1161	1161	672.130987860852	517.915940410549	340.03674733928	131.666637593829
1162	1162	671.291825002971	525.017074177322	344.229221667054	154.309336038565
1163	1163	670.239738669954	490.664705488394	344.404844939906	140.488545960126
1164	1164	669.419706035008	547.341243006079	342.918525315921	122.417125444889
1165	1165	673.9517386542	506.10355628394	342.602291056304	140.681544441854
1166	1166	677.921923061176	534.475687553422	345.656473826713	114.490220300599
1167	1167	672.826063236669	497.207927155021	341.695704675821	127.033649393964
1168	1168	674.069903277084	516.302491540533	342.495643634271	132.953018898594
1169	1169	673.206722487754	507.461172139387	343.187392845725	149.308443810886
1170	1170	670.383996016705	516.336499131674	335.53085229859	125.057012629113
1171	1171	674.252497047618	518.787231333605	344.756973143267	140.659638614202
1172	1172	668.527255439502	533.522410993147	347.722133675069	128.934023239864
1173	1173	665.029302100511	511.55732836365	347.096316080237	148.271447100845
1174	1174	670.907759289791	464.628651532498	344.773724063249	136.159634938414
1175	1175	671.541178972337	508.209991082713	343.844157450914	132.583980145946
1176	1176	672.161514241346	479.631037523732	345.238370063329	125.200181675631
1177	1177	669.068189313439	507.311767706594	345.926885707466	160.421793964885
1178	1178	673.626373756217	513.528313911803	346.712301211672	135.232768676839
1179	1179	672.776141561628	498.466510162245	340.494998396466	148.559666840217
1180	1180	671.830604656553	525.464803476002	343.191462477109	133.868321891794
1181	1181	672.308101092804	484.756857828904	343.388786174361	145.3668934975
1182	1182	677.156151234167	514.453482213946	343.809450795662	132.772024472782
1183	1183	669.746621234571	551.855893592867	343.97851611621	125.647140632923
1184	1184	673.046038030122	507.37301618548	344.90183655533	144.371964570733
1185	1185	669.068129389666	540.858000833785	346.737459486482	182.854639482968
1186	1186	671.581261128713	509.12913013285	343.210901260235	146.019561543753
1187	1187	669.674886643358	522.106650095343	341.619128917235	136.809303227865
1188	1188	668.65768112035	486.87161563302	346.385785815876	125.290248674618
1189	1189	670.853905803655	533.853039326147	342.965250950287	135.180939613089
1190	1190	672.218142463301	515.821216010271	347.806133941853	143.575871979148
1191	1191	669.810914791826	485.790584548944	351.204465132095	145.346682001271
1192	1192	673.133323583194	529.991665588003	344.028691230391	124.231395485018
1193	1193	676.472388800688	502.874011571127	353.85312842735	120.625907834226
1194	1194	673.041941985021	523.150541430706	346.422008427012	140.123384478888
1195	1195	672.533623169778	566.856857438745	340.090893862777	131.171965074352
1196	1196	674.543285643507	530.797330005429	347.913733860879	103.1307609802
1197	1197	674.665408775186	524.003239603422	339.334405916283	121.563779197547
1198	1198	674.762963451912	525.42582421056	341.941311474374	153.109686711286
1199	1199	670.816493151075	518.409809861929	344.22368512979	136.949506643694
1200	1200	672.34839217951	555.592826766208	344.671714208209	131.878700627587
1201	1201	671.258792132166	509.056622482235	344.488962037282	143.549743675725
1202	1202	672.610286883225	535.871016510864	340.314398587919	165.524986331595
1203	1203	668.622350604415	513.739762080367	340.213881352094	146.276035748242
1204	1204	674.875486659395	512.615634724668	342.170436365808	113.751570166091
1205	1205	673.185987235294	526.117405648751	344.395111274853	110.073093667992
1206	1206	674.155491723865	496.530112139931	344.699642745323	142.891392351581
1207	1207	668.509791551777	528.859231608942	348.499508424839	114.753737671922
1208	1208	673.885430782651	496.434712772609	344.568549775728	131.153399480022
1209	1209	669.003075275597	508.319613480899	347.220049771957	151.916631880093
1210	1210	669.30723616571	480.746994375744	348.46246208198	116.924173175103
1211	1211	675.543734714629	536.738512028515	347.768326675578	157.015059418258
1212	1212	673.104083642752	526.010158218179	345.156213679667	123.7813158406
1213	1213	675.70547352347	554.052070263792	342.698220094458	152.572798937535
1214	1214	669.350274522489	519.992112869954	342.534099788721	105.531334183905
1215	1215	669.964956884272	517.533383210217	345.053562531844	98.4316078758658
1216	1216	672.392385709125	535.074742167062	340.693503131864	153.830750992578
1217	1217	673.149388392299	524.655458909372	341.079646547863	147.234748805077
1218	1218	669.128350041267	526.055448781007	337.133103150578	120.038439418448
1219	1219	677.06990268136	518.92045801386	343.471183952399	94.3385768824267
1220	1220	670.262628055471	547.272677189727	339.804650783145	136.723975834405
1221	1221	673.866721023386	535.751940254318	340.665820990855	156.078515582243
1222	1222	672.80308675092	524.220750852738	345.736186081467	104.647406995918
1223	1223	680.805525287413	532.396474482792	342.343490535632	131.333910023041
1224	1224	668.750913841692	518.322835819294	343.911169910138	141.872700008284
1225	1225	673.287488271676	563.423004041033	344.01143044716	159.179157283559
1226	1226	671.200785790594	554.001215972242	343.421504465979	160.575724274013
1227	1227	680.516411179199	499.630319371938	341.943765254032	141.352726061065
1228	1228	675.807719450021	516.249466880814	347.82815049898	158.267047231331
1229	1229	670.002901825243	551.601740466239	343.187413264579	141.245670670682
1230	1230	672.427835071588	508.99421507197	345.574503417875	132.018745865882
1231	1231	672.348119722784	535.098059515695	342.192604593328	136.665442193885
1232	1232	669.178377481177	521.311129949297	341.806717878087	104.713282488663
1233	1233	672.548116578313	517.794619234027	347.252101378913	114.308266248859
1234	1234	671.481325967826	502.68121544658	342.723525771271	158.030496624633
1235	1235	665.869563305327	524.254655152786	350.792271869262	139.697835900351
1236	1236	668.673568113733	520.122471210664	340.652762625139	117.130580958569
1237	1237	669.114610946555	520.061834489525	341.753805127034	144.374354706162
1238	1238	670.90030676027	508.621798837127	346.740038798612	132.809499656774
1239	1239	672.552557450419	506.955650379349	345.321265359679	106.289610589193
1240	1240	671.212108059511	491.594964297104	337.991735754395	119.668957972751
1241	1241	670.124893188127	547.215553433747	346.392881081909	134.869759836757
1242	1242	673.542291276779	497.278061301315	344.297189683206	143.905173123582
1243	1243	675.47273087369	509.573113319685	343.281842018712	142.505502063063
1244	1244	673.261670693899	545.070986705218	344.467891618818	123.925337697016
1245	1245	668.009412793577	543.270366476188	346.680607049854	108.791527829346
1246	1246	669.8976594328	505.399965603128	346.879171510213	121.974797884166
1247	1247	676.36624090485	573.789018960762	346.772482693143	142.546145701026
1248	1248	674.944903003639	483.914949122215	346.117395575893	166.139101995583
1249	1249	670.803143365372	554.179417927772	344.575788229545	158.379064063792
1250	1250	675.203073688683	533.2601002431	348.517248377885	134.258842704944
1251	1251	670.806425027365	521.225620152559	339.99388061395	140.701269368584
1252	1252	671.776598268529	544.445790152005	340.938881963002	113.278698091859
1253	1253	673.653804919544	512.311363670573	343.25998214647	156.915793219115
1254	1254	670.715857543184	514.379366384192	343.052990011341	119.098783088911
1255	1255	674.754116248005	522.948330850977	342.021888678005	130.775879320726
1256	1256	677.270003210167	522.220842975205	344.639276450913	130.778936798033
1257	1257	672.170493313152	504.573923873813	349.848867168982	134.929300040191
1258	1258	674.804040241515	533.683625805132	340.179649740237	131.783160861257
1259	1259	671.299600434064	542.067415984933	348.277484497936	146.375045967198
1260	1260	667.326632077358	524.324462515854	351.109921597666	104.800649404399
1261	1261	671.578756006512	541.495763828245	344.434382557761	123.688095657991
1262	1262	672.827350405592	512.028214916107	344.028961230933	153.347595424143
1263	1263	670.879956309676	502.314507786081	345.788741716476	148.626500057177
1264	1264	669.000693951855	513.035775951907	339.666208034038	138.986915819007
1265	1265	673.700980454498	538.356274976511	339.54369147133	119.255671740279
1266	1266	675.820236403648	528.385719039757	347.965971235452	143.439204476768
1267	1267	671.985410493279	540.22494968708	346.958004828514	117.523986012549
1268	1268	672.193122501037	510.584280110614	340.765149978765	116.856627803297
1269	1269	669.92027527773	555.12500980646	338.912556182157	117.2821366434
1270	1270	673.35103454474	544.301302891751	346.109142043597	120.95197851222
1271	1271	675.740779779009	535.587397408166	344.805518408088	156.020133970072
1272	1272	668.845168242297	535.036289212693	342.920406265018	125.320902446935
1273	1273	675.762216914022	518.650929815181	343.545694864725	111.03485433838
1274	1274	670.70386267141	507.029942109968	343.891776086103	125.651116650713
1275	1275	674.019626011567	507.715388013085	344.9520975816	135.115039967302
1276	1276	671.276397750887	532.602540768666	343.819766432594	160.253621366396
1277	1277	668.81310772746	520.059358573168	342.657088842281	102.531425977573
1278	1278	670.227992569224	525.852345858358	340.130884758369	115.907850145562
1279	1279	674.1231464699	524.954632014938	340.422049639302	112.43418062626
1280	1280	673.792276221427	497.879406747851	345.102764012002	153.105575759804
1281	1281	673.634097785109	534.685592359071	343.190886785949	118.474301884783
1282	1282	670.274886268356	533.293273366629	346.26275830707	116.363108897678
1283	1283	671.526543761155	527.941884923851	340.827951878441	117.61912097273
1284	1284	670.69128627877	527.039248103832	342.844181870609	130.336216764934
1285	1285	670.595981225426	506.8477958784	345.043764623114	129.958205509351
1286	1286	670.499622692705	515.36495176109	342.418215389221	130.484148154781
1287	1287	675.581994918388	533.649970461025	343.270910472766	128.544292743309
1288	1288	665.785253846658	515.693407621182	336.580970730571	123.457159671467
1289	1289	671.406766294776	497.124040032629	344.138057572215	101.21317841346
1290	1290	670.283554175103	504.489712288699	342.630266769487	130.9555159455
1291	1291	670.676816472437	519.971008509791	341.243120252337	108.12339246579
1292	1292	672.949536460436	536.059537038134	339.459952833921	149.36005428435
1293	1293	670.508054279129	508.234363637353	338.523184756342	144.256311464679
1294	1294	673.314673231917	509.766220506921	339.173418435678	101.939559729259
1295	1295	670.564091237563	492.234883158751	347.415180200553	100.270115171028
1296	1296	673.833107955434	500.82835286406	341.387945013009	114.206419801421
1297	1297	675.767498291642	531.530535692192	345.465418765813	149.839658322341
1298	1298	672.743831039091	540.099337585789	344.367372807089	131.793175680275
1299	1299	671.834486714033	509.260880831835	345.210785526123	142.447635526896
1300	1300	668.32352070599	507.045829673955	344.517475814401	155.065345947834
1301	1301	674.769196206648	531.975520396442	343.251211513115	102.765762031545
1302	1302	669.360402854766	529.584545300246	347.371758486977	127.344123293063
1303	1303	673.081412646304	520.948519288989	342.494279315419	150.361616885141
1304	1304	675.906230191128	513.008557867538	347.702983691928	134.389844484071
1305	1305	668.279842378565	543.591810313272	339.406112584262	117.339198800965
1306	1306	672.930536025349	506.650443129741	348.714118967651	123.823576168694
1307	1307	669.145759122913	508.541027303316	349.029222078575	151.669738472049
1308	1308	670.495816626338	518.479094663292	343.964639366717	95.2438496578739
1309	1309	663.028558832606	536.03539775447	341.58733608069	116.673675374085
1310	1310	666.991330567002	526.822459071334	348.104139925566	148.138553054476
1311	1311	675.17955434273	525.664646747556	348.36580833705	136.749977106746
1312	1312	672.455522085296	524.216538943782	341.956895912679	120.921565092227
1313	1313	670.758314313524	498.505460098263	350.299085651201	146.359959910577
1314	1314	680.921988542683	530.565074378608	340.137368615848	166.243252017552
1315	1315	669.057133466342	513.515891262484	340.04565195621	164.81268519011
1316	1316	670.956390621865	490.568325879193	343.629713263059	134.492114445644
1317	1317	674.105576416144	503.405031306839	344.809432371269	135.821274801792
1318	1318	677.108459974237	549.490253191229	341.962331185608	146.102065314006
1319	1319	670.668177575498	522.768613220167	342.609271333623	119.128870765365
1320	1320	674.556528460004	529.837968774601	343.070793510755	116.337825010174
1321	1321	672.473706393741	512.697758934291	347.393322604887	144.690649357351
1322	1322	673.621734124291	530.760271846823	343.377632537433	115.060866323832
1323	1323	672.858878797763	527.001866059573	342.109989213039	153.224667933315
1324	1324	675.66161261664	528.450445843024	343.608585594113	138.766738409648
1325	1325	676.751871121079	518.016302077176	344.228063326727	153.796185136408
1326	1326	670.671335401944	515.702468292439	345.02782412056	141.853932260593
1327	1327	664.961538684046	535.935103479408	341.818007369226	111.567095325017
1328	1328	671.884343201061	535.148120323078	340.786269286649	108.641113170221
1329	1329	669.135143304839	524.049738748341	343.645192530603	106.432624314165
1330	1330	671.937881880714	519.558666808143	342.178025977784	125.612532563418
1331	1331	673.726223452377	534.28689451688	343.609399240312	134.48526612208
1332	1332	669.402176045795	507.67977329946	339.47245898346	134.654560200217
1333	1333	670.737329778309	529.822505308664	338.775859177452	132.73617594435
1334	1334	668.753631415434	525.326579028029	340.736933330754	107.825644984001
1335	1335	664.945847742589	536.906711134161	351.907614829307	158.500688380835
1336	1336	667.702630477235	511.673391347121	344.528227847581	114.468345492801
1337	1337	669.491685639905	508.6145333526	347.160203932968	156.817807080461
1338	1338	668.607340744248	509.790477423627	346.714485177844	102.336705154519
1339	1339	668.919391653877	508.61062794901	344.644450703418	128.842716124932
1340	1340	670.981855359842	530.917498340932	346.575296800448	134.26377200771
1341	1341	673.975823639735	560.487498412344	347.906773684953	106.456336254326
1342	1342	670.771181774942	503.449002958341	344.776035455366	99.2773209305738
1343	1343	670.214511396049	537.119136604668	346.566282135184	167.969836955262
1344	1344	671.463977192332	541.568659658849	341.214844513812	131.099349187129
1345	1345	671.0247478375	527.735247487627	344.69228438235	134.934106538085
1346	1346	673.55824474593	498.895492549683	342.949185621195	147.471166063217
1347	1347	673.133840422943	532.181567977526	347.50931299346	118.00124979914
1348	1348	672.332379678145	528.363569946423	341.654540262045	139.276957608881
1349	1349	670.368041680828	502.668586660233	341.595352609101	114.013332888327
1350	1350	674.537282104799	544.483962756846	345.986763102806	117.353498868649
1351	1351	674.857331962797	510.07836722291	344.44904601897	127.791761245542
1352	1352	676.588743983987	549.003682798567	340.542014832943	137.734056948019
1353	1353	671.895505271076	534.575764667208	343.780445326836	139.799113372566
1354	1354	669.070591781134	533.83223353831	350.864145852931	105.972483102509
1355	1355	672.421185262886	499.594402172574	344.063379625374	138.324643884934
1356	1356	666.308458320028	518.918464860474	344.116369726961	137.443826224479
1357	1357	671.901144852948	514.331855086322	345.343451200796	105.851664137936
1358	1358	668.416550115774	497.525607435864	342.121007917134	138.818025474729
1359	1359	668.378733223372	522.038146161863	344.704098044207	117.071510219053
1360	1360	674.153904222277	516.501028662817	343.181392025959	143.00598440349
1361	1361	672.503408148904	519.774114770857	340.717769320579	129.587119611881
1362	1362	674.282297755188	525.509925642468	347.062625151432	155.296518648289
1363	1363	672.210122593713	543.658854329688	340.958366624212	115.022681015254
1364	1364	668.994856594378	519.589773698529	345.672702181516	135.72532199571
1365	1365	671.623613043058	494.4122234801	343.944289691733	109.056862785737
1366	1366	671.799183939738	507.588877277525	347.930399231655	120.547439392672
1367	1367	675.514269077308	526.203383796266	346.429647017152	157.949425268001
1368	1368	675.973729358308	517.396018593408	343.008688935469	130.219117543125
1369	1369	669.389713381793	514.520505277033	345.834274329316	133.106201998753
1370	1370	677.318905957674	517.797962251229	344.964049995897	129.557471941255
1371	1371	673.985076358586	491.942139488656	350.467902136923	115.446358326108
1372	1372	671.300361721686	521.287571531675	344.107106180663	107.601410694642
1373	1373	675.721805747854	505.977829820134	345.478413151575	134.081193164587
1374	1374	674.364826751086	490.438758261367	344.877423327822	101.752342362146
1375	1375	672.581345399627	527.761725859946	345.991593739028	134.277339194635
1376	1376	670.242898536516	541.84530151421	343.305136574515	136.727432181997
1377	1377	669.840501393299	507.69276897777	345.639953600954	143.081191615424
1378	1378	673.715893739852	520.496145997365	342.259391900034	111.852497404079
1379	1379	674.115658661437	553.564671265513	336.882574996006	112.906768948781
1380	1380	670.083320463607	537.544855043843	337.197001001572	153.877731411642
1381	1381	675.044574776457	526.925128936303	344.675254616525	159.309029007281
1382	1382	668.380249251745	508.658010551635	341.302462087892	124.919470926165
1383	1383	669.632301244008	551.421918428356	349.88641807157	105.807201923926
1384	1384	673.013586482306	523.274720858987	348.6450863478	147.100550289809
1385	1385	668.248521576131	515.230351142571	340.926581489279	108.55112673345
1386	1386	674.430051558369	538.634388028898	348.369972855942	83.4203241840555
1387	1387	667.614176513142	545.165225693131	344.07479070321	118.000201242769
1388	1388	673.154325447565	532.386570323649	343.050727143948	131.330030572619
1389	1389	673.002524417645	482.124152059154	346.587028884377	125.197524702141
1390	1390	670.295327425797	533.428356770737	342.386063419108	123.27512918348
1391	1391	672.823561611781	523.045003025319	347.883065131528	140.038238458333
1392	1392	672.828360021837	510.148305866321	338.596598940132	131.212770551917
1393	1393	673.6162708903	524.639087086587	342.128444080502	121.305028653509
1394	1394	667.484936361812	520.755516400148	341.399892030478	110.929831665344
1395	1395	674.025829653037	526.063693650706	344.534639913192	128.96639467448
1396	1396	675.046623246154	523.294822638326	343.347595158065	128.043989037547
1397	1397	675.631027786335	528.074871540174	345.472529869367	169.187839380916
1398	1398	672.486234198345	504.154180184552	342.512457211907	137.464950438467
1399	1399	678.035938177351	540.352221782214	339.106818049227	114.828674242868
1400	1400	670.571023470419	543.51992173438	342.102008885821	116.339122353544
1401	1401	671.067124940452	516.081336155187	346.297526762585	146.158656575076
1402	1402	669.632763970316	521.572264009591	345.099302061474	126.927995766519
1403	1403	673.531546073531	514.092807475554	345.787804610987	116.757839081248
1404	1404	670.993181619704	490.464611986244	339.817971374299	97.6492166050147
1405	1405	674.552255316202	548.014952561201	344.25896391697	131.501924768362
1406	1406	674.726924288534	505.637664664538	347.746835003649	96.3918934972061
1407	1407	673.621909188876	507.238759852782	342.58820403073	124.72310970081
1408	1408	670.885216163046	541.937673209267	347.049171966967	104.196577424247
1409	1409	674.80391367274	519.145212103552	342.499810409208	118.434072933396
1410	1410	677.851008923894	547.164714101974	342.467571412743	142.286610040977
1411	1411	676.232684326049	500.641725745443	342.609147987877	144.077040426571
1412	1412	672.050410198319	504.826121480277	345.009403907966	130.43329558969
1413	1413	673.612487966546	509.28984544107	348.361501202601	151.93083304757
1414	1414	673.192190952845	514.726962681827	340.384356270873	133.012980318339
1415	1415	672.953152501456	543.809696249331	340.77619485004	135.322350512876
1416	1416	671.241544283041	523.747602677038	336.688136260933	120.833574044085
1417	1417	667.366234378547	517.730071232714	343.183169789089	130.831635889489
1418	1418	669.14667141699	514.475245778519	339.31922988934	119.36289204227
1419	1419	677.354668302169	530.076354048819	345.886962357481	168.653947009514
1420	1420	672.730292085911	536.398560577446	346.087339149825	130.099235923533
1421	1421	669.301136079748	530.019824183359	342.417733107586	154.284773513837
1422	1422	672.241914792728	496.972065532454	343.823582485787	130.271443002857
1423	1423	668.611533357606	481.859933645733	350.790243516224	149.819744356293
1424	1424	673.350066064415	506.337611642216	344.008641764252	141.69151120343
1425	1425	672.824606856065	527.274622692514	338.922088414687	89.0901209348871
1426	1426	669.580156493809	506.841824980119	338.516905789425	145.910546250657
1427	1427	673.329197046611	523.944562788548	344.135415988001	144.797179014124
1428	1428	670.626453175901	543.418052615754	347.399307970538	125.393608227794
1429	1429	669.592192027698	532.718865886308	346.965715681101	104.107829720294
1430	1430	671.492202878003	527.657666004728	348.25220264577	128.225871032139
1431	1431	668.475912248492	510.832292075909	344.654889212119	154.001561399494
1432	1432	671.193383219013	528.434205004855	340.853318677773	132.856469924442
1433	1433	671.774545188699	526.498045241685	346.655743347361	108.547959414226
1434	1434	670.532850531406	511.028045922608	337.466447092165	126.800642238845
1435	1435	670.727555852254	528.842065837069	342.993521391607	149.22915696523
1436	1436	673.689174852591	496.153880631223	341.526336810441	128.5431034633
1437	1437	675.841533538119	551.458571173391	347.582195506046	143.304772120107
1438	1438	672.472532558843	478.604125946874	345.967871869239	135.14026441695
1439	1439	667.222467028734	509.523923943488	342.226107365362	132.930445197187
1440	1440	673.059437511049	509.59989085531	344.641750163096	129.858319705495
1441	1441	673.904182019073	526.472397361655	349.516881207585	102.63608454537
1442	1442	668.25938054193	530.429685199954	346.259402834635	139.872696189468
1443	1443	667.864889697849	553.810597275982	342.079358312521	129.970995759387
1444	1444	672.424173449103	542.406695457281	348.336914920608	129.169028019409
1445	1445	674.300434603175	519.386863665688	346.822021759365	118.909291357081
1446	1446	672.043678062055	497.452562436957	349.662941799925	160.705815003392
1447	1447	670.012012896892	504.116264732671	347.50953945742	127.408765515125
1448	1448	670.488174402765	539.593658903082	344.739062109973	117.760108520981
1449	1449	669.09063497325	533.590533136724	342.498926549071	165.414401127571
1450	1450	669.779152736823	516.532677984677	343.161409898552	118.271180473674
1451	1451	673.987772356538	513.013146760938	343.81969499014	145.232510853981
1452	1452	675.697816476062	499.804460395934	343.940772441615	129.079164000906
1453	1453	667.527797668756	515.701865950747	347.356572609726	126.545736127149
1454	1454	675.573781422949	555.050065196281	344.359339438241	115.100800475385
1455	1455	673.5626415784	504.131620032172	343.179539141379	115.904104411403
1456	1456	672.763165383267	506.938037356627	341.786870587945	113.976116507607
1457	1457	667.684409115347	530.88227647724	345.279917454918	144.566677402616
1458	1458	669.842784221627	526.521999035668	342.453312592635	134.294977957535
1459	1459	671.522027995519	496.54618211776	342.350865954413	137.578333068889
1460	1460	673.329919231247	524.291911157233	345.178160304868	135.136133909838
1461	1461	673.38150183632	518.565500205172	344.867985249647	127.687057626651
1462	1462	675.367660845793	526.568013317433	342.974720287958	133.168841717647
1463	1463	675.087637655273	485.520338153953	341.687104862376	112.273874293861
1464	1464	678.30920919397	500.557357447631	340.345957865023	130.549475589882
1465	1465	674.596877968552	518.414758393438	342.800888522281	126.038288839469
1466	1466	668.618019850853	486.155275666723	346.585540406809	113.351174321607
1467	1467	667.895344891198	509.038605036977	337.748657398637	123.305664596076
1468	1468	669.779206961526	506.023138828189	348.367913152039	113.328015357942
1469	1469	672.648287910123	548.460407589267	344.462765400904	113.187884331081
1470	1470	671.007973112227	540.445375251518	337.762096167597	137.917344006493
1471	1471	674.067881254158	521.509525718439	345.060246173353	133.502265334228
1472	1472	670.195156854649	517.554491391614	345.36746861324	143.210038972776
1473	1473	678.585099256954	516.433697284432	343.55069394154	119.263299329666
1474	1474	673.246137744102	536.43203213756	348.449056681631	136.445364017128
1475	1475	669.334093306794	520.410891506425	340.458728274733	145.47489089492
1476	1476	673.319755057492	527.207001363358	346.652722284844	127.359752023218
1477	1477	670.97905968552	528.399914279654	345.146606935296	123.09261579796
1478	1478	669.494251778088	518.964978343344	341.87877389671	151.428974626257
1479	1479	670.433866531724	506.649530215672	343.323633301751	131.577482148406
1480	1480	673.59988117425	530.36289381104	338.576377526818	133.744471557388
1481	1481	667.221587606027	507.450806540117	343.477647234462	121.06743593052
1482	1482	667.230976268838	483.725067613219	344.798750983691	134.679568049887
1483	1483	671.352359420895	560.324003848813	342.93787122824	146.956166620706
1484	1484	667.063769748677	524.209623426171	349.756137712447	130.927278329174
1485	1485	665.759457144156	553.449304260314	341.25442247432	147.689577932104
1486	1486	673.102574432843	516.03897020209	339.934438557028	122.996283278498
1487	1487	673.43149873732	493.499267380839	342.284142746791	113.723598221255
1488	1488	670.92573135752	516.566229062709	342.944375495085	131.071983403013
1489	1489	668.512226055319	531.225710789486	347.458714486843	169.331902292918
1490	1490	677.305746954357	550.989022678457	343.608033706355	109.303814187622
1491	1491	677.50588997877	475.306047429444	345.22079500934	145.784958870332
1492	1492	669.287743323731	512.661501267002	344.825488089512	120.539019807607
1493	1493	674.930300668994	520.386187868962	348.303253528351	132.781826552815
1494	1494	675.129220826493	525.641708879224	346.202241191724	123.173302743645
1495	1495	675.691236083783	529.384279154868	346.920078383428	139.525810088711
1496	1496	672.349980014523	534.035770239037	345.609732604906	118.963028148781
1497	1497	671.087654946681	520.507415822541	346.319161136839	129.588559860001
1498	1498	666.715360097554	532.609812337649	343.268853006338	118.225390142935
1499	1499	672.450599594325	502.563375126615	347.012457847915	133.718262216888
1500	1500	674.757374393222	505.649400027795	345.995425215584	119.364215731012
1501	1501	672.749207393334	519.784018568871	343.925865995668	135.563234550353
1502	1502	673.021214810214	520.727126592781	339.185043763082	97.3266517348531
1503	1503	674.643135866511	514.384426690968	344.811284255046	122.14606394869
1504	1504	673.334899743538	529.097921499605	340.698778426851	99.0981029479118
1505	1505	670.531592822594	532.671941748411	342.196261277762	157.484398589312
1506	1506	673.018632160654	533.352148903202	347.155611656638	120.949211591115
1507	1507	673.338597950497	482.480969141672	340.967881985858	130.451610883389
1508	1508	672.787924753701	520.461481478276	344.587932195539	134.284066996033
1509	1509	669.702875512587	497.681961705183	339.279475950431	165.24895204198
1510	1510	668.956509573263	533.512014695388	343.457630146608	135.280246964137
1511	1511	671.259125384141	519.668200714646	341.441338653063	129.902555038199
1512	1512	671.174361236902	522.805710348569	344.225637558834	116.404889762991
1513	1513	674.474781943572	516.109933758397	343.04903942974	134.147154450131
1514	1514	669.431581507239	527.506477651017	343.426195911802	140.739471089262
1515	1515	673.911651784199	515.595658861594	344.24100589416	146.225139828274
1516	1516	671.116649454985	534.546909818172	341.570859973287	133.323092094764
1517	1517	669.763148673306	504.086770348898	339.919201783354	121.957582868086
1518	1518	678.349831599583	533.240227930187	339.931156217085	163.167824970475
1519	1519	671.44853670664	523.271171564805	342.405340496455	155.096697860137
1520	1520	669.425356241952	508.808669869903	345.177956205441	125.793745674107
1521	1521	672.882656866881	520.961353037285	340.600929355671	114.817739315267
1522	1522	667.119291438422	507.59060414843	335.556924043471	124.618247783496
1523	1523	677.217157119478	540.294687711256	339.991930048208	144.068428531587
1524	1524	665.951533409721	498.178973573389	342.37157741901	129.412476608626
1525	1525	671.27537111465	478.844763062737	348.490354970573	121.298606210856
1526	1526	671.962012743602	485.579212821842	343.747009525769	144.165642695469
1527	1527	676.651229947422	516.277278614789	339.006121273642	107.810836161796
1528	1528	676.320200960712	534.99517628505	344.487207967503	115.995639428605
1529	1529	671.966922348035	541.589795195932	344.13500388369	119.533050173393
1530	1530	674.645972117409	503.560693653738	348.347126366593	125.233759544931
1531	1531	668.799332410698	536.458448343497	343.706611382179	135.36826924
1532	1532	669.089943235731	539.029770956878	339.591719128721	139.808000456967
1533	1533	661.78267652709	543.776668679038	341.628024761837	154.553114317326
1534	1534	665.727788171447	505.813903882727	342.417475549178	122.339453467791
1535	1535	672.412515067586	510.298135645053	341.776964554057	151.449611147081
1536	1536	668.533892196242	551.702502319059	342.445659709766	128.581486656166
1537	1537	675.922077076626	536.305369211015	345.375090328962	95.3202840848669
1538	1538	667.486430551859	534.357393258915	343.393069861106	136.672270610439
1539	1539	665.773653627707	551.050989143252	345.868324838412	121.333713168021
1540	1540	674.060373037262	531.463475105341	345.859063977448	164.772472425797
1541	1541	676.299460914134	536.262956974906	349.207758697851	138.610813327786
1542	1542	667.316837481254	482.957606229849	345.63203562251	153.890645595373
1543	1543	670.19023422303	507.392201419934	343.242415054332	141.894472473871
1544	1544	668.979379565863	504.01281799127	339.411816035131	152.339171753294
1545	1545	677.749358796706	517.716635606174	345.628756686686	128.065629101679
1546	1546	673.748842430261	512.02822917548	344.457647297788	137.47128564597
1547	1547	678.163659696414	536.649951240309	345.981354704568	130.558260711421
1548	1548	677.354431617691	488.22855096093	342.949494398885	120.324954184083
1549	1549	673.669285448484	545.615407150201	343.615703886491	172.471874111459
1550	1550	671.470257347643	497.154351294685	348.567522515974	114.525336825575
1551	1551	676.447539931714	527.649448624916	338.266372523207	125.969489518055
1552	1552	667.744179250308	508.918652055521	343.349725490792	142.944174051282
1553	1553	673.371899311173	520.60662155413	347.305042927226	135.677440532525
1554	1554	669.935197187074	536.273193508924	340.552461932292	130.539208340699
1555	1555	676.124453865373	557.385211189175	343.600192799491	136.837238040337
1556	1556	670.677772253035	549.182123325618	342.319591504601	146.528968336993
1557	1557	674.302885595619	523.011388827917	349.411418951488	137.913283950135
1558	1558	671.474698944246	527.995064564545	341.740633238137	164.629599491367
1559	1559	670.553634292784	543.040288707532	340.784895785796	130.074343568652
1560	1560	669.791148077011	562.42405879809	347.434108892253	131.661548644569
1561	1561	671.842821047474	532.800579997879	348.282534466322	117.052818778867
1562	1562	672.625376355905	523.582276180933	348.750711315618	159.014444222528
1563	1563	672.680767120839	522.625873875154	336.09661775695	138.629483567205
1564	1564	670.636621481251	534.441487451103	342.956200181276	105.750258460793
1565	1565	674.246403255932	537.788574377552	345.624371751055	133.104010693402
1566	1566	665.757921900157	532.791650759059	347.558298374487	140.090847111381
1567	1567	669.362055248585	508.513881258826	343.992765181475	134.576420786026
1568	1568	671.358358049105	512.872509352584	346.976019726957	126.709685915959
1569	1569	678.437956281976	527.118497234546	344.415334376705	148.55390934913
1570	1570	671.175695031772	552.396116107298	345.957355187587	111.176426137821
1571	1571	674.853098806349	538.950041226887	345.624528207133	146.929756283242
1572	1572	673.058377012106	505.139611062327	347.53197746587	141.632660704541
1573	1573	670.967736134926	532.147688220353	343.165476561487	175.593079133025
1574	1574	675.88819221084	523.779119542344	344.017426767872	131.768692497458
1575	1575	671.0945926075	525.299091025098	341.656540278614	97.2170057348126
1576	1576	673.704618925947	488.753076367676	343.870358700525	138.292480373145
1577	1577	670.26577987853	518.806423867269	340.29975987452	133.800240737541
1578	1578	673.439222206966	517.365449889454	349.343705929756	112.807707001604
1579	1579	669.220769973774	512.669501983067	343.371590335868	140.879745432841
1580	1580	674.045031818406	499.665420179308	342.676661498378	137.951632790417
1581	1581	670.804930751707	497.991909853042	344.656213004546	135.005684821113
1582	1582	666.237088511548	511.089626893772	342.123094262863	124.181974972271
1583	1583	675.032090731416	507.592087126364	342.896854105338	125.426000816779
1584	1584	671.145507090678	542.558371564503	344.468608106078	135.218808530189
1585	1585	668.78228335873	513.755792605376	342.394526348085	123.46760223452
1586	1586	672.237505203805	487.31160282813	342.885838929706	135.607772956218
1587	1587	672.289475406201	519.327849448461	344.01256617971	118.230979226132
1588	1588	673.190427652337	516.889612914684	350.752959657749	110.498194120046
1589	1589	674.423771238021	491.184081130424	338.115672180503	163.760394336486
1590	1590	666.887404199645	530.657601800558	340.521307772881	120.035869777454
1591	1591	672.046516155618	514.737104086957	345.212328653691	118.57364436603
1592	1592	669.492916880884	545.330059889549	344.280988636831	124.090084964625
1593	1593	674.238369559268	548.643798604083	344.172696402469	171.206017733422
1594	1594	672.504742149105	541.514989369639	344.772492969445	141.362203158995
1595	1595	675.743716425384	538.289015909441	343.242367799822	130.95333375025
1596	1596	674.885483237257	509.850977189628	345.803059037993	117.087096928247
1597	1597	668.153048246129	524.1978154087	346.588142912361	164.605304031263
1598	1598	670.879978167943	531.018327468586	341.577870204832	120.619310903463
1599	1599	672.260109871696	543.203607836833	340.837820191594	139.400553989502
1600	1600	674.536786615457	540.936091633758	348.066231637521	132.132786049952
1601	1601	672.992753813225	516.426127265387	344.366225740651	125.410842930761
1602	1602	680.792592298501	506.754974689692	344.806549927393	129.438322887977
1603	1603	671.386472812641	527.957486159512	345.725141046412	137.391768890475
1604	1604	668.67399589844	494.323301307116	345.454675578816	132.855070406841
1605	1605	676.553519284134	506.558728337718	345.016271091162	121.980801928265
1606	1606	671.675862912019	506.650419116619	346.857374065075	102.714456279204
1607	1607	673.997295485824	506.010573008129	343.373128226408	141.887371590255
1608	1608	672.677552306851	557.085203186497	338.038859844465	146.710021619766
1609	1609	668.666281312025	524.303493262834	346.58763671117	127.122560919071
1610	1610	673.506486000523	533.731183369717	342.519771194789	105.610455691171
1611	1611	673.577585861281	539.997360164058	342.490260705867	128.411937600084
1612	1612	674.156290186929	530.529227582518	343.414699861565	152.587536951026
1613	1613	674.14453629301	504.345876402079	348.768384281668	159.663861695869
1614	1614	676.474912323854	538.814251854972	342.570412066576	108.480065754859
1615	1615	671.201856311819	501.858035949975	341.206725199587	112.31344992081
1616	1616	671.218393538555	535.296693632122	346.630627488345	127.043696284727
1617	1617	673.39748486377	527.50220165168	351.211818565744	137.581018730714
1618	1618	668.449403024619	511.885820669876	344.034260749552	136.619764393514
1619	1619	677.512237222073	543.590901772475	334.612177736403	159.299237534544
1620	1620	670.458862283262	476.105653748871	342.832908264062	145.241540615729
1621	1621	671.325209763783	551.466794912607	342.092755169911	133.849921209198
1622	1622	675.1204651562	491.891044353905	338.847957425117	132.368808083438
1623	1623	672.950463369647	551.336387668927	344.24378913197	158.766434533514
1624	1624	673.905428433997	489.530131587995	344.236992019723	173.271982477096
1625	1625	675.529548046134	535.094053780296	348.166872187498	122.077987378478
1626	1626	673.96422861688	539.298724034794	342.324259995187	132.297178274604
1627	1627	674.764790720272	517.718526550706	346.866832756902	135.833661055387
1628	1628	671.945345766458	509.152462043293	340.770590062926	144.486565922285
1629	1629	670.864644533342	520.2046983302	343.62520763394	125.178568974337
1630	1630	672.708481051208	525.495768264915	341.646595742428	136.784918762261
1631	1631	673.144276419647	520.966959376871	344.693601594403	131.524140176041
1632	1632	669.524343118148	517.463123537855	345.774819900902	123.974906947194
1633	1633	676.092149437679	504.21256302387	347.983073463365	159.204328273236
1634	1634	670.267354078908	524.967099143903	344.148191423694	152.543737742533
1635	1635	668.1310005452	544.294835826289	342.266313261337	131.574017842622
1636	1636	669.621545861239	546.924547574167	341.219283073931	115.734029928416
1637	1637	674.072197296214	492.288916849146	339.912149439188	115.908866606949
1638	1638	672.499608338059	541.382826815627	343.97418698005	132.596592796668
1639	1639	665.893889069682	511.404790649578	348.402204259144	121.475758410585
1640	1640	675.281422343679	513.035625021183	341.800068362401	96.1382136483789
1641	1641	665.271216793443	505.363339466167	341.977055164127	142.221962189582
1642	1642	675.042385683241	517.092610880916	344.713551754144	94.1888790545829
1643	1643	672.269384166142	534.507482288473	339.603795964859	111.00784446326
1644	1644	673.71119756062	534.586878257127	348.051796021838	129.37630334358
1645	1645	672.79477299628	510.28883770743	345.024544167386	126.207776753438
1646	1646	669.544853485711	525.411895154327	339.665123756035	121.701416482678
1647	1647	675.43027816089	557.756811067759	343.064554744499	126.221122109762
1648	1648	675.472420808695	519.283134013287	342.243706455036	109.514319748442
1649	1649	673.461537123468	512.111095706848	346.383190334445	144.956047255739
1650	1650	674.01189154469	545.658015077849	339.696572700942	132.651442604135
1651	1651	673.508922494743	551.923659061362	341.98621725677	107.103000224464
1652	1652	673.181397522963	508.352232068581	349.833468389476	143.676437722965
1653	1653	672.958617685089	544.715819569407	344.230887016337	143.584243730427
1654	1654	670.252348715483	544.934397260855	352.180517551185	144.500367710281
1655	1655	672.069078650753	536.422827381899	341.455715387816	169.954516697465
1656	1656	676.070972027436	492.197702470348	339.507273305014	135.19342120854
1657	1657	668.817194109615	490.036038474995	340.752631552615	134.513135339546
1658	1658	670.008082804922	524.852640391126	342.628201618481	121.569506081172
1659	1659	667.056481428312	513.710030721121	341.605463230193	109.696019286779
1660	1660	669.821647155808	523.663070622183	346.078252509806	134.158849081589
1661	1661	670.385306865547	553.995274412349	346.474402813721	122.893800120742
1662	1662	670.961508945154	510.887922520953	342.949272033362	116.463697473424
1663	1663	672.602386270325	525.532456005389	337.576679697279	116.718181133269
1664	1664	673.821148722403	523.076433469216	345.526628951682	135.837732902949
1665	1665	668.180119592025	512.66168652527	340.334723309281	129.719087594159
1666	1666	672.875079687833	534.114200984904	342.788832317218	139.71163272412
1667	1667	673.664651752688	500.380821144713	340.138699923732	158.839186193801
1668	1668	672.53712728411	535.116997825463	340.443270495453	128.640494968416
1669	1669	669.45671932509	510.653982450317	347.339954609864	128.758854422382
1670	1670	672.540421418395	513.178064624187	347.428059005887	95.5692987376808
1671	1671	675.302808861577	522.575243956462	342.04714510358	132.20019795474
1672	1672	666.836225180244	519.593573924213	343.12281787138	145.938732784887
1673	1673	671.131524141937	493.971966615138	346.272343106111	152.020292498189
1674	1674	672.397637444387	513.52127345823	338.35840100572	142.101964895759
1675	1675	671.578365774257	555.078378196619	344.735387330152	102.224392177701
1676	1676	675.069682180824	553.754885424109	344.604308950933	161.09902247784
1677	1677	673.030065606023	525.141409825929	341.91480097761	125.411147031649
1678	1678	672.195148253401	540.038810532136	345.514413797795	125.612589824528
1679	1679	669.931692051394	553.980134508112	343.404542015182	115.770312382089
1680	1680	674.530539193408	531.587053484745	340.181410988118	161.940595091042
1681	1681	666.37390241527	555.491298687838	347.102321855326	110.829154324168
1682	1682	667.584626545308	525.510748186612	345.531368319181	152.82662803685
1683	1683	672.564211952822	524.703433579904	346.252816412009	126.874249160389
1684	1684	676.677384655669	503.073165475628	343.721420943263	121.120524343827
1685	1685	671.236052482142	558.611021863304	345.286789322673	133.015635977682
1686	1686	675.664627169143	528.321427614374	346.124678300535	134.683711134545
1687	1687	674.696757137582	506.67825681183	343.428450993473	110.087246886566
1688	1688	665.701430527116	536.996145160875	345.696889647302	142.806647805705
1689	1689	672.676709482613	498.771420605413	340.997857093354	126.20149487329
1690	1690	674.678805861897	503.077856488514	345.048317648625	126.202691407193
1691	1691	675.44291975348	540.944173166208	348.279739038628	145.912890851441
1692	1692	672.54764993586	507.566925633338	341.618854378988	160.520642464833
1693	1693	669.19495709909	533.223545772151	339.919143227643	105.565863679335
1694	1694	675.356266262293	536.063939881872	346.291309319545	138.813830558069
1695	1695	679.091313512592	497.362325320131	340.051757257731	120.563701905362
1696	1696	668.986233619948	557.239349363826	342.552375273557	154.604077488108
1697	1697	678.577548222577	530.371669122587	344.149435316697	131.131492330256
1698	1698	672.947256537571	535.999911030786	348.653323781867	123.848090947763
1699	1699	668.745432652054	510.805916324037	347.013575702352	120.989660787903
1700	1700	674.501957672946	499.003095882942	343.049858393683	124.058067223632
1701	1701	673.825151184697	521.063573807655	342.44127478806	181.667790733736
1702	1702	674.54536666799	513.530416483885	344.11485926113	118.49095900235
1703	1703	671.680840439694	536.804752591927	344.654118787581	159.025175169354
1704	1704	671.262770397943	505.204011657104	344.517846870736	151.080554704531
1705	1705	673.455008830473	527.740201348405	345.430265111397	136.918520330822
1706	1706	675.618646293019	538.424996879496	340.252597028745	130.62511332512
1707	1707	669.88267892993	539.626421459152	345.714288855485	139.38512626857
1708	1708	670.971914631411	536.547107196389	340.11708728809	115.709368783199
1709	1709	667.486489318998	554.306505338819	345.142049692827	147.803483757941
1710	1710	672.375637379449	515.833832480136	349.084916850546	124.451445222406
1711	1711	669.500385455212	533.582510317	340.880581023863	121.748029218796
1712	1712	667.344382836285	528.868297228744	344.170303761935	127.968169566674
1713	1713	671.077081421193	530.493737904982	344.408420483828	117.944353877166
1714	1714	672.691053928049	521.002869857668	348.903768076492	112.769786877001
1715	1715	671.346915006121	534.355287018122	337.633899379705	101.70131378266
1716	1716	673.624948840006	529.57657152037	347.314474729268	146.367047290594
1717	1717	669.079700136858	528.378429290125	344.025275218787	128.924550224214
1718	1718	668.968144383553	519.293195350141	346.821843251322	127.804912282309
1719	1719	673.797759281522	514.604755193725	344.694237286147	128.232752984302
1720	1720	669.297821265495	539.503899952073	340.624596005502	151.477648118886
1721	1721	673.067349759708	527.656478210495	340.903682443513	134.209305582565
1722	1722	671.067235922	546.357288151923	343.413953978706	118.264940671132
1723	1723	671.305629480974	533.037029314516	345.236652991221	90.4027199862838
1724	1724	678.319587549669	529.506383575913	346.01571338139	128.401181286229
1725	1725	673.052380923106	518.288058535134	344.234919605633	131.214683317874
1726	1726	666.762138585566	513.916334522725	344.479355473493	129.734801852134
1727	1727	672.113378134097	514.292747421193	339.439237474012	142.012727678981
1728	1728	675.148513615568	544.302133040322	343.158289265245	138.290436324485
1729	1729	676.158112810921	519.083445293345	339.636987091113	168.917618684231
1730	1730	670.208121809478	505.022335922794	344.297853337786	122.315306311219
1731	1731	671.655807245257	527.432797323261	345.618422699252	151.456693632248
1732	1732	678.495668437175	534.622478077011	341.067670451491	149.234521698519
1733	1733	667.934998303871	548.884943139445	347.735240158574	121.335112501568
1734	1734	672.089138649271	522.478105990665	340.602202174077	118.105092690567
1735	1735	671.267283223393	526.068354203041	339.057440672272	127.583363420069
1736	1736	675.43541387547	527.516897054948	346.129408362581	153.208428350233
1737	1737	672.942911699601	521.51029673266	350.141476391896	143.85254765211
1738	1738	678.908486543433	529.03226658768	347.922574085416	140.421112088918
1739	1739	668.61911421411	535.665470402114	344.116868299517	112.792694140134
1740	1740	671.266184640366	493.192543508834	346.752884250904	126.066754250659
1741	1741	669.752273228618	522.866473396954	342.48239519472	124.634824690073
1742	1742	674.603796490973	521.417035624734	343.69081934174	125.487544113961
1743	1743	670.632271767293	534.683495409459	342.803766637507	140.720356823444
1744	1744	672.740043958003	511.995309249627	342.272601422083	101.263673561676
1745	1745	670.547631859581	488.765296359525	347.16673789147	132.568323466135
1746	1746	670.03809935222	524.607137736872	338.792580516368	143.098706127432
1747	1747	672.981068692228	506.50443446036	341.650368062825	139.388925995878
1748	1748	672.921294198465	513.279134006152	340.140756884462	119.119605541036
1749	1749	670.669183174561	537.494234797526	342.970131949669	146.281027040803
1750	1750	667.554846984178	530.656490863335	343.567255835362	130.676421940067
1751	1751	667.942211325052	523.6600690854	351.159618897934	144.511489162076
1752	1752	670.34032436185	514.522064256462	345.089438468191	130.42622811185
1753	1753	668.163993043424	537.205708711401	344.683720720054	122.206407518396
1754	1754	672.196268853967	517.681679114492	343.352422869093	120.193605273688
1755	1755	671.864060675573	521.72882431064	345.839464128002	102.397916968857
1756	1756	673.113462295912	549.87252344647	344.778269179793	118.552257881035
1757	1757	665.021391843283	495.961408254484	342.897140508358	185.33172857084
1758	1758	674.61055550724	513.580886079854	346.663604582511	153.811140869133
1759	1759	677.115751910985	521.906244930199	342.945772181036	129.430541895356
1760	1760	673.594587674217	505.115315671656	337.542005002896	147.850446971078
1761	1761	674.293510127162	548.977202194891	349.903486355472	152.931367960844
1762	1762	673.231871943929	536.321006159565	344.742254507716	154.81109295902
1763	1763	664.748797144353	521.826410189352	344.690827667177	138.737138485855
1764	1764	672.95886589755	509.580710387845	345.861465088229	160.815724438759
1765	1765	673.040338753228	536.845866620181	344.219745926176	119.659894342314
1766	1766	670.575154020718	509.850350124476	342.993927918911	119.280052732869
1767	1767	666.753190046601	521.544447865855	345.965829463456	147.015120595003
1768	1768	672.722296606988	537.410947223035	346.894873082191	132.455612138248
1769	1769	672.537936231716	524.719483843277	346.818844485269	118.81771571485
1770	1770	671.59774882778	544.670761288466	339.565548952372	135.671184849635
1771	1771	669.800491144342	490.079800518921	343.63314262479	139.077665834354
1772	1772	672.70891432981	518.625402513108	345.882938848422	152.810925624729
1773	1773	675.310997697906	517.192965998138	341.787937313123	140.865996133315
1774	1774	673.788853266995	505.616480372224	342.032564072662	132.11808875859
1775	1775	669.440196517471	522.832709957486	343.938263363222	110.853268335254
1776	1776	670.708646432141	517.98229699257	343.50903631532	107.444922685755
1777	1777	670.429541857388	472.621976375266	344.614742805859	150.741409338183
1778	1778	673.410969204451	537.84815734737	338.505026396342	135.680579013235
1779	1779	670.773970190403	523.855971634025	350.533486716638	121.216786429034
1780	1780	674.572089272795	524.784563244151	338.441082962574	111.397425512647
1781	1781	672.77089515211	540.486426237704	340.921447977366	128.91674003248
1782	1782	672.334385552381	552.144029387444	340.068448620276	94.4515884169551
1783	1783	668.749826920737	524.203569489265	340.252820877382	121.787092588757
1784	1784	670.314975657549	564.76944242612	341.981787966467	130.565178370547
1785	1785	672.2802303513	513.470075169677	345.888806108705	133.818687922094
1786	1786	670.704704671282	522.029475779325	346.749104003173	104.511846091615
1787	1787	671.879538035793	540.973885593978	341.530061878096	110.711727038109
1788	1788	671.511633003715	493.05182458312	345.042211453051	119.323331005551
1789	1789	672.746540447726	524.199848205304	350.252887328234	107.535033628193
1790	1790	670.687009343955	534.880199233961	342.203621910093	141.721158287602
1791	1791	676.730985606971	536.376504599087	339.785785952001	131.364732505473
1792	1792	667.610150987264	503.430299770635	345.402872478296	118.676562672423
1793	1793	673.483587398283	532.064197809102	344.793045617033	174.944671695505
1794	1794	663.6465976052	529.705795182843	345.00101677558	150.353702403759
1795	1795	668.549142946626	539.862948114263	340.590528618076	147.103643439274
1796	1796	674.048908524157	521.772818442946	345.188494735978	118.781903974788
1797	1797	670.68978631615	562.354440302028	345.081086740668	139.967466635707
1798	1798	669.741792817179	516.182163973954	345.298805644787	101.460813556368
1799	1799	672.491060081846	510.779982142898	341.685797303418	111.44149648607
1800	1800	673.935846486252	548.645033037488	341.982872933435	117.357213662702
1801	1801	676.708720049093	513.042743615326	338.558983820406	114.324743808041
1802	1802	667.068855205249	519.9054455415	345.537304974301	109.01212293195
1803	1803	668.208924755438	537.797275873109	339.450591694284	134.858001368606
1804	1804	671.687672754202	490.759914403936	342.169500301245	136.586453220704
1805	1805	671.618759193068	492.246783694801	349.025383296362	151.21660373129
1806	1806	672.988833880694	514.530687146405	350.52795604103	150.038764008662
1807	1807	671.888941613767	528.594954986218	345.911102301861	130.177513406317
1808	1808	675.657263832233	518.01257704025	345.770442192765	140.192772401047
1809	1809	671.537951403899	530.999770513809	349.316721803091	120.007696880419
1810	1810	669.956507750343	515.360477671861	347.459943229696	149.710948966678
1811	1811	669.692013390474	542.187506522532	345.369493607441	142.4736989247
1812	1812	672.360402187181	524.7942436209	341.878565178094	104.552397782848
1813	1813	673.080413467771	523.075395219037	345.744010256069	107.791423262704
1814	1814	672.010228169682	522.536428651832	338.156787455366	131.077480942351
1815	1815	669.923471980751	520.270297907974	345.325088979246	110.929774136974
1816	1816	669.826742932092	542.519652321253	345.312192999984	114.661100575201
1817	1817	669.325796641015	534.924335573	345.283461688876	136.627482583996
1818	1818	673.604135591329	522.561047050994	343.161711417087	130.454655416189
1819	1819	678.345856880645	509.370297046085	344.92442388631	134.687683508217
1820	1820	673.832483889246	525.17673815692	345.341768092675	145.080345197459
1821	1821	669.889892210709	537.844580947959	340.702996313635	127.593859574393
1822	1822	675.971957995029	513.275640057828	347.545232830517	121.068896193152
1823	1823	677.718852855309	531.393586866957	343.34197646503	145.083243892924
1824	1824	673.997499641578	507.147856260429	345.840164571574	138.447749195163
1825	1825	665.260005627286	549.65224208112	346.221251474342	130.419855812072
1826	1826	669.823072056052	506.086684713976	340.38254128419	110.010438713066
1827	1827	675.829578200742	537.670115968244	344.133991485687	134.794127262666
1828	1828	668.023803121129	505.021641931061	349.086988690548	160.0098440122
1829	1829	672.037388700411	536.205083192657	344.683839230009	130.554904211667
1830	1830	673.852520929266	514.434816978064	342.201102118429	117.809873011992
1831	1831	670.560457518803	510.185073820194	346.371571838947	159.928655005871
1832	1832	672.647329659446	498.745125138921	341.031882525527	136.798160088795
1833	1833	668.756200085685	530.915356523065	346.579263062278	142.736640344929
1834	1834	672.685558068839	526.449705648615	341.908976527145	133.727931290468
1835	1835	666.983891901465	529.487105970306	348.275768091603	97.2636404707449
1836	1836	673.872339878287	508.913081450019	348.636636519493	124.264292013375
1837	1837	673.447832641536	528.599255697882	348.229313374404	135.146698750094
1838	1838	673.82462301002	546.086520818397	343.898321893432	129.891625953656
1839	1839	678.28472992261	531.629104370634	342.651427659687	108.885727743697
1840	1840	674.189123966565	534.435145763995	341.860681220202	104.818448147543
1841	1841	668.502177883976	529.394877522594	345.498442200849	130.381039808341
1842	1842	676.86610643527	504.411067833819	339.654651799991	127.880099428744
1843	1843	676.41149082251	513.574446745535	344.116570708096	140.348568927915
1844	1844	678.488920219522	530.810134377345	348.972286464171	174.739427548292
1845	1845	671.149958517918	529.517178913663	339.869850435328	144.218838404189
1846	1846	671.534938701768	522.636477074954	350.371156260559	132.139618848469
1847	1847	676.727601509983	532.435799389753	341.150961389866	142.102350064887
1848	1848	669.329690915082	508.892245323667	344.220348547332	144.952392161301
1849	1849	671.73136628117	513.150186330894	343.390736475092	138.383936595327
1850	1850	674.307093601071	516.315868285059	341.843971058799	130.48192956358
1851	1851	674.906721064792	524.167604024504	342.325991499807	137.432550028328
1852	1852	676.525381301895	530.841132081791	342.532939695623	96.433852482523
1853	1853	668.509236193683	507.364385219588	344.625485293401	125.470019362267
1854	1854	671.960099233723	541.75472618775	344.792143328824	150.936363405201
1855	1855	677.306338068213	526.046085629138	346.374617950879	118.252666641969
1856	1856	672.211438167818	531.003038193478	343.444944141462	131.475648432839
1857	1857	669.062536572126	492.640872656367	338.353577700604	138.084219250145
1858	1858	674.655190460052	528.289264556548	347.13754044495	110.157701436252
1859	1859	671.80336147667	555.307932898924	345.068048199526	159.851421531575
1860	1860	678.787652942268	511.106066928903	343.280896889275	114.546831294066
1861	1861	667.146442473205	513.715124957755	345.400167991493	145.585355434705
1862	1862	669.325567835617	530.910259859785	346.604468940866	112.072781496788
1863	1863	669.989488508682	529.794868512152	339.821619090257	134.646197106572
1864	1864	678.390245215421	521.918134393245	340.761413916218	97.6938528520587
1865	1865	664.419183873099	526.310169428555	346.774581344935	124.144633232467
1866	1866	671.453351759337	523.689013373332	343.087162949729	120.745932338556
1867	1867	671.670458491519	529.632855817854	340.115255848084	123.323196195365
1868	1868	672.259502601427	515.096668059435	347.28911853211	142.070466383106
1869	1869	675.497210563115	519.354879224843	341.519369410517	173.629208470955
1870	1870	670.689744405558	501.019512978941	342.365127223289	141.60130976413
1871	1871	673.304533801294	568.58513048556	341.478739062733	142.5695459572
1872	1872	672.828438167356	519.144533626829	346.925792588948	136.553905863885
1873	1873	668.18911153855	501.096184030118	345.091503758477	168.534232162251
1874	1874	676.911589533034	505.198968914006	346.580240451857	122.251557704349
1875	1875	669.349495099243	498.723725765429	344.843122054733	133.202873479637
1876	1876	675.079683355941	517.658455210703	346.820395664965	115.284676052209
1877	1877	676.008168418688	539.651633325582	345.315724635368	116.265787912833
1878	1878	678.05905715936	535.353359321435	341.054228253309	116.744681553693
1879	1879	674.976510491408	506.355545206163	344.690498029994	109.664172983677
1880	1880	669.119613169756	515.092333313184	340.847478283757	119.481625022495
1881	1881	674.460895599756	525.714922288445	345.736605773083	102.390238894449
1882	1882	673.004062687318	537.677662780378	342.804245614611	113.26644383073
1883	1883	674.863109146014	508.689180765197	341.444958428422	99.7590662063318
1884	1884	675.738677652063	540.880095507181	338.738495133448	129.835555885195
1885	1885	669.033018260498	528.749393789713	341.790573099126	138.368888854167
1886	1886	673.480488420616	524.851552415809	348.460557090239	124.415090227435
1887	1887	670.464431384888	531.540320023595	339.143514172296	125.76663472908
1888	1888	673.960224200618	536.962560503745	343.767868913597	122.643559284571
1889	1889	674.177224193135	500.304470768287	344.424580558035	146.548905895922
1890	1890	672.708312938619	534.261732648156	347.628933557738	152.48072834842
1891	1891	671.780262421362	534.436197880404	345.290233990853	141.23122333966
1892	1892	671.60545220156	518.298276615853	345.481440124413	159.766712123036
1893	1893	674.726267957081	476.307311167008	346.050432614485	124.031388844685
1894	1894	669.503039898345	518.749364200478	346.392618569233	152.063759425028
1895	1895	669.828896795201	542.087547613125	342.658940235274	124.258000897904
1896	1896	674.430289045891	501.64624117497	344.559488065966	121.182125976076
1897	1897	666.526933042441	527.031205779681	341.706440221156	127.502939612281
1898	1898	673.024290952115	522.503376010144	343.67259844278	139.80019246971
1899	1899	669.483541857262	543.230140660008	340.081442094919	137.815955728085
1900	1900	680.605797237819	498.822015893781	346.525995616222	134.51030278827
1901	1901	676.7131888883	509.468072738505	340.527048581457	131.782044167049
1902	1902	672.899155478595	532.2534735592	347.017356819453	130.419249293153
1903	1903	668.070659310028	551.155347400484	347.306846051428	150.85321919146
1904	1904	671.026571238688	499.562357947216	340.961447890529	105.0829374667
1905	1905	676.248835834478	538.642991783203	342.080053323287	146.287650707502
1906	1906	671.884531285711	521.964807469196	344.810290040054	125.917322317533
1907	1907	674.588284065027	532.22670601197	344.70108379152	118.373211951255
1908	1908	675.893642681186	531.608154082612	347.43254911696	148.10416596715
1909	1909	670.811276497562	517.860262892032	339.135844032174	144.206783714292
1910	1910	669.883301461628	532.791866717479	343.626817585466	130.553606087992
1911	1911	667.524682942212	550.003053255539	345.233031963555	124.815334625031
1912	1912	669.870160795383	523.98085644754	340.122117042533	121.033424675179
1913	1913	668.963849449083	504.366734191512	344.745757034524	139.6002008103
1914	1914	666.675464734147	537.316637180932	344.670941545717	108.005805419789
1915	1915	672.066075966259	546.473303152105	342.636135651922	121.837600524842
1916	1916	679.134631355025	549.924542549887	342.246644727107	94.1934875320385
1917	1917	670.955396965637	543.388891548771	338.212504484473	135.601945577893
1918	1918	673.912870130869	530.566107876308	342.121928243878	134.866468554824
1919	1919	675.174208982125	505.416849534698	342.028565872766	161.797165334404
1920	1920	673.045978428876	530.723008730022	344.806337330614	123.310213021922
1921	1921	669.379356969201	517.010057286313	346.428876479392	138.307238625802
1922	1922	672.525299430539	538.48825303387	340.397228518065	121.841745300571
1923	1923	678.990212751338	514.822293087388	346.01490549252	126.567598117171
1924	1924	672.074749051595	546.820337395183	349.108508351481	139.790042795585
1925	1925	672.973421525148	504.647613131313	341.325233255707	132.333437825174
1926	1926	670.737409222777	535.500868960228	342.548113177801	128.41790170913
1927	1927	675.373165450038	518.275529096905	344.654581323715	118.10118252515
1928	1928	671.978313092296	501.97836140517	341.355821883002	95.5944687711952
1929	1929	671.76020798453	529.822127718496	348.347130648515	137.894719590176
1930	1930	670.569415701246	524.191282565337	347.747849194727	102.789931769225
1931	1931	673.026675788114	541.926113022538	342.442465591262	150.327908923729
1932	1932	668.344462167994	549.866332689385	345.707503887601	149.304628340758
1933	1933	677.408050167794	524.511638611575	342.400008683439	107.997762819208
1934	1934	671.823442881266	483.437899234958	345.14347775658	138.384007222422
1935	1935	672.291549352522	541.66491318511	344.041082487111	119.383868045627
1936	1936	672.522379791608	519.316324301922	340.407566015503	144.214121394682
1937	1937	667.492959280799	536.849352494138	343.387328735773	140.621406009368
1938	1938	674.129356522665	521.228883541244	340.373424670506	111.062701469768
1939	1939	671.750954649891	524.861522528463	340.543454368215	130.604968396028
1940	1940	672.898693980657	527.070429291048	344.621759803652	134.732811337873
1941	1941	677.552054794785	530.457723691869	343.169276550338	100.739150175848
1942	1942	674.773728486619	502.376251334512	345.137709814586	161.960904269084
1943	1943	668.433830725239	513.451150860553	350.644894902116	120.830210060075
1944	1944	669.594180629317	530.345336020622	344.402425143251	134.911458335405
1945	1945	668.429160489582	505.801442932757	344.894262130315	139.665538977414
1946	1946	668.619947500314	549.023917082679	344.877992137476	101.267978086345
1947	1947	672.933596645596	513.644140787505	343.606163370754	112.852163038298
1948	1948	673.972419943053	519.516632088565	342.644890861467	158.898578926726
1949	1949	671.603192833134	536.343824277766	344.943114073236	139.240264279885
1950	1950	676.042220656427	541.339506194555	349.851199162673	108.33746626299
1951	1951	667.089589696533	517.582433976689	340.119623335778	146.027801950615
1952	1952	673.160252389519	518.626161791982	344.107505053824	138.980261162414
1953	1953	674.312833221591	510.918403066553	344.135043723986	145.354075467346
1954	1954	669.226102519307	535.515846959991	343.110539096178	119.380202888139
1955	1955	676.295754868108	517.876170879658	337.701783253126	108.345764104172
1956	1956	673.742032406853	534.649951443085	347.167567990178	113.693264077652
1957	1957	671.168108310904	519.238272482895	349.45970687289	143.061240206779
1958	1958	670.918764694971	534.553500364159	343.749096185665	117.328646368688
1959	1959	676.713260730481	524.774475240641	347.549411604066	122.668022332861
1960	1960	671.295726874036	532.675343229246	348.197753721239	129.399752645889
1961	1961	672.164922852436	523.539959446088	349.795691082418	135.178537680693
1962	1962	670.387861027374	563.22067258163	346.387803419677	157.020052022013
1963	1963	666.396190251039	527.062246849937	344.962842196837	149.319233274232
1964	1964	670.849167243211	497.374428288375	342.131130150202	151.503976649523
1965	1965	678.666421516732	504.949153879982	345.877233017362	137.336098033696
1966	1966	671.701123281211	528.524338535925	344.032271885717	145.108173065122
1967	1967	673.095314731521	517.035949944722	347.109393809728	134.312157613134
1968	1968	673.775057758889	549.101397253705	347.45175367572	128.809065166717
1969	1969	672.832944493581	497.136905070324	351.512876682565	130.477255910841
1970	1970	679.586319760598	521.941592732463	340.05840020378	120.716248994415
1971	1971	676.652129099365	493.540637387212	347.243457211112	106.681825963475
1972	1972	672.782511452786	523.815267761541	346.359619237354	136.347199611697
1973	1973	671.717417287885	549.375596461628	343.975645909882	133.976337384747
1974	1974	671.450260744601	525.836472250365	342.18761948783	108.031182504739
1975	1975	674.404401902436	525.477955024089	342.244590014812	104.219909113633
1976	1976	668.660400510534	520.21067439799	341.235538573009	129.733642688927
1977	1977	671.32525756115	524.94701914859	342.194146903974	127.65454274734
1978	1978	673.660333859075	493.730110625897	343.36230303919	137.51109833544
1979	1979	672.131011560185	507.805608474686	348.376258430717	155.273801157565
1980	1980	672.746626586419	491.545274342844	346.140369650568	120.450622908599
1981	1981	672.87836540013	524.281498408947	346.25625988443	126.653412912895
1982	1982	674.542166466209	544.966025831346	345.586609652909	162.056506649338
1983	1983	669.886839635314	518.781095130204	338.930067065331	123.491193089902
1984	1984	671.088306255992	532.584352336105	345.456761000522	155.697176098818
1985	1985	671.229034137422	485.616431026645	340.372148404866	138.512993593759
1986	1986	670.797647841703	515.020193750134	341.562775248166	107.50829659994
1987	1987	665.380530636919	521.917007387391	344.413079684419	135.255617701735
1988	1988	670.942202866879	501.924127008555	341.754920841059	138.151201703416
1989	1989	670.29627582641	563.306013649198	338.076248478838	137.236227308265
1990	1990	665.765874458194	496.902866849279	339.637655134025	130.474719563801
1991	1991	670.403857194603	547.730447713579	339.10830509291	138.81468837177
1992	1992	668.480710436322	541.167739749094	340.236856336497	124.464124268409
1993	1993	677.989186774913	543.726157439008	343.647492913482	130.289949194379
1994	1994	674.526975026617	517.918056262674	339.921915556839	120.760892103655
1995	1995	673.794647142319	526.11034729054	343.448401616868	122.842380113525
1996	1996	672.392551010722	532.505993374387	346.163770569348	102.830061921418
1997	1997	670.217184113958	500.241179344205	339.952799875326	156.159762805966
1998	1998	675.449703966325	560.472225626262	344.724692983459	132.79792654305
1999	1999	672.418235047592	520.561391938694	346.090246134881	139.277741253768
[truncated: 3,001 more rows]
