# Supplementary material for: Hypothetical Outcome Plots Outperform Error Bars and Violin Plots for Inferences about Reliability of Variable Ordering
Source: PLoS One. 2015 Nov 16;10(11):e0142444. doi: 10.1371/journal.pone.0142444 (PMC4646698; doi:10.1371/journal.pone.0142444)
Supplement: S4 File — All experiment interface and visualization stimuli code is available as a zipped file. (ZIP) [file pone.0142444.s004.zip › experiment_code/data/one/75.js]

var results = [[673.436615489615, 670.268621603293, 668.368642913513, 677.719984256515, 675.423890088951, 674.968293287725, 673.151920579251, 677.981506229145, 670.567540266233, 671.698938961179, 674.82095521258, 670.426968422293, 679.139529967177, 672.332258832427, 670.758158775186, 672.586562792658, 667.264490215231, 675.631333107348, 671.788350099419, 671.822898317049, 672.892705035969, 668.60421470225, 672.923647808357, 670.447345479808, 676.720638650567, 674.156244892448, 669.651264713129, 670.299246031931, 675.540703079457, 674.354676847858, 675.022421165014, 668.534070246292, 674.447128412271, 672.322526699372, 671.292877867574, 669.413118103775, 673.181107847708, 668.204596874196, 665.828738652172, 670.692614169847, 671.421565398688, 665.693376294518, 673.41262901675, 673.658186401833, 675.271748438756, 668.956832213217, 671.74552824587, 671.493488581705, 668.319264919379, 670.79279520512, 668.672747172223, 676.689851616333, 667.918452071695, 675.298244216546, 673.11329426035, 673.674884760076, 670.401235817522, 668.026448062157, 675.601088193786, 668.907711428585, 672.365453077163, 670.924264906083, 666.272325021706, 672.747362262263, 674.608908452408, 674.59657835072, 672.87017540753, 672.093744220001, 671.387037928458, 669.525888734438, 669.97445504779, 669.042300126692, 670.825496120269, 668.591129393341, 673.942347568531, 672.359910776795, 667.908634550563, 668.112492501183, 666.32851028605, 673.882807473292, 669.995814298988, 671.683549311263, 666.073159222432, 670.096342002232, 667.685500606988, 675.89369135064, 675.316106172234, 671.723635067728, 671.321122467779, 674.94200743575, 673.745929227892, 669.12642691885, 668.391685637062, 668.468833828632, 669.433908913204, 670.317971704627, 671.934848868001, 673.919205688076, 670.141085778747, 672.930121371721, 675.324017865614, 676.270432635722, 672.515466604882, 669.400993615559, 670.435931707791, 672.467592055796, 674.974718051072, 672.72784758255, 671.426165776684, 671.342829187357, 671.194264869085, 672.955124847194, 677.046150367809, 677.977949746754, 672.535589652526, 670.10482121557, 666.475699271648, 667.843113500933, 676.713143232269, 676.520428446421, 672.940626434061, 671.891241156715, 672.423682602004, 671.913987839791, 672.653730332935, 675.815937650651, 670.522703450673, 672.144185542141, 669.009589645848, 672.165214182075, 674.927054824287, 673.434023312177, 676.971816439384, 670.334175569248, 671.83055988666, 676.972467655978, 667.374818679781, 671.628867219227, 672.233698302195, 674.204795784459, 666.634861460033, 674.829146451364, 672.4186808797, 670.841854799359, 671.414101930076, 673.217877172329, 675.772216851048, 676.071701592482, 672.918386753728, 678.422111796847, 672.236709560265, 677.286312845101, 669.595511760429, 668.768678935883, 672.401307340847, 670.813198670288, 671.707326738999, 668.473517521495, 669.5894344625, 672.242712084128, 671.851622458009, 668.878120012225, 668.779589177554, 677.161614002078, 673.433390202663, 666.888213163857, 675.652008090656, 673.505529062519, 669.616448573838, 668.027040386597, 673.227543443289, 671.64657686491, 676.62045305952, 672.887877935737, 672.039890789864, 670.099829500077, 674.00051539334, 672.352338945024, 671.640152411683, 667.896932862339, 671.015656725178, 669.779567172655, 674.143508715871, 673.547354325228, 668.853154297725, 668.632094430607, 668.334878927034, 678.122188483535, 666.421320003095, 669.870032026886, 676.269840699757, 670.65907707162, 674.298308136178, 676.548335331214, 671.3900836508, 670.650477215838, 670.65880252541, 672.325210490199, 674.618545914923, 673.091340877244, 673.686259717597, 672.958858621558, 672.61268803115, 667.148423960045, 674.74120729644, 675.293058346139, 668.281969443249, 668.332807285335, 665.772144719335, 670.867295240704, 673.95026390677, 669.563331333899, 672.701960827429, 674.262182490723, 681.131656543537, 669.382778300151, 674.752585712484, 676.067222170137, 672.4727146641, 677.501015676481, 671.715827673452, 672.702614697291, 667.344304189122, 672.285606951797, 674.477248814729, 672.512678105099, 669.650898097386, 668.61987997876, 672.582037092677, 674.485181513748, 671.80158484666, 669.591957691276, 672.145182294848, 672.425850410115, 670.891698304178, 672.215402390707, 672.570133445351, 671.6219569872, 672.575439206476, 671.867330135159, 671.978472498098, 674.954324002063, 670.019845685827, 672.394585454388, 666.667970976484, 674.515494956868, 670.592700519858, 676.471933933756, 672.220781378925, 675.232691438849, 668.664900554814, 678.552354279392, 672.229803161258, 668.64180597222, 669.358049689781, 673.810283857437, 670.236326115039, 672.100947864342, 672.285216293388, 666.49592980679, 672.399256747111, 670.633331852108, 671.598677287272, 664.580114663937, 668.7494604774, 674.460621519459, 675.100148647665, 671.565800497644, 667.995157197523, 672.583242241544, 675.781736010142, 666.646204861634, 675.494828301738, 668.982350220693, 675.921609386234, 671.569065362703, 673.270882351748, 678.237931165354, 665.990545555239, 670.729026301016, 671.237093959169, 672.110474303024, 674.129448354185, 674.267613500659, 671.339462458535, 669.173803135947, 670.027831107836, 676.129840643013, 674.850516154931, 672.21146493483, 669.671256646813, 667.860317249176, 676.389784167459, 668.703687404388, 668.364213542973, 669.7395643898, 670.666751939708, 666.216951542182, 670.051086477608, 680.256861689441, 671.836048398541, 674.308182246073, 671.473721554794, 669.347626164691, 674.358252898989, 674.783692015503, 672.980168043402, 676.26813329772, 673.88454362317, 675.479186383315, 675.022354310772, 671.837259500162, 678.648838891412, 676.142714411474, 668.555004807903, 669.821750877798, 670.802128540311, 679.503567238399, 670.829396875957, 671.260152675913, 672.142502536465, 672.721277597139, 669.83254706274, 675.58136771666, 666.044261423381, 670.271252195081, 670.734943064972, 672.602350552167, 668.400719153057, 666.23538394086, 671.849805707169, 665.648744891178, 675.461402906081, 673.899640986163, 667.33129912158, 674.158474853393, 671.795876435997, 671.992879475951, 675.167070417108, 673.193379409384, 672.331243633153, 671.402800062725, 672.846179684449, 674.158665977625, 672.561562656778, 675.451075977771, 669.530396340508, 674.460016841088, 672.709060539239, 675.456682136348, 668.186020907835, 670.263376635879, 669.898159956856, 678.796975445926, 669.453285787497, 671.570271856285, 672.573313105402, 664.586359744987, 678.217947988875, 671.253202636701, 671.897077216674, 674.567580576577, 668.671582687836, 676.592593773316, 667.018026270499, 673.493873458794, 673.155117823969, 673.013940384526, 674.174903976728, 673.909390745662, 674.288320101505, 669.626574613762, 670.712069802258, 673.117263057784, 674.670431164759, 673.620895005776, 673.992769607052, 672.673551469932, 672.907114640036, 674.859627215449, 674.270020062538, 670.811834078779, 669.399217837868, 667.743936568804, 677.33810875271, 668.993150060526, 675.297858486585, 671.362419682023, 669.350017834633, 671.410633728476, 673.59610898803, 680.932128376377, 670.741917901168, 674.691289116286, 672.524696120429, 673.389379090097, 672.716250605422, 676.96569317865, 675.00758659555, 669.224689885837, 672.367795128741, 670.57592751115, 672.402053430213, 673.181464177471, 674.141520468286, 671.204511994502, 673.089833150671, 670.973412810141, 670.120541834709, 668.575625187629, 668.830589913575, 677.859040714159, 675.751759658278, 675.546155747973, 671.426875344929, 673.797173987127, 668.74723606464, 673.959515468672, 670.468039923406, 675.166098756752, 673.392224548472, 676.347068097307, 671.012605759414, 671.359046017724, 670.2343974444, 666.340343970498, 672.023993599703, 673.207731466873, 674.156197249337, 672.423642426952, 673.070386993923, 666.177975042728, 668.382093343686, 673.804518903896, 670.566398380124, 671.3695264697, 668.77101587063, 663.561817252841, 669.848006153133, 669.56522809731, 671.708040036883, 669.329536263645, 670.344661198041, 671.58725689106, 665.072515768917, 670.436930531369, 675.099023043537, 676.146350899415, 674.989767859769, 671.246271479637, 672.424614578793, 668.507233183935, 667.776470627035, 672.989800808046, 668.952763075889, 670.825097584924, 674.327283267462, 672.647891930332, 671.29015948014, 670.243726749867, 674.403428086214, 669.969673571486, 672.231029399785, 670.734590250539, 670.997275769279, 671.073990562202, 666.672854859926, 677.327684822513, 675.802598409293, 674.047979989395, 664.770529732272, 663.28264958286, 667.904290288882, 670.990179112726, 669.976695366852, 674.588218914379, 666.202889784912, 674.230333566042, 673.436478046033, 672.006904355341, 670.130119174186, 675.484051889865, 673.882069204793, 664.202636827767, 673.332410058882, 672.396115459385, 670.605376988994, 676.929267156936, 674.159499464803, 672.249759652182, 676.292107300878, 670.884502097364, 671.761078588857, 670.711097796963, 670.325184891531, 674.309199972305, 674.212027392086, 666.835931430315, 671.158604702943, 674.829204851143, 672.412798015147, 672.29391662983, 675.82835506636, 674.749921714285, 676.397617292191, 670.183786116605, 673.317282829632, 671.31270893839, 678.418930324195, 672.297660569273, 671.29236997242, 667.660000114634, 669.723806790204, 673.67509257529, 673.013492281134, 669.742913111118, 670.458062188274, 675.808831764135, 675.06951087803, 670.937663082344, 669.021968978417, 672.73709526427, 670.79909355025, 669.414518146131, 675.412782393745, 674.929940204081, 672.1756133428, 668.195273480723, 671.169213106222, 675.952929065417, 666.602037383353, 670.99845801895, 671.359949275506, 670.278337926028, 670.442236736946, 672.25724408709, 676.50074517539, 670.102244218609, 666.680476116108, 674.684682036567, 673.106313293326, 670.471297212492, 674.724090213544, 669.131610604819, 670.823038625009, 674.516188090542, 666.96973290943, 672.205671965433, 676.072963991844, 671.872038413554, 681.790391351814, 672.041787620556, 666.684945780967, 670.832010680443, 674.240063517724, 671.87545865891, 676.610316788851, 670.406805587552, 679.765292892781, 672.686792591842, 669.367433223681, 669.49419240462, 671.171317765712, 675.458899781441, 668.975755991416, 674.924734855198, 675.252707498102, 669.696486951441, 670.215462471934, 673.330745980844, 672.931931742241, 670.448480271143, 669.883983297496, 677.219654443473, 670.286038270543, 668.178018964215, 670.230974800356, 668.80306923071, 666.381555028933, 672.050543355165, 672.92189618953, 675.336433660375, 672.02727117546, 675.142888629713, 675.86346530625, 676.817992963116, 672.784760285626, 677.678562483656, 668.967579066914, 669.060499216571, 677.749579709613, 670.372587708706, 674.81670084792, 674.54199040718, 672.527052825025, 674.152472483662, 673.562715801171, 671.836204852283, 675.318259286266, 670.960758298366, 667.92460023778, 673.751167331461, 673.157045891617, 671.597218567914, 668.927261477952, 668.689931255926, 671.138756302204, 672.117973360796, 678.853121849347, 677.598656195636, 671.957719540261, 672.40774300865, 670.884259509164, 672.6782171886, 670.129920640665, 673.37043532962, 674.181753056753, 673.432902268268, 672.411433726499, 670.076375674689, 677.960206126842, 672.688924281488, 676.758822958735, 672.12279915285, 665.825984762614, 676.113611962145, 668.598792617555, 671.724824644817, 671.970376627851, 677.78382932412, 666.846205323523, 669.859052170515, 669.923602286885, 673.187113809352, 674.348381335063, 673.104669434447, 671.42500712935, 674.259892481208, 669.484463095428, 674.322507189543, 672.518721993094, 672.578692246263, 676.368052487979, 675.728950298277, 671.028028169096, 668.857424075115, 671.140319846199, 671.103953570415, 676.349149405689, 675.274886629751, 675.472657770683, 675.497558229454, 672.677149898326, 670.226241752125, 674.936958875628, 674.569467691268, 671.000424705175, 672.449756341513, 672.874595048321, 676.803878068179, 672.799456252051, 673.009327132045, 673.058851876527, 672.048653187829, 674.306309994385, 668.604723893102, 667.743967215706, 668.083172511351, 672.210714972869, 671.757975024467, 669.607830348276, 677.30248346855, 673.349806051419, 667.748237834228, 671.655564502587, 661.497312700591, 669.712058066496, 669.689772407952, 672.014850079907, 675.867635343716, 671.154038029373, 669.512753152155, 674.632007864323, 670.703949036859, 673.147299897456, 676.814418322098, 675.679919011391, 672.648646919996, 669.939356520497, 672.57627238816, 667.394571411215, 674.309198155606, 672.278907031497, 674.421879158548, 671.601818638129, 677.927010252671, 671.440261171404, 675.671533604312, 673.34383700127, 671.239289975462, 675.898924519642, 665.719862451008, 676.506944406281, 673.114349471969, 668.890572004515, 673.957777169407, 670.788757210058, 668.499319624135, 673.613391122473, 672.513833458945, 674.080095495172, 675.09175741697, 664.775081777324, 671.904830411611, 671.546243942412, 670.922260827424, 669.7242064197, 671.442628031015, 668.389983665846, 678.373450316149, 672.549258975417, 674.90326015169, 666.851136126391, 670.219454372345, 675.515903540265, 667.175410963183, 673.0170983069, 667.047403063316, 676.35134033728, 672.740101126988, 671.870612685643, 669.931050406304, 674.537627107328, 675.416496607937, 669.091179770462, 671.484848392145, 675.469950154287, 670.872878716591, 675.219790821243, 669.914705102079, 674.154486475747, 674.151282074589, 674.257965750614, 668.432090211413, 670.657769247082, 670.253834516246, 672.329260055305, 673.741324478072, 676.951145377408, 672.903399551961, 672.312275093705, 671.927112019979, 676.040013032945, 673.657815468041, 670.475649447767, 673.726327897305, 671.810500524416, 668.404693655251, 670.250684006176, 675.706012142157, 666.495008058597, 671.696623045696, 672.267083051355, 672.654640185884, 674.593822636645, 671.013819215215, 673.661249521647, 670.531649199049, 671.574437876857, 665.640751770175, 673.104227156231, 669.726509072484, 673.826902129977, 673.482940527758, 673.220792935392, 672.22811903367, 678.154981162192, 673.855899717729, 671.882060605005, 672.917180563957, 671.107456085549, 674.728306254832, 668.390411719342, 675.36617195921, 676.109304043919, 675.960264317422, 675.557262965918, 667.227729919285, 668.466175680785, 673.044522943395, 670.280579749323, 674.34465166898, 672.415969636296, 673.802443085453, 672.820095461861, 669.615419749372, 672.289203251805, 673.792921770081, 671.095697431572, 676.753761151476, 668.552114768914, 675.435798600117, 676.779167709069, 673.214893927062, 669.578120104077, 672.526320556949, 673.514093174481, 668.129052965665, 670.849921794489, 667.719928091051, 674.45817493433, 673.441015872337, 672.712872776229, 672.562614868667, 669.23058655469, 674.318525788019, 677.268836373073, 670.312400929539, 669.479710033073, 672.780364464736, 670.237308024208, 670.668656151402, 672.144891414872, 670.857036355473, 665.35607609161, 670.96498060746, 669.718238907991, 669.641990917606, 680.324359524244, 675.897744199007, 667.772679162204, 673.441081861361, 671.125643151695, 670.891145315389, 668.837578813718, 664.111173351777, 672.843060309621, 674.150330914488, 670.4468445774, 667.321580633066, 669.598810209698, 664.912517294627, 674.809764077765, 671.098826723048, 666.33182659699, 666.809763004366, 675.27453533126, 673.238295783764, 670.125197397301, 666.11539130065, 670.179187969623, 664.223309356795, 672.405051590094, 672.914139854821, 677.129294237327, 672.044641717368, 674.499825263675, 677.046797365588, 674.009138712788, 675.164893469559, 671.816962591918, 673.203325955376, 671.177731765861, 671.966318022651, 669.455850067797, 671.011988811514, 674.177581874437, 670.787916904654, 671.427857251043, 670.362424228966, 673.424113515165, 669.739292197608, 679.267070298747, 674.66506628245, 675.779770067437, 676.349186610678, 674.674126653831, 675.477514635522, 666.576191146814, 673.198181787473, 670.169865553325, 671.495714730478, 668.533448082795, 665.074901227864, 674.026766147954, 667.916080967055, 675.71617515654, 673.093601173633, 671.135318514903, 670.705167624932, 671.518398141328, 673.886859115257, 670.107220375984, 670.824216570446, 673.033038375578, 671.09769265467, 670.995050088288, 674.771452840086, 671.513501889227, 672.635550744474, 672.952962129394, 673.245616618022, 667.770219958122, 670.286817250295, 670.132422987754, 665.552299000557, 676.935953240412, 671.302204858968, 672.825373085189, 668.43623652164, 670.390737452464, 674.946764973265, 671.694663933422, 675.668753295771, 669.714687833394, 671.85338557868, 671.951215933917, 672.015567986771, 670.855090681601, 673.394805358023, 668.744881858016, 671.598368429562, 675.457417560751, 672.741396903626, 669.262960327911, 670.758260680468, 673.991444473939, 673.244113572143, 677.49389747022, 672.453408321524, 671.0830596777, 672.688110834517, 672.421548061907, 672.10929506538, 668.181877018716, 674.496995856979, 667.661059617819, 672.62387156397, 668.000332486779, 664.825089697689, 671.426930684498, 670.455265149996, 673.667196661313, 674.773625887455, 672.416427468314, 668.565461644876, 676.147222610827, 667.650279580378, 671.495632765757, 671.985649256732, 676.903502294779, 673.819574796732, 670.016707681758, 674.464643173738, 672.360936157472, 672.891643046432, 673.135244186506, 671.035298840104, 671.653226150987, 676.1761859991, 676.309503759974, 667.476974169692, 675.212525859063, 671.92310820454, 669.198771382734, 674.445706086501, 671.807337292905, 665.951126266943, 675.557016713148, 673.558804180512, 672.408599879559, 670.954661624574, 669.554860446544, 669.090461789673, 670.648589078061, 668.911199265952, 672.000794186688, 667.671155386918, 674.658721990876, 669.834887834766, 669.44557295204, 665.01242125445, 675.405159489369, 669.651617472173, 670.940505202178, 670.797355755629, 673.122386262005, 670.471449167106, 673.733776054769, 670.350182327256, 670.277802549327, 671.927718245305, 669.221909018133, 671.312950354295, 675.543409954409, 667.369618068995, 672.126665633396, 675.047914922682, 676.518090109247, 670.047368580759, 675.97743337203, 670.095333628864, 671.737106210819, 673.317631744822, 667.010973703425, 676.39195516398, 671.159503629254, 674.430800369131, 674.253622419573, 670.947041655438, 677.134131178486, 669.59281694361, 673.246853984607, 673.60030936956, 672.267048750916, 672.520601538381, 674.493047329007, 670.451931203395, 675.258151914269, 674.333541255763, 675.209506411653, 672.821352438062, 669.679427394868, 672.986878163804, 674.825798195287, 674.169005328174, 670.817816432442, 667.17874776348, 669.570061709247, 674.950811101898, 669.997961580358, 667.563889382074, 668.821968424559, 668.233689864238, 668.798431957284, 671.706903023781, 674.088391286899, 666.132126083789, 669.721324230554, 662.755385792314, 672.56408651201, 667.600990457515, 670.56508058443, 673.127229810564, 673.852833836207, 670.556296111151, 670.585151127736, 669.966284323396, 671.363888502842, 674.080219199527, 677.394376732311, 674.367065385451, 670.232902271879, 669.018878121453, 677.905196634787, 673.751030431827, 680.951476858257, 675.520163974137, 668.073178519408, 669.114240179339, 671.808232084849, 668.99389474718, 674.924152931246, 670.332583948239, 675.388370203626, 667.714344933617, 669.369267117124, 670.047820397449, 669.860291307853, 670.085764081773, 675.849988542472, 672.835146718611, 666.343572286872, 674.355130265644, 673.431512396064, 670.43825466479, 674.15709435515, 673.534772547503, 672.615883443066, 678.651891097816, 676.947853880619, 671.594908283595, 668.370290504094, 669.811870928914, 671.719134799581, 669.713764610515, 671.352012516499, 671.656945776371, 675.207131658035, 674.55070406209, 669.397369978888, 672.543811207845, 675.597704649629, 673.182144237724, 670.841449675574, 674.172131092293, 672.926740814873, 671.754203547576, 672.264674008542, 673.13462500975, 674.950772584265, 672.167500398666, 669.218887672072, 676.260348529772, 670.576014653077, 675.346045457481, 671.864658859334, 672.932130565194, 678.267960083744, 669.203547903589, 672.754580996076, 678.291555753019, 670.035258315384, 671.682775456635, 671.591552211697, 667.101222438039, 674.194543725197, 674.220053636473, 672.499577232147, 671.446781605953, 670.466281985688, 670.859619178499, 670.160166481844, 668.713862369991, 673.657781054715, 669.069776515527, 668.797851132762, 669.270371142814, 674.336987608658, 674.35068298739, 672.583566489343, 674.702935580352, 666.809456231077, 669.094839909042, 669.637332216238, 674.233661595203, 675.138115903047, 671.499652610486, 676.785885137607, 674.441391290703, 671.47988570208, 670.562792909283, 669.916988401211, 668.46523407689, 670.215189573095, 672.440969218898, 673.856540243679, 675.009947753071, 671.752680963135, 675.104853089254, 678.126612881734, 668.244508485223, 673.518421695455, 667.944471150512, 673.540834823191, 672.98890949958, 668.383480886565, 673.395473424806, 672.290837555251, 672.244978278621, 672.130987860852, 671.291825002971, 670.239738669954, 669.419706035008, 673.9517386542, 677.921923061176, 672.826063236669, 674.069903277084, 673.206722487754, 670.383996016705, 674.252497047618, 668.527255439502, 665.029302100511, 670.907759289791, 671.541178972337, 672.161514241346, 669.068189313439, 673.626373756217, 672.776141561628, 671.830604656553, 672.308101092804, 677.156151234167, 669.746621234571, 673.046038030122, 669.068129389666, 671.581261128713, 669.674886643358, 668.65768112035, 670.853905803655, 672.218142463301, 669.810914791826, 673.133323583194, 676.472388800688, 673.041941985021, 672.533623169778, 674.543285643507, 674.665408775186, 674.762963451912, 670.816493151075, 672.34839217951, 671.258792132166, 672.610286883225, 668.622350604415, 674.875486659395, 673.185987235294, 674.155491723865, 668.509791551777, 673.885430782651, 669.003075275597, 669.30723616571, 675.543734714629, 673.104083642752, 675.70547352347, 669.350274522489, 669.964956884272, 672.392385709125, 673.149388392299, 669.128350041267, 677.06990268136, 670.262628055471, 673.866721023386, 672.80308675092, 680.805525287413, 668.750913841692, 673.287488271676, 671.200785790594, 680.516411179199, 675.807719450021, 670.002901825243, 672.427835071588, 672.348119722784, 669.178377481177, 672.548116578313, 671.481325967826, 665.869563305327, 668.673568113733, 669.114610946555, 670.90030676027, 672.552557450419, 671.212108059511, 670.124893188127, 673.542291276779, 675.47273087369, 673.261670693899, 668.009412793577, 669.8976594328, 676.36624090485, 674.944903003639, 670.803143365372, 675.203073688683, 670.806425027365, 671.776598268529, 673.653804919544, 670.715857543184, 674.754116248005, 677.270003210167, 672.170493313152, 674.804040241515, 671.299600434064, 667.326632077358, 671.578756006512, 672.827350405592, 670.879956309676, 669.000693951855, 673.700980454498, 675.820236403648, 671.985410493279, 672.193122501037, 669.92027527773, 673.35103454474, 675.740779779009, 668.845168242297, 675.762216914022, 670.70386267141, 674.019626011567, 671.276397750887, 668.81310772746, 670.227992569224, 674.1231464699, 673.792276221427, 673.634097785109, 670.274886268356, 671.526543761155, 670.69128627877, 670.595981225426, 670.499622692705, 675.581994918388, 665.785253846658, 671.406766294776, 670.283554175103, 670.676816472437, 672.949536460436, 670.508054279129, 673.314673231917, 670.564091237563, 673.833107955434, 675.767498291642, 672.743831039091, 671.834486714033, 668.32352070599, 674.769196206648, 669.360402854766, 673.081412646304, 675.906230191128, 668.279842378565, 672.930536025349, 669.145759122913, 670.495816626338, 663.028558832606, 666.991330567002, 675.17955434273, 672.455522085296, 670.758314313524, 680.921988542683, 669.057133466342, 670.956390621865, 674.105576416144, 677.108459974237, 670.668177575498, 674.556528460004, 672.473706393741, 673.621734124291, 672.858878797763, 675.66161261664, 676.751871121079, 670.671335401944, 664.961538684046, 671.884343201061, 669.135143304839, 671.937881880714, 673.726223452377, 669.402176045795, 670.737329778309, 668.753631415434, 664.945847742589, 667.702630477235, 669.491685639905, 668.607340744248, 668.919391653877, 670.981855359842, 673.975823639735, 670.771181774942, 670.214511396049, 671.463977192332, 671.0247478375, 673.55824474593, 673.133840422943, 672.332379678145, 670.368041680828, 674.537282104799, 674.857331962797, 676.588743983987, 671.895505271076, 669.070591781134, 672.421185262886, 666.308458320028, 671.901144852948, 668.416550115774, 668.378733223372, 674.153904222277, 672.503408148904, 674.282297755188, 672.210122593713, 668.994856594378, 671.623613043058, 671.799183939738, 675.514269077308, 675.973729358308, 669.389713381793, 677.318905957674, 673.985076358586, 671.300361721686, 675.721805747854, 674.364826751086, 672.581345399627, 670.242898536516, 669.840501393299, 673.715893739852, 674.115658661437, 670.083320463607, 675.044574776457, 668.380249251745, 669.632301244008, 673.013586482306, 668.248521576131, 674.430051558369, 667.614176513142, 673.154325447565, 673.002524417645, 670.295327425797, 672.823561611781, 672.828360021837, 673.6162708903, 667.484936361812, 674.025829653037, 675.046623246154, 675.631027786335, 672.486234198345, 678.035938177351, 670.571023470419, 671.067124940452, 669.632763970316, 673.531546073531, 670.993181619704, 674.552255316202, 674.726924288534, 673.621909188876, 670.885216163046, 674.80391367274, 677.851008923894, 676.232684326049, 672.050410198319, 673.612487966546, 673.192190952845, 672.953152501456, 671.241544283041, 667.366234378547, 669.14667141699, 677.354668302169, 672.730292085911, 669.301136079748, 672.241914792728, 668.611533357606, 673.350066064415, 672.824606856065, 669.580156493809, 673.329197046611, 670.626453175901, 669.592192027698, 671.492202878003, 668.475912248492, 671.193383219013, 671.774545188699, 670.532850531406, 670.727555852254, 673.689174852591, 675.841533538119, 672.472532558843, 667.222467028734, 673.059437511049, 673.904182019073, 668.25938054193, 667.864889697849, 672.424173449103, 674.300434603175, 672.043678062055, 670.012012896892, 670.488174402765, 669.09063497325, 669.779152736823, 673.987772356538, 675.697816476062, 667.527797668756, 675.573781422949, 673.5626415784, 672.763165383267, 667.684409115347, 669.842784221627, 671.522027995519, 673.329919231247, 673.38150183632, 675.367660845793, 675.087637655273, 678.30920919397, 674.596877968552, 668.618019850853, 667.895344891198, 669.779206961526, 672.648287910123, 671.007973112227, 674.067881254158, 670.195156854649, 678.585099256954, 673.246137744102, 669.334093306794, 673.319755057492, 670.97905968552, 669.494251778088, 670.433866531724, 673.59988117425, 667.221587606027, 667.230976268838, 671.352359420895, 667.063769748677, 665.759457144156, 673.102574432843, 673.43149873732, 670.92573135752, 668.512226055319, 677.305746954357, 677.50588997877, 669.287743323731, 674.930300668994, 675.129220826493, 675.691236083783, 672.349980014523, 671.087654946681, 666.715360097554, 672.450599594325, 674.757374393222, 672.749207393334, 673.021214810214, 674.643135866511, 673.334899743538, 670.531592822594, 673.018632160654, 673.338597950497, 672.787924753701, 669.702875512587, 668.956509573263, 671.259125384141, 671.174361236902, 674.474781943572, 669.431581507239, 673.911651784199, 671.116649454985, 669.763148673306, 678.349831599583, 671.44853670664, 669.425356241952, 672.882656866881, 667.119291438422, 677.217157119478, 665.951533409721, 671.27537111465, 671.962012743602, 676.651229947422, 676.320200960712, 671.966922348035, 674.645972117409, 668.799332410698, 669.089943235731, 661.78267652709, 665.727788171447, 672.412515067586, 668.533892196242, 675.922077076626, 667.486430551859, 665.773653627707, 674.060373037262, 676.299460914134, 667.316837481254, 670.19023422303, 668.979379565863, 677.749358796706, 673.748842430261, 678.163659696414, 677.354431617691, 673.669285448484, 671.470257347643, 676.447539931714, 667.744179250308, 673.371899311173, 669.935197187074, 676.124453865373, 670.677772253035, 674.302885595619, 671.474698944246, 670.553634292784, 669.791148077011, 671.842821047474, 672.625376355905, 672.680767120839, 670.636621481251, 674.246403255932, 665.757921900157, 669.362055248585, 671.358358049105, 678.437956281976, 671.175695031772, 674.853098806349, 673.058377012106, 670.967736134926, 675.88819221084, 671.0945926075, 673.704618925947, 670.26577987853, 673.439222206966, 669.220769973774, 674.045031818406, 670.804930751707, 666.237088511548, 675.032090731416, 671.145507090678, 668.78228335873, 672.237505203805, 672.289475406201, 673.190427652337, 674.423771238021, 666.887404199645, 672.046516155618, 669.492916880884, 674.238369559268, 672.504742149105, 675.743716425384, 674.885483237257, 668.153048246129, 670.879978167943, 672.260109871696, 674.536786615457, 672.992753813225, 680.792592298501, 671.386472812641, 668.67399589844, 676.553519284134, 671.675862912019, 673.997295485824, 672.677552306851, 668.666281312025, 673.506486000523, 673.577585861281, 674.156290186929, 674.14453629301, 676.474912323854, 671.201856311819, 671.218393538555, 673.39748486377, 668.449403024619, 677.512237222073, 670.458862283262, 671.325209763783, 675.1204651562, 672.950463369647, 673.905428433997, 675.529548046134, 673.96422861688, 674.764790720272, 671.945345766458, 670.864644533342, 672.708481051208, 673.144276419647, 669.524343118148, 676.092149437679, 670.267354078908, 668.1310005452, 669.621545861239, 674.072197296214, 672.499608338059, 665.893889069682, 675.281422343679, 665.271216793443, 675.042385683241, 672.269384166142, 673.71119756062, 672.79477299628, 669.544853485711, 675.43027816089, 675.472420808695, 673.461537123468, 674.01189154469, 673.508922494743, 673.181397522963, 672.958617685089, 670.252348715483, 672.069078650753, 676.070972027436, 668.817194109615, 670.008082804922, 667.056481428312, 669.821647155808, 670.385306865547, 670.961508945154, 672.602386270325, 673.821148722403, 668.180119592025, 672.875079687833, 673.664651752688, 672.53712728411, 669.45671932509, 672.540421418395, 675.302808861577, 666.836225180244, 671.131524141937, 672.397637444387, 671.578365774257, 675.069682180824, 673.030065606023, 672.195148253401, 669.931692051394, 674.530539193408, 666.37390241527, 667.584626545308, 672.564211952822, 676.677384655669, 671.236052482142, 675.664627169143, 674.696757137582, 665.701430527116, 672.676709482613, 674.678805861897, 675.44291975348, 672.54764993586, 669.19495709909, 675.356266262293, 679.091313512592, 668.986233619948, 678.577548222577, 672.947256537571, 668.745432652054, 674.501957672946, 673.825151184697, 674.54536666799, 671.680840439694, 671.262770397943, 673.455008830473, 675.618646293019, 669.88267892993, 670.971914631411, 667.486489318998, 672.375637379449, 669.500385455212, 667.344382836285, 671.077081421193, 672.691053928049, 671.346915006121, 673.624948840006, 669.079700136858, 668.968144383553, 673.797759281522, 669.297821265495, 673.067349759708, 671.067235922, 671.305629480974, 678.319587549669, 673.052380923106, 666.762138585566, 672.113378134097, 675.148513615568, 676.158112810921, 670.208121809478, 671.655807245257, 678.495668437175, 667.934998303871, 672.089138649271, 671.267283223393, 675.43541387547, 672.942911699601, 678.908486543433, 668.61911421411, 671.266184640366, 669.752273228618, 674.603796490973, 670.632271767293, 672.740043958003, 670.547631859581, 670.03809935222, 672.981068692228, 672.921294198465, 670.669183174561, 667.554846984178, 667.942211325052, 670.34032436185, 668.163993043424, 672.196268853967, 671.864060675573, 673.113462295912, 665.021391843283, 674.61055550724, 677.115751910985, 673.594587674217, 674.293510127162, 673.231871943929, 664.748797144353, 672.95886589755, 673.040338753228, 670.575154020718, 666.753190046601, 672.722296606988, 672.537936231716, 671.59774882778, 669.800491144342, 672.70891432981, 675.310997697906, 673.788853266995, 669.440196517471, 670.708646432141, 670.429541857388, 673.410969204451, 670.773970190403, 674.572089272795, 672.77089515211, 672.334385552381, 668.749826920737, 670.314975657549, 672.2802303513, 670.704704671282, 671.879538035793, 671.511633003715, 672.746540447726, 670.687009343955, 676.730985606971, 667.610150987264, 673.483587398283, 663.6465976052, 668.549142946626, 674.048908524157, 670.68978631615, 669.741792817179, 672.491060081846, 673.935846486252, 676.708720049093, 667.068855205249, 668.208924755438, 671.687672754202, 671.618759193068, 672.988833880694, 671.888941613767, 675.657263832233, 671.537951403899, 669.956507750343, 669.692013390474, 672.360402187181, 673.080413467771, 672.010228169682, 669.923471980751, 669.826742932092, 669.325796641015, 673.604135591329, 678.345856880645, 673.832483889246, 669.889892210709, 675.971957995029, 677.718852855309, 673.997499641578, 665.260005627286, 669.823072056052, 675.829578200742, 668.023803121129, 672.037388700411, 673.852520929266, 670.560457518803, 672.647329659446, 668.756200085685, 672.685558068839, 666.983891901465, 673.872339878287, 673.447832641536, 673.82462301002, 678.28472992261, 674.189123966565, 668.502177883976, 676.86610643527, 676.41149082251, 678.488920219522, 671.149958517918, 671.534938701768, 676.727601509983, 669.329690915082, 671.73136628117, 674.307093601071, 674.906721064792, 676.525381301895, 668.509236193683, 671.960099233723, 677.306338068213, 672.211438167818, 669.062536572126, 674.655190460052, 671.80336147667, 678.787652942268, 667.146442473205, 669.325567835617, 669.989488508682, 678.390245215421, 664.419183873099, 671.453351759337, 671.670458491519, 672.259502601427, 675.497210563115, 670.689744405558, 673.304533801294, 672.828438167356, 668.18911153855, 676.911589533034, 669.349495099243, 675.079683355941, 676.008168418688, 678.05905715936, 674.976510491408, 669.119613169756, 674.460895599756, 673.004062687318, 674.863109146014, 675.738677652063, 669.033018260498, 673.480488420616, 670.464431384888, 673.960224200618, 674.177224193135, 672.708312938619, 671.780262421362, 671.60545220156, 674.726267957081, 669.503039898345, 669.828896795201, 674.430289045891, 666.526933042441, 673.024290952115, 669.483541857262, 680.605797237819, 676.7131888883, 672.899155478595, 668.070659310028, 671.026571238688, 676.248835834478, 671.884531285711, 674.588284065027, 675.893642681186, 670.811276497562, 669.883301461628, 667.524682942212, 669.870160795383, 668.963849449083, 666.675464734147, 672.066075966259, 679.134631355025, 670.955396965637, 673.912870130869, 675.174208982125, 673.045978428876, 669.379356969201, 672.525299430539, 678.990212751338, 672.074749051595, 672.973421525148, 670.737409222777, 675.373165450038, 671.978313092296, 671.76020798453, 670.569415701246, 673.026675788114, 668.344462167994, 677.408050167794, 671.823442881266, 672.291549352522, 672.522379791608, 667.492959280799, 674.129356522665, 671.750954649891, 672.898693980657, 677.552054794785, 674.773728486619, 668.433830725239, 669.594180629317, 668.429160489582, 668.619947500314, 672.933596645596, 673.972419943053, 671.603192833134, 676.042220656427, 667.089589696533, 673.160252389519, 674.312833221591, 669.226102519307, 676.295754868108, 673.742032406853, 671.168108310904, 670.918764694971, 676.713260730481, 671.295726874036, 672.164922852436, 670.387861027374, 666.396190251039, 670.849167243211, 678.666421516732, 671.701123281211, 673.095314731521, 673.775057758889, 672.832944493581, 679.586319760598, 676.652129099365, 672.782511452786, 671.717417287885, 671.450260744601, 674.404401902436, 668.660400510534, 671.32525756115, 673.660333859075, 672.131011560185, 672.746626586419, 672.87836540013, 674.542166466209, 669.886839635314, 671.088306255992, 671.229034137422, 670.797647841703, 665.380530636919, 670.942202866879, 670.29627582641, 665.765874458194, 670.403857194603, 668.480710436322, 677.989186774913, 674.526975026617, 673.794647142319, 672.392551010722, 670.217184113958, 675.449703966325, 672.418235047592, 669.263680141263, 673.29894675866, 674.481377562195, 672.366200299136, 668.247630367709, 672.940178204886, 673.239643042107, 669.340645384601, 667.995338630465, 676.903628133741, 669.117228253712, 668.376324710735, 673.398803315463, 673.00082549839, 670.518681751138, 672.932123628909, 672.408317934411, 667.945795295608, 668.859821262449, 669.216839589601, 675.974420373921, 671.540950484892, 670.792750985322, 671.077767748176, 672.277266869173, 675.651845451624, 666.912822220647, 671.977174262767, 671.401770118101, 667.164569600201, 673.145150922666, 672.337329445666, 670.92703004038, 671.632394307711, 667.277082013503, 673.463963216714, 670.953719139395, 675.075221621248, 668.471781043128, 673.251460665202, 674.343556581706, 672.23720359075, 674.451757341485, 672.564183109257, 669.640226523684, 672.219305925715, 673.539793032185, 674.671250320571, 677.591908861368, 670.258511604336, 671.654398119826, 672.176262825784, 666.973884375377, 675.483238858032, 670.382353780202, 672.182061561831, 668.151383593278, 675.181489159255, 668.393292656288, 672.882245870136, 671.814327314256, 671.263252807665, 670.465132564469, 672.617380000929, 666.182156812443, 672.447928248474, 665.940066080232, 671.908139193102, 670.614421381619, 674.518481115632, 676.273619539222, 674.882511898015, 669.035796695817, 674.028610009064, 673.056044073512, 672.729165173064, 666.74072307681, 674.663663365588, 673.5369218654, 675.051061802779, 670.794438456591, 667.01498487651, 669.59970068876, 669.55056868339, 672.629317192738, 671.142008969619, 671.795159580951, 667.67174018087, 667.330946013738, 665.947537042856, 671.014887121423, 671.012960275353, 670.622106876502, 673.95315559807, 669.804989352051, 671.677260033749, 673.421371624672, 670.610853595916, 671.561899374906, 670.324597912953, 672.679441125335, 670.014670203608, 671.555612554149, 669.409680668745, 670.929012127741, 670.747315795608, 674.436300395589, 673.106984350816, 675.432999667623, 676.234501493865, 668.002760776844, 675.854623599402, 672.226362714034, 676.488354720294, 670.980832843697, 672.756565084217, 670.488197937381, 674.052254328079, 670.941329066706, 665.806648112888, 670.567047047466, 672.651147569297, 667.112095759863, 673.688079738519, 668.675065677708, 678.285723144243, 669.611947293959, 677.439493377529, 673.132097111204, 674.102579570512, 674.603087595767, 676.480519987356, 671.399174135648, 667.684388078071, 673.20422764872, 679.269331779655, 672.610698361815, 670.920525272239, 675.66488341497, 674.557513553561, 668.097302047492, 669.613831873094, 669.862594446604, 672.460620855286, 668.240069290009, 678.308282084266, 675.691804571281, 673.317721095049, 672.011027735588, 665.191025027069, 672.365490679288, 668.951255422997, 671.471181902316, 669.685208197006, 668.616711796259, 671.172467257744, 674.503417517291, 673.663913960603, 675.443079239942, 672.990122825017, 670.254715389534, 672.995452657532, 674.832547005823, 670.191523908345, 676.037680390336, 668.373910404475, 673.758092046605, 673.408350034486, 670.489785106606, 671.534212454989, 673.391363669977, 669.868227795081, 674.620022343073, 667.784922271519, 673.918556278146, 670.846826808803, 672.171289321715, 670.792730214812, 672.809744660799, 669.727896520775, 674.966589275996, 676.380434790393, 669.664065365589, 668.400506551294, 668.464610965859, 660.167893619594, 672.286269010566, 674.459149312643, 673.064012795689, 670.760572565451, 677.099997630678, 668.77518629445, 670.20269566465, 675.449954391275, 674.942957534007, 672.868720093053, 673.362259710668, 667.392685201252, 668.99738643101, 669.358751227612, 670.059736791383, 667.768612731649, 675.884489272083, 671.514642134021, 673.000099947227, 673.785248898417, 672.846399824762, 674.325810474116, 673.409568631497, 670.804547122992, 674.745956735024, 670.872750502654, 671.61825252409, 671.831712539022, 677.360521726988, 672.010527037553, 673.639599128321, 671.712912918857, 673.114786749817, 671.282340534962, 673.118810627086, 673.054318294965, 674.652919429667, 677.035045493482, 678.27634567975, 678.92402338061, 669.213726362134, 673.325870458714, 668.80941283721, 670.47806930565, 670.758846456378, 674.235973811936, 672.254029977022, 673.576037938871, 677.391167358861, 670.078576998368, 682.49070298197, 673.044533598545, 674.788994254372, 675.805892805074, 673.0460173962, 676.674485524855, 668.023990558215, 675.77883849818, 676.769769834452, 671.351899448721, 671.464861885282, 670.127730253416, 666.902154019085, 676.372552201245, 665.241996459105, 667.152515081631, 672.333080678926, 670.208923603011, 678.918205798705, 671.408419721435, 668.767274637243, 671.921329184974, 668.527441115999, 671.150918170169, 673.50445254904, 671.074603725951, 671.386997845236, 670.596641613055, 673.536028262564, 667.651857685199, 674.210170166759, 673.242972145463, 668.715902859843, 669.088038948352, 672.604879229668, 669.034103067549, 676.861804729273, 671.028515011502, 668.291279467143, 674.958275223149, 673.518301725158, 666.676128265967, 672.564055589832, 673.583382187916, 674.138003354168, 668.095789049732, 671.073938730234, 673.002622206747, 674.491947994601, 672.477008715545, 677.925769054192, 670.490682297009, 670.713461528421, 672.764197357429, 672.36746573291, 677.390489926144, 671.742230394939, 679.639151362806, 673.551025727334, 671.12414299017, 663.564950968608, 674.087810055791, 672.654535253538, 677.000388571982, 676.548319697529, 669.902674294722, 669.798928298674, 670.2714798893, 673.639895485444, 671.364151670709, 667.765140601427, 672.794182650337, 669.78393091281, 676.888866390606, 669.379106035229, 674.28650963265, 676.437061763012, 668.77973329371, 672.819672947244, 672.687486805, 672.721104267629, 676.392040143537, 675.444785462092, 674.729500652847, 675.079790745963, 674.905510271088, 671.022559530615, 674.556440417629, 675.258501513754, 673.101746931858, 671.128906801043, 675.963579689845, 672.500677991619, 673.102743303428, 676.073224545156, 672.247990301388, 676.743736808536, 678.583531308149, 672.596428786822, 669.926127911893, 673.690224754829, 671.918834210878, 676.265308199072, 673.272757660741, 672.347995281642, 671.809629910868, 668.350945691474, 668.608062981938, 664.740941450806, 669.386607353938, 670.266401301551, 665.602435028291, 676.355004860317, 664.640026675415, 669.235679148734, 671.489227195946, 666.408887561514, 674.901008330188, 674.402347253057, 666.895843443736, 674.501270639935, 673.919904261977, 670.511933903207, 671.705563421926, 669.413275796909, 672.508665864022, 673.686177302696, 672.350801760128, 667.718416915931, 670.058411319278, 670.855552412902, 668.793708187207, 673.633893741886, 672.429444222265, 673.459685349207, 678.398609474264, 676.856979611017, 676.576713148921, 675.636591359259, 671.209023701819, 672.511489068103, 673.561325264799, 675.296499115282, 674.40647217675, 675.414594684202, 666.769625085092, 671.722757090028, 673.798505698567, 666.557748116925, 668.126741063781, 671.304266554017, 676.825002548, 673.632474976833, 668.231950350504, 673.840428061254, 672.028533306687, 667.065224474421, 670.132883113993, 671.773324205137, 672.523226723798, 673.52695824579, 665.917972382395, 670.043461318706, 673.565946058048, 671.180506514916, 673.417719926346, 673.272745154739, 674.068937723279, 672.982511814785, 668.945806866664, 673.978905382043, 677.055687590518, 675.492992762572, 672.187192088812, 670.569849477685, 675.399798930914, 670.236978312846, 671.195062101029, 678.045921655544, 669.36423128454, 676.717188099598, 670.332634241807, 674.083593311424, 667.245837916979, 670.750041701089, 673.589224221982, 671.619171085826, 666.254674530338, 670.691920466831, 675.647308005722, 673.79088852607, 676.148991608568, 675.84184612666, 672.689291359258, 672.839483795103, 680.021381357867, 668.425924464941, 674.521742495991, 672.70712671946, 671.831712713126, 671.791979114889, 676.561907226401, 667.787281819401, 669.516268452984, 668.902017313784, 667.135537222529, 672.730448162099, 669.262704200071, 674.458947120144, 674.032711372532, 675.314006077754, 672.896408952149, 665.541588090618, 672.35637631261, 672.578750977097, 677.000275354864, 673.02773540654, 672.073931917688, 675.141094663069, 676.330417101559, 671.99417230008, 669.642017975405, 672.27307399865, 673.605644943555, 673.256474093899, 670.762178974786, 671.412667401414, 669.781137029213, 669.707363409863, 669.643096586341, 673.613729238592, 666.405127458916, 671.885042681829, 675.057844333012, 669.216985527935, 673.933321230159, 672.068306769489, 678.62671311674, 673.829302648535, 674.014242886784, 674.690553533154, 669.29961667213, 673.228243297183, 672.344454034642, 679.15566543113, 668.844489394156, 668.994745215071, 669.236507604921, 669.461669723393, 673.738038954545, 670.609914058436, 673.251819769933, 672.179713852946, 669.197258162753, 669.902348350524, 671.690296450021, 667.707568188652, 676.86578503058, 670.300931580844, 674.537470895792, 666.265745285921, 678.147819035394, 673.336724012538, 669.556341830253, 672.284383556021, 677.815607087088, 669.239090449934, 669.145522747099, 669.991740052542, 676.6887573844, 676.051555093951, 674.25148622685, 675.111595817007, 670.789940166324, 677.685793718637, 671.55471751636, 674.070799366411, 674.823479651245, 670.124740365154, 671.723098894747, 672.495680003243, 673.965052868519, 667.36796415168, 672.556512609276, 674.660567056593, 673.181986758446, 677.380475960143, 678.81176966958, 672.027124035558, 666.416647248693, 670.390518180393, 673.785935103592, 671.516482544642, 675.968928291451, 667.465095125709, 674.431740433825, 678.2663036673, 670.423364594304, 668.54545611227, 674.131848627026, 673.040970638531, 676.626346983566, 671.680883035054, 676.308493554435, 671.571118990292, 671.624531782024, 669.013982048801, 668.560213788911, 671.350767005031, 669.205312166978, 671.029465017505, 677.227261313129, 666.929861101026, 672.080380155998, 669.775959076481, 673.009346790187, 664.790802795864, 674.876661780778, 675.740083834218, 671.093628824881, 671.507926066586, 673.682046208532, 668.493159971855, 672.231776109727, 675.06905643023, 675.310500370833, 669.456761734666, 668.821995644143, 671.534382919696, 672.922620967741, 673.39965941251, 671.413109675952, 674.962756533386, 676.845229794596, 673.214036423571, 673.656182616308, 671.561599735867, 673.911053673138, 670.545373265152, 672.570856859516, 666.491109996868, 676.565252735771, 676.981589273975, 671.449074273745, 671.453904816734, 676.173987331166, 672.451942219115, 673.852994955207, 672.826500801387, 671.317862361921, 673.680371672819, 674.491550081398, 671.862867872435, 668.209889664995, 670.559769700856, 670.33220002042, 668.306015991968, 670.139286504, 675.03907172522, 672.362544862636, 673.327608242751, 675.232278706053, 677.478481414291, 674.390128185428, 674.106558118119, 677.612777577622, 672.913081959002, 671.468502714301, 669.833349425051, 666.659891223901, 671.577335565139, 673.672627277487, 671.739787036211, 672.998234691993, 672.779729949199, 670.594518942724, 666.083686936408, 670.168509306478, 674.741424503274, 674.134134373893, 670.083282524631, 670.932384987328, 669.643248425648, 674.13393037601, 673.351548690413, 672.216268596629, 674.380070412938, 673.497232710415, 673.940254611644, 663.048497849369, 680.768914326471, 672.239295156369, 672.436062690751, 676.388924205314, 671.918536645786, 673.307229518721, 678.138562512123, 674.723116827617, 673.165464250681, 666.728001379758, 676.833053310013, 672.597810682808, 674.701115078089, 670.054918877706, 666.353863766207, 674.36761743911, 673.846778167245, 673.181767695129, 671.339651969366, 674.181903738815, 670.481060827083, 672.524837361726, 673.851974929755, 673.004728867299, 670.600181586473, 670.729429759504, 668.680061171645, 665.689254652856, 676.949107339261, 670.82932847411, 669.217148399633, 670.657020334006, 672.554464690008, 674.907889224515, 670.855178420729, 671.675926752601, 669.839849242855, 674.401415950329, 668.276833353875, 670.945790754039, 670.664127122564, 670.557663289969, 673.524417514205, 670.739683828058, 672.665328869822, 671.146870871826, 672.430603506809, 677.435933362384, 668.898461141022, 680.259446674738, 671.611858633653, 665.86893561003, 674.91145979485, 673.760045562228, 665.049365450528, 668.243759336934, 674.0801714852, 668.361125160358, 669.000835725705, 671.4777963107, 670.954367789456, 675.062218247053, 666.795401940172, 672.362315292364, 675.534927689518, 670.663979628106, 673.797719486604, 670.247831392977, 670.367273904636, 674.811196632937, 671.673325408045, 673.829142835768, 668.042115092495, 669.001008078932, 668.97908017595, 674.172094998555, 668.189168815817, 674.784050754894, 673.155645842521, 672.667144944546, 668.500620681758, 670.194229753514, 671.529800865809, 672.668015268096, 676.31300123325, 673.568074148983, 669.710486021085, 669.496769614355, 670.928569486821, 672.789140556807, 673.830337952259, 670.140517909692, 676.946453349123, 674.045365975739, 673.6283438966, 674.539908396194, 672.151524368442, 667.648408014142, 667.029371932961, 674.17490358116, 673.671250224872, 670.332517035744, 667.71466290827, 671.239804122604, 670.651420923857, 669.399349850477, 673.31578856307, 669.493597480301, 672.16789348689, 672.534735039204, 671.067182861639, 671.911577711574, 672.785666441375, 668.415348372381, 670.585073357391, 675.842099132151, 670.106840065983, 671.766748413176, 678.080417927375, 669.539986751161, 676.539346605845, 669.290560645803, 674.711424517531, 675.313010371627, 677.716490860687, 673.67640830696, 674.283477489814, 670.706855503153, 666.199299861571, 676.58374840239, 668.221465897534, 672.802098177924, 677.879369068002, 668.767283206632, 671.834130074959, 672.331154307465, 674.894151128671, 674.656157678365, 675.54160572205, 668.955005992797, 679.272035560192, 665.319970868876, 673.447574653281, 672.271175411124, 676.321795360991, 674.536881895896, 666.915246188508, 673.142571882476, 674.796287651576, 675.01432846392, 669.56729185474, 673.948152042817, 674.184119309717, 676.257071989756, 677.674371945885, 670.559458221538, 671.252032672996, 669.214036839398, 673.698070348194, 673.09445617673, 673.419872620815, 672.935286148903, 670.427472432732, 676.26632433746, 669.52841124895, 671.196867613477, 671.358836198043, 675.162367219065, 666.965847780086, 668.707525202587, 674.100009157936, 669.628845921584, 670.686650761048, 675.324050347467, 672.661825899074, 662.643569723562, 672.904835639887, 667.163938085798, 670.86250770393, 679.51834424522, 671.911640928887, 668.380862307013, 670.858682036414, 673.171385957088, 665.271509612941, 665.961207771296, 668.975919174307, 673.396311493082, 660.536297705062, 669.447010266751, 672.105273848837, 675.660564271558, 673.045039285956, 666.909739028231, 672.542380843792, 669.457581661851, 669.690126018967, 671.132302875245, 673.545700431399, 668.361496448886, 673.622643003966, 674.084831167607, 673.661764994545, 669.308880657337, 674.191427189142, 671.778277272923, 675.661897837703, 669.32697470018, 676.478445978159, 673.205802499311, 675.107735008762, 673.978064410368, 669.543465212633, 670.507215472255, 675.095162889822, 668.578649490579, 673.949562731639, 665.636687046273, 668.688155768233, 670.820396567617, 671.688671056925, 667.854797131388, 673.305305970232, 670.335257096785, 670.477224305428, 668.479884239423, 672.091355754586, 672.331711203002, 671.514118469669, 669.855834040759, 673.093231836813, 667.202065123219, 668.899142186144, 677.076211855012, 673.385708975642, 675.953760250665, 669.333741294321, 666.390407277165, 673.588828418942, 673.827428686135, 674.289126859955, 670.732179749244, 675.081022437138, 666.456195307798, 670.668306819038, 669.331662634194, 671.019994483252, 667.325121655526, 672.348660773775, 668.874661957611, 668.19955590001, 670.885714645669, 677.596262225464, 672.480712490722, 669.710959875062, 675.056359533839, 669.661225094716, 667.335430134273, 672.868634868787, 674.77103222316, 672.58343471576, 673.19283126404, 671.450400616568, 670.855222568997, 673.822920788881, 673.328962941254, 672.306774674819, 669.091605129479, 670.087873419377, 673.525143944144, 667.170869252904, 671.671433277752, 668.544874187352, 676.216086353569, 672.31991512127, 668.0144461762, 668.281191264824, 673.875858509062, 673.918883716436, 668.760861856035, 669.083533108047, 667.518187563452, 669.957448934123, 676.198539563797, 672.260512454745, 673.352749134483, 669.620573970457, 671.899482113467, 665.820072178179, 668.255856746866, 675.756345906815, 672.529435215662, 671.011289242473, 667.426927228231, 677.421278812109, 669.014137824788, 671.209882179899, 674.14409743723, 670.016016490405, 672.805482357978, 670.743867399582, 670.831198416046, 675.245230893378, 674.611820114781, 668.196682554348, 673.794448526574, 667.628794514908, 670.611834629489, 672.782495614122, 671.408796394455, 669.31928550201, 673.939422152683, 669.094133937838, 665.137849302681, 669.255483724658, 670.212464933565, 669.673000028446, 668.2416221795, 674.589194570519, 671.136862925947, 669.358631043886, 671.367689023177, 672.7145050557, 671.598429517542, 673.81284798474, 676.057458539512, 671.047932648966, 671.149712491533, 670.199538870112, 670.705165396448, 667.722162912776, 671.949453028528, 670.080484052613, 672.49813296469, 668.233278106599, 673.934853415151, 668.789671719875, 676.148467851649, 673.23504568454, 667.272234759515, 673.138199269807, 677.362926341878, 669.947641543817, 668.609896788206, 672.267782365381, 671.537099268098, 674.660659086811, 675.801644064148, 673.184219693394, 670.666570899894, 668.561200979629, 673.038336870977, 668.151301636599, 671.959920169952, 674.535276179902, 674.91809291055, 676.409338509922, 671.334001808411, 672.095577547501, 669.267345902525, 669.784077280656, 672.351649013745, 672.148950364174, 668.394441001402, 670.640466917318, 677.090045572337, 678.085065508281, 671.585033069182, 664.021958003237, 672.180725595001, 672.351460640815, 670.346166477593, 672.680665244863, 671.484225569804, 669.748012842512, 675.295608604695, 668.262516541457, 673.550420433288, 671.259718923119, 668.963885910946, 673.323108803459, 668.233482530792, 671.520127854747, 673.933733983591, 672.883138181361, 673.630121524543, 670.557499346178, 671.34663235108, 669.387767414293, 674.569498926415, 668.440480604951, 675.821386887211, 671.795772700097, 671.139555160523, 674.486811912405, 659.632298064845, 673.940464827006, 673.125583676573, 674.705597153648, 675.718730540189, 675.893962569431, 672.717927534511, 671.291396614389, 674.274117332695, 672.439016203633, 672.709016271202, 672.187710747848, 668.277622913502, 670.362578181436, 670.406152142746, 665.573209135465, 676.077443805877, 669.432994244831, 671.061599034633, 671.475704677836, 673.002763260731, 679.623197555125, 672.10609925873, 676.708587189681, 667.540140308801, 671.732264142148, 673.706879312184, 670.30250803115, 676.877300142176, 672.859591722992, 669.235638383289, 671.636151633908, 664.279211823252, 672.613322018804, 677.569603630458, 672.577241057494, 673.238806503125, 674.239316231111, 673.978893878975, 672.519917310637, 673.094644142231, 671.755243398562, 666.224880784014, 668.930191643838, 667.900564982356, 667.746200300537, 674.85905610602, 666.491626502829, 664.150558576769, 668.457258976822, 670.42354889372, 673.046554420692, 670.105018829008, 674.758167447301, 673.078668070539, 671.977647184751, 672.379896794519, 676.857719963915, 678.562077738814, 671.351604482771, 678.682934248698, 673.270424019193, 670.21292941146, 673.853422714693, 672.188670651917, 670.761296797457, 671.053644150162, 669.839473527172, 671.449024997782, 679.781672620266, 675.23427991326, 675.024326020936, 679.706019290035, 672.144336828369, 671.050403943932, 672.932231907819, 675.606858127809, 676.306945283687, 671.636518686625, 670.875489946796, 674.447289095333, 672.738553907367, 668.444935226454, 671.647097568158, 678.05962502376, 671.642500784407, 668.721348269237, 664.762497551465, 672.622242098659, 675.439891370554, 674.259127426629, 668.423520284275, 672.942542542314, 670.563247725822, 677.47878097834, 676.118351491607, 672.559487092005, 668.199851282115, 670.333439304076, 674.957725161977, 672.757797823035, 669.75438401729, 674.430014352714, 673.585090627604, 669.275699457096, 675.615374924156, 675.001765122925, 670.825200299592, 673.269590890533, 670.115670501864, 673.0396000774, 677.640318699384, 677.071586876481, 668.357817361689, 673.868369384222, 676.825858329819, 669.768393278179, 670.648707432731, 670.530878195655, 677.298322159633, 670.737922501909, 672.218918189052, 675.40549096239, 673.755961075894, 672.650879130955, 669.884182683516, 669.403137668944, 671.849823255023, 674.236617681069, 669.387362518781, 671.363211085139, 677.421783024263, 671.436190068593, 668.690727122745, 672.002285890181, 670.73464553457, 674.213881504651, 673.060135028334, 677.190307688222, 671.070825363241, 678.757405318123, 673.776247750573, 667.336866577941, 670.771815422158, 676.318289132121, 677.254870838197, 676.037891499039, 676.619138408246, 670.433875928355, 669.680224519392, 675.860590980529, 673.754469010131, 668.787408499658, 677.803849327808, 671.885724363247, 676.296949697544, 675.373910001643, 668.753638555542, 669.371523388434, 675.581276500122, 668.15776846655, 672.490688781074, 675.272783662299, 671.331039481677, 670.535182049542, 673.947030888745, 670.024010625619, 673.415351370434, 671.001664540364, 669.3625734739, 673.60336494659, 675.686656048339, 670.774971114622, 670.771422416018, 672.679816732288, 672.476068883028, 672.686908052935, 672.664187625344, 671.298856581277, 674.644301200428, 669.421913808333, 672.286924034475, 668.606003616474, 673.963955260066, 676.349895616392, 673.853936540529, 670.129687154125, 675.642720264134, 674.258676501741, 671.326485139518, 665.604982249417, 671.597928683392, 672.761159767922, 670.10503286486, 666.137581565465, 672.358927792804, 671.376968074968, 672.779734191463, 666.260384720718, 677.105703686346, 669.809157520228, 669.977524360722, 675.587681349271, 671.904211658592, 669.349381404439, 671.197574123962, 672.796441147717, 670.658577858329, 673.189845777102, 682.363959997395, 670.177398056614, 675.936861671024, 679.939310250836, 670.781117209723, 672.99479481054, 674.026048786861, 668.319902756705, 670.534459405674, 674.330026575845, 675.695178909169, 662.921216529174, 672.786543559165, 674.685201702403, 673.686468603784, 671.722735972607, 673.187644061613, 675.24331339739, 671.833185715659, 671.759822810736, 673.599602371822, 674.824179357032, 669.580737249367, 670.639142582205, 674.48244432689, 670.905294707538, 677.199162453426, 678.15427177279, 674.936193633817, 666.130633052725, 671.726042225044, 668.493251169909, 667.788334733366, 670.630270079474, 675.271024023351, 672.950187041361, 672.322763480518, 672.537489785548, 676.343350837119, 671.952012833275, 664.115825921722, 672.483356865716, 673.649960589575, 673.436176968432, 672.0205269374, 670.041102921292, 667.599970725473, 669.31882671518, 673.586963012284, 669.501199555592, 668.103026096368, 677.072658083764, 673.729590128706, 669.795807950561, 676.242610162653, 670.730847631078, 670.248686729211, 673.430761396857, 675.725482826802, 671.955691015987, 671.455367268371, 675.676012367586, 673.675581059096, 672.616069615895, 669.160784407854, 669.087010538268, 672.457794120331, 669.083760851797, 674.15917024438, 668.912447543391, 674.301007762569, 666.249838429481, 673.476662304426, 669.17657161213, 675.395715704922, 669.637008967337, 675.070841302433, 669.739826347152, 668.587719493273, 669.795930886649, 674.197322236422, 672.287248084526, 667.536665874399, 671.599009302306, 673.691483771991, 669.950251637157, 664.073215351417, 670.41845511617, 669.73537042137, 673.787279787421, 673.718656971679, 672.866587969138, 677.533507012914, 668.616289356484, 666.636091742063, 673.849264265456, 673.917471956193, 673.127395803637, 673.713754444362, 675.117317772284, 668.559002350152, 674.577486870426, 676.998584432336, 671.866044746637, 670.501197206123, 670.518175492025, 673.591183104137, 671.212255034932, 672.03868176401, 672.197578895016, 675.779795200513, 675.62525133353, 673.283551532446, 667.697645101791, 672.722601595393, 672.936993890988, 670.134525967088, 672.092191934968, 673.059691714848, 672.980298359984, 670.421202013959, 668.606788783711, 666.159698021702, 669.684741488208, 670.92061516487, 671.684518575356, 668.784689965102, 669.486296067744, 672.814898384025, 673.986123055105, 670.665766528472, 673.356390157902, 672.281502834331, 677.178406060071, 671.29614781888, 672.162016462074, 671.834046020243, 669.966693346108, 674.370240919731, 672.463455950034, 670.006896430687, 676.747987330668, 672.669906965128, 670.935154403505, 672.516958813107, 671.637763841435, 674.262134418472, 677.203960721154, 673.446299792269, 677.888769012957, 675.556620651707, 672.266516136463, 668.722656845374, 671.791556296112, 667.737227805321, 673.625273934665, 675.8856938281, 666.069236985333, 669.539714352393, 671.805611088828, 666.431299402158, 669.878541569682, 670.791472471998, 668.908142088002, 669.855063089028, 673.555096483938, 666.905480071334, 677.05805522457, 668.539673268319, 677.143707560272, 666.55565404938, 679.099225880896, 666.786802244552, 668.37801964505, 670.185442432175, 675.700723641354, 668.618901118621, 668.76154830026, 671.797815900567, 672.585835187135, 671.182102715714, 670.388326558382, 674.544493402789, 669.226867395819, 673.118974458111, 674.138910483101, 674.124423356482, 671.52062705941, 671.110719448533, 674.815026431351, 675.807400149567, 672.54173771109, 675.656791152825, 670.356977605137, 670.135925916256, 674.012223199496, 675.114235472473, 676.210775098014, 675.216599631054, 673.711743350216, 675.236266493034, 667.890483568885, 667.514852181833, 673.720943726346, 671.078047505239, 664.350418657728, 674.610432480161, 670.564645771403, 673.660569006398, 673.862077510512, 664.758035669879, 677.336582987981, 671.990092310843, 670.985917882418, 673.336989427625, 670.635450263234, 671.094048379187, 671.230054605832, 672.936854049748, 668.198594256479, 678.509034529946, 673.870596166907, 672.737697598185, 667.751520742217, 671.654776821511, 669.43966537008, 675.398399672003, 668.767666536227, 666.694156436642, 667.737335150386, 673.111224201896, 671.718296813921, 675.504008898751, 674.4099922456, 673.513726936184, 668.209055262512, 669.845514953326, 675.152212539085, 672.047578363653, 674.049618435741, 670.166722373319, 670.021327191424, 669.354342694875, 674.929281515933, 673.073271994546, 668.519362908935, 674.059423934051, 672.430140600103, 668.861092013112, 672.401464799362, 671.812823017237, 671.955501406805, 669.582100901137, 672.69033758895, 673.535701682647, 670.103242233385, 672.769342458599, 670.253699707184, 671.818854791115, 672.591608450798, 664.798616518725, 671.282143469594, 668.178273751185, 675.452768906927, 671.14919594513, 671.762131700777, 667.456994916546, 672.583601853055, 668.008211003413, 670.66006462692, 673.47562271079, 676.681347710959, 672.729083891712, 674.245839388935, 673.27131777459, 672.456458215829, 675.92748940166, 670.104561456143, 670.699426337356, 672.588994196606, 672.519964341574, 664.858110556089, 667.98388165638, 666.60205500267, 676.201191305856, 674.849051307436, 676.736004879394, 675.157571234189, 671.568462833442, 670.780505712822, 675.986346662992, 669.308044412316, 673.683584443369, 668.816510188078, 666.171321380026, 676.155558466875, 670.013505923333, 677.845162812318, 671.422768708748, 674.224666104146, 674.459757283338, 669.117764489792, 673.621037670076, 667.904741209118, 679.475279797283, 666.578004225967, 672.950068155443, 676.499458534457, 667.753250008597, 670.225726965093, 669.315770303246, 667.807002393421, 670.25694552119, 669.745648615643, 670.453726540066, 675.12063086936, 665.445218226206, 669.745753666346, 673.050187834374, 667.549828590692, 669.917255634445, 668.6969714624, 672.163585189814, 670.876007276041, 670.710539320416, 675.720437285824, 669.653377907355, 673.232872662036, 668.332472752471, 667.389051036983, 672.121125665403, 668.431057003404, 674.499169363487, 672.972256226628, 673.401783915445, 674.146511777524, 670.586556982498, 673.419846431574, 671.489362703048, 672.825247056846, 665.77820859472, 673.935255268185, 672.366385406806, 676.691246855375, 673.300302784505, 669.116418182759, 677.384422745927, 672.601033888299, 673.365993950878, 670.594601811144, 670.562420242386, 670.994036715229, 670.452473211706, 676.176631074543, 672.392920674505, 672.569791067595, 670.955056635462, 671.772385431576, 673.340673693145, 668.912903358257, 672.957711382573, 677.305761076793, 671.553135952122, 668.067773788628, 675.34697375207, 676.434230255706, 674.833698735073, 674.774395928948, 674.255293557375, 669.314911820353, 672.780226885905, 672.744616130754, 675.628499239098, 670.503414853814, 672.954422467062, 674.784499476047, 676.192270525577, 673.684616993645, 669.821303672829, 670.379143854193, 672.598643083862, 673.885719962431, 667.815087722, 672.293024747196, 680.297797987156, 674.867886534845, 672.562775977599, 672.737376458644, 673.935980653619, 671.103783230249, 672.492955284704, 677.947190887878, 668.037007888007, 670.165909588752, 673.761777033093, 672.569639197711, 671.895799001195, 671.273704220168, 673.778717436886, 672.714102899862, 675.705329513198, 669.207402114685, 667.034287139269, 665.139667483989, 667.037859067491, 666.758762858973, 675.229559053521, 678.036212942604, 673.232196878461, 676.466570782968, 674.124072989696, 673.175066413507, 673.448040707223, 671.021129499759, 672.352887223065, 673.340454849415, 673.48746269007, 676.453741301601, 668.809353766286, 673.012093902274, 668.210639990613, 673.292369364, 671.921312560418, 667.83754329044, 672.832520772835, 673.104570621971, 666.624590050326, 673.46565887422, 672.254822131177, 667.769901833007, 671.809134787065, 669.534517796862, 668.560751082652, 671.791035275187, 674.601066767098, 675.200746149638, 673.602618968137, 667.465213844105, 671.572350671994, 671.193681421643, 670.720162431356, 671.192373613714, 669.680312734092, 671.534771306471, 672.942612941465, 675.077503259281, 676.906777627437, 670.084191855633, 671.96914783433, 672.921175745773, 668.462228188358, 672.787047981131, 665.159576744711, 667.164497914277, 672.522997892777, 664.433084912111, 672.495783791777, 673.845088594023, 671.197962751011, 672.322716173183, 674.081955246956, 669.136558051811, 669.855835203827, 675.952901023984, 670.529368066554, 673.250579318154, 674.209890400063, 674.947620485137, 671.625387513663, 670.503144760211, 670.411925218962, 674.535632344592, 672.032914146688, 667.219093730197, 674.787418030358, 673.432290805068, 676.019366614776, 674.911004507854, 667.646918860727, 669.382343937596, 675.866146649305, 672.749391272691, 667.434512560278, 672.31928673355, 676.536847280569, 671.904324289505, 668.89451736819, 669.370431340153, 674.340159072109, 671.647011309632, 674.172463583791, 673.893872837851, 668.250604693483, 668.903816335173, 674.794363822617, 669.972728533098, 664.714222037664, 670.642421012085, 676.490334775174, 673.043813380361, 675.588371347191, 674.692269406596, 671.651926425586, 667.130697766768, 674.222459388956, 669.22811292915, 668.717677889285, 673.078521026103, 668.781448371806, 673.574318569725, 670.681815089316, 673.453835366614, 670.821341070936, 668.697856479941, 674.225532913049, 674.261527874559, 671.352604395976, 676.572381791927, 679.101094304811, 674.26208183982, 676.423634211673, 671.137162391797, 677.080728571116, 672.473200399251, 672.374781005175, 672.527139316857, 670.860415894221, 673.677877564962, 669.419050454744, 671.625394618976, 672.108483273768, 672.851873562837, 671.085260613307, 675.164593263046, 672.556743642718, 679.282469133051, 670.141863172444, 670.7321681428, 669.336455096818, 671.16336876549, 669.29932846917, 669.946029543029, 674.408174570236, 670.804228245786, 670.96614489271, 674.561046300682, 673.578276855068, 677.57609473128, 677.001638443693, 672.519842439063, 676.704235943431, 673.312436552606, 674.202395532532, 678.00810415792, 667.390741412066, 673.662779461266, 670.994877952551, 673.892128932791, 676.149679986751, 666.831982116122, 671.835144938626, 677.306865521293, 675.310438802283, 673.092575694471, 672.842280060471, 672.079238343848, 669.847369378106, 670.94569539834, 670.143944743666, 667.303424970777, 669.303923571661, 671.961894491477, 669.940336578559, 671.936307213835, 674.323509436246, 673.089677512227, 669.731052542738, 674.387182286016, 670.893642964062, 672.183124934689, 673.825879222445, 671.484187544316, 672.25999761481, 672.664273336636, 675.21943855429, 672.136726454834, 669.590433230361, 671.182966532743, 669.244688778047, 676.056313488702, 672.407393450896, 678.596146562685, 669.801478821856, 676.590503452795, 668.610467698617, 672.587108027983, 669.150836344476, 674.116921107652, 671.150496895037, 672.231443513989, 671.049127978331, 670.298119238466, 670.416054862736, 667.531499787442, 672.431092300995, 674.083456987882, 670.226964030281, 671.776591673432, 672.797663749546, 672.347587641335, 671.192008737457, 668.398725471403, 672.200390845325, 672.090882962318, 674.883838178533, 671.182858419374, 671.609934541391, 669.595614932771, 671.775723106602, 668.754823941631, 667.389401811939, 673.647426055642, 671.297633631885, 673.64215888434, 671.466955623658, 668.904534043935, 667.474141241868, 667.913941954173, 676.078321092294, 669.72496922461, 672.777754228865, 669.66972323003, 676.075452100635, 671.345086249291, 670.725269539809, 670.944195637528, 671.761067812422, 674.778845699847, 670.684687914859, 672.642808802617, 668.4844137759, 676.867259301618, 675.570529473213, 673.000810155362, 672.251006512354, 672.064621914701, 668.570869835056, 667.309677606113, 673.001834264428, 675.841417885191, 670.987765871087, 668.619373816574, 673.077462552588, 669.56250518967, 672.429835636565, 672.922426857203, 670.790954987908, 674.470897542621, 667.623978694209, 672.236886406167, 672.279508580113, 675.750515769389, 676.602442899193, 675.965090787181, 673.889107771228, 676.290616273351, 673.961083612742, 674.533405340448, 676.592966518411, 668.13649319999, 666.023118780774, 669.470357930607, 673.918990080958, 668.140695221998, 672.023077763572, 671.770171351138, 667.681291239893, 665.845880591024, 674.443767640442, 676.2513637001, 670.052285313056, 675.251803491116, 674.257359148442, 672.11269488998, 671.230063326605, 676.055227103385, 666.764515862189, 680.44153846155, 669.042893272298, 669.050244753268, 666.998088695118, 667.930651150796, 671.759636121883, 675.679220316289, 674.159775056933, 669.114063829128, 676.712391988115, 674.291595909009, 674.964367463911, 678.591247292968, 676.52638679309, 672.151047781564, 667.264828094606, 672.420336771936, 675.400421608724, 672.920091376141, 675.43238393297, 668.275601309591, 671.653029933389, 672.228718883963, 673.006980131789, 669.643054756741, 676.815400621463, 674.768028979868, 669.014304715913, 668.908651373484, 666.406382919364, 671.668671135919, 668.98125581798, 678.058898281097, 670.371712526642, 669.378391513584, 672.142938174138, 675.706444472988, 671.619186811278, 674.260836822315, 671.900183962901, 673.752302213604, 670.102124013184, 675.963710193647, 669.550310778802, 667.796527063396, 666.366361944432, 669.369059850969, 673.927072500955, 665.149710700276, 667.716129158797, 672.871196162966, 672.618272428523, 675.882183343775, 676.801978477355, 665.389413342617, 673.087748083271, 671.905308197818, 670.781672552299, 669.076867325966, 671.03795285117, 670.925453964254, 675.593854795708, 676.501698204134, 675.067486291846, 676.66852557723, 675.078457999342, 668.865203008831, 672.896168015894, 670.784292537061, 673.095251451346, 669.508855445894, 676.113201228071, 673.121342789534, 671.284124677372, 672.909902304369, 670.39165059348, 670.920752378928, 672.329762128742, 674.484736012022, 676.58868324651, 672.690561746577, 672.448096630932, 668.997459271117, 680.177492481503, 673.268490980508, 673.82776852133, 671.186324287842, 672.252296934778, 678.336482933159, 674.104151238688, 674.988971298481, 670.491155201409, 668.630422322206, 668.137252920161, 670.89889131833, 669.345119953236, 675.864854200695, 672.174184013678, 672.71561527393, 678.913657728701, 673.931097634024, 674.775097133337, 668.171824285699, 672.657012545581, 667.01962618422, 670.809096800002, 672.168662637546, 669.252553396157, 674.263946594847, 671.813151569835, 676.606525861893, 673.274944737807, 672.689236917959, 671.53535306201, 667.570637912971, 669.482691229214, 668.61320077144, 667.828129977318, 672.069072357376, 675.745504655592, 676.872249515511, 675.953001328154, 670.229593400859, 676.055662891348, 674.035554510254, 673.129169053994, 671.732771435479, 673.525784306369, 671.843259348523, 676.993337010611, 673.71577242423, 670.082008973528, 668.599655116185, 668.807011229095, 669.903414907985, 670.166723056177, 672.938494087707, 672.934986323602, 670.794468566993, 672.110607556226, 673.633935007484, 673.705821667996, 670.957598581239, 678.551902116429, 673.297783626713, 665.790302541204, 669.437794353153, 672.95514305123, 675.537297102896, 676.360099880095, 674.247526960777, 666.035134794869, 669.901349231278, 675.591943794562, 672.49987550852, 670.546559401597, 669.279395237254, 673.106685073155, 668.781633902967, 673.085023171891, 674.60111494759, 671.037490403984, 675.18191305443, 676.040962835568, 681.212846904566, 673.274077277244, 673.30280075128, 668.486099851362, 669.634209414318, 668.797054212544, 674.558901838916, 675.72576617598, 672.582927445272, 673.174716120845, 673.908690548955, 672.56058887881, 673.645891687834, 675.682661775794, 671.397220537873, 675.750433167454, 670.179514030313, 671.542020370737, 677.311025232406, 672.929464873065, 674.752358856972, 671.444056783608, 665.943042479815, 673.675052275258, 673.305541570174, 666.249434619919, 673.354428073198, 669.877863250088, 672.935308807984, 669.735625220818, 671.450633218019, 674.973823782382, 678.349026845306, 670.376759019316, 667.434743196794, 671.944203643207, 665.908253274, 668.059357991151, 671.043261166025, 673.177271933949, 673.121794090533, 671.340606083772, 674.790195103098, 669.888054187739, 668.645820939225, 672.885870760981, 677.392160066586, 670.552853161326, 670.661978507994, 672.273286094826, 674.429014670886, 674.360383034917, 672.093733858231, 673.073492125193, 671.278477290725, 675.249325353223, 673.449591517396, 675.690434353195, 672.474921572698, 672.007015763255, 673.464400582966, 671.763739502092, 676.090238588969, 670.48129786551, 669.781031224371, 674.870593537419, 670.406763292987, 673.228447460451, 671.760477127119, 669.483196084697, 666.158412862668, 668.744886139413, 673.123243446383, 674.376702870062, 672.776381333331, 674.120366332343, 671.492752093955, 669.003598661399, 676.636223864735, 664.777320729585, 669.586823475337, 671.529009556252, 672.679020186845, 670.894980077203, 672.657481322277, 673.920707229001, 676.539804947607, 670.273739478874, 670.901593833022, 668.036275278941, 668.822488783251, 670.65821510009, 669.819312924256, 672.961593729717, 674.683580014883, 677.568392973603, 672.421372805351, 671.526184096662, 669.937286067323, 674.091683340494, 672.20032182797, 668.680961295345, 672.400923437691, 669.557645914894, 672.598276376127, 670.105754051472, 669.765488152277, 668.195028700628, 672.589846080211, 669.956237787442, 674.592163226305, 677.917564419838, 669.90725299996, 673.056691795357, 677.032394707846, 670.903709941609, 670.39836233433, 673.243461609736, 675.284572371133, 675.625129993368, 668.739577203931, 673.77508665984, 674.001717325166, 672.401911891973, 666.20382770437, 667.379895949963, 675.934939933352, 669.8815860603, 672.464231660965, 670.631567845086, 667.518621247414, 675.629594106785, 669.255578738658, 675.353908598108, 668.433962761476, 670.259754032865, 672.11959850049, 668.399114715446, 669.792946593276, 670.901016840704, 671.921453022784, 673.323424249288, 671.68515155214, 679.843997799092, 675.4105919974, 667.307385560222, 676.708565237204, 670.155551602832, 670.354706889367, 677.448510324665, 673.781206426362, 667.998819829459, 675.312275489316, 669.720936231542, 673.383839196125, 667.391486140965, 670.273121168783, 671.043995824113, 675.013507444142, 672.227595840835, 677.921125514779, 674.654258346756, 670.556746553781, 669.245638493827, 672.432743763478, 672.244808505492, 671.331988599846, 665.368041312895, 674.376262322027, 671.415473915021, 674.841307799221, 672.508223229384, 671.684954697994, 671.58594356539, 672.608804342413, 674.061069171827, 675.648201593135, 675.793510981552, 671.687964066428, 672.590276250256, 669.5166858386, 670.927365623491, 674.154929450688, 672.387540379093, 672.080979596141, 670.310096671011, 671.803057986228, 674.203400728099, 671.499101987525, 666.128960451866, 673.28828673156, 675.928217251714, 670.715606126322, 673.924457451938, 673.664080210687, 673.635799952333, 671.486619331277, 670.091018468354, 670.428603628591, 669.099922513185, 672.866472887774, 672.31712390185, 673.84408928332, 670.279149065583, 670.856240898355, 673.353178207646, 670.595417874615, 673.999353177007, 671.26494585897, 675.54429916735, 678.403199398429, 669.698359202103, 668.863145068604, 670.772992644012, 675.142099227449, 673.714448029174, 669.331770746635, 671.795686832235, 668.770891332397, 671.223301601069, 673.51706435561, 672.524868358714, 672.573655513522, 670.25039041296, 667.907727006605, 670.732183814935, 672.165966390989, 670.410802801078, 664.294136137916, 668.837469667212, 668.904323919025, 667.899245133563, 676.109381341244, 677.009269930086, 677.01947409576, 672.214824731905, 675.656799741414, 671.854867831808, 668.944037738616, 669.665633554423, 673.028068726945, 673.225153575647, 675.832048876021, 671.248205257475, 669.969436103133, 673.093330434233, 677.055603374703, 671.585644554096, 677.7322112207, 674.263402769225, 671.98204141195, 667.998087350472, 671.980683282176, 676.553649908535, 672.832388292839, 671.027796940601, 668.370384110861, 671.988712028506, 671.305719301567, 674.299037661547, 674.470463059698, 668.938731967031, 677.84977627918, 670.99158483973, 671.21430308664, 668.824974339902, 672.578915395606, 672.890039011437, 669.089067927306, 678.825515936969, 668.447639244602, 670.355889792822, 672.78887533846, 671.143206939035, 671.258306129932, 673.108786486924, 672.552797353217, 673.942729550061, 670.547930186949, 674.970963693856, 672.989533540976, 672.080454845182, 675.97024879815, 668.753065701619, 671.570538269989, 672.705245612686, 674.83772945623, 669.666152784675, 666.531365329416, 670.491426258948, 670.287810245101, 672.976137030844, 667.215298330109, 665.894226526111, 672.729247681939, 671.567311064301, 672.233138301586, 670.916581424737, 670.513164200356, 674.449449586028, 671.389930994795, 675.148180567701, 674.844749714529, 667.112490090195, 670.799037896609, 672.127674736071, 674.607242066713, 671.990403878584, 673.682841312689, 671.508799895154, 671.905281116893, 674.690031141197, 666.488950844537, 673.629483428168, 671.202559199033, 671.934082152129, 671.005520850383, 667.896317625653, 677.652107172019, 672.365370732238, 668.737895169176, 675.785476389106, 671.813630604061, 669.992142333059, 676.457967604895, 671.946554630961, 675.354198314861, 671.130129688779, 673.823619486889, 671.473837409423, 668.262196921229, 674.206506054653, 674.181239859111, 670.44848150792, 672.333936869098, 669.942897237393, 669.708460417034, 672.358246239466, 672.595645911888, 678.200190512808, 675.98933046709, 677.451954170356, 670.668710924094, 673.964132496907, 672.729105074543, 672.235489415482, 672.649457154583, 665.651561264682, 670.169268455727, 668.699305910815, 672.578424463334, 668.844006233651, 671.208648708049, 673.513320176204, 671.796677328128, 670.470615289167, 672.380853022862, 670.282225236474, 673.186764920051, 676.285077815329, 671.463517647301, 673.538130764789, 675.547050155762, 668.314472908806, 669.735401895649, 674.842455339, 676.049233190787, 669.300206280727, 672.129406904415, 674.443699180529, 667.546161920724, 671.983220360303, 668.652351848965, 676.414654339014, 670.464650713716, 672.357823035028, 671.44773525692, 677.405577935153, 674.724661971171, 673.92866194792, 671.676021648605, 672.587941473203, 674.407167955508, 669.570103553613, 667.009319886694, 670.946601763244, 674.312446727569, 679.250315279447, 669.2003580162, 669.748640422032, 669.425400727605, 671.05742475471, 666.95279643325, 672.24443464707, 669.10664961729, 664.182711938909, 672.848966241787, 671.582208347678, 675.572718867599, 674.922067658177, 677.270501587345, 676.292659804205, 673.273348710909, 673.011842408873, 672.013330655472, 674.692282372083, 674.205596401357, 676.425077143392, 676.412096247826, 677.125272174731, 674.100214530246, 669.029435841482, 669.399121964894, 672.656858823703, 671.698349980321, 670.352168982105, 673.539820045392, 669.522876338316, 669.633994754138, 675.34068990413, 675.668713199123, 668.551105254266, 673.783635840237, 669.842409222282, 674.190287632551, 675.086968217807, 669.683675439689, 676.667227834618, 673.800197518804, 673.574757361692, 668.502989039812, 670.976943895548, 675.687464322273, 674.071265763833, 672.941315010636, 668.309821982867, 673.403263317084, 674.023262270046, 671.124462075112, 669.634709910151, 673.47207265848, 670.431612100567, 672.127692798276, 671.548760195126, 667.414529679934, 672.925223978516, 669.47031525827, 673.591453569852, 675.035840673682, 674.489833547305, 675.12122047038, 668.571418022565, 670.987280150303, 667.978567629516, 673.740728931351, 664.833275390442, 674.589208716424, 670.384750732744, 674.816454389122, 672.633172328094, 673.715917780842, 676.571912464472, 670.808050927204, 671.663821014407, 671.216690294068, 671.429509397832, 667.850714084095, 673.966799881829, 673.569682971258, 670.809402241785, 669.556056139803, 676.249364369164, 666.949251356546, 674.719865691781, 674.931636817924, 677.321685191765, 675.42373610694, 674.420054525952, 666.948156810449, 672.911914442012, 669.042877657162, 673.354512214804, 671.964985768596, 669.559513674189, 673.522793855304, 671.483001310369, 671.266204845343, 674.293150214008, 669.043874590375, 669.99861342147, 675.945600216621, 670.260874746066, 673.747800310593, 669.441184252757, 675.122545582414, 677.390588827692, 669.073367176432, 674.201262842298, 672.807813396317, 674.222021608816, 673.201614502795, 667.608369545152, 668.042070901835, 670.788701161918, 672.287090917406, 673.649502497499, 668.98341085559, 666.35995627222, 672.658049533439, 671.692711128969, 672.605038382844, 673.773427430687, 674.039896278214, 665.947016369745, 670.226789780976, 675.423795589376, 671.09917870211, 670.160282478251, 664.286014958232, 674.550011835472, 669.666959317964, 673.017867634018, 675.233379081817, 672.605393828648, 665.970279371067, 669.757359747247, 667.081294077679, 672.477250843741, 667.878114725684, 675.271055434731, 669.954013741347, 667.539841031551, 665.546078119672, 674.067000862145, 669.837069744678, 671.351462648704, 669.906467333425, 674.39541748032, 672.863870655988, 671.932676697936, 672.058452216082, 670.707493111594, 672.396301883715, 667.667917623586, 672.620639135097, 673.930819376499, 677.540350311269, 670.83498559177, 668.094383881174, 677.280070842382, 670.766300692676, 671.08389287308, 676.307440099274, 671.279190247507, 676.487647314294, 675.169625783206, 670.809526852465, 668.446515281177, 667.233333210433, 664.472077833672, 674.392755604098, 672.245864623893, 672.030525777235, 675.064992327817, 669.935282673011, 673.566548633778, 672.078298107881, 669.385459656981, 672.442245018884, 673.192143013951, 669.690126437101, 673.975352794008, 674.622090911701, 674.102076558285, 671.638924676034, 679.155824674276, 671.264114144854, 674.240289488027, 672.184724183532, 669.286513155455, 666.928387757861, 667.627385792371, 669.49252585944, 678.3678313443, 669.384923808546, 668.789261517087, 671.333382365525, 676.477797251228, 674.903388911768, 672.567168118503, 674.506838588587, 665.96595037758, 673.53671915039, 669.072594653414, 673.03438761397, 668.929660076615, 667.994862253078, 676.027662273553, 675.984196969857, 676.914440647021, 674.91701321035, 669.625080884167, 672.689997181311, 668.902785233105, 676.283787602876, 670.534248210592, 672.66896386093, 675.427112088528, 675.639966981274, 675.970832068629, 674.073980801553, 672.436573637623, 676.477814842347, 676.568717891337, 670.399698142226, 667.218179497654, 673.526712342192, 670.124757365696, 674.409652008896, 671.527821657987, 669.219422763073, 672.991737492817, 674.555591734718, 667.195051025972, 676.438398286054, 671.142002559704, 678.043128689212, 670.358953188969, 668.869084522965, 667.571456455782, 669.103203719912, 669.228385819564, 670.566815493427, 674.510586332363, 667.96518444088, 670.096516784281, 669.002647807759, 675.364701308486, 670.188222438864, 670.532395383549, 669.014743933291, 670.965578943692, 673.677280664723, 669.50312064407, 671.859639057488, 674.513468424216, 668.221218966611, 673.361561097833, 672.547306227824, 672.707577503504, 668.324892106168, 670.550188286495, 671.921148225855, 673.915153528409, 674.315856998193, 673.963908127242, 673.287034193327, 670.385865764197, 674.059325958389, 663.977286217745, 674.685764158032, 670.434404115008, 670.332848106466, 678.001301340813, 678.595856650373, 669.359741397199, 673.104342097889, 674.054346410972, 668.070608927798, 675.359691449374, 672.362369599852, 670.799499131896, 672.537229581673, 672.299283732905, 671.549406596058, 672.638028903811, 675.419107907726, 673.264162078866, 670.600974217793, 670.571275733994, 676.207182225454, 668.203281086906, 670.141472372401, 670.573142978935, 670.50025933261, 671.423529618631, 671.126622017044, 671.865015879908, 669.549161740955, 670.317364181441, 669.122676975254, 667.465061515395, 672.2982502081, 667.659707637135, 670.048218087944, 674.093234752558, 673.813328030756, 669.101074957734, 672.767928675701, 672.770360697641, 672.736407395764, 667.235757115083, 670.470374265138, 674.923002032907, 678.214798883032, 669.740831045998, 673.855831609083, 675.306424072881, 669.593201536944, 672.951860881197, 666.802928113785, 672.56761181159, 672.396822285619, 672.974257788652, 676.570503808626, 673.132904282989, 673.583991830789, 671.254488590759, 677.933192812665, 674.125783035818, 669.588803365375, 671.920118366241, 666.457131502081, 672.556529953198, 669.12994959042, 673.385596383307, 678.260440620263, 670.947346713868, 672.894552967215, 673.876545252088, 673.142063914639, 672.310606576038, 674.156422657564, 673.709722381398, 673.832139511816, 675.101337010936, 671.212529230703, 673.065131978743, 668.639314253545, 674.775801748813, 670.722782690534, 671.857686024611, 676.279057784222, 667.13457912581, 666.216771929014, 673.337240652924, 672.051158813495, 674.257124567573, 672.645862016685, 672.851152856966, 673.480387770033, 675.556863213232, 672.751561531679, 669.373620737611, 667.963245279241, 671.027769461403, 675.013876669262, 671.227230766698, 675.910845430305, 674.13127683452, 672.674737985011, 668.038841010599, 676.039034830115, 674.657060007765, 674.729258964949, 668.300882793021, 673.615195263152, 668.264746356847, 674.603509212508, 672.903695065194, 668.889775484547, 677.130344803971, 674.461017751991, 672.467231565451, 671.479556150596, 664.937205648661, 673.903552828876, 671.850884132877, 671.739342484476, 671.485204682601, 670.956049043075, 675.530437020164, 680.71770592181, 667.235636896126, 673.553927566454, 664.964928094328, 673.122840377, 674.004812089365, 671.10957795579, 674.731007664951, 671.241000977833, 673.284646574864, 675.362500185693, 671.838127376143, 673.433714861467, 670.249827673691, 673.847587701689, 674.337197235966, 671.615179019377, 669.750758338961, 673.504834202634, 674.521127302959, 672.562265408713, 670.632271074193, 673.91624493748, 672.260870971362, 665.423480191074, 672.907263986525, 671.728422650442, 666.071205043564, 673.545363179378, 672.79701173069, 668.138215537536, 670.501279547125, 669.176027615899, 673.892023790759, 671.023345974461, 672.925449436212, 674.001598869491, 673.909569858374, 667.629836477736, 671.069055969528, 669.906879987034, 672.506429248637, 669.859841453575, 671.309171188272, 674.257914880077, 670.617103511889, 673.771570891498, 673.265340823616, 671.446307787788, 672.858286114729, 675.254083023987, 671.892846213755, 670.566409115065, 673.301082001588, 670.954713179854, 670.186868576323, 671.235538567502, 673.061867873227, 678.836857262688, 667.341671245292, 672.944669219784, 672.652738829181, 667.908656558479, 675.150617064351, 669.665801213643, 676.882556637715, 673.895111512487, 673.177521376102, 675.666818727809, 669.723344879318, 674.365636974305, 675.581913544028, 667.766252794456, 668.376219516856, 673.714475716947, 672.764410604232, 681.975122574466, 669.726447413762, 670.422325728506, 668.211376082233, 675.004368754715, 672.221610340443, 669.766212673311, 670.907162266445, 673.047553939384, 672.480854168293, 664.572598525027, 677.869125642127, 669.571153713351, 674.461831368247, 672.642043469677, 670.319318495114, 670.956311952218, 673.384386994195, 679.245294191082, 667.41414304395, 677.403683406904, 668.55122422405, 672.184933593755, 668.063779216385, 676.094840466954, 668.61083573927, 671.376703207162, 670.389241660806, 672.280161579169, 676.434246117374, 669.203422832173, 675.974365114598, 673.182688526469, 669.88315614706, 667.893277625082, 672.859797384787, 670.699351379617, 670.852417939623, 669.268931478337, 671.732293084018, 670.030329546923, 674.582740767431, 669.12361429859, 671.633872822341, 670.453487524671, 671.456848281562, 673.052094161568, 672.711916200204, 670.660011829878, 669.929421091268, 669.383968946251, 669.075270015721, 672.21840857518, 669.981196907782, 674.700780010898, 670.954457621193, 674.29978040645, 674.182287456939, 672.39615025643, 675.128380367069, 670.757964069813, 677.035580283344],[530.089869189089, 547.113514602924, 524.300304481852, 528.15349540777, 543.971977687107, 518.950314965149, 504.986628125809, 495.682574512499, 536.901294305801, 510.244759807122, 546.958422316864, 513.47917590795, 508.108219953448, 520.615112028432, 506.115977552732, 554.274575625256, 502.912701183781, 525.20824892339, 494.227639316365, 527.411211229097, 523.227411141779, 515.114576987231, 519.744873038026, 520.756814559907, 517.085404059132, 501.231781791514, 517.124195893856, 522.187472234035, 539.431665469602, 511.989284419668, 534.121814741503, 522.251791408756, 499.516542780133, 513.989684613719, 521.350031524512, 505.403927808902, 522.846198623849, 531.534039456012, 524.727580514084, 515.355846385864, 511.045555969081, 532.169467130512, 514.503973279379, 508.198117090393, 536.378793857493, 539.217224665235, 517.788733420503, 524.67992927539, 494.082324159892, 531.56918058481, 504.100496997874, 543.832555517238, 544.321803396854, 510.739006380533, 518.254388208679, 526.883270934633, 534.638526669827, 523.742835051855, 516.572701645775, 498.726816406317, 522.867557085237, 495.527452319109, 564.107707975743, 523.309048153439, 558.179828242561, 497.677507444381, 490.987768865814, 543.12041476851, 522.555884249688, 532.501412897518, 544.327496560524, 535.217293759242, 510.077202518918, 563.869639257963, 523.2297994539, 538.158250219651, 523.003515666184, 482.729923506248, 530.044716115378, 510.844142608554, 527.962280377666, 551.503028482089, 500.226759375232, 510.710914113296, 539.349401315971, 533.659575757304, 568.081669451295, 497.80432690142, 487.535469858327, 514.508706267534, 525.663129408237, 497.504943885582, 505.044936801927, 528.214328771669, 498.062182600867, 513.36416880787, 536.774323955389, 528.286404268755, 552.462936512204, 478.333809717038, 504.368724230814, 526.138987142472, 497.895538658079, 500.254111718467, 537.516624210723, 527.441706903939, 529.822143182855, 513.922652881373, 527.155603790691, 542.34895094047, 521.77505045643, 505.96643490923, 511.732673267039, 541.541235277128, 509.645130197725, 522.406515853642, 496.061239256191, 526.353525451772, 517.245219097479, 529.830620922393, 526.950611482836, 492.347945291319, 558.083963927663, 525.421780205821, 541.680521752638, 531.625806595894, 566.47833804455, 542.04379505883, 515.118056219151, 519.833223916126, 524.036543632737, 522.240967528423, 516.110752165493, 527.545012768151, 517.651122740269, 533.75588970588, 544.987396474284, 517.549031214529, 523.897576110948, 515.525953256696, 518.379497812741, 516.218232268811, 515.170809326554, 509.623952055693, 509.222716147125, 535.545916601803, 506.946643896258, 497.321757744257, 518.209825344524, 514.161355681947, 514.78013668654, 499.917669597682, 496.23976325876, 536.624430745466, 533.491484304746, 530.727646291748, 516.387021372237, 520.694576879248, 496.269439346344, 535.392335437691, 528.700253347136, 535.384496410854, 530.280633986564, 541.687151649199, 529.296384932515, 543.945052303794, 480.801879887338, 512.788580633443, 515.238159358179, 504.176965330916, 551.223388810234, 499.780465515194, 537.343808144272, 550.480156591492, 528.785062686385, 519.946728416477, 543.16079108394, 528.000735155612, 532.776923977374, 537.100462151077, 493.637350778912, 520.721398926773, 508.967986338548, 519.055346721448, 491.589465442309, 525.145981346464, 535.88287691379, 520.80774130961, 554.769279599493, 540.393073988688, 523.9929355677, 516.242063246353, 532.827875677187, 509.327624160397, 514.269652937386, 501.425314928035, 535.620016216431, 525.36067927969, 522.964611559123, 539.583321493433, 536.884572299013, 509.805440132516, 524.534829504502, 534.896959527553, 531.311144536503, 493.072446180872, 532.686271575568, 503.852810246989, 533.738240488904, 476.838217089141, 540.00085058981, 497.481978326875, 535.70676168506, 530.544630822457, 540.81587744898, 520.347066014114, 523.546692962808, 526.229738299675, 497.203275231909, 508.780449487647, 512.492151041877, 542.078319223122, 569.23905562159, 546.01779852803, 520.596963185738, 541.231104198072, 563.894183442647, 541.5868082086, 544.470458853485, 548.285608339119, 512.983246441303, 535.222247300611, 511.019015094091, 527.747533453876, 513.559482527126, 525.630089243688, 564.766272447938, 516.123191014647, 547.611063697034, 515.856244077368, 488.254037616308, 524.060675974319, 510.269587167299, 524.801548803182, 529.32842523918, 526.995964941871, 510.70311375775, 492.060117184091, 540.25640299731, 544.387572086394, 525.04905313318, 520.404723178294, 497.82771796479, 536.352651673449, 537.29791372878, 500.912191232842, 536.41945083762, 530.38356528891, 538.699265696338, 536.496587703763, 550.514212147007, 516.237368613818, 490.686553398544, 513.686569490194, 512.193002568024, 534.202689534098, 513.000923800268, 535.488807615326, 516.455203504157, 534.825081189325, 507.168814281055, 524.224315810394, 508.201973639453, 522.418863969804, 524.985006486402, 543.299236361775, 525.311969064802, 502.564844548993, 524.968074652546, 508.964878299264, 547.885679091252, 529.698181174858, 482.958027534119, 534.96076432209, 532.185725381428, 480.640975379445, 511.705740347859, 532.277784186452, 518.989250384185, 518.870899248702, 502.894660656609, 550.533875503941, 511.171389969452, 521.106229918906, 507.300219780642, 550.731175067929, 541.570468208053, 488.410505458648, 513.049340354774, 541.910146580724, 527.017272862987, 512.140425299473, 532.200400457002, 533.841442243948, 495.168501779696, 528.545545223885, 534.295777772907, 512.83436061131, 530.486535445266, 496.099256280267, 525.06817346477, 526.589486729999, 516.152920077252, 545.539109901986, 502.678057586785, 531.213175555645, 512.492630114007, 522.922734470327, 526.941324457981, 530.680745580209, 510.70845503013, 498.364416387063, 521.225910079251, 502.938272778019, 476.527906222218, 541.936000680173, 546.670809649598, 504.171604623664, 532.926176753292, 544.473925346971, 476.556134286417, 496.076859688149, 528.825256131356, 519.847772142101, 522.814072232969, 520.003447210719, 511.829388555271, 491.466304797787, 503.458071653257, 507.604951101395, 527.157419476517, 488.668376624674, 527.835981025952, 532.321757522473, 521.279789252937, 531.062269960253, 536.998895413315, 510.063711299338, 517.261184195125, 523.864689737316, 526.701300743292, 511.773283909718, 537.469542327154, 542.206382494781, 524.970169104617, 490.92206828269, 521.308075201747, 502.200823628315, 511.519895686318, 567.304357941097, 545.938707399678, 526.907578867071, 510.954441839239, 517.490716490711, 533.931497992532, 533.78633427816, 518.552229982942, 538.527589370758, 527.312661331819, 532.882489320529, 537.841170712327, 515.973323434663, 526.699751709955, 506.713051161418, 505.064382355683, 534.390428249772, 554.238359281651, 496.760529038757, 511.246638540301, 529.957153452214, 559.075453189305, 494.397023595715, 523.067888487326, 514.972952320495, 497.235478509301, 533.141491572701, 523.198204983255, 547.881493696965, 518.929328486734, 520.989007712684, 527.377466587544, 514.98238908653, 534.751603525218, 536.56987694141, 504.351769467066, 521.198891179098, 515.378830650333, 498.823260634, 516.756087097243, 530.483048541035, 525.509396395022, 520.082448541919, 501.284453836705, 500.23734537325, 521.213690522304, 518.691410040523, 514.126931907132, 524.272161814323, 535.543706026628, 517.091615725448, 504.969971420126, 543.429155101832, 536.280330932975, 499.559854468146, 524.610747934052, 534.205336020827, 555.390959488557, 527.433210613226, 531.320968394511, 527.895127820677, 501.369102592232, 550.250130736326, 503.13005507025, 533.568978376021, 498.200059908565, 543.890011346709, 551.143839041645, 543.373961431812, 515.02028339939, 500.652718972791, 526.444346468026, 493.955167798914, 533.583177150872, 520.500300067479, 534.945939507024, 537.889536017796, 529.972769987586, 532.428155145803, 541.82502375233, 522.459391892636, 555.873777506984, 534.051514832968, 523.236063190515, 524.41373108914, 510.025815918813, 515.5604493579, 524.962806864144, 509.294646368585, 522.403598261286, 482.628284281034, 545.708349699794, 530.508073357823, 534.839034163996, 549.174069738359, 513.73592296581, 520.210934297501, 543.246344445573, 538.083328132021, 519.364206791983, 504.542654846148, 519.915968285351, 511.331324029976, 522.49597643658, 534.280608369624, 533.290823622052, 541.258249259245, 551.914034842696, 557.15414020113, 519.992132341442, 503.177101205533, 529.814212709589, 515.256255279625, 549.177401807446, 558.644484273248, 520.481435785132, 529.957802531755, 527.83773685594, 503.016582048202, 522.19019362684, 519.206099755134, 494.971808095042, 499.251950460079, 505.055694796092, 555.609789608551, 514.065155341637, 514.973791842985, 542.644893841088, 541.790934938065, 545.200007224574, 522.141765035292, 521.389999431582, 569.789579202893, 546.375113694589, 507.820389981327, 522.314829410891, 492.456527805778, 548.482849794715, 540.378186611614, 500.856941310613, 534.291980615653, 546.941152855334, 519.431767810859, 507.990385378023, 542.75223045333, 534.872826645994, 527.490981781012, 510.981315329444, 512.711563044462, 523.406455833793, 529.936225656567, 491.690093662992, 534.169318153054, 496.692781134144, 530.265319771638, 513.963211198215, 539.05946769146, 513.274115297623, 515.173129161091, 518.320702460961, 510.934648163025, 514.451813759819, 510.06783876871, 528.447263559514, 536.21896749891, 522.201517259314, 493.870791423801, 507.310352712088, 551.621531482312, 520.068954651283, 547.635521026586, 544.224525836911, 535.625445207909, 508.687607438783, 532.798294975138, 550.450903390693, 549.091441701038, 497.9780927969, 517.301002105335, 501.830911236795, 497.686571828734, 551.019838723167, 525.621789256255, 511.277949707533, 540.253013780268, 526.362536165479, 521.690934418019, 531.745505512239, 539.326682146756, 512.457315789452, 525.869529878053, 559.936845501201, 555.991694473283, 529.534108309978, 501.43721244679, 554.923532118266, 511.659263281656, 531.382355149345, 518.935092289992, 511.080118579502, 519.876533827058, 535.284879622963, 517.718084152656, 544.867951208103, 539.031496346858, 527.46281323285, 505.523450165335, 531.255580182712, 503.546439514601, 541.648791815218, 541.270009942995, 545.729652679995, 532.678273112725, 520.170603484621, 538.203439985234, 495.788147449205, 530.184895917249, 528.739921585448, 516.847272749969, 541.224055816574, 540.67889980749, 532.637176513278, 510.021552951184, 522.306749731602, 496.448278788858, 514.532177314437, 569.71132123821, 545.724778898623, 513.699417653466, 524.876026739889, 508.341958283649, 503.247039362644, 533.839687380638, 528.980604365832, 539.270108597352, 504.487136907884, 527.032864814439, 503.103037423304, 519.53051615949, 511.604611158877, 543.286639097065, 543.654491026105, 566.245486068324, 508.367385178592, 514.082992090945, 526.724455514757, 518.976320494838, 505.664298501078, 498.446768764877, 556.784919602484, 521.744094270471, 526.089724672017, 504.38644216345, 528.960205748244, 536.102416425929, 526.625098214812, 533.266065159353, 509.869422062601, 513.264893798878, 517.444546271576, 534.615696744308, 508.85061450485, 529.734500069031, 530.22246577545, 523.654138245051, 553.262460984387, 516.004883969168, 520.824182320092, 540.298374150017, 495.998319069512, 504.426122641911, 503.593145935071, 515.625225947957, 574.258059102983, 542.935984862979, 503.535225150247, 545.669689138051, 510.524370473145, 533.591389051081, 490.796289785719, 531.781824392611, 513.743805731227, 543.197042201688, 505.030973200258, 504.582166845004, 525.67933257069, 516.800663662785, 487.576869868739, 506.319380493224, 559.789417793204, 536.201369230511, 474.088135661542, 522.199375575908, 520.508502831754, 532.884981526416, 510.122640556965, 512.314314277255, 526.179481275495, 576.756002855629, 535.307401504669, 539.615751150817, 515.630549383691, 545.122215018575, 534.715113381274, 509.198892519948, 518.935114765839, 534.641970458555, 524.685569285414, 558.611997332587, 539.292277579988, 522.625917769306, 537.9548739741, 549.911502946721, 557.183788841287, 546.921955615519, 518.964676776531, 489.376476876046, 516.378574463716, 547.03208962312, 517.171269393469, 558.736372031794, 537.384730127496, 529.34693097538, 547.905916790814, 518.346549323911, 529.199045485217, 549.610897465823, 517.267137819339, 528.807338624965, 512.729688219588, 529.988846513744, 534.318391257846, 508.339279257593, 534.791863876636, 505.992558375956, 546.603602293079, 521.850268747178, 517.868781698741, 511.970577634215, 529.531499703037, 520.324934788112, 505.708494563117, 512.447671127361, 538.65895093118, 503.169862888681, 560.118861705617, 507.679371284456, 531.021159673918, 527.691016474698, 519.446212056112, 506.219127173591, 533.838977225891, 520.543222353704, 523.861196526183, 497.204916780832, 533.99808791905, 532.170542485318, 504.092822331165, 537.781577511936, 514.092744588087, 521.506937885998, 520.712074178552, 517.400786486792, 521.491534199112, 506.577749667466, 533.409901656174, 508.879790771893, 562.837003312554, 521.856164149738, 507.279064781295, 517.816706094868, 535.391201128096, 534.046745979542, 513.845709246144, 513.226312736436, 517.595849754248, 559.91158158374, 508.034153143179, 512.006714334731, 529.51365662882, 534.627654817243, 538.08795851157, 545.087854422196, 539.012055457595, 497.728285280607, 518.43025051119, 520.108054587763, 537.721075463858, 524.387302357294, 485.370236336356, 526.279312935954, 506.600917421078, 509.236958472342, 542.827755743091, 511.051968556883, 522.536417694249, 515.71309440639, 517.838320393038, 509.07592863242, 509.013855060969, 542.744089306065, 514.687519864488, 516.603203328664, 514.787386450142, 507.304733305145, 534.612702552071, 505.368945240735, 524.252444637353, 528.855723382586, 543.430364547724, 523.065941545337, 524.082055491203, 511.31355657482, 528.982665137149, 522.708405045837, 543.829965496012, 528.165255311863, 508.168098128087, 531.854289089055, 521.379670838239, 518.863960205063, 534.139496844051, 516.910604855573, 546.776215709901, 495.092841032518, 548.666678814772, 556.680372791351, 507.851609385018, 512.819577482396, 501.08539080055, 541.71135796462, 516.694434743745, 507.339015773666, 494.16986390704, 537.724129042712, 525.153790772263, 491.149812666581, 526.324136076666, 552.767750277131, 521.176404649398, 527.170298870677, 523.469191086802, 540.547317952252, 519.037433732437, 555.02788564966, 526.617571685532, 529.96420903613, 517.421400351434, 517.476213596309, 536.2525434434, 524.641945679519, 502.686562819513, 525.822740396688, 532.242890131677, 520.310390182054, 502.455790352794, 548.818768637957, 528.192510597648, 501.431314273117, 519.030485743392, 534.798797542429, 512.39284832199, 516.964966635294, 534.107733980679, 493.017352138786, 506.134054745881, 529.297997781036, 519.18187882925, 501.089528178634, 526.842649019723, 520.067743957734, 506.571024196641, 524.890997500299, 551.047305982218, 533.365638443387, 557.192706864852, 509.747719238784, 531.915622144, 534.670025397853, 501.611415677339, 506.744548165486, 547.866990261435, 499.758862996266, 522.798891252056, 544.297575850044, 537.009810112552, 502.462062377351, 521.869945025581, 498.971175198196, 539.525034816323, 499.440878917589, 525.186313596333, 499.42753871113, 527.401668733707, 507.210948662782, 528.258172711702, 527.557297565011, 529.91931569028, 529.849145716304, 523.426376897607, 518.930312805208, 535.517003562778, 532.954604849362, 549.618388488715, 543.209630627836, 508.558592544773, 548.856515927319, 539.980219242007, 539.330409231926, 518.642782734624, 508.808452072498, 519.068640888067, 524.191892636867, 509.163053805673, 513.639580341057, 522.518134347212, 519.309019036769, 508.424270718349, 547.196390285924, 510.459012678147, 495.119140383764, 498.87361771042, 528.532281592363, 506.797234956741, 523.776027344952, 496.958431116194, 490.546382576556, 533.958788556222, 521.901400049468, 534.268914493988, 520.127023425758, 483.151637116556, 498.676035024531, 493.906748893244, 529.225408230634, 505.851902875652, 538.727429086791, 545.692720735587, 503.930624147947, 535.246042557549, 513.807703039935, 503.767882789465, 526.06992171296, 540.35648887512, 524.268799977539, 486.542495966626, 501.736458372674, 515.211510082781, 543.851290546997, 514.214149276815, 549.785707448871, 511.787265413241, 491.7312994429, 501.667062859306, 537.020090006782, 535.960033369915, 565.2707445438, 557.573609667218, 529.481250856916, 517.591263446857, 527.301798218027, 553.883780292794, 508.792034428614, 514.423982260817, 547.076404584839, 517.261334771161, 541.363813539046, 514.798233823664, 528.82959042146, 510.300835440402, 528.919503866085, 531.145750127143, 532.073122782215, 510.641288356662, 508.285601226415, 533.608842974609, 500.88932587969, 528.597592417845, 542.802667013663, 531.542950796707, 530.197472759736, 501.475575825865, 513.779957510177, 512.529805701164, 540.736195887825, 543.72423798838, 528.60333971365, 517.650810611889, 505.460518780694, 489.68037720236, 518.051520415699, 572.775294090808, 530.429697043092, 519.877695517716, 508.583049019437, 507.460681137764, 512.405092325956, 532.729120203925, 497.71338486117, 517.284948097465, 518.679869244551, 526.206794668624, 539.303328721808, 511.506561122127, 522.526551422285, 538.622872755249, 527.272347702221, 526.133522101967, 525.711821214238, 523.480666213878, 501.220362934237, 518.687490846133, 525.55566673813, 511.826454306441, 536.658333232163, 547.736704760403, 496.022593847263, 503.478523877403, 506.661584919562, 553.353808412607, 523.379230521442, 527.646865611342, 509.48879402886, 533.194600185816, 480.313489972683, 518.556614256609, 520.454316211085, 505.046004492597, 529.602907464509, 528.69151706534, 547.812703604879, 502.094991265773, 526.44990161771, 557.033534768956, 521.784861102623, 566.563273618291, 524.687838207313, 563.488759672414, 509.52177385911, 536.861223982479, 528.281115711579, 530.716308423381, 532.347142741868, 503.852900439319, 540.956772218082, 535.137766380866, 550.920306481078, 526.355086278437, 524.944639065621, 507.054558539721, 509.80566532282, 542.228769903203, 503.292823423011, 511.270440368063, 511.076481171185, 497.06798662808, 503.218763038668, 535.370119575569, 514.853511508745, 518.268148098094, 540.239525082636, 516.213775438609, 494.282169093401, 536.317147829333, 534.492438578568, 503.643753407537, 533.403972109736, 535.068196589923, 522.910707536827, 557.437595112951, 526.961452166335, 537.942256142254, 504.410116744002, 528.903337281906, 538.601661027915, 502.612291000613, 533.114192381916, 496.201966183789, 500.242858583729, 517.258807116547, 524.647354184089, 514.736763893607, 489.433462943583, 530.507674609338, 493.300614793277, 487.647895049828, 519.236523023014, 534.919615281383, 531.427471844611, 532.105603302045, 525.872572216192, 542.248148700597, 530.911493050428, 518.945187757173, 472.069388515842, 526.2803500798, 490.280975661821, 496.318175078213, 518.71170928456, 560.411941505915, 545.592109750797, 511.967405481267, 483.919304280976, 512.906771033094, 532.650367604504, 541.678559877655, 509.788402869783, 543.818969399673, 493.945493438479, 540.11873221405, 525.137125194526, 525.865459469512, 521.702863516738, 537.30878652552, 511.33244980491, 522.106287755092, 513.679391107985, 516.218389974639, 548.146900990192, 546.27231595871, 517.333725830506, 521.259623489738, 534.213754550633, 521.748764579069, 534.237976250855, 527.563298002287, 522.758727442527, 537.812330537727, 523.676712956834, 513.078118311411, 558.942696562771, 535.328127605376, 508.435543858637, 529.622486666764, 523.098730183537, 506.699919244356, 531.671732662441, 520.219168845418, 494.599552054104, 514.12391924746, 519.033352176841, 551.424892064532, 524.756043661929, 521.561511795572, 515.451518186048, 516.197564028171, 565.121384636081, 515.113751067204, 506.808950791398, 541.169032380713, 525.799490134433, 531.670873009005, 549.924573070168, 522.973183374436, 527.782573450494, 533.333571830022, 530.60602535674, 528.18347325984, 518.33328286234, 513.22287259601, 512.23489077792, 530.70624167979, 497.345033543147, 521.677672436191, 508.518081599619, 522.858842126009, 522.194401614651, 534.670766975238, 498.32099833876, 519.932210171171, 541.885196570958, 512.575273542813, 535.064318988551, 505.419834587788, 512.613605443524, 537.896256680479, 538.376513691845, 550.829309435363, 538.758658913511, 505.394357707539, 536.567012409207, 541.962948237604, 525.452148740403, 568.423151331282, 521.456304252566, 519.441950700779, 516.184824722137, 517.469498675018, 473.63127344079, 498.295291012827, 551.736597314224, 518.621001867037, 506.498863732808, 507.089964235152, 508.735324201166, 504.486309398668, 513.865011953706, 511.974114943148, 530.657236262197, 514.254102425803, 525.777687263048, 517.915940410549, 525.017074177322, 490.664705488394, 547.341243006079, 506.10355628394, 534.475687553422, 497.207927155021, 516.302491540533, 507.461172139387, 516.336499131674, 518.787231333605, 533.522410993147, 511.55732836365, 464.628651532498, 508.209991082713, 479.631037523732, 507.311767706594, 513.528313911803, 498.466510162245, 525.464803476002, 484.756857828904, 514.453482213946, 551.855893592867, 507.37301618548, 540.858000833785, 509.12913013285, 522.106650095343, 486.87161563302, 533.853039326147, 515.821216010271, 485.790584548944, 529.991665588003, 502.874011571127, 523.150541430706, 566.856857438745, 530.797330005429, 524.003239603422, 525.42582421056, 518.409809861929, 555.592826766208, 509.056622482235, 535.871016510864, 513.739762080367, 512.615634724668, 526.117405648751, 496.530112139931, 528.859231608942, 496.434712772609, 508.319613480899, 480.746994375744, 536.738512028515, 526.010158218179, 554.052070263792, 519.992112869954, 517.533383210217, 535.074742167062, 524.655458909372, 526.055448781007, 518.92045801386, 547.272677189727, 535.751940254318, 524.220750852738, 532.396474482792, 518.322835819294, 563.423004041033, 554.001215972242, 499.630319371938, 516.249466880814, 551.601740466239, 508.99421507197, 535.098059515695, 521.311129949297, 517.794619234027, 502.68121544658, 524.254655152786, 520.122471210664, 520.061834489525, 508.621798837127, 506.955650379349, 491.594964297104, 547.215553433747, 497.278061301315, 509.573113319685, 545.070986705218, 543.270366476188, 505.399965603128, 573.789018960762, 483.914949122215, 554.179417927772, 533.2601002431, 521.225620152559, 544.445790152005, 512.311363670573, 514.379366384192, 522.948330850977, 522.220842975205, 504.573923873813, 533.683625805132, 542.067415984933, 524.324462515854, 541.495763828245, 512.028214916107, 502.314507786081, 513.035775951907, 538.356274976511, 528.385719039757, 540.22494968708, 510.584280110614, 555.12500980646, 544.301302891751, 535.587397408166, 535.036289212693, 518.650929815181, 507.029942109968, 507.715388013085, 532.602540768666, 520.059358573168, 525.852345858358, 524.954632014938, 497.879406747851, 534.685592359071, 533.293273366629, 527.941884923851, 527.039248103832, 506.8477958784, 515.36495176109, 533.649970461025, 515.693407621182, 497.124040032629, 504.489712288699, 519.971008509791, 536.059537038134, 508.234363637353, 509.766220506921, 492.234883158751, 500.82835286406, 531.530535692192, 540.099337585789, 509.260880831835, 507.045829673955, 531.975520396442, 529.584545300246, 520.948519288989, 513.008557867538, 543.591810313272, 506.650443129741, 508.541027303316, 518.479094663292, 536.03539775447, 526.822459071334, 525.664646747556, 524.216538943782, 498.505460098263, 530.565074378608, 513.515891262484, 490.568325879193, 503.405031306839, 549.490253191229, 522.768613220167, 529.837968774601, 512.697758934291, 530.760271846823, 527.001866059573, 528.450445843024, 518.016302077176, 515.702468292439, 535.935103479408, 535.148120323078, 524.049738748341, 519.558666808143, 534.28689451688, 507.67977329946, 529.822505308664, 525.326579028029, 536.906711134161, 511.673391347121, 508.6145333526, 509.790477423627, 508.61062794901, 530.917498340932, 560.487498412344, 503.449002958341, 537.119136604668, 541.568659658849, 527.735247487627, 498.895492549683, 532.181567977526, 528.363569946423, 502.668586660233, 544.483962756846, 510.07836722291, 549.003682798567, 534.575764667208, 533.83223353831, 499.594402172574, 518.918464860474, 514.331855086322, 497.525607435864, 522.038146161863, 516.501028662817, 519.774114770857, 525.509925642468, 543.658854329688, 519.589773698529, 494.4122234801, 507.588877277525, 526.203383796266, 517.396018593408, 514.520505277033, 517.797962251229, 491.942139488656, 521.287571531675, 505.977829820134, 490.438758261367, 527.761725859946, 541.84530151421, 507.69276897777, 520.496145997365, 553.564671265513, 537.544855043843, 526.925128936303, 508.658010551635, 551.421918428356, 523.274720858987, 515.230351142571, 538.634388028898, 545.165225693131, 532.386570323649, 482.124152059154, 533.428356770737, 523.045003025319, 510.148305866321, 524.639087086587, 520.755516400148, 526.063693650706, 523.294822638326, 528.074871540174, 504.154180184552, 540.352221782214, 543.51992173438, 516.081336155187, 521.572264009591, 514.092807475554, 490.464611986244, 548.014952561201, 505.637664664538, 507.238759852782, 541.937673209267, 519.145212103552, 547.164714101974, 500.641725745443, 504.826121480277, 509.28984544107, 514.726962681827, 543.809696249331, 523.747602677038, 517.730071232714, 514.475245778519, 530.076354048819, 536.398560577446, 530.019824183359, 496.972065532454, 481.859933645733, 506.337611642216, 527.274622692514, 506.841824980119, 523.944562788548, 543.418052615754, 532.718865886308, 527.657666004728, 510.832292075909, 528.434205004855, 526.498045241685, 511.028045922608, 528.842065837069, 496.153880631223, 551.458571173391, 478.604125946874, 509.523923943488, 509.59989085531, 526.472397361655, 530.429685199954, 553.810597275982, 542.406695457281, 519.386863665688, 497.452562436957, 504.116264732671, 539.593658903082, 533.590533136724, 516.532677984677, 513.013146760938, 499.804460395934, 515.701865950747, 555.050065196281, 504.131620032172, 506.938037356627, 530.88227647724, 526.521999035668, 496.54618211776, 524.291911157233, 518.565500205172, 526.568013317433, 485.520338153953, 500.557357447631, 518.414758393438, 486.155275666723, 509.038605036977, 506.023138828189, 548.460407589267, 540.445375251518, 521.509525718439, 517.554491391614, 516.433697284432, 536.43203213756, 520.410891506425, 527.207001363358, 528.399914279654, 518.964978343344, 506.649530215672, 530.36289381104, 507.450806540117, 483.725067613219, 560.324003848813, 524.209623426171, 553.449304260314, 516.03897020209, 493.499267380839, 516.566229062709, 531.225710789486, 550.989022678457, 475.306047429444, 512.661501267002, 520.386187868962, 525.641708879224, 529.384279154868, 534.035770239037, 520.507415822541, 532.609812337649, 502.563375126615, 505.649400027795, 519.784018568871, 520.727126592781, 514.384426690968, 529.097921499605, 532.671941748411, 533.352148903202, 482.480969141672, 520.461481478276, 497.681961705183, 533.512014695388, 519.668200714646, 522.805710348569, 516.109933758397, 527.506477651017, 515.595658861594, 534.546909818172, 504.086770348898, 533.240227930187, 523.271171564805, 508.808669869903, 520.961353037285, 507.59060414843, 540.294687711256, 498.178973573389, 478.844763062737, 485.579212821842, 516.277278614789, 534.99517628505, 541.589795195932, 503.560693653738, 536.458448343497, 539.029770956878, 543.776668679038, 505.813903882727, 510.298135645053, 551.702502319059, 536.305369211015, 534.357393258915, 551.050989143252, 531.463475105341, 536.262956974906, 482.957606229849, 507.392201419934, 504.01281799127, 517.716635606174, 512.02822917548, 536.649951240309, 488.22855096093, 545.615407150201, 497.154351294685, 527.649448624916, 508.918652055521, 520.60662155413, 536.273193508924, 557.385211189175, 549.182123325618, 523.011388827917, 527.995064564545, 543.040288707532, 562.42405879809, 532.800579997879, 523.582276180933, 522.625873875154, 534.441487451103, 537.788574377552, 532.791650759059, 508.513881258826, 512.872509352584, 527.118497234546, 552.396116107298, 538.950041226887, 505.139611062327, 532.147688220353, 523.779119542344, 525.299091025098, 488.753076367676, 518.806423867269, 517.365449889454, 512.669501983067, 499.665420179308, 497.991909853042, 511.089626893772, 507.592087126364, 542.558371564503, 513.755792605376, 487.31160282813, 519.327849448461, 516.889612914684, 491.184081130424, 530.657601800558, 514.737104086957, 545.330059889549, 548.643798604083, 541.514989369639, 538.289015909441, 509.850977189628, 524.1978154087, 531.018327468586, 543.203607836833, 540.936091633758, 516.426127265387, 506.754974689692, 527.957486159512, 494.323301307116, 506.558728337718, 506.650419116619, 506.010573008129, 557.085203186497, 524.303493262834, 533.731183369717, 539.997360164058, 530.529227582518, 504.345876402079, 538.814251854972, 501.858035949975, 535.296693632122, 527.50220165168, 511.885820669876, 543.590901772475, 476.105653748871, 551.466794912607, 491.891044353905, 551.336387668927, 489.530131587995, 535.094053780296, 539.298724034794, 517.718526550706, 509.152462043293, 520.2046983302, 525.495768264915, 520.966959376871, 517.463123537855, 504.21256302387, 524.967099143903, 544.294835826289, 546.924547574167, 492.288916849146, 541.382826815627, 511.404790649578, 513.035625021183, 505.363339466167, 517.092610880916, 534.507482288473, 534.586878257127, 510.28883770743, 525.411895154327, 557.756811067759, 519.283134013287, 512.111095706848, 545.658015077849, 551.923659061362, 508.352232068581, 544.715819569407, 544.934397260855, 536.422827381899, 492.197702470348, 490.036038474995, 524.852640391126, 513.710030721121, 523.663070622183, 553.995274412349, 510.887922520953, 525.532456005389, 523.076433469216, 512.66168652527, 534.114200984904, 500.380821144713, 535.116997825463, 510.653982450317, 513.178064624187, 522.575243956462, 519.593573924213, 493.971966615138, 513.52127345823, 555.078378196619, 553.754885424109, 525.141409825929, 540.038810532136, 553.980134508112, 531.587053484745, 555.491298687838, 525.510748186612, 524.703433579904, 503.073165475628, 558.611021863304, 528.321427614374, 506.67825681183, 536.996145160875, 498.771420605413, 503.077856488514, 540.944173166208, 507.566925633338, 533.223545772151, 536.063939881872, 497.362325320131, 557.239349363826, 530.371669122587, 535.999911030786, 510.805916324037, 499.003095882942, 521.063573807655, 513.530416483885, 536.804752591927, 505.204011657104, 527.740201348405, 538.424996879496, 539.626421459152, 536.547107196389, 554.306505338819, 515.833832480136, 533.582510317, 528.868297228744, 530.493737904982, 521.002869857668, 534.355287018122, 529.57657152037, 528.378429290125, 519.293195350141, 514.604755193725, 539.503899952073, 527.656478210495, 546.357288151923, 533.037029314516, 529.506383575913, 518.288058535134, 513.916334522725, 514.292747421193, 544.302133040322, 519.083445293345, 505.022335922794, 527.432797323261, 534.622478077011, 548.884943139445, 522.478105990665, 526.068354203041, 527.516897054948, 521.51029673266, 529.03226658768, 535.665470402114, 493.192543508834, 522.866473396954, 521.417035624734, 534.683495409459, 511.995309249627, 488.765296359525, 524.607137736872, 506.50443446036, 513.279134006152, 537.494234797526, 530.656490863335, 523.6600690854, 514.522064256462, 537.205708711401, 517.681679114492, 521.72882431064, 549.87252344647, 495.961408254484, 513.580886079854, 521.906244930199, 505.115315671656, 548.977202194891, 536.321006159565, 521.826410189352, 509.580710387845, 536.845866620181, 509.850350124476, 521.544447865855, 537.410947223035, 524.719483843277, 544.670761288466, 490.079800518921, 518.625402513108, 517.192965998138, 505.616480372224, 522.832709957486, 517.98229699257, 472.621976375266, 537.84815734737, 523.855971634025, 524.784563244151, 540.486426237704, 552.144029387444, 524.203569489265, 564.76944242612, 513.470075169677, 522.029475779325, 540.973885593978, 493.05182458312, 524.199848205304, 534.880199233961, 536.376504599087, 503.430299770635, 532.064197809102, 529.705795182843, 539.862948114263, 521.772818442946, 562.354440302028, 516.182163973954, 510.779982142898, 548.645033037488, 513.042743615326, 519.9054455415, 537.797275873109, 490.759914403936, 492.246783694801, 514.530687146405, 528.594954986218, 518.01257704025, 530.999770513809, 515.360477671861, 542.187506522532, 524.7942436209, 523.075395219037, 522.536428651832, 520.270297907974, 542.519652321253, 534.924335573, 522.561047050994, 509.370297046085, 525.17673815692, 537.844580947959, 513.275640057828, 531.393586866957, 507.147856260429, 549.65224208112, 506.086684713976, 537.670115968244, 505.021641931061, 536.205083192657, 514.434816978064, 510.185073820194, 498.745125138921, 530.915356523065, 526.449705648615, 529.487105970306, 508.913081450019, 528.599255697882, 546.086520818397, 531.629104370634, 534.435145763995, 529.394877522594, 504.411067833819, 513.574446745535, 530.810134377345, 529.517178913663, 522.636477074954, 532.435799389753, 508.892245323667, 513.150186330894, 516.315868285059, 524.167604024504, 530.841132081791, 507.364385219588, 541.75472618775, 526.046085629138, 531.003038193478, 492.640872656367, 528.289264556548, 555.307932898924, 511.106066928903, 513.715124957755, 530.910259859785, 529.794868512152, 521.918134393245, 526.310169428555, 523.689013373332, 529.632855817854, 515.096668059435, 519.354879224843, 501.019512978941, 568.58513048556, 519.144533626829, 501.096184030118, 505.198968914006, 498.723725765429, 517.658455210703, 539.651633325582, 535.353359321435, 506.355545206163, 515.092333313184, 525.714922288445, 537.677662780378, 508.689180765197, 540.880095507181, 528.749393789713, 524.851552415809, 531.540320023595, 536.962560503745, 500.304470768287, 534.261732648156, 534.436197880404, 518.298276615853, 476.307311167008, 518.749364200478, 542.087547613125, 501.64624117497, 527.031205779681, 522.503376010144, 543.230140660008, 498.822015893781, 509.468072738505, 532.2534735592, 551.155347400484, 499.562357947216, 538.642991783203, 521.964807469196, 532.22670601197, 531.608154082612, 517.860262892032, 532.791866717479, 550.003053255539, 523.98085644754, 504.366734191512, 537.316637180932, 546.473303152105, 549.924542549887, 543.388891548771, 530.566107876308, 505.416849534698, 530.723008730022, 517.010057286313, 538.48825303387, 514.822293087388, 546.820337395183, 504.647613131313, 535.500868960228, 518.275529096905, 501.97836140517, 529.822127718496, 524.191282565337, 541.926113022538, 549.866332689385, 524.511638611575, 483.437899234958, 541.66491318511, 519.316324301922, 536.849352494138, 521.228883541244, 524.861522528463, 527.070429291048, 530.457723691869, 502.376251334512, 513.451150860553, 530.345336020622, 505.801442932757, 549.023917082679, 513.644140787505, 519.516632088565, 536.343824277766, 541.339506194555, 517.582433976689, 518.626161791982, 510.918403066553, 535.515846959991, 517.876170879658, 534.649951443085, 519.238272482895, 534.553500364159, 524.774475240641, 532.675343229246, 523.539959446088, 563.22067258163, 527.062246849937, 497.374428288375, 504.949153879982, 528.524338535925, 517.035949944722, 549.101397253705, 497.136905070324, 521.941592732463, 493.540637387212, 523.815267761541, 549.375596461628, 525.836472250365, 525.477955024089, 520.21067439799, 524.94701914859, 493.730110625897, 507.805608474686, 491.545274342844, 524.281498408947, 544.966025831346, 518.781095130204, 532.584352336105, 485.616431026645, 515.020193750134, 521.917007387391, 501.924127008555, 563.306013649198, 496.902866849279, 547.730447713579, 541.167739749094, 543.726157439008, 517.918056262674, 526.11034729054, 532.505993374387, 500.241179344205, 560.472225626262, 520.561391938694, 538.33368331183, 556.427428438578, 509.793696778144, 522.747527363374, 535.840018211971, 545.219478091556, 569.000332385695, 538.623440619067, 521.474824081711, 533.187546703506, 505.127134084694, 508.088959399385, 492.442491400078, 523.733617814294, 515.295754798089, 544.561847181785, 480.896028473941, 522.473664703356, 530.550436305726, 504.320887132704, 500.791243716135, 508.816426760413, 533.031284321491, 537.835565222905, 506.926122042902, 529.405535880274, 527.390216780724, 531.329121688262, 479.898248579333, 524.51525058929, 554.059988297467, 531.338222011826, 526.293016819656, 517.097097003269, 512.112339572624, 552.128046026871, 502.502462574186, 553.208689254527, 512.927654352829, 541.586172396972, 510.807695210201, 508.830116095682, 515.020777436173, 551.895859477427, 506.24994549063, 539.268830303942, 535.090891220912, 519.428639521198, 509.515679570711, 530.114048511098, 540.952783193709, 527.360744364287, 513.938885596838, 548.382419962386, 518.276254208191, 536.742992460442, 509.245382123856, 546.803742336264, 524.121847685438, 532.047521495413, 501.956583519929, 518.297461471712, 534.060280247625, 534.103632255724, 498.917995211396, 544.472114736853, 522.955001085663, 522.450225860577, 528.724016918326, 554.628198328179, 530.102047434721, 508.718517506238, 523.943042872806, 534.579449503783, 523.235417543821, 557.384454330514, 541.221222614575, 490.540468163341, 530.365989144626, 515.431012006412, 536.764018155496, 528.662413710699, 488.212794349037, 506.063612857757, 534.770556474718, 512.47300472122, 526.860626823782, 536.414029677186, 510.30210650485, 534.623852544487, 538.504671371992, 536.275465593039, 512.169282483614, 522.223441417381, 538.613930019484, 524.53361042505, 530.06739768073, 512.011014759607, 525.310664912191, 529.766750817031, 544.44769013969, 502.916598745984, 519.872419588817, 520.738482355212, 523.404627168081, 530.539507130856, 511.720808555938, 509.375542910951, 488.345479181697, 519.897230428371, 511.52502376347, 521.639894140331, 508.30808952464, 515.423453733662, 553.830605909118, 511.719982409357, 511.49079441497, 491.045391317856, 536.686922976389, 515.959022255415, 513.814751131927, 528.708385039651, 529.292166810762, 530.578208500202, 541.987737049171, 498.954834254827, 540.586117385469, 502.612229006696, 525.756130333715, 538.123604133199, 538.630330011794, 568.226436486839, 517.396582317065, 520.624486660011, 525.189258913607, 540.688586031992, 512.093865450383, 497.826651113164, 517.355647172821, 552.773827025811, 526.210112453309, 512.192393509472, 555.928188419715, 532.771197317798, 522.943781145201, 515.746241287045, 530.695687411094, 502.68112375484, 521.546818775213, 506.299404345774, 513.718460513256, 523.047369958039, 546.308514943215, 547.386283863092, 532.925199480577, 502.955109568669, 535.553706324145, 514.709255056366, 519.0479837827, 541.371572951428, 529.152039651709, 516.169317811275, 502.429860845138, 558.173581646447, 523.980210689703, 513.925337442782, 519.94025151842, 551.203104022828, 533.458847952663, 522.817916648288, 532.376776844524, 525.636763345414, 524.161349829674, 555.443414535539, 538.735848103317, 517.461046524476, 491.997940145668, 508.137237791442, 503.676180686192, 486.314867298585, 530.063791260962, 503.450004126289, 515.882697103789, 537.571733630116, 508.671817138856, 522.164398948853, 490.488535520068, 535.449697784098, 535.471437354758, 522.302506481547, 535.920803758475, 522.358590991155, 527.651977882275, 532.02478135752, 506.2126048497, 518.398568156625, 535.285803475624, 527.314055733378, 495.581635524396, 526.252187086816, 535.803967661716, 510.008633452824, 518.653677088077, 543.431969924481, 542.781576036387, 524.727930223214, 545.595277686989, 557.260042506017, 545.97287143581, 523.017522261109, 533.850680234132, 498.278220716992, 552.836962339237, 524.886391240812, 532.431562091428, 530.670950872163, 530.383489291856, 515.27494534056, 527.870826554467, 495.200515943427, 544.631293967791, 496.800367386278, 513.613624405057, 495.451723127451, 522.669907949804, 550.433362073693, 523.197120512772, 537.895928377677, 513.408683166107, 512.884445953561, 506.523675128447, 515.129930279242, 544.179824033639, 542.5103365355, 559.181351471635, 533.23722386191, 502.756527691666, 528.390920514409, 540.629905247858, 485.734509510061, 501.767979778964, 502.222644252861, 523.268227623277, 507.614456212969, 533.370544716139, 537.726099966932, 528.916224281052, 516.593998003785, 508.869813177533, 512.003592172164, 537.102369189436, 511.962753803879, 516.786188527421, 533.017168020149, 505.590925621907, 558.299173392071, 529.832371063398, 498.365006446271, 515.3768267162, 514.852604716958, 555.363860061271, 541.574500546078, 504.998423801314, 536.199692555925, 509.468688272903, 495.493380172822, 528.934741596368, 517.34149751002, 513.454660528077, 523.173584832116, 538.470119043671, 537.264225435956, 517.381979523863, 548.879165668118, 506.29050232672, 533.540691054444, 482.998885671164, 522.853698085409, 518.144590374811, 525.234544474303, 520.360277005464, 504.375116632282, 535.61374247663, 509.618060808863, 553.341425237935, 490.851037260376, 507.406991790645, 532.562579894674, 492.388528796451, 524.868240118118, 532.685919259751, 516.868063777554, 530.529770682531, 531.18665585908, 569.257566697584, 517.421576099444, 535.997875535977, 522.35414669533, 518.679067635483, 550.277194262587, 514.305075864639, 530.217153461716, 482.545451131408, 516.449967628207, 539.639616201608, 534.236822955173, 537.633798892335, 530.982173351909, 495.107252177558, 515.339445548669, 537.691834564704, 500.98768932404, 517.100684791078, 514.75944775057, 490.338033313757, 521.686985227942, 527.730023563996, 536.001457187416, 518.367716946732, 499.743245392501, 513.956735399564, 509.233678502463, 504.825111929404, 537.57592660484, 538.866644094359, 498.030827937581, 513.153429189695, 549.288072073608, 566.417638701291, 529.755359289025, 527.318594320514, 516.102481086358, 530.067821846648, 510.625457014988, 546.771131720387, 539.220123737626, 540.020117752706, 533.955095358733, 488.15458222679, 525.227349220275, 517.220378296478, 538.158448049736, 506.440005049783, 545.40510150475, 547.582045311508, 523.896714484326, 524.405384647078, 507.000232408172, 508.4538885548, 567.120575466378, 517.58314491777, 540.818832720111, 505.781039022571, 544.438663779544, 531.168296789079, 506.324044431815, 553.978030110152, 520.685990350042, 492.465819257185, 512.952327585547, 503.794420509474, 538.316583543387, 507.087040471846, 518.708118804023, 520.150029811889, 509.917949584279, 527.134636263503, 533.758391298864, 525.634887417622, 515.847573425814, 546.860015589907, 524.340787282528, 539.089580680246, 509.42696780002, 521.019779467373, 533.946472216021, 521.874312541482, 508.38611729823, 528.628145618305, 532.771368104453, 522.935483499213, 528.613247967601, 540.146582494451, 505.128915116532, 487.195961908134, 543.315294156631, 514.718814198964, 514.488089649592, 533.47663325933, 568.372441865711, 548.322802765537, 531.715623022792, 526.423005397929, 506.082681021045, 524.073590452583, 498.949032625951, 513.256541929285, 520.935130588436, 539.133554409942, 522.583437938185, 528.182326511851, 535.916533225097, 518.256346439024, 532.937992968209, 533.942854976285, 519.111252351293, 531.016404672526, 501.872164053462, 515.600200384214, 528.276592190508, 529.009770160786, 504.554049245729, 517.722899283743, 530.788978186768, 509.769179268999, 505.651442398868, 528.21666815097, 536.775893713454, 557.302755823877, 489.341851272166, 543.28986129671, 486.545146589591, 521.909556183748, 504.504856037942, 525.278494732478, 520.921313010373, 547.322434469462, 511.38671440842, 536.914715739798, 516.986669988268, 501.367771834988, 496.941162623186, 541.326883417824, 533.380126991026, 517.042340813834, 532.997257318551, 518.313154820702, 546.651805288332, 539.188518305883, 546.03460706678, 498.417512250281, 514.736565492176, 518.096473477419, 529.447481565111, 531.694957271033, 541.541439599072, 508.863851827793, 489.132420864774, 517.054744767934, 544.566636301426, 550.55640323643, 532.260767201706, 526.68316174409, 518.6685730318, 502.284775418976, 476.061986631667, 527.988044013023, 525.579261848968, 516.424377166077, 525.342318610423, 519.547942223272, 547.071880348364, 563.04227823869, 489.957034397422, 514.341926455949, 519.199624547272, 523.653390653428, 505.511578688776, 553.847631608715, 514.186305858801, 546.477766332495, 522.323754747661, 501.512672920193, 536.12957599011, 531.822523627257, 547.210891002439, 519.954735242564, 515.978035749818, 510.090435202518, 544.245123664153, 515.503049846228, 538.068048841445, 515.854447522437, 513.493018736224, 503.95292900109, 513.093055375274, 530.879858581397, 538.221899261944, 544.278390855683, 496.661932082857, 499.131961771502, 527.159118485177, 510.370182623456, 532.721567646986, 541.552583943471, 498.614205179231, 503.850585539096, 524.920361794945, 523.625996746354, 526.512910953185, 558.797969574349, 563.723366055588, 515.834096499891, 525.739339932173, 554.863476202814, 532.550991816645, 495.236462964823, 521.07506214241, 564.091643084125, 522.153724151613, 512.284012455983, 533.403223830608, 497.706706834293, 521.771836690425, 489.782974950522, 517.934406477248, 522.953239164554, 503.654686914366, 555.914037176603, 531.92345257661, 512.111789960936, 500.362761037335, 485.150905093608, 502.147958601691, 514.372776792491, 512.028537672422, 546.114064510788, 493.706224006325, 530.83209560635, 516.139503809472, 519.378303691115, 559.623625832391, 528.531648330512, 533.685420695005, 512.624764754414, 483.186427982797, 517.024175633245, 564.198301305004, 515.418283515035, 545.799118337873, 506.99258380238, 510.799753421261, 502.416948313017, 520.898089927611, 532.811200133087, 515.958250075887, 503.699802884622, 534.948603603892, 526.90102270293, 521.903761026626, 522.032577350683, 533.593217288371, 517.713304690747, 523.036256103604, 535.839714478972, 543.833654123081, 525.187792473985, 511.353951408683, 503.062906279707, 522.37154213476, 547.439831150102, 547.663234002826, 524.136610982288, 511.254182173277, 522.723217503344, 542.84822917004, 514.619588101626, 509.849982256283, 493.448702145426, 553.449182186184, 541.470354742105, 519.790873779135, 564.022337848091, 525.856351877957, 505.317457272733, 531.904275549574, 542.342003214333, 505.376221963195, 508.734901113801, 518.89948336753, 531.333561292565, 480.772733964137, 500.644505455871, 514.159211578011, 511.341509864018, 519.172387131352, 557.605437773391, 521.817733862321, 550.940309094011, 550.897637488759, 491.294246590059, 558.869526645197, 524.479816396632, 510.167684365018, 496.333779652374, 494.873365755492, 513.869406286539, 533.438667322045, 554.69508718762, 537.235729750467, 533.748374453856, 539.867095064466, 532.812521141963, 524.576859254228, 530.793995678651, 537.796359369121, 496.695741021215, 531.491940589767, 526.302484846519, 514.745537395371, 524.381089949663, 528.815233735134, 548.266144070842, 510.547212743932, 500.449152323846, 508.009465522014, 515.280535992562, 538.720878282148, 503.738144438563, 529.740218913972, 502.444353114479, 538.08267738767, 566.306462105329, 565.59353748405, 501.226505773016, 522.543517307183, 502.276590082936, 520.247555580225, 543.107084456436, 507.221718090722, 518.611715094488, 555.680069217906, 529.089862597409, 529.508110182924, 532.261855712767, 508.862820803101, 525.202614112914, 495.112369090826, 526.805777161709, 505.419064608052, 485.419384741069, 530.790155936469, 543.694228182472, 513.585979801607, 537.281754643195, 548.782358605833, 525.44538872803, 511.539900399505, 497.284172564064, 517.243526166865, 528.224183154574, 538.326399058645, 533.330756583788, 508.519545964768, 534.519419333075, 539.21585843691, 519.280033447725, 506.491301167735, 556.665224523263, 533.847594253725, 511.359719896497, 503.293897996426, 527.247372064308, 501.679520346961, 550.203616480446, 521.814289336953, 495.233512949825, 505.703724470538, 500.392499778262, 579.93360369421, 522.848117796791, 504.107199435258, 500.235082653224, 530.220396901759, 518.199816149239, 505.663181137922, 542.351993635067, 519.289083381407, 513.016588779985, 512.484639308479, 527.056621502775, 541.28902415495, 519.02903693093, 523.011974365459, 517.698184412472, 501.56045652313, 493.691793862326, 518.536728002952, 539.911812047611, 519.135043205447, 525.217649284647, 510.569637879413, 528.002729759784, 522.213082612089, 517.650026150694, 519.548909020086, 524.293352615827, 527.285581902182, 519.655558873794, 529.229514329073, 517.669185045918, 543.398541594867, 493.786946992712, 531.192604697609, 510.455734369784, 551.378744721983, 522.471804777536, 539.038234826937, 548.997549409845, 539.425049348332, 518.755540305121, 494.384933730665, 551.190797708881, 538.46056586898, 508.366922369103, 522.490783876813, 526.956197376681, 526.715969830362, 529.482488324131, 524.563410846552, 540.710545660522, 517.371735279542, 528.198612710872, 513.2643979887, 514.363528034817, 518.426254365744, 530.905498189784, 528.416787864597, 497.470314952759, 498.049020790141, 551.140734748891, 506.027689218338, 520.960921581136, 535.064543268065, 525.336386707921, 530.346820842391, 527.249241784957, 516.41253104109, 525.842586250567, 545.917872374725, 499.556071546053, 545.977890075177, 542.37625998679, 519.431040117704, 526.562142241406, 519.657618401166, 513.584460125818, 543.616999787538, 524.451148794319, 512.827005434, 495.793222587215, 521.394977272613, 518.784816254087, 529.9003788506, 517.706085867718, 548.783036928182, 521.101755958606, 513.382460769169, 531.510189174543, 551.614733431435, 566.878629246032, 526.790233157197, 530.128380490322, 505.766309039997, 514.059599793, 511.703991127411, 540.350580023668, 547.820716622371, 519.967981253161, 494.736926935028, 525.936121771679, 524.517034918578, 556.228218890687, 494.903630047993, 527.520670901812, 521.750101781754, 492.615519317614, 500.490133902602, 510.338154074662, 535.180828529138, 484.674415002077, 562.448792484717, 519.575067057242, 534.087024233296, 509.131261582387, 513.855366102337, 476.629314568172, 503.853441973367, 522.803387218726, 530.537243884928, 526.991902978144, 542.700402900232, 524.327515460217, 526.27894401305, 530.19733457785, 516.330437507831, 545.072453434803, 546.404316592808, 505.484521636187, 527.958096903688, 526.318231054999, 540.419886036627, 563.980331646558, 518.361356052909, 517.036798510369, 523.983743931494, 464.429400564405, 512.831861782048, 546.173318153553, 539.180947199009, 525.016319878004, 557.736433002974, 520.11654598979, 529.864509037299, 502.116395930607, 540.115818627191, 485.55410182515, 537.283890007756, 543.954447427722, 513.624615813294, 498.42184075287, 523.358670205003, 522.317642804885, 524.164616311156, 521.624453449709, 524.853679991794, 554.647476180185, 517.788377919439, 506.362267248408, 504.208055959155, 493.662958528812, 523.974135225366, 514.885258553118, 522.572525852088, 518.81279277429, 518.563583296349, 514.565465931226, 490.896106623298, 514.773487120548, 524.172027249009, 526.777775213868, 517.116782540771, 533.395212686068, 534.371488468274, 517.535934501511, 501.202972725732, 544.251184057508, 503.93583245587, 535.945732499908, 531.161975696165, 545.004309848197, 550.425370007804, 543.294112555137, 532.830065577702, 531.470695336181, 506.278349866618, 516.919090142081, 520.33694995068, 526.649643858827, 497.353678937156, 495.991176965636, 499.509521273596, 520.29486638611, 525.43696834841, 515.729731903067, 504.497599216155, 538.224419971915, 522.539049834206, 549.515265097076, 539.816777039501, 538.345290562217, 490.058208695717, 516.690774382343, 495.667038750995, 535.374793299027, 521.833762860321, 546.722107028554, 491.230216467448, 494.385717300259, 509.455685613877, 484.404899007903, 532.217213737927, 525.321229702948, 530.066830893578, 539.276262576706, 516.363195374818, 527.462242200677, 511.750157601169, 517.995263231744, 512.385262241933, 524.436147867224, 529.884271047734, 507.830622332144, 518.782709240962, 538.499699646386, 528.012763535954, 515.144842544795, 548.078772344337, 550.617621298905, 540.569370834686, 501.326570886102, 504.630312063138, 522.123244366091, 510.395755495877, 539.324921014156, 525.806090649054, 529.311880955002, 510.53806635581, 541.478596336352, 502.830859811641, 526.07604602236, 507.349212662885, 528.352350513334, 487.543884526881, 509.813083728726, 528.890189898486, 536.773101285812, 511.337560366724, 546.15092171584, 543.384788995108, 569.699846775866, 495.419331454171, 554.367796018099, 542.071827090866, 556.252534880509, 556.496812462333, 543.553282706152, 525.897019792224, 514.706676382154, 500.107704305811, 508.382509315994, 511.107292152865, 548.064130574052, 531.1809076404, 513.088717729929, 533.607825750722, 513.064005908888, 516.294081293404, 531.157086280716, 536.414805901907, 499.195749128786, 530.306900388932, 504.721303059822, 514.047010542303, 482.574331674104, 527.357978022515, 497.945420067801, 541.941689540165, 522.526504948108, 484.443626838144, 547.143089988921, 503.571378853627, 499.356871544601, 527.284978023094, 547.979011680826, 513.044059495317, 518.501630457191, 514.144521721258, 501.316380593265, 539.000330802393, 500.634372325728, 526.334455975539, 527.25251128441, 524.101306631188, 567.749473200462, 508.975992401007, 516.601777455975, 514.237144553601, 550.990400567151, 535.409900057873, 524.87825108326, 543.308869313355, 535.077211313005, 529.027440661217, 542.037815627795, 547.414276200323, 532.078730435669, 535.94857917306, 535.895345341721, 504.560379333324, 538.61224139103, 513.40837612873, 520.708101150648, 526.313475964987, 516.90942692093, 532.989853469006, 495.73221648988, 505.681130646023, 526.842955430488, 510.125186707823, 531.058519667273, 513.982282166092, 493.631896416942, 502.982215999448, 505.075030969854, 551.303902922928, 527.70127651366, 532.159317113414, 521.624785307121, 515.374856629843, 522.965687202014, 490.187537198781, 500.93958641178, 556.264120649305, 545.13302532168, 506.679068313706, 521.808802891577, 500.697170236938, 535.844064942585, 530.561584603483, 518.810361633483, 534.273640078127, 508.847745078288, 504.132682981535, 492.274001849892, 521.850023679493, 514.527207589824, 521.486069464667, 496.724056358614, 533.05088653142, 520.671673229793, 547.982473827699, 502.697835438395, 539.562761776431, 507.042169005102, 513.191089170432, 497.418329243006, 547.05973241074, 531.814936551141, 485.178915181523, 507.585582442015, 497.873082962005, 519.751354432565, 527.0927515484, 549.451117248454, 513.642768163377, 519.245011646741, 505.581809315907, 529.290360572565, 554.177841283741, 531.180254927821, 511.06596289195, 513.689922351961, 508.928946805412, 525.664128808881, 503.215686208858, 502.251704904145, 520.073433150612, 485.915453016142, 527.066242422913, 510.013488842685, 510.33444322204, 496.492564737925, 531.946202386481, 521.421169819707, 509.503104633189, 510.166113664683, 522.230664303328, 517.230830218133, 513.524028078753, 537.922245974588, 519.446554399885, 513.552023766201, 520.603744976417, 516.059413034122, 554.595615202999, 512.997611301532, 517.365372197949, 531.979185886493, 526.043114496451, 496.384822493932, 514.38292510667, 507.04105682295, 503.31610389391, 497.298071445336, 524.882296379312, 544.475021382534, 523.88507500096, 547.062903819868, 504.341191377985, 505.212204186929, 541.11317307314, 518.66687671747, 507.77706285567, 499.740827050046, 551.656082914905, 514.22609930445, 522.05480486942, 551.807556217696, 547.667641115941, 540.133445375694, 541.495916412336, 530.831990427252, 541.374325123068, 533.748155400189, 495.681552590017, 504.639587201776, 503.595300153492, 512.059992515456, 549.336173169707, 535.312391421437, 520.723979750457, 512.881574691019, 531.875645998897, 532.221569949243, 526.975232764079, 513.214069552786, 514.1432926494, 493.415008375278, 519.51761024492, 520.634665058238, 508.567255710417, 523.252999122554, 544.440967539697, 508.598561847951, 548.91478425372, 542.783069389659, 533.586947645144, 529.813175306158, 524.768318953172, 526.675044812366, 538.490392620507, 539.927972136278, 523.45714934925, 495.518558420342, 513.340588259673, 543.549570798253, 512.785926485868, 518.906964159129, 492.936057023803, 540.235006141717, 529.88969734731, 525.133620497845, 521.24294076921, 518.554031432355, 514.366227557324, 530.303981662406, 532.046963241506, 539.412108172259, 529.987434758897, 525.265258824319, 519.258049515173, 527.905632788725, 515.169806918387, 511.932509997233, 528.371725222331, 532.163607260064, 529.923903024025, 525.364670913832, 518.24784243062, 524.596626519687, 527.501586227709, 527.593309894951, 494.892193893628, 510.378690597294, 526.422604627289, 532.107143793276, 514.431450303354, 520.478167659339, 496.673691187836, 533.196125909791, 524.519683895882, 540.749400450822, 516.771238572277, 520.679267513788, 520.994499143027, 554.931613978402, 494.461857487658, 535.131391717709, 533.048935742391, 512.25736375044, 491.041948640449, 519.626985085989, 540.798893064933, 541.011622633298, 515.896410769809, 535.30802519189, 525.168619153302, 545.288640806051, 496.848589388927, 542.905477514829, 542.066417128036, 502.338706069753, 505.18000698024, 516.207892279825, 533.233756416054, 535.664303004167, 554.057871474521, 517.21811858837, 529.513203337546, 522.020584613427, 543.423106976253, 482.262092590502, 506.893250365419, 532.178280700919, 507.597379704992, 521.530348656464, 554.238470589481, 517.130472580918, 503.263597373284, 540.730982608286, 552.444648383447, 534.975513952606, 514.776351888057, 509.935575492971, 530.764298079453, 549.831711968825, 525.229850654605, 520.810148079717, 531.031545088468, 530.548753521433, 534.307578673119, 512.655588835076, 527.708318728423, 510.787296929641, 549.945687956713, 512.068388003806, 526.348360397533, 530.576248811525, 523.802258316348, 515.788558868849, 510.758332448613, 549.988668666332, 545.311894313058, 540.351957023276, 497.537187024338, 500.836344883913, 493.976112899746, 530.116992729149, 519.359180790789, 523.964906865601, 538.775230649741, 515.082505696613, 553.462528398356, 521.592413778301, 504.14550953441, 520.949931473498, 532.39374760801, 532.715004642499, 532.376747439501, 507.779959198657, 521.488766333813, 507.54608252446, 540.66678914946, 539.538333638548, 526.672047019527, 513.539859521015, 524.171594345666, 530.78030045191, 539.896658519362, 501.794850355911, 538.523088482702, 494.65514184676, 515.553514822321, 531.339097608441, 523.014245174969, 548.527511820249, 521.892812315565, 519.605554037435, 540.263746164969, 527.154265164165, 494.919253040197, 542.169893872539, 520.480488228439, 521.504875449221, 533.940600543863, 540.664609718118, 549.332023679888, 500.053795864205, 526.635650448182, 505.358818828371, 522.887872062223, 516.393054064971, 523.898463846225, 552.923362808082, 522.740358737924, 522.069854242832, 533.43761947809, 543.754840627074, 504.895840354829, 524.086849641772, 493.05609081266, 521.119891856615, 500.246511792422, 521.24565211958, 521.296702588653, 503.128755159724, 515.974779233624, 521.35623259434, 551.288312833019, 493.998801408103, 532.102757955912, 517.105546816466, 497.58860694992, 479.767041801558, 531.234065984313, 521.843350541678, 534.040414405099, 522.071860296027, 501.048699048045, 509.766557390603, 523.449519733033, 547.452722409257, 494.364965540255, 523.915793698569, 476.450351165809, 516.544904488275, 514.123443085713, 507.334435498654, 526.390212317457, 507.085662105933, 542.693195538692, 535.248710398069, 511.894504443376, 495.783837125811, 534.861221874757, 532.467367723651, 514.719557504236, 526.574917410243, 553.596769030916, 533.896559493709, 528.510919600361, 505.500920150406, 510.994382381576, 532.486720843883, 534.84011513305, 529.72696223579, 525.704450965644, 524.367663397447, 502.80695913469, 518.916470232504, 550.279609677352, 517.758266568877, 561.475601337511, 521.749611377426, 522.461875279906, 524.088919965289, 513.138819484835, 491.483931852054, 521.509283972516, 506.322137762443, 519.042106749742, 503.615337263838, 519.74138501735, 525.824984905437, 510.748516748164, 517.449843971981, 518.115956361424, 526.986131951059, 537.710413491254, 509.313880399277, 527.884455234428, 528.554379786373, 503.401539893499, 519.425721200661, 539.657576817406, 517.44688464916, 530.03469176774, 522.185725700573, 508.786419741672, 502.953308478397, 531.395240946106, 503.939140152179, 551.512688657239, 500.017221622705, 547.711888991596, 508.307337027357, 508.081179471961, 526.96503964303, 545.028313836104, 534.051695012161, 562.293870470007, 538.432121254743, 537.454639729112, 500.423344741965, 506.868003410149, 520.601715825852, 531.681081363618, 527.054807863047, 529.109592535007, 530.928609445958, 507.293075312749, 490.005944576756, 513.367257813095, 550.296796459299, 511.605806408773, 528.367119586566, 545.810735179599, 495.151653641536, 540.892266255391, 522.075483181759, 531.49740851926, 518.275078112517, 501.04588121325, 493.992616713118, 526.731980828403, 498.824212157096, 508.947673771293, 520.747840759398, 544.180590551955, 532.940172418853, 521.837269331361, 515.207360451301, 546.823062127707, 534.026193422083, 517.028935467224, 511.520383028994, 546.004133930957, 499.692192680997, 517.741806250819, 506.365694009673, 499.247791096017, 497.631372266329, 502.283246024593, 514.83954951614, 517.010979916452, 534.694160606686, 535.198676861442, 546.460700408466, 539.540317599561, 537.668891923764, 498.381232067159, 501.252583300607, 517.933122894423, 509.378161505845, 535.003172387282, 525.770722127396, 530.861418321093, 542.014937840628, 505.589333474953, 525.425283094876, 545.480308154477, 532.991107461476, 537.727493995966, 541.810415814672, 513.231827526727, 528.819124026217, 527.575318960347, 521.423137443545, 504.331243628281, 521.84168366492, 512.177294744422, 501.010239570027, 510.472957848756, 522.133826865919, 519.073434653199, 552.614952899291, 509.604961864861, 509.267783394436, 546.581464496426, 482.124002953347, 498.158859889143, 528.691691110819, 518.068280721274, 520.539536138864, 499.872497334145, 538.974267798663, 490.581301494561, 506.977719132738, 527.120079322858, 554.120385110981, 487.754569990812, 511.920458342828, 538.029897894673, 507.582311873607, 510.815426109554, 512.104142249666, 508.042489876739, 474.282548016396, 540.100978939199, 513.007859714397, 536.652719148138, 521.33019417308, 493.439521259585, 508.24040326113, 524.471723623715, 510.414194997127, 507.562278808171, 503.479627974134, 526.997520220581, 515.980448050008, 552.313187280615, 520.405972796667, 499.584972287834, 504.20945605927, 506.183571827905, 510.044362242402, 526.055568815741, 554.955359430095, 502.95426387949, 511.435164486853, 515.545948870149, 510.190528292653, 518.936248200728, 549.83020311843, 533.412326410059, 486.844198309628, 520.365038991048, 520.911939710764, 523.072048971604, 487.443212459202, 516.954094991942, 514.205048386061, 515.752630302426, 517.523075417991, 519.80499515782, 534.922438988152, 523.257712975789, 497.436637368306, 551.305943621265, 555.104680694106, 540.035185666208, 492.948774841448, 513.30220553446, 511.881986781923, 551.739736978525, 527.30740998432, 504.632085612669, 516.425842262479, 513.128371252616, 537.569198820387, 516.550135235825, 534.972439312709, 513.282573070113, 526.681233220188, 535.903972170062, 525.453831078459, 495.254714261735, 550.213089108465, 504.155937521695, 511.159343820395, 520.032749005667, 528.557830129749, 524.648000449356, 554.458345101701, 503.338471869494, 505.36823773858, 536.928330119165, 494.1159749168, 529.061675728633, 544.096809177568, 520.584866012883, 525.227002845259, 534.678713714281, 520.751397908321, 538.187986760345, 494.410832951747, 528.182019529691, 495.650243088495, 512.566914261426, 529.859154565344, 513.169073439597, 534.328518729453, 526.199631478737, 519.84348057702, 552.240175751208, 542.012765782642, 516.20927315658, 532.942616077172, 511.950231691859, 503.197669604509, 518.511166361045, 532.722015754697, 573.350694396857, 549.416331911061, 523.836155175786, 529.086016699379, 546.841673286708, 513.890941823049, 521.005057781614, 534.155441306501, 507.516319734, 532.370176517735, 518.766366661296, 496.29548042953, 524.650270183185, 507.81845407654, 541.381203693228, 551.170275573959, 527.249705753893, 527.977058487457, 548.568516028725, 536.97866090656, 521.998327321975, 511.2420939563, 524.29824953958, 522.899655626281, 529.570721627817, 482.070421580996, 531.575145250305, 518.54340680538, 527.585925615059, 506.479089961657, 517.083334089896, 544.579313226004, 525.446843625337, 551.385711928181, 532.343226261205, 541.892657804604, 536.977520702118, 496.304186336863, 506.216184827939, 549.27842980784, 558.919581584845, 527.793667254225, 522.977543019748, 539.899079375155, 524.913532628407, 530.60879920441, 536.166376248221, 503.295806342992, 531.665423433219, 521.998581321658, 540.59651901216, 492.062236890601, 517.361586513579, 506.619923555786, 528.01048943438, 532.52406954661, 560.775421646902, 535.490507415932, 501.349821952724, 518.139444221575, 522.331328645535, 526.097492499409, 515.462384024058, 530.898498507118, 489.471490415616, 536.038222981507, 522.382720286705, 524.072363897352, 544.851516319152, 512.222343025883, 525.398017620311, 515.288851226561, 551.28771389359, 514.062047112456, 553.268814079854, 498.666323297797, 511.517765203885, 503.735261884713, 517.891513500479, 519.876715000112, 561.949460813106, 525.415510995615, 547.626998221567, 532.363458000288, 560.250583395022, 521.548269699289, 555.115515998318, 485.472780850923, 537.752521995516, 538.455304788549, 541.984871227836, 533.189941086273, 510.917002126716, 521.747481235527, 533.11097752822, 514.967503984801, 561.934077551045, 535.627366830005, 515.204300339709, 525.105968333135, 520.489727440701, 525.442051947441, 537.646194312838, 504.010587244058, 514.993796390846, 546.834829217095, 517.270869999826, 500.720061829587, 508.42711274491, 544.37678564095, 515.185451628767, 546.676291496509, 505.893001872176, 523.86923935081, 501.682180589836, 532.970598602857, 544.887243997579, 525.359850260894, 570.819097603853, 497.678690806753, 526.628025196802, 512.517821926039, 524.946094645731, 514.518124468399, 562.324085923894, 512.043204908764, 544.485830517516, 531.794137751143, 531.456675246852, 511.132951676578, 503.183618832007, 539.165174682874, 521.945219517506, 511.617007641447, 516.602016945087, 506.899812886117, 558.417247863945, 532.226510949128, 544.152222326631, 532.158195057326, 527.648191808264, 517.363693053668, 536.014011940177, 532.999822643818, 491.357776731004, 520.463420450985, 527.270827638008, 510.607827646688, 530.617075281206, 566.771532929254, 532.381866805034, 502.894823209172, 538.156787120669, 503.595533503424, 523.379624501674, 537.850713801676, 535.234882411997, 541.529420547846, 541.432704558728, 535.395777578062, 537.083904556801, 548.105940507368, 522.711556251951, 518.811119662447, 522.501406159824, 539.220811886564, 547.417236140646, 531.013005688621, 529.70263835027, 539.469630410741, 515.656322515702, 551.707564034586, 533.855611438401, 500.093953402264, 505.474980615927, 520.996661337903, 534.746591851429, 551.114940443993, 506.980123834182, 495.78952787222, 515.37257063982, 529.839046889599, 521.296066235325, 513.479006713797, 520.640959559415, 528.453676190834, 529.868208829992, 536.403519341911, 515.297347714518, 528.90459293341, 523.1546458769, 518.203187503666, 519.333706542851, 517.215463440919, 528.741199751987, 491.07120933261, 520.949189912204, 525.456697270402, 523.856009641737, 518.781636086964, 531.990151909009, 501.858514434755, 513.149164685281, 523.19616419031, 517.337371388381, 533.530458331143, 506.619496080805, 489.729573284132, 503.963916165368, 539.224274376636, 509.63296527211, 518.300444098755, 545.726040211779, 533.041188755877, 511.995616864222, 521.357890869801, 545.400599449184, 517.432796412037, 528.777008786309, 525.283234087344, 489.665887453981, 539.047587652136, 486.658885669431, 525.35242151932, 546.296484488142, 521.701031225162, 511.95342695975, 528.064188965947, 514.963120849421, 545.206680685235, 554.133210736894, 534.778699602, 561.478290242754, 534.361741469783, 530.505663662409, 532.667983015748, 540.097201514386, 550.05609737324, 562.892424304601, 568.306365592829, 517.012292392187, 520.880036309771, 511.848648427379, 519.982338965136, 506.825976998222, 504.086974159006, 498.763480236091, 535.044801361446, 500.767759194447, 549.348926038425, 512.0281228133, 510.141180334597, 545.036356934566, 537.943156645416, 535.013489154101, 539.784584129799, 494.135332203982, 533.385320562255, 493.088392484305, 503.952243166401, 529.401759358421, 570.299442700742, 537.654557644405, 531.913002236843, 532.91513050867, 522.475322177707, 529.969519294435, 517.849041295848, 490.267624852909, 532.526057755223, 491.487307766859, 501.328907310456, 483.044348377941, 525.880418405403, 532.142838751042, 505.120229340787, 535.930802828101, 527.89738991195, 513.564337095051, 502.863160952042, 538.481808023329, 542.759731229914, 516.86890460657, 525.099692668439, 522.824423366778, 532.100401219253, 532.061611705318, 542.070334535546, 513.435571371715, 527.098174838352, 541.707062250826, 507.548680320437, 512.334935823887, 514.886164213695, 517.463215963699, 513.298456992215, 565.325730684735, 506.321538922181, 517.766035052828, 536.700961035567, 534.712635968203, 492.777429725932, 540.618159457643, 545.576560802401, 541.496557275943, 548.220140047745, 499.944449692493, 477.264290521523, 550.495691468472, 515.130853953181, 508.656080557154, 513.114352128533, 550.240030575324, 515.640634333661, 505.565066693069, 509.103578950937, 529.08913457723, 510.802513609741, 556.349255094743, 534.863197767777, 540.719190370107, 529.903239492505, 550.891046062812, 521.682440230654, 514.677841955233, 519.806240521999, 544.056702096682, 514.549714326636, 522.053485150521, 525.5451295456, 520.421340135825, 520.599820377539, 503.120539103805, 551.189039323931, 520.90964636471, 494.829225991134, 508.395732032924, 533.853565108618, 537.827856081245, 553.537931397196, 503.708376428758, 521.024580318928, 497.704536060465, 516.632015416949, 528.044542442197, 528.650769829655, 532.417778892884, 503.575508671005, 533.771589779873, 545.799706997595, 510.383691655119, 546.411737402708, 517.84296460685, 494.379109167367, 506.316735948709, 544.214451104911, 498.820199861391, 525.775815900342, 526.113665224916, 530.497963640953, 546.127318199498, 545.121546367013, 513.799617204611, 550.934417114675, 499.913336848374, 578.270968746306, 546.174050625269, 502.346951165896, 513.602919197052, 502.560809191518, 483.30318412132, 513.636514720923, 505.031642962135, 523.246944235754, 527.106775507351, 526.159159042321, 509.475818974909, 548.096030984383, 539.326471026032, 505.650906396872, 521.468330486004, 526.200526774703, 543.433247732254, 508.406967755791, 508.515127232314, 524.244828968607, 521.340512666889, 503.814945865124, 513.905940345897, 548.318996739148, 530.040955800333, 517.506754923851, 535.508134587098, 551.090006411141, 507.16322263152, 503.970298581906, 519.051590725875, 513.185490455079, 501.231687368788, 539.840637640815, 528.898067116319, 513.582922000542, 554.76402494742, 545.367915129134, 500.112332136054, 529.243089037462, 509.796914673576, 540.185530423693, 493.154402275059, 534.601779274386, 559.819594609099, 530.074970515681, 537.048345787537, 526.833852735261, 533.431827304837, 523.919995554152, 509.879734422007, 523.742381019738, 516.905827272428, 549.067625049489, 487.297349425855, 533.236324219487, 499.425354426562, 513.952458323905, 517.493459999959, 514.27157246499, 513.152830265366, 518.693184892913, 544.016675467155, 538.724241858788, 515.037793326355, 525.026141569988, 508.389462881937, 495.652402582606, 525.192839471872, 532.325038867519, 526.060221031336, 531.754607571198, 536.164692723442, 542.979628056551, 544.43037057592, 503.88175274686, 540.300036181413, 513.62308359701, 544.198440358735, 503.8480924858, 521.774774719997, 533.874116900513, 531.249038012304, 559.104331616619, 511.275745397792, 525.724344531264, 524.694656725932, 538.209045127272, 540.575233598288, 495.4391908036, 544.124694034584, 476.914968143093, 522.428921248689, 497.926256797867, 523.09484600747, 529.125272909134, 542.014026541842, 549.49469132453, 522.72202261399, 543.826413391981, 524.578218520198, 512.763442663193, 536.509348354018, 532.928173349149, 504.629116713468, 542.186818285308, 537.379911079505, 536.602615063508, 527.510744138291, 512.258434610191, 536.947154362712, 504.837994992243, 536.311521166813, 514.882936118223, 512.473402950292, 503.214498100144, 521.834212660923, 552.804056091612, 539.476933123652, 514.920808490689, 537.179690175302, 494.818491046387, 503.160923569294, 553.99010495415, 525.107923832032, 518.531674044872, 572.055899094627, 532.561325721882, 525.810701615646, 501.76504414862, 508.257090258096, 543.451928126717, 539.227146402415, 524.98799516843, 531.229054700723, 501.9443760369, 531.614113592639, 517.601561794592, 558.214224981218, 527.297096934513, 512.951699999067, 497.255816740396, 530.02510100215, 504.711727176087, 533.087467896454, 563.613313220676, 547.570111653774, 515.369739705172, 514.273647922674, 506.777488698949, 520.948689828886, 510.794026213054, 527.53762060049, 526.07562185506, 544.85171864409, 516.647050878231, 526.95288162349, 517.911666887842, 525.646802243748, 509.567218480868, 541.839583115626, 501.379657074776, 535.772713476506, 528.328703432629, 508.211195193112, 521.769235428569, 550.983630941158, 527.91425498735, 538.732488838499, 499.665543624403, 487.429519567253, 516.088067698782, 509.621214760398, 519.303236865921, 539.103019210545, 523.114580221355, 500.104316599225, 518.37784454549, 518.374112471886, 522.768909569519, 517.167841041556, 541.687826996774, 538.950335028489, 512.09671060592, 517.109702703252, 519.461370032503, 485.313452967336, 525.89856213783, 538.612761272581, 525.88080266801, 531.928161957849, 539.436765139574, 535.906019183166, 531.629824710165, 522.03405731227, 521.947199789846, 551.844884249026, 528.824008345093, 527.744477906018, 522.279452242965, 514.531698630012, 558.262527787099, 523.984251786177, 507.134065697748, 510.631120674152, 523.027871795392, 513.66930102574, 517.96960555458, 536.36396852501, 536.065903083647, 534.073292956603, 537.991093672454, 507.736781348924, 514.758733008875, 556.398751779778, 511.249879068211, 513.863055409603, 525.368375693021, 547.51800701876, 526.408467913794, 526.46942263975, 517.391109531238, 523.831176769482, 532.0052240486, 525.217824226175, 506.269238453596, 525.686430386255, 528.894464496277, 531.249332868999, 519.187798196183, 531.993120836777, 527.516972503353, 516.005877129548, 518.732549715295, 499.347907095757, 514.378323381788, 516.77465052927, 518.421147841536, 517.563211135101, 550.172054070602, 526.796400943162, 524.451277457475, 556.082503997168, 499.730408047007, 522.355895324874, 542.988466441302, 521.191801786011, 498.265637197548, 507.269992645285, 524.289951410503, 505.358965094419, 523.022164345757, 536.808090634019, 535.682885704067, 502.379923288235, 511.441168486953, 532.646304658363, 515.265040075507, 527.453273481178, 486.117194149853, 516.642183902034, 518.824387511642, 519.596814951709, 534.928256318639, 533.002114998982, 518.816300587183, 519.078751955442, 531.2053116781, 525.773022298456, 513.327230461324, 516.261408085081, 519.003681382955, 514.399825325106, 524.721893551566, 508.671478105773, 538.757058847025, 559.550646198688, 545.883903950737, 509.320208197626, 510.666774011048, 518.573418927253, 522.372586314796, 515.719123343704, 548.382498963317, 558.482138484474, 524.365620743146, 513.780913763792, 480.530720564358, 535.888881596143, 504.839554939166, 522.944486681264, 508.261691259605, 483.529811744001, 515.460108601534, 553.504670386593, 500.518402754805, 539.701600708276, 511.658171133048, 552.541316573949, 480.295680684359, 532.797036497482, 573.832885216079, 527.507986276661, 525.547911424674, 514.704532481278, 548.951971876489, 544.400848837519, 510.603287521667, 550.281570427275, 513.692191172689, 543.554851310782, 538.91874289838, 515.522749148559, 515.484643454332, 531.098714993166, 527.624646411703, 491.629579053251, 527.736025075892, 515.197010586915, 541.985285503507, 512.968230643249, 505.535607712812, 525.080111137775, 525.956218174857, 554.324490489452, 501.976319652499, 513.665984928224, 521.104680825599, 532.433438962708, 531.514900314075, 529.247641839461, 509.557973553384, 547.202823508164, 513.210951977253, 538.936205770005, 520.880727813709, 524.566490132032, 538.211693836761, 513.782642051382, 521.290116594954, 514.433134674779, 514.28434779271, 518.24337095025, 528.406885035173, 504.710405825861, 534.398116701999, 527.959640749733, 533.022886394976, 504.373108172848, 523.252395403288, 506.183182479972, 517.358784377818, 530.479968936139, 535.48765456743, 544.178203026369, 522.72854045655, 515.872075537308, 536.38168194938, 528.984990914, 552.307515455554, 527.90736241119, 534.78586069981, 505.25934962096, 514.75122118438, 516.777619688731, 521.302418479185, 526.05549214847, 482.49656906846, 527.406739197409, 525.096528215758, 543.079648316773, 510.371168700702, 515.545332236791, 510.978108733578, 526.078901762959, 519.838309690441, 511.992538049652, 517.570124194097, 515.793433592835, 538.774407332653, 526.777458646505, 544.013167799335, 522.331714532649, 515.767873482465, 525.749374343308, 509.196402838995, 510.562036638476, 508.91527066577, 512.501547944762, 521.978132646692, 541.124076706275, 537.062789883867, 525.006994013614, 520.600353725092, 524.053590565686, 502.771759507447, 490.648049689013, 549.288101274329, 482.491187865507, 491.330364265326, 531.852193871493, 540.402786889472, 516.354210734097, 530.442000324262, 514.211191454267, 498.236711451472, 502.585764428729, 491.897231183419, 495.392092969752, 527.924791393803, 520.351456395822, 524.163392492804, 537.973277270232, 520.113574554717, 504.418716037016, 515.522493890994, 539.346835854909, 544.194950927963, 499.09670249721, 505.630927926642, 519.704480574347, 502.319036352968, 523.744568459612, 555.291951788239, 542.266220218372, 526.635807056593, 532.589500654543, 543.639276010376, 548.160945092214, 534.488377285539, 520.388728010719, 520.456278009338, 556.639052352637, 506.815899519216, 521.908502436814, 501.550897742636, 526.456848267182, 521.990397762991, 519.91861331082, 501.07004583132, 527.745217759104, 529.754298239863, 552.567361307457, 529.124380528012, 517.60406522205, 490.722948305129, 533.668832993136, 524.360964436458, 552.478036506072, 510.786379516425, 521.679110737692, 501.856254404257, 538.247748869093, 532.513593499709, 514.433069330502, 544.848787617106, 507.027012657344, 518.497265949692, 550.953911094158, 525.139684247963, 523.318446619364, 507.12394904115, 538.325318191666, 505.487395668818, 536.257986003541, 551.000194492505, 525.328026358321, 510.860081478424, 547.398882137721, 526.887142564319, 520.292131615346, 516.213691922369, 534.661489944911, 517.594988109325, 533.36115736015, 522.866042755759, 515.035418107426, 515.036757457296, 508.472570221337, 505.760122190804, 516.331558078994, 526.369851282915, 546.541162716634, 506.455548845689, 519.531487533333, 521.682313295942, 497.341704767773, 518.88760868107, 484.825698570751, 538.223170318002, 529.176385627593, 536.959453210409, 528.463483504638, 527.557338455909, 533.903308402144, 522.078200821301, 529.923392928969, 524.116512587882, 502.101772582425, 524.369209845031, 535.697275650735, 515.159114643569, 540.148306515718, 512.034210501078, 517.101165440319, 517.893000641641, 561.723461592882, 516.972203896015, 487.313669795206, 504.679307837182, 491.607832033724, 526.222134248313, 502.650788012007, 498.842103463953, 527.479632199843, 528.31239855776, 503.120189221641, 552.876877365158, 497.158396726081, 517.799684230837, 532.694624218664, 524.8741270783, 518.377995121684, 521.247894004176, 552.413705746664, 521.531763934753, 542.5882145081, 491.979824872743, 534.69374451576, 498.951859224799, 506.529211173048, 500.208935713671, 502.169581065484, 504.780173052203, 532.496615022873, 529.117152946808, 520.86530361821, 528.247856712061, 519.342091133863, 512.322022214692, 519.21735254191, 504.456687055404, 516.091207251888, 528.789567937695, 522.807490732983, 552.177998391164, 518.905842948776, 513.22639208589, 517.489795515909, 498.493937965272, 519.559789587088, 542.377157423588, 527.961756338721, 544.082726101927, 537.850470332007, 504.995983655388, 519.422356971018, 555.210816524155, 522.67927695307, 517.464469632455, 508.296559134376, 498.027749963411, 512.928032918196, 519.33511844297, 522.352042844622, 503.549484599074, 515.174659481228, 547.327595380215, 532.290566914145, 559.706934900614, 570.849204157246, 519.836597324131, 494.643595932276, 522.95494157831, 530.881871684967, 516.921336969996, 506.402218244415, 525.488211395352, 517.387946043633, 521.167173015504, 504.717798296038, 541.532708071999, 498.774167534517, 525.656942430028, 524.114225426612, 505.158685323203, 494.041632717185, 542.711432142622, 513.336971738435, 529.951469379225, 527.912276930579, 531.157230959151, 558.161258760092, 544.401955994168, 541.726597158157, 517.861407292844, 531.68229919476, 512.791361093942, 502.370974800801, 519.377048757627, 536.645782941236, 553.492226866077, 533.492296078242, 518.736788918233, 522.719432236507, 535.134099708649, 504.177465473607, 523.056881333632, 551.535086104165, 517.414963040084, 529.534830015986, 519.917747953104, 509.153538797019, 533.287203075158, 519.20000604164, 529.382696082351, 541.367787866653, 509.62689776925, 521.888947082639, 524.184712070197, 490.334686321195, 515.910844449581, 539.478167923151, 510.963470701621, 539.528529502103, 486.32859344697, 517.192431242141, 558.652787915917, 516.604624206895, 550.185352452587, 524.999136961906, 488.75799150255, 547.407368288505, 505.494000914846, 517.079171356389, 492.599582680957, 522.705941531313, 525.410650268255, 492.444858206771, 525.479286280349, 495.586175601664, 541.652523296207, 489.487580255412, 492.711114436127, 517.417114434944, 520.485429968166, 517.035279579261, 571.108892283678, 499.924742015497, 531.703965841079, 519.558605742871, 505.827025411804, 490.33181308739, 529.730066138584, 529.844101310461, 525.227882780343, 521.222957967341, 526.012559310896, 500.367971665938, 516.398320966123, 535.082750933585, 489.830415978217, 502.026407938301, 526.897913370368, 528.750811911374, 522.393810430417, 519.278185405041, 502.43525913987, 554.079052167078, 521.151792275412, 530.92808939215, 526.848051509209, 506.478554885057, 528.26888702183, 527.938461443177, 548.804870669899, 494.193814575944, 558.919024990336, 539.316120914231, 479.891295253655, 528.13174054458, 517.749323426957, 542.366042222889, 533.913965516129, 526.346530685168, 527.187670247117, 506.965197511756, 516.784345362072, 548.859700187548, 496.116436525029, 491.225116869857, 555.163801403992, 509.475572473881, 517.697833733833, 498.418178637208, 531.056912971519, 559.263784357718, 515.847460394028, 542.309839901103, 544.467228111928, 514.014671000067, 546.504351701081, 504.183999088402, 500.399249834424, 502.823913350554, 532.765291839125, 520.372922552238, 542.831785092729, 522.25727033749, 535.244541170892, 530.993388276438, 526.433247220423, 533.530409379045, 530.066150575254, 501.849157672853, 508.184191842903, 540.247885469853, 512.909240791711, 522.777220312852, 532.38534547965, 542.5677505855, 513.58962224578, 507.681961541369, 498.753546248788, 515.794678840694, 523.723238174559, 527.920283327033, 542.609489542656, 548.925272147206, 514.336076741388, 510.405646595529, 506.646609878772, 512.361298138318, 540.272493929912, 496.712490896485, 526.813198015428, 537.364275648688, 524.715994910681, 530.756058372191, 524.16573432703, 513.097802659883, 520.895144011583, 520.118912220253, 523.202174459369, 495.702540472727, 522.835663056774, 531.027498869065, 522.443647590487, 541.406763346603, 510.545372799899, 535.67433669687, 532.38778882092, 533.52593736168, 519.625528626426, 539.852762683873, 546.027514866197, 534.417027955334, 523.574132940131, 520.111327029104, 539.916386571762, 512.94405046407, 523.527066966625, 507.826944077324, 523.556562840961, 534.259552407764, 548.815494930462, 523.07185353144, 498.072754118237, 524.235449199555, 538.779441322709, 480.026131529848, 522.80604233906, 542.766736278281, 530.027022937365, 535.608226550399, 516.003764707376, 531.852861738874, 511.177567366926, 521.633814901189, 516.84098858006, 539.340530266289, 555.553733891877, 519.156749755574, 536.343156199629, 548.751007323459, 543.570149764174, 532.891442078609, 541.332099450642, 518.968984746532, 526.764752536797, 536.204202744679, 522.186020454939, 523.307425510912, 544.661778664432, 494.49575988498, 509.332018441685, 517.471736525698, 488.097118342519, 523.590326707309, 538.177917738209, 540.773469207673, 540.999466244455, 539.85429338073, 527.779656766693, 506.940071935672, 491.155488147111, 508.376548409354, 504.71435111707, 539.651361932749, 513.502654537108, 556.254430427946, 543.28520398547, 523.066119144166, 482.111271016162, 501.645821294514, 552.722676948922, 543.795298034622, 541.733972417241, 524.949243510889, 517.396993875703, 535.893000720717, 516.026328632082, 516.006571186684, 535.199443144569, 518.507444139375, 506.614356049658, 529.732917608583, 530.94596360287, 535.485739327684, 506.686589574718, 519.483295529187, 495.471840766253, 487.071344853272, 550.603791311001, 535.880024231841, 527.109399646733, 524.551022378037, 495.453951679926, 500.277752723309, 529.945515022678, 528.210844199405, 516.436631777491, 508.156763727845, 536.467148500135, 542.661522701685, 565.286461644995, 541.22897579821, 510.830016835965, 519.898096894115, 519.842893892628, 512.982586425027, 525.34406638692, 526.509416046134, 521.024481290585, 534.290270008463, 535.762599530424, 556.929127339444, 550.531459543733, 477.939935737647, 514.726168767877, 541.178798597381, 508.601129050067, 498.896003842349, 509.611968588564, 514.556007791498, 525.269378277644, 504.919387133236, 499.580304876648, 526.964599749044, 483.042270575136, 551.49611067813, 521.041609985919, 528.739223951234, 548.42213394498, 523.17763294536, 519.402431711574, 559.079600785189, 509.780924461361, 552.497434589433, 512.160167723641, 532.628675391946, 518.101562234202, 519.706287168966, 504.419054998958, 516.023147681477, 528.761944495738, 499.312351471681, 532.787513121057, 548.818150651606, 512.049165517101, 522.10424027461, 459.098239550801, 532.410469622334, 522.97273983256, 505.877017207673, 546.29932454312, 533.511616319207, 527.027514478828, 513.900630632932, 539.502691140411, 544.00119431413, 519.350605297679, 525.093662934307, 531.956081075822, 530.709024298923, 546.300718725935, 504.113333041886, 492.568923898535, 529.632015605976, 521.662920241586, 540.000026832856, 526.447653567651, 514.998957913106, 500.087112135423, 520.010022539561, 511.773395644215, 539.041752147302, 550.198339078238, 522.321405830412, 528.180489810035, 539.136427514619, 523.172864622036, 536.952733066384, 492.197941368755, 543.457034012444, 539.591417719588, 525.809263672307, 500.756359297955, 530.654996933941, 526.083208475717, 533.775262561481, 519.611169573999, 537.669325381029, 537.907721026859, 514.969975403441, 504.753154467102, 528.462816069607, 529.221165568596, 528.111973480427, 540.070021463334, 516.708544448175, 525.253564013312, 495.409396840046, 544.523406980606, 523.495534802452, 535.315522199205, 503.577152248499, 528.274170059968, 509.614140843527, 515.192213653539, 503.212815100211, 547.563299716262, 525.67172551341, 522.53783212369, 486.379435056499, 529.294147286397, 531.238128990172, 492.219632327369, 487.049060315371, 540.403761844334, 553.570915351145, 520.357193061942, 536.115630331238, 519.781637451411, 498.72021822048, 511.538498269062, 550.492127190091, 535.052072958684, 519.232594788479, 514.131763614755, 531.335703696805, 536.104544875969, 498.896123386445, 527.852283417745, 538.54794889562, 510.593478747832, 513.489001692472, 502.747871676847, 490.333485598262, 526.284673750895, 497.648687507307, 551.005103648492, 501.261050650511, 520.736591303058, 531.4490472898, 533.748644138413, 516.253590944116, 540.005939873803, 509.083341255539, 490.53838760748, 524.157858897711, 529.381136891307, 528.454216110711, 504.664129744456, 533.141174753839, 546.599315531359, 535.632368840204, 531.703782543713, 544.019704834074, 525.5661222195, 512.526579681316, 525.554087570175, 520.357133972189, 524.646058094434, 550.168835064709, 568.317025127852, 486.093414955049, 537.827838128629, 532.959070775692, 563.168479668795, 517.630258288534, 544.041092465621, 527.276721520545, 508.238907742316, 532.159242172456, 501.504506146491, 517.598528987061, 523.744720567881, 494.501037038597, 522.418465829586, 501.723461000284, 540.824014886031, 519.760979163065, 530.383390188889, 538.150240876265, 487.016175678185, 548.844236841332, 494.196013125614, 530.893523483342, 522.813123864299, 531.859188996793, 551.316796635904, 491.93688018533, 492.338775336971, 505.25707628149, 497.103421871471, 504.270260293993, 520.903470919634, 543.68070314355, 531.599092760415, 530.564624648748, 507.274324103294, 538.24896286488, 532.954864232427, 558.293608036141, 513.818845413895, 531.916516734021, 533.536599682495, 547.424612916132, 517.479195720269, 506.103081677315, 534.704882987939, 514.440285579009, 524.220708834609, 511.882579237539, 524.83618984921, 525.588590074942, 538.520612206096, 510.88655506696, 537.169648073971, 517.345683072962, 523.465865970732, 557.330267527105, 527.311439072796, 495.6538650319, 543.320227624688, 530.831183243557, 525.069146997235, 534.981355231891, 522.831202776292, 530.322758929124, 514.075078099264],[341.769147490423, 348.745718074816, 337.777534122415, 343.592549697988, 346.484762296414, 342.02744828899, 346.790197725952, 341.913375820296, 342.781236582333, 346.484679830984, 343.008147493799, 348.169895970077, 345.025514926338, 348.373112876884, 347.197154931579, 342.329113335704, 346.774339935573, 342.916013479661, 341.485708146538, 345.183730130112, 339.820398380016, 341.789370132254, 339.163835914321, 346.067626488826, 342.134450643249, 347.03662976322, 345.185351248978, 343.014676264249, 342.789397993625, 344.285384365869, 343.220597842569, 340.887030113129, 343.529316496558, 343.26388557905, 342.586542091246, 342.833911964911, 345.483686793727, 344.956215576297, 346.854015134258, 347.259242994707, 345.552842074609, 340.87681181348, 343.637909954265, 340.948432686075, 344.4925040414, 342.384588465175, 345.915382457572, 342.397110539938, 338.565294515784, 340.932767296305, 345.086312004574, 343.102736725669, 345.615130453032, 342.962368815593, 341.942701252781, 345.105788446319, 339.814977087117, 346.584189319818, 342.863232905448, 343.832791557739, 342.019225010396, 342.307029240023, 351.197984153573, 348.897578158108, 344.160809473591, 344.681648992081, 346.102243752913, 346.900542003765, 346.626368402519, 339.577209517244, 345.113900812045, 343.005621379187, 343.908879397657, 343.175715351658, 343.800780557641, 344.420990545963, 343.222275406408, 340.355166909477, 340.90923179575, 342.553367184159, 343.091256667312, 342.610959836918, 341.086577146769, 348.49272754991, 342.860749431059, 344.708219071868, 341.462182695779, 345.765735710381, 344.218972448352, 345.160849183784, 342.355090814158, 348.772026352751, 342.345845764507, 342.401288283572, 340.562648211027, 344.494413729528, 341.64844508922, 343.662106829514, 337.635585690788, 348.837796400055, 346.209607126905, 345.205313253468, 341.334000986609, 339.876519606845, 343.512265801073, 343.279895602737, 346.586218566295, 343.568713074087, 342.294672108943, 341.601901609875, 339.617987464769, 343.200248045198, 341.392622000789, 342.938172946323, 341.102665524479, 344.287515427278, 347.219733730717, 349.291641628416, 345.081505879892, 342.313151157372, 343.296161474572, 340.539186391228, 344.025594059563, 339.466147228074, 342.532762158011, 347.973395966517, 347.328620958531, 338.240708027573, 343.350383727049, 345.965691501567, 347.419014656778, 341.696069604945, 338.975807586399, 344.413923319685, 343.432215954647, 335.137702260192, 342.556510481019, 340.533298453699, 343.087832728418, 350.000892896958, 344.83506600213, 346.855858449782, 346.554967733706, 339.748116779178, 344.052256111819, 343.154776457678, 347.064869766477, 347.988579192963, 347.208223352266, 343.438517820546, 344.458756281663, 343.455176895857, 343.133827256191, 344.015519529983, 344.724719970662, 347.225072379988, 342.218373173961, 347.611623140003, 345.281859483333, 340.124549829035, 348.734095800526, 342.921856873126, 347.395690773065, 347.144404873964, 341.505821821097, 347.255061155438, 346.469916381341, 345.6969157228, 342.748355775274, 340.349199192871, 340.403637188688, 340.84266620823, 340.426046010898, 346.547375914152, 340.012165524915, 339.468260050699, 343.086556334894, 342.98648283149, 342.899235031686, 340.483551457713, 340.582517468539, 341.921722519183, 343.998025439518, 348.395763201638, 343.736229187549, 344.566884982892, 346.19582166832, 345.601082664424, 338.365923615477, 341.312799544251, 348.011569536542, 347.14042881923, 346.75210607298, 343.093236728869, 342.330368796672, 345.537419815921, 345.85442161407, 341.26013600441, 342.181276983776, 342.410012779915, 345.707804002937, 341.203278274788, 342.04312456788, 345.334462711013, 342.10480852138, 341.89316633131, 342.879337361106, 345.689865783558, 344.204122526201, 339.656859852911, 346.124150328895, 340.953799835286, 341.905667076313, 352.437984806631, 344.775338045024, 347.096289579152, 345.044264519258, 342.311104728889, 344.357986057535, 344.2412105896, 337.447051891273, 343.818776487511, 340.434653693802, 347.532465063396, 341.135751053406, 345.874742642518, 342.695592039606, 345.884489950469, 341.99233197093, 344.294776849604, 342.077752713204, 344.664273554685, 342.007216069767, 350.372438942992, 340.606155309982, 343.693925082996, 346.64951573736, 342.537131933734, 346.589553910017, 341.995675718795, 342.424970250863, 343.481719452924, 341.641311271873, 345.182047897267, 341.566343386962, 340.477721697537, 341.894929935787, 341.07854254763, 345.052260775199, 339.141814104152, 346.159903875161, 340.618346935703, 349.45629417187, 340.757197224836, 346.323482716757, 337.847760112974, 339.999395806664, 340.239172786315, 340.237560305091, 345.602954964798, 350.104646819428, 339.346882887238, 349.506903407543, 341.814381952755, 344.334968841111, 346.218970460681, 344.644175491262, 347.455759781705, 349.131207351809, 343.602577912945, 345.755759448699, 340.656221096783, 346.116339957736, 345.366582045402, 344.997756988992, 349.734878027646, 347.274424502048, 346.036845353174, 339.973676293435, 346.936401490351, 341.040136810493, 345.442559718099, 347.207329352466, 346.645462309874, 339.503903308826, 343.676742218237, 344.530754890621, 342.159343791215, 340.367482817751, 341.382071195509, 347.074321813815, 345.91562012153, 345.746407612557, 342.915278123625, 339.920333167318, 344.524792059875, 338.336507952989, 345.788343870756, 350.272513697433, 338.110417692751, 345.226884341127, 344.756451342815, 346.422883108106, 346.558207028553, 341.154163451322, 349.25679067782, 346.103594069389, 347.011374988415, 342.545889265704, 344.252483245659, 339.911779341409, 350.629186589596, 341.800820205335, 344.398893675008, 349.395746004691, 347.19908226864, 341.903444136467, 345.320203895149, 346.763772057533, 349.991672117292, 345.693880608071, 344.288277502957, 346.044927848593, 344.111991422794, 346.32740639322, 339.944791593824, 339.466377986211, 343.386176485801, 345.623362173536, 343.352138247822, 339.083562489864, 348.192122065636, 348.208787797143, 344.014689382785, 343.765501133496, 341.891437431207, 338.987372277483, 340.355302919077, 339.338812747826, 341.206441902355, 339.445995663476, 346.634683338404, 343.925180156472, 335.698517251459, 345.381672256339, 343.633526195996, 343.002867389893, 343.161982846783, 341.330650257036, 344.731943434079, 343.612946365109, 348.575579916422, 343.279875281031, 343.731392158635, 344.506960708274, 350.215240772152, 345.243827438433, 342.613652165968, 340.897229518698, 339.610694460023, 339.508047023594, 344.916302531589, 342.920339339543, 348.614176953464, 341.325129322094, 343.815837864558, 347.700530255938, 347.521844113943, 346.714214166597, 341.663596015443, 341.324985116461, 346.321169075331, 347.792471372383, 344.081977357564, 343.996160248127, 345.567090197795, 341.358029257437, 340.038295162096, 343.598744888666, 346.315090621773, 344.442284758736, 346.113508328131, 340.059270896551, 340.786258117633, 339.260197818722, 345.761350219443, 344.00644145249, 346.741373253359, 334.316567136577, 343.301308736572, 341.309352582704, 341.928803652038, 339.500855494912, 343.127518534525, 340.544046183194, 346.895280153173, 340.944440054941, 343.165995269026, 342.685775247712, 339.3076044043, 343.586782327371, 345.999807781073, 347.73794237906, 349.874222354355, 341.436794360291, 347.906631163349, 342.847772996859, 342.372785503539, 353.245209353382, 346.844162084485, 343.655865495586, 341.849740258011, 342.187414598643, 346.652605933412, 346.069762309659, 343.589559400273, 347.898932903569, 340.436861292932, 334.363326354254, 351.751621744216, 344.692505912973, 343.507417208098, 346.327773607077, 348.7232923708, 345.405017240705, 346.800635300687, 344.663323403698, 342.705086900832, 342.329119993691, 342.220744162103, 345.453815689725, 347.060803496434, 344.626277485539, 345.650264031284, 348.063740599237, 341.553636557884, 345.750469263789, 340.791875355251, 341.245159027957, 347.326868175548, 340.262711510248, 341.831696540929, 345.203465795554, 345.453556806312, 341.752182977576, 344.404517016992, 344.305637237166, 340.517942962815, 346.723546597672, 339.695661722562, 344.25608235595, 350.428587785828, 347.204354259312, 341.989437279602, 346.705523174789, 344.819262623818, 341.367837711027, 342.995457949399, 343.179164614159, 348.751609566974, 347.456098410817, 345.551515342501, 341.037564596113, 345.2494275428, 342.744580344208, 336.513505959898, 346.403715079294, 347.56994899522, 342.514490438968, 347.360134083164, 346.794414085794, 341.524488491242, 342.683392668594, 340.625568960805, 343.568630669875, 343.374702134135, 343.750512209815, 342.127794018858, 339.989772098242, 342.684594704436, 341.933026391008, 345.483681949848, 341.230201817044, 342.312080886527, 341.380888098149, 344.901332806286, 348.134903986849, 339.436819974705, 342.802533853571, 350.598620260704, 342.931698884996, 348.266654490872, 341.617255399647, 344.999891269547, 344.237811312958, 337.181557246249, 346.325120687393, 346.291079727508, 345.505106158647, 345.588842229983, 341.030055115109, 346.29281931876, 341.692817349077, 340.602875296083, 344.675499862659, 341.822662900694, 339.91687381028, 344.176344339461, 345.005367815381, 343.715777355588, 339.824360127366, 348.775688527979, 348.357802878182, 346.323162997046, 344.124347291407, 343.745514315787, 350.121556145234, 343.493895863535, 342.905628510345, 345.79409903942, 342.350889079692, 343.638799452473, 341.325122938607, 345.113178588419, 344.1295970041, 343.251273265589, 345.19891272043, 346.427146981296, 345.022191816686, 340.069443959979, 342.139776538812, 339.701609050101, 343.790952225336, 344.491373311339, 342.33933474059, 345.606275220246, 345.000663224719, 343.19041572547, 343.074511694082, 345.405319046314, 336.424218291375, 342.913860112724, 348.217654894666, 345.487552235428, 345.08906565753, 341.248894340255, 343.801317306257, 346.389785883328, 344.503255642423, 344.960414663005, 342.35165322467, 341.412002274882, 342.88997501106, 342.927421073351, 348.913323131516, 343.346765312834, 340.083926111888, 346.413610621557, 345.979913978392, 343.03701698171, 347.808562912528, 342.100029563708, 346.735925347635, 345.390117023249, 342.505334962417, 342.145192038341, 342.833708431626, 339.782890514088, 345.450629512918, 344.851007763521, 342.689401072109, 336.226467446604, 345.007449150671, 344.976868275832, 345.886644234258, 346.09806242561, 345.422482533985, 344.436792308978, 349.574901473356, 345.677645674881, 344.129520265422, 343.835747143344, 343.309001925917, 341.32290980112, 348.300206176787, 344.891660143611, 342.262136142751, 343.501622625153, 343.462628313894, 341.539937482234, 339.789561207043, 345.070915272341, 343.071070348169, 343.475841653823, 345.994336794038, 338.878207086121, 345.87121706567, 345.198320150583, 338.644278688022, 347.212672880304, 343.735386760112, 339.704672324039, 344.846573656517, 347.209370613437, 342.403185229503, 341.135483695367, 347.133713683755, 341.659092631998, 344.808521442388, 343.825420919805, 340.862225240174, 348.112978423047, 340.66972610001, 343.418620058424, 335.983869267828, 339.558809169592, 345.696132492671, 340.210453594723, 345.062329874425, 337.447956023929, 339.203632518535, 343.455688257331, 339.514532053938, 341.356675209247, 342.68573834448, 343.647767970336, 343.531470820496, 347.515466495645, 346.870278687881, 344.783456967221, 342.740906286003, 346.72856082617, 344.710011450549, 347.058886532206, 338.51792736381, 341.538433546346, 341.636195872237, 332.701600005602, 343.389338743593, 343.946249305656, 349.053171455246, 349.959013853762, 337.385326464182, 345.075584035428, 343.288395657765, 343.604047542906, 339.195201729695, 343.176757175344, 346.138973248906, 345.06192912686, 348.59523658874, 347.77566072435, 339.445035290812, 342.213848640622, 344.052319846744, 346.679518379476, 346.424849498458, 342.041322664507, 347.168423993784, 340.520805632253, 345.431555480314, 342.421271609824, 335.289195792233, 340.62821544428, 342.579837258166, 342.903518844199, 337.516029889004, 340.267403109726, 346.224246723812, 341.450005447363, 348.539237242877, 343.812072012855, 347.601336270225, 344.103779466082, 342.18702986825, 343.380060128206, 346.618570717832, 341.989822128641, 336.175949261847, 348.085133358024, 343.824431817437, 346.465476372685, 346.223799204376, 348.223415690259, 342.849636083037, 347.376071898918, 348.100351529563, 338.462637400647, 341.723421948987, 348.146891422897, 342.738967917813, 343.741182276418, 345.544181441301, 348.359494154126, 347.89490872738, 343.662452025449, 344.708791406716, 342.078771594559, 345.729706756507, 344.592410437465, 343.840161183423, 341.796342525916, 342.950145039888, 339.290948631835, 343.851592113264, 343.684790063954, 345.353591439066, 349.376325383016, 347.002542018344, 343.031468043934, 342.985381436543, 345.20822879959, 346.376471508967, 344.000791439868, 347.549340695678, 347.050120049831, 343.613378694744, 348.619128298078, 342.186296091166, 340.944791017927, 346.776004955113, 346.388827800989, 343.685213397806, 345.342479380411, 342.186722161726, 343.902088188257, 345.917239195568, 348.996988992004, 342.206840296312, 343.824532876432, 343.186564042459, 344.452914129589, 348.03303555794, 344.907653242696, 347.460468052637, 345.057540134638, 346.09744588294, 347.007903182403, 345.063306152285, 346.896929372868, 347.095112811684, 347.379689144872, 340.514707905344, 345.316130999749, 342.839925639922, 345.557707837837, 342.653644397722, 340.276815355295, 343.286349724592, 348.822263922855, 342.378369501802, 341.412798059973, 345.083495639601, 343.126193533714, 343.533356676183, 343.343964402808, 341.929999930798, 344.848864960871, 345.119036124261, 343.89830989503, 349.050239681975, 339.765282348601, 347.137769319089, 343.817419579951, 339.285167003755, 341.63429662455, 342.472396249911, 340.645630406958, 347.369159920889, 341.131250275029, 340.687506811356, 343.385813621905, 346.116129263251, 347.705799027985, 342.470609880537, 341.789697119878, 345.934954339955, 344.701843658628, 343.424169468165, 346.625208473775, 342.397276231294, 349.521401980933, 349.384181096025, 344.271254708166, 345.630676686036, 341.582478186465, 346.410006247404, 346.052965337822, 339.413117252346, 341.808376927307, 349.418514923625, 345.481179743728, 339.29426570306, 345.869490941686, 345.296933413313, 345.402323472922, 348.076130324364, 342.695038484516, 348.347646337416, 344.903789728013, 342.2066521502, 340.904895918063, 346.988097343094, 343.851795551478, 341.490645235906, 342.350566501, 347.042319315619, 337.566415201188, 344.958437922147, 347.809474072591, 345.305375449089, 345.32648820783, 341.500075898836, 345.452877221169, 343.187666687906, 341.840833797006, 342.99943672937, 340.437224265181, 347.584640075746, 346.438651316639, 344.097863497507, 344.334257209372, 347.134377096497, 341.585575053945, 346.41384580638, 341.795104718744, 343.741767296987, 342.359540956189, 344.539999911384, 344.400241578941, 344.869979604252, 344.0699231666, 344.481022460857, 346.899247963734, 347.761369016863, 341.959008269686, 341.819592160672, 347.074663412407, 343.954723907048, 342.743650625943, 344.329709898837, 346.394361958014, 340.023226988492, 344.373991786177, 341.036015710892, 342.705193192087, 344.871242408253, 343.921007502529, 345.594598315342, 341.839119843019, 346.907595109682, 339.37277212838, 344.334461743361, 340.990025459285, 343.611905731495, 342.300730755306, 345.392685236792, 345.461857659217, 340.784490963171, 343.802319335061, 342.646073191016, 347.080013616235, 346.420547786189, 335.398241902602, 343.169079573914, 340.584096611456, 340.909283571041, 340.039441612511, 344.06610859001, 343.488262196771, 349.528128434586, 344.696610885659, 341.425859697168, 347.540782687237, 345.707805279913, 343.369412009291, 345.553467611581, 344.002173407792, 336.795678967124, 343.925111604223, 343.759362302134, 343.991949212851, 341.670945895807, 342.411757024782, 344.516643576478, 345.917517378871, 347.928603042565, 346.161257651359, 348.046387962227, 341.109134469381, 338.96178278602, 343.208310535242, 340.603608053671, 344.043399594435, 344.37673612184, 349.276989345806, 340.966897832528, 345.78634935694, 344.92148262812, 345.662300416684, 345.908223315235, 347.527545390553, 341.750154303827, 343.706700820232, 342.886593876525, 345.863739898509, 343.425586663717, 345.598468268583, 351.766186668938, 338.307206912597, 343.544198527614, 341.716021171371, 342.80106220519, 346.907424497249, 347.224731396331, 342.258076870548, 347.847560353059, 347.450412119725, 348.815293001984, 341.554459621391, 344.252764222332, 349.073202684819, 345.230618181063, 341.207064718386, 346.928281666055, 343.596276845084, 340.727879192349, 343.603164420176, 350.634088200564, 343.35499431718, 349.372613217724, 347.83769439941, 339.959079740271, 349.321234885952, 338.839300005333, 351.282740481517, 342.754749637316, 346.245530775677, 346.803300954737, 345.108721577264, 348.258358946767, 346.477115957694, 347.669735312885, 343.045534820071, 349.096228343878, 346.020229865253, 341.875553163929, 343.353536924808, 345.136631063961, 341.129664467565, 347.726842448688, 343.366859097266, 347.737317135745, 343.796150905961, 342.250916951661, 342.357615081152, 347.043718798658, 350.056519941806, 338.338749807407, 344.874875422983, 337.564164392551, 343.594927656721, 341.832327288842, 351.767078225935, 343.298446793659, 341.104881022077, 345.629202588531, 343.582874756278, 343.752573165462, 340.167949640423, 343.973872646867, 341.380971086242, 338.704082176677, 349.068524505938, 342.794682891406, 343.312489170821, 341.682770338014, 341.878430133969, 346.085116051217, 347.54139182715, 350.496934325557, 350.144875568104, 349.438811254419, 343.305630364635, 342.715388715172, 342.299032114981, 348.22349014908, 344.961738718821, 347.538446835005, 343.771567528917, 340.867267193965, 344.630393791321, 342.511744615342, 343.044147138595, 343.123060981801, 343.035484379185, 345.553222435786, 346.013816945327, 343.931715225797, 341.503562756277, 340.940549364486, 345.188909409727, 346.123905190022, 337.343294548897, 347.843668669655, 349.482681406164, 342.76226528983, 344.250592937608, 348.629494460777, 347.728415243572, 346.673931787104, 345.115782674419, 345.247848972893, 340.695147179392, 339.774062365042, 342.477930126135, 343.239361537173, 340.422853196542, 344.781071079807, 342.818888463585, 342.538444311835, 341.900671728805, 335.265737952915, 345.893410057009, 343.013548360147, 344.296508408206, 344.110968398458, 342.033999948098, 344.570746882164, 344.645447517871, 342.006382417034, 347.546939262997, 339.120286138065, 347.593192490219, 343.303342908556, 349.118736050768, 347.76542687065, 346.098027974092, 340.419092273438, 338.945477933086, 344.770718580399, 345.725163753952, 342.734163490105, 347.111909494421, 343.77320460739, 338.485394242013, 340.825288848987, 345.596322450668, 340.976062586043, 344.8009510138, 342.38578239103, 344.904702087241, 344.489529832295, 345.500069261247, 345.007787477011, 342.677943503051, 343.074855333466, 338.76817232759, 343.112001116002, 339.33834401777, 343.20438046722, 344.229999897719, 340.274250894754, 344.810109938082, 342.402733666115, 345.177595708291, 342.4449585104, 346.629002929305, 341.026186079957, 343.19887733836, 344.060585668289, 343.848734151787, 341.541711517277, 353.138246019437, 343.789616059262, 340.329213744085, 342.709788568643, 342.769167821121, 344.207009385596, 336.91952104908, 343.296234141684, 346.333531675667, 343.288618639896, 344.063447465952, 344.796810906375, 345.203099203823, 346.023230671, 340.648475111416, 344.35084837843, 341.756588479883, 342.442085576979, 340.42105663855, 343.553381799168, 344.514061829075, 340.652506155053, 343.206580266993, 341.238442225906, 340.673807723501, 342.079253415987, 341.964866499179, 344.362579258035, 342.89020208515, 345.04702413279, 341.937310514091, 343.430868760707, 343.482304348177, 348.441273815799, 345.014349881497, 339.809593841756, 342.737841817097, 342.591841039149, 338.856549460229, 342.05673956149, 342.529429489308, 341.979214445468, 345.358190097561, 343.201952314782, 343.002613437191, 345.825458391735, 338.615635385653, 344.354496943711, 344.316053130848, 345.681790004065, 344.668804055283, 340.691424376436, 342.109710205731, 346.107499376108, 345.191062328315, 343.35847383212, 341.502349345402, 341.232302664169, 341.089952502617, 341.368803921492, 342.583479153856, 343.007653956175, 346.212282073938, 342.135314985529, 343.29163173718, 341.582085199854, 344.75814577901, 340.953414116025, 348.508579405419, 351.387507611515, 345.296455243313, 342.853960990424, 344.305230708384, 346.777884135221, 344.901252704428, 347.096602193332, 345.150927946627, 340.036715844873, 348.127751299362, 343.855015122169, 343.277873882352, 342.6077215826, 343.310381546, 341.591563321371, 342.13010499606, 342.340541687959, 345.349051326607, 340.03674733928, 344.229221667054, 344.404844939906, 342.918525315921, 342.602291056304, 345.656473826713, 341.695704675821, 342.495643634271, 343.187392845725, 335.53085229859, 344.756973143267, 347.722133675069, 347.096316080237, 344.773724063249, 343.844157450914, 345.238370063329, 345.926885707466, 346.712301211672, 340.494998396466, 343.191462477109, 343.388786174361, 343.809450795662, 343.97851611621, 344.90183655533, 346.737459486482, 343.210901260235, 341.619128917235, 346.385785815876, 342.965250950287, 347.806133941853, 351.204465132095, 344.028691230391, 353.85312842735, 346.422008427012, 340.090893862777, 347.913733860879, 339.334405916283, 341.941311474374, 344.22368512979, 344.671714208209, 344.488962037282, 340.314398587919, 340.213881352094, 342.170436365808, 344.395111274853, 344.699642745323, 348.499508424839, 344.568549775728, 347.220049771957, 348.46246208198, 347.768326675578, 345.156213679667, 342.698220094458, 342.534099788721, 345.053562531844, 340.693503131864, 341.079646547863, 337.133103150578, 343.471183952399, 339.804650783145, 340.665820990855, 345.736186081467, 342.343490535632, 343.911169910138, 344.01143044716, 343.421504465979, 341.943765254032, 347.82815049898, 343.187413264579, 345.574503417875, 342.192604593328, 341.806717878087, 347.252101378913, 342.723525771271, 350.792271869262, 340.652762625139, 341.753805127034, 346.740038798612, 345.321265359679, 337.991735754395, 346.392881081909, 344.297189683206, 343.281842018712, 344.467891618818, 346.680607049854, 346.879171510213, 346.772482693143, 346.117395575893, 344.575788229545, 348.517248377885, 339.99388061395, 340.938881963002, 343.25998214647, 343.052990011341, 342.021888678005, 344.639276450913, 349.848867168982, 340.179649740237, 348.277484497936, 351.109921597666, 344.434382557761, 344.028961230933, 345.788741716476, 339.666208034038, 339.54369147133, 347.965971235452, 346.958004828514, 340.765149978765, 338.912556182157, 346.109142043597, 344.805518408088, 342.920406265018, 343.545694864725, 343.891776086103, 344.9520975816, 343.819766432594, 342.657088842281, 340.130884758369, 340.422049639302, 345.102764012002, 343.190886785949, 346.26275830707, 340.827951878441, 342.844181870609, 345.043764623114, 342.418215389221, 343.270910472766, 336.580970730571, 344.138057572215, 342.630266769487, 341.243120252337, 339.459952833921, 338.523184756342, 339.173418435678, 347.415180200553, 341.387945013009, 345.465418765813, 344.367372807089, 345.210785526123, 344.517475814401, 343.251211513115, 347.371758486977, 342.494279315419, 347.702983691928, 339.406112584262, 348.714118967651, 349.029222078575, 343.964639366717, 341.58733608069, 348.104139925566, 348.36580833705, 341.956895912679, 350.299085651201, 340.137368615848, 340.04565195621, 343.629713263059, 344.809432371269, 341.962331185608, 342.609271333623, 343.070793510755, 347.393322604887, 343.377632537433, 342.109989213039, 343.608585594113, 344.228063326727, 345.02782412056, 341.818007369226, 340.786269286649, 343.645192530603, 342.178025977784, 343.609399240312, 339.47245898346, 338.775859177452, 340.736933330754, 351.907614829307, 344.528227847581, 347.160203932968, 346.714485177844, 344.644450703418, 346.575296800448, 347.906773684953, 344.776035455366, 346.566282135184, 341.214844513812, 344.69228438235, 342.949185621195, 347.50931299346, 341.654540262045, 341.595352609101, 345.986763102806, 344.44904601897, 340.542014832943, 343.780445326836, 350.864145852931, 344.063379625374, 344.116369726961, 345.343451200796, 342.121007917134, 344.704098044207, 343.181392025959, 340.717769320579, 347.062625151432, 340.958366624212, 345.672702181516, 343.944289691733, 347.930399231655, 346.429647017152, 343.008688935469, 345.834274329316, 344.964049995897, 350.467902136923, 344.107106180663, 345.478413151575, 344.877423327822, 345.991593739028, 343.305136574515, 345.639953600954, 342.259391900034, 336.882574996006, 337.197001001572, 344.675254616525, 341.302462087892, 349.88641807157, 348.6450863478, 340.926581489279, 348.369972855942, 344.07479070321, 343.050727143948, 346.587028884377, 342.386063419108, 347.883065131528, 338.596598940132, 342.128444080502, 341.399892030478, 344.534639913192, 343.347595158065, 345.472529869367, 342.512457211907, 339.106818049227, 342.102008885821, 346.297526762585, 345.099302061474, 345.787804610987, 339.817971374299, 344.25896391697, 347.746835003649, 342.58820403073, 347.049171966967, 342.499810409208, 342.467571412743, 342.609147987877, 345.009403907966, 348.361501202601, 340.384356270873, 340.77619485004, 336.688136260933, 343.183169789089, 339.31922988934, 345.886962357481, 346.087339149825, 342.417733107586, 343.823582485787, 350.790243516224, 344.008641764252, 338.922088414687, 338.516905789425, 344.135415988001, 347.399307970538, 346.965715681101, 348.25220264577, 344.654889212119, 340.853318677773, 346.655743347361, 337.466447092165, 342.993521391607, 341.526336810441, 347.582195506046, 345.967871869239, 342.226107365362, 344.641750163096, 349.516881207585, 346.259402834635, 342.079358312521, 348.336914920608, 346.822021759365, 349.662941799925, 347.50953945742, 344.739062109973, 342.498926549071, 343.161409898552, 343.81969499014, 343.940772441615, 347.356572609726, 344.359339438241, 343.179539141379, 341.786870587945, 345.279917454918, 342.453312592635, 342.350865954413, 345.178160304868, 344.867985249647, 342.974720287958, 341.687104862376, 340.345957865023, 342.800888522281, 346.585540406809, 337.748657398637, 348.367913152039, 344.462765400904, 337.762096167597, 345.060246173353, 345.36746861324, 343.55069394154, 348.449056681631, 340.458728274733, 346.652722284844, 345.146606935296, 341.87877389671, 343.323633301751, 338.576377526818, 343.477647234462, 344.798750983691, 342.93787122824, 349.756137712447, 341.25442247432, 339.934438557028, 342.284142746791, 342.944375495085, 347.458714486843, 343.608033706355, 345.22079500934, 344.825488089512, 348.303253528351, 346.202241191724, 346.920078383428, 345.609732604906, 346.319161136839, 343.268853006338, 347.012457847915, 345.995425215584, 343.925865995668, 339.185043763082, 344.811284255046, 340.698778426851, 342.196261277762, 347.155611656638, 340.967881985858, 344.587932195539, 339.279475950431, 343.457630146608, 341.441338653063, 344.225637558834, 343.04903942974, 343.426195911802, 344.24100589416, 341.570859973287, 339.919201783354, 339.931156217085, 342.405340496455, 345.177956205441, 340.600929355671, 335.556924043471, 339.991930048208, 342.37157741901, 348.490354970573, 343.747009525769, 339.006121273642, 344.487207967503, 344.13500388369, 348.347126366593, 343.706611382179, 339.591719128721, 341.628024761837, 342.417475549178, 341.776964554057, 342.445659709766, 345.375090328962, 343.393069861106, 345.868324838412, 345.859063977448, 349.207758697851, 345.63203562251, 343.242415054332, 339.411816035131, 345.628756686686, 344.457647297788, 345.981354704568, 342.949494398885, 343.615703886491, 348.567522515974, 338.266372523207, 343.349725490792, 347.305042927226, 340.552461932292, 343.600192799491, 342.319591504601, 349.411418951488, 341.740633238137, 340.784895785796, 347.434108892253, 348.282534466322, 348.750711315618, 336.09661775695, 342.956200181276, 345.624371751055, 347.558298374487, 343.992765181475, 346.976019726957, 344.415334376705, 345.957355187587, 345.624528207133, 347.53197746587, 343.165476561487, 344.017426767872, 341.656540278614, 343.870358700525, 340.29975987452, 349.343705929756, 343.371590335868, 342.676661498378, 344.656213004546, 342.123094262863, 342.896854105338, 344.468608106078, 342.394526348085, 342.885838929706, 344.01256617971, 350.752959657749, 338.115672180503, 340.521307772881, 345.212328653691, 344.280988636831, 344.172696402469, 344.772492969445, 343.242367799822, 345.803059037993, 346.588142912361, 341.577870204832, 340.837820191594, 348.066231637521, 344.366225740651, 344.806549927393, 345.725141046412, 345.454675578816, 345.016271091162, 346.857374065075, 343.373128226408, 338.038859844465, 346.58763671117, 342.519771194789, 342.490260705867, 343.414699861565, 348.768384281668, 342.570412066576, 341.206725199587, 346.630627488345, 351.211818565744, 344.034260749552, 334.612177736403, 342.832908264062, 342.092755169911, 338.847957425117, 344.24378913197, 344.236992019723, 348.166872187498, 342.324259995187, 346.866832756902, 340.770590062926, 343.62520763394, 341.646595742428, 344.693601594403, 345.774819900902, 347.983073463365, 344.148191423694, 342.266313261337, 341.219283073931, 339.912149439188, 343.97418698005, 348.402204259144, 341.800068362401, 341.977055164127, 344.713551754144, 339.603795964859, 348.051796021838, 345.024544167386, 339.665123756035, 343.064554744499, 342.243706455036, 346.383190334445, 339.696572700942, 341.98621725677, 349.833468389476, 344.230887016337, 352.180517551185, 341.455715387816, 339.507273305014, 340.752631552615, 342.628201618481, 341.605463230193, 346.078252509806, 346.474402813721, 342.949272033362, 337.576679697279, 345.526628951682, 340.334723309281, 342.788832317218, 340.138699923732, 340.443270495453, 347.339954609864, 347.428059005887, 342.04714510358, 343.12281787138, 346.272343106111, 338.35840100572, 344.735387330152, 344.604308950933, 341.91480097761, 345.514413797795, 343.404542015182, 340.181410988118, 347.102321855326, 345.531368319181, 346.252816412009, 343.721420943263, 345.286789322673, 346.124678300535, 343.428450993473, 345.696889647302, 340.997857093354, 345.048317648625, 348.279739038628, 341.618854378988, 339.919143227643, 346.291309319545, 340.051757257731, 342.552375273557, 344.149435316697, 348.653323781867, 347.013575702352, 343.049858393683, 342.44127478806, 344.11485926113, 344.654118787581, 344.517846870736, 345.430265111397, 340.252597028745, 345.714288855485, 340.11708728809, 345.142049692827, 349.084916850546, 340.880581023863, 344.170303761935, 344.408420483828, 348.903768076492, 337.633899379705, 347.314474729268, 344.025275218787, 346.821843251322, 344.694237286147, 340.624596005502, 340.903682443513, 343.413953978706, 345.236652991221, 346.01571338139, 344.234919605633, 344.479355473493, 339.439237474012, 343.158289265245, 339.636987091113, 344.297853337786, 345.618422699252, 341.067670451491, 347.735240158574, 340.602202174077, 339.057440672272, 346.129408362581, 350.141476391896, 347.922574085416, 344.116868299517, 346.752884250904, 342.48239519472, 343.69081934174, 342.803766637507, 342.272601422083, 347.16673789147, 338.792580516368, 341.650368062825, 340.140756884462, 342.970131949669, 343.567255835362, 351.159618897934, 345.089438468191, 344.683720720054, 343.352422869093, 345.839464128002, 344.778269179793, 342.897140508358, 346.663604582511, 342.945772181036, 337.542005002896, 349.903486355472, 344.742254507716, 344.690827667177, 345.861465088229, 344.219745926176, 342.993927918911, 345.965829463456, 346.894873082191, 346.818844485269, 339.565548952372, 343.63314262479, 345.882938848422, 341.787937313123, 342.032564072662, 343.938263363222, 343.50903631532, 344.614742805859, 338.505026396342, 350.533486716638, 338.441082962574, 340.921447977366, 340.068448620276, 340.252820877382, 341.981787966467, 345.888806108705, 346.749104003173, 341.530061878096, 345.042211453051, 350.252887328234, 342.203621910093, 339.785785952001, 345.402872478296, 344.793045617033, 345.00101677558, 340.590528618076, 345.188494735978, 345.081086740668, 345.298805644787, 341.685797303418, 341.982872933435, 338.558983820406, 345.537304974301, 339.450591694284, 342.169500301245, 349.025383296362, 350.52795604103, 345.911102301861, 345.770442192765, 349.316721803091, 347.459943229696, 345.369493607441, 341.878565178094, 345.744010256069, 338.156787455366, 345.325088979246, 345.312192999984, 345.283461688876, 343.161711417087, 344.92442388631, 345.341768092675, 340.702996313635, 347.545232830517, 343.34197646503, 345.840164571574, 346.221251474342, 340.38254128419, 344.133991485687, 349.086988690548, 344.683839230009, 342.201102118429, 346.371571838947, 341.031882525527, 346.579263062278, 341.908976527145, 348.275768091603, 348.636636519493, 348.229313374404, 343.898321893432, 342.651427659687, 341.860681220202, 345.498442200849, 339.654651799991, 344.116570708096, 348.972286464171, 339.869850435328, 350.371156260559, 341.150961389866, 344.220348547332, 343.390736475092, 341.843971058799, 342.325991499807, 342.532939695623, 344.625485293401, 344.792143328824, 346.374617950879, 343.444944141462, 338.353577700604, 347.13754044495, 345.068048199526, 343.280896889275, 345.400167991493, 346.604468940866, 339.821619090257, 340.761413916218, 346.774581344935, 343.087162949729, 340.115255848084, 347.28911853211, 341.519369410517, 342.365127223289, 341.478739062733, 346.925792588948, 345.091503758477, 346.580240451857, 344.843122054733, 346.820395664965, 345.315724635368, 341.054228253309, 344.690498029994, 340.847478283757, 345.736605773083, 342.804245614611, 341.444958428422, 338.738495133448, 341.790573099126, 348.460557090239, 339.143514172296, 343.767868913597, 344.424580558035, 347.628933557738, 345.290233990853, 345.481440124413, 346.050432614485, 346.392618569233, 342.658940235274, 344.559488065966, 341.706440221156, 343.67259844278, 340.081442094919, 346.525995616222, 340.527048581457, 347.017356819453, 347.306846051428, 340.961447890529, 342.080053323287, 344.810290040054, 344.70108379152, 347.43254911696, 339.135844032174, 343.626817585466, 345.233031963555, 340.122117042533, 344.745757034524, 344.670941545717, 342.636135651922, 342.246644727107, 338.212504484473, 342.121928243878, 342.028565872766, 344.806337330614, 346.428876479392, 340.397228518065, 346.01490549252, 349.108508351481, 341.325233255707, 342.548113177801, 344.654581323715, 341.355821883002, 348.347130648515, 347.747849194727, 342.442465591262, 345.707503887601, 342.400008683439, 345.14347775658, 344.041082487111, 340.407566015503, 343.387328735773, 340.373424670506, 340.543454368215, 344.621759803652, 343.169276550338, 345.137709814586, 350.644894902116, 344.402425143251, 344.894262130315, 344.877992137476, 343.606163370754, 342.644890861467, 344.943114073236, 349.851199162673, 340.119623335778, 344.107505053824, 344.135043723986, 343.110539096178, 337.701783253126, 347.167567990178, 349.45970687289, 343.749096185665, 347.549411604066, 348.197753721239, 349.795691082418, 346.387803419677, 344.962842196837, 342.131130150202, 345.877233017362, 344.032271885717, 347.109393809728, 347.45175367572, 351.512876682565, 340.05840020378, 347.243457211112, 346.359619237354, 343.975645909882, 342.18761948783, 342.244590014812, 341.235538573009, 342.194146903974, 343.36230303919, 348.376258430717, 346.140369650568, 346.25625988443, 345.586609652909, 338.930067065331, 345.456761000522, 340.372148404866, 341.562775248166, 344.413079684419, 341.754920841059, 338.076248478838, 339.637655134025, 339.10830509291, 340.236856336497, 343.647492913482, 339.921915556839, 343.448401616868, 346.163770569348, 339.952799875326, 344.724692983459, 346.090246134881, 341.979871502449, 344.74914427253, 344.845852472209, 343.240360089891, 347.238607156584, 345.68548375055, 345.743158846743, 342.98948652392, 344.036430276956, 343.116981092125, 346.789501070493, 346.524354874113, 345.224079051266, 348.225204988346, 339.366861265197, 350.872617292177, 340.270762319131, 347.589052890601, 343.161363704963, 342.083854557917, 340.318055409101, 342.707556695568, 340.411052599393, 342.596418964331, 346.247656188977, 343.15150362305, 341.636714011088, 341.742634196955, 339.341212242851, 347.347906477623, 341.497124509094, 343.342982539852, 344.421536307103, 345.778896287189, 342.654990210249, 346.30424243548, 346.213429319337, 336.269021956675, 342.381759898893, 344.363557347065, 346.220804986399, 344.127206220728, 340.917107770885, 343.698062342293, 342.545687018637, 344.61107446334, 339.934559426393, 347.231793265359, 345.379712303939, 345.63374215628, 343.451126919819, 348.309125691856, 340.861269677195, 345.741035272799, 348.041451594083, 345.672972604383, 337.417418759845, 344.602414915655, 342.25241627966, 349.355829707286, 345.795236309425, 343.585098105174, 338.918503249384, 343.780106587799, 341.423063372913, 345.768988652532, 342.630315912214, 341.064138367583, 343.124747344486, 343.590642859359, 347.212458539699, 338.656108872575, 343.139253574063, 347.748588695762, 344.640686819706, 344.58076072019, 344.982149035948, 341.198332799591, 337.446172983941, 339.364109271917, 344.895103701277, 344.681343290757, 348.52338828023, 338.667375675834, 348.06027789417, 348.187224827192, 344.056341607433, 345.014715608745, 343.836798503467, 345.324312458635, 349.373927153122, 344.168281731305, 344.305085655429, 343.658458485095, 346.558918853037, 343.135691031519, 344.979123717541, 344.366042317881, 342.546423395458, 345.201356946457, 344.778499520023, 348.863808328692, 341.227987212094, 341.856927130346, 345.507912326207, 346.829331925344, 344.209827328179, 341.233820692537, 344.622973064852, 347.380511869987, 344.242665689821, 341.295260319169, 342.667763503618, 342.384707236689, 340.74821481059, 338.549024891334, 345.448079699974, 343.282316302782, 343.235708981206, 343.464055528742, 347.963800494979, 344.548389065554, 344.028033900816, 347.111825377187, 346.403798620198, 345.37146015243, 344.182933701924, 341.202124209768, 347.689789402751, 343.150795987242, 347.289354841515, 349.539040071315, 342.397451536691, 341.719867554428, 344.288309356806, 346.055344790786, 343.643257631815, 339.550214885043, 345.632047564055, 340.320145862462, 344.53066385437, 341.327471191588, 343.451606768729, 346.749665844383, 347.531523733044, 345.819193619305, 348.386964758259, 348.429202807469, 346.415968925716, 338.522576764813, 344.051063148064, 347.997243835104, 344.557954367949, 342.480718686255, 343.60305929981, 341.811047654534, 345.322346980421, 343.478851399834, 346.77964062794, 343.277171204999, 342.287415120859, 341.482323078587, 343.530557259493, 346.336655389293, 340.236690106875, 343.09085794441, 345.526030317451, 348.154616381087, 342.903209118953, 345.857699683222, 344.375714200958, 344.061978023908, 346.297665718099, 340.507521799608, 346.089099616143, 344.527065828858, 344.290094324152, 344.062396094903, 350.673056269356, 341.965534557724, 343.51505367754, 347.701581736068, 344.855379092248, 339.401800945985, 343.027982788705, 341.637402761828, 343.077158862866, 340.388126331657, 343.341117132198, 346.47180118922, 344.081735782644, 344.870481204349, 346.600874406017, 342.863331478016, 342.349431335535, 343.096520277795, 348.087586259682, 342.20573703753, 343.657127066781, 338.200640697709, 339.879038831778, 348.859852295494, 341.175103321463, 343.798930168771, 344.211027155101, 341.703784611815, 344.468119120316, 338.67887534793, 343.954657049862, 343.162829151563, 349.147649104769, 341.171530403246, 345.439586042655, 342.030764064663, 339.235690256702, 349.611973054621, 344.934944853862, 342.7573580953, 339.63348189829, 344.681402892286, 347.599000918768, 345.430835317322, 343.219658199738, 343.724632176793, 350.257775863087, 345.539942722208, 345.566127950796, 345.639188001324, 343.100682161323, 346.492084859264, 335.882633260593, 340.204164286989, 343.242545956686, 344.298831497858, 345.617305411625, 345.744251228167, 343.243636612507, 341.572173322681, 345.043018263, 342.252948259155, 347.82956451608, 345.897301549193, 341.909360199083, 342.769539063724, 340.404530552353, 343.928192383262, 342.904045422174, 341.483685205505, 345.757445591627, 343.679077542051, 344.824184751441, 344.117272440549, 343.449596705757, 344.780931273712, 343.823088105709, 341.766366035577, 337.508801530493, 342.513108816466, 341.172521146458, 343.179932536943, 343.903460837685, 351.530249869535, 345.796371552929, 339.443531369898, 340.81375661449, 343.307038873167, 344.562377390138, 341.488963195762, 343.225649482986, 348.202655259855, 344.344623307729, 347.240871534892, 344.566851815086, 343.484191025173, 342.395324672162, 346.133956208109, 348.776369342233, 338.568710672817, 346.3874042876, 344.834155644009, 342.183773472227, 343.932821564232, 341.449761904792, 351.772477740021, 343.165450166225, 342.178081747301, 342.077799522805, 344.399665056638, 343.391959765607, 342.817185785218, 347.03168962055, 339.377558998337, 346.171216678452, 338.570735008896, 346.811819015486, 340.062881433689, 345.502840353979, 349.568104879498, 344.492221700122, 338.807431429077, 346.3901302088, 345.263154941285, 342.58201446282, 344.497875833985, 342.16705654322, 342.461447136124, 338.438393431642, 338.908525290976, 343.999771696208, 346.820723252351, 344.375372984818, 339.386843378766, 347.509314052502, 340.390858504729, 342.277178337651, 339.42869083825, 343.03733628953, 343.956740604499, 341.818501443887, 347.914633474644, 342.068490303671, 349.993673198555, 340.995879781128, 343.93355448831, 341.590106482981, 339.625331288607, 346.968091958042, 345.58463134582, 349.926699201987, 344.454537158836, 338.356198070393, 343.770702966692, 347.841595036506, 340.842232675936, 343.052387484821, 344.80546198125, 344.588314640465, 343.055985252992, 345.947740682, 344.730890728743, 342.311063372073, 345.445535140086, 343.437409420852, 341.821911106761, 343.018481049277, 344.104840377915, 341.050077713884, 344.644184495363, 344.368246852053, 343.130763217537, 347.873646683512, 342.846071476248, 347.434064773309, 343.341312356169, 345.520749305228, 340.64356377055, 349.716917664342, 344.084441415428, 342.159599314468, 348.31910753054, 338.479644283872, 345.135958134679, 343.204888677515, 346.301277371937, 349.45140298964, 340.595877534948, 340.477239137666, 335.84256169968, 348.030345692101, 348.063226197657, 345.483346554093, 347.729730811802, 344.580483176553, 343.211561184627, 345.425592058863, 339.551352140977, 341.33600907638, 339.931999393781, 346.534638283851, 345.143622827212, 342.632100633919, 341.388419719037, 343.529014525774, 343.648193649997, 340.411102955806, 336.469391124888, 344.288843332567, 338.455165465171, 345.425736300025, 342.932489740348, 339.645929484418, 342.81648730112, 347.249660697797, 345.754529494909, 345.327438513859, 342.458917222777, 341.351959310879, 340.542247796121, 346.870228277524, 342.981798486595, 344.446947078723, 343.625726710333, 343.732192161899, 341.797648955949, 343.908119905161, 348.444852075577, 341.227549015786, 341.585645791166, 339.359587023809, 344.199072468431, 346.133515448505, 344.013934024068, 342.186953922938, 341.161856145016, 348.093382227762, 347.6624549792, 344.417450691529, 341.695691898219, 343.986500679699, 340.562876197716, 343.799164906981, 346.233427302452, 342.376477819313, 346.642828371821, 340.27143920241, 344.411991514533, 339.931004326759, 343.341630271176, 344.145096654263, 348.659985588561, 345.815306965333, 341.846894362542, 344.699250197946, 344.477891321527, 339.782231789461, 348.052894723215, 342.087428069408, 343.42147275396, 346.510063924461, 345.830187681835, 342.638098377012, 342.756166766256, 346.384396625836, 337.375210759297, 335.280302775203, 340.108450407423, 351.100100616881, 345.32445813306, 341.486194169469, 340.707183925571, 339.873592547244, 344.793247270876, 345.615270186231, 353.052217757082, 349.60545099873, 342.933573352092, 343.776928538625, 340.72929984982, 344.105330822825, 344.558870444546, 346.114023371486, 342.803139265236, 342.009507314795, 347.334212752246, 344.619512203935, 347.771029269708, 343.656021368939, 346.162339919376, 340.747167483308, 340.343086114212, 343.996392465185, 346.046453951418, 351.436359274435, 345.953386668459, 347.135320444175, 337.929333901061, 345.409555240986, 343.38206364455, 347.791586754889, 342.709064741113, 346.238672656117, 345.179532336727, 337.131365785655, 339.88241375211, 346.662242348225, 345.649319938863, 343.232678698442, 346.33439102247, 341.873200125776, 349.838491996076, 345.485905930263, 341.88640550786, 344.098057801137, 343.607580562084, 338.613085367118, 344.629469955158, 339.229749560834, 345.783427149975, 339.367320316541, 344.110639809301, 344.648352066637, 347.954025323035, 339.861769447012, 342.478542497181, 345.89769083313, 341.525298998486, 344.770401824598, 342.315828179804, 342.647637972204, 346.899990807938, 342.822651731815, 343.132722531295, 342.822458215508, 342.488479713573, 344.357883218632, 344.769200910313, 344.368302658434, 337.567652404166, 344.306830207908, 343.83596983885, 343.82973140183, 345.268309444317, 343.739603895005, 344.523577935777, 345.487708146617, 347.568527889417, 344.013478514872, 346.099589244998, 343.876609164112, 343.431992368592, 344.464742943382, 344.438264575541, 343.391894179297, 345.007886372987, 340.457580531838, 342.171975450629, 347.989823288772, 346.621739951413, 345.769329395547, 341.791715523405, 341.823520869397, 341.427347467212, 339.822929168393, 339.420780863769, 345.905744543554, 344.53469815605, 346.370896741162, 341.167074616929, 351.610570647932, 343.574797763666, 341.226273278366, 344.483666256301, 348.623209603631, 341.867625360928, 348.312960647995, 344.829783762687, 351.020709270521, 340.217406016755, 341.530935114195, 342.002255943367, 340.558509685829, 345.346918057017, 346.03951368075, 341.714452970442, 342.443918292286, 339.583278337872, 343.973252902658, 344.966288858915, 345.314040785464, 342.001042430526, 343.057287512576, 341.020108564501, 338.768183276736, 342.206416670944, 339.695888405804, 342.517129634162, 345.852205153062, 347.554284009282, 346.238597997677, 346.594525938004, 346.164738476649, 346.804844594275, 341.877117833047, 347.043693743368, 348.304033703748, 340.836062031526, 347.203665720037, 343.446766614807, 347.677955399442, 338.942376083846, 344.143937781272, 348.238185906917, 344.27173830679, 342.227244672536, 341.354068928598, 343.855031136732, 349.18521961128, 347.860682519792, 348.057921991324, 345.227351085593, 339.802516005391, 349.4578848768, 342.573596530155, 342.148872225404, 339.680149299217, 343.710363865353, 338.888323071744, 342.891075930525, 340.917480435696, 349.96535593184, 337.783541823927, 342.338594641899, 346.905411710959, 347.691763569462, 342.971782969629, 344.5969354308, 344.967646677155, 347.394178491791, 345.773566619132, 343.755213418618, 345.863873691697, 344.350106993498, 342.333352194915, 343.625382927169, 345.933116054589, 345.894771399814, 344.735532607855, 347.773627139049, 345.052999295987, 347.01744835979, 341.531120617194, 344.713801721746, 345.551731655982, 339.216867780271, 345.006421780213, 340.842914371467, 346.629433122121, 346.312982455983, 341.382005224257, 339.049394291241, 340.933839387328, 348.183704402375, 345.977897886673, 345.462792105496, 343.556844398269, 350.957813313464, 341.823347929654, 342.810346921633, 344.160653335216, 349.332004615528, 343.146677425308, 346.274289318309, 345.234037282533, 348.165902420197, 345.496955914784, 340.818754369519, 348.959569059687, 343.103015899462, 342.361687037328, 341.721388754874, 344.542076881857, 339.872261641304, 343.458400040562, 349.11082626611, 342.732114569548, 344.944876302686, 344.794130708297, 346.464651525605, 348.422507245822, 346.162387124332, 341.448586003788, 341.562214680774, 348.231344658792, 342.978571269625, 342.750150314489, 350.894187761292, 341.164736712227, 345.89641771122, 341.857087820083, 339.694907152026, 341.506871195179, 346.438915486933, 347.062603586509, 341.982909547883, 347.214247284793, 342.383950989833, 347.098362244118, 343.218575386969, 347.230290362682, 340.538444664594, 343.114921715408, 344.084525320216, 341.846968103958, 346.326916103784, 342.28016751018, 346.836539308492, 346.840679680982, 349.422097074948, 343.00666126361, 340.493746535242, 345.662430066351, 345.551227662237, 342.265130364989, 345.879736750075, 345.074483317346, 340.519636576146, 343.455393072614, 343.309720038451, 343.49578393069, 343.189038685207, 342.352650714566, 344.071682144218, 341.004942021852, 345.658573690937, 347.0380429258, 342.419588007287, 345.418954258865, 345.702091106627, 341.676533842656, 343.815449373589, 348.495115050005, 344.781522888303, 340.706782934112, 348.169365183792, 346.130182695937, 345.070411042088, 344.698566485575, 341.972284749809, 347.685745913002, 343.781157090764, 346.162711833561, 347.578842976228, 349.53538098192, 348.124784982331, 348.049706484869, 342.053686706376, 344.169527199924, 341.122090486846, 347.577526738696, 343.206069629464, 343.239424344905, 339.472618790856, 341.134537285544, 346.953574105616, 345.612329505207, 345.486235155892, 344.646596332356, 344.278474457576, 342.162705064146, 342.894348246378, 344.793512578247, 343.242321318062, 342.880582197277, 344.243635089333, 340.427548206688, 344.475015173554, 342.556009668127, 348.908982052395, 349.852944750974, 339.37692574649, 340.896352414126, 344.281694317661, 342.247338244536, 339.304266240718, 351.087745405647, 341.187816159533, 347.854306159269, 340.775949799303, 341.981426340933, 337.074513902615, 347.804233238603, 341.343548181088, 344.747520791916, 341.692688962626, 339.539179412766, 345.354673077389, 343.154718561878, 343.014303755, 342.848931385456, 340.91587728738, 345.36545303007, 343.032335227507, 342.103820654351, 348.388984128118, 341.891176837442, 343.435132281545, 342.76435133843, 344.34436181036, 345.376234729574, 348.158728631027, 337.593624011909, 342.916223788212, 345.410640691202, 346.285419469545, 349.055510119181, 343.363379197636, 346.151051113484, 340.268879154735, 347.989321143865, 342.868681608983, 346.660246253022, 347.526908674987, 346.17583942534, 347.722320690609, 343.20027298835, 347.535596439914, 343.592126121907, 345.038088492904, 345.491960159957, 343.713148104582, 344.942265650469, 343.571098848892, 341.897836106589, 339.191819294827, 344.353526131335, 347.174402697319, 348.499578453374, 349.187730804776, 345.286489080749, 348.393128689959, 341.286385397919, 340.196298867072, 343.739598852922, 343.965182437848, 344.335657871984, 337.489216483683, 344.293051032481, 336.42121447168, 343.616137820458, 343.264150156671, 345.774888983059, 339.034945363679, 344.841772720974, 344.902002716591, 345.697677599529, 345.992344029028, 347.259754787632, 353.618323717999, 346.477143223105, 344.562198341801, 339.249073974398, 348.295314564756, 341.084556448618, 345.307155889349, 347.27304551535, 341.003801090824, 345.146771991738, 347.389803554007, 341.684875087042, 345.188830619783, 346.920228110311, 345.192081489411, 349.287209855882, 343.828867243869, 338.880205297331, 343.282345668661, 342.256250331045, 346.642364685853, 348.062594045426, 343.894175399403, 342.748011370046, 343.287451838273, 343.170266886948, 346.450287676895, 345.748974177626, 340.358778933498, 341.178633014334, 344.415927922969, 344.120579706465, 339.94667809863, 348.738724284579, 349.712801625861, 349.376916529194, 343.208647130357, 349.677492233154, 349.955505329071, 340.912153204068, 343.182371917149, 346.42899302938, 344.625823151272, 343.986230463781, 346.62947459488, 341.895334940609, 347.582080646471, 343.781246896928, 348.015129666328, 345.888560651626, 345.245613016939, 347.420247294403, 341.538241902783, 346.005313794205, 345.966635156, 343.274208351144, 345.739651463523, 347.677347944721, 345.6293552923, 347.018173095531, 349.916540528105, 346.958516524529, 345.308877414319, 344.546169333221, 346.888986284503, 341.024043274105, 349.222434735237, 344.480877319598, 348.460679118436, 345.990238910532, 342.456809675786, 344.229150528329, 344.298991963368, 340.729616866461, 342.03737423517, 345.883256822848, 342.156341706667, 341.155541247246, 345.440808783044, 344.173853828065, 347.646463493852, 344.693983053369, 342.064388524609, 347.06524422854, 343.461153021059, 345.191942513883, 341.895473114012, 344.992089631284, 345.582905675495, 344.14597005771, 343.847515889578, 343.814789109336, 346.674350881004, 343.730532445883, 348.286772478664, 345.827627350125, 348.657461077329, 348.022660521178, 346.223890216365, 348.582991983055, 339.761337854659, 342.951271082908, 355.079721556103, 350.30723302017, 342.065415474142, 347.513296839299, 341.586541646156, 346.789916816616, 344.602822522835, 343.850693050107, 346.681614532414, 345.256171648897, 343.112428813282, 339.960994015815, 343.779347532272, 335.890785665867, 343.590464492148, 342.051306802893, 343.834525938076, 346.21721465254, 348.58971992918, 343.828859818309, 340.709682196386, 345.493382833885, 336.30333654354, 340.132636360524, 347.443523056514, 346.752558902783, 342.810624842015, 348.369268221339, 341.914245121398, 337.54759471483, 341.994120679804, 341.393287381722, 344.520005270378, 339.72124829145, 341.186445001234, 340.21126569769, 345.293467091818, 343.345269763385, 345.910374567399, 345.195188457218, 344.901303231473, 342.646661443564, 348.400079227113, 346.578239778561, 345.221975580152, 345.214555424019, 345.62489418523, 346.323279479483, 347.075150292481, 342.573820561124, 342.64196339349, 341.542785883277, 350.486093578993, 342.54962899096, 349.501373725931, 340.882212363248, 342.926060520148, 340.948772698002, 344.276773011534, 350.594066520866, 347.451794963893, 342.011294371022, 340.077648941667, 349.997657046131, 345.803785296774, 344.715121887032, 342.096190086092, 346.100281183155, 349.699337514834, 348.574338990431, 343.303457824521, 345.700681549756, 343.315909262289, 347.00990385461, 346.365438727137, 343.910587272686, 344.321171457185, 343.004746814064, 347.2916665282, 340.450885852678, 348.941607240176, 345.503912739351, 344.747491445, 345.744455370051, 341.734663232814, 348.119117599918, 345.784393770034, 342.871095723872, 348.501130881704, 338.764883926192, 344.848666767262, 338.771924862594, 346.731312622332, 344.473901355154, 344.607468311037, 349.857924714812, 343.248422640179, 348.312059992447, 347.033810867914, 345.575337252061, 344.567001123021, 346.420449627786, 345.100958521669, 343.425622798838, 344.249753844977, 346.667238269803, 346.672546599743, 344.519468120551, 342.099132948113, 340.687665074738, 346.893532496576, 341.913208338123, 344.478203837385, 345.010262379817, 346.999414905466, 348.260499502128, 341.317988070416, 340.942740855874, 341.151477233303, 342.215212687825, 338.820301365002, 347.337693602859, 345.511096486938, 338.449395901889, 346.42043615655, 341.017603133798, 341.37007847057, 342.662259016394, 342.32146029114, 343.256808403613, 345.954554883411, 347.77070402019, 344.6291562151, 344.042749926173, 336.671836712893, 343.200174994573, 346.083527685057, 344.80356646091, 343.814482765963, 347.870118487956, 343.088626869013, 347.606371050233, 345.770017915666, 335.764245412301, 341.375877367129, 341.61559682582, 344.32059173003, 339.821312350443, 343.704656837363, 345.184243308109, 345.330886421731, 342.820590830892, 341.765665227881, 345.372585820292, 349.457499198151, 344.082104688661, 336.262074512111, 337.884291224155, 341.640889379097, 344.506434431602, 341.217099867395, 347.291699800758, 339.676257798257, 342.449159234815, 343.268437851472, 341.348605694401, 345.993862560117, 341.900309022049, 340.264530976286, 349.253857639405, 344.244163253288, 343.582961359273, 344.085245596922, 338.25708216548, 348.602531159974, 341.852521454334, 346.464369388384, 334.207137771804, 340.925075032933, 339.370557523494, 348.408294009934, 347.287084549748, 340.339390775936, 346.559865209234, 345.423839386005, 341.849220224436, 349.983588543215, 346.846046161713, 338.283289378389, 343.86427011569, 340.762679286814, 343.519467271484, 342.547459409688, 346.030197888463, 338.370447381516, 347.326298591382, 344.522021046527, 346.49332456354, 343.836903649661, 343.493186526291, 344.168705132328, 344.72054762629, 346.120691844338, 344.058637692623, 346.763835333429, 347.328249109752, 344.121002913358, 347.818724067915, 341.619652209772, 342.961537638178, 340.878896872776, 348.75191453579, 339.050520398593, 342.562813636889, 339.58529131627, 342.438908007311, 341.126510797261, 348.80140870211, 344.634478975869, 342.99886529623, 343.066756591654, 337.898135515327, 345.650841799078, 347.952175099417, 342.654317157247, 345.515551184678, 345.181829415091, 344.078815838911, 346.703097914899, 346.018369110593, 342.850181317881, 340.126163691095, 346.783128833382, 339.362113578737, 344.980214433087, 341.150589714913, 343.239491925032, 344.121901523854, 343.257562347106, 347.011829241428, 343.91599358119, 347.4636717832, 343.184440786072, 341.04589306526, 341.715351378297, 345.937688684914, 345.952190010394, 345.77684627809, 346.53325302489, 344.220429206673, 350.457714291783, 342.290363298785, 343.175777668088, 348.304659216744, 344.129425969852, 345.581944943156, 344.768109692635, 341.148457260856, 346.65003834006, 340.486707895048, 344.966765913952, 348.063728309772, 346.645037962538, 342.839336779327, 342.513827574161, 345.711287847409, 343.627835400873, 338.8091585512, 341.748003172878, 337.95920179397, 348.302713892074, 342.776539324401, 339.328505727999, 344.339440687442, 343.745350956079, 343.725789660284, 340.010469895921, 345.71578424911, 346.491152704268, 341.734941505247, 346.267542429853, 340.322756859515, 342.060939435523, 345.481836480592, 341.439286292246, 346.749914975103, 347.440126340507, 346.094849812411, 344.01702540765, 340.442459714922, 337.943284129114, 348.936513261147, 342.32076192267, 337.608126520644, 343.500048753212, 340.759127462258, 349.49475924577, 346.938675279627, 350.553173600784, 348.071438936645, 341.637059727357, 340.576704091379, 342.66041628626, 343.685120966174, 341.639774728686, 339.178171725066, 347.3899166024, 344.383595463226, 339.188758022756, 343.60041884274, 345.399178385995, 341.150790924322, 341.868894372899, 343.377689438405, 345.250715098214, 338.083630688308, 342.384645069698, 350.137432880364, 344.074219989372, 344.183907237719, 345.182440451996, 342.53420658756, 344.73110830827, 342.886568177728, 342.151871025776, 342.826751386468, 342.053980073816, 347.042131974621, 339.139326150345, 343.436338050052, 340.067245598267, 342.985538592634, 343.706118772397, 343.312914503012, 348.116625915387, 341.417901200939, 349.726874996733, 341.518238429157, 341.336612220645, 344.202116557023, 339.212668182232, 345.917105063621, 343.032314195007, 343.505206910842, 339.149010973983, 348.331733158646, 342.374655516927, 345.192247044656, 348.281338837256, 344.65786687668, 339.562137719104, 338.46301072745, 336.988372149981, 341.967517156465, 346.487539150117, 338.006979268886, 341.419885342568, 346.023682037519, 340.86560982961, 346.335364925645, 340.111120287063, 338.847743847503, 347.996159685931, 344.101110520835, 336.678095612106, 347.198354257143, 344.589373154282, 346.914410480497, 343.684867650104, 344.507660784534, 343.489344383556, 345.416536641922, 340.63253568735, 341.90327239345, 340.896700042968, 344.776627973291, 343.368257088189, 346.590802272465, 348.667991011708, 345.051283442773, 339.533559585861, 345.902038284974, 344.389126094075, 345.820369422063, 347.602631920446, 337.856308540137, 341.392915318579, 348.515036864516, 344.358350524914, 347.278764561533, 347.02852623769, 344.260285912286, 339.415020966736, 343.8096095823, 346.989178722516, 346.105955602462, 341.3576676999, 343.265985655271, 344.154200581809, 345.789540157483, 347.540806513373, 342.912379430874, 342.316714031261, 338.553547482666, 342.047885890866, 341.195819083765, 342.222547834136, 350.017197052838, 343.535383715871, 342.152586342283, 344.204957151083, 339.701216340267, 345.76948107637, 348.810107731706, 341.605119794428, 344.157889940011, 350.526719575062, 351.40827321717, 340.816847663414, 347.481682602351, 347.689888065219, 342.712105355161, 346.761749973033, 347.492320803647, 345.576650170984, 335.910173373256, 343.701648015836, 346.901586613345, 353.673136599113, 345.811144724775, 339.852685687624, 338.626536637601, 342.414454922367, 341.789045235253, 343.022929007181, 351.841822737627, 343.800132584675, 347.835292682057, 342.490393335682, 342.587097726986, 346.532685495151, 346.265833538576, 341.022763355637, 346.226051906042, 341.551451833025, 338.593599412823, 342.195531373944, 342.952367059356, 347.412672252495, 346.305964236266, 341.698754325048, 343.051411332645, 344.246911446003, 344.579633298598, 347.119806846056, 341.136402597073, 338.761777680145, 347.684512885551, 342.617940609122, 345.930042612648, 336.681879795778, 341.626049725471, 345.946234143543, 346.292803829819, 341.049344265868, 350.370548127438, 343.072187622805, 348.3144415787, 342.871729557953, 345.986222533623, 343.54435716601, 348.08067900333, 349.159004956466, 342.527892423574, 335.488669942003, 349.119046891236, 344.775747404005, 343.425624768, 342.199076868232, 344.552999988687, 349.317806492622, 348.666632599452, 343.944803296363, 341.199107923513, 342.007485961018, 339.439959447861, 345.503296136793, 341.38755278827, 340.361175139679, 345.959932399588, 344.497007765405, 344.285178105256, 346.202803131599, 341.693056811183, 346.332882284204, 341.376317590129, 340.651148309409, 346.922737659354, 344.394797646146, 339.576134506551, 347.257899930941, 345.249707420127, 350.051253319829, 349.475979960964, 351.272610279401, 348.998539696925, 350.336767248816, 345.612723093027, 343.640081263589, 340.948130461865, 340.091958706095, 345.122800105712, 342.191405262053, 340.187381517885, 339.353648703991, 343.109069776366, 345.812729439841, 343.214598420748, 339.777767355645, 339.525590802207, 345.434780470387, 345.999296049975, 347.501106721742, 340.935427673698, 343.817091850689, 346.899161275696, 343.118105244698, 344.661474398915, 343.271886020332, 344.900259059866, 349.937802557172, 342.772462270541, 343.197171503014, 348.22093338857, 347.725196827591, 344.386422955245, 346.178262913783, 347.866582458964, 338.273581529783, 342.379933931942, 344.664404796484, 348.18801011731, 345.766957745297, 338.98505545927, 341.419223012078, 341.015340939987, 345.544837925277, 344.653457434414, 344.66201797527, 342.208415402443, 344.941195304856, 341.700646605773, 341.624594725111, 347.597008846481, 343.708389448977, 346.961132294789, 343.404108140188, 340.879438438038, 341.894851132875, 338.881845127374, 344.018654750044, 346.730779431295, 347.170776456631, 343.828786513655, 345.608827748835, 340.755302484905, 340.256544760324, 346.723904437114, 343.36517773009, 345.110306076739, 345.315825627147, 339.469370827483, 340.601480772848, 346.756753275859, 342.744415226389, 344.031696386649, 340.662430928042, 340.926518941641, 336.68225083309, 341.321480558879, 343.645148776659, 345.101896464221, 346.153992572243, 339.701123695648, 343.117673244632, 344.645084105212, 341.529406218794, 339.404593633615, 346.25749371884, 339.420571153308, 347.107964820017, 341.410112270758, 338.529595676259, 344.180783892761, 344.42639584335, 347.338329304762, 344.61535884077, 339.503175408082, 347.544165142947, 342.807222899659, 340.713144607306, 345.48215999258, 342.057745264706, 344.204904424205, 351.043714222943, 347.073650129596, 342.919060728438, 345.214116923188, 347.083281930152, 348.336414905436, 341.868797755998, 343.743199260016, 346.29485271751, 348.038948857308, 342.438005548056, 344.40483012907, 342.525705066545, 347.583096813049, 343.353601168713, 337.687941421461, 343.501124904091, 343.976639016431, 343.994366718391, 344.626394329168, 349.264088426449, 342.647891216334, 346.951509976952, 345.667666883493, 345.254877203182, 337.624736483389, 344.503180630282, 345.429260930053, 340.49732022912, 341.265526642969, 345.692893425424, 343.191475403951, 345.598389928796, 344.66344278717, 344.185887105845, 346.170430026337, 345.959539681052, 345.408010356432, 344.869412874389, 340.342551338057, 343.433114388867, 344.879987966937, 340.66919695565, 342.721658443754, 344.698500145841, 342.385475879867, 343.713445039811, 341.538659614537, 344.694417707448, 343.010154867748, 344.79310375874, 342.918338636256, 344.824772629088, 342.823245456565, 344.31080299067, 348.516955744185, 345.614847201929, 342.539930734139, 342.276523348155, 341.011162428945, 340.814967577901, 337.827243953404, 342.913553111602, 343.215625356541, 346.006229334004, 346.48825497253, 338.113592236808, 339.414802147634, 346.110269346041, 345.067604774582, 343.320648262739, 338.275896265319, 344.648754366724, 344.800577521526, 339.445521587914, 345.17820445122, 343.792746643433, 343.689782306331, 349.751161744563, 348.745023781091, 346.521713580821, 344.257710626233, 344.298538703719, 346.602828262622, 346.700975649229, 345.004363298694, 334.955851181582, 341.309357825456, 345.664343384823, 342.974445653081, 346.544403106335, 347.3626537438, 345.609219344656, 342.761346062273, 349.107602129391, 341.626328229337, 346.070797139407, 346.545889246701, 339.31442799457, 340.595380890774, 341.156247128919, 346.444242351207, 348.222939661321, 343.40869151426, 342.174119117932, 341.537967422119, 345.758984280574, 346.918689411379, 349.37196868503, 345.87045035899, 344.812544288349, 337.592651986289, 340.142259783929, 345.978954085524, 347.188503869389, 342.82511316071, 346.805613276906, 342.171820728617, 341.500110107368, 347.446638385351, 348.153655054217, 345.011486441311, 341.98774278623, 345.589432310965, 343.543858397467, 342.74510980578, 339.311174557681, 342.416756974417, 343.510393728027, 338.372324857726, 341.275651984459, 340.592771388796, 346.478447973496, 346.334641518164, 346.84847870141, 340.203057946675, 341.50618434026, 341.383376172626, 344.915006150932, 348.390766264945, 341.113832387124, 349.244722825036, 345.245238067475, 343.682389686044, 349.787937439331, 345.504938402429, 338.068628305131, 343.387270418334, 343.69450321333, 344.372791919547, 348.700356879589, 348.583315223598, 345.899068508375, 340.61736351355, 340.01476755221, 350.112510879142, 348.428485337767, 346.658786766956, 342.724701642509, 342.481929917756, 340.105962716861, 343.430105714173, 345.043545384803, 344.842314241246, 342.745918224237, 343.02416970915, 344.565577688188, 336.759870115156, 341.325615351231, 343.313391217639, 342.443271552235, 347.938408662397, 344.385280911369, 346.506845356022, 343.197273168908, 344.20460194635, 349.746802709582, 343.710895425148, 346.49913504275, 345.75942188752, 344.052188455873, 345.139222407562, 347.815677876706, 340.529849017224, 343.65958840752, 344.052797753227, 350.033233780448, 353.260768407903, 350.764430201103, 342.425343314898, 342.825416004176, 342.99772549573, 340.313356379279, 340.294447152627, 343.070184870737, 344.315210225595, 344.779379268921, 340.539758867375, 344.253721410525, 347.126072174172, 348.934402743007, 342.385376694504, 348.503659392993, 345.40406167198, 345.290930139189, 345.002859325016, 345.443058182542, 346.563697445974, 340.718149627872, 346.615223191301, 348.02279723032, 339.987541484673, 344.109539649026, 346.24652413122, 345.268837316344, 347.166189024737, 343.539825149938, 341.150292429125, 346.355078693834, 345.116794631753, 344.334456242331, 344.811967306923, 345.073777794617, 346.58154917153, 344.593400411296, 345.397441153801, 342.762941757148, 340.779636096195, 337.449290833375, 344.65771494933, 345.361352564279, 346.475273779576, 344.233828344271, 346.314722193961, 341.897215133058, 347.971923333558, 341.246370628709, 342.110655117909, 343.976362692809, 344.224774503283, 341.129973950276, 337.433967065567, 348.335234407056, 343.598855645457, 344.974621683419, 343.423601220272, 345.815888246341, 346.743902974772, 344.007389547163, 343.36796623748, 347.029997597195, 342.04806917882, 342.596617895291, 347.157748423937, 350.563023076788, 343.375176963529, 348.154708099458, 343.871249379851, 341.197819135904, 344.576872976061, 339.9345911996, 344.026230688483, 345.544876198658, 344.441780270692, 348.019425752887, 344.840729045455, 341.287874370568, 344.319044430305, 341.464252689058, 343.653893074576, 343.511584541214, 342.668933100563, 340.217135035814, 342.210751847484, 343.973209905397, 347.173688265231, 339.401452349298, 347.64317181995, 346.784330297979, 346.081806396082, 343.549926227287, 343.696757907243, 345.681695599292, 345.354942173557, 344.939073118159, 343.768103961862, 349.080406204738, 339.78558905788, 347.327446549373, 342.844081931953, 339.972669274761, 345.489379239514, 339.47715856109, 344.459727477291, 343.142559495999, 349.564745831682, 342.82100839805, 340.81317512368, 350.8413620498, 345.810245135464, 345.574710805393, 344.827473739771, 347.481797647653, 345.012417093219, 340.336754566191, 343.828498946422, 343.201123314175, 343.020621851528, 344.339432538113, 343.672217783663, 340.238144601001, 343.362369475821, 340.726648122874, 346.203985195625, 343.166605051067, 343.040939984505, 344.050760596765, 344.015667674548, 349.688101577587, 352.161181735153, 336.919113877908, 344.43803420977, 340.836943971144, 340.470309752406, 339.909132216905, 345.357133525962, 345.685071909153, 345.252037411465, 344.439663348251, 346.572766558346, 343.402328420529, 348.527264992645, 348.269436815663, 345.320768742446, 346.184139160373, 347.990548437024, 344.561793612622, 347.239022419571, 346.563387377154, 346.398825382372, 342.967020191672, 345.283022618221, 345.252233354131, 338.162359296897, 341.714088202529, 343.400209664817, 349.085209984924, 340.648150934986, 342.471552342128, 343.554786489405, 342.891072492698, 340.780456171136, 346.983567311173, 341.251520458772, 346.028164673313, 342.325713654331, 347.505528061849, 348.083211778553, 349.531010130943, 349.114629867658, 343.049649282332, 345.305619349961, 341.695767511021, 345.299513499843, 345.279322570318, 346.221401782786, 343.183000404062, 340.75701247457, 343.466238300538, 339.297691672514, 346.797724121666, 345.507644835387, 343.124519733641, 345.072604624519, 350.142741680613, 345.767663718066, 342.94447782713, 347.27529770434, 346.514325294699, 346.553882024329, 340.288596571167, 343.581963434609, 342.039928352359, 345.03852136342, 343.855288210738, 343.315803426285, 342.282717994645, 348.789666474841, 345.899443824845, 341.868769442966, 340.731081706334, 341.176975243492, 345.675545039342, 343.113335253943, 345.8056000452, 347.463140267312, 341.852752451582, 344.074499911163, 341.103822471614, 347.967345980446, 343.596727975687, 351.413895819594, 340.670022101908, 348.012700881101, 341.753923234294, 341.040065338958, 350.036376740073, 337.902903865916, 347.221534552822, 335.986309277247, 339.064766178567, 346.357949049933, 345.527823507264, 344.915905914157, 342.154128817332, 345.046262628861, 348.05051758871, 337.974392794134, 347.914320817562, 346.070107474428, 343.237001647072, 346.429861114178, 342.317542094543, 348.459926325206, 344.287397279699, 344.223034276299, 345.651600297897, 343.106054578117, 350.447792760297, 340.491304886557, 341.303918461899, 341.483870173333, 338.912659507753, 346.267461735713, 347.629178057607, 340.898051873514, 342.498742077017, 346.273734602051, 349.486596330328, 336.878359967101, 349.363603770087, 344.463063290198, 345.404613397602, 343.667879938912, 344.89552232831, 347.690271501419, 344.176591519494, 340.303574577691, 339.114511017838, 346.516037628004, 344.853374070895, 342.341805268839, 349.285566113403, 350.379122155493, 338.67603261105, 347.515951343977, 345.936014208547, 338.532848936096, 345.682660861185, 343.337499206687, 341.472659270844, 344.269827011089, 336.419754736165, 346.332110388518, 348.759390322161, 340.795846607163, 346.994230365923, 343.762375337563, 345.648753053825, 344.084495681399, 342.496392623897, 346.554961594056, 342.735188908092, 343.151676118909, 343.179357161582, 340.847430594006, 340.275788373659, 345.417927195031, 344.301287684534, 339.876850776366, 342.347912316124, 339.350161472475, 348.479107261681, 341.523276534713, 341.564617726016, 344.638318151486, 349.63428718968, 346.456725495902, 344.223794181012, 344.939978317544, 346.896398317286, 341.848432488102, 345.146490761793, 344.741387422632, 344.276710970566, 339.266823565691, 341.819956041819, 346.429083236553, 340.8327345053, 346.573875683405, 342.987006662728, 346.278346520584, 351.662256507588, 343.558932349345, 344.97246118964, 346.350323543048, 344.092069237424, 343.279613163537, 343.42721009649, 347.570795519406, 337.587085143396, 346.981600040235, 343.836324620829, 341.174491195118, 339.395853398302, 344.825146843211, 341.767726377219, 343.931743067358, 344.523920118184, 344.796744461315, 348.762937005577, 344.659617204596, 346.463798146213, 342.102768041278, 345.047980333665, 345.659348008478, 343.275988323644, 340.089213549447, 348.524688109104, 340.545556649036, 344.855902509341, 345.190781873576, 343.23139377861, 343.737690713695, 344.556307859349, 346.717868519003, 342.762348000151, 343.90694993579, 336.360572080752, 344.066416294262, 339.651385479892, 344.617920918724, 343.190607143745, 348.077188821241, 340.867353587758, 342.286258914811, 342.209166778502, 344.483283643287, 345.86924454481, 343.565699555053, 344.220200851874, 346.199546910205, 349.158486921755, 342.394726634, 347.758434205537, 345.279510455247, 339.969749770081, 343.586544154895, 343.826662084643, 342.420869375074, 351.236374502721, 341.09758861473, 342.375044745342, 341.007976015478, 340.177206293528, 345.816972261908, 347.82931085114, 342.921147746022, 345.235910578076, 345.723711808139, 348.239032465478, 346.694198619496, 340.184207455396, 338.285160037495, 345.617664766794, 348.48418350263, 348.453466359125, 343.679575814529, 334.106662467637, 345.886119035128, 339.641146373901, 344.451735234369, 339.683074431873, 338.9049888697, 341.504475158321, 339.932521199014, 349.021246034636, 341.705672826488, 344.294446276726, 338.969719287816, 343.233805806428, 343.684785969109, 344.465961627001, 346.66251460358, 343.75485711098, 346.212416278874, 352.186927337369, 348.390783171793, 347.041958915213, 342.118721372136, 345.857186487986, 347.712770729685, 345.378780203325, 343.822515214354, 344.684852814282, 344.183759362363, 342.879233922486, 341.009342280736, 343.737266456464, 349.163714813077, 349.991252948947, 346.320405777397, 339.577576222385, 345.278172604184, 347.776455260428, 349.017277264163, 344.418938200594, 344.624288791288, 338.130280894177, 344.951128075348, 342.237438104919, 340.156046792156, 346.254912835504, 340.008546653728, 345.492481577344, 340.017003434727, 339.651583840255, 342.405695743453, 342.194074606805, 344.776198283874, 343.510385849625, 350.374242298753, 340.057123889178, 347.770522494485, 342.515543104235, 350.865251172173, 347.19778036115, 345.836477128802, 346.58407223549, 344.851746387506, 345.430684395134, 346.838336836049, 348.182363655927, 339.129719609627, 343.8796410314, 341.226247445719, 349.659480627547, 343.561266409558, 343.904917961352, 344.089441614616, 350.334966253751, 341.577938315276, 344.18890544666, 347.649932199976, 340.231569362481, 336.34303562837, 343.17480721776, 346.922337540444, 343.367456806315, 347.04573230217, 344.324663739818, 346.353514472985, 347.532853696118, 341.15063137491, 344.658755548063, 340.580063531251, 343.197446825846, 343.650775609857, 340.808366520898, 341.65105476497, 342.701337022464, 339.462458005023, 344.004734305056, 338.524799462717, 344.895988954396, 346.285802149121, 343.527199805314, 345.522828925827, 344.459792370884, 337.888463056032, 346.778423115075, 342.934507967305, 343.626823650683, 347.768207728109, 346.641129020831, 338.809857608825, 343.225726285796, 341.926304020923, 343.219803721441, 343.112724348362, 347.466613011338, 345.834321462595, 350.021562575486, 342.723471023964, 343.767001598629, 341.546312754752, 340.594678287318, 343.006052527949, 343.639453578637, 346.468057884036, 348.721920512838, 344.746613028574, 347.806524068892, 346.789087416526, 344.511704208017, 343.217750530467, 344.494994948541, 346.807398649955, 350.09608108021, 345.518570994609, 345.010705912273, 342.934283468804, 345.658614156828, 345.439350379301, 344.918504767207, 343.838144754107, 343.298739614436, 348.032847744217, 351.01372318382, 343.10922682271, 347.746287593852, 344.496369888243, 343.410818106279, 346.041304610829, 339.281087597797, 341.686913284269, 347.492532947147, 345.311941895278, 341.704133657512, 345.682165077656, 339.758255861538, 343.264138095709, 347.161207344025, 344.330430209469, 350.551777642474, 344.908750226733, 343.755759036902, 347.592858111626, 347.567718865182, 344.113769845158, 343.19796836543, 337.831433103084, 341.876970323261, 348.839840027953, 348.861462121365, 345.933463879927, 346.606598134092, 346.972178192388, 339.165801428393, 343.869638068861, 348.852885314518, 345.576720628097, 344.339857701236, 348.739115457186, 338.182247968771, 343.66477020157, 342.277993909702, 346.133085795403, 343.911964675508, 342.203078312446, 343.519954530181, 342.892216945119, 345.874927408862, 348.402557436411, 343.061541013866, 339.764709883285, 344.42131885071, 345.033974512311, 342.643309019942, 343.874547430149, 343.368481960037, 351.434664010074, 342.779993877877, 343.355765872044, 345.821683769679, 340.67824576213, 342.434266617582, 340.711694184256, 347.261234804908, 345.1733467543, 345.655851611121, 344.692328364182, 339.049334300211, 346.854209927477, 343.232241624177, 341.130869344497, 342.864392878681, 339.336688776831, 344.880607477771, 344.090573626751, 345.590288937821, 347.225361301231, 342.603793252204, 345.623255250221, 344.022206425742, 343.193157310148, 339.588810245952, 344.450673221465, 346.471589917897, 344.117936969372, 343.62370056816, 339.038399508192, 341.997591638574, 344.386863100027, 343.947351598549, 346.626992774735, 343.084000577671, 344.858939001303, 339.13827572624, 342.86814552373, 345.059403792731, 340.066168422318, 347.140214628177, 342.748615865395, 341.846572620443, 345.54345212778, 341.515636117345, 342.470471286149, 345.895858603256, 340.848647757598, 343.774579907456, 343.356115186417, 343.28190696208, 343.844397056908, 343.096753667367, 341.386006082043, 345.198428924706, 346.527726819262, 348.873735713479, 344.012976083592, 343.48556945915, 346.222499308878, 343.662614298718, 343.719033365141, 342.057551106133, 342.3842023308, 345.106492457609, 341.621984382404, 345.285395796626, 342.000062936131, 343.513206185441, 345.64937870455, 346.476061216821, 344.278953594057, 348.128822641505, 343.205984752332, 347.65125396723, 344.18384411661, 341.735847031996, 345.10211863316, 341.971045350727, 341.07535261274, 343.597246572097, 339.180253628847, 346.389474284186, 348.126069220606, 347.926593390599, 346.155230962418, 345.692290185935, 347.635734958626, 344.802470084128, 345.150031441143, 344.268857482965, 341.108539271055, 342.646418014521, 348.120068478986, 345.178674382404, 346.663686975165, 345.42461285277, 347.16240817789, 343.200008024343, 343.630514166126, 343.184752779812, 346.693292601213, 343.849907348022, 343.734853305027, 345.643062118007, 345.026997244094, 342.2703435162, 342.262524955155, 339.068639502014, 341.956448200636, 342.016477732196, 339.574053580313, 339.676437260227, 350.961724052659, 337.730038980054, 343.779428897257, 342.914114620937, 348.110348968143, 340.065390688787, 344.355645117163, 346.268639973888, 344.934694356527, 343.0803570502, 341.862793355942, 342.79530689002, 342.435147969462, 342.590618525306, 342.069343391017, 345.303667709252, 342.544416217425, 344.882455820907, 347.145170168219, 344.569996312207, 339.144071282011, 342.491940323858, 341.124307117915, 342.822622148661, 345.60025146491, 336.811521332409, 343.260999187213, 345.313444781667, 350.88400021533, 343.072732536923, 346.822095751604, 344.310179374512, 339.721637736729, 347.605509144001, 338.700038621697, 344.414568294642, 347.260738208604, 340.726466704165, 344.719684791027, 343.820872282431, 348.336279302183, 345.105699281171, 346.115362671364, 343.962403531052, 345.871708461052, 346.160945400702, 345.316602569482, 342.873715420168, 337.848154168623, 339.935814432997, 339.691150198585, 340.200003809056, 340.636543783156, 342.898068985508, 343.005668909281, 344.977716179135, 344.700350425577, 341.41750359872, 345.867327349945, 342.431950694979, 346.9899299483, 346.566295665939, 343.537080284572, 342.650098597316, 341.82850774513, 346.904707133694, 346.326469044449, 345.604211239681, 342.507336138485, 341.924671626108, 344.613162007605, 342.517407215073, 339.757694985433, 341.429873823037, 342.682028603288, 343.929784701025, 340.725142479455, 342.449883098743, 343.756107547918, 346.244282044845, 344.937857121786, 343.593386126429, 346.720382195055, 344.510643097136, 339.074968419989, 346.595375086924, 350.347082627408, 347.358769561263, 347.929333013589, 347.29931463621, 345.262292585455, 339.662620955819, 349.129135734144, 343.23696438329, 346.559329694831, 344.95219806667, 341.58587278144, 341.738289178493, 343.322490460358, 346.17632750131, 344.873776598079, 343.861728507948, 344.977437086773, 338.49932750626, 342.317756234825, 341.709603832336, 340.852211694312, 346.414955832507, 342.545353309767, 345.776665290984, 341.453180314867, 342.230942299808, 350.374723610935, 344.85893020005, 346.992635078794, 344.213754788687, 346.095844544437, 343.619392593725, 347.123840755115, 342.588372580816, 343.184802454507, 346.31612870901, 344.784971869949, 346.779805110924, 344.653716207362, 341.365117903914, 343.671531221914, 342.962136002469, 342.217414103236, 341.401030974347, 348.485186803469, 342.811938742509, 344.851762015557, 351.510878680522, 342.802965832605, 345.282239658275, 339.774346916599, 338.119459770548, 342.811408116684, 345.245202496782, 344.092135468412, 345.664024789546, 347.014235698069, 341.75546542933, 343.444670261735, 344.314340622416, 344.063603089197, 336.939622208683, 345.171653966769, 341.668136209498, 338.649833762301, 353.257339319454, 338.275286941867, 342.930422841977, 349.087168993998, 346.523946681592, 346.433430652717, 339.765660580481, 345.066807665803, 347.359033862371, 338.763423414992, 349.623004259192, 343.889101377887, 343.710534410878, 344.840746942416, 339.840166838562, 346.277298285161, 342.978940150217, 340.549879427548, 346.424822475887, 339.311104348442, 343.330391122034, 340.223419526682, 345.123118087924, 341.552246778596, 341.206231274815, 336.041071793223, 344.261311232788, 346.622872298682, 342.532902372828, 344.712335407666, 349.284829091463, 343.935681257945, 341.320092273176, 344.96190444784, 342.335336541781, 343.080960781407, 348.171856797505, 344.763935978878, 349.236924512539, 347.270840618427, 344.415800306993, 343.455817502498, 339.834103909919, 340.939726909501, 345.440956016799, 343.194071175439, 339.163121284989, 344.199491458895, 346.237205298153, 348.611586933772, 338.525435842039, 339.160853118, 343.551874849706, 343.062348369164, 346.977935418381, 346.519567184576, 348.328344504674, 349.426032218315, 344.62539796787, 337.938356985112, 346.882527633123, 346.469727470353, 346.450229918414, 340.544954334175, 343.856211853634, 347.445789832244, 344.684848208985, 339.667560872023, 340.01103799053, 348.7333177733, 335.411088976314, 345.701949145407, 342.677650410856, 347.442184856431, 342.202024257813, 344.045703158457, 340.006368052631, 345.648628545518, 342.27751384284, 348.2086920908, 341.764032779718, 343.170487759346, 345.53452077824, 342.670248434226, 344.508205881644, 347.233721305678, 340.473233529762, 344.430128997683, 345.748039381265, 341.562052167398, 345.996606456263, 344.296515982673, 350.499812739492, 345.143457631676, 340.667799953781, 344.088082054273, 341.399620573897, 339.69794853245, 347.277948997205, 347.161180348293, 343.420247199235, 346.915389139847, 345.048998962366, 339.341038835221, 338.766906883808, 346.029299891931, 343.945325764327, 342.777728683338, 347.50856701122, 345.461187189121, 343.876298170641, 341.200584157, 344.111782303118, 340.451153831195, 343.46247377853, 348.549542507474, 344.164704124244, 338.620965243511, 341.101202044805, 336.010020651112, 345.831231739937, 341.91151009552, 341.14401160419, 340.754276866883, 339.427277575477, 344.497378170269, 342.913405072229, 346.060228464115, 340.97170397062, 341.239827624304, 349.044517811906, 342.424173494212, 342.938057409562, 339.3795304709, 342.495869355598, 348.785860112584, 344.243844017535, 347.609466777567, 343.137184363603, 340.637657143762, 345.870388313758, 343.116870960947, 346.329943315876, 342.606528939509, 342.78102761613, 339.801946078206, 345.641876151108, 344.850290669359, 348.44733541487, 343.248260812245, 344.006893484256, 342.664879973388, 339.562377271649, 345.283400249029, 341.212677806005, 345.112682604026, 343.493313179372, 343.603630539389, 348.074510021142, 347.487310026971, 345.603183621214, 343.005708441535, 345.91170836632, 347.374472383756, 340.50634601106, 347.625592014844, 344.530941911085, 343.307454619878, 341.167866892621, 340.466483005998, 344.188213752646, 338.924351146004, 342.146127119322, 346.583398389126, 346.05719601344, 346.040614749425, 339.383413170463, 343.240730334662, 344.855990030638, 341.385918385568, 345.127740265186, 344.605381115718, 343.670324829665, 344.714907742657, 339.528482777898, 349.947222283236, 343.218116514131, 345.065103310178, 347.18979365147, 347.281175831702, 343.566223060385, 341.550254035217, 348.840859715938, 349.24456919924, 342.126180312678, 344.504200866064, 341.445983578922, 343.549111874435, 345.384653002088, 341.372554712747, 345.427879467125, 336.170387838025, 346.858539336986, 337.299220992334, 347.528293144251, 337.410660829428, 344.245879026706, 343.190162992767, 342.771223607098, 341.547995672092, 346.851279005392, 343.109102621716, 337.922104592636, 342.194301338115, 348.040366755209, 340.293177932368, 347.123055362557, 345.669225856224, 347.833498796898, 351.263372814475, 347.917230673912, 347.46519619212, 347.348356856902, 346.208647613181, 346.581711503675, 339.626284040076, 338.532213660424, 342.48005304983, 342.940568775445, 347.188118577752, 343.480881088809, 344.999045414685, 344.876398375484, 341.809919636145, 341.31557659833, 342.076481957919, 344.348610396335, 346.94945390409, 346.226125749122, 343.55466983965, 344.798734389504, 350.506241568086, 348.564615353209, 341.529397230822, 339.828962540899, 345.887135743993, 345.333916266669, 346.087859028692, 346.139734140126, 347.318134376789, 343.300904383555, 342.793085049875, 339.692091722124, 341.69871653098, 345.043514169249, 341.108413086385, 343.19516614663, 349.391746467506, 343.788015502361, 346.716459283091, 346.927261086243, 338.331904569669, 342.888306715578, 344.317339935374, 346.234868848192, 341.829936328061, 344.3820924835, 348.258607374839, 341.42100659955, 349.089047359969, 348.513821813122, 344.678588659275, 342.055867974849, 346.650213006126, 342.775933950424, 341.390226560093, 340.425023820015, 340.343407711414, 344.307217908196, 348.694491072504, 343.417573056114, 340.991307207599, 343.53183998512, 339.581828808918, 342.013058832446, 350.508686462114, 344.260164044881, 345.889229278454, 344.531525558614, 343.642180709685, 345.04053926076, 344.787344944576, 344.38530745349, 338.739847729094, 342.292840778703, 342.20418635641, 344.225479703666, 345.220651398061, 346.385088894833, 341.650822755701, 348.254700006538, 339.80998234627, 345.937589690157, 344.756850607018, 341.804490512718, 337.556797370077, 346.569101739616, 345.571105181754, 342.192583571787, 343.650105150893, 344.913354368004, 343.279215639591, 341.064446321238, 343.91559415545, 346.440119169677, 341.844534413975, 341.670391224597, 341.803947944922, 344.339889006556, 343.115418848277, 343.650667619533, 346.077153219511, 342.268523081738, 347.999489802705, 348.622453230163, 341.721215973341, 342.241742665688, 342.706402878376, 344.200375789783, 343.415683304182, 343.351082100295, 341.645841503509, 341.511124975403, 341.142534327411, 342.5420731253, 342.880920225812, 345.710919248079, 342.078502200315, 344.270967517581, 341.281813395707, 343.932009846429, 341.061846787762, 340.637861038368, 347.485195321403, 343.744127776331, 344.829985525463, 348.67402002938, 352.061817876817, 339.845479960725, 342.907272325143, 340.826726390198, 349.202364768696, 347.5151162136, 345.68828369879, 343.592800073896, 343.059412051359, 348.713316656156, 349.07069916919, 342.438010145544, 341.667269338574, 341.932601630497, 346.355645705217, 347.05765828853, 340.359738520914, 346.085524081798, 342.228863549554, 340.539658332039, 348.77881115436, 346.415532782703, 345.732096493449, 343.908713004693, 345.589606900838, 346.637485469998, 346.697045678123, 346.216881773524, 345.957015156076, 337.314457885597, 348.655710648999, 345.464462792727, 347.053173644681, 346.231491520073, 345.286872326714, 348.560469503556, 343.672938524739, 348.780704723005, 342.65550726147, 344.471562939029, 344.62234145367, 343.872372028874, 341.330348280105, 345.454299458608, 341.647191074766, 350.082554971886, 348.631876236111, 348.157138517224, 346.187428001941, 347.218369228279, 341.464970072517, 342.406944037547, 340.902894011726, 339.578067169371, 343.88397003714, 345.042727443109, 341.258557212472, 343.106066780143, 341.980077202031, 343.352388675398, 339.404142386259, 344.951432226676, 344.031729738904, 344.273038144833, 342.76448941405, 344.912025197645, 343.912597900828, 340.068955368062, 344.588265938689, 345.224327288161, 340.192181609869, 343.837090807257, 345.841305261184, 347.468309330382, 338.659772378909],[144.132529636912, 135.747582425292, 161.55696154358, 125.673514884206, 150.596597975465, 103.485395398954, 121.402260807669, 124.117316621972, 162.030638385745, 144.25470620475, 130.286498298641, 131.830334646944, 146.246990378283, 141.119371293741, 102.730485468129, 102.411296635456, 125.533351847483, 138.470660063772, 139.910315110255, 132.541600136816, 120.069093450425, 144.140744171763, 138.427526498212, 135.545654210354, 109.593576945441, 143.044840442216, 128.83168670295, 129.157612994364, 141.697470065878, 117.423695539627, 141.246416115859, 128.957871357769, 151.889955866576, 154.053179442585, 157.137107844922, 146.689909825107, 128.059753534326, 129.251423458012, 151.578668752204, 97.624508315666, 115.691931881, 124.99271883571, 128.980681311597, 125.864114873933, 125.339150020487, 123.166922513385, 111.842901486464, 118.544298735942, 104.340176081651, 118.354194156722, 121.161268739988, 125.723668766065, 149.617163177079, 141.728994021644, 118.552658273059, 140.180773592853, 137.113751921166, 140.814416115953, 125.650117566027, 141.388888862551, 138.472259668337, 122.957341064887, 153.869845054163, 113.580721096474, 143.702652930022, 117.242567456719, 107.142715599907, 139.36870108706, 114.006613726166, 108.700812981044, 138.515358785574, 135.329581962011, 123.499166821792, 146.010711702953, 113.604715440722, 124.79127185762, 157.323323337269, 104.18609625212, 123.125933401522, 156.585295399111, 133.255979300155, 131.176055821542, 111.591034070355, 120.552854534332, 110.463021617992, 163.069035675903, 111.164290700542, 98.6605219442352, 137.149221901335, 136.213398016464, 132.301637094124, 158.965756105346, 117.01402285305, 123.700441928483, 158.953558466581, 142.395585265287, 146.512863818804, 161.16038644522, 116.090315320901, 137.644440182063, 146.576850690204, 157.04896117486, 128.899805072128, 137.814492909367, 105.747397812187, 109.349520065059, 121.140994538232, 147.871846970731, 153.042852722133, 140.258130643647, 143.648251347682, 152.26691217868, 148.019614536464, 122.899699766467, 111.732206686599, 154.305237128082, 161.328179920909, 112.477150035842, 113.320039328796, 110.980271108362, 145.765070943174, 131.597305657741, 94.2949162077262, 144.873505161345, 128.525762572195, 136.184138930256, 118.376287618247, 130.379339456776, 95.404227927389, 138.000810258753, 131.843786539205, 142.79532983351, 134.122283857781, 127.31976709809, 123.301903866181, 146.905591110584, 134.6590429575, 158.517546616582, 139.859913088635, 127.457936308688, 115.115771595054, 126.74773365266, 120.071449820942, 124.370911136617, 137.904568038418, 141.078898695918, 125.360514083772, 156.592235075851, 128.375185043115, 152.060153781191, 151.637882375968, 149.841605173791, 140.49932376312, 115.381906045731, 112.545304562625, 124.415384471988, 118.413654270449, 127.38265341341, 146.517611763076, 136.811111886794, 145.19632971747, 102.415517203595, 108.722328707312, 150.407774198862, 141.919590963038, 144.621323242212, 184.166101661339, 129.227372498562, 117.333965737099, 135.67260574813, 123.661130147886, 120.735028906285, 144.735012653388, 105.093510344361, 149.58372577627, 131.111059713176, 150.322990204412, 124.850077888705, 162.068299930889, 87.5172953102457, 126.046565907123, 126.982105460714, 109.125125495491, 158.263594052548, 134.840555844119, 120.672244176276, 117.740579080441, 143.285332826751, 149.908855106466, 111.211317958584, 134.637872256885, 116.57530119739, 190.443267112008, 139.06814798878, 141.416290526294, 121.256014946222, 139.856214673036, 139.510816911185, 144.289792225957, 129.02347755264, 122.363342596889, 128.787142903171, 151.499530944848, 107.199658149319, 140.419402908979, 124.36809177528, 134.497324535714, 146.153835975201, 120.960560442482, 116.168339318408, 88.4936911832988, 161.506774996892, 117.643556635367, 107.76861201753, 129.113860596593, 129.163589263609, 134.494077519123, 160.862468488119, 139.158462708232, 112.879937323792, 148.553387867877, 128.104911192479, 145.154151911252, 160.246347410331, 128.100127186141, 148.425474798424, 125.247998072004, 107.960222818185, 132.329125776717, 159.586560811356, 155.148061113077, 119.227070335715, 141.78532484267, 139.190070107674, 151.985056654939, 136.614968636336, 149.475749302813, 141.246259102006, 136.033807679428, 87.5639037769311, 133.654601872113, 138.399499900373, 131.977471072826, 120.285998529887, 130.406270401516, 88.4752968648879, 134.150558936553, 142.542248969589, 134.981287418759, 118.426191308576, 117.650293165603, 94.2690416449704, 121.981276189061, 136.985872875769, 146.530998095393, 152.121865241375, 131.198325323876, 117.525094389356, 130.293957008967, 139.634306904469, 118.452620526666, 139.396083111236, 127.81112337951, 151.715789395632, 138.495034467268, 111.876703388151, 122.490767603589, 135.30779495919, 121.07056609479, 127.393997117342, 154.739354643808, 118.48038802142, 131.429675216009, 129.567999386545, 135.480887947138, 110.468398497563, 123.250136094684, 122.322399382683, 107.602905197262, 125.959834387724, 105.321798776731, 129.682845352393, 136.553183694946, 143.755479820517, 104.256267264099, 102.312651190612, 153.488717085488, 97.8370508048753, 99.7446283841564, 102.389640445614, 121.06510617467, 120.423446401493, 133.540176697819, 131.955401817284, 139.548322905972, 125.141727472215, 128.966570052936, 141.272866882626, 120.131510204175, 134.155621819863, 138.790525292032, 139.18663818033, 114.424974643499, 135.980707460286, 120.100523444204, 112.59584392644, 138.330015755956, 152.880837854911, 119.95115319075, 123.621180772832, 97.66113678085, 102.315809544277, 161.92359456612, 108.844280497934, 138.509192445073, 117.02015061861, 120.855379444989, 147.171870766133, 126.815272120017, 185.437999866284, 115.3254237395, 154.134020163946, 116.743069646939, 147.971247441407, 147.448554671747, 143.471929481865, 112.200528526662, 101.45861447291, 123.527660186057, 128.408221691284, 103.748873517208, 138.904776479284, 118.458969698573, 123.741907371513, 146.145076253658, 132.778564449063, 145.556435934103, 133.523093955532, 159.052660020443, 121.77772147214, 85.3156183544269, 124.882789460968, 140.15569365588, 134.044425081497, 99.2931176106787, 140.306387977527, 140.535372738875, 121.338695567315, 129.0318076114, 144.823869343863, 135.440324971079, 146.3279277188, 124.107550356355, 114.293127332777, 138.223122749054, 142.484703516833, 110.003144457433, 129.381774293636, 136.365446182803, 92.0719679171219, 135.266644720617, 138.028896507387, 141.112939544863, 126.085712780659, 181.93056078767, 144.309729139744, 141.519330046038, 120.789167879428, 117.500341807463, 119.849826327023, 121.050856655655, 118.919918275045, 114.223792206555, 122.47459740909, 129.228410253827, 145.295262965778, 141.284716887734, 105.441116978271, 124.95024393621, 131.36487806653, 143.037307933631, 132.71468371523, 129.032485339516, 128.939172956048, 175.11840854868, 157.813309377019, 127.308789257923, 140.179474544163, 125.188142602783, 121.37230505675, 130.693981547653, 139.27048053662, 117.740167501672, 125.788627237715, 140.386142917638, 110.875240924767, 140.779053046233, 98.7478353094743, 108.490845089099, 134.965339708784, 132.170012541765, 111.897013219544, 165.06571642216, 107.117875504908, 115.757543468754, 136.680288204647, 152.07238151914, 123.670989006492, 116.521871960426, 139.315647862084, 152.830689344294, 115.750485248053, 123.853352964834, 130.007080648896, 109.831779202358, 136.375186646853, 135.42901786173, 114.459196826995, 102.312272178242, 135.231598116125, 132.675102612672, 84.8827416015199, 152.776986331371, 122.186367934151, 117.735400448922, 105.23168655071, 139.906139974297, 91.8694000149273, 136.699597830478, 156.581658097753, 66.1789294289995, 128.649704152384, 93.5411560459883, 133.834283591804, 130.300503589607, 138.455090289782, 105.451959112089, 151.042310223817, 133.728414199199, 137.396931312994, 139.342781262651, 120.80343666764, 125.376343117124, 106.445814103234, 109.5626340331, 115.213344317248, 122.370189663858, 123.881806901738, 135.737273578622, 125.369070858344, 154.502604003478, 114.274731576693, 115.042204855987, 120.985062889263, 133.021783061653, 120.390884814265, 115.979164891588, 139.106519726555, 117.61051192332, 124.305281450607, 134.86947594717, 123.448163413222, 100.331449589391, 143.062292388204, 155.825289752199, 123.22510470556, 103.47315800421, 93.6119064118855, 133.115637577458, 102.387534323715, 150.487969614649, 123.230104106718, 177.384487929793, 147.376270944113, 110.6776821005, 138.30211187435, 145.218461388147, 132.395660407088, 142.32585314182, 158.358333359945, 120.435276268263, 137.955332573718, 118.107583340861, 159.8477690016, 122.903533154343, 127.356945339137, 138.013256630161, 134.720429914451, 140.863120438679, 122.740603841633, 158.938072150506, 118.858387213757, 164.213218066926, 118.342141186626, 131.569798564127, 136.336802262823, 132.020429733474, 128.538654360041, 149.657293668402, 115.107948926116, 128.468411579717, 144.972446358382, 106.620948731291, 156.832001471228, 136.456523783949, 107.085042072032, 144.418745591647, 132.22992522105, 151.554611330851, 131.902527575933, 137.098768174783, 126.959949537758, 127.50435422931, 130.031535518996, 110.752112906052, 139.788629761509, 116.361247503149, 138.919736409289, 128.498228249775, 139.040794092914, 142.281379302239, 133.343735532291, 134.125076467447, 154.954669502323, 112.344382276885, 107.655015088715, 150.21840347642, 116.772376914399, 174.732304832666, 112.814063358759, 135.81436537181, 119.594166621533, 104.630542670444, 137.210220758223, 144.634626152478, 117.77838379561, 125.16477804869, 130.587746321579, 132.575102911614, 161.380183274983, 150.7232291539, 152.651343373753, 126.756390189241, 135.842303073212, 134.939841774425, 148.980666808208, 136.593187357545, 163.911584861988, 141.180901416308, 115.729518367487, 133.285420074442, 128.301235840944, 140.704176433309, 138.188324605306, 127.369390625568, 120.090274688505, 125.743516199034, 159.368710611005, 150.956402641125, 138.399913814557, 113.723734098608, 137.768991971624, 98.6694015924629, 123.626962248537, 134.096839245068, 135.321292415366, 146.067587318241, 136.342865022685, 112.612298186408, 143.552007322737, 133.767767168017, 93.9542414380309, 118.843432884926, 139.76746636866, 122.254248127125, 135.163524166891, 106.840363324044, 158.038091821842, 141.970447098778, 156.34130135674, 138.974446800702, 129.129441778067, 121.99642292419, 139.567291516701, 129.621695583023, 148.027383340479, 134.107207279226, 142.0752764759, 119.992945506403, 125.019723834259, 119.354050026859, 134.482843015207, 114.044982902446, 132.490496162848, 144.88666144959, 106.129293505054, 155.776827733403, 119.25642868049, 162.405449173102, 144.427505042476, 111.682368242463, 132.351211973271, 125.195123786534, 126.815685496625, 123.463491028427, 139.862074212991, 145.906139152828, 136.924629612117, 127.613154617299, 161.741519635818, 123.00444021339, 137.112652884662, 124.501894500306, 145.104813389968, 115.536044300647, 146.234579485592, 126.713433526024, 138.858529667949, 137.871753967207, 94.4495044653761, 133.065258883304, 136.961868771227, 127.102119013427, 120.543847757886, 139.386431595227, 104.342020069906, 159.439300698004, 158.562077658961, 113.520956934108, 153.171920964487, 137.181094979792, 143.446704207317, 135.36955553199, 131.35938860558, 168.894268902538, 152.542594084918, 132.403079991266, 107.478421324835, 146.973828095076, 116.887671689007, 129.273043268677, 134.628558334686, 149.438108054819, 137.025002595529, 144.981215161945, 110.068847326658, 156.305476848955, 150.375023145589, 150.69950995485, 171.78049028482, 124.412849712978, 122.423815415097, 108.836951831144, 147.644290050609, 103.680745780104, 111.803872664137, 132.7912881875, 121.451473313191, 123.890746639133, 154.397569586627, 121.582471972561, 135.10775814204, 135.68802399511, 112.898943688056, 134.541741611808, 130.429965304728, 136.719889315427, 155.087649726344, 125.237594998165, 118.878922714999, 145.280642045734, 142.908550326691, 100.125041774183, 148.062207643588, 150.467459247384, 135.782069788636, 120.33662539891, 114.304335133939, 151.58658494298, 162.552378154609, 99.1671240149032, 117.343907705936, 145.424198662355, 112.903846185303, 119.548744526298, 105.922639090953, 129.296765708199, 119.529681953227, 140.265914208505, 118.15969734716, 144.785824918026, 117.637989106403, 178.85881701688, 129.81696863044, 147.690661047096, 138.75355188456, 115.910775554069, 150.7665723451, 118.73128923973, 128.562596358991, 150.577997979191, 153.912849391715, 151.75165410994, 120.218023485199, 98.5878626497851, 126.998191321818, 133.196654433283, 109.998814721038, 145.383058088717, 163.35068166316, 99.6263016349654, 140.795814615233, 133.968794176802, 128.557306636662, 156.492506887237, 122.081651295215, 147.395957697549, 128.287122140396, 129.724828659151, 145.484564398428, 136.465303742831, 130.946892928421, 113.925137571527, 111.270107414801, 112.484368171252, 131.674831064008, 121.809645462739, 118.6676026326, 151.539430922316, 132.14818796166, 125.393263790478, 114.362125926131, 131.929090108909, 161.350524119017, 123.219017788434, 162.294626851832, 131.837065155304, 141.92158238909, 128.732370597164, 144.785799823429, 120.74314397519, 143.675024634459, 118.62731759024, 96.6725244584986, 110.271612901362, 138.932056643424, 132.617453567121, 140.856825841374, 102.848499058244, 142.803751646413, 132.6434069206, 131.23378182646, 130.991442882644, 127.914368668523, 135.265896709608, 147.636202033192, 139.388769364126, 116.549166995872, 137.706009699085, 138.701767360084, 121.756954646236, 123.918085972764, 105.379785048149, 111.03975120828, 151.864042624758, 127.872595608204, 134.785991590325, 121.450930676771, 131.4356884898, 134.904661171432, 110.793359496537, 145.646899352468, 132.261436601489, 164.35726385008, 109.822282560127, 166.843020242194, 139.893873846279, 128.446696776597, 153.483689978818, 130.940261012618, 117.519813799341, 119.233017629693, 122.088171223177, 138.511393210159, 137.3374120031, 128.888948558662, 120.740629164802, 144.621538362792, 121.889774428631, 114.706114252643, 113.471916315654, 150.084213694952, 120.471177227774, 116.167457374168, 171.21264904547, 136.643789043205, 140.544848020067, 112.8397353129, 105.958771273128, 127.239400405057, 148.790090830902, 160.47819245082, 126.683015035287, 149.758608467266, 121.733421711861, 113.985502583058, 129.905208011633, 139.980050526849, 112.619689890581, 110.153225525609, 117.631351147724, 136.293661825902, 124.19341442222, 113.080808508402, 110.049980548307, 134.759387704907, 143.398638513423, 125.207395004357, 146.095992526752, 139.165621654352, 121.912494086195, 94.0728949389688, 138.817818993041, 137.036594111516, 147.268200426042, 132.826837811687, 148.700934904054, 130.366954858141, 112.312564722174, 133.962286472018, 120.924393608159, 170.667693157101, 135.381086993191, 139.347556525623, 132.184185232935, 109.913638745215, 132.591621785127, 135.898302880115, 110.682978877785, 136.871595812289, 102.868480795426, 152.485859255968, 152.09652994951, 144.309374803581, 140.012502932917, 130.734224472228, 109.240568416399, 129.398845083624, 161.846359749492, 133.234851271964, 132.636082209769, 135.937217531405, 138.877419315207, 115.165918711858, 148.142290922467, 114.255173771548, 132.92430737204, 138.972607982001, 130.059888917038, 123.856010348828, 132.967742149685, 124.806948628355, 109.566046375498, 147.349688396588, 100.468422664882, 124.340733562614, 164.894025787131, 107.23212829442, 164.724070676508, 149.410715425525, 126.402274998538, 135.78936209303, 133.93600964546, 114.998112647488, 152.960551049474, 116.276526589118, 104.838905941447, 143.77944266742, 119.388208213118, 137.638769529516, 128.915506566123, 129.161869711485, 116.757431365863, 111.585210902242, 106.726725583087, 120.221540067204, 138.056208353709, 119.740005833018, 154.76811697276, 137.227901635486, 139.749664906607, 112.489939166842, 161.223262863545, 156.463322654235, 103.937274050814, 130.134156976662, 95.8041072736844, 146.480725804943, 121.073918038322, 109.93054957061, 118.710546809339, 123.959893648307, 145.243313634544, 99.5430604619202, 103.192947921353, 111.386263528689, 150.428400984049, 154.018105302649, 140.084925501225, 119.315516939652, 145.437033599847, 89.450836582381, 129.756531252309, 150.682778099189, 117.468866456231, 123.892478840685, 118.299088827251, 135.251240495364, 128.301183266652, 152.838874439753, 130.080342362283, 154.883005721566, 138.801924369827, 119.120146704018, 142.875309051141, 97.4616219970903, 137.151463018783, 137.204964663158, 134.318521654775, 114.047491946542, 119.85630403548, 95.7090202846143, 127.573597618986, 170.120485593829, 106.684829523523, 123.016698977838, 143.62360255197, 142.535782896618, 155.907039440936, 150.321026926384, 146.178388112712, 143.90068270318, 90.4091940671822, 131.973396309326, 141.585067620411, 113.285391775124, 116.391623949745, 85.1880824402194, 133.471098275764, 114.007124622265, 132.08523982643, 120.380574107893, 131.598016041808, 117.586576420692, 123.212914768241, 127.214911837523, 96.5926352649052, 116.842555456616, 136.711307035642, 87.0702771720645, 132.084366845621, 145.892408851523, 114.645860794937, 126.842990485455, 150.852955203431, 115.73395604366, 107.569509683584, 139.811874274075, 154.23605861565, 129.75243105325, 144.285763034047, 164.570765514034, 123.939324643459, 114.569661409185, 133.579255513823, 106.766380269922, 142.581146772222, 119.66247537547, 159.364578879349, 110.353378207184, 143.750713227859, 162.319917296534, 139.180566567033, 139.839617535094, 112.549460485252, 129.057115777094, 135.422583032274, 102.18417495508, 140.706829056065, 134.083565755366, 143.278600656692, 115.863215229191, 137.400173786477, 174.906698186635, 159.662311656908, 153.118571879457, 99.9724529782428, 130.018520224047, 123.93918205461, 131.528206712114, 101.754770864163, 161.174865669833, 108.844677857225, 146.170277206492, 137.699964968015, 132.920879511235, 125.357312237176, 139.651750510426, 137.291627530155, 108.959419766058, 137.155986441798, 114.87331273623, 114.284370724731, 157.023683729605, 154.95717809229, 127.686866104311, 128.403378477995, 134.677531760241, 122.554845806292, 152.370821017825, 120.156792248049, 123.118085980967, 118.536220375321, 105.9260823067, 106.603445011144, 117.625622328651, 122.493685761365, 138.157234492071, 110.633330048715, 103.05181365306, 132.833426089692, 154.188635562059, 117.916657984694, 100.182913026919, 134.30115594167, 135.112028885422, 126.65079622863, 128.757773214275, 127.953993194021, 110.628303030068, 131.708157201011, 145.03633026347, 134.5845362025, 153.598976121691, 157.577247355201, 133.234575881649, 134.716364996121, 126.603517634309, 146.223011238653, 141.848358651468, 108.244837155664, 114.219436918847, 124.281434641538, 130.253861325172, 111.421701431955, 146.751470833695, 139.346048490332, 109.159660836607, 96.4184265780149, 103.955796385311, 138.97516642918, 124.239966048873, 170.412400832433, 131.187357947167, 141.029724808208, 147.662261433878, 147.811397178253, 150.700796096108, 81.0338664613764, 117.147454167926, 143.597010888093, 161.725510783188, 131.165364227929, 124.653110069234, 123.607502674347, 101.868114087212, 120.597611466952, 112.536591439968, 111.492501465867, 137.460655157669, 158.159809663315, 151.215178902896, 119.303090832557, 148.018322173116, 141.210877719982, 136.038302422853, 160.788860970762, 172.880586471434, 144.901525141644, 128.181794862878, 167.207382438886, 110.889284095636, 158.698923576108, 143.486118404185, 108.032929234295, 124.929555961408, 158.031833956005, 130.692294926191, 106.795970900625, 116.528709739944, 117.00569052839, 164.280958470015, 139.710503182639, 118.833115530845, 111.350751501846, 137.303387442944, 156.112079572482, 153.733586876181, 114.337129672395, 148.760546476545, 123.454369138342, 161.197611962917, 145.577921358339, 115.968273699453, 106.223897758958, 147.301052048129, 120.64059994599, 123.636527807317, 137.81202878752, 94.3402653241405, 133.428402286651, 131.87319377777, 126.368404212098, 118.177169015345, 144.948348389198, 113.725439629415, 117.843024994176, 120.818827245127, 119.132535776747, 145.182782714619, 120.440914422596, 138.543373832157, 127.809858775119, 117.620951728518, 127.023729926274, 138.74179343457, 132.731268198111, 138.123287247283, 121.417968041905, 117.296390764636, 111.093334223617, 135.729081153335, 150.486721866813, 130.981899009538, 105.439733453801, 123.938130272515, 132.12166115536, 147.410025055339, 130.731887107769, 162.280282177519, 156.929308123656, 139.862758137039, 126.478667377119, 133.228928699638, 131.707610936322, 122.141170981932, 145.345937525721, 132.541776628696, 147.197687272738, 119.730620280124, 131.666637593829, 154.309336038565, 140.488545960126, 122.417125444889, 140.681544441854, 114.490220300599, 127.033649393964, 132.953018898594, 149.308443810886, 125.057012629113, 140.659638614202, 128.934023239864, 148.271447100845, 136.159634938414, 132.583980145946, 125.200181675631, 160.421793964885, 135.232768676839, 148.559666840217, 133.868321891794, 145.3668934975, 132.772024472782, 125.647140632923, 144.371964570733, 182.854639482968, 146.019561543753, 136.809303227865, 125.290248674618, 135.180939613089, 143.575871979148, 145.346682001271, 124.231395485018, 120.625907834226, 140.123384478888, 131.171965074352, 103.1307609802, 121.563779197547, 153.109686711286, 136.949506643694, 131.878700627587, 143.549743675725, 165.524986331595, 146.276035748242, 113.751570166091, 110.073093667992, 142.891392351581, 114.753737671922, 131.153399480022, 151.916631880093, 116.924173175103, 157.015059418258, 123.7813158406, 152.572798937535, 105.531334183905, 98.4316078758658, 153.830750992578, 147.234748805077, 120.038439418448, 94.3385768824267, 136.723975834405, 156.078515582243, 104.647406995918, 131.333910023041, 141.872700008284, 159.179157283559, 160.575724274013, 141.352726061065, 158.267047231331, 141.245670670682, 132.018745865882, 136.665442193885, 104.713282488663, 114.308266248859, 158.030496624633, 139.697835900351, 117.130580958569, 144.374354706162, 132.809499656774, 106.289610589193, 119.668957972751, 134.869759836757, 143.905173123582, 142.505502063063, 123.925337697016, 108.791527829346, 121.974797884166, 142.546145701026, 166.139101995583, 158.379064063792, 134.258842704944, 140.701269368584, 113.278698091859, 156.915793219115, 119.098783088911, 130.775879320726, 130.778936798033, 134.929300040191, 131.783160861257, 146.375045967198, 104.800649404399, 123.688095657991, 153.347595424143, 148.626500057177, 138.986915819007, 119.255671740279, 143.439204476768, 117.523986012549, 116.856627803297, 117.2821366434, 120.95197851222, 156.020133970072, 125.320902446935, 111.03485433838, 125.651116650713, 135.115039967302, 160.253621366396, 102.531425977573, 115.907850145562, 112.43418062626, 153.105575759804, 118.474301884783, 116.363108897678, 117.61912097273, 130.336216764934, 129.958205509351, 130.484148154781, 128.544292743309, 123.457159671467, 101.21317841346, 130.9555159455, 108.12339246579, 149.36005428435, 144.256311464679, 101.939559729259, 100.270115171028, 114.206419801421, 149.839658322341, 131.793175680275, 142.447635526896, 155.065345947834, 102.765762031545, 127.344123293063, 150.361616885141, 134.389844484071, 117.339198800965, 123.823576168694, 151.669738472049, 95.2438496578739, 116.673675374085, 148.138553054476, 136.749977106746, 120.921565092227, 146.359959910577, 166.243252017552, 164.81268519011, 134.492114445644, 135.821274801792, 146.102065314006, 119.128870765365, 116.337825010174, 144.690649357351, 115.060866323832, 153.224667933315, 138.766738409648, 153.796185136408, 141.853932260593, 111.567095325017, 108.641113170221, 106.432624314165, 125.612532563418, 134.48526612208, 134.654560200217, 132.73617594435, 107.825644984001, 158.500688380835, 114.468345492801, 156.817807080461, 102.336705154519, 128.842716124932, 134.26377200771, 106.456336254326, 99.2773209305738, 167.969836955262, 131.099349187129, 134.934106538085, 147.471166063217, 118.00124979914, 139.276957608881, 114.013332888327, 117.353498868649, 127.791761245542, 137.734056948019, 139.799113372566, 105.972483102509, 138.324643884934, 137.443826224479, 105.851664137936, 138.818025474729, 117.071510219053, 143.00598440349, 129.587119611881, 155.296518648289, 115.022681015254, 135.72532199571, 109.056862785737, 120.547439392672, 157.949425268001, 130.219117543125, 133.106201998753, 129.557471941255, 115.446358326108, 107.601410694642, 134.081193164587, 101.752342362146, 134.277339194635, 136.727432181997, 143.081191615424, 111.852497404079, 112.906768948781, 153.877731411642, 159.309029007281, 124.919470926165, 105.807201923926, 147.100550289809, 108.55112673345, 83.4203241840555, 118.000201242769, 131.330030572619, 125.197524702141, 123.27512918348, 140.038238458333, 131.212770551917, 121.305028653509, 110.929831665344, 128.96639467448, 128.043989037547, 169.187839380916, 137.464950438467, 114.828674242868, 116.339122353544, 146.158656575076, 126.927995766519, 116.757839081248, 97.6492166050147, 131.501924768362, 96.3918934972061, 124.72310970081, 104.196577424247, 118.434072933396, 142.286610040977, 144.077040426571, 130.43329558969, 151.93083304757, 133.012980318339, 135.322350512876, 120.833574044085, 130.831635889489, 119.36289204227, 168.653947009514, 130.099235923533, 154.284773513837, 130.271443002857, 149.819744356293, 141.69151120343, 89.0901209348871, 145.910546250657, 144.797179014124, 125.393608227794, 104.107829720294, 128.225871032139, 154.001561399494, 132.856469924442, 108.547959414226, 126.800642238845, 149.22915696523, 128.5431034633, 143.304772120107, 135.14026441695, 132.930445197187, 129.858319705495, 102.63608454537, 139.872696189468, 129.970995759387, 129.169028019409, 118.909291357081, 160.705815003392, 127.408765515125, 117.760108520981, 165.414401127571, 118.271180473674, 145.232510853981, 129.079164000906, 126.545736127149, 115.100800475385, 115.904104411403, 113.976116507607, 144.566677402616, 134.294977957535, 137.578333068889, 135.136133909838, 127.687057626651, 133.168841717647, 112.273874293861, 130.549475589882, 126.038288839469, 113.351174321607, 123.305664596076, 113.328015357942, 113.187884331081, 137.917344006493, 133.502265334228, 143.210038972776, 119.263299329666, 136.445364017128, 145.47489089492, 127.359752023218, 123.09261579796, 151.428974626257, 131.577482148406, 133.744471557388, 121.06743593052, 134.679568049887, 146.956166620706, 130.927278329174, 147.689577932104, 122.996283278498, 113.723598221255, 131.071983403013, 169.331902292918, 109.303814187622, 145.784958870332, 120.539019807607, 132.781826552815, 123.173302743645, 139.525810088711, 118.963028148781, 129.588559860001, 118.225390142935, 133.718262216888, 119.364215731012, 135.563234550353, 97.3266517348531, 122.14606394869, 99.0981029479118, 157.484398589312, 120.949211591115, 130.451610883389, 134.284066996033, 165.24895204198, 135.280246964137, 129.902555038199, 116.404889762991, 134.147154450131, 140.739471089262, 146.225139828274, 133.323092094764, 121.957582868086, 163.167824970475, 155.096697860137, 125.793745674107, 114.817739315267, 124.618247783496, 144.068428531587, 129.412476608626, 121.298606210856, 144.165642695469, 107.810836161796, 115.995639428605, 119.533050173393, 125.233759544931, 135.36826924, 139.808000456967, 154.553114317326, 122.339453467791, 151.449611147081, 128.581486656166, 95.3202840848669, 136.672270610439, 121.333713168021, 164.772472425797, 138.610813327786, 153.890645595373, 141.894472473871, 152.339171753294, 128.065629101679, 137.47128564597, 130.558260711421, 120.324954184083, 172.471874111459, 114.525336825575, 125.969489518055, 142.944174051282, 135.677440532525, 130.539208340699, 136.837238040337, 146.528968336993, 137.913283950135, 164.629599491367, 130.074343568652, 131.661548644569, 117.052818778867, 159.014444222528, 138.629483567205, 105.750258460793, 133.104010693402, 140.090847111381, 134.576420786026, 126.709685915959, 148.55390934913, 111.176426137821, 146.929756283242, 141.632660704541, 175.593079133025, 131.768692497458, 97.2170057348126, 138.292480373145, 133.800240737541, 112.807707001604, 140.879745432841, 137.951632790417, 135.005684821113, 124.181974972271, 125.426000816779, 135.218808530189, 123.46760223452, 135.607772956218, 118.230979226132, 110.498194120046, 163.760394336486, 120.035869777454, 118.57364436603, 124.090084964625, 171.206017733422, 141.362203158995, 130.95333375025, 117.087096928247, 164.605304031263, 120.619310903463, 139.400553989502, 132.132786049952, 125.410842930761, 129.438322887977, 137.391768890475, 132.855070406841, 121.980801928265, 102.714456279204, 141.887371590255, 146.710021619766, 127.122560919071, 105.610455691171, 128.411937600084, 152.587536951026, 159.663861695869, 108.480065754859, 112.31344992081, 127.043696284727, 137.581018730714, 136.619764393514, 159.299237534544, 145.241540615729, 133.849921209198, 132.368808083438, 158.766434533514, 173.271982477096, 122.077987378478, 132.297178274604, 135.833661055387, 144.486565922285, 125.178568974337, 136.784918762261, 131.524140176041, 123.974906947194, 159.204328273236, 152.543737742533, 131.574017842622, 115.734029928416, 115.908866606949, 132.596592796668, 121.475758410585, 96.1382136483789, 142.221962189582, 94.1888790545829, 111.00784446326, 129.37630334358, 126.207776753438, 121.701416482678, 126.221122109762, 109.514319748442, 144.956047255739, 132.651442604135, 107.103000224464, 143.676437722965, 143.584243730427, 144.500367710281, 169.954516697465, 135.19342120854, 134.513135339546, 121.569506081172, 109.696019286779, 134.158849081589, 122.893800120742, 116.463697473424, 116.718181133269, 135.837732902949, 129.719087594159, 139.71163272412, 158.839186193801, 128.640494968416, 128.758854422382, 95.5692987376808, 132.20019795474, 145.938732784887, 152.020292498189, 142.101964895759, 102.224392177701, 161.09902247784, 125.411147031649, 125.612589824528, 115.770312382089, 161.940595091042, 110.829154324168, 152.82662803685, 126.874249160389, 121.120524343827, 133.015635977682, 134.683711134545, 110.087246886566, 142.806647805705, 126.20149487329, 126.202691407193, 145.912890851441, 160.520642464833, 105.565863679335, 138.813830558069, 120.563701905362, 154.604077488108, 131.131492330256, 123.848090947763, 120.989660787903, 124.058067223632, 181.667790733736, 118.49095900235, 159.025175169354, 151.080554704531, 136.918520330822, 130.62511332512, 139.38512626857, 115.709368783199, 147.803483757941, 124.451445222406, 121.748029218796, 127.968169566674, 117.944353877166, 112.769786877001, 101.70131378266, 146.367047290594, 128.924550224214, 127.804912282309, 128.232752984302, 151.477648118886, 134.209305582565, 118.264940671132, 90.4027199862838, 128.401181286229, 131.214683317874, 129.734801852134, 142.012727678981, 138.290436324485, 168.917618684231, 122.315306311219, 151.456693632248, 149.234521698519, 121.335112501568, 118.105092690567, 127.583363420069, 153.208428350233, 143.85254765211, 140.421112088918, 112.792694140134, 126.066754250659, 124.634824690073, 125.487544113961, 140.720356823444, 101.263673561676, 132.568323466135, 143.098706127432, 139.388925995878, 119.119605541036, 146.281027040803, 130.676421940067, 144.511489162076, 130.42622811185, 122.206407518396, 120.193605273688, 102.397916968857, 118.552257881035, 185.33172857084, 153.811140869133, 129.430541895356, 147.850446971078, 152.931367960844, 154.81109295902, 138.737138485855, 160.815724438759, 119.659894342314, 119.280052732869, 147.015120595003, 132.455612138248, 118.81771571485, 135.671184849635, 139.077665834354, 152.810925624729, 140.865996133315, 132.11808875859, 110.853268335254, 107.444922685755, 150.741409338183, 135.680579013235, 121.216786429034, 111.397425512647, 128.91674003248, 94.4515884169551, 121.787092588757, 130.565178370547, 133.818687922094, 104.511846091615, 110.711727038109, 119.323331005551, 107.535033628193, 141.721158287602, 131.364732505473, 118.676562672423, 174.944671695505, 150.353702403759, 147.103643439274, 118.781903974788, 139.967466635707, 101.460813556368, 111.44149648607, 117.357213662702, 114.324743808041, 109.01212293195, 134.858001368606, 136.586453220704, 151.21660373129, 150.038764008662, 130.177513406317, 140.192772401047, 120.007696880419, 149.710948966678, 142.4736989247, 104.552397782848, 107.791423262704, 131.077480942351, 110.929774136974, 114.661100575201, 136.627482583996, 130.454655416189, 134.687683508217, 145.080345197459, 127.593859574393, 121.068896193152, 145.083243892924, 138.447749195163, 130.419855812072, 110.010438713066, 134.794127262666, 160.0098440122, 130.554904211667, 117.809873011992, 159.928655005871, 136.798160088795, 142.736640344929, 133.727931290468, 97.2636404707449, 124.264292013375, 135.146698750094, 129.891625953656, 108.885727743697, 104.818448147543, 130.381039808341, 127.880099428744, 140.348568927915, 174.739427548292, 144.218838404189, 132.139618848469, 142.102350064887, 144.952392161301, 138.383936595327, 130.48192956358, 137.432550028328, 96.433852482523, 125.470019362267, 150.936363405201, 118.252666641969, 131.475648432839, 138.084219250145, 110.157701436252, 159.851421531575, 114.546831294066, 145.585355434705, 112.072781496788, 134.646197106572, 97.6938528520587, 124.144633232467, 120.745932338556, 123.323196195365, 142.070466383106, 173.629208470955, 141.60130976413, 142.5695459572, 136.553905863885, 168.534232162251, 122.251557704349, 133.202873479637, 115.284676052209, 116.265787912833, 116.744681553693, 109.664172983677, 119.481625022495, 102.390238894449, 113.26644383073, 99.7590662063318, 129.835555885195, 138.368888854167, 124.415090227435, 125.76663472908, 122.643559284571, 146.548905895922, 152.48072834842, 141.23122333966, 159.766712123036, 124.031388844685, 152.063759425028, 124.258000897904, 121.182125976076, 127.502939612281, 139.80019246971, 137.815955728085, 134.51030278827, 131.782044167049, 130.419249293153, 150.85321919146, 105.0829374667, 146.287650707502, 125.917322317533, 118.373211951255, 148.10416596715, 144.206783714292, 130.553606087992, 124.815334625031, 121.033424675179, 139.6002008103, 108.005805419789, 121.837600524842, 94.1934875320385, 135.601945577893, 134.866468554824, 161.797165334404, 123.310213021922, 138.307238625802, 121.841745300571, 126.567598117171, 139.790042795585, 132.333437825174, 128.41790170913, 118.10118252515, 95.5944687711952, 137.894719590176, 102.789931769225, 150.327908923729, 149.304628340758, 107.997762819208, 138.384007222422, 119.383868045627, 144.214121394682, 140.621406009368, 111.062701469768, 130.604968396028, 134.732811337873, 100.739150175848, 161.960904269084, 120.830210060075, 134.911458335405, 139.665538977414, 101.267978086345, 112.852163038298, 158.898578926726, 139.240264279885, 108.33746626299, 146.027801950615, 138.980261162414, 145.354075467346, 119.380202888139, 108.345764104172, 113.693264077652, 143.061240206779, 117.328646368688, 122.668022332861, 129.399752645889, 135.178537680693, 157.020052022013, 149.319233274232, 151.503976649523, 137.336098033696, 145.108173065122, 134.312157613134, 128.809065166717, 130.477255910841, 120.716248994415, 106.681825963475, 136.347199611697, 133.976337384747, 108.031182504739, 104.219909113633, 129.733642688927, 127.65454274734, 137.51109833544, 155.273801157565, 120.450622908599, 126.653412912895, 162.056506649338, 123.491193089902, 155.697176098818, 138.512993593759, 107.50829659994, 135.255617701735, 138.151201703416, 137.236227308265, 130.474719563801, 138.81468837177, 124.464124268409, 130.289949194379, 120.760892103655, 122.842380113525, 102.830061921418, 156.159762805966, 132.79792654305, 139.277741253768, 132.126865811275, 162.980436378252, 135.163496884637, 147.759624075842, 127.157274816707, 119.94375531627, 116.204664099662, 116.473328295795, 120.053152547087, 141.330730862907, 134.279673183827, 147.621225808347, 170.787946302993, 130.423045891753, 111.362138568493, 124.625601424058, 143.946476819692, 143.094347201419, 119.795308288942, 157.026092311495, 144.964072208139, 114.689730946142, 120.872155140993, 126.965831459949, 131.906218990924, 130.886390072956, 125.866845328012, 155.329541375485, 140.182452945813, 138.604179081244, 129.074652802785, 103.484625142217, 164.660647668474, 118.358513866375, 157.896038456766, 149.106860629657, 110.324139942561, 123.773212411461, 120.341700592791, 128.651396968411, 133.151658641603, 181.078751460498, 135.609155758554, 138.461897219514, 139.92782017307, 172.22593383892, 140.880284340759, 149.400126537958, 114.007903646237, 86.1944331387087, 105.414873213377, 129.629715343324, 135.554482830443, 123.603703103541, 134.354166173885, 120.627945061354, 154.815802817817, 131.108294367706, 136.363951203269, 142.85541175371, 130.54145531905, 133.833702160604, 118.353626431495, 130.772522468215, 137.831722768679, 118.224941567656, 125.286769310907, 130.875499569977, 131.088959881375, 87.3976615510227, 119.157763878252, 133.275469554965, 111.371988701774, 138.258076774734, 152.738951896898, 144.733779586822, 123.303053645549, 130.24254424187, 99.1481385270669, 136.431606330844, 138.676694869762, 119.238096785594, 131.730091217521, 111.047484063441, 140.980422427008, 124.110024668718, 135.003506634491, 113.026070555698, 145.874545306327, 100.812767085823, 153.968484222181, 122.915754454158, 133.905011140952, 161.924664129367, 124.894805377096, 118.76235684636, 134.199024835991, 103.92463208264, 144.459888063899, 163.083768203595, 143.228677592856, 134.765056270495, 144.729756224306, 100.004227254198, 105.54132389277, 149.638308063887, 111.792723219534, 168.235912939819, 114.402155426062, 164.770113415211, 145.935229369153, 102.936089185948, 121.130408577873, 154.177515664746, 133.80582616909, 126.327045421278, 127.162723166397, 129.947170616283, 133.530216575876, 147.646849754399, 154.663815762032, 120.130624908924, 133.905102169239, 157.356474080076, 132.462640328363, 136.228394034396, 94.8114685522334, 107.114492838411, 154.155011618573, 143.856295686664, 135.441731584094, 132.891737460704, 127.625214736366, 128.958945609862, 144.398281915941, 135.898347574326, 133.658378318567, 129.310247741536, 143.06650691155, 148.986069419639, 154.15972342428, 131.849092934427, 123.418511467078, 147.851238566712, 143.195521043054, 123.967830513222, 156.940372513738, 129.235365272948, 90.3829506420424, 110.452467406951, 124.911809686921, 161.544847790708, 119.476324256529, 129.953126184294, 110.820613792504, 138.325181024375, 125.923838634362, 126.055962153559, 139.116732963853, 123.862778869034, 137.554428312847, 121.872179257141, 117.59180000836, 112.555630813435, 139.111018841805, 143.771822060361, 146.489667116016, 104.911242554664, 143.254616389015, 141.486795782275, 94.8180952495155, 134.059914196828, 112.865015808315, 120.685620967566, 119.270657301961, 157.617098099788, 143.963754509156, 150.06578057621, 147.527215285595, 137.659611167362, 118.496774753287, 117.035885571587, 114.179258435038, 131.086245764756, 125.488515871824, 125.27830856742, 142.094394080638, 100.084027487859, 120.568265719058, 153.125426038012, 134.157537621243, 129.740831439539, 144.047197378679, 136.386745266967, 136.64340119494, 155.538331892103, 111.9975598904, 127.109693298813, 128.57959677389, 107.979928101107, 99.512807678593, 132.783340087629, 171.374638978739, 126.956270603594, 97.6289932759312, 125.13738014492, 167.588293822511, 153.247199206732, 133.253272964104, 115.169939463263, 136.326133637795, 144.205060857146, 94.734487454053, 147.66610266056, 142.247978259228, 145.701110541371, 147.680147295722, 120.75237883064, 123.608712716734, 159.929506092863, 94.7363871640671, 135.176891070147, 162.96056875628, 132.064377123534, 143.155620321892, 165.206619978225, 113.711878440132, 141.809384289466, 124.669073561723, 118.661205629752, 139.173134410292, 141.716318931834, 129.25268569292, 122.88152968847, 137.630413371952, 132.710452596739, 115.14113569683, 124.442155413984, 128.411084853818, 132.251525589598, 113.593004972562, 113.140500398071, 137.886334792684, 121.750015810648, 89.8274371007514, 141.585361088813, 83.1559452344502, 118.574849413968, 118.341168108921, 136.961462744103, 139.535557757993, 131.905845894631, 140.121249409948, 154.482632712585, 164.177998954487, 129.034525361989, 108.439012026311, 129.106637779871, 111.212994161818, 130.832402670935, 147.938984467442, 116.101587712919, 134.576992418015, 145.190297575872, 146.400296754496, 146.84440505974, 120.894925376191, 129.250764577616, 115.292988132671, 108.14324888619, 132.353330566602, 123.394640811813, 152.760667065749, 151.384212904307, 128.123383821349, 124.463039977121, 97.1564266457474, 149.881202634477, 93.186420943198, 119.14330474283, 135.280362166336, 170.073677250112, 126.961675392922, 130.769519632103, 143.055025186818, 157.745025435372, 139.697079208309, 133.268337812703, 118.130791928613, 121.979998580123, 135.367624390327, 109.777400840343, 142.79258173385, 149.930389286056, 114.220919175656, 151.01189151726, 133.498183883441, 124.299480435509, 160.257706894045, 151.781966748843, 128.984966665915, 145.007720056218, 127.699033324544, 128.287441397874, 113.775548106382, 127.141959508045, 145.027280805508, 126.823979656837, 139.738937162597, 120.817211049733, 153.9768385504, 139.79395371188, 116.174934125945, 117.694783821203, 127.323254536991, 114.159317051883, 122.52379860091, 135.91090301458, 118.092194043616, 125.243323098676, 146.90462017356, 106.955900887313, 121.739205638186, 146.3157201264, 132.543739620909, 116.414857729151, 85.3890542112882, 140.413817058462, 126.596377330738, 133.506555638569, 155.011416050469, 117.761164272777, 141.534319551871, 126.730854240439, 153.684506315878, 120.073470506552, 171.898580779267, 111.731641697172, 130.671036136352, 131.257452457979, 128.83641082427, 105.502712424471, 126.166815563173, 142.435489442267, 135.879480348893, 141.938935286336, 137.118392309411, 121.58731942338, 148.116297941719, 113.598954873727, 137.631763665554, 130.894930519096, 132.209191736952, 138.494021742351, 132.36594211191, 105.515745646549, 100.85835454423, 144.14463201209, 128.186808575646, 107.607610925036, 105.328492021039, 135.395021296777, 133.480860763562, 128.621729226767, 145.80830044361, 147.714636166815, 166.695830740107, 119.419450148239, 137.248982613426, 136.953288934751, 139.882681194544, 103.158466043621, 135.324982268506, 135.025967815167, 140.558027673652, 73.9762080472921, 131.288238724699, 150.966863775816, 133.53331797475, 131.202955607817, 124.773261529648, 96.5558199990344, 124.671008049925, 123.218507464644, 140.56167549256, 98.5832183699217, 119.37261547011, 115.897486899879, 141.031035817339, 142.862516318768, 126.355901059388, 134.291959440525, 106.841841450612, 147.174992575652, 128.572122022231, 119.022674302515, 143.632885742688, 157.935782244804, 109.408491749927, 143.008130232014, 112.02923749702, 126.180371248923, 126.643040221213, 116.252738046173, 127.566901306417, 125.396966544757, 119.933744346297, 134.125721064675, 130.333721163006, 134.680732078923, 169.155675347182, 114.745804019232, 107.153798091943, 118.936658685957, 124.199871175722, 111.829935684656, 133.068174718797, 118.305700562185, 148.204342325479, 151.55821365667, 144.948273800149, 128.707590737123, 144.272293643982, 127.221899962499, 124.105975831422, 141.890764784604, 120.781341003621, 112.330493097333, 130.896714855811, 116.790106518629, 141.975818742922, 135.094820560225, 144.253552468091, 156.861339087165, 122.45566191394, 144.583494437294, 140.901091378676, 130.768706081317, 105.101888116564, 121.948292229069, 109.598298927813, 129.115384582324, 100.285402560692, 108.479939721074, 127.724920168853, 118.141976268693, 145.502910494207, 126.088139764377, 125.969697605218, 152.480487082173, 122.256686262057, 126.040858692588, 155.176491700606, 103.782628444438, 142.72350309226, 125.776744187862, 108.470388417458, 98.9403779589531, 109.856838851607, 130.325591391598, 132.867947882523, 120.23818491794, 151.073004920202, 131.78941605078, 135.408248753034, 135.946634845145, 116.870813383657, 113.580239507329, 127.529560935003, 116.992794649022, 141.261860312619, 121.668301551444, 105.350585088529, 115.461285082089, 130.948286400944, 132.986783420613, 133.54833058538, 130.081609914143, 147.596713332534, 133.143965433715, 130.985477270087, 112.657961054851, 131.064498539017, 115.951838608645, 140.405863480659, 129.870695932163, 144.217184123288, 114.863843657224, 127.574843724381, 157.482658214556, 166.872586404135, 134.660271177118, 137.17894850883, 166.646859987141, 130.531977193178, 135.302416822484, 146.420311388236, 116.738542580824, 121.375279241418, 134.802718934259, 95.085753330359, 106.224327953601, 123.472439179605, 140.831532809804, 119.164990996773, 131.779507231343, 103.1220911412, 122.009969380466, 157.140634690405, 113.833951844911, 131.89139466692, 144.33857969724, 146.920002712726, 135.423867028365, 95.3049742877809, 105.568490407503, 145.971669908329, 143.199433428764, 129.612066627844, 158.922196127016, 143.649262690028, 128.668096671946, 138.046771896376, 130.312887883143, 122.713316868266, 143.820252135951, 139.085787380187, 144.478892727048, 155.76398153183, 146.151896124396, 125.940044379521, 126.711437558482, 150.960315189942, 144.322589064152, 109.641581945549, 130.330818521958, 155.245483177113, 124.024373299483, 152.862824668474, 125.575753647715, 115.502416509936, 137.556054522631, 142.751167870798, 112.617456288987, 140.6639432458, 106.116019640014, 130.071660017989, 131.392675622048, 118.542566763704, 121.841238941496, 146.431943772717, 127.164189905256, 143.609003487593, 134.333633010302, 149.348282551488, 141.02952748705, 121.676226495199, 151.313201380223, 109.956633944765, 131.000800438565, 140.858081700017, 127.28593799741, 127.094342245399, 131.055731721609, 142.525083965362, 133.600902254662, 167.403162860003, 161.705444216583, 148.907877452173, 155.002407869563, 96.4037148368982, 151.32066673605, 130.240102012024, 165.755263460332, 120.137500382585, 102.622731103641, 115.06592408598, 124.103836928186, 136.443271265623, 150.321922739675, 123.283289807156, 129.813136772204, 133.142236369223, 110.892028460955, 156.16755938831, 133.890465977457, 128.597591307998, 149.967414015644, 125.755637873829, 89.9722852540776, 153.693212364183, 154.20837461532, 122.976523401274, 120.84587104854, 122.998547542653, 111.835595530299, 116.298458498588, 121.03147619861, 139.044260820426, 115.018292642149, 126.983473504131, 119.250346395641, 147.101421446487, 162.629192189466, 154.34221437389, 129.042883936074, 137.224039711506, 136.018325493351, 113.280168173736, 133.269521932885, 138.992542810794, 125.902230629286, 120.615020320542, 120.799148595427, 120.709534417399, 101.981448671764, 152.539080125552, 115.614403066293, 135.460402405453, 119.934042101269, 100.662753868901, 144.713874992307, 154.898386494714, 115.970177899207, 144.491091334304, 164.188736542812, 131.783227369675, 130.598473586032, 158.173781423458, 109.161439705215, 123.981951925593, 109.185054197035, 89.8481667774306, 105.070307013916, 128.51896980827, 151.722579833888, 123.345678933989, 119.823849163163, 104.456936849475, 164.126048469733, 117.705240030461, 112.193070902932, 104.284820392482, 128.779842075176, 145.14037548982, 128.231187838704, 133.731266620539, 145.994064988312, 125.433126913953, 94.321394770317, 153.20655793089, 150.343967945409, 147.821924438631, 121.346115245979, 171.409264985678, 115.570127341305, 157.995898285252, 124.225757105509, 115.124350945316, 143.728426113306, 130.388916006382, 134.025921725333, 174.608740787717, 128.808326157868, 135.557900734026, 150.589905036019, 94.3146429617135, 115.38298811545, 169.400641309546, 145.482564737213, 126.080195977517, 113.6194413735, 110.913357478874, 127.197966643973, 118.258845110398, 129.843503562063, 124.79435692072, 120.233457965924, 119.711719719385, 110.179035231097, 126.526650969583, 147.520214470247, 144.62883696161, 138.562134774923, 107.543260717635, 153.519662738609, 157.352098700425, 166.825797604831, 96.2310600611463, 130.82226857787, 115.321039328474, 100.516405182946, 99.1599546906598, 129.377844321688, 108.186308708425, 119.580389963335, 129.587300749489, 139.378621607544, 148.386655489878, 118.121546079199, 140.34169993657, 107.297421946217, 129.109879513959, 116.884749436891, 133.449797223452, 125.376365758368, 99.9969283406507, 113.762331843194, 156.33866352272, 121.666606284561, 132.925292492929, 110.267495927175, 122.791742470192, 134.028896460651, 157.515488785852, 140.856273925822, 123.755304070752, 150.673635460334, 154.795172303548, 109.656273284286, 184.507698850293, 102.746304408375, 126.945598142943, 132.264716342283, 90.3645201403935, 118.628276772442, 154.74135903518, 151.222883891698, 110.524384618907, 159.086968301092, 130.732275120792, 126.255204767913, 139.176721274176, 131.644084814557, 138.050337408592, 136.395928405087, 139.046169268126, 158.892193390874, 132.139505467277, 105.516579694874, 123.37042691543, 125.769305763887, 107.34328897531, 130.972062410907, 127.013165887776, 146.645362989097, 109.230104234728, 108.819791650211, 133.458007463138, 119.227097068691, 102.467420336209, 139.360970444045, 146.687274053707, 117.053165585744, 115.632864812979, 131.462597473609, 120.293957317843, 105.465896919398, 147.234351301211, 126.960613381036, 102.134223318284, 120.892421750545, 115.906103825788, 138.99460340375, 144.604025864227, 101.53071428066, 123.463341252502, 146.717553805647, 136.6463947929, 127.534241444205, 133.472722994314, 108.986951870447, 126.510966656, 144.57220178936, 141.359439334005, 129.755656450826, 151.320830694312, 108.156526778589, 136.416679234767, 129.914426978305, 152.308951415504, 141.604249614915, 136.833760265434, 141.816169072021, 107.523587112205, 115.97015986637, 134.430918861719, 127.868150981007, 141.140972737958, 138.423724781585, 136.612557828828, 98.3651883041119, 136.118892426338, 131.564815303133, 83.3680712129457, 109.178472250598, 164.8534703341, 113.862148380658, 133.791235098896, 137.209515644716, 134.052531611352, 117.215683455589, 105.40338942213, 112.070350313462, 141.2266613475, 146.929022969377, 125.565900673736, 126.692402764783, 141.827752922002, 90.2728596426567, 132.192658612522, 127.542537220915, 136.93971910446, 117.969158860311, 101.873985560086, 121.185002580978, 128.454087908616, 133.771699877922, 111.094952044254, 125.188991019113, 125.999718403246, 123.587294203939, 118.825734396867, 137.440898221472, 117.90859927307, 121.452756020615, 110.07710946752, 154.107118181488, 127.735820735174, 84.6307209507819, 138.541327617332, 136.117079973859, 121.741037221612, 153.830130645417, 143.813996415804, 122.329134563339, 130.390475158045, 118.152961859709, 148.392978028474, 142.360960541193, 130.548771157971, 148.438014957235, 134.298162737429, 124.6377693275, 131.28346802411, 108.442099663332, 115.030729662625, 138.936628551943, 156.418805560763, 143.24276229061, 134.106530294721, 143.828132714822, 115.465636681504, 139.021768234613, 151.595474309436, 135.52860341545, 121.040231935415, 157.34123940101, 132.527877831483, 141.964798511778, 134.314979081145, 102.120161480538, 135.872682566962, 153.919244954927, 158.743369566137, 145.235564995005, 122.537773609037, 132.486622725246, 135.505825093663, 138.352603220815, 121.140069356607, 139.055715298354, 111.218149513047, 175.485081419813, 122.27669595358, 117.548434723412, 137.414870737437, 139.144120323923, 139.656006694031, 175.66088663788, 109.335915364675, 147.575391015165, 147.449933914859, 96.4683388828926, 138.964529760177, 119.898507179417, 120.889379909092, 156.350367969617, 138.777108611932, 174.423111332253, 139.806612495902, 117.236678383636, 120.97841366786, 134.322157106931, 176.927792907196, 128.681025200156, 163.617407298783, 129.679418598045, 130.635830628821, 118.909780025118, 119.242644195529, 88.1328259472706, 114.435993567275, 131.200718657525, 139.467454346409, 118.763331298172, 122.221275243438, 108.195553183871, 143.347112818143, 131.152813679735, 129.404010645652, 115.220727801883, 110.715560262333, 142.344220778991, 137.837816528808, 111.913824086458, 137.165272528482, 114.147362219383, 113.325562019075, 166.335015563376, 128.522592915717, 121.730542808655, 155.378486781815, 114.943979217213, 137.134027751114, 99.258618834279, 155.042439963036, 127.735316211029, 136.586000216989, 134.693584566236, 138.62124146717, 134.140954347384, 137.986404141165, 126.809028734158, 135.687574028819, 144.948335096615, 119.915086408311, 125.382350086083, 146.929593566171, 137.130697885816, 115.974157465375, 122.276878364593, 149.897613245639, 119.98574226622, 126.832397397781, 136.385934827073, 112.22320599983, 118.991307785029, 155.347005871769, 135.596564150648, 115.786330350713, 148.807101906043, 142.550947569569, 98.4550679215696, 145.362989273056, 132.285397621565, 145.570141307892, 122.280206018219, 128.57716671627, 126.566274928285, 143.870139742435, 147.331998355198, 134.324523195581, 130.838160911529, 120.972106162635, 102.032982440431, 123.81683966251, 120.442014894771, 160.046241863266, 153.63139313144, 127.214377989929, 123.310677577995, 114.546354970651, 129.896364675532, 118.800971844272, 117.499569848405, 140.771817531285, 135.280791521993, 129.975377743581, 131.022576797545, 127.69342152958, 143.288584856494, 152.515757096284, 136.290455771649, 158.172222057882, 119.924534549663, 143.192074216568, 136.97680995847, 148.115907271524, 135.838758513089, 144.164457598436, 136.444444313181, 166.776431983584, 159.239743508636, 133.08217607632, 128.793875075124, 101.302300463309, 112.467693192024, 108.657389817634, 132.39934188984, 116.142539506541, 158.296307741747, 129.34337924013, 121.172568740738, 107.688486035122, 110.525677511193, 133.437753337828, 91.0449167710964, 135.055479670082, 115.813740542924, 149.623433992869, 124.09162882054, 105.486012285092, 95.9338104332896, 114.72097138426, 147.876342267477, 141.015566796695, 109.848656541955, 138.619908587716, 126.688170127832, 116.42651822011, 165.901914462012, 147.586314400344, 103.455352366088, 137.32061011321, 129.424719297288, 142.549607298487, 137.523883092955, 144.706367590443, 117.502230886403, 131.907963070866, 126.846916646624, 135.901144207869, 145.652059644782, 159.916331237742, 106.405504466405, 128.566809368598, 113.389145657495, 126.465511110851, 127.489704980162, 125.134897651719, 102.304784502228, 158.526931125068, 127.539650314332, 157.003647320471, 137.603074813504, 144.591288182179, 170.242315755815, 134.161172305291, 158.194129543086, 126.535071539351, 113.369489473134, 142.297159628109, 157.342688383031, 120.034181942073, 129.155239103542, 128.768908441181, 119.695265944107, 132.010076840814, 140.078403767141, 129.608908446416, 151.062823382615, 122.384111683078, 108.059583611276, 134.746852817146, 151.084389146142, 133.311657324945, 157.006379988521, 129.305084052676, 130.590829673511, 127.365142308029, 134.1897008715, 123.091989020464, 135.603288546753, 125.507389671652, 135.549856528534, 154.276742625605, 122.094320086844, 135.865356851317, 144.40486174497, 122.909468554189, 121.303538490474, 162.878637046942, 127.405052673384, 150.876679660534, 134.613582419858, 141.761324051005, 151.973387182442, 134.809011274915, 134.018958026917, 139.521772353767, 108.294803715254, 151.982269976087, 127.435337692143, 113.079143650573, 87.417100568746, 101.929591823345, 123.748299950098, 134.536162135513, 122.761027679063, 132.922662198608, 129.858847488994, 137.12350569061, 144.828773083985, 122.846426548603, 150.175444533122, 102.745590534567, 128.091233789372, 107.745967073033, 144.569025997486, 121.797421578737, 126.502085395371, 123.012813417205, 129.539897625956, 132.894828198426, 101.331531227898, 155.897102480083, 111.218762590651, 147.964164976984, 149.659525949321, 124.178714792514, 163.904446705717, 123.811243000199, 129.648983576275, 116.410427138487, 125.772739188964, 136.571800315391, 108.268830058336, 141.959713735042, 150.96756063754, 125.815797640597, 133.558517725414, 150.9085970189, 132.918459052779, 137.168584474235, 116.294438797635, 113.490332335592, 127.519594422041, 135.734549806246, 155.520336601758, 135.831294874076, 134.265870505626, 158.83519326482, 133.368173463303, 144.70288238004, 111.15862518401, 152.184660012814, 110.65301292425, 108.109382995174, 118.225411806339, 111.632024894578, 143.453330332613, 118.678926219693, 125.394090030194, 135.738894167881, 129.380492622217, 130.679759772642, 120.073823992174, 148.497621399932, 145.449429888526, 145.191359295513, 117.02899137013, 127.511020890916, 130.035143100765, 148.928277928586, 105.87710806187, 127.63791167799, 114.137945791587, 117.649269370976, 131.944355345561, 154.60102769678, 118.510893321935, 124.294019962095, 129.600932341285, 115.957985570018, 120.379565053959, 111.793943476528, 142.583455092363, 127.434352895013, 131.918839329526, 133.78361966037, 136.672366966635, 108.226779762576, 133.643764797033, 168.757371919423, 116.500984729223, 142.358178697039, 116.68441773105, 115.123156836296, 116.708428292493, 113.95883587409, 116.900450361191, 142.235833805956, 130.110620642467, 134.156802119714, 134.854961720997, 155.006746622623, 135.347342706327, 139.029943715943, 155.084536501096, 147.726050403978, 136.044140111949, 107.744612837039, 119.701924088975, 125.455426573926, 112.423694787031, 135.605771663547, 104.64305517179, 133.262426770772, 120.091426999129, 141.770790725735, 119.843086363208, 128.935462340651, 161.036772058531, 159.707103376727, 109.676952563299, 128.658520056174, 162.701691079992, 132.548353193452, 162.056698902451, 116.224285489433, 135.681262803852, 145.209352724368, 156.258415148684, 152.67509841368, 109.561226664282, 132.450611356071, 147.151238705571, 129.695311616461, 140.554439348813, 129.02205723983, 130.821815656384, 112.056240323317, 152.08413285993, 139.630852733632, 145.777942676284, 120.834326562371, 127.993318147947, 144.523324987171, 138.809910493534, 132.061198108305, 99.9301854866633, 104.889292112605, 126.094051111495, 137.919838729625, 131.085140809118, 109.667469796836, 148.591471735137, 144.286776386641, 131.933231841456, 150.085614094488, 113.920273272375, 128.544961149477, 139.000558189277, 109.24822926674, 172.312443586435, 166.61064406184, 121.707823933274, 111.592630281001, 152.962875339796, 130.972202043443, 117.733014966992, 137.736127476086, 110.667772398767, 144.284462829517, 108.743041026135, 113.028714549862, 102.329053029658, 151.169758344872, 106.808853593755, 138.740285466631, 141.513977763957, 123.569608852342, 133.067971743244, 117.178467841095, 118.787568128479, 126.341723047941, 95.0031340664594, 113.771942325529, 104.81252254672, 148.778817593729, 143.996011600838, 103.037581251735, 132.204982555202, 136.485418480503, 137.622092062898, 135.528654900863, 149.128882217518, 140.086642686835, 132.457639376475, 126.900642231111, 145.252621528289, 140.597190808389, 143.149038665651, 151.369412498348, 102.344861083736, 122.998705536922, 161.764084410541, 130.714806592524, 107.85005379869, 144.734663800135, 94.2741654056711, 114.389158155601, 144.40768300883, 149.269729981206, 136.210787503731, 115.438451920672, 144.99000790307, 144.964979184435, 123.811151719748, 135.190553897855, 150.993265284708, 142.936713330954, 144.07370821704, 152.458595934677, 153.774755591664, 132.861250280274, 147.370080946224, 112.918992827399, 152.692855853792, 158.12205403828, 137.099989366745, 129.706556424171, 144.220644110311, 90.4796513980628, 130.598810327657, 118.289213439184, 128.822256159306, 150.293529482647, 127.915842756027, 155.376062831901, 138.858761022605, 131.180265286998, 110.821703388685, 113.628578812463, 149.014376372905, 122.198682681804, 132.391874831758, 110.272718154397, 120.752451194901, 102.123622458961, 145.747529544959, 132.042394454807, 143.611375114759, 139.145498550527, 125.705978929602, 146.168808161832, 118.57265092919, 138.847915660172, 161.79232322582, 119.971502236729, 146.936938486045, 132.892176876779, 137.448030847813, 120.836572793835, 109.540372062691, 149.163475100834, 142.529209236573, 122.638466094935, 148.367979310149, 119.323498204886, 136.407818355408, 129.830530236696, 100.509802939458, 151.852201000086, 141.017429094182, 129.950783378208, 121.324275160481, 139.765684199941, 144.246357507453, 105.55299555309, 158.008291715711, 164.214801018753, 120.88742169677, 136.583657526982, 131.273921958733, 140.457359923395, 124.492481700776, 112.353674367341, 111.262682868717, 112.717044630996, 114.904637061453, 140.743396110505, 173.753860489104, 133.027182770773, 132.579451470331, 132.644421161555, 108.476193483978, 144.038526038263, 122.434102801688, 131.153944910811, 125.471335220699, 121.41912905927, 153.336747946199, 139.621737260537, 130.036393898269, 134.459941739993, 136.451671458542, 139.326436558678, 132.420275250531, 141.747095399542, 100.015107965726, 115.384134140758, 142.764752585, 114.246646647761, 140.770752119512, 116.24875081751, 156.484027543811, 128.772544309108, 162.423752199556, 116.584489927618, 127.308228391782, 118.306911854179, 125.928170395787, 106.335377288735, 133.629539678683, 119.391142983312, 144.612886285663, 117.163926671578, 130.15998413294, 130.56170066403, 142.057664662003, 140.703300968031, 146.957578496521, 113.50845315319, 131.677596309445, 131.387365420359, 162.28200089195, 116.317767846182, 142.942811550608, 143.696992472123, 136.793465076623, 113.380618235255, 122.762484170496, 128.696471237051, 154.753097541952, 111.691871084356, 119.383441282491, 134.920989144303, 180.176060106168, 128.367599244643, 110.804344599391, 139.063999517623, 140.002912281791, 94.919969255832, 139.811425967446, 79.2102858262717, 118.894020471607, 132.865567851437, 140.945343794285, 135.753241300791, 115.500333816637, 126.918117195745, 140.568570175, 125.149775621488, 157.489095847349, 131.304270868135, 152.31344392103, 158.429381753377, 140.971921809322, 118.345803466473, 141.527121572915, 137.896740761011, 132.181212934032, 143.019112836243, 123.192859831396, 144.010567380769, 125.286148160421, 143.713063676958, 114.313675944415, 142.3669491225, 131.975056519863, 142.120462488038, 111.614352824724, 126.576672754066, 125.472512831049, 139.300848235559, 129.503696154278, 112.797889307586, 125.313644514074, 122.082252830191, 122.695357082965, 101.659005456572, 155.662282386769, 150.642367016592, 119.782338476317, 111.700915353608, 151.341331382124, 111.755597923657, 101.406071866132, 153.456940606565, 146.097732794874, 139.214406458128, 127.877124093543, 149.893120159335, 110.579990898584, 120.600478766943, 114.167802135634, 114.419205162567, 162.98661504178, 148.794411781687, 136.11775235834, 124.844327528792, 122.599291664278, 125.11936508063, 136.879199505516, 128.886380405856, 130.430980955634, 119.278490455155, 118.665781308469, 128.170187277911, 127.331336173217, 133.574329945944, 133.874053702156, 143.640335044915, 154.141792548028, 120.128411686109, 125.096233552354, 147.343620034983, 133.589343637737, 106.013481970596, 143.628406831918, 128.237321304125, 103.415803555653, 134.77206220401, 129.378532220752, 137.619055842332, 111.550427958706, 156.499339894305, 134.642311295561, 147.57919129637, 145.883450798526, 148.64707960118, 124.412326792098, 140.621505641447, 139.003516956429, 122.996014635109, 115.243787676102, 156.17235444145, 134.184617083319, 151.558001989812, 143.528928532623, 121.614633050844, 167.788319490993, 133.649907067278, 159.289791086646, 151.152978022528, 121.134004249379, 133.299996023049, 139.875164379782, 134.389557200809, 129.869069546791, 126.667560077253, 150.867037474563, 113.37347109591, 131.567306102905, 146.700335860521, 139.788690734489, 110.732463447418, 147.717071492764, 129.440866051493, 134.736603231723, 108.994016895724, 146.521884919988, 144.068559844186, 128.930908514313, 144.486268218667, 109.921874871397, 148.893362344755, 155.690748336198, 105.407485351881, 132.645357692601, 139.177501175965, 134.166686004573, 119.315502070382, 100.962079265039, 122.884400451757, 128.35804450784, 141.685278857194, 138.173490969746, 115.769461224622, 117.679400319628, 143.530296401422, 160.013191370099, 122.35173935053, 135.545410587366, 146.897045818646, 127.939793513145, 134.186271071375, 137.016565913475, 117.87926795469, 109.304325309677, 160.012350199031, 118.909464624928, 125.762575772071, 122.965701822696, 122.176194674996, 136.192646594466, 139.990166833393, 116.140681201975, 117.631911693642, 140.858437111398, 126.909215264412, 128.366654096614, 111.860024014818, 113.105541767519, 160.971269083654, 127.284263939896, 120.559662496038, 148.344917733229, 158.654580298133, 133.491789458607, 123.418204318579, 118.184219294477, 103.769891032713, 139.846163551145, 104.987393220806, 147.940592998716, 123.131790229228, 135.241738722776, 109.950430065817, 164.291340132889, 122.885812707847, 96.5435757564079, 128.129688962308, 156.166039144991, 123.075868523743, 146.203750255164, 95.4264322346356, 115.185101077483, 139.142780479032, 134.150528170357, 149.345162339792, 139.604372183608, 122.886377941086, 147.434577656574, 140.697161893867, 133.393359270509, 138.21990964278, 122.884682743714, 142.106145906969, 134.5526755021, 138.458405156324, 143.395077487263, 129.344557739549, 138.619957344768, 125.31170184317, 124.643867109915, 152.316691018316, 139.95483089431, 120.036719418915, 130.271798531493, 166.750248777539, 123.21571439058, 114.739540078769, 145.31452385838, 138.750117204698, 118.266159310523, 124.493410964001, 121.329614091631, 133.494251082238, 127.753674968568, 131.156806370232, 130.039726286775, 108.66099589821, 132.699891767943, 108.639487428274, 117.179863387917, 123.118673416089, 120.443814941378, 131.135601767787, 106.725670872563, 106.533225417009, 153.528471498682, 140.468216252352, 94.1699008369314, 174.133584643135, 135.222626844171, 118.773402544528, 141.439274600581, 135.62134972988, 121.770509103168, 151.311528127964, 125.721262664992, 146.161539615571, 147.641218522583, 118.47057569933, 158.376014725626, 151.653889299637, 133.525918464625, 118.040698367019, 146.490695400298, 128.687301297223, 123.999990400723, 139.676301609139, 120.82481048861, 144.106482474052, 141.396695537474, 145.663390195334, 101.096555673434, 125.444419327145, 152.07010666777, 140.386576830011, 153.212009227949, 145.059316792992, 188.912692758284, 138.575596368701, 150.269237390529, 138.858261393797, 126.655003088299, 126.01899188446, 162.47123830886, 123.037063600632, 132.184436332425, 119.060341900018, 145.413441123545, 121.909167730368, 156.980944289857, 138.800773914027, 124.400471353762, 138.748284377273, 104.679150594313, 152.171152541793, 153.341303443422, 148.704915781411, 115.72794866159, 132.047806247881, 112.942450060565, 153.150471391387, 127.655634079044, 104.4310465202, 120.767667564347, 120.435838219022, 146.027317867146, 130.9875384544, 130.003452567058, 100.809351663531, 125.179084503555, 141.392918570418, 117.057792687608, 140.212635265227, 123.495733488491, 143.880887946368, 160.789017149594, 149.893926357792, 126.873243591417, 125.953862154585, 113.370623464377, 142.389930229012, 135.619876642445, 143.228942820289, 107.668472639056, 123.171903914603, 123.798863869544, 130.565881456923, 139.256177420405, 115.612939206843, 117.18466600225, 144.77779871855, 142.367533258973, 156.09250939668, 124.529601425468, 139.057229827554, 123.437499406966, 102.970137128444, 130.884017586727, 130.136227484393, 117.495757241762, 168.608770851933, 129.49713693634, 135.932073510049, 141.537693818121, 129.828708251862, 156.348901759456, 135.303279192053, 147.468895953596, 138.089320958643, 113.186064662114, 127.630538770261, 122.246460520185, 121.354284321486, 128.142932707883, 129.439029013586, 134.532695148956, 123.539565054483, 109.709235334892, 158.635074044529, 129.065238404477, 112.722566292908, 157.719129107945, 124.798251288096, 148.817616018795, 121.580048308811, 131.025229847914, 145.111108498494, 119.034098347885, 116.978504208314, 134.75120294815, 136.427039844464, 158.46019259655, 104.196007014239, 135.164502059875, 117.113355921931, 144.5845791935, 166.21125437222, 141.11419149155, 102.721480223757, 147.045644501405, 125.209367514237, 108.454813524103, 129.327487190109, 122.100813150801, 143.665926697394, 148.476598725605, 116.247847146575, 125.525971776775, 140.234621828966, 144.652851530876, 129.299375988852, 131.591904235, 124.884188059426, 120.050106762714, 115.541645055776, 148.210129200081, 145.856452772766, 109.095124185492, 125.850279387251, 101.973837692291, 158.645367636257, 123.022021591552, 72.6766938930874, 129.417409712238, 90.1457953006842, 137.828004169222, 138.787789878437, 129.577555225222, 148.541738810595, 135.649315895722, 137.318743060039, 124.992062920425, 123.447732415414, 141.535315319542, 127.009895223401, 119.737447131327, 113.175676002264, 152.427941867987, 134.877272283188, 147.742467628578, 130.43590370064, 151.348066533189, 111.586445791292, 123.38351035944, 154.905094396901, 109.730115782069, 137.619050897299, 109.473179918771, 143.142915673904, 141.524268193765, 157.909090042924, 129.909670019277, 123.371822421966, 113.952279604553, 152.02133312297, 151.373248428783, 158.158006466609, 128.621225933961, 106.659458746653, 130.206058794862, 95.5115985869526, 154.01921935459, 120.216788785866, 142.771605384661, 119.911415744946, 140.164536186611, 138.327280920446, 123.339428909089, 136.832832101002, 151.36113089119, 124.697546543142, 117.277122193715, 124.818996795283, 150.248289050675, 131.183532393167, 134.959057369701, 112.071344727422, 129.775386034222, 127.649835285699, 113.284276185585, 162.594098244573, 129.625481157692, 113.269712112617, 111.279616646541, 113.098574421878, 145.537390816921, 122.229715859745, 122.113026138376, 122.768701087774, 145.550435102816, 130.054127603881, 146.589103019097, 152.166726825345, 147.628721619067, 142.756735322391, 140.169984870351, 122.614907435991, 167.653095592271, 155.382335187045, 149.084905008032, 106.25585829459, 133.06186038445, 165.215492955634, 145.591422098403, 158.032898309821, 145.108696820154, 138.330149023264, 148.951325689194, 139.686663586917, 119.963491949729, 124.24809787057, 130.03323598284, 161.925880439462, 140.023814999512, 91.8986067791789, 130.276154430832, 112.07264478278, 113.170488516072, 123.788829229555, 131.465208856114, 108.8504991268, 135.472020128236, 89.6334013139092, 149.166319234952, 126.575208716303, 152.119624576976, 135.512250588342, 138.401052433459, 121.538739252977, 146.878426059448, 137.111726728975, 141.554244264483, 117.140580614918, 145.372996144874, 152.294802067068, 119.725795399554, 128.384967112087, 135.152909202841, 141.715743982922, 107.090665501084, 137.307949210486, 128.49503689118, 122.376878768881, 152.526344406421, 151.006051838964, 106.229897681245, 142.235533059363, 113.642321748825, 125.838554747907, 144.570633941553, 116.146216211052, 145.235196899129, 155.705995547802, 104.805726883251, 150.325713972031, 139.334609099379, 154.015352739201, 114.580867060241, 172.87041327913, 135.405827598006, 127.158934270082, 145.424419011111, 122.417974599674, 137.757137735109, 112.191980823642, 128.809142313661, 118.280199718391, 128.36551240659, 137.642398664348, 134.425409567701, 113.095482532529, 122.337819692074, 119.973921107666, 132.037041088864, 137.943553233198, 128.212435791951, 132.47667802004, 135.676804674497, 104.868200791427, 136.568894616845, 146.723900823028, 146.400678973385, 124.102533400014, 117.735382674734, 124.154389122154, 135.653868960693, 144.186077400487, 107.686853279479, 145.972323528825, 123.702608478589, 116.347202256733, 116.240606223312, 147.330422072948, 154.079796670892, 138.835082941443, 111.963050394157, 122.467497580982, 104.774511635547, 186.970995449831, 147.411248393438, 120.44692212661, 117.441610366615, 143.090816207295, 126.723938854496, 125.415458333608, 160.696980884253, 101.962773827445, 167.950174544156, 142.79609504922, 135.497910573935, 141.994439080133, 149.666253737474, 124.280935275739, 176.99433640008, 108.34135011467, 88.0069196804123, 143.831205021029, 102.438351457473, 146.850457922072, 132.609884026809, 125.575986859829, 145.265069525793, 152.079641113051, 136.382720194185, 119.389267866523, 116.270700841451, 124.139124514064, 165.439267786212, 136.677203047569, 136.183910978549, 122.651127487354, 136.998948361675, 177.835439013517, 128.542614489377, 125.074955123251, 78.5903590759697, 159.490567920142, 125.213350740759, 124.599981287869, 127.498024141227, 116.610533390272, 135.324706436268, 141.209471064123, 122.621743857699, 152.205420918784, 127.302993398885, 137.341890566413, 141.3592000033, 132.951805712864, 122.700604965791, 119.034510577727, 124.58202877733, 144.996128437051, 135.540014691606, 119.319344470559, 91.857352337162, 118.672650573634, 133.827377436156, 115.761140218792, 130.59403398657, 101.548431595112, 107.038237764586, 123.535337012886, 120.859409555311, 122.745734601953, 124.548890607158, 124.353111230088, 110.505620965465, 147.614398561123, 107.483072672088, 133.223168120219, 127.458276093625, 143.198120485899, 128.673642872695, 125.744251610105, 136.637600480994, 112.803848204182, 129.97903366559, 140.918751029498, 117.884727413356, 136.86192292123, 133.656347980402, 144.057579582855, 120.035746566632, 123.838510252657, 136.793552070513, 114.475746769612, 144.388071268325, 123.551940953012, 151.315565873054, 139.585220801692, 120.21597017134, 141.899460254235, 144.16620591276, 115.675850554281, 136.589225039337, 114.570823373445, 125.377102992109, 131.15541143129, 121.03367860765, 117.978698378487, 168.911303706355, 133.867417943692, 128.240270328664, 129.98299741531, 148.048558970876, 87.565434255113, 117.420182997053, 133.403379955942, 148.375663062989, 123.159515101315, 137.419220593028, 140.072495984233, 116.853211500505, 137.6778695396, 131.024426872929, 134.445670250295, 99.9886931420892, 102.757070900413, 115.357298321361, 130.571041497578, 141.518208716997, 125.726627645611, 121.795788613742, 169.763678059886, 114.510198199305, 100.585172567994, 126.265023095517, 122.073001510083, 115.098337231296, 143.281778588238, 138.965870136064, 142.257908340585, 153.804834477599, 121.747755100571, 130.119230041619, 135.208195582877, 157.975783187014, 111.84906593673, 127.797240770008, 131.622731757826, 121.874925763849, 130.849787454105, 102.643613847083, 115.412981369104, 121.154576317176, 148.447608270792, 127.552317665527, 148.455581259804, 98.8424383892843, 122.226081652536, 145.479196462587, 176.050019458829, 132.041356378279, 118.350333991599, 141.092683567105, 120.687882912897, 119.915403293894, 159.514895048163, 148.820110247233, 119.336750711769, 141.835187803042, 144.148637730751, 123.744347297075, 132.521684831936, 144.270725193671, 140.107663909403, 119.546735735082, 141.694642035813, 134.834153738139, 129.373809156554, 121.377482049077, 129.170172794213, 121.695135820793, 122.757047789838, 156.874072480678, 130.549044121059, 129.383211383182, 116.468425249232, 116.811427170516, 137.502444291753, 124.304074907201, 140.758750600937, 133.085511513109, 129.790149576939, 176.05930307135, 172.287000348637, 141.931003868604, 137.626813076514, 116.167165533435, 130.911102718574, 150.311615761907, 136.756990188587, 133.784611018946, 146.851029412344, 122.224981929753, 136.815441397461, 95.0469812062276, 141.309037980722, 120.549304325321, 127.188939759337, 124.22927505515, 128.16443550963, 127.027693482572, 100.251769221387, 132.128957049737, 121.817008494448, 158.3535746624, 113.409085027534, 114.082401689757, 105.805762588776, 120.922180437929, 96.9370310789508, 97.0703326289119, 114.180894813397, 127.045522880906, 113.770313478079, 115.361422272567, 134.144235273642, 123.472426172737, 118.835216511399, 144.928464114027, 111.593872093708, 122.047952070142, 113.929056518362, 150.868293826304, 102.549031014559, 130.938942611102, 138.849302172011, 133.661598781783, 149.302818222404, 117.48750627595, 137.69061393725, 106.558792288802, 130.269245034936, 130.396789509876, 152.776807379315, 136.61642543274, 126.815043645104, 157.068104171469, 117.351034520296, 135.575449665502, 143.579995969341, 131.581909850948, 106.194985346291, 110.842284260776, 127.08026851786, 124.628323038494, 157.415536392029, 103.655538019217, 150.99371448027, 151.533871862454, 128.869468898829, 107.302766959261, 119.655870086331, 135.974787687946, 102.168448896916, 130.208035007014, 150.640798093778, 136.767699831905, 148.380319553231, 110.25094522699, 149.465913973315, 148.618928702352, 126.885255739944, 148.54599092495, 153.765290674605, 103.908131330781, 123.552218467355, 117.628861575183, 106.582543317086, 141.871722854648, 132.489328375173, 145.909886118411, 118.188628282399, 155.800735609951, 130.98439483042, 129.67499804849, 143.202307375699, 113.991816443901, 118.542005239418, 103.242012769798, 117.935814018078, 158.299152894239, 118.920371076555, 144.038817384926, 131.224416401856, 142.772809888521, 101.383043904022, 111.053128568853, 136.924183857202, 99.6964667371932, 112.295615298113, 133.470741728232, 133.204232400397, 144.263164449011, 129.158594351336, 124.529793351258, 108.922707898938, 150.593732556336, 141.468577718313, 108.853562133448, 140.493384336199, 113.155075778675, 133.205640796453, 113.254569747382, 156.090087567442, 130.7535365742, 131.828072525072, 140.001262485777, 118.507797748958, 83.6903318786299, 111.363935096664, 127.493258689686, 111.533847195088, 138.542611767903, 126.319779021567, 148.50810816815, 88.9814278450729, 127.697366990533, 115.471480990736, 162.900464865158, 150.671396361791, 153.465307298634, 136.285977122228, 126.918423385058, 169.3060244442, 145.840579047267, 151.397257966237, 123.170852759091, 124.559933158623, 117.366603567425, 113.364054992021, 137.92492967481, 136.720366413296, 159.852226504158, 155.044037076329, 135.745626494024, 137.786927394739, 139.342991808032, 106.782149438004, 168.33109957193, 130.780243003849, 123.973801992745, 128.485595524589, 128.29778318675, 126.360353825968, 124.324639857059, 106.065258293327, 108.10734009015, 118.290131182698, 139.555393544978, 98.0187421625003, 118.704846301783, 129.94442661967, 123.926208177146, 146.127743782832, 130.460027025754, 122.561957759315, 87.2783977027285, 132.960521185512, 151.395152579947, 137.183266193476, 127.581515651491, 135.363889205023, 125.004001597195, 112.199727315112, 148.20974053271, 134.88795765718, 126.358767660484, 156.443937378064, 114.348361548987, 117.439344020136, 117.700374531336, 157.793207865653, 130.512686909662, 135.593144384038, 128.170530484622, 131.661053393289, 163.755785541443, 130.479761748251, 143.637014493977, 120.491137823931, 144.240881192872, 119.824054009188, 133.080748012255, 105.969762632415, 124.580740791968, 122.575529542663, 141.610244412774, 140.979590899695, 106.44821333114, 163.819796708926, 146.487495349739, 141.028765347986, 144.777573314978, 114.12488751081, 138.819855113152, 79.6706882905853, 136.527512492788, 126.664714911305, 148.200893182599, 126.596206417769, 131.667959336872, 110.241857798558, 129.256680468388, 121.482692461645, 134.549498343355, 135.811964044814, 147.108993829361, 124.858732759878, 158.124712953686, 125.920485843325, 130.741835902392, 161.488821512051, 122.511250068332, 129.995913263842, 151.111971922123, 106.667879391146, 145.877660532958, 143.888340753489, 151.619996904635, 151.668915536079, 122.973027479504, 99.5301762982922, 133.884778322474, 120.330787736863, 124.153380076475, 108.144314890674, 148.001622746204, 148.195885800262, 127.877593430684, 107.304263318681, 111.743437017739, 123.032147976138, 131.28423008244, 132.633461129642, 115.246180973704, 152.117055865421, 128.277249329265, 133.789152771823, 108.207618396244, 126.395862080979, 113.936558005438, 129.41585164769, 139.884332468991, 135.910510031782, 131.401785483404, 133.164919899437, 112.57721862883, 103.19967307487, 103.226488890161, 120.175872227841, 165.354926703369, 119.066409351096, 117.112523698838, 117.671409273614, 103.936964879657, 148.247717837406, 145.516734067229, 149.183115018906, 137.13258326154, 141.421765649254, 128.456968994024, 127.07680568785, 138.742151018963, 139.380883118796, 130.947251001189, 121.67828106887, 114.09368991389, 110.013294428115, 139.885107963744, 98.477179309842, 132.070299095355, 117.70743176496, 139.496297722525, 115.817946846459, 137.502506882712, 101.467664680113, 117.902837368959, 128.526348954106, 127.250653843727, 129.164621988582, 111.837662158729, 117.107020624477, 154.253989631992, 149.772572743059, 148.997864892978, 123.591826168497, 116.214468339146, 137.308637223671, 123.24163281419, 116.188123283944, 139.444904994688, 102.443422780902, 159.108728556814, 132.335408902944, 138.187089353607, 111.143302220122, 110.173193747788, 117.474374556753, 155.009839203842, 124.349274492165, 139.907355184155, 120.084671705156, 127.474274835626, 118.426666300069, 134.023180222355, 119.100950243987, 115.37260618495, 155.023410633913, 124.959680451078, 128.065557699986, 146.274442255498, 128.594636655003, 132.784654903322, 132.059823130078, 125.162398203903, 114.693811674654, 140.905754310403, 99.509711564808, 124.793957765885, 117.020855107393, 158.039326305285, 131.268968286295, 124.955248365547, 137.40275678907, 117.818590290825, 113.255192239905, 138.497618145869, 146.318163317635, 119.689534982248, 156.813621168549, 128.212977640878, 126.454904865732, 128.770251125639, 133.448995776575, 126.979679268052, 142.460364458135, 120.306885718973, 118.904459180643, 104.893985516444, 131.146342777598, 126.597186812735, 111.809953732512, 133.319033391264, 132.755298993761, 139.868515910942, 125.041001692537, 150.492115296973, 117.149251394933, 122.462815154913, 121.917787972817, 138.396564377448, 126.306947250784, 116.191590617358, 135.600363313251, 154.356285573932, 118.44381385554, 159.77271461437, 129.728011729869, 146.880299610433, 107.522686353826, 124.185725205257, 143.051185380674, 132.628868918007, 161.32842021473, 133.251404680921, 147.084284325492, 137.221545611077, 144.241819756328, 135.435466235888, 126.411151456835, 116.999103318822, 123.798544869948, 118.129369423178, 122.286316806441, 117.035200158338, 150.096695845822, 150.064006451437, 132.695703178415, 117.178769071173, 129.532235129907, 144.406564520797, 94.0762801084315, 117.72370867526, 128.201896564508, 158.553833520986, 113.434275279222, 138.010038651084, 127.163161604808, 140.241847867365, 127.325396871408, 135.579121274001, 126.161590169225, 135.567051281097, 153.34542360451, 120.153930249056, 113.849563980973, 125.068316218208, 132.996837745694, 124.540137487203, 149.965322320912, 117.448698304588, 131.357484589776, 121.86750584165, 103.948197012736, 125.974489148409, 110.056415969862, 128.564630244119, 147.409419130296, 138.583264288939, 134.998060353842, 101.82792737826, 138.915613758772, 141.803403841691, 141.446965986534, 122.861926019137, 157.969376903164, 120.806136884883, 116.861332339124, 154.926871373194, 160.821057463485, 132.478184538103, 141.696468968857, 129.771977666801, 154.993036920276, 158.488880729717, 143.365940064378, 113.180011915975, 135.850988277696, 141.729266990173, 116.10313790101, 116.657917587111, 111.221332333877, 104.58662367048, 115.67676946244, 132.262596574916, 144.770416449561, 122.186695298095, 144.593691754894, 118.534163115336, 137.699586564572, 138.212298417138, 164.976318808649, 102.171119251361, 106.182763739765, 116.677012149436, 121.385272625172, 114.208945171594, 119.27210960891, 108.387383194431, 137.162314774988, 116.464927516428, 140.024925866584, 123.904015849917, 110.620300124782, 102.671358564349, 155.140280050967, 148.450933997536, 142.40564174854, 143.418576469935, 144.70729639757, 106.856654053885, 143.709830368855, 111.10319876339, 137.329393052792, 121.943831597074, 163.313739079341, 94.1391578514206, 129.186581857108, 141.044957135288, 130.061894036936, 137.091021603965, 99.5411130350419, 151.877910385972, 137.904479266118, 155.098754739935, 123.437962102373, 105.788131071733, 124.622138299194, 126.719295683732, 123.966449174909, 150.469562425123, 136.310977206544, 121.302545674611, 167.710829754979, 124.418778112981, 125.341046748924, 129.755645063094, 161.399082972995, 132.948357704682, 109.581168001028, 116.417999546073, 96.1515250462412, 123.016896875281, 116.790758908051, 138.742783882367, 129.775432827749, 160.063442363753, 142.130886344576, 130.327788330063, 132.49797715742, 118.143814195477, 123.344754705163, 134.446514403763, 126.093554485816, 90.1624722391974, 128.319240629318, 112.62460268475, 121.435014451515, 124.995413737282, 138.947077177431, 120.34203190607, 159.818358068901, 117.967734479068, 152.025185192601, 134.404086671682, 126.201977780112, 126.398063191655, 137.045995489732, 124.771574136612, 118.13114803234, 151.520336636113, 124.778023422269, 155.606021999542, 143.200223813639, 124.529754961366, 166.33498774411, 127.696515289442, 123.539741462075, 136.3639491507, 143.248265263163, 127.073994467261, 148.140003598627, 154.60755395394, 154.303846995191, 138.025718253219, 126.891321088626, 151.152505880883, 150.933691777521, 120.425256173347, 135.210810249909, 133.251909413168, 100.563647521333, 157.887244273804, 103.556358408131, 118.082481356751, 160.66713960734, 112.520964236811, 132.38605952569, 120.85467100562, 143.297396298562, 135.830488802929, 121.89596815107, 121.116066452016, 119.995359601101, 131.911029892936, 138.486644154113, 128.402950004158, 155.335424470236, 137.403170967231, 151.413504863267, 157.751394553732, 147.605738157344, 121.985197146007, 123.15819684075, 155.969931448457, 143.811454530221, 103.705624260078, 132.950318103965, 135.500314325735, 128.057560993502, 141.959807491647, 148.128780938154, 106.748413536452, 109.927607390065, 124.130668233083, 139.482046290977, 127.551317238288, 109.025793282096, 143.880041892313, 152.616993362043, 148.307195552558, 141.230097335685, 119.943583798757, 115.874254482513, 118.916548605588, 98.1040948765016, 138.589906510336, 131.061208790817, 152.666674559296, 123.104306489182, 123.116795714713, 120.287782525031, 135.370467506105, 113.382133939847, 145.835365047374, 118.026508403719, 135.812422036813, 136.763477573923, 163.005466883615, 163.997850460479, 135.207137666297, 129.06144499575, 107.788299394783, 144.819367501283, 119.528866754245, 142.190653953778, 117.241141047755, 129.294193438074, 152.648173487911, 165.739477762615, 118.704015500113, 131.708209361348, 107.148011271427, 133.375330912337, 134.152765904853, 125.051631157471, 138.458136213403, 182.333528572753, 131.028752633362, 111.927947752404, 141.18058748582, 118.299207015389, 136.516012403264, 128.505954403942, 152.542692865553, 140.556968998689, 133.983236806959, 137.727730951389, 148.457804122189, 136.39107593594, 127.040412670624, 136.516424755281, 129.408988252134, 130.157077897628, 119.231704666058, 133.153150173398, 135.808798726635, 99.5514861006346, 143.019245995519, 148.379885080732, 112.055253687612, 153.532510838819, 126.891125248771, 137.761675145084, 143.396907767368, 124.8812835101, 102.261280262328, 158.661500469063, 101.70173745383, 128.909820600162, 166.660815818752, 141.11527337155, 178.811602673996, 140.184022165941, 152.360029117273, 147.272596558958, 133.904754246211, 151.632382669627, 121.940128407661, 135.976825726569, 130.345798583055, 117.339810774364, 145.268419306765, 105.589610591067, 104.900842621304, 136.580697442297, 143.086053306834, 130.79063608344, 141.28993372826, 129.739148962875, 140.748687110139, 155.689901834923, 128.544927296456, 120.774484624396, 107.537848220846, 125.413586169891, 131.889552611929, 132.974202574215, 121.150110998621, 143.810728298833, 137.448793746659, 111.099532369522, 134.871135414428, 129.158963906159, 114.614897448255, 142.83070402277, 120.922479551075, 158.848234877705, 147.401221244044, 128.385610063797, 153.492866538394, 126.527264707266, 117.535781634592, 95.8602616683404, 104.251675642626, 122.305856722493, 136.636102332388, 119.620171627324, 159.113621670559, 126.97342543286, 126.314874761932, 132.133021079707, 158.280120434689, 138.646746519355, 136.379811203073, 113.704668565547, 144.645873323318, 141.140565866607, 131.454828342933, 166.135770918061, 110.552276224961, 137.583128855877, 106.471085405705, 156.817373554776, 116.079864048386, 120.805456667257, 130.71361403118, 133.721447761273, 122.097536544452, 95.2699553278905, 138.306781844007, 103.315034929588, 119.217394636481, 137.044197677415, 141.646020048176, 139.749794226174, 123.155351935669, 102.24109356259, 127.194253794574, 132.112724477419, 124.8143468849, 155.403621790724, 118.730632541545, 99.4673861085657, 133.106137456082, 125.976635999983, 114.130135613724, 115.569030189325, 139.06358996146, 143.224684704298, 144.94136127455, 118.428487004477, 127.990196930205, 131.409097389157, 120.495957548367, 96.7737186229312, 130.529020422719, 159.26224849074, 117.68395607097, 113.702487814339, 144.835902966148, 161.696203628392, 158.616383748195, 137.189016680236, 145.92245970879, 111.417659368032, 146.194835282706, 135.350191629486, 122.436917632193, 133.762900982069, 134.494752575176, 115.277962510807, 163.159364654668, 116.831526412827, 122.96799700775, 106.736265857009, 145.739712206905, 131.18800531212, 126.466045143129, 125.347230616643, 102.904918271838, 128.087540933973, 115.881798318418, 109.456415152177, 119.936180082111, 116.966449876755, 133.106355261989, 144.247519842178, 116.813009030065, 144.824982543618, 138.253026619474, 124.78392810299, 120.227442324413, 118.543726386064, 109.432957839905, 144.691981437177, 115.811994655036, 146.377207838165, 141.335658706842, 143.085153990714]];
