# Supplementary material for: Hypothetical Outcome Plots Outperform Error Bars and Violin Plots for Inferences about Reliability of Variable Ordering
Source: PLoS One. 2015 Nov 16;10(11):e0142444. doi: 10.1371/journal.pone.0142444 (PMC4646698; doi:10.1371/journal.pone.0142444)
Supplement: S4 File — All experiment interface and visualization stimuli code is available as a zipped file. (ZIP) [file pone.0142444.s004.zip › experiment_code/data/one/76.csv]

	sample_num	task1	task2	task3	task4
1	1	674.031121308738	519.665518041495	344.515762959112	114.91061424562
2	2	656.58186209695	524.412363136368	344.887414320758	121.179419930264
3	3	667.595445503832	523.955292877246	347.690445899812	105.71024172767
4	4	686.780423034646	521.786606739668	348.156258893179	110.22756336134
5	5	668.861455556503	521.569727426672	345.609606708669	119.612149093852
6	6	682.119958999799	523.765093739816	344.691371183157	108.900944085832
7	7	655.481732985396	525.042620871047	341.478875884424	93.2469560428088
8	8	650.533984990973	527.354985023421	341.823889913098	129.27977700109
9	9	680.727818073439	527.383072026674	343.254715603614	123.799110738976
10	10	698.34118928523	523.914813670236	343.88516390173	137.097358170198
11	11	660.37089868939	525.384195597116	350.842730698298	108.762019009761
12	12	690.584132102437	518.170633495362	343.315947684894	114.851973745316
13	13	672.126271270782	518.758990303298	349.758285743579	119.965359679721
14	14	640.468133111843	525.486372687745	354.176704816654	152.65364150753
15	15	682.230118146178	522.217825922789	342.218978038494	133.995414026649
16	16	658.283102537499	520.167010389639	343.074748670692	144.235205874198
17	17	676.70432145762	526.88012754528	339.592930974283	147.10551119848
18	18	669.480453995413	524.997051796006	339.936890089905	155.327187380982
19	19	677.013767558184	515.770841205274	343.909564654536	152.285145416667
20	20	678.706260697718	515.751840538147	344.610653956626	144.459529088446
21	21	698.815636523235	525.156313030986	341.930432737863	169.032224037666
22	22	698.051817974099	520.89238220953	343.615743862936	110.714192173082
23	23	695.345720992821	524.988860033016	345.20027736204	116.119267411647
24	24	698.612277875205	521.213659389826	340.036884636528	112.942386439419
25	25	656.74956922578	524.353383327638	343.973689918506	110.002512927746
26	26	682.68030233186	525.399781811285	341.663276419858	141.079891748559
27	27	656.792643743414	521.476446451735	347.727862339187	133.489575698243
28	28	695.198515372305	523.613640866784	345.167470446217	163.466728525501
29	29	687.839103939948	520.415186523932	341.979892470916	174.512657450589
30	30	670.116979097546	521.692244980915	344.174596549961	154.072492557193
31	31	672.057776962917	523.603324368968	340.756620014414	133.994937389681
32	32	675.573089271788	522.871370998906	347.095777629511	133.548460998109
33	33	663.857123358823	522.640652802606	341.757466173624	133.413309931185
34	34	704.415664889963	523.905096716336	341.940584123853	153.182619431866
35	35	669.617129575089	523.729306473644	343.925869705924	140.740434991244
36	36	649.115415150983	521.149353407315	342.662244835453	114.468830397554
37	37	662.459432517181	524.040708830541	344.159589723583	151.876785596405
38	38	671.170624226434	526.118816076746	347.696296185265	143.616938577106
39	39	656.887103752153	524.716758012803	339.782116175923	144.13153696241
40	40	671.542056539159	516.375550143194	342.041875794078	125.716538243063
41	41	675.549405955358	522.574683067955	349.227767544328	104.834816488747
42	42	671.195869526999	525.746069346167	346.603423054102	104.528134690381
43	43	672.377362499081	519.949079327863	340.985499884836	155.685368221415
44	44	703.842212357634	523.450899330489	347.209839971352	130.093158506436
45	45	667.097368304613	522.145262006629	342.684040303924	126.334970053625
46	46	662.132386427487	519.321943017858	342.673294359179	138.285709732409
47	47	704.877947414874	522.735437246006	342.787291885468	120.431799623094
48	48	656.518120856655	521.949011395585	342.516356594855	144.981872724171
49	49	662.340600285289	522.170205202875	342.69508316273	126.936837235104
50	50	677.421597879336	523.403641735066	343.952432151127	144.359373972113
51	51	653.12365715077	520.273784212851	341.499939157006	150.914477387699
52	52	663.7429862668	526.294085806891	346.498208284025	145.959774470098
53	53	672.346209993957	525.047012580761	345.524133595752	140.507080731281
54	54	706.166471338221	516.911819046884	341.397124658333	102.194249106658
55	55	662.149843252395	524.807559417039	342.734296255109	110.70574637286
56	56	681.248326828621	522.07261850126	342.418161450853	139.186288480677
57	57	674.664612707934	516.358852021141	345.895293951089	109.652179991712
58	58	692.057885322465	526.026129163868	347.077084567377	116.296640818545
59	59	655.304901214533	524.238575004612	348.087584999471	150.747262846451
60	60	658.31696531441	523.575529724439	347.232965607094	134.414311753349
61	61	679.853629174147	524.575805903814	340.228028903259	109.650080546764
62	62	618.858433048815	525.038312956312	346.758163244761	161.533605910797
63	63	670.851894601174	525.51562393826	343.593870326853	132.309453955422
64	64	682.591322301393	520.970988577698	344.636334791868	133.893633589859
65	65	667.518482823091	521.718173983063	341.913663185923	116.469971695522
66	66	687.110369190313	527.659544225533	340.127259284563	144.822600664061
67	67	669.72804223835	518.158080609457	340.31465633288	120.561315801199
68	68	672.023370814564	522.867855762609	346.34782987521	117.362049145891
69	69	683.894813354233	517.755386409575	344.273523869597	124.264082570675
70	70	666.610125005085	526.569074677463	346.593384074681	131.398529208726
71	71	655.856993353114	521.259383328646	341.852651910163	94.6811449974819
72	72	669.938804624478	524.19420723348	341.505239986029	131.218956221237
73	73	659.56230519507	520.04591215273	342.198246478297	154.177115526229
74	74	664.092524664587	522.500195520408	346.584956735598	109.01581539968
75	75	684.579563467265	525.128049472579	341.335501658713	122.48715554215
76	76	663.614062184884	519.987104945718	345.23372687986	153.042519612006
77	77	690.658158760574	523.574554174359	341.385233382788	124.191755359885
78	78	649.161488664657	525.036498404129	341.258554136981	140.314167132067
79	79	666.758516346357	521.231588534588	341.749871302469	109.832110222514
80	80	678.869894788046	521.97345186177	346.43248719091	148.045361387157
81	81	644.007927727298	527.249893472419	338.756243216704	173.765395241505
82	82	699.889350791771	521.198286400046	343.633714329144	130.836437553362
83	83	658.659068645864	525.009645557881	347.236797575296	139.190237559606
84	84	672.624499739801	525.331932661081	346.575239387393	168.505255113985
85	85	666.536261089424	524.936367390399	342.32036639389	144.518311996019
86	86	666.167450730948	525.457604732815	342.456876876124	137.079204846811
87	87	676.99404507058	525.882003264213	343.60435649207	112.704816256088
88	88	685.986324163982	526.206272839288	346.761050693835	141.576489903896
89	89	653.88029040789	521.424753809167	343.645945364073	124.439969329214
90	90	696.145131229881	521.377337497691	342.750078694408	138.459301263641
91	91	694.249759569429	527.690157926277	347.845602184228	140.177297364397
92	92	699.061114901957	520.431513829212	345.105580693817	101.237814646287
93	93	681.870335509773	522.185596224193	341.389315111678	146.623378864953
94	94	663.979130307669	523.182203664877	344.373127444559	99.3289914859765
95	95	658.776357753272	521.037296015339	344.275110010708	164.673430175203
96	96	685.538693945581	527.045703980661	347.682539313414	115.489284061435
97	97	653.679887863045	521.830469553414	338.513972826741	152.285938932156
98	98	661.627067673044	525.904471685829	343.82737542223	140.944711727561
99	99	676.578863175362	525.972460119748	339.942412542021	152.257548491844
100	100	671.600017807605	522.14298166691	346.902524470109	118.998598980932
101	101	652.690497287168	516.03121210498	340.17885303929	130.82871897355
102	102	683.717605224888	520.657725741307	338.128162156051	120.242709950443
103	103	665.584264442264	516.114820128293	340.479409066228	126.875536781803
104	104	660.425526980252	523.367094442316	351.946550150803	127.476606033832
105	105	659.937953105498	517.816475087479	336.76614308163	126.39159217842
106	106	662.646962192541	522.988073197682	348.284705776522	112.134337906951
107	107	679.494488153398	522.732184302337	349.583539496992	138.73249737297
108	108	687.983024758652	520.666114403896	349.083854141022	123.924077679684
109	109	680.757564022792	525.917825920988	343.394297421749	142.009999327071
110	110	655.906536149744	522.989390081084	350.044834803178	136.919393295579
111	111	676.30790391815	520.931883206538	345.400669983205	142.695785995818
112	112	634.021221970368	522.907095530031	343.436956337564	139.903766183329
113	113	694.836097808178	522.098059662793	346.426409287698	141.049730391266
114	114	703.761932350987	521.753729637924	344.500755644085	105.026375555677
115	115	670.862440543188	524.386987090653	345.975456077809	111.394450608415
116	116	670.043219478116	525.694578309918	346.239405772251	130.437952301738
117	117	649.633159723109	521.599989318612	339.729892737461	111.66600814862
118	118	689.887614059558	524.450161499963	345.065848119055	108.523860625113
119	119	646.720251258877	522.26486130802	340.704548336997	118.091523092071
120	120	663.605652040447	521.336805883489	343.058578497024	165.268490241671
121	121	700.342189550764	519.626170982501	351.166693556667	123.785310160667
122	122	682.727322189364	523.515263747854	345.858648788142	129.416866056038
123	123	648.688205867667	521.638754693941	345.643807095176	160.201450434757
124	124	691.883002310348	521.193836997143	341.984671284274	159.465050903717
125	125	648.240607481417	529.415612669419	342.270783218025	117.615146330253
126	126	674.550142963739	523.878760347005	352.357977872866	124.511593147422
127	127	669.976551354671	521.610968869351	339.398299599891	141.207430268731
128	128	673.075426103517	514.146994976639	344.235998177952	114.630205196357
129	129	681.220041502628	520.462433494274	347.273042876917	128.383397142351
130	130	675.839549793739	520.916133299201	343.82984499557	118.770612964268
131	131	651.045037751516	527.804932618613	352.82215937934	134.911825476086
132	132	658.526586031281	523.384383140035	344.925957799178	125.160927271802
133	133	659.647034970475	522.853444951372	340.778301994406	116.77881216884
134	134	669.009193171376	526.565162136872	347.3964352478	164.269166667383
135	135	639.22917195389	517.061643364033	340.638523588827	98.6802391324647
136	136	686.688285611468	522.903642189915	343.314878515044	137.41087565851
137	137	664.18200242472	525.394011792929	340.265389503662	146.222363703393
138	138	654.394027009375	523.249360993758	342.118815672453	126.991687047237
139	139	658.734856070762	523.152888274473	342.787297450572	121.489997217333
140	140	675.803004878023	528.223423981614	345.029602791522	145.880448304624
141	141	661.335247605865	522.81437604614	339.173957496637	120.561995817777
142	142	657.673901437046	523.113857624706	347.533963281921	140.011481935589
143	143	663.647005365598	522.267369427471	346.405259325551	141.95798573708
144	144	659.703306525686	521.424676958886	348.257953651395	145.084636291515
145	145	664.053324569363	524.995642738435	345.255815968223	120.88588288419
146	146	660.71378031216	522.781307599702	343.278774121168	144.098755215558
147	147	662.982178690375	523.979348154299	344.57821885689	149.125590101235
148	148	673.662299024796	519.659124783415	348.965898986324	134.728877225641
149	149	655.137209439818	528.971198306802	339.444642872908	142.823532986578
150	150	659.785824484072	523.226404744935	343.707107995827	149.711127043428
151	151	674.945284811848	525.004595887789	348.20880255518	156.837224157456
152	152	663.64016289082	520.282636288101	345.568732428753	123.126323246721
153	153	683.996608197978	521.678119313566	345.493171808923	128.215241561117
154	154	678.686574100522	521.622657194036	345.556621259864	150.642571157394
155	155	670.425505312023	524.866181043406	336.818911782393	142.017184549727
156	156	657.743570303742	518.645483866974	350.177488952797	145.123196471788
157	157	678.543776847724	526.071084653346	342.240549330168	125.290300968069
158	158	674.409495318191	523.438401674468	345.755089101798	103.635394510602
159	159	682.168335127612	526.336361895631	345.00177727478	109.147430859735
160	160	669.652332945128	519.076580962039	342.173037358939	133.455771585754
161	161	684.438351538468	521.34749156256	345.094992398676	144.45102428455
162	162	651.271895264781	522.929971776746	342.143488545813	122.167997315527
163	163	666.630156793506	526.198915438096	342.812035425587	132.999165456008
164	164	660.7448908254	526.113788918565	342.797443760611	136.825361168612
165	165	665.641969054361	521.894552842156	346.574433284734	167.806272860141
166	166	655.487453876304	524.679779121993	345.114300942781	103.51674205055
167	167	670.1489027088	527.297081386182	346.569748916441	119.710664344224
168	168	693.231337111056	524.391693027793	340.530785372322	121.477817760894
169	169	670.188061440483	519.578311670547	344.869683482335	149.539085392544
170	170	660.206386709887	520.965200441835	346.962912029956	129.687552222687
171	171	644.531346669463	522.995279450575	339.822477956827	106.523610679581
172	172	685.036431660926	525.146969772851	343.910642972803	136.769533676834
173	173	643.6440700605	527.124560488316	344.391662973645	128.066667154502
174	174	660.377342093425	525.957278644762	343.721803149036	139.230206199146
175	175	673.185315983733	512.563019991173	349.736249222199	137.984324492788
176	176	648.606570311082	524.761298351493	348.028930669515	121.942748210156
177	177	686.386517102029	526.904287089688	345.326858061826	155.496405135622
178	178	707.884484668921	520.356490449169	339.767083632883	151.254714406883
179	179	654.28101172688	522.515803283971	352.116669380836	107.443027443837
180	180	691.404386143913	520.168009789172	342.87319969166	123.90002105206
181	181	678.926768667379	525.056767571836	345.731469336305	134.895028536126
182	182	682.979137514703	530.218826247861	345.397610428431	138.721165555854
183	183	643.15944944514	521.147832143423	345.073998355769	121.345468725825
184	184	692.689112547098	525.967824907445	347.217034565063	125.102879163578
185	185	662.501050427753	522.989639253001	342.579329284555	132.144109991247
186	186	647.497637650381	525.679157513705	345.765156014156	116.575809788219
187	187	676.434245488006	514.637692510358	345.333412197926	121.648683899868
188	188	687.311219188094	525.563784044851	342.939747999812	87.8022792389735
189	189	659.792694557117	520.399585518773	341.297457210577	137.470347133902
190	190	650.19624484329	522.438334065264	341.296635138555	134.305710480967
191	191	687.130238274065	524.034829281724	347.838396351152	105.23480712859
192	192	670.504561465245	521.739821078563	351.193243294774	132.559627464456
193	193	676.335007337944	528.883904588902	345.423207290281	127.378224959056
194	194	695.662687175585	526.269286614551	342.82669125663	141.268988622692
195	195	666.532642343695	523.357972993058	344.961010180767	150.953293869717
196	196	685.02225594168	522.405772765562	343.234365057403	136.714715646098
197	197	670.499448745608	523.051459553743	343.077489724816	106.109235349768
198	198	687.234709807926	527.494965275417	344.033248571302	140.971677588553
199	199	671.699071972718	525.707038326604	348.26589621493	129.480203701808
200	200	674.937543400721	521.756970513267	342.65412606159	109.478739808049
201	201	661.919161634923	526.226199687996	344.004607649673	114.260709025624
202	202	704.304076493715	521.090417405894	343.936747433458	143.870347133271
203	203	692.170716606721	520.638496937506	344.125792506894	99.552568388687
204	204	668.29335081803	530.757518859735	343.171289022977	121.976613278344
205	205	634.514882117698	524.432052444837	342.305559890541	125.660687064896
206	206	678.189912976938	519.792708031585	345.4555421038	147.367385524738
207	207	658.795551593835	525.766954702093	342.89337647447	122.179860423366
208	208	697.887310133175	518.362657027295	338.505593524642	136.027067392616
209	209	663.307932528618	525.876614473096	343.122685076219	151.26890521182
210	210	659.489833835144	521.581457941043	343.650887947384	126.711909856574
211	211	681.020819705733	519.122259946472	347.005314733681	100.357753950761
212	212	682.13192918882	526.699389069703	344.543182069872	136.502434033285
213	213	671.391859983661	517.319482354347	340.67870147324	133.296261218116
214	214	666.359296972607	520.314916989023	347.733582072176	132.846572494075
215	215	650.214024184696	519.966971236278	348.374440787572	124.450488021675
216	216	661.291503268674	525.112744219539	346.033726644526	108.887486808945
217	217	680.109228551791	525.87036648792	342.777703918946	147.203239705747
218	218	677.424724395587	520.462040888195	347.877856843066	129.367917197605
219	219	655.452599423048	523.69216828239	344.518313228439	108.931166238357
220	220	665.889754361901	518.073601194806	349.819652486849	156.375643647819
221	221	657.820487786762	521.41949996923	347.397444362424	125.931266859585
222	222	674.418820068938	520.990986452804	346.866259614927	134.371642549997
223	223	667.437335389344	527.6935511287	345.44759647025	126.802631322198
224	224	662.680292312845	516.97476698143	341.94221879393	164.22486569846
225	225	681.239869382385	521.346945841784	348.816385736203	136.423081903721
226	226	680.089147704271	515.858353665254	345.669957423729	123.785954113418
227	227	701.900247409778	521.282192094578	339.694563246241	144.989772288349
228	228	691.397150799904	518.734580890297	342.28329834286	127.119328228844
229	229	658.529518293907	524.642925974253	342.119509561568	142.586276352861
230	230	675.750231999899	522.95663980615	347.514211853514	90.6742547647909
231	231	690.13964642061	523.14734376771	342.33819431761	139.297080178313
232	232	649.996056795664	526.709077345692	345.800733501123	135.788473046953
233	233	671.066165533533	523.79910907575	347.223315629836	138.938928938699
234	234	683.730779259586	520.052667971672	342.07936261325	111.712028227173
235	235	678.057888717301	521.275217187891	348.790612732605	162.110555639608
236	236	688.757048730937	519.430394426533	344.145618117833	149.013191326307
237	237	672.05760554242	521.289819372788	346.567587636064	140.093691655202
238	238	680.344417698074	523.719347055109	345.511105470155	148.44468450206
239	239	670.327849460808	529.706575156326	343.291053176759	128.785312226743
240	240	657.245148886311	527.462032824325	349.189371754467	137.364355466637
241	241	685.406801494728	520.892881228342	341.642503690603	120.623196797084
242	242	651.829012823895	525.312138639289	344.679541253359	142.526374469621
243	243	683.418386898224	520.721158828798	342.450240417675	133.749195526127
244	244	650.614727942931	525.432276565376	347.396582816534	120.19811492202
245	245	663.599842726037	520.504478878606	345.420123928405	117.108966608993
246	246	662.868931846009	522.51968961877	340.918493567449	126.430744734124
247	247	648.717941218947	525.054112575074	342.39376986897	149.48521742637
248	248	655.884037532054	519.554843730521	342.799114289448	125.773912437219
249	249	679.690308543702	518.204800216904	340.859710540137	155.954956195363
250	250	677.517961601592	513.72697538963	343.218438532026	130.555788326043
251	251	664.089333991177	523.275350471424	343.810118922771	168.007579858852
252	252	668.05573332498	522.253523038496	339.859915178651	135.196720892719
253	253	693.233984366508	524.388211675053	339.96468923102	110.918376146652
254	254	677.575150753391	521.949259624601	344.093078469197	126.567176568316
255	255	634.962765427692	520.161228283552	340.624091916096	129.391956274604
256	256	651.718387045981	524.914819886765	343.841052902621	120.392796361176
257	257	682.280688360628	521.081490573401	341.276937774275	107.611609167569
258	258	679.015702443433	526.209669102124	352.438605061768	144.235954217544
259	259	644.08230526091	528.594439547097	343.539096000376	147.601059649841
260	260	663.965650614927	518.291205709678	342.922141734759	133.924284805838
261	261	668.652697456991	522.984101240055	340.898072716949	110.176491822748
262	262	661.281364662725	522.621674972541	343.855695152797	129.018102849564
263	263	685.416375647712	520.644279733105	342.142929620113	144.079174707198
264	264	656.147847956786	529.469062179947	346.665284556596	108.548628134751
265	265	672.850793293129	523.956279605065	344.885841201134	128.821309171276
266	266	670.767021962466	525.639527826247	347.73944768438	122.426686694475
267	267	684.797885872365	528.732212431836	341.894875833816	91.7158294150071
268	268	694.1653802719	520.909219673809	348.99140025354	141.702576647288
269	269	679.590145235027	523.104201638774	341.10597393823	142.057608631226
270	270	671.596000212389	520.873573453611	341.920963918138	118.157592717724
271	271	648.81649354972	521.204200123764	343.424439724671	106.930880136826
272	272	669.069284608109	521.335565109924	341.485342125901	135.44586402655
273	273	669.807747756735	523.955271870558	343.207690200877	128.907689226676
274	274	704.815918972484	521.472258527573	344.997735502743	99.2032930571555
275	275	664.441377981303	525.301255884193	347.944629799916	116.220569413281
276	276	686.01746373294	521.722707015155	344.203317948747	128.865537249104
277	277	663.404148029744	520.348333774218	333.262476958627	121.967700122342
278	278	644.411560432717	529.965351829098	340.666360933277	116.930217008698
279	279	675.849314029043	528.342084668133	340.995997611529	144.584340440455
280	280	698.224436171941	522.895871052357	342.302219331391	148.813533405712
281	281	699.460866528017	525.085057416786	344.461257762077	127.428244977831
282	282	687.224234197397	520.865145688191	348.060324350958	131.500000251598
283	283	664.263690860736	523.544205437331	344.403748485924	168.411728532331
284	284	648.379671053807	521.338478590122	345.209379141639	122.666536534691
285	285	686.366598863179	522.937629984003	341.335968224186	149.159334857438
286	286	699.923199066842	521.898806256084	344.552406041226	143.683015911413
287	287	646.184367014097	521.607073035557	345.613621193163	123.121377413993
288	288	698.694365611336	521.10385674473	345.706873875588	174.012373852456
289	289	658.526033360685	526.642845479677	346.417743369464	134.782872248611
290	290	667.519382145818	519.500431810472	344.416825027493	144.878638895039
291	291	658.482226904983	522.069266677149	345.649845447951	133.916118682631
292	292	653.498338360644	519.879277349659	343.224247985613	130.720689892081
293	293	673.59057544695	524.83255339776	342.674564571608	95.622573545261
294	294	679.809440283437	522.965891170027	347.494783132546	101.48870503046
295	295	675.76152619457	522.154709552985	341.931670679777	137.86729852486
296	296	666.096505875302	524.259476226101	345.151879843048	138.635367814543
297	297	696.867341562699	520.897358894065	341.806594371859	148.224912366718
298	298	658.411327314603	524.574997098808	345.5225911786	112.584737202453
299	299	638.503989081895	520.862678477279	347.195804237424	108.877824822015
300	300	665.761199914948	522.763847255469	346.026460901006	125.425783416036
301	301	646.439087630253	522.347159394895	345.113507642037	112.051229310486
302	302	628.712818492358	519.501285701077	343.211096127986	121.691928864211
303	303	672.11827707438	522.136293049149	345.125148694437	142.018126315838
304	304	656.887282329477	527.220689622378	343.265996550558	135.706745086107
305	305	665.032434906073	521.750785866543	344.833289266898	104.531017609314
306	306	670.389735620933	532.85157914533	343.870902687856	131.302167247623
307	307	671.721440028882	520.554588786798	343.920133812884	132.567039008229
308	308	658.963259759294	515.321675588845	343.508353428869	124.880754489114
309	309	673.205283236824	525.367781771723	344.717179036867	107.268083399551
310	310	674.283836205453	523.678805524092	339.217454499774	124.940567616666
311	311	622.993941216809	516.46191970326	345.276135616532	110.100196970461
312	312	667.235689252999	524.630526593504	340.808369684825	127.642287466207
313	313	669.076047687625	520.470243661659	346.293056625268	140.766106735738
314	314	664.986289208686	521.894804020628	344.996726103117	109.889568623664
315	315	687.897737673498	517.972332106725	351.341207271291	98.6203574481759
316	316	651.782484824022	527.396910066606	344.756355693732	125.310757263736
317	317	672.09379432923	521.823570310052	337.746520673727	139.333580881224
318	318	668.798010921776	522.863878781795	344.297873909563	128.397655067793
319	319	689.21816279621	525.779050749025	339.021891728413	124.411195026406
320	320	669.562961247599	521.057111764072	347.186909915313	136.232965322207
321	321	645.299730469028	524.757369034227	345.172228903974	136.000385964662
322	322	691.220980518931	519.776135287109	349.443093169277	139.069733184258
323	323	664.411530642701	521.449556578374	342.30825149401	128.365209528902
324	324	667.477448251043	523.816935590768	352.030165195599	163.269705399988
325	325	673.547988590336	521.985931352657	339.622279914436	123.00895849403
326	326	677.63572698522	525.068778608713	343.529114381444	150.841253139766
327	327	660.169261469714	520.612390492254	344.061932540309	118.462074155695
328	328	656.489281331143	524.634724983088	349.88840980577	122.34277169698
329	329	713.436244852502	519.455883446327	344.879104621514	157.004987342803
330	330	689.12528421595	519.6506622302	344.424543307622	116.940259921616
331	331	685.142966672933	521.95958178715	345.549527868514	160.762391001952
332	332	687.806601285277	525.439459713165	340.758881768329	128.011740287928
333	333	667.817100343115	524.087646631596	343.450506229497	108.543310398952
334	334	653.146936404525	522.148490345761	344.948091003112	119.641675999322
335	335	694.927590273646	527.002680730694	346.801963515486	145.043083548182
336	336	676.471864569514	524.912774591514	346.109526614766	133.218815410441
337	337	700.271676633706	525.765871572464	344.313181912424	139.340975233332
338	338	671.228985563312	524.396513453394	345.253922065449	127.247919775156
339	339	674.926598755336	524.373194471634	341.916625175486	135.52698791112
340	340	630.422299073131	526.80262418645	343.345617426166	132.051694871488
341	341	677.080189667488	524.066775080941	340.731344713111	129.331387197639
342	342	669.533845349153	522.370029319658	344.229869662601	109.343671008916
343	343	697.187119927086	521.798771783561	339.772260238853	145.502452776925
344	344	662.423626190158	524.900514918449	340.392019957852	132.982405949213
345	345	660.805259504865	522.827457362853	344.189397664545	122.467522025234
346	346	648.816853152711	522.959308808398	341.306761362846	128.895679846578
347	347	673.578500557933	522.917019017881	347.283181171284	107.80808874141
348	348	653.278692893347	523.293423325078	347.281034498462	109.179167631381
349	349	661.891584578192	522.195521881215	344.647585626603	134.379453215693
350	350	676.448412644122	521.301508610425	346.054145381325	156.891539915202
351	351	673.260296988201	523.198100626271	337.823124625684	133.789399356402
352	352	681.437289735588	523.207714852269	343.393963693258	123.706107319432
353	353	670.232176080249	525.682843906782	342.776381936422	118.041095434785
354	354	647.266171304469	521.6521904599	343.755398167968	131.155242216676
355	355	690.327391196839	521.843672269786	341.589846122147	158.814901225117
356	356	652.63738241779	523.147535201011	344.444101936404	134.953603972473
357	357	693.850391110188	519.863547565059	347.629978043699	122.288935239831
358	358	653.306045128727	518.699097318963	346.029589076409	105.56771483856
359	359	665.594440169073	518.243941400427	345.090869447997	69.0547475593492
360	360	701.71059536156	532.237331824743	347.46642710816	144.489253424615
361	361	663.856835175716	523.311940544434	345.310946264106	135.171174715954
362	362	678.415489186344	519.46261222492	341.008595070878	156.718939179574
363	363	696.813520661111	522.550346572746	348.400278710753	113.746193599144
364	364	648.81798954214	521.101957534423	343.765494228978	123.990346618899
365	365	656.765616878035	528.71162465751	339.743784637246	138.750281656139
366	366	662.063631336806	526.57967101634	343.755129944927	148.199313838185
367	367	689.850789526345	524.554767941753	344.19923449712	152.645351426163
368	368	668.210475201006	522.134536313136	346.489524399615	118.576099776813
369	369	651.135496177488	527.484106269338	344.603092367014	122.277319813378
370	370	671.083816692024	523.704901115845	347.614109550872	110.504131572031
371	371	668.930153813433	525.756824161473	337.334993074735	142.219716803961
372	372	671.418661175015	523.202155273183	341.633903063659	124.658864302295
373	373	651.706507334668	521.558751417549	343.390794722468	155.732390945242
374	374	690.519826136461	523.489925274002	344.682259374672	135.351632311829
375	375	673.470196506812	523.993829505552	342.622411840805	129.807821913818
376	376	677.377475427552	523.04497076794	345.972102214186	139.042537472924
377	377	686.055127793504	517.773747212838	336.572345127452	129.18768779155
378	378	690.730867087801	522.597731566214	345.948466552204	124.870736698574
379	379	704.681975658299	525.350788962167	344.64492825179	147.062046116346
380	380	694.464143611345	528.400662945555	344.038098816465	127.854504056963
381	381	667.289129797356	523.796475180227	348.061965941564	108.951344191774
382	382	659.620891632454	523.556228664315	342.548919830424	113.964637655553
383	383	662.998072731576	521.970520401397	343.631804772781	155.902894456533
384	384	647.292337973758	523.928468955861	345.154272625654	165.849771540313
385	385	636.663622183451	522.418051437148	340.05293739412	136.290420942915
386	386	662.908042062443	522.035120559472	341.397157716835	115.601396213736
387	387	671.275567426261	523.87932794655	348.257750679039	146.455576109518
388	388	673.020734365458	521.348172561719	348.43689174589	137.926996941771
389	389	672.008793109773	523.66576649334	342.101122497812	158.952681854186
390	390	679.524234306783	523.264270268841	344.691631230601	140.536081047507
391	391	657.791102013406	524.192482957716	337.629985707559	121.679346313141
392	392	649.403037991534	524.481326326352	348.558328618832	134.626582590576
393	393	651.644248000872	524.214165389448	344.949018016657	124.811869889363
394	394	697.584741459478	526.105115389998	344.688129137867	121.426874170436
395	395	640.526011959831	525.418853908866	344.024155876293	110.436571060008
396	396	668.321764871734	525.568880433769	337.33713796936	134.684837150632
397	397	696.316003304501	524.223170388612	347.959473282096	137.9668126591
398	398	701.831673162203	522.191526979217	346.197211167699	138.081287078363
399	399	666.46424104266	529.241441047909	347.730684886883	111.274860233825
400	400	665.741624411005	522.834608510608	335.876975545316	121.884529861794
401	401	637.037501201577	520.181806299501	343.330422065888	122.28051122559
402	402	672.269795913981	522.894939192758	342.624749635973	139.982930718064
403	403	688.640414440238	520.793445987205	343.735555157862	122.689380646429
404	404	686.028247069008	517.258552722749	343.602423613264	102.704844744869
405	405	677.521599371438	527.500519636065	349.061433986896	102.971596930686
406	406	688.536521165508	521.874615974126	342.016029534683	139.470396146549
407	407	650.698736550476	527.739423315272	342.104939028404	116.9837527691
408	408	701.317324416445	519.232765356627	340.958223750982	134.703430890622
409	409	667.776925520751	522.990637530767	348.295897526937	142.858470989276
410	410	684.310152172212	523.816065705845	347.640583091925	154.616006819145
411	411	693.225733254175	525.541612569291	349.466283629915	147.013376597382
412	412	643.630088511045	521.158013262949	342.5145712586	114.64910343192
413	413	665.90653746385	520.453828539038	346.944287995468	152.646380921433
414	414	716.369725062302	522.632374680978	345.51049552037	158.47454616411
415	415	702.036094140325	524.219034855189	344.014899074513	120.940291570383
416	416	651.66974830451	523.62890666376	346.272623114217	138.293104731166
417	417	663.325856541074	520.880406744476	344.687382589707	79.8934087490701
418	418	647.958085921684	519.778618479896	343.62050769049	153.806387450366
419	419	673.495125340619	521.606760537381	337.896600667925	114.589542818702
420	420	653.87654328852	518.930131254244	342.185880198635	107.974228166101
421	421	699.586621645561	523.876581355305	341.485788503894	135.666950584297
422	422	668.404297855034	522.489402928369	340.797505899524	118.396475988002
423	423	640.821454310211	524.258369800889	344.148778649769	114.284546511745
424	424	670.241142677097	520.791956808202	345.905817004653	137.866890204199
425	425	683.369437267748	527.349002511952	349.777373724906	122.992439376089
426	426	670.277551018801	520.689089246275	340.107340552088	139.247038974635
427	427	659.442957196572	523.89211107006	344.161787229966	132.696341966421
428	428	666.696539931539	524.120991709598	344.060041877126	138.406406500501
429	429	671.123712130575	522.742036414804	344.985779249078	163.933489696449
430	430	643.706631789828	524.337875763074	352.062621101899	155.955966118253
431	431	671.698578351167	520.36380430779	346.527665945096	132.938203374716
432	432	691.833133234423	522.631707292764	341.553665934979	131.955109200614
433	433	668.594647547946	521.971151881001	346.221389722051	116.35756470434
434	434	676.03905707046	523.889066044862	344.13938901309	166.060019215815
435	435	655.468317968876	521.557661673296	340.933131811308	104.182138511696
436	436	648.460374478152	522.768585317233	349.283005570686	75.1436081923532
437	437	683.469373397003	524.892226107828	341.041064226205	105.657390592864
438	438	665.702074330688	519.888330661053	342.617336891632	109.306971156205
439	439	673.839246164132	519.455229728774	344.1401932898	163.568367955335
440	440	649.851473004079	525.582931461231	344.210757770544	128.21821027942
441	441	674.430769822373	518.624418148133	345.37440286693	132.872150990892
442	442	674.490753878021	522.636015539518	342.129238461193	140.455069586988
443	443	682.829023784736	527.988062269707	346.894005398557	139.291639468888
444	444	670.565293337187	512.227181083591	342.22407480709	127.52632241378
445	445	667.136319426944	528.926266877863	342.591579548293	114.688300149123
446	446	690.099008878744	526.196355493981	344.631014276804	137.366334648337
447	447	669.585586083872	519.664634484405	342.723830948285	148.619479307755
448	448	694.146444112746	522.211015516306	347.342114854225	158.370266658628
449	449	677.193026315091	523.436246144134	340.930356401917	123.727987892343
450	450	650.426878411012	520.725092336403	341.51393251737	124.968771124555
451	451	670.372992657787	519.847579186128	339.405374396676	145.20393986863
452	452	658.326838530633	523.186091432637	343.904839092864	143.820341548916
453	453	668.722583527025	523.424718915004	341.42279643875	154.377860650127
454	454	651.218616222993	519.628619870503	345.679414854893	157.977001528616
455	455	634.746982616961	524.03432779647	343.342732310668	156.479337235233
456	456	665.044937649932	519.066168223608	341.995800856672	135.295365650901
457	457	664.113302384341	523.705245468224	344.146674551685	134.712584984914
458	458	668.626397992191	523.189408118348	342.736727759583	140.990961519513
459	459	683.120122497361	519.461522921413	339.510945143032	135.260115106227
460	460	663.484773962447	524.845042024647	342.887264129157	170.883447578389
461	461	676.77185600619	520.021365576764	341.770787208549	162.137009856759
462	462	667.540863961925	516.326264221629	341.809028567767	124.223266625924
463	463	678.657807681298	524.153642130012	346.608193813968	125.041055632381
464	464	682.591864671367	524.900428971462	339.094311817389	121.224207874076
465	465	652.822219423873	525.446988431179	346.053296741082	121.732508150548
466	466	693.01041626294	524.739342827891	345.26067643758	151.394536077779
467	467	652.321966766814	526.849308252985	342.831211782204	160.768796223958
468	468	682.612739139281	523.402919670041	347.169568694788	133.753608017617
469	469	681.742463120138	524.085925396197	337.452903958754	139.479137800615
470	470	664.879221662285	521.951418440387	343.34192899811	135.874464703812
471	471	692.364946563588	525.966716696206	350.732188070924	116.15568075744
472	472	669.055612961697	521.394545674573	337.467184735215	141.053225521269
473	473	671.003359950802	525.609243448357	342.480105743408	144.564283206812
474	474	658.003777208255	526.001145104027	344.120725650711	135.634521974133
475	475	662.947553616848	519.05118239687	345.617870748708	121.347668681596
476	476	678.729186921253	516.141039635448	346.742621917126	139.390248840495
477	477	680.595378326185	518.474913542635	344.518042906968	132.355626782524
478	478	681.457327804768	518.76873069475	344.759958874556	131.710470593564
479	479	701.36559955209	519.137372828742	337.19777198885	143.400340656766
480	480	684.54110614591	520.572331277751	345.165379832554	119.773445771843
481	481	655.345837351302	517.253723276348	345.16955438193	97.10477129303
482	482	653.687673954161	523.253723570201	339.286249936193	114.678242842598
483	483	680.836241435832	522.173181757979	344.193353717218	123.90118327284
484	484	655.317173552034	526.484781005498	346.387665258263	125.855350207716
485	485	660.410472092101	524.332371976809	341.94959664991	150.873702847357
486	486	674.859347784773	527.110401125843	341.680191921609	110.945744397778
487	487	687.784323284903	514.588847491598	348.036806327407	160.990145432417
488	488	679.658059652671	516.965405557862	339.505187616219	131.854100303948
489	489	674.621816076248	519.812393596237	344.798139740421	146.920553909948
490	490	679.145596142948	523.716081215509	345.227883725754	108.86616473958
491	491	657.553153410767	519.943437768115	346.549938183215	117.889102774792
492	492	673.656645873226	525.192105120226	344.549997312193	133.253880082958
493	493	678.01190241075	520.603603570729	342.395506450419	135.582813635985
494	494	707.175478526529	523.974043241143	347.697930133252	101.230683943072
495	495	708.047386041054	526.756269573087	344.165067624351	130.830127907611
496	496	696.88699272499	526.811044931495	341.369220307201	145.600847585177
497	497	664.482615915207	524.746548766669	343.844847064164	134.322995074473
498	498	658.276219339781	521.864977976235	348.787878445777	140.86654149391
499	499	650.053144407612	523.760367014615	341.406177692811	150.368578769463
500	500	653.903463888313	524.68836111249	347.797828181212	113.138526978399
501	501	690.16949185685	525.13726374411	345.954327835393	160.674148109143
502	502	681.689536577262	527.74352492554	346.22028554371	127.186797931003
503	503	679.433552226412	520.143890464552	342.512559854903	146.273173501706
504	504	675.176998177049	524.416803145186	348.201396123925	132.882619998203
505	505	657.324577941312	519.852386392995	342.795871004041	148.740843125009
506	506	670.185323622169	523.035401773293	351.295101741011	118.581467412898
507	507	661.08743354103	519.151866038224	345.457966878779	150.21014754594
508	508	658.236032866132	516.365052624501	340.324128190835	108.734779588002
509	509	669.868439471127	525.363220747189	347.20391953749	144.883829528183
510	510	668.992999210527	521.853884203177	339.543430493953	137.980160528461
511	511	689.426881398735	524.839554762977	341.021498795812	127.325763146384
512	512	703.950304351656	518.989545094652	344.620873071916	118.087998255169
513	513	674.543076720415	526.480782110901	342.648322605133	139.787406806651
514	514	672.93759115986	518.880954728031	343.298258514382	151.810158399485
515	515	681.157287933793	521.411671392386	348.747291848568	126.710610223404
516	516	674.184128100488	524.386930575235	343.257828545027	106.07975599861
517	517	657.580375984246	525.141032985055	339.058676954736	132.400803013666
518	518	676.602196164704	523.136880604519	346.200953379812	120.170173092245
519	519	655.133577579859	527.78502438079	343.587691118944	122.064651438071
520	520	643.860482467749	521.664657203696	346.869174684566	156.963582055869
521	521	676.724951685627	519.645048959862	345.314221506227	115.912551367439
522	522	697.867215239996	524.63225550112	339.314724077387	173.065613600617
523	523	690.444421885878	524.562040164379	341.319023162375	127.928759284282
524	524	637.336846986039	521.03222060033	345.454649212774	162.515087347028
525	525	673.309558031517	519.316891717065	342.72110925275	133.968145379979
526	526	667.542980177771	520.035815730622	348.001875512869	123.87324066041
527	527	676.501743289908	526.170261178091	346.893620438458	143.029714041137
528	528	670.409580719971	523.852962432102	343.228302198394	145.221487390553
529	529	689.696140747352	521.664246902316	344.433142452108	108.637495830742
530	530	660.507504303865	516.801208399211	344.475825384228	117.914020349132
531	531	670.936661443144	525.941625975734	342.848262921596	120.652153895503
532	532	661.801891048694	521.927029554266	341.717188004383	113.520486720161
533	533	667.604824482331	520.878014785454	341.106572086681	143.904648436044
534	534	686.356235423208	527.222702306215	343.550687496398	146.785531559668
535	535	672.605219501789	520.803032206078	344.465224237695	167.768774921339
536	536	661.085102792068	526.947031130867	341.848455199766	156.381854972134
537	537	659.542718162918	522.088563830613	345.003978454624	118.4471312102
538	538	665.205487714043	524.924801494392	339.346254924825	162.488760154769
539	539	690.987584568798	522.158996146573	336.651512217019	131.802658170899
540	540	679.898896845743	520.184630668545	347.577629755422	128.711839123124
541	541	679.072980381263	520.244991934348	342.64110908926	114.229266261846
542	542	672.644870264058	523.518263468112	344.927155011613	97.2379002147648
543	543	679.231106766479	525.159184915027	348.259770284289	113.724072733953
544	544	655.28945322596	525.144811762616	343.272809200704	147.303308312248
545	545	664.711027226161	521.395602499467	335.545621654026	124.772827008708
546	546	687.706194513199	518.774763315654	342.524739683187	116.751880006956
547	547	691.202314834309	520.896775303491	342.162180299071	118.801284190281
548	548	672.419859631472	514.83528321028	340.470688336591	147.4142365868
549	549	687.186023151483	519.029653440175	343.338162114796	125.614576847413
550	550	671.37675459733	522.440110093629	342.654274786038	107.51618108952
551	551	653.004348009795	528.966864722875	344.944478155716	129.985477398086
552	552	667.996891999029	526.727128847849	346.062036098321	116.678004520521
553	553	685.454870912196	525.960519560138	347.034887980774	112.741506799514
554	554	651.85936581679	528.337838912847	343.69240605628	111.53459556441
555	555	663.413971739618	526.002769888554	341.653714528754	168.268530687946
556	556	674.301067869721	526.683187637665	347.355475513483	147.986256525957
557	557	698.580307057967	525.813713430725	348.235865839837	142.919995596402
558	558	654.961141098216	521.33370166623	343.257801078433	139.495137166187
559	559	641.046526940143	524.178825547689	340.956512726302	130.874383596976
560	560	677.314625452452	527.004504701997	345.966184712893	141.152791190154
561	561	687.692851025872	517.887502618432	339.852308413192	145.18151167378
562	562	693.28103566953	525.913658416577	346.340667380794	170.529782355176
563	563	672.306195509977	521.187599614287	340.764494479556	100.328075047786
564	564	661.916598157494	520.648679649467	334.763408058814	102.28301377752
565	565	667.705718719918	521.366714676467	344.758796089224	148.97644598737
566	566	674.933355992328	522.732340360494	350.45081200691	124.49015823718
567	567	664.701868401526	524.657626144202	349.154057098303	128.653342966891
568	568	673.60433453423	520.21946001781	346.395047375535	139.564715023233
569	569	666.113067062624	529.862756970179	347.24577596954	149.099089028748
570	570	680.366634363275	522.328791306737	342.197165960508	137.57310962872
571	571	675.808929140279	523.021037752901	340.685137794455	131.018323263362
572	572	685.045408811594	524.157136363594	343.552649449623	136.941615310703
573	573	640.174699957431	517.374245593804	344.355576931518	139.531457539454
574	574	671.539196548181	524.18945813795	347.010844896056	121.014028514371
575	575	685.654893641971	521.937102162154	346.962588158173	156.178709321064
576	576	678.698142497332	523.414800906693	348.369240524793	131.793859105958
577	577	671.313679634534	522.849771484322	343.163569299625	149.856833294936
578	578	681.549929491114	526.318830936386	345.094892687065	131.918109711167
579	579	696.098244885168	523.149789773641	346.792568422561	156.852185933334
580	580	680.463484978805	524.224372950003	348.565733791204	112.611220331099
581	581	619.235936206062	524.48626836778	349.186345562262	151.824704232769
582	582	639.871998394614	524.670137145403	343.234509673047	139.429138498663
583	583	684.590913306204	519.876752805704	348.604824755735	151.606887752453
584	584	676.097433296512	523.233773690934	341.516322097444	134.817102205766
585	585	673.341644464956	522.992985448225	343.878902467938	131.505055784226
586	586	664.828575276948	524.062973946575	347.305231370547	130.926196323853
587	587	666.890903392039	525.435246467238	347.689792329982	124.183694926158
588	588	667.63298304915	523.889064134455	344.717119441207	106.521668634974
589	589	656.22461950284	523.668602839835	345.766375946672	112.640625517797
590	590	678.268978106935	521.958322140994	344.469335270774	139.201737859661
591	591	643.270133535712	520.679335827627	342.293465856571	156.838823857001
592	592	668.553192331256	526.626915454888	340.627996043045	147.801266251964
593	593	678.859694058839	524.401845414009	341.834997615588	136.443781565771
594	594	692.163790273435	527.342030105727	346.903378394213	124.863119575589
595	595	671.345422333636	521.465200481735	345.5471666659	105.231524057477
596	596	667.169650815473	521.545023981308	341.104280379769	109.628511292765
597	597	681.621926316702	523.965799788365	340.767899917335	135.835175949434
598	598	673.944195677936	524.518147473917	344.664260733444	150.719983861544
599	599	646.613995222419	526.577362883566	347.658719403983	125.106962246772
600	600	683.343854385344	523.49338499633	341.176702874513	127.60471349094
601	601	644.820075219257	524.967521850252	347.013012283816	127.573341732879
602	602	699.415631108541	524.011643741666	344.558788347751	133.992651638309
603	603	679.897678776068	515.184438773525	337.033585714481	133.905994160375
604	604	680.877327637154	521.485212558723	340.889839966241	158.100295743722
605	605	690.706862178988	522.429890268545	347.702470292917	129.42735409048
606	606	703.876076195536	518.806616165754	346.620980324239	136.413330520366
607	607	659.502482675445	522.308203718195	343.884205564211	170.770973785148
608	608	697.983443887153	530.888718731419	346.130781398035	129.371012428136
609	609	686.484850648869	527.258245948193	345.600807837897	122.764469589925
610	610	672.672344394545	522.624877175247	346.573783411591	121.029764430014
611	611	682.454418160567	525.018012882425	343.237951142402	112.514686790907
612	612	668.156860997256	522.997825066377	341.903503339781	131.951196506298
613	613	649.438991224097	519.611215020042	348.147799482872	152.650630397716
614	614	655.508937404325	519.74633815815	350.404527863395	113.329549024611
615	615	625.159472825918	523.86532775916	344.631764081766	118.472242206407
616	616	660.80255021383	519.161748886313	338.471639890707	115.355933848182
617	617	669.460430026915	523.114359882975	343.583971731332	145.485696737388
618	618	669.157809672825	526.642537118769	342.647950621114	126.508046335612
619	619	668.94026445773	526.802041022536	344.772906947679	138.73758632931
620	620	671.605820702344	525.807336591522	344.53264383703	141.199212924447
621	621	680.6312572343	515.367904013279	341.719974633383	140.161583324039
622	622	682.956938464012	523.212967410373	344.403389808791	138.027603409603
623	623	686.323401149761	524.568511817973	344.389006131637	128.281162961577
624	624	648.942753724302	522.079184061702	343.6485137398	138.709928371396
625	625	662.688334556433	524.39682313225	342.74486743743	135.369226867844
626	626	699.411607364732	525.745034267296	342.676747912692	127.405775745898
627	627	660.02152110032	521.449881529498	345.592958593156	133.593709193762
628	628	674.865053026979	520.805382307927	343.426832207969	135.937269129965
629	629	665.555065427347	520.599107239441	346.150446695032	112.164997019543
630	630	687.548749235083	518.713410501318	345.323884587923	93.2656615397578
631	631	672.398416487694	517.888006481082	343.237364525624	143.103334191088
632	632	643.223360712403	520.01836883488	345.454201282333	150.340696581548
633	633	662.204723047854	526.256360431853	341.082809576553	138.334358618908
634	634	660.109503565949	523.873389139399	346.732663164974	144.007676199832
635	635	695.598211244672	521.574289243633	340.803460039456	105.966081973744
636	636	691.561468931409	521.303370264147	345.96268692406	160.750039076219
637	637	661.253056085827	523.862637385652	344.521381149538	121.22092063291
638	638	640.737065475903	519.175382723974	346.873064021888	109.071870948496
639	639	681.886009059122	524.001094725109	340.890635635917	110.409182257221
640	640	650.965450503024	521.69391777217	346.43614121877	125.333054128982
641	641	664.168905387123	523.602220448273	344.598140883691	132.11464275999
642	642	652.290767447744	522.034005049707	346.94387699291	148.17259326757
643	643	661.213563321308	518.970042772245	344.822279150056	125.284886878255
644	644	657.284686078245	526.174622006261	349.138326204432	128.332140575543
645	645	700.199215576169	523.297669386238	349.155149962435	104.938061380111
646	646	675.788739594701	528.104258528242	344.682329064719	108.265911748253
647	647	648.220996586468	516.254818235817	342.812065173659	156.743143398268
648	648	663.661802802183	522.856003679098	351.632883158026	121.424124841084
649	649	677.168621807995	523.542749998631	344.857943225794	150.111260765906
650	650	659.647802698417	525.113233499239	341.965631548783	118.173454172762
651	651	646.275173244471	521.641932835397	347.861962282948	158.778090090263
652	652	672.907962801483	523.725574089803	346.590541804477	153.322269406117
653	653	686.719137878735	522.015117207161	343.435016095294	138.215166452457
654	654	666.14799719216	520.588100656473	344.50876810412	122.172105357276
655	655	649.824556847864	522.31199919929	339.514210551674	117.217567277999
656	656	674.66716800785	519.401221255825	345.600421161058	120.431220952915
657	657	675.760894050852	525.275441233785	347.213180563007	111.237056191351
658	658	667.598411524904	523.788577537015	344.139231566784	135.6379816144
659	659	645.745770527624	524.653709833222	345.582441578884	95.6065670048822
660	660	665.902096601486	526.729726015849	341.865417276588	120.680257084344
661	661	678.396731337727	518.192540434343	345.373981190175	103.461886152254
662	662	686.941153796802	523.894034261449	343.168691065698	102.771820616754
663	663	667.39948072296	521.842134464061	344.825826688812	125.323639442039
664	664	686.674757332599	524.249625626616	340.937529393736	103.687854125954
665	665	682.766489196704	516.604273589587	343.522849003171	142.607347487609
666	666	690.864287046735	522.418162893099	343.383456786802	123.784169094092
667	667	637.772489999262	523.907502741152	339.027260130963	154.725804917923
668	668	650.065021778929	528.518747690749	347.820400251948	131.306220790452
669	669	655.681086838199	520.906608000026	345.768810409837	148.665687009197
670	670	674.266194096975	523.287901318427	341.967102124476	126.492296396542
671	671	675.856456468406	527.926106092419	349.455941795577	120.425336578229
672	672	684.190338695207	514.837372353153	345.341476570546	120.939526132989
673	673	691.469071230282	523.879786513185	343.09929880183	117.391733933503
674	674	676.838708857919	529.282952502982	349.73758150355	137.894124329368
675	675	684.441042288138	527.020496451447	344.171646543558	163.652175686942
676	676	648.361300320894	526.031791441882	341.42084419573	145.43642198743
677	677	650.267414405208	527.939876127812	345.499440445554	140.132927587726
678	678	661.520858755062	523.149334633448	343.869305271302	145.984991778827
679	679	663.646420395537	523.444205437693	347.368992587857	126.550069081559
680	680	655.851225401743	522.178016061141	341.372912557763	118.595094244631
681	681	676.376421308558	521.461749604664	336.596343820085	164.634744480139
682	682	649.747232290831	524.52315303281	341.694159985725	143.579911425967
683	683	664.254448490935	528.480518449234	344.496022221956	115.463223425259
684	684	649.021424297668	518.814507737061	341.832612233923	139.207204544979
685	685	647.688459248955	515.717218936751	344.174959205459	144.048427800688
686	686	699.802430276795	521.762922186861	343.011743156288	136.71139327597
687	687	694.845221058664	527.465186980707	346.824787427144	140.290617618825
688	688	673.59581155463	522.208572241475	346.383399120904	179.137209133374
689	689	694.904239661387	521.856506012052	343.901602406418	112.273794132585
690	690	658.961859314824	522.439552287204	348.906814764083	122.993541568653
691	691	652.281487757984	519.516383501722	343.704236053225	147.856699978086
692	692	657.527784185603	520.166950254469	345.525058869581	113.954700544248
693	693	677.988445244872	525.547849106739	341.208020102402	117.666938174923
694	694	657.874662823202	526.195471822389	340.575976834066	109.863912033209
695	695	656.741408626323	524.842406830565	340.940040247301	138.920314734585
696	696	697.171593157467	523.590229842482	342.623231818847	127.011200654598
697	697	682.773694450463	526.541550108411	343.514529133046	131.033341986283
698	698	685.0588683224	524.207335246816	346.7694204313	143.549163679236
699	699	664.358020019158	527.248011072949	343.549986949554	108.511389194394
700	700	659.062919114608	521.951215495259	345.338793588601	129.356705293121
701	701	674.187234153856	521.870832971881	344.577246665075	157.294653242654
702	702	663.199921825495	526.035795482872	343.780396043604	121.973467490899
703	703	678.611269594061	525.314077120678	342.092982354994	148.193778676612
704	704	706.333653539961	526.082791186933	347.349887116233	136.575310300524
705	705	636.653881899512	523.726122178054	343.242654516626	137.515891551067
706	706	653.609032903047	526.299627405834	340.057850562646	136.330341772155
707	707	689.911068203434	522.290396686241	346.386483311806	134.068992800702
708	708	694.38220135232	519.379302680597	346.231170701994	107.63861612404
709	709	666.554297801481	525.381604561309	337.554099317449	145.92408134808
710	710	677.066179764412	522.810571794679	341.743340651564	143.49683700688
711	711	685.921787940312	523.691927535617	346.935115260291	147.219280962286
712	712	680.017640105429	526.082155344391	346.911481579726	162.791738066168
713	713	710.73068662362	521.452084295345	340.601468424019	108.645493529612
714	714	666.798171732481	518.364373995517	344.020095911477	124.231702548561
715	715	712.053800135751	526.242189535678	344.126953952556	134.060123438813
716	716	683.798487301036	519.44465156652	346.8907175317	115.645734085488
717	717	668.448828291803	528.742998074289	346.832281062194	149.427483772052
718	718	660.137641320382	525.719280692537	341.955261369108	139.982621346003
719	719	641.984472102453	516.254291911692	349.883017820151	119.666345587697
720	720	693.212068749593	519.713586552565	348.756270309772	95.480950317139
721	721	651.340693162833	523.608206750916	337.890524119915	121.118569571924
722	722	675.491763144393	515.615109822186	341.80485083321	142.905009731104
723	723	690.613491085899	523.098612798136	342.679894980589	153.593060156778
724	724	663.43761948307	527.108839850488	341.425490430594	134.502340499258
725	725	666.544183561593	521.398129287951	342.350469812979	117.933089914862
726	726	701.725503729132	520.338258765001	345.260118233028	111.725803994454
727	727	671.908355509579	524.207029358475	347.818771126066	152.575694079845
728	728	678.785504219273	521.338491575159	344.426443229685	116.304438603365
729	729	688.156416658109	523.55355816692	344.644252344983	134.336769517013
730	730	698.808187370518	528.804230039586	342.752916561528	154.715080945114
731	731	677.229649089587	523.347524543491	347.424077690259	122.338731500721
732	732	670.862822851861	520.606653843815	341.133534690021	179.882295825655
733	733	680.318469092059	527.520425842462	345.72794695408	157.180981690364
734	734	687.787425933171	520.041429510336	340.05744980113	134.534171487524
735	735	671.016650840946	521.018993389283	343.296160887499	117.738981588198
736	736	689.795207009768	524.861644871888	338.604236190823	152.025077361491
737	737	649.675418378771	520.240189866943	344.335512852167	133.988355591503
738	738	692.007186798545	523.214012996974	341.819414163616	112.952219560548
739	739	659.482797855585	522.219022108152	350.200873337727	138.493145761662
740	740	692.105819132969	527.701180002475	346.926779516249	126.614837700978
741	741	674.483374056304	526.278820497133	347.766236102665	122.854097273499
742	742	708.687139149089	518.021727811749	344.70070165715	131.680886071691
743	743	662.587644033926	520.124812108065	346.233305838635	161.347875181712
744	744	652.075053292902	525.331198625728	338.852706803829	136.458544547341
745	745	663.465044288324	524.572667760388	338.377395255249	134.975871776905
746	746	672.069385947047	522.169188581531	341.598112333796	120.450506974087
747	747	669.727198749064	523.690954029957	342.664121006293	155.26872465077
748	748	676.506923108801	529.286253323259	345.160607404067	148.02038530176
749	749	648.680345489559	520.466603164469	348.229176714887	148.027908317165
750	750	666.516706943164	520.972440723242	343.345771934108	128.918294919588
751	751	678.104264260851	518.835154838475	343.816879248935	136.61620027691
752	752	682.23197610774	521.349084731369	346.682849484463	138.42377871834
753	753	695.694159605909	519.609174992984	346.439856926535	136.134865320981
754	754	677.969817697321	522.21816192915	341.954508760095	157.226148245178
755	755	694.89561839587	522.206948146024	343.087352635952	170.102069934255
756	756	672.46976646901	517.674465760941	340.266756453391	136.208050258974
757	757	667.429997196781	524.858707043183	343.205864255383	139.830069973943
758	758	676.862437453708	516.928548892455	338.97264215194	135.446842847747
759	759	654.30023167937	525.041852710256	343.191169705322	130.528235980157
760	760	697.865829326486	523.866960318749	341.718976407133	132.91146122584
761	761	663.906797280391	523.701818022083	343.365976009312	159.642682853437
762	762	676.859108134081	526.021097257682	342.497657372673	138.214765224846
763	763	647.27294217867	519.829850755406	344.398797849462	117.450653798179
764	764	682.913378103493	521.592647286966	346.789420960419	147.645454834941
765	765	673.241335290327	516.923851355566	344.685177922942	161.874702184238
766	766	662.37284265504	521.988022948258	336.971443033962	128.861382160633
767	767	641.819778472189	525.961225996624	341.968049679837	145.67525085942
768	768	643.364275213098	521.081528052184	347.799201510336	140.88463916182
769	769	653.933519237585	521.830957988853	345.040057063601	126.457698634302
770	770	669.700507170431	523.823862761606	343.035626052523	127.907809536901
771	771	672.871879745686	521.283253563543	347.161212944951	158.461574546445
772	772	675.221683756677	524.441112541658	338.627859908588	153.139229955131
773	773	651.851669597386	523.240014343057	346.278988488515	123.034735128069
774	774	659.191981042082	522.694075605409	342.881199064108	152.738415154644
775	775	662.091797506996	524.712372727417	343.954542476555	154.660596126121
776	776	681.988486798519	519.187429189413	343.613916662006	124.589099647509
777	777	661.338822782789	523.515843371951	346.863290600628	122.984125974841
778	778	665.642285776447	522.407556717103	340.757948837196	102.319978863063
779	779	660.89743887873	517.347176923983	342.257001644008	142.122249603789
780	780	684.325006054638	523.879315075476	341.753516144854	122.394431699382
781	781	662.614273719092	525.209169688351	342.460547617	146.869877436088
782	782	663.585401179381	522.061519777041	348.726324748059	125.627322787292
783	783	667.259639491341	521.988666576564	342.862460517844	116.839587680376
784	784	671.764435731243	525.30013174759	341.524622740726	125.916050648305
785	785	649.96908316989	524.12761380041	349.162105849345	107.879626860755
786	786	679.606065253773	518.662902556284	342.481561940661	101.488082279143
787	787	657.719797451835	525.993747531266	340.67201940893	131.774339916789
788	788	666.327501725109	522.73810638254	346.498828177092	152.641877109632
789	789	678.557220248203	515.542483159067	339.369567634602	136.722315077511
790	790	677.55644321807	525.595432223679	340.956023642903	75.5162298072449
791	791	664.707672791838	520.666536583492	348.462470838705	119.41011671454
792	792	680.925779369994	521.033392832975	345.760355268914	141.890893908285
793	793	678.739237218415	522.41264727701	344.704669630729	121.358944645257
794	794	675.787791061178	523.183309872525	340.807105309161	149.101939394479
795	795	667.869382601737	525.382951400685	343.000249493691	110.611940383323
796	796	639.998051462039	523.859728219791	346.183096867623	105.604567394346
797	797	694.396651381099	522.092238568776	346.149049230305	118.659284987824
798	798	680.352857455162	525.04434114251	343.977038129169	99.774260604144
799	799	660.884168035901	515.729388682933	343.118538234211	139.586108975744
800	800	666.328647623818	520.142666169081	344.842083862611	163.159696098985
801	801	682.278925833136	522.847842831216	341.172353342314	140.785560693047
802	802	695.21079247844	522.329319202174	341.966491155867	117.678727063333
803	803	670.450732990226	522.333928924404	344.910091294762	140.213187060538
804	804	650.591679020652	526.572309465161	347.328810716542	118.284605361399
805	805	675.59418954346	524.99739753505	347.153836363532	144.103293314554
806	806	684.237231524784	519.562797707115	349.527225834559	147.772774120559
807	807	676.172088408064	523.628187749434	343.580974557863	159.606766344394
808	808	680.723535989021	530.465365166138	346.988209505709	130.890968104392
809	809	639.126925347083	521.077341013248	343.359065602618	138.643594694906
810	810	680.073651743357	520.507381070122	348.697957865617	135.498939333254
811	811	657.701000867681	521.047846092023	341.324880751304	160.537818456535
812	812	700.243250876909	525.689514425917	345.143486832985	142.186710704393
813	813	669.789971344545	523.570214072917	346.38579830287	128.010044515615
814	814	689.259653281037	521.778161981635	339.441206290919	151.575122877516
815	815	656.140745225173	520.504484231053	346.36201429938	114.662130356948
816	816	674.455082919937	523.05252101632	348.256370573091	115.56577568067
817	817	673.351837961814	516.968810918066	346.121135819137	123.048865280844
818	818	683.507760268603	522.999919887482	346.723817017275	104.902578779136
819	819	654.569330170079	522.302607896513	340.785698447082	121.579684170048
820	820	669.468646906541	525.152209487542	342.771853907341	126.804890532387
821	821	685.721787337802	520.20073116242	344.71984089098	153.259296745183
822	822	687.320491748013	521.162768190813	342.92424550442	127.555071336754
823	823	676.570071269166	520.518284273818	339.530430999726	108.933403490328
824	824	633.664529885082	522.488057426659	340.137375835886	121.755485147815
825	825	690.828924443595	516.969654831975	343.89875432393	128.262222149396
826	826	669.2984643671	523.153231919875	343.812092105976	124.571944717232
827	827	681.151505127672	520.357018985909	343.538872327617	142.387241382679
828	828	660.491685886569	521.043533498498	346.102645377834	104.840537849177
829	829	720.922064575321	519.477799405854	342.991753891391	158.159573075293
830	830	637.654821092303	519.953555931985	346.868364479203	149.543545541455
831	831	653.301051651698	523.028799786459	343.895745586157	114.136495097864
832	832	690.068840566492	522.303347227571	350.276002014725	136.151726563511
833	833	644.954225891864	525.27567146086	338.698535428009	138.688567588282
834	834	652.885419342895	522.679722134787	347.369380629516	132.760541679706
835	835	654.327510097109	524.699350487197	341.79370375195	144.508358970801
836	836	683.454402413625	522.563972470962	344.197425449085	151.532086806135
837	837	648.846161010984	526.397429685989	342.205272097174	171.50385901879
838	838	687.295706705206	522.196098121979	348.340961500457	115.74176497592
839	839	681.78151356676	526.416903016141	342.161703600875	122.575177635467
840	840	661.491045751336	521.289341262999	349.751324343733	122.475091343307
841	841	657.846814830034	520.723452831909	339.614984894561	133.165240731225
842	842	708.704345145703	524.705572296025	345.685452886619	102.368836340801
843	843	643.730340794209	524.83691448911	339.879825080807	107.835636570875
844	844	644.035449008095	523.689461624992	343.393511092983	175.252749649369
845	845	680.221013846952	525.046152177319	344.930772860833	113.007823632958
846	846	692.246443728213	523.388004859738	344.245760802765	133.765770389642
847	847	636.878468765838	524.778820453944	343.868858222068	128.418113211363
848	848	681.290825638253	521.589247219765	341.481018844452	129.126702402306
849	849	671.580686235144	523.020558850075	344.149299753723	143.174724484365
850	850	664.749431849576	527.873244860276	343.52777769931	123.349897655027
851	851	658.034257013278	523.074219793859	345.729637457438	126.05012888066
852	852	675.177567174083	519.180080461398	349.162797470641	156.658992563297
853	853	644.572004358887	523.616236858454	340.846896990534	122.087621953109
854	854	650.762853454752	519.846570396166	344.358971965617	123.531007659013
855	855	667.546844882999	521.370261187568	350.399149750822	151.959383497047
856	856	666.993633525698	524.016764345014	348.56278698734	124.503342242721
857	857	672.282683713194	524.832348745199	347.801305202969	154.959774791535
858	858	694.565076291819	520.351427960901	342.144714260175	152.661932322338
859	859	659.157101839766	520.733416176236	345.865434133963	155.537478859869
860	860	668.719976180265	523.35269349517	345.934565805453	144.40866894559
861	861	661.578373403016	529.312415131742	343.430352974999	142.229760722154
862	862	673.801387764664	524.406913535795	342.832321449662	109.661476959897
863	863	662.475321944015	525.643832237685	345.094653764112	129.276290690252
864	864	665.194265532944	524.539825810187	343.890426406274	158.028527720387
865	865	668.036727883158	527.581387391037	341.619827731822	152.650267083109
866	866	655.387282585465	523.633166786552	344.934931267518	83.9560792442787
867	867	655.342462129181	524.656635092072	344.109264092901	130.7203372764
868	868	702.935376675439	519.498368281051	340.369738961866	120.131910615055
869	869	642.730371769689	527.440207454084	344.110726769388	163.09703699921
870	870	688.658767705933	526.290613186691	344.127729278158	116.848984304726
871	871	692.271059137816	526.180032469469	342.874493914155	139.750148599801
872	872	699.919012806935	525.976985585579	345.996643434759	120.09895448005
873	873	694.909573788311	518.932211012979	346.884453045348	139.984560340512
874	874	679.871258018391	520.345268738961	345.768946684289	142.616907398786
875	875	652.950504134614	523.620378690134	346.261719909182	123.556760755106
876	876	671.156067122724	519.759298364561	350.004911508646	133.481415493784
877	877	699.128425040613	524.952750395246	345.783985574152	96.8063279827639
878	878	672.273515082827	523.409396392277	334.99033766897	132.014302468599
879	879	707.305509091952	532.378251253566	342.133757710042	135.865664161509
880	880	660.50414482664	527.461443353774	343.442320122645	156.158157046428
881	881	667.822486290255	523.405238254988	347.871137029726	97.7555647149806
882	882	626.328506744307	523.619161807367	340.208195809428	131.137534932647
883	883	696.659017039021	526.427355443573	337.102164467744	158.438198295385
884	884	690.259709997862	523.93060102995	344.012762551194	119.422062218007
885	885	669.930430488893	527.792644610318	345.60062820349	144.334102654829
886	886	673.398289130546	525.155653198916	338.662682092266	107.469737306371
887	887	660.7749908022	522.985513735374	345.968941875761	94.7040410364274
888	888	661.386829996929	526.069419713483	341.848950297847	157.253796708042
889	889	704.270391219533	518.736778282968	349.315213905524	119.971310835997
890	890	663.479701147529	521.746135737318	352.048175236978	156.757962867619
891	891	664.816467984352	524.959410466258	343.673606314068	105.300489589702
892	892	667.597905921865	523.583325298765	337.769252447881	149.224050596432
893	893	660.005622278716	521.814188222821	345.180378687978	110.762228677327
894	894	672.54872324608	526.864452165589	346.272622414484	116.701857051833
895	895	659.935250252665	525.191145628277	342.332547936518	130.465503733863
896	896	686.192372891527	517.98293100957	346.304536554606	102.502486604522
897	897	649.185813183872	524.99682201403	342.943200334095	139.995605081396
898	898	669.406296831101	523.085626858512	343.777214258927	124.778221728831
899	899	683.923765344088	524.960398121835	345.305857312605	128.883956644808
900	900	693.177354054609	521.348378558235	345.608811339077	121.98917240835
901	901	671.717332903944	524.347899588715	342.514417066549	101.509657732439
902	902	699.180504378534	522.237030351798	344.333477145808	119.903864308339
903	903	699.976585366765	520.193705406425	338.658525034583	116.258429907854
904	904	655.981808349099	525.591635327421	343.349894730293	127.513680288132
905	905	687.474522569542	517.965939859824	345.501485304112	131.967657621482
906	906	681.446238712385	526.101750043674	349.845925021441	158.022047301582
907	907	658.331843748624	526.374225941469	339.432433229695	114.568775022279
908	908	669.35844881387	524.928271327797	344.783407725099	115.511381009817
909	909	651.727692293568	517.029488416297	342.725433691382	145.091517018286
910	910	653.092019350179	521.80666249245	344.332980713609	135.363102227222
911	911	688.633361372267	522.265330895471	343.96962573612	140.471491283677
912	912	658.36773540033	517.092646645956	343.560593806872	127.672233578149
913	913	695.044262836436	523.809355720057	347.278809861002	127.393086209281
914	914	658.73767481916	520.723202257821	344.540911186462	124.934613434462
915	915	650.232280887155	527.92810402741	343.20334163448	118.675896011568
916	916	655.02230861937	523.833678845327	344.150469541779	122.767985151072
917	917	667.574039549024	524.276943291301	347.218576304203	134.051689268703
918	918	664.575571311819	525.184555746191	345.298101935241	112.721434968431
919	919	643.998517165322	525.663907187821	342.703324912612	142.289996651194
920	920	685.332612323656	522.511199248837	343.47552453067	129.41676867878
921	921	645.94724564841	526.630536684183	344.40735746487	120.700530557117
922	922	657.068809026347	521.717176184541	336.947755389267	145.18773795237
923	923	677.902967967255	518.569762416922	347.657484134739	124.65740676404
924	924	680.662625915962	523.172517871027	341.961736624981	152.789677202889
925	925	655.046022269919	518.500851509448	340.439038091591	112.363325956161
926	926	651.099372301701	519.903689176567	347.115683764219	120.520902194793
927	927	652.387572383365	519.628574242253	343.716533972859	127.814727201201
928	928	667.197992247551	523.173713913414	346.408162055896	137.101496704101
929	929	685.707364012646	520.81851233401	338.759895923136	137.985767012319
930	930	690.354816471645	519.808139182701	343.815499776276	138.95409893382
931	931	672.373189798743	517.85892455637	344.504633044179	103.473661235428
932	932	683.038305291555	520.311071628003	339.785899455687	139.378118305765
933	933	706.995303450386	516.800851083764	352.123446689716	133.299736666435
934	934	662.227190543486	519.459638784314	341.747506339539	130.877722220075
935	935	667.371620592754	522.472950709876	343.969186341244	137.006322192588
936	936	667.169050739933	521.580466386395	343.348482257514	154.940755269596
937	937	649.452674826685	525.272667599285	345.118162775813	115.36124571596
938	938	680.323757354693	522.458788434439	340.124952917191	117.372050303278
939	939	688.32690781304	525.769143538098	345.699847605907	152.303476690947
940	940	696.443291292778	518.512236863884	344.408221202074	139.902395461279
941	941	656.28435286233	515.880945955365	344.229059637755	91.1260108662592
942	942	642.441222340079	522.380247221482	346.743545332912	142.99907578046
943	943	670.70264757542	524.588197305578	338.819322513157	139.559360205618
944	944	674.225903085167	520.781322439725	344.659333588983	135.396448368184
945	945	685.097277050526	521.605569364453	346.12620894265	114.173720677329
946	946	670.304409509591	521.694482203517	344.524274002419	127.867684726786
947	947	664.283707294094	524.552250878185	344.331504404419	118.428712897364
948	948	663.928910128406	522.83646152652	344.478930158766	138.921746438662
949	949	677.615192060203	519.998276680576	349.959985508389	121.761257410198
950	950	652.822767689725	522.336250503406	343.783820604796	108.272057558796
951	951	679.23790958693	523.2212035867	344.035265019571	122.026681951921
952	952	666.963192189204	521.407102453846	345.454413551333	127.040920377653
953	953	695.070454617342	521.696298099269	343.380525642976	123.909992786068
954	954	665.874418029416	525.379536809669	342.405819509098	132.849823749561
955	955	663.806020120735	522.381575671244	345.764762481632	117.328109339479
956	956	689.902038953675	526.071074111333	343.890456848823	158.380690416553
957	957	689.288848760196	525.020331751302	345.684716794193	122.487111776248
958	958	684.219895991552	517.240241209621	345.372518096836	131.768202171559
959	959	661.370194060406	523.604629445653	342.235884433282	109.529500688498
960	960	657.732100492038	517.423744720893	342.618046730442	147.988861136828
961	961	670.640378528447	520.832997880947	341.835384638061	138.487570824622
962	962	686.980204281422	523.351028743168	342.835360419669	148.637237654463
963	963	691.394785261267	521.121732908092	341.001806528614	90.9353284843993
964	964	672.504730443446	529.246938259931	342.045611190688	95.5869363257138
965	965	647.832168844942	524.909688847029	343.39984184185	126.713384167806
966	966	663.175671529054	519.836237598849	342.16514212237	121.08794072548
967	967	701.681473600393	522.353768405747	349.537789846509	141.569393883322
968	968	689.71980569873	521.868730344666	345.437888747503	129.965770657327
969	969	673.755344132772	518.780967628867	351.759305844704	138.058326884341
970	970	673.294855218946	524.857207798111	340.763912354937	106.766386437029
971	971	667.772361312968	520.888445507228	346.119658352512	145.72574689415
972	972	660.886025777005	521.885631194697	343.329248436145	101.505140809482
973	973	689.835544107337	524.09818318059	345.54798667754	123.782289839354
974	974	685.908644774046	521.488764040383	345.566029466284	104.71279295899
975	975	663.353752849703	518.71954397535	341.60413183385	150.370951706384
976	976	676.378908984358	526.479036034898	338.544936294884	147.471796082967
977	977	681.602657031824	524.843837163501	339.86437332532	136.599617618401
978	978	660.474087296254	523.694581779536	346.59521029755	137.366240168798
979	979	660.835872351198	527.177783744869	340.753434822222	106.861626495051
980	980	625.104588793077	523.289632354301	344.888087388976	136.026839872858
981	981	686.391477854157	523.132396457932	349.037978859428	128.83798218331
982	982	693.501233746678	525.374293066041	342.692514564849	135.894565629645
983	983	672.978995998695	527.746430559975	346.184619686504	148.059583197966
984	984	674.757350282598	518.274234247008	345.455718810685	121.170026611936
985	985	678.979436874914	516.589322109403	348.342841407261	104.54726577538
986	986	690.802607801851	521.953251992642	347.016263225581	144.126381036399
987	987	673.828138451996	518.181813852511	342.332411471339	126.741775897004
988	988	681.106203922577	527.52361727636	347.674127436458	129.748589315198
989	989	664.537140907833	524.355416341715	341.157116290397	108.771997253873
990	990	699.01903356368	524.678127448377	344.934373275004	120.860587894005
991	991	647.990630391567	520.194266370738	340.259844900434	146.298888135308
992	992	683.771762520618	524.492036051701	348.659538788957	141.677226152814
993	993	677.472572105349	522.695097536477	350.980881296491	114.670721520483
994	994	671.256432947559	521.536489154827	344.239783272198	113.076581178713
995	995	717.746247881936	517.813196385832	346.351865669978	137.283049398128
996	996	704.194915975643	525.298079070491	342.961615860757	128.470560275793
997	997	695.736114872781	521.749497794562	343.577602034438	150.239597609882
998	998	684.806134834311	522.990819695651	345.440425598453	129.456637788151
999	999	680.632090438189	521.669340087403	346.325520120308	114.962546489251
1000	1000	650.26161643974	523.865238165145	351.193761272651	151.314476958996
1001	1001	669.67544148662	524.868044725509	344.694295814598	111.305946601058
1002	1002	671.813724662917	522.793757249813	346.490926682395	115.514416930338
1003	1003	666.128797442487	524.85737729031	343.228355275975	126.416473157277
1004	1004	683.640135404471	524.033373780612	344.163077798978	101.378442704363
1005	1005	668.234882181578	529.336844525849	345.185512230154	137.117085304971
1006	1006	687.214195129647	528.478310563545	346.600274103342	110.004098053593
1007	1007	693.287470797139	521.433844148379	348.083478308839	119.778456847779
1008	1008	688.773277178373	525.534840846802	346.153073330864	144.67283951802
1009	1009	689.723608771266	523.529851867725	340.090941387462	131.41562735927
1010	1010	668.950782774967	525.795651602281	341.98241802315	119.090388617727
1011	1011	668.052853119655	518.797755091574	348.001669514427	148.966055011878
1012	1012	674.648235275154	522.943181441037	343.630098538133	113.802934350887
1013	1013	681.945959912969	527.275706621865	335.673521992078	142.875477260428
1014	1014	658.666669043617	525.196847712598	344.861538048044	140.198018289157
1015	1015	667.468911956755	523.063307861915	344.674003326064	116.682220976583
1016	1016	630.784854595143	520.700460534953	343.118002297416	132.84021124959
1017	1017	654.865964535055	523.074689133902	346.738413902864	128.213900584755
1018	1018	679.455301410328	523.968388298392	345.83268988941	146.860445101516
1019	1019	681.87567147005	519.828851045827	341.39610924805	114.530204641894
1020	1020	670.129353769087	523.948150716643	345.087014941459	143.455210298097
1021	1021	697.041172258547	522.662917634641	344.018547887396	154.25449317692
1022	1022	671.599282112474	517.480864224861	343.432306489033	124.558180644302
1023	1023	672.841423489221	527.879112704547	336.596159144988	140.072797543788
1024	1024	674.194490465661	522.119217567753	341.647871689945	129.307743804909
1025	1025	695.026585317032	521.656892129303	345.07674095029	164.836189258352
1026	1026	663.779982993594	526.393028366621	343.150181110521	143.996118746251
1027	1027	646.487203711245	522.963449802854	342.078426171634	144.285872214685
1028	1028	656.78780367375	525.867253789133	343.862722972809	133.0493911518
1029	1029	656.381543891775	522.274256139444	338.07398666609	144.557887727569
1030	1030	668.145187325158	521.175458508206	348.797221880571	147.481662331112
1031	1031	680.86698671618	522.596819324043	344.2816771675	153.408407868183
1032	1032	651.404281227232	517.905094750597	343.499676385343	123.586481128033
1033	1033	664.024040492877	523.120613987803	343.667119137906	114.757404671423
1034	1034	624.750365797269	529.019002599621	348.81058408259	151.38981126595
1035	1035	680.652140768045	524.21459938242	345.339007434396	133.926399088611
1036	1036	683.436317033713	518.881220165023	344.595250827004	113.382400479241
1037	1037	642.000196658431	521.999806320471	345.618551705136	134.201811974472
1038	1038	670.150170529109	524.002796221535	344.33952958209	113.604981769825
1039	1039	652.307811470728	529.318305497367	345.704752574663	198.547946762631
1040	1040	680.21458431265	525.597431274598	341.600543320823	100.461532563549
1041	1041	675.911768881875	526.340448603433	344.721415481037	128.843433465896
1042	1042	668.37634939119	518.013416346311	343.145773405418	124.392076200279
1043	1043	701.923627353952	523.483889046181	343.049961245793	146.678079678919
1044	1044	662.094699451038	519.545584608444	346.6263257036	136.023593446277
1045	1045	675.211246746314	526.281331698984	342.06766412671	146.234487635763
1046	1046	661.702566711575	523.669806475065	343.455295138076	147.659612426739
1047	1047	658.81571757381	518.91502466189	345.23430754632	124.527952379926
1048	1048	663.018577558527	519.656836479775	343.614740948488	129.464284964954
1049	1049	658.148833490678	526.214560135244	343.371462123339	148.852333448866
1050	1050	679.71652844105	520.870348080138	346.731796707467	134.925536919824
1051	1051	685.697929761961	524.643177724324	335.772156018234	116.246725237174
1052	1052	657.332872568258	520.132173812903	339.678712241505	111.794477924131
1053	1053	686.803247741034	520.110572419711	341.870626339527	123.535114427333
1054	1054	656.522871195673	522.825401408798	346.171535330818	148.730509732028
1055	1055	696.158374214365	524.213904292925	346.544328746886	153.90609188899
1056	1056	653.402065269579	521.312165065147	349.281783754557	147.281745098691
1057	1057	665.097482526369	524.213901348119	339.879896983954	123.670836063351
1058	1058	649.411146981085	523.149408602819	342.066492821472	119.66929259384
1059	1059	709.816796641995	521.160570329476	343.111488276672	144.413785206341
1060	1060	649.590710570732	523.970739526672	345.452053743623	144.522907052344
1061	1061	685.755218804882	525.680239615575	340.457527602421	141.756011068986
1062	1062	661.805651709569	526.517792457917	339.094076363787	112.380885225498
1063	1063	696.098289267886	522.693502560718	340.358327015316	118.640071364059
1064	1064	711.34931765198	522.996856700632	344.114463039975	137.270500070944
1065	1065	677.456719797065	525.402264444316	346.316502638609	145.795524881756
1066	1066	661.271247316652	523.544194513316	345.200820116644	122.665453351593
1067	1067	660.069781112755	519.636912897259	344.64722879531	124.210520634272
1068	1068	701.414495012266	521.20996369947	346.36699381343	120.903798714977
1069	1069	698.613392697892	521.666923804947	349.501474466961	168.640035064379
1070	1070	657.281052698125	521.585408811789	344.296060205548	147.873584478647
1071	1071	641.112563626599	522.756917564769	346.316132750888	155.163949608238
1072	1072	675.621386677582	524.715456160188	343.084453454557	145.726763297917
1073	1073	666.747626121489	524.121006787423	344.390814474148	139.456585426774
1074	1074	661.635541820231	522.05882467077	343.801760531994	133.442075941234
1075	1075	697.247010475942	526.428387136186	342.985842765679	121.807588042235
1076	1076	668.076731348118	523.59749187307	345.28921260873	147.336906095307
1077	1077	673.796042551514	525.826734676238	339.805153409991	118.95685786346
1078	1078	679.601662158455	523.692634389325	342.362961823485	117.998381725533
1079	1079	681.58971549858	519.444840821613	344.665930075413	144.304532639118
1080	1080	682.807393539655	519.758784437698	344.647987790252	133.396030349058
1081	1081	673.864869088307	521.988401826061	348.405616506894	134.48924403841
1082	1082	678.402509579886	520.060673034534	337.281150185335	122.329225677111
1083	1083	704.723340670337	526.512073796763	349.489991434719	115.438961048235
1084	1084	692.366982348677	519.537552451136	344.248814905004	122.696008858855
1085	1085	664.111708848735	521.36546186368	341.322989296212	119.146127360047
1086	1086	668.247453509971	518.889401195711	343.502064121888	134.37194871061
1087	1087	716.990529145898	523.439885472844	344.301035958287	121.123037393054
1088	1088	632.429055666094	528.251424917092	339.836961692479	87.2211580403948
1089	1089	646.327596292	520.512061408912	343.349992630154	108.40391603661
1090	1090	656.462385454128	522.356437398683	344.769049297547	146.695627906718
1091	1091	664.829801846282	521.674932052494	341.329553292862	119.286336214608
1092	1092	678.241369326766	523.756129607312	345.750840367224	117.538420722188
1093	1093	697.705432227158	520.857694761472	338.68613921921	114.946022669475
1094	1094	657.530055949033	524.717444429264	344.11794404065	95.1335321516834
1095	1095	662.849648950941	524.05339893133	342.068111376318	111.585509439137
1096	1096	699.374648209247	527.849249586607	346.89921919623	138.077146142684
1097	1097	672.310150613617	516.993557626536	343.8690393236	109.966191892992
1098	1098	652.233714786967	528.185584521513	341.603925577166	142.859666807283
1099	1099	657.006424619318	521.000166809417	348.489619402863	156.395508661975
1100	1100	662.022440058091	519.332650528657	344.880377496139	152.475541090171
1101	1101	674.479294833262	526.172944959992	345.671920387301	103.956668318486
1102	1102	666.67784563955	517.610464906737	345.155429945917	138.901937428712
1103	1103	664.614225590007	524.14110381984	340.033295956854	124.285819146771
1104	1104	676.285592272074	523.271799724125	342.912833399028	139.54914958421
1105	1105	686.183137370216	514.226189639664	342.084055058195	128.769437494785
1106	1106	659.099984404646	524.809643601473	344.556870872286	118.654210457534
1107	1107	665.729974404803	529.755875569084	350.009061523611	133.709347744301
1108	1108	695.244041831666	525.824316927335	349.06638730689	146.945947435459
1109	1109	656.307591091613	523.482987909119	342.580177715896	139.06008126258
1110	1110	705.193199895208	527.09769381397	343.316290032611	122.048156154564
1111	1111	659.375475020375	524.425404963951	346.056080911198	102.831229420816
1112	1112	662.258149717773	516.980936327927	347.996614042726	108.626889917441
1113	1113	650.730988705049	524.846598398923	346.222112736763	140.674839691463
1114	1114	647.192119544079	527.133070776634	339.946795894513	105.140272421146
1115	1115	679.22214067454	524.201779475405	344.994924231889	147.217477221851
1116	1116	675.153482254606	518.564519781628	341.109366483999	147.882060186956
1117	1117	663.241850906256	521.62710262545	342.712256943109	132.337082634668
1118	1118	654.346743122862	515.173506977135	344.897103945501	141.795658198017
1119	1119	660.853391296424	526.524386543502	342.20249638081	156.113725915781
1120	1120	692.699295175946	521.576816510452	342.540294968437	127.445210641851
1121	1121	691.058474591106	520.502116391939	346.537328244032	119.881240323444
1122	1122	651.54900265995	525.03666575131	345.127722964368	101.194860825447
1123	1123	668.289834601389	527.346277183269	349.334057028779	151.805361874307
1124	1124	688.885772017216	521.540213267385	346.321729943904	135.430359691255
1125	1125	684.459750616765	525.539740642411	343.902196354536	137.494435287444
1126	1126	674.115100432646	522.516061195712	346.772616008072	102.533184604329
1127	1127	667.019881518191	518.228153718719	340.448199191558	140.842924687686
1128	1128	682.888315135489	529.383919475432	344.175851206797	115.692980125428
1129	1129	679.085938103641	526.803988940847	344.353707298011	105.562138305733
1130	1130	681.205796860521	518.791125779795	341.75033102909	123.601172121032
1131	1131	676.633400661824	523.57460934231	341.033423696405	148.653711136739
1132	1132	650.305666634439	522.395829199618	340.163478770785	122.42709906751
1133	1133	679.5584609347	514.619799875541	337.571896464491	96.7426142381006
1134	1134	679.893052781678	525.934200857426	345.234422586073	132.203434005057
1135	1135	677.668336413299	527.879166192373	340.896424498601	138.409443021487
1136	1136	668.284400908037	524.566859289258	344.58509148975	140.336450350954
1137	1137	652.3594953115	521.783783753451	350.792841103545	96.9204806394402
1138	1138	677.49859191648	523.436473149274	347.485785030413	125.272830779376
1139	1139	647.895739715672	517.867734505235	342.054703979065	142.749100379428
1140	1140	653.553712336758	520.186270917049	342.552039034334	112.588081598261
1141	1141	666.366569560451	522.889643296813	348.991119072574	171.926465792555
1142	1142	642.595705988328	527.073201159007	341.116336596794	176.027018567495
1143	1143	669.62909677353	525.736144592651	346.820759230359	139.971051862146
1144	1144	685.240171841652	528.652034540619	340.249051300736	147.836649462695
1145	1145	664.179741711857	523.050945241336	344.557967706698	137.472878480291
1146	1146	695.923332892732	523.785363094488	344.820352799423	159.243614032356
1147	1147	656.599965671979	520.692700063512	339.590152824247	150.330962144527
1148	1148	700.00871928601	515.256444798233	345.326185648356	147.217011333193
1149	1149	644.856490490696	524.163517220067	340.398000604228	104.11138149844
1150	1150	676.089048171621	522.747781540953	342.794514922585	139.00653683272
1151	1151	675.73871767119	522.655987454897	342.17351885676	102.472359737688
1152	1152	677.584856499637	525.111466770123	344.077377717257	81.9348591503201
1153	1153	655.432504685675	521.033441484817	345.10153282224	140.80569944111
1154	1154	647.433143278051	521.811691651126	344.208576195916	157.230375460748
1155	1155	660.587887993835	527.729010428005	345.260528478212	144.637575935173
1156	1156	675.684133278991	522.404775579742	343.200562022005	128.503541729407
1157	1157	675.570651529684	518.831309480994	342.5779876868	153.906171164203
1158	1158	677.311315944976	523.402292793156	344.303227254813	132.548124746539
1159	1159	656.944457155884	521.421001664319	344.514054079854	121.84880079345
1160	1160	659.991500909151	523.916408557813	343.599057421114	139.664827097172
1161	1161	651.679134994522	523.497702005198	347.346044341002	131.108812025202
1162	1162	641.331178863895	519.853604066681	348.519884671473	144.771760977598
1163	1163	674.165090427632	524.790496010671	341.025045538049	115.001493130598
1164	1164	678.142007063102	524.049396105385	346.651802884991	140.827738650704
1165	1165	697.308847283798	521.23897884562	341.989266384838	142.010668007943
1166	1166	701.74606827889	521.645609542033	346.587306501888	105.344233579901
1167	1167	668.213130484772	522.784464604586	343.096965696611	164.428725834459
1168	1168	710.501424003176	522.585212566326	340.285905584489	151.603597077924
1169	1169	671.693851234584	524.078857794948	344.324598218929	147.921151896603
1170	1170	678.989224993468	524.742140847858	343.993595412988	139.26202992883
1171	1171	672.354868669421	519.911145855991	343.121399125226	178.329580950304
1172	1172	646.659876880224	521.980690759334	339.732970330077	133.699991305508
1173	1173	682.109490541982	521.893356942323	339.806338862172	126.600295294481
1174	1174	638.045487863079	522.470858282932	344.838251198879	118.032439004118
1175	1175	654.973788725559	524.889524912439	345.633579112466	126.131663030654
1176	1176	692.570396278858	525.965833769985	340.730028066151	123.882059077557
1177	1177	667.467852223091	523.223484804883	346.813888228454	119.981695936091
1178	1178	628.782370537732	525.621556451748	345.811185820228	138.20398944984
1179	1179	703.250957002416	529.462474862589	340.875555922969	114.455543471903
1180	1180	680.646711063996	526.758137548281	350.128414372119	155.409309743869
1181	1181	675.810454756241	523.280455722818	338.284218393338	123.403485596349
1182	1182	667.836941763819	525.055588233606	339.434920465777	146.162457877286
1183	1183	704.896588787775	518.871797331155	347.090944817763	98.007777629913
1184	1184	654.041480036914	524.279789862537	344.182140196155	110.190081079573
1185	1185	681.71567462794	525.61100830851	347.542625115632	158.704202242988
1186	1186	684.850889123108	523.33603403215	345.475841564972	121.26692374142
1187	1187	661.454725646663	523.910378347855	344.684314713641	144.602159875642
1188	1188	705.033410918628	523.006730939898	340.251583784116	109.07804426879
1189	1189	683.194387787887	522.433826848856	342.667754508807	136.855900187603
1190	1190	652.310952864721	527.157141631057	342.23417813756	149.391334277422
1191	1191	674.823037483744	522.927874693169	344.386484335529	154.779555931416
1192	1192	672.372193307568	521.588602756922	345.886421239248	134.486666769868
1193	1193	687.745768870297	525.008815338937	345.807534996906	127.888539234968
1194	1194	676.582243412912	526.348271001236	346.818064672482	135.055668946736
1195	1195	681.020073696722	527.314054233697	341.7047651209	113.769918358489
1196	1196	689.492404228584	526.407359301769	341.312632319464	153.152278234706
1197	1197	671.272910731105	517.713507442305	344.877074637417	98.2983897894424
1198	1198	665.567566398912	526.093900386336	345.39302380817	123.36983523166
1199	1199	682.820239327131	527.02882758383	348.382408988488	130.616202734588
1200	1200	700.989808543623	519.60697666873	345.733180666566	153.226123288492
1201	1201	671.0070170163	525.245372839718	343.299081600357	152.417144469328
1202	1202	667.810825230173	519.497583765099	343.499033544363	166.958826667312
1203	1203	692.705237932683	520.052834349418	342.833077617303	150.706408087943
1204	1204	650.637838987667	520.298478263769	344.864822403146	137.247510245649
1205	1205	664.249797002762	526.275003097734	343.756557882139	127.325756008809
1206	1206	711.197684351377	524.558760164126	340.458709977983	139.946758592691
1207	1207	676.68730512548	522.269954114517	343.463470625374	126.009600923449
1208	1208	661.971978932792	522.477724465881	345.131701352453	121.809280084768
1209	1209	671.745276562723	522.325612646335	337.891955264823	113.663632402627
1210	1210	688.549751051387	519.442633729168	341.851841514536	106.705658605827
1211	1211	649.825582755442	522.837279622915	344.230258628823	134.862472303845
1212	1212	643.227304317996	520.800367595575	347.281567629859	134.497955524348
1213	1213	671.150497174114	521.092458323276	341.358909148419	157.535057460193
1214	1214	689.866452985272	520.599043291026	351.194534957237	102.531206354753
1215	1215	656.276507084981	520.557110488517	342.058153074929	108.415916180769
1216	1216	708.958113645204	521.05222493437	338.407813384258	132.159872918434
1217	1217	680.348579075816	526.221521288787	343.07107156123	109.264337513858
1218	1218	662.061603002806	524.410053087753	342.212867838021	109.859205617175
1219	1219	679.056182333859	519.601330275789	341.181139129895	158.332055341503
1220	1220	704.119595798102	522.253520894531	346.258239738403	126.954019950197
1221	1221	670.32557532527	521.078379971995	337.888084798697	139.003059706318
1222	1222	667.430901539158	520.482034220192	344.050230206558	136.712284883178
1223	1223	675.288812616779	522.601952708528	341.71520951346	167.758541428568
1224	1224	679.505068780309	527.000034376049	343.16873363122	124.242849046107
1225	1225	688.738883197911	523.181793994818	339.109231455172	129.691482067572
1226	1226	681.958971962458	521.941182279456	342.34861293026	141.914921384161
1227	1227	650.568789481425	525.942858988608	345.653062670826	118.310300407772
1228	1228	696.349466381102	522.477640317089	344.427964004599	153.97039565638
1229	1229	669.644760113293	518.844950984313	335.734684876128	169.045475485256
1230	1230	664.55831568971	523.820670091178	341.705335032847	152.038645690757
1231	1231	664.787816599812	520.259206227789	339.655732864945	138.398326424404
1232	1232	698.360138901319	520.031979099872	344.714237402607	127.79839262663
1233	1233	683.05137519545	525.013854926489	344.996191167507	139.728411922413
1234	1234	679.233168270111	520.157607574013	345.221871820034	133.214251655266
1235	1235	685.513392132906	524.50572390833	342.060988359622	146.939996311419
1236	1236	649.054064184131	521.855784504336	341.587226042907	128.626014519531
1237	1237	657.528730878976	521.353423192437	345.942385692153	142.659770638143
1238	1238	668.001880596851	526.012178433045	342.303214099457	137.730959497862
1239	1239	665.610497268151	523.928122770883	345.059896101288	141.395328958755
1240	1240	687.465971485988	522.791252253519	341.186380531856	135.102842242474
1241	1241	649.992951801447	521.706524246251	343.421588543967	145.543297040025
1242	1242	659.211983719507	524.393359418999	347.504459172117	154.445600304469
1243	1243	648.843956422323	519.818999938085	349.061855811739	121.138935564741
1244	1244	646.956549742614	526.769676906449	343.363423445683	124.021940944653
1245	1245	659.917687822806	526.685362356542	340.325520754651	105.002108234389
1246	1246	669.720362751213	520.716232490445	347.2589725174	107.666009434702
1247	1247	685.565674789334	521.418466192966	347.885531338927	130.135967515169
1248	1248	681.318366120118	526.543178605959	345.79215403473	102.653543782046
1249	1249	669.656749815681	523.736123381372	348.856169016579	157.266334371814
1250	1250	658.979096374669	523.357826904891	345.596477984802	116.266794090244
1251	1251	655.789043718341	527.350965922096	345.928518284447	128.271248638124
1252	1252	677.589000487251	523.39884910235	342.899835554319	128.979201180698
1253	1253	674.968529990392	523.486927200843	343.354590025558	143.801456609564
1254	1254	667.010071716375	517.103831842025	350.624578519206	104.09583066278
1255	1255	681.605623238827	523.015519115532	344.46873222386	134.1942149638
1256	1256	690.305949353769	523.682502469132	341.664511638979	120.16911013305
1257	1257	637.772621119505	520.339744673131	343.525433095423	125.060608972834
1258	1258	667.483846196469	523.703635637168	343.531628684222	139.915795225049
1259	1259	680.120131919354	526.591651097384	348.551351577099	152.238392919447
1260	1260	652.764491131213	520.573138786368	342.739952189892	105.047204641167
1261	1261	642.365025595053	522.339072646098	340.192602380043	127.215141917457
1262	1262	699.074146321119	526.477778129057	340.310949199385	137.184211837893
1263	1263	667.309102174635	524.142762014737	341.192248848862	133.522381617346
1264	1264	680.056315618424	522.599042756557	343.344619701498	137.522041111922
1265	1265	678.554466637401	521.360383319353	347.572637247285	144.206318181795
1266	1266	661.463693028996	524.214195587754	342.847703825164	108.640761822627
1267	1267	654.674582757285	518.998251398681	343.031742511367	122.615958004765
1268	1268	677.611784834463	528.63186875976	344.043449399017	109.980173401589
1269	1269	693.210059563976	526.050517530812	346.701736370393	141.475239414616
1270	1270	641.672580301223	518.153849421265	344.139098949262	138.829207182934
1271	1271	650.740508393655	520.223452627773	343.810067751364	121.753195308986
1272	1272	660.421959986503	523.279729197771	348.348680182745	133.758380936894
1273	1273	634.506750670665	519.280697546582	342.60432733502	130.943210992345
1274	1274	662.068052795125	520.976618951865	342.417405025276	134.507624496465
1275	1275	666.340396388293	520.742227054729	341.110566619988	132.671811905288
1276	1276	684.84148435623	523.692704177836	343.274943838732	126.373563422342
1277	1277	643.729343493543	520.896060100484	340.638668630525	120.957758456429
1278	1278	693.232408149019	525.284158296784	341.839581226631	129.549479836047
1279	1279	663.17537057886	522.802231080061	346.375973413644	127.553034727637
1280	1280	656.88217538126	525.601620390492	346.283714400264	107.19446763835
1281	1281	682.27992332974	525.681659443097	347.068994944185	133.329452423712
1282	1282	668.236047567378	519.528372422513	343.59917762719	92.8281744346408
1283	1283	656.175492605846	521.74943434248	343.903022495078	136.460207720424
1284	1284	665.236471687297	520.158681114185	346.013633772933	134.288016032365
1285	1285	669.064720307267	525.758753196875	342.952935480662	146.720080803308
1286	1286	706.895163821798	523.831039591544	349.96427363222	123.936883713432
1287	1287	670.457166377994	519.896986361985	344.160523089615	153.629545455538
1288	1288	684.52747797984	524.241932174843	339.165969885664	125.173000755133
1289	1289	688.282617813801	523.518744336187	343.668876985531	141.191813016999
1290	1290	685.121843643094	521.350727349099	342.285802757853	132.414682187987
1291	1291	685.821635597003	525.012869006692	349.353246253042	125.040685190827
1292	1292	681.223974176344	525.719839357165	345.573733720425	134.316443814038
1293	1293	692.32545871116	521.870726442594	343.389253261215	112.141744960101
1294	1294	693.667179841958	522.08054848469	347.172534134984	105.573662510102
1295	1295	683.89689197846	521.187881625223	337.37479368642	135.596314528323
1296	1296	671.3997607718	518.61164058193	339.054297098506	101.159112690192
1297	1297	672.913405080085	515.845023883361	344.000508244319	142.722118259819
1298	1298	682.13374056558	522.314101871964	344.909662112549	137.213280015736
1299	1299	644.964209571249	520.837470633413	340.017212526076	129.156398095354
1300	1300	652.98087823698	523.251058592138	343.561773268206	122.011020469736
1301	1301	632.680412637563	525.38959765472	343.102394649223	119.984541810406
1302	1302	671.792938790802	521.184259104862	345.541421387556	127.949786716828
1303	1303	700.935027150512	524.748903844031	345.215622772228	124.323153931494
1304	1304	679.872686031933	523.266359757069	341.407134629694	161.595464794605
1305	1305	691.417625098572	523.155744743335	343.651885581756	154.08256986278
1306	1306	679.734243972832	523.251094276409	340.241865292257	138.429414309212
1307	1307	690.185736428198	526.757809931487	342.980008758931	157.350489214673
1308	1308	682.778515888025	522.382139106273	347.85432152164	97.4703865831357
1309	1309	711.588989955472	523.410002840554	348.711914703572	118.167191655254
1310	1310	641.841139949165	525.294130057755	342.567060670699	131.852111911532
1311	1311	653.179102882689	526.019202589302	344.037869987296	126.793000584501
1312	1312	675.005128927116	523.104151054934	347.04769602364	125.78060319852
1313	1313	655.859033439169	525.622216368269	342.220377423602	128.731380207552
1314	1314	694.276192247463	521.541244140419	340.000921224524	123.054444221603
1315	1315	656.486922267807	525.581534180904	342.920456846256	166.649812371875
1316	1316	669.633816340253	521.294576550171	347.474810713472	114.679196248321
1317	1317	669.044208469138	524.760388790515	344.253381824315	103.564488013163
1318	1318	670.640110821597	520.81089014591	346.689937868818	153.528501202974
1319	1319	688.946191367292	520.76760857597	345.627994482859	154.222339646173
1320	1320	668.0464788907	523.277118987489	341.095616676113	120.496137133175
1321	1321	680.210006453564	528.164941386227	345.093608208319	137.63520902368
1322	1322	659.152850661647	523.420283494068	345.189371809195	132.925546410374
1323	1323	659.92874413502	517.358716395567	342.387451370724	173.083877226469
1324	1324	670.310818098082	527.987319914281	345.754833160108	125.073701718374
1325	1325	676.626221839756	526.077090139894	346.796834129553	127.910747168069
1326	1326	658.585920283718	520.776086457987	352.738612647765	154.372685633794
1327	1327	665.00818158868	522.068763973889	341.262347268892	132.41268657195
1328	1328	690.378438022652	524.618916885379	341.95125999706	119.642059946363
1329	1329	679.092782489404	525.567445225705	341.304384507856	123.897843368397
1330	1330	662.075155360963	525.304472845052	337.837646349488	145.500015395377
1331	1331	637.732356325238	525.171034536379	348.234549776921	107.89709060947
1332	1332	676.446409864868	525.698591170286	344.075691188816	138.12921544243
1333	1333	653.845043154582	526.189402158285	347.684608855791	157.940287341156
1334	1334	669.182824193673	529.757042845563	348.312966343266	97.5046945355103
1335	1335	672.691309970988	526.635591210959	344.061059334241	123.90201766436
1336	1336	691.134050985808	526.228855583476	343.707902075611	123.515229583455
1337	1337	670.429258691279	523.794366693713	344.523016275446	99.6785556540828
1338	1338	655.874791009685	521.978812571454	343.81488284867	124.697783967847
1339	1339	696.342609123056	518.417481820637	345.196267565121	140.108117318235
1340	1340	703.294457633705	524.107436341895	342.714991140544	113.698406852542
1341	1341	639.469512820927	522.201224586026	343.213436206573	138.597694715062
1342	1342	666.895189410546	524.688110628627	341.691020529379	108.33274141347
1343	1343	677.364537642312	518.649072361936	347.845306685554	112.718456497906
1344	1344	674.520900329379	524.851864531435	344.057478516063	130.360338983774
1345	1345	662.248076987514	522.37792558353	345.816942085209	92.2439056851947
1346	1346	659.402323283111	524.797413456359	344.374626781697	119.726255852189
1347	1347	671.747700305226	524.303344025772	341.6368850137	108.342964604797
1348	1348	685.208432853242	525.23897369167	346.505909514921	128.366865289146
1349	1349	681.482434074679	528.307752058307	345.443512321108	123.67326203815
1350	1350	652.961567927082	524.895857160577	347.04547143051	141.365529771842
1351	1351	631.063722434834	524.564692561479	342.335077045447	124.388604008001
1352	1352	671.264134525272	523.309411153639	338.949323610814	116.784642876082
1353	1353	679.032616756454	521.724798062699	340.682070877261	110.074927202091
1354	1354	657.466291017492	528.997038917672	340.294968717039	151.295938487209
1355	1355	669.249611262197	521.455996815798	344.748889336674	104.037818057476
1356	1356	662.7943874145	519.581949284429	342.393827598963	122.888865428719
1357	1357	691.277394043978	523.098608297717	342.267785553737	134.149198061004
1358	1358	700.901093549893	525.879221746519	342.19044037677	134.75077807685
1359	1359	668.962632614984	519.231380837064	343.761886274031	143.287277912242
1360	1360	659.376114551671	525.759643948214	342.251996278567	123.216100228691
1361	1361	697.724656967838	525.783479020019	343.733481679211	119.339659971653
1362	1362	647.522973703828	522.333212530938	338.701875198946	121.510222249682
1363	1363	682.075280588448	521.021683585383	340.512382873519	115.240442167281
1364	1364	659.599833001012	529.677856823991	341.196456068263	128.390678642464
1365	1365	637.334550917486	518.091788804231	340.837603983916	115.950096448817
1366	1366	688.890052492292	522.860239835151	342.275447328813	134.479901354232
1367	1367	696.239707030859	523.122636945174	347.434607533117	96.5846626833204
1368	1368	654.223856945629	524.344557490865	343.158845533668	124.801676818873
1369	1369	668.691542595512	522.69170927113	341.677585301863	133.517984640656
1370	1370	646.481061458715	523.469644289091	347.77716320974	100.074363376515
1371	1371	694.664954768721	530.729227435908	343.961688704055	133.056986813605
1372	1372	645.012048414324	520.356172647453	341.904183611338	131.201735348196
1373	1373	660.392090114817	521.322422653403	343.041664406598	109.552157455256
1374	1374	669.157676178488	524.54467174503	350.696165267067	111.738885811657
1375	1375	663.819583527112	529.562569811956	342.812444638144	103.06720072387
1376	1376	650.967261009348	526.462955158307	343.230847459324	161.406902282486
1377	1377	671.778935804414	522.876560476833	340.10291634688	127.921703695647
1378	1378	671.834000874182	525.267066411702	343.554850578975	121.030884809607
1379	1379	647.352326343431	525.105890141306	341.892554633105	128.717134305813
1380	1380	681.614740434932	521.472039093184	346.095525919792	157.755305919945
1381	1381	678.939554496283	520.549823992307	346.968495215158	112.126690101691
1382	1382	677.048602446332	525.455373608859	345.359272126057	128.391928990132
1383	1383	669.420327860506	521.808199652231	346.880931371431	138.580692961516
1384	1384	673.092936710488	524.553143416177	340.162853959692	129.945926295765
1385	1385	691.135546045385	517.972483089033	344.571739225987	112.15449489038
1386	1386	651.846128060592	526.796148255777	336.889827267531	108.57431830504
1387	1387	681.434975155093	520.13643336352	346.066356589742	125.826892260823
1388	1388	683.153170467828	522.744767475074	343.841248175892	132.924845458659
1389	1389	666.508312346314	519.539802432837	343.299015626384	147.734598861915
1390	1390	677.990305248624	520.119974251854	341.872237427549	126.988836403325
1391	1391	693.030707092189	522.17877012241	346.537556365052	130.799764392807
1392	1392	669.755417746477	522.461456562163	342.98151521779	136.130171624689
1393	1393	704.924703808498	523.893371646954	343.803308000647	143.011144319909
1394	1394	663.063206038157	520.794394697915	341.407825932628	143.798977596494
1395	1395	677.124096501382	521.25383808336	345.793546318501	137.719053462014
1396	1396	661.92696163578	521.968158127654	347.247960969628	171.506211553842
1397	1397	690.93746344472	518.055193973315	341.944771392947	166.827417536656
1398	1398	675.015307420476	522.707742164198	340.223950475049	122.731085485829
1399	1399	707.865282642279	520.684663976121	343.456195135058	160.689751023511
1400	1400	670.647490318286	524.361151884425	341.714135264346	139.08557911896
1401	1401	637.581562528153	524.072394491589	346.434286868003	135.837335845233
1402	1402	637.907606121177	519.444428454307	342.920817860568	149.112673794859
1403	1403	692.310320807	524.776124578166	342.243157745353	146.50557682326
1404	1404	655.623768093804	521.39625545457	337.437475762018	125.587007225281
1405	1405	658.663843906603	520.788364698077	346.307854659865	93.3526160561133
1406	1406	664.817330943461	519.207775011529	343.7229328741	140.295241565226
1407	1407	664.955805986435	522.689865698803	344.354092205058	109.587853312811
1408	1408	681.394424036234	518.503805871071	345.153989714815	145.043759072799
1409	1409	673.31673746912	524.381012890862	340.130863813722	136.185349633985
1410	1410	699.489497151706	516.037493020755	341.15503950441	132.63171710556
1411	1411	668.396814243541	523.580173991636	347.164048430188	115.564244508769
1412	1412	698.372329205477	528.382069324858	344.631452940802	93.4610898771762
1413	1413	678.883177019608	521.85321238197	339.834437694173	135.200879525837
1414	1414	643.785044799657	520.560158304913	346.585083355552	137.883106585621
1415	1415	685.256144149964	525.177149831789	341.610560373283	127.955323478584
1416	1416	675.286582280906	518.935415398955	347.194813905009	135.186256599931
1417	1417	670.125650103904	525.390246797375	350.049761698368	138.032079935206
1418	1418	679.201047052625	524.56159743301	342.077351399669	117.02158261162
1419	1419	669.82563050411	526.913519709675	345.952769954473	106.100091393284
1420	1420	698.969347647585	522.705535239058	345.490374747279	147.504679045345
1421	1421	652.522655052865	525.248839766734	342.328178387534	157.973169317824
1422	1422	682.458887012337	521.081891585812	345.586025726046	108.594506383127
1423	1423	681.497758429049	515.581871295642	345.701288125615	129.950158606615
1424	1424	682.23917167262	518.065737266011	345.759299979257	134.229160503126
1425	1425	686.283636018172	516.680913170176	346.756742411208	139.354040930059
1426	1426	664.380720881479	516.075474142328	344.009463631588	140.444444559367
1427	1427	666.703997336323	525.180876361113	344.956760439914	119.606797909884
1428	1428	676.940348936595	521.206068246961	347.393499324731	144.727386851869
1429	1429	721.160571253635	523.264987976131	345.926655796626	140.000078333911
1430	1430	652.384555509564	519.252470752708	345.549666577953	143.11032637213
1431	1431	662.099316827654	523.925273470808	345.875284720488	126.351796568397
1432	1432	677.925208268726	523.051161388298	342.189986705651	157.842713836813
1433	1433	674.832078498481	523.307055447692	343.974418814841	116.792754206018
1434	1434	641.294773821953	525.342187309952	342.284269476653	186.893811630876
1435	1435	672.459361649177	528.319381602853	344.247905173981	117.787149092242
1436	1436	699.265478101816	522.969062767771	345.154866562927	127.568377635139
1437	1437	703.832488132324	522.521556440391	348.907611885786	107.747184250791
1438	1438	665.372825758398	525.805151766295	344.366045345175	139.922932866457
1439	1439	651.562574394396	519.218884869361	341.829965005576	171.358962276295
1440	1440	677.737019306453	528.515056587621	338.610866652224	134.237589577877
1441	1441	684.457265551358	526.748380681844	338.184921614744	161.123012680325
1442	1442	663.96842210399	518.317745194925	345.670318464168	141.534244334517
1443	1443	686.787133597561	517.650455171289	344.003059601951	128.944422501303
1444	1444	670.196887598119	522.602536515715	342.178959304868	97.884280996684
1445	1445	675.607254452309	529.508277995407	344.77003207111	111.587280914299
1446	1446	626.084245507984	527.108895095724	345.273663063143	125.725838740552
1447	1447	654.76227161548	517.747448086524	344.402419795778	132.831328736445
1448	1448	646.298594782147	523.463601739508	340.534486946773	119.124922146276
1449	1449	661.322153589102	526.181897751066	344.011663133395	100.533776465469
1450	1450	706.990234284083	521.374024797206	345.824785211092	132.076746916725
1451	1451	694.074229162124	518.019726502581	345.305297581663	86.0294888139422
1452	1452	663.224907462198	520.596772345876	340.391865331491	158.165657083527
1453	1453	693.783562866603	526.54306294472	341.123164125724	123.685749300999
1454	1454	663.816188918384	522.586036790252	340.281317809094	125.044923670548
1455	1455	659.314876405739	527.323311080415	344.854466452693	119.455230615952
1456	1456	694.277979659499	518.827078111137	348.313447775696	140.007766437092
1457	1457	665.998746930309	522.518493836561	345.025701775122	111.468249495406
1458	1458	667.574267171936	524.339661080462	346.54621114649	129.358827728145
1459	1459	677.246299202294	521.648921276166	348.704317340155	139.862422209023
1460	1460	682.45573033075	518.110933109897	344.626530030598	162.9796430148
1461	1461	685.112548219743	524.122967941499	347.941517110675	124.100173125054
1462	1462	647.848710678002	523.506114749646	342.437201469335	138.428371433184
1463	1463	693.838989022255	525.564684464227	338.817063648202	138.153229194847
1464	1464	683.390577492575	523.808618525243	343.212083295404	124.733396451782
1465	1465	672.310416437408	526.107298817096	347.249433283568	133.563583993807
1466	1466	690.190982527302	519.075929583867	348.856457539476	143.689622723068
1467	1467	677.623874000945	520.893490399252	343.964512670003	129.655782498878
1468	1468	691.775198491501	524.499710876314	342.299344525487	145.252622539453
1469	1469	688.030034668078	524.887242753399	343.918211738685	102.204307609484
1470	1470	687.301229998697	518.613598148667	348.42394126285	142.72501796276
1471	1471	674.984429295058	524.448562673346	345.67643951517	144.559747163376
1472	1472	697.883049846935	522.83400074907	348.603723618077	112.653288110799
1473	1473	678.833062274982	519.269055127013	346.459670322359	121.572843217689
1474	1474	690.179792137878	521.618336653897	341.030633024691	145.406805156032
1475	1475	647.032494961381	521.124151644161	345.028050335469	128.928355359106
1476	1476	678.632890385267	521.864679155732	346.07665464334	135.384175704475
1477	1477	673.836684563092	525.131466045668	340.660435582901	95.1958186940346
1478	1478	659.815289819643	520.482690133904	349.124318005524	147.424541352087
1479	1479	660.339129825448	527.8060706257	342.699119430657	118.020337735624
1480	1480	676.920017252636	518.329924939389	344.216347821772	131.758337772451
1481	1481	657.649332525711	524.638979584224	350.22417691652	182.938153354757
1482	1482	653.017721816454	519.017082430792	339.024095635392	140.981149392975
1483	1483	655.344881005944	521.023500486803	342.487668667074	133.737191068935
1484	1484	667.56748349497	521.963052711908	345.124416037485	138.996478085763
1485	1485	691.504146485882	522.647009948458	349.594364758044	123.751220485529
1486	1486	681.984246142418	521.068004980727	340.714359412908	140.662300734494
1487	1487	675.422631661862	530.616648552003	342.245809028873	129.15090657376
1488	1488	654.764297030415	522.205950777273	347.553644723345	129.641696679108
1489	1489	648.097391060373	517.975773459539	345.857672426228	134.881991317757
1490	1490	659.556288669436	516.879309573433	342.815504106032	146.060266792989
1491	1491	689.403954065787	525.655808165534	342.108463696663	139.822713430548
1492	1492	673.600554600949	521.651460082071	342.536036338721	134.318331072239
1493	1493	679.238920329143	522.118455546529	343.519142638592	120.675162437735
1494	1494	654.588138584409	523.91423313986	343.022992510922	133.191228455528
1495	1495	666.871513846906	521.646889171323	341.128068676629	122.560336623505
1496	1496	681.939207514529	522.296660487013	341.934524938953	142.305308233594
1497	1497	681.314177752569	519.765355530838	342.219818304153	116.70142717799
1498	1498	635.254418447939	526.100811326974	339.102399069137	126.778626344741
1499	1499	661.445623298653	524.07709420428	347.407337414343	125.518739756914
1500	1500	653.442172254832	524.524712890147	345.702713764042	134.55945368257
1501	1501	671.477488960746	525.121838110006	346.115779599619	138.542863368054
1502	1502	680.170404431513	526.941671342135	347.644646556199	151.079101345715
1503	1503	655.051663187755	527.330444822675	341.223969699913	142.675451156728
1504	1504	664.97031189879	515.368731199154	341.399069317578	139.618958654471
1505	1505	676.913203852039	528.302353414619	345.112047697771	123.708067255261
1506	1506	660.375688970503	522.119668517101	346.201839107051	132.917797579309
1507	1507	690.957981171031	522.783125848646	342.463989891056	104.725138495693
1508	1508	684.232760651148	524.542187413929	350.270109253378	118.569550938011
1509	1509	704.121162958419	520.702737548546	352.822392819388	116.016688338273
1510	1510	658.075124491585	519.700360642564	344.814764867077	95.8609391698136
1511	1511	661.607418919712	522.008923467526	343.686386361918	131.782707749462
1512	1512	664.70713222728	522.787687429376	339.860117951577	127.281436809378
1513	1513	671.435569516494	529.164335508203	341.259172835998	153.39774312024
1514	1514	651.275715437739	522.97963022273	348.61798259565	152.48519242043
1515	1515	670.462697161563	522.999120237415	342.701886989244	117.999714807282
1516	1516	682.516342643573	525.101125650052	341.751580410212	125.285357331424
1517	1517	677.219328106028	521.880219260338	346.370071930039	145.543751805485
1518	1518	673.674573921816	522.044941742125	344.776135081985	133.231809406182
1519	1519	694.016170835353	524.996702020477	346.84342796247	108.161665284223
1520	1520	678.657620899422	525.992385022487	341.094078924386	136.929124081184
1521	1521	669.190561437297	522.607196184016	347.680461003809	133.729909798301
1522	1522	678.039490464563	526.659183772611	348.677870235437	130.810527573124
1523	1523	664.121874664152	521.191242347542	344.627095382066	83.8728247876831
1524	1524	676.524579466902	524.50245254431	344.611722484858	98.9392249424245
1525	1525	666.834430751696	523.412573016887	347.592334909124	150.648551086688
1526	1526	666.29462635835	525.296156601778	344.837242153067	115.573868758096
1527	1527	683.708550946174	526.248886785709	341.57789912397	137.644428686493
1528	1528	673.300228503003	529.97250577216	349.678979114747	143.190350392386
1529	1529	647.458601623115	522.277130426628	342.775337705334	135.906148552885
1530	1530	646.177881454945	522.706714534473	348.420659506315	140.63661712977
1531	1531	678.331632245785	519.957992098055	344.823386788889	129.781645583748
1532	1532	664.963757809979	523.686106593573	342.568127441459	129.986970441909
1533	1533	690.534310616188	524.539548629361	342.822904520905	131.991702326879
1534	1534	668.189909509746	526.666664076914	344.566571008504	130.226600506188
1535	1535	675.627444975256	523.733812666007	342.071477019621	133.626457309215
1536	1536	663.013170620348	524.844632774053	344.320787469856	131.812368538064
1537	1537	681.355451147386	520.387733159278	339.636100862908	128.867821785743
1538	1538	676.570352326728	527.062853531817	346.020860401966	110.683374763219
1539	1539	668.688749623531	520.540339806291	346.145669730533	159.764316457228
1540	1540	655.347123866922	519.719730643409	342.015381997036	121.492323113802
1541	1541	644.747141732211	524.988645143684	343.377618570323	155.599557094495
1542	1542	669.903847556161	521.837163272969	339.103206608097	158.715279087433
1543	1543	664.196160731313	524.858766565102	340.336791046801	142.469046701822
1544	1544	658.579185535642	522.550396187817	342.734151048808	157.758580317352
1545	1545	668.301660877888	521.587794724816	339.593265815205	153.404037910603
1546	1546	679.857465642347	522.008133005313	343.374098378842	148.792665176004
1547	1547	681.474903948334	523.72699910372	344.083827357604	143.433204263085
1548	1548	658.761874732174	519.624472872866	342.960994494238	126.478915237367
1549	1549	692.403631865797	523.338405933301	347.031671892854	116.88048860219
1550	1550	711.188479327452	521.212576460692	344.103668742331	82.3998239699739
1551	1551	648.250765726982	520.28172444435	347.082169609641	153.197627702316
1552	1552	654.918682635764	522.616762247752	342.4781894723	149.760130308039
1553	1553	693.367754541573	528.214556698418	340.642365206083	151.15314161293
1554	1554	664.39868049651	525.813301058063	345.75486963547	134.440308978394
1555	1555	682.048422518647	519.719759470278	340.940361846964	118.170149691997
1556	1556	666.80348933728	519.508066579585	348.749311158669	127.617525483713
1557	1557	651.88683033438	522.993060653379	341.830546181716	129.304921770969
1558	1558	675.378575039402	523.295761112233	343.735750258228	125.351124724141
1559	1559	664.025176287652	520.239450284699	346.481032596244	124.390202834559
1560	1560	670.272004544189	521.842080155916	344.220479601472	125.370736668276
1561	1561	682.581097401927	526.290369571715	346.236142674735	119.642227264831
1562	1562	664.166101567994	521.751173455918	347.623201333219	152.987433137459
1563	1563	678.690562550188	521.307865358477	344.59053580848	138.122911984807
1564	1564	678.55148724132	524.750003580731	343.912050981948	137.680903882138
1565	1565	693.041102084167	519.662420063758	344.998925954368	160.692011091135
1566	1566	658.210134432315	523.130250087735	345.184704562366	145.803628227727
1567	1567	684.176628260909	515.372452487369	342.539137622691	146.016793775207
1568	1568	662.199558211526	516.54084656481	344.059217725985	163.014385077134
1569	1569	641.69377625457	531.143065211689	342.900195627215	126.843968520836
1570	1570	697.356822171137	517.703855086694	343.53933651749	130.935499516416
1571	1571	687.870057471864	524.558124967734	340.357881500937	127.307179675666
1572	1572	678.180114543021	525.172857011252	344.211062269824	117.75395354116
1573	1573	685.754149306438	523.139513709503	344.903018655937	122.406222562241
1574	1574	662.843790907736	517.804526887154	343.573723705311	130.255537870728
1575	1575	660.53822944573	523.350316847966	350.909339438187	103.770504047391
1576	1576	618.266248392518	522.160006505558	348.729517497203	142.284057181549
1577	1577	657.263991049117	523.572875268995	346.393992476143	126.805183739807
1578	1578	698.431135282095	523.889218013037	341.967858388879	134.738006495597
1579	1579	672.713241096605	522.070334567951	347.297624228078	142.018665814874
1580	1580	666.267696585528	525.081311842486	343.857151844895	175.442145337932
1581	1581	645.566145907429	526.741272378256	342.859669640972	107.060596485162
1582	1582	640.181263531651	523.014506316803	349.713996409109	136.499514704973
1583	1583	691.101072518618	521.480850885651	346.113936219816	150.778286398642
1584	1584	682.761079113939	525.325470593208	345.726504768257	129.11847193747
1585	1585	683.209848854518	525.307421761221	346.543063237513	128.569418040413
1586	1586	698.716373196251	521.418235698528	344.803475161107	156.070367047343
1587	1587	644.593967588292	525.112861778568	344.197624383061	128.384732304969
1588	1588	651.694232387394	525.330239901707	342.886311106197	169.376606179471
1589	1589	673.614855571871	527.995146551395	345.21115574709	145.413780859808
1590	1590	677.747301672967	523.419163184457	340.177048017566	144.731406404565
1591	1591	666.384607159687	524.66735333834	343.377511509627	117.511397628556
1592	1592	668.72977363462	518.831077972148	344.882596107185	124.086614261149
1593	1593	702.860254344475	525.498777653866	349.920910625235	176.186346793165
1594	1594	656.18311376588	525.336424805053	350.307945521297	115.746032084749
1595	1595	700.881526821474	519.778793081233	345.313216198724	117.996174260298
1596	1596	652.031741860638	526.099346976847	341.934510563309	147.907352573629
1597	1597	670.032618808229	521.480268765609	347.129298405154	109.117751612915
1598	1598	641.895770041913	524.046528327135	346.592130397659	143.372438284237
1599	1599	674.775991025233	520.598093302361	345.689252194893	138.09379471628
1600	1600	682.77382495081	522.608161551148	340.160507432252	127.579960613116
1601	1601	666.986394433758	521.635976107839	346.569893770736	114.448690717238
1602	1602	669.534423369227	522.070009282494	343.916264075644	139.52214343626
1603	1603	657.761027842851	520.58463454297	349.46359507373	130.965175097174
1604	1604	659.684560857152	525.960486697022	346.519106768805	127.16426103657
1605	1605	637.774817826441	524.668441878191	346.91117746597	130.36286035734
1606	1606	670.581335997033	523.936143390865	338.970693539084	137.606409789337
1607	1607	655.451086884857	523.047395762503	342.867007296166	147.186600300973
1608	1608	676.065520396104	521.347078530688	342.008877727108	144.582578379222
1609	1609	653.5694299858	524.436808995392	343.445582907586	116.563321352429
1610	1610	642.79813845836	529.154795042701	338.529978522565	177.382790288339
1611	1611	660.941391395724	521.109785505063	341.527260759457	128.775890795746
1612	1612	685.211982161868	521.478663043347	343.804765609505	109.442607933131
1613	1613	641.230903248249	525.082883729663	341.250218695969	121.206144650285
1614	1614	688.803575071165	531.008772455105	343.666775896711	146.019199360316
1615	1615	693.362869166052	521.580413838177	345.813532632788	130.728048311078
1616	1616	688.410061906766	519.644485235736	350.022395230867	131.497630754029
1617	1617	685.770495735867	529.754514108989	349.492341855318	124.614923986746
1618	1618	690.279815845981	518.412812877497	344.510378915814	129.301105916615
1619	1619	647.822154398964	525.872316192836	339.58498350497	141.171022599277
1620	1620	642.290892889621	524.828227834373	344.274113075013	128.99382678367
1621	1621	699.884348898376	519.41716030556	339.258443956736	131.189816783634
1622	1622	689.591996210723	527.977694348997	347.428462795887	111.306247934517
1623	1623	690.289928872862	519.575773719817	341.592058803941	133.671745930812
1624	1624	675.782841410782	521.173464376749	340.528081293665	148.565460265729
1625	1625	671.549938056022	524.957765015932	343.018202368039	139.119723950152
1626	1626	688.681573005502	523.451289713893	343.557486645275	181.633082401794
1627	1627	690.71334277465	524.464494024027	342.954619432074	145.237538300752
1628	1628	669.707502873594	521.279437611275	346.374569147482	128.050241815659
1629	1629	661.596912870939	517.456148058253	347.953473322826	153.473024177943
1630	1630	702.339827426743	525.460200462759	348.240541204755	141.366985600943
1631	1631	679.79892810785	530.400211630759	347.911596425076	122.955350737481
1632	1632	686.265518215671	522.853493546454	338.785000498377	124.828496453118
1633	1633	652.239749843364	524.150103566292	343.921014018626	121.263049596733
1634	1634	651.699435762824	519.772420267131	343.929331849737	142.471527244362
1635	1635	663.96965888333	525.331442303614	344.608054430814	118.510110854227
1636	1636	676.65622771555	522.606850122194	342.028131643008	143.890666967756
1637	1637	650.436672092977	523.944759061339	348.478125869589	147.637888744326
1638	1638	687.552638276616	518.293852653552	348.08464259391	142.005387123125
1639	1639	676.612379726497	519.726674814116	346.048819070193	128.163439257437
1640	1640	653.409834671392	522.734996820746	341.53739849132	132.483802396338
1641	1641	697.03727418565	517.403821557444	344.21266226786	138.611177094925
1642	1642	687.817338846632	523.436938436733	345.827600755803	124.079356167289
1643	1643	656.696772643258	523.265094713239	347.577977951225	118.135951901305
1644	1644	644.122760960315	520.872811475046	346.498787542881	108.713418842801
1645	1645	673.045065264584	521.489102469978	343.284394161212	140.107038019959
1646	1646	684.17225860355	523.262851280558	341.900998414355	132.752352537299
1647	1647	664.225269992443	523.968274115434	344.218476850765	130.399940085899
1648	1648	704.239093105906	527.17779965307	345.754747868245	119.023555981887
1649	1649	689.503112951238	518.039897418157	346.843007228432	143.224734419693
1650	1650	660.169931202373	522.41100757471	341.960275726426	146.457777667746
1651	1651	693.303428824442	516.378169584881	343.694914582349	158.306180481115
1652	1652	690.636157082947	526.647695476932	352.826666798225	99.4685030759358
1653	1653	691.188062353954	522.962596410993	346.662941908327	153.970426851946
1654	1654	662.036459016409	524.000385442389	342.254770910212	107.25472478709
1655	1655	672.889008917314	523.774292774119	338.86866348968	113.485726727009
1656	1656	646.095651287647	525.140124590566	346.51930189121	151.679143609146
1657	1657	661.844842133084	520.691605408773	339.202213222771	141.981250736526
1658	1658	683.980315373783	520.645894928435	344.745339066308	163.089484446387
1659	1659	683.287752539507	522.416701568353	345.045620708188	114.103283342336
1660	1660	676.580881300985	527.836842591441	349.15614211046	106.871005703998
1661	1661	666.435223051186	526.528903398233	343.261772651245	124.367713995745
1662	1662	681.75091713174	520.242297058961	347.441595866982	125.072867883443
1663	1663	652.607655659461	522.363196034381	347.481127800365	151.38449294692
1664	1664	634.217256611474	522.496263602297	344.478820814812	138.57205634328
1665	1665	655.838787571355	528.865710941165	346.300675996592	121.204749689711
1666	1666	675.683581246332	524.179987708755	344.602362287127	90.3299959795654
1667	1667	671.646601748505	524.907704843762	344.662244550225	110.585237817159
1668	1668	697.212415072049	519.437200375463	345.372101572884	160.004908407356
1669	1669	661.166024958095	517.575446449925	341.730446680713	120.005493963975
1670	1670	673.744560125053	523.872564534917	339.308552933939	151.104597987991
1671	1671	650.617408534424	524.130251128747	347.722000089728	134.013853289688
1672	1672	663.653066094191	523.679691838041	341.064642387942	137.978760717811
1673	1673	678.45011765866	522.994601126199	340.634887203895	158.565043780045
1674	1674	677.24079412506	524.240507469222	343.864768486682	158.48524866941
1675	1675	685.013874422918	520.486993063467	345.757279877188	93.0198601437846
1676	1676	688.278171161706	523.016451228541	347.681110649403	139.852964087553
1677	1677	690.229804109727	522.923492439601	343.698779834006	150.827886760663
1678	1678	662.288213282141	524.03452810394	343.866645146914	112.138934242933
1679	1679	666.76846732698	517.981983384447	342.257899675684	117.580225070615
1680	1680	688.906916624656	525.729449085114	343.591333338078	132.914365680098
1681	1681	687.526567189987	518.824717497066	340.753285758672	103.911365190235
1682	1682	688.831446464146	521.644889943851	339.606781210917	146.88481973306
1683	1683	678.238348647121	521.133641720571	341.155418033579	150.474222041069
1684	1684	682.778907601069	518.265909590342	348.14676906684	136.187837912013
1685	1685	655.316903295195	520.514538598763	345.52353367851	121.940989354507
1686	1686	661.619888951119	519.296487192269	344.371591723635	140.252380283984
1687	1687	677.898980690468	521.791753770425	344.786543931859	125.506055181942
1688	1688	648.015736360672	521.476209700851	349.678494817273	118.946504912862
1689	1689	694.018844869131	522.129406229275	341.643607792921	145.775096149267
1690	1690	655.94881035492	518.176217240379	344.724097020986	116.771986779464
1691	1691	654.960579266709	516.782250317813	341.794745495511	103.845171630458
1692	1692	648.627254641214	523.347152065704	343.69320735337	143.389861285197
1693	1693	637.52804272504	522.979566012712	343.542030744894	146.317229304756
1694	1694	689.445762428264	518.636492523673	341.67638977714	148.028835027807
1695	1695	693.359977537723	525.053937692605	344.829058263215	144.156594773963
1696	1696	684.486598817307	525.187994097912	341.810103518391	120.938931256907
1697	1697	664.758992871783	519.542596723842	344.362789181774	155.461386773136
1698	1698	679.796548253556	527.566243007644	337.67622664648	118.489709853725
1699	1699	704.627166952515	524.100225888843	345.154675736512	128.516778693647
1700	1700	686.813647601135	526.199144036328	342.42397559196	133.442004819063
1701	1701	673.534170224018	522.842667862479	349.657957219738	148.153637707653
1702	1702	643.354878500209	525.077003383767	349.48670248023	141.153115893979
1703	1703	670.502232941267	523.263022909658	343.808523705888	132.983412975575
1704	1704	680.417044728451	516.627902152865	340.559662210908	92.0361415041674
1705	1705	692.420764508127	521.66754036287	340.407991140022	139.168385191598
1706	1706	671.60867725989	524.81186872317	344.248762557578	130.339226018351
1707	1707	671.60113555833	524.569212102151	344.761469810135	133.330669688432
1708	1708	676.138327039343	521.809038051176	339.866907301286	115.517530853767
1709	1709	664.719112976897	522.368903257626	345.952097225471	128.628756320578
1710	1710	683.499069503355	527.472062110113	344.950897197601	95.1876209745394
1711	1711	692.779328505567	523.407249399493	347.064132930064	123.669162748137
1712	1712	659.160699507478	521.672571489571	348.160730307987	139.295594114099
1713	1713	675.688334577304	524.404767369645	346.221345150708	157.181902187071
1714	1714	631.79530306336	523.203124974206	341.166641456184	120.755638279842
1715	1715	685.189510835005	524.273900770145	342.772822168816	141.996819987738
1716	1716	713.44552589538	526.547236787433	343.78338244986	137.284969852189
1717	1717	650.4940561695	522.424965651323	342.507964709902	128.512170267739
1718	1718	660.503101282764	517.294042350969	342.119413682896	153.275499763263
1719	1719	637.716540495429	524.554205124752	341.085448636726	115.017485199031
1720	1720	710.474823874099	524.159877337364	340.148832025525	156.56446160088
1721	1721	693.412631548267	522.451745726334	342.660358571106	148.318729794661
1722	1722	675.010912626005	526.196407179703	350.508788192817	155.074884569426
1723	1723	688.894914809811	521.760814295024	344.666848433511	140.015851173521
1724	1724	671.208004409158	525.499302131832	345.091805567962	105.750715363653
1725	1725	666.682832336863	519.441177850472	343.837406583431	146.964487333623
1726	1726	649.574417894075	517.836101565494	342.418837274736	110.703510999074
1727	1727	665.954914311162	524.282458825237	342.496517213293	147.931940422051
1728	1728	670.195380896259	522.400012457898	344.80782316223	142.211759018024
1729	1729	669.689485892728	522.38865027628	337.580439577613	144.880600800423
1730	1730	687.733093503826	517.916048320279	345.478842288973	141.929635861275
1731	1731	691.196017095669	522.17127243322	344.788349582956	141.821171170584
1732	1732	670.840856025321	519.83009604951	345.301139289656	157.391868146775
1733	1733	683.395212604569	526.563482350447	343.907162001157	129.727331393948
1734	1734	666.298103661969	523.347001897351	339.289672926562	175.107689723536
1735	1735	673.84425308341	522.171067452779	343.682293590856	135.412811377328
1736	1736	665.609168923753	523.337867459642	345.940649979636	135.077734256989
1737	1737	662.378023114008	521.886791656287	339.981468083427	156.124373008768
1738	1738	661.942276211105	523.212683086571	345.39871191242	116.302611170111
1739	1739	680.264930750464	524.288372125851	346.217008362322	129.708380303791
1740	1740	657.135117213487	528.248130642928	346.899078295695	125.769869076723
1741	1741	646.512197521888	527.215921858818	345.529939743703	144.960614101795
1742	1742	675.458381069046	521.599183761317	341.514993605586	141.162270382942
1743	1743	689.284890200701	527.072640167818	341.084205212963	125.120401108846
1744	1744	669.025542932362	519.900271624489	335.683307026695	130.465204280489
1745	1745	671.300680514176	522.483239593399	341.689572391876	150.10329402133
1746	1746	661.373189659053	521.179667681254	344.533307077999	160.428598554899
1747	1747	637.053511249724	522.503252106543	349.22214584964	168.503461722603
1748	1748	688.233322324387	524.872525486347	344.290393853521	119.080408719846
1749	1749	668.897707619091	524.165960186635	341.885781120152	145.489472465508
1750	1750	687.80103312312	521.089677832797	344.057823339176	159.422972613564
1751	1751	680.637484439193	519.171715777719	342.76192280803	125.982790416772
1752	1752	665.104574161467	521.669930038435	340.28468829623	140.657687972348
1753	1753	645.509324726185	519.592981664579	342.073933992451	159.011156314743
1754	1754	652.146276186643	525.834013872445	346.80863966799	119.18585132685
1755	1755	675.128022867002	521.436805742746	345.934047157013	153.44392315649
1756	1756	668.657956915909	520.282249174198	347.279706543281	132.176137183279
1757	1757	676.216750237164	519.72961907917	347.540878241668	138.998433771969
1758	1758	690.318705324728	521.601875635607	342.382419305519	141.436098201583
1759	1759	634.678515444249	523.254458441653	344.50988867879	137.824653054993
1760	1760	660.718475726365	522.153630677765	343.990908511091	130.133040063443
1761	1761	707.219187097016	520.106512202587	342.142186747368	127.852320394476
1762	1762	671.803627058752	522.666547837928	348.268478471218	115.277685856995
1763	1763	688.498592962552	527.34316770112	338.297354656039	111.796172366797
1764	1764	660.219990434678	524.650139468004	350.255783896349	140.8309506987
1765	1765	662.918196255334	522.019038424656	347.622175572892	136.956277187296
1766	1766	662.144659999312	519.815399612634	344.614061298015	119.917305452183
1767	1767	659.958396987836	518.696934501962	343.482933203699	122.021393722287
1768	1768	684.055733751608	519.516230574004	345.503757136528	131.745157851784
1769	1769	702.772664340304	525.235851094892	344.240693420234	128.910358986027
1770	1770	689.272865572747	524.024454164357	345.271582537342	129.749579447496
1771	1771	665.229816204255	522.392251601752	342.897384851071	117.544737120049
1772	1772	684.977627308505	525.197204696039	347.869618085426	138.728209898752
1773	1773	698.166693265789	521.164127442863	339.922382082474	144.208477336113
1774	1774	675.498775675966	525.536130509623	347.749461482769	146.17437747853
1775	1775	687.17788033635	524.524387330754	340.57907992059	154.17213631076
1776	1776	670.536289447762	526.127251446333	336.258767549908	142.978322509261
1777	1777	685.157645297316	522.876679397666	345.522136211949	131.615808569287
1778	1778	673.391495060989	523.540935745408	349.671902871595	115.208533819139
1779	1779	661.843989214422	524.018429977981	343.873070814115	85.5632235744615
1780	1780	659.512767007004	521.294291550342	342.132779540878	138.532339882804
1781	1781	663.495964319406	524.47227878457	340.645481022539	166.077203893894
1782	1782	662.944408528227	524.413589295368	343.217508231737	116.362415250262
1783	1783	648.039800930814	528.055104920991	348.386369419774	152.448824166805
1784	1784	670.967104811514	522.428741109407	347.902393855115	137.939686880398
1785	1785	649.823856310377	523.693100034584	340.955983957321	127.362204517963
1786	1786	675.524616948701	519.992417577859	344.215898151236	140.727290112017
1787	1787	666.885090948516	524.065218196544	342.768761244305	113.313455304923
1788	1788	673.326981270633	525.100160500803	343.198688875264	122.246982320292
1789	1789	668.145775546408	525.455144077159	345.725043495029	156.408273506739
1790	1790	656.007649314899	521.985052860859	342.04087278971	134.259712301593
1791	1791	651.360313912364	527.49195580092	343.908301115206	166.346468239009
1792	1792	673.637952878086	522.549198949961	343.830348558282	121.537167592977
1793	1793	710.002037303229	517.615228484261	347.989535244345	161.245660872455
1794	1794	655.121714346421	521.598475592678	341.826612798298	112.036365420731
1795	1795	667.733369605722	524.019523483945	339.616159253195	139.403939255318
1796	1796	657.855615940126	524.531730403525	339.378134345072	148.254379105491
1797	1797	683.552816041606	523.928179465474	345.525829598997	112.37418506867
1798	1798	682.826705325116	523.277397143218	342.029172152547	147.316762668704
1799	1799	638.113132188524	521.755627941961	340.201415016365	109.492285609166
1800	1800	680.907052304504	524.141416578882	348.07145172146	121.608317094177
1801	1801	683.15715936672	524.040114407284	338.105666432016	141.76680264958
1802	1802	641.174706536431	516.382960116712	346.516189729545	149.66140649175
1803	1803	680.955285539018	521.687584120161	347.207995297954	145.3311417664
1804	1804	688.558527262295	527.817789569072	345.132719405706	143.951612437701
1805	1805	687.288105886556	526.318730346717	345.785718835753	141.456836274014
1806	1806	672.519761547681	525.560755576229	352.408939165615	149.492984848
1807	1807	678.810420814141	525.592320483211	340.926575245444	144.729743553317
1808	1808	712.84924329674	526.534257042473	339.803780006894	133.26802857344
1809	1809	670.050557684236	522.542013856748	346.951178735709	126.191400488641
1810	1810	678.302502630011	521.427106338215	343.10594556834	113.933523331873
1811	1811	671.946767288326	523.122515409211	345.449633287409	137.478133312037
1812	1812	679.626956101317	522.004645925758	345.635810216715	142.474195919772
1813	1813	674.287826133857	519.3695890774	345.693066886989	119.767470927289
1814	1814	665.051742060028	523.461422453375	348.083395838629	144.553998691004
1815	1815	655.030912528348	523.523551466675	348.595545607003	151.983346420429
1816	1816	661.898506400899	521.228269401697	347.15268082688	172.97942107101
1817	1817	640.268870955776	524.761927924348	339.419484960441	141.030590683111
1818	1818	669.163030498538	528.170286914064	346.760044226552	131.463546525337
1819	1819	633.586868587429	519.777937310462	351.912612277545	148.404047006603
1820	1820	695.151919924748	517.896451107902	346.838569813189	137.172938557784
1821	1821	679.812234138409	522.795632515344	347.520432841895	110.748139981217
1822	1822	649.048220586696	521.844608255282	347.424264816572	144.683249924861
1823	1823	669.8620920143	524.026807983366	346.533807607958	122.620653590871
1824	1824	683.547295022779	523.850254613728	340.224147585205	122.73673682895
1825	1825	661.84343994812	519.922776422929	347.863018154915	135.899777201387
1826	1826	685.871900375076	523.629445182756	343.541494512458	143.356051309955
1827	1827	670.410697466215	522.225707017032	343.765609387017	126.188235046112
1828	1828	661.641020510995	523.185759120921	344.876093088051	114.668330434759
1829	1829	658.844020480386	524.396304415427	344.250690570152	147.757891977388
1830	1830	689.064601934289	522.28204400518	339.719911284121	110.643406906968
1831	1831	659.988231066012	526.878287606112	339.141001242598	140.428779061108
1832	1832	670.264082545635	524.719420613975	345.163511303165	127.021859188444
1833	1833	673.446961210345	521.051388881554	345.705437592992	121.50485860015
1834	1834	690.848928267684	519.353086511958	344.337686814933	133.075126908032
1835	1835	703.746635917085	520.375385943982	342.844260613423	124.075255298813
1836	1836	697.232127201652	526.906256592681	345.315574230166	164.554998096501
1837	1837	694.45538352305	522.323464511865	352.335694500353	142.516356119252
1838	1838	660.025026871627	522.924283463759	339.119271768454	146.716421987593
1839	1839	617.662622950733	526.12804349872	347.358711432866	120.131154724415
1840	1840	670.980711542629	525.793578416235	341.870444017872	139.7722196395
1841	1841	651.114842248654	522.35559968763	342.584079905589	142.551012460382
1842	1842	673.632447550967	523.13479267669	343.651002170839	154.495931660594
1843	1843	691.775247568218	521.132482732174	343.861168571866	103.538783863832
1844	1844	673.78488019239	525.635712402142	337.909802756502	135.012947064844
1845	1845	702.30620667399	517.885469545688	340.858592363379	108.187173772048
1846	1846	637.850264886448	522.914233130173	348.881395709845	126.023193393822
1847	1847	648.526485779961	523.347449397768	348.8910801486	169.548972425065
1848	1848	668.820049904925	521.76164498672	347.0003901615	116.005717102907
1849	1849	665.201156332515	524.897690045981	341.792527955864	132.961669337842
1850	1850	654.046056772936	530.663385072279	342.513550808467	117.515092839329
1851	1851	686.96962939752	528.080500917412	344.12768649356	133.12035241767
1852	1852	700.697268302978	520.658024192159	348.166785868673	131.246236210025
1853	1853	684.827014969914	516.804804051822	343.026819778825	140.239912371978
1854	1854	665.423851871368	524.08034959451	347.812548701023	129.357870522374
1855	1855	708.647694360272	523.925343807089	347.809748995804	109.827879123851
1856	1856	669.316619958873	524.435842104851	340.586349059119	144.276112478406
1857	1857	682.591954064348	522.63048535691	343.835810497109	139.698469696166
1858	1858	679.165928533794	518.001336508583	341.130262188999	130.183361332553
1859	1859	671.937416148233	524.287845158004	345.286781141867	125.281671724089
1860	1860	650.917009292635	520.508068907603	338.220896046537	123.540958700769
1861	1861	656.716183781406	526.789804663589	344.745181160085	171.898854237702
1862	1862	650.290053806417	519.140330037946	340.508406837391	142.418164166225
1863	1863	662.207719559105	527.933818088538	346.24494749933	129.329655264956
1864	1864	652.074576772222	532.450458436825	345.44103301423	137.109782531512
1865	1865	688.486437105064	521.217215329507	345.245549084912	115.779443226924
1866	1866	664.444830730095	521.934227309481	345.629237881139	114.545325270426
1867	1867	687.054857220989	518.5256859242	345.074039733983	152.385488107296
1868	1868	637.400369119333	527.114085391531	344.012965758223	125.419431174015
1869	1869	647.128866437167	522.664245491352	342.609445988429	122.38157484573
1870	1870	692.869520077273	524.137422369184	344.489466835019	140.120067723707
1871	1871	653.533062727205	520.613798811967	341.424840419957	111.680492988289
1872	1872	681.322789847734	521.488564015886	345.358106655595	127.984989950021
1873	1873	690.276239085555	528.936284167286	346.747006189693	147.731986086327
1874	1874	656.532815576087	513.613141220635	344.233527310703	153.757187265211
1875	1875	654.155497794132	520.558706376987	342.296570488693	142.010264667859
1876	1876	686.379132298467	521.242610985224	343.390291715388	118.088998016706
1877	1877	646.715794775269	525.306559805652	345.868092135589	163.258380869563
1878	1878	708.569369101739	521.476273322498	346.547416977396	120.594232344195
1879	1879	646.62555512059	523.501517582637	345.451220356755	134.115684928115
1880	1880	669.623615259699	524.719464237861	341.07231367975	145.250987289191
1881	1881	659.803738712	519.14638914162	346.138938137558	135.70581460791
1882	1882	670.380595383876	519.604337549799	348.717754192901	126.312554823087
1883	1883	667.625086470859	522.51208758012	343.553600465858	124.017436905143
1884	1884	671.202830253445	525.433995470742	345.138905025308	128.790537021912
1885	1885	673.882861189596	518.533687177122	339.456600921736	116.880702482492
1886	1886	690.309307983025	521.981340596881	346.748622250957	131.779384130355
1887	1887	663.480246344565	523.359101083465	345.961403048528	143.683716939682
1888	1888	680.81293401197	521.853797085411	337.72090006167	134.067669057232
1889	1889	683.814598596594	524.624567666247	350.997628348905	103.855403375364
1890	1890	681.742808363507	522.611181460113	341.482769815325	124.570735269226
1891	1891	645.936944202312	519.742411556674	339.840254292938	136.76077590137
1892	1892	691.446526735008	525.497520498412	343.30706384985	126.718367472889
1893	1893	654.826874713926	520.642680225207	346.351621168274	128.124958744601
1894	1894	667.55643685602	526.117913132404	347.078196479829	120.950617113485
1895	1895	683.567005504076	522.382022368827	342.234233047846	96.8535996960336
1896	1896	663.626920802975	527.610766781337	343.398905305818	157.477582305544
1897	1897	663.71692181551	523.343941287685	340.573683895261	144.941064568206
1898	1898	658.080280783426	518.402705329693	342.143815752429	133.747014123886
1899	1899	646.092597875963	522.409685424037	344.310581345967	103.753985215869
1900	1900	685.378013054403	522.162895670555	345.585721627037	161.30854246696
1901	1901	676.7698340938	520.523153970977	344.162894943774	129.467866150477
1902	1902	661.741399177999	522.314473981024	343.232899107907	126.273681909297
1903	1903	666.493460561916	522.932312794707	340.760031534233	113.237721217234
1904	1904	651.021098084038	519.303624433864	338.310048984028	158.340453115885
1905	1905	670.702986870804	526.322910208562	341.916805025721	112.715967532928
1906	1906	653.45480415008	520.939241091282	349.206040887904	111.415518575881
1907	1907	683.493341001107	518.277595356843	340.803727755041	132.387075016662
1908	1908	640.798879380369	523.986673527172	346.686072122827	119.958919938384
1909	1909	672.302192625498	522.647813231916	345.740713142386	121.125927483496
1910	1910	684.117611835371	525.199474267458	341.480370422166	136.138184824118
1911	1911	670.328624121811	519.703046680718	346.741627841733	111.541251133594
1912	1912	637.882529156251	520.011844198643	345.993860214525	145.050191166122
1913	1913	670.400514181603	520.793810758693	346.243225030185	124.413001170013
1914	1914	657.761234901857	518.412924697215	351.59313729669	121.887928511617
1915	1915	668.210322852804	521.464798257097	336.89168535781	156.337518501812
1916	1916	686.217743264596	522.599566414073	343.497259080053	114.677385596327
1917	1917	678.101280507222	524.909181010787	347.008801619864	131.674362376927
1918	1918	705.479050751801	524.855687364833	338.991639577205	124.381402287788
1919	1919	649.118108580301	527.733510562879	345.755160823872	169.875546994175
1920	1920	682.173013120738	524.552173284612	349.52387885626	125.522976256405
1921	1921	658.167354020745	524.772858113859	346.799409499091	84.4350286501493
1922	1922	673.578259780862	524.587567045778	347.804388526201	121.744062304116
1923	1923	688.058297255485	524.387527619892	341.799609691169	110.740715966541
1924	1924	644.373062856181	518.742946582734	341.109566333769	137.20066013411
1925	1925	644.038672370197	523.557759793448	348.190517902897	135.791691579471
1926	1926	668.375677108445	521.272135745278	340.070867716525	169.948999215396
1927	1927	665.354617768943	526.985091444493	346.890589459751	141.478003467746
1928	1928	642.210864662806	520.096979164493	346.27073581208	134.248063834708
1929	1929	673.99416271882	520.812393321511	343.269142862881	136.534999114732
1930	1930	694.026110832442	527.891832728245	346.346843416654	143.89214806109
1931	1931	660.695466673604	517.300173665279	345.520542751329	143.382367482366
1932	1932	693.704294959692	520.734896416869	342.226946208143	113.043648571563
1933	1933	675.488743960489	527.815825038599	339.296577245976	125.603225764991
1934	1934	666.50552662145	520.480449327614	343.946394225324	130.064062914607
1935	1935	682.636624127555	522.548277396126	343.362258581363	130.869328383208
1936	1936	651.402783869978	525.565627777514	345.182625779758	114.217395818961
1937	1937	657.094586985194	524.026494383176	341.612261849587	135.485914106872
1938	1938	657.959279822586	525.034094292986	348.654077033574	134.36587382257
1939	1939	689.925297253098	521.217253114803	342.590789142466	110.684203121984
1940	1940	697.548140657514	524.027029205699	343.700371764271	133.004337962567
1941	1941	650.664646879552	518.632818550557	346.063504882844	160.217936276722
1942	1942	671.32321084679	519.432774900055	343.685054990747	142.940899533613
1943	1943	664.753399647679	523.602819361849	343.814865110354	135.993344900701
1944	1944	708.848512037417	527.606886992881	342.143912495994	100.315002963621
1945	1945	675.064967985813	523.153932076535	344.124637848879	154.418162731925
1946	1946	680.502945118383	523.476989117602	338.473888145806	147.530233018547
1947	1947	688.084325860566	520.954901507043	343.899511184001	119.458764263556
1948	1948	661.314171277326	522.278742997216	344.764653496385	103.610177587765
1949	1949	685.649881699951	522.929185084816	342.140473971771	127.594206306706
1950	1950	672.736733028238	521.424968782656	345.80927313045	114.410648661927
1951	1951	666.876423866077	523.923858708561	340.330272277699	116.065947691916
1952	1952	689.26231294182	524.464110149249	344.043117926003	143.636708821405
1953	1953	667.61463593064	530.332217598957	349.777934668194	144.838715266243
1954	1954	661.805956210904	522.599337914571	345.104554009101	174.669321475155
1955	1955	648.178392985628	525.362923023176	342.222055933717	131.812966401765
1956	1956	699.285620725219	529.894837384502	340.753614750522	129.40843096015
1957	1957	678.963248814884	527.070636056884	346.258977854684	87.9335355054407
1958	1958	658.901147561146	520.553683297657	347.847264701056	146.651452857321
1959	1959	664.565579537346	521.8585676145	344.542034003578	133.200784857193
1960	1960	683.571794656089	516.066863929459	346.343934417413	127.347655774928
1961	1961	668.091430553817	522.361596883287	352.615688639511	166.448489685227
1962	1962	675.971025216736	522.152672528231	348.603666032387	116.812102889381
1963	1963	674.658309447476	524.349394216918	342.283791829909	121.807348929219
1964	1964	679.66929859779	521.089929758079	343.404380152599	118.762485004343
1965	1965	661.096375239314	523.085714383492	345.964861214882	144.915106142533
1966	1966	658.201909179237	521.148111710129	347.689304471517	112.815440902067
1967	1967	679.556104374611	517.491470568431	343.358097582709	134.16776378342
1968	1968	663.232326923572	523.326341186142	347.233818486655	115.500586243404
1969	1969	678.098788107053	521.381006418245	344.881623279481	124.8986176801
1970	1970	639.209049521185	526.441387613105	342.31238311492	153.028623194433
1971	1971	659.945391266301	524.133764436672	350.707243010565	107.727000116287
1972	1972	640.145738974885	521.049604850649	345.773082992668	134.442437049813
1973	1973	670.505317838845	524.429960747964	343.04923249012	133.358404520568
1974	1974	680.055883447192	523.718786803766	340.605816953419	160.661928903853
1975	1975	678.585512580681	519.910414579481	339.482506787766	106.812194602147
1976	1976	682.655622862775	524.76803111757	343.401594053597	147.606672196471
1977	1977	672.004434353717	524.302051743174	351.351453335122	100.037206249254
1978	1978	648.463743006682	520.767713422819	343.48901947689	129.570351741356
1979	1979	670.700926927068	528.370552659225	343.718265573328	127.43405708958
1980	1980	664.108920358748	526.828592536913	344.951411906146	96.1738990669163
1981	1981	672.927073843637	514.519648206997	342.004324576711	134.737569627902
1982	1982	692.209768125136	520.577035352808	344.037536395815	119.480292854322
1983	1983	666.934026166304	520.064483389757	342.19156487635	146.366116629072
1984	1984	642.443870481926	525.189870262975	347.696554712175	126.210190692394
1985	1985	663.295224959083	521.014573772124	345.533518573854	165.404457438077
1986	1986	680.973449974606	521.133982517608	342.502908977713	119.711982032815
1987	1987	663.702677600974	524.895416420251	344.949602734906	122.043016784095
1988	1988	665.335919850446	526.435345363067	344.664415014357	121.286658008648
1989	1989	703.367682981346	521.727971283803	348.785344509702	145.74470800282
1990	1990	633.348419539442	520.140555677563	348.979479248792	166.275216119419
1991	1991	684.140812541119	526.042197090321	342.546421834742	116.587834421961
1992	1992	669.213032224827	520.278753297712	342.982718262085	107.596776164611
1993	1993	658.020901156438	519.891210813685	344.124623137118	133.880033313273
1994	1994	667.416640816663	528.32903592388	342.994448787626	116.568796396275
1995	1995	671.809532553107	523.68676691636	345.323511993322	124.507126656665
1996	1996	674.661847718668	525.610021404204	339.578565077603	173.482374678082
1997	1997	673.059352676886	518.904606448621	341.076986083412	156.88875025526
1998	1998	671.398090329915	520.53304319343	348.798189715072	120.72921237314
1999	1999	657.975273460244	524.864248827698	341.424308911061	85.3652450178823
[truncated: 3,001 more rows]
