# Supplementary material for: Hypothetical Outcome Plots Outperform Error Bars and Violin Plots for Inferences about Reliability of Variable Ordering
Source: PLoS One. 2015 Nov 16;10(11):e0142444. doi: 10.1371/journal.pone.0142444 (PMC4646698; doi:10.1371/journal.pone.0142444)
Supplement: S4 File — All experiment interface and visualization stimuli code is available as a zipped file. (ZIP) [file pone.0142444.s004.zip › experiment_code/data/one/76.js]

var results = [[674.031121308738, 656.58186209695, 667.595445503832, 686.780423034646, 668.861455556503, 682.119958999799, 655.481732985396, 650.533984990973, 680.727818073439, 698.34118928523, 660.37089868939, 690.584132102437, 672.126271270782, 640.468133111843, 682.230118146178, 658.283102537499, 676.70432145762, 669.480453995413, 677.013767558184, 678.706260697718, 698.815636523235, 698.051817974099, 695.345720992821, 698.612277875205, 656.74956922578, 682.68030233186, 656.792643743414, 695.198515372305, 687.839103939948, 670.116979097546, 672.057776962917, 675.573089271788, 663.857123358823, 704.415664889963, 669.617129575089, 649.115415150983, 662.459432517181, 671.170624226434, 656.887103752153, 671.542056539159, 675.549405955358, 671.195869526999, 672.377362499081, 703.842212357634, 667.097368304613, 662.132386427487, 704.877947414874, 656.518120856655, 662.340600285289, 677.421597879336, 653.12365715077, 663.7429862668, 672.346209993957, 706.166471338221, 662.149843252395, 681.248326828621, 674.664612707934, 692.057885322465, 655.304901214533, 658.31696531441, 679.853629174147, 618.858433048815, 670.851894601174, 682.591322301393, 667.518482823091, 687.110369190313, 669.72804223835, 672.023370814564, 683.894813354233, 666.610125005085, 655.856993353114, 669.938804624478, 659.56230519507, 664.092524664587, 684.579563467265, 663.614062184884, 690.658158760574, 649.161488664657, 666.758516346357, 678.869894788046, 644.007927727298, 699.889350791771, 658.659068645864, 672.624499739801, 666.536261089424, 666.167450730948, 676.99404507058, 685.986324163982, 653.88029040789, 696.145131229881, 694.249759569429, 699.061114901957, 681.870335509773, 663.979130307669, 658.776357753272, 685.538693945581, 653.679887863045, 661.627067673044, 676.578863175362, 671.600017807605, 652.690497287168, 683.717605224888, 665.584264442264, 660.425526980252, 659.937953105498, 662.646962192541, 679.494488153398, 687.983024758652, 680.757564022792, 655.906536149744, 676.30790391815, 634.021221970368, 694.836097808178, 703.761932350987, 670.862440543188, 670.043219478116, 649.633159723109, 689.887614059558, 646.720251258877, 663.605652040447, 700.342189550764, 682.727322189364, 648.688205867667, 691.883002310348, 648.240607481417, 674.550142963739, 669.976551354671, 673.075426103517, 681.220041502628, 675.839549793739, 651.045037751516, 658.526586031281, 659.647034970475, 669.009193171376, 639.22917195389, 686.688285611468, 664.18200242472, 654.394027009375, 658.734856070762, 675.803004878023, 661.335247605865, 657.673901437046, 663.647005365598, 659.703306525686, 664.053324569363, 660.71378031216, 662.982178690375, 673.662299024796, 655.137209439818, 659.785824484072, 674.945284811848, 663.64016289082, 683.996608197978, 678.686574100522, 670.425505312023, 657.743570303742, 678.543776847724, 674.409495318191, 682.168335127612, 669.652332945128, 684.438351538468, 651.271895264781, 666.630156793506, 660.7448908254, 665.641969054361, 655.487453876304, 670.1489027088, 693.231337111056, 670.188061440483, 660.206386709887, 644.531346669463, 685.036431660926, 643.6440700605, 660.377342093425, 673.185315983733, 648.606570311082, 686.386517102029, 707.884484668921, 654.28101172688, 691.404386143913, 678.926768667379, 682.979137514703, 643.15944944514, 692.689112547098, 662.501050427753, 647.497637650381, 676.434245488006, 687.311219188094, 659.792694557117, 650.19624484329, 687.130238274065, 670.504561465245, 676.335007337944, 695.662687175585, 666.532642343695, 685.02225594168, 670.499448745608, 687.234709807926, 671.699071972718, 674.937543400721, 661.919161634923, 704.304076493715, 692.170716606721, 668.29335081803, 634.514882117698, 678.189912976938, 658.795551593835, 697.887310133175, 663.307932528618, 659.489833835144, 681.020819705733, 682.13192918882, 671.391859983661, 666.359296972607, 650.214024184696, 661.291503268674, 680.109228551791, 677.424724395587, 655.452599423048, 665.889754361901, 657.820487786762, 674.418820068938, 667.437335389344, 662.680292312845, 681.239869382385, 680.089147704271, 701.900247409778, 691.397150799904, 658.529518293907, 675.750231999899, 690.13964642061, 649.996056795664, 671.066165533533, 683.730779259586, 678.057888717301, 688.757048730937, 672.05760554242, 680.344417698074, 670.327849460808, 657.245148886311, 685.406801494728, 651.829012823895, 683.418386898224, 650.614727942931, 663.599842726037, 662.868931846009, 648.717941218947, 655.884037532054, 679.690308543702, 677.517961601592, 664.089333991177, 668.05573332498, 693.233984366508, 677.575150753391, 634.962765427692, 651.718387045981, 682.280688360628, 679.015702443433, 644.08230526091, 663.965650614927, 668.652697456991, 661.281364662725, 685.416375647712, 656.147847956786, 672.850793293129, 670.767021962466, 684.797885872365, 694.1653802719, 679.590145235027, 671.596000212389, 648.81649354972, 669.069284608109, 669.807747756735, 704.815918972484, 664.441377981303, 686.01746373294, 663.404148029744, 644.411560432717, 675.849314029043, 698.224436171941, 699.460866528017, 687.224234197397, 664.263690860736, 648.379671053807, 686.366598863179, 699.923199066842, 646.184367014097, 698.694365611336, 658.526033360685, 667.519382145818, 658.482226904983, 653.498338360644, 673.59057544695, 679.809440283437, 675.76152619457, 666.096505875302, 696.867341562699, 658.411327314603, 638.503989081895, 665.761199914948, 646.439087630253, 628.712818492358, 672.11827707438, 656.887282329477, 665.032434906073, 670.389735620933, 671.721440028882, 658.963259759294, 673.205283236824, 674.283836205453, 622.993941216809, 667.235689252999, 669.076047687625, 664.986289208686, 687.897737673498, 651.782484824022, 672.09379432923, 668.798010921776, 689.21816279621, 669.562961247599, 645.299730469028, 691.220980518931, 664.411530642701, 667.477448251043, 673.547988590336, 677.63572698522, 660.169261469714, 656.489281331143, 713.436244852502, 689.12528421595, 685.142966672933, 687.806601285277, 667.817100343115, 653.146936404525, 694.927590273646, 676.471864569514, 700.271676633706, 671.228985563312, 674.926598755336, 630.422299073131, 677.080189667488, 669.533845349153, 697.187119927086, 662.423626190158, 660.805259504865, 648.816853152711, 673.578500557933, 653.278692893347, 661.891584578192, 676.448412644122, 673.260296988201, 681.437289735588, 670.232176080249, 647.266171304469, 690.327391196839, 652.63738241779, 693.850391110188, 653.306045128727, 665.594440169073, 701.71059536156, 663.856835175716, 678.415489186344, 696.813520661111, 648.81798954214, 656.765616878035, 662.063631336806, 689.850789526345, 668.210475201006, 651.135496177488, 671.083816692024, 668.930153813433, 671.418661175015, 651.706507334668, 690.519826136461, 673.470196506812, 677.377475427552, 686.055127793504, 690.730867087801, 704.681975658299, 694.464143611345, 667.289129797356, 659.620891632454, 662.998072731576, 647.292337973758, 636.663622183451, 662.908042062443, 671.275567426261, 673.020734365458, 672.008793109773, 679.524234306783, 657.791102013406, 649.403037991534, 651.644248000872, 697.584741459478, 640.526011959831, 668.321764871734, 696.316003304501, 701.831673162203, 666.46424104266, 665.741624411005, 637.037501201577, 672.269795913981, 688.640414440238, 686.028247069008, 677.521599371438, 688.536521165508, 650.698736550476, 701.317324416445, 667.776925520751, 684.310152172212, 693.225733254175, 643.630088511045, 665.90653746385, 716.369725062302, 702.036094140325, 651.66974830451, 663.325856541074, 647.958085921684, 673.495125340619, 653.87654328852, 699.586621645561, 668.404297855034, 640.821454310211, 670.241142677097, 683.369437267748, 670.277551018801, 659.442957196572, 666.696539931539, 671.123712130575, 643.706631789828, 671.698578351167, 691.833133234423, 668.594647547946, 676.03905707046, 655.468317968876, 648.460374478152, 683.469373397003, 665.702074330688, 673.839246164132, 649.851473004079, 674.430769822373, 674.490753878021, 682.829023784736, 670.565293337187, 667.136319426944, 690.099008878744, 669.585586083872, 694.146444112746, 677.193026315091, 650.426878411012, 670.372992657787, 658.326838530633, 668.722583527025, 651.218616222993, 634.746982616961, 665.044937649932, 664.113302384341, 668.626397992191, 683.120122497361, 663.484773962447, 676.77185600619, 667.540863961925, 678.657807681298, 682.591864671367, 652.822219423873, 693.01041626294, 652.321966766814, 682.612739139281, 681.742463120138, 664.879221662285, 692.364946563588, 669.055612961697, 671.003359950802, 658.003777208255, 662.947553616848, 678.729186921253, 680.595378326185, 681.457327804768, 701.36559955209, 684.54110614591, 655.345837351302, 653.687673954161, 680.836241435832, 655.317173552034, 660.410472092101, 674.859347784773, 687.784323284903, 679.658059652671, 674.621816076248, 679.145596142948, 657.553153410767, 673.656645873226, 678.01190241075, 707.175478526529, 708.047386041054, 696.88699272499, 664.482615915207, 658.276219339781, 650.053144407612, 653.903463888313, 690.16949185685, 681.689536577262, 679.433552226412, 675.176998177049, 657.324577941312, 670.185323622169, 661.08743354103, 658.236032866132, 669.868439471127, 668.992999210527, 689.426881398735, 703.950304351656, 674.543076720415, 672.93759115986, 681.157287933793, 674.184128100488, 657.580375984246, 676.602196164704, 655.133577579859, 643.860482467749, 676.724951685627, 697.867215239996, 690.444421885878, 637.336846986039, 673.309558031517, 667.542980177771, 676.501743289908, 670.409580719971, 689.696140747352, 660.507504303865, 670.936661443144, 661.801891048694, 667.604824482331, 686.356235423208, 672.605219501789, 661.085102792068, 659.542718162918, 665.205487714043, 690.987584568798, 679.898896845743, 679.072980381263, 672.644870264058, 679.231106766479, 655.28945322596, 664.711027226161, 687.706194513199, 691.202314834309, 672.419859631472, 687.186023151483, 671.37675459733, 653.004348009795, 667.996891999029, 685.454870912196, 651.85936581679, 663.413971739618, 674.301067869721, 698.580307057967, 654.961141098216, 641.046526940143, 677.314625452452, 687.692851025872, 693.28103566953, 672.306195509977, 661.916598157494, 667.705718719918, 674.933355992328, 664.701868401526, 673.60433453423, 666.113067062624, 680.366634363275, 675.808929140279, 685.045408811594, 640.174699957431, 671.539196548181, 685.654893641971, 678.698142497332, 671.313679634534, 681.549929491114, 696.098244885168, 680.463484978805, 619.235936206062, 639.871998394614, 684.590913306204, 676.097433296512, 673.341644464956, 664.828575276948, 666.890903392039, 667.63298304915, 656.22461950284, 678.268978106935, 643.270133535712, 668.553192331256, 678.859694058839, 692.163790273435, 671.345422333636, 667.169650815473, 681.621926316702, 673.944195677936, 646.613995222419, 683.343854385344, 644.820075219257, 699.415631108541, 679.897678776068, 680.877327637154, 690.706862178988, 703.876076195536, 659.502482675445, 697.983443887153, 686.484850648869, 672.672344394545, 682.454418160567, 668.156860997256, 649.438991224097, 655.508937404325, 625.159472825918, 660.80255021383, 669.460430026915, 669.157809672825, 668.94026445773, 671.605820702344, 680.6312572343, 682.956938464012, 686.323401149761, 648.942753724302, 662.688334556433, 699.411607364732, 660.02152110032, 674.865053026979, 665.555065427347, 687.548749235083, 672.398416487694, 643.223360712403, 662.204723047854, 660.109503565949, 695.598211244672, 691.561468931409, 661.253056085827, 640.737065475903, 681.886009059122, 650.965450503024, 664.168905387123, 652.290767447744, 661.213563321308, 657.284686078245, 700.199215576169, 675.788739594701, 648.220996586468, 663.661802802183, 677.168621807995, 659.647802698417, 646.275173244471, 672.907962801483, 686.719137878735, 666.14799719216, 649.824556847864, 674.66716800785, 675.760894050852, 667.598411524904, 645.745770527624, 665.902096601486, 678.396731337727, 686.941153796802, 667.39948072296, 686.674757332599, 682.766489196704, 690.864287046735, 637.772489999262, 650.065021778929, 655.681086838199, 674.266194096975, 675.856456468406, 684.190338695207, 691.469071230282, 676.838708857919, 684.441042288138, 648.361300320894, 650.267414405208, 661.520858755062, 663.646420395537, 655.851225401743, 676.376421308558, 649.747232290831, 664.254448490935, 649.021424297668, 647.688459248955, 699.802430276795, 694.845221058664, 673.59581155463, 694.904239661387, 658.961859314824, 652.281487757984, 657.527784185603, 677.988445244872, 657.874662823202, 656.741408626323, 697.171593157467, 682.773694450463, 685.0588683224, 664.358020019158, 659.062919114608, 674.187234153856, 663.199921825495, 678.611269594061, 706.333653539961, 636.653881899512, 653.609032903047, 689.911068203434, 694.38220135232, 666.554297801481, 677.066179764412, 685.921787940312, 680.017640105429, 710.73068662362, 666.798171732481, 712.053800135751, 683.798487301036, 668.448828291803, 660.137641320382, 641.984472102453, 693.212068749593, 651.340693162833, 675.491763144393, 690.613491085899, 663.43761948307, 666.544183561593, 701.725503729132, 671.908355509579, 678.785504219273, 688.156416658109, 698.808187370518, 677.229649089587, 670.862822851861, 680.318469092059, 687.787425933171, 671.016650840946, 689.795207009768, 649.675418378771, 692.007186798545, 659.482797855585, 692.105819132969, 674.483374056304, 708.687139149089, 662.587644033926, 652.075053292902, 663.465044288324, 672.069385947047, 669.727198749064, 676.506923108801, 648.680345489559, 666.516706943164, 678.104264260851, 682.23197610774, 695.694159605909, 677.969817697321, 694.89561839587, 672.46976646901, 667.429997196781, 676.862437453708, 654.30023167937, 697.865829326486, 663.906797280391, 676.859108134081, 647.27294217867, 682.913378103493, 673.241335290327, 662.37284265504, 641.819778472189, 643.364275213098, 653.933519237585, 669.700507170431, 672.871879745686, 675.221683756677, 651.851669597386, 659.191981042082, 662.091797506996, 681.988486798519, 661.338822782789, 665.642285776447, 660.89743887873, 684.325006054638, 662.614273719092, 663.585401179381, 667.259639491341, 671.764435731243, 649.96908316989, 679.606065253773, 657.719797451835, 666.327501725109, 678.557220248203, 677.55644321807, 664.707672791838, 680.925779369994, 678.739237218415, 675.787791061178, 667.869382601737, 639.998051462039, 694.396651381099, 680.352857455162, 660.884168035901, 666.328647623818, 682.278925833136, 695.21079247844, 670.450732990226, 650.591679020652, 675.59418954346, 684.237231524784, 676.172088408064, 680.723535989021, 639.126925347083, 680.073651743357, 657.701000867681, 700.243250876909, 669.789971344545, 689.259653281037, 656.140745225173, 674.455082919937, 673.351837961814, 683.507760268603, 654.569330170079, 669.468646906541, 685.721787337802, 687.320491748013, 676.570071269166, 633.664529885082, 690.828924443595, 669.2984643671, 681.151505127672, 660.491685886569, 720.922064575321, 637.654821092303, 653.301051651698, 690.068840566492, 644.954225891864, 652.885419342895, 654.327510097109, 683.454402413625, 648.846161010984, 687.295706705206, 681.78151356676, 661.491045751336, 657.846814830034, 708.704345145703, 643.730340794209, 644.035449008095, 680.221013846952, 692.246443728213, 636.878468765838, 681.290825638253, 671.580686235144, 664.749431849576, 658.034257013278, 675.177567174083, 644.572004358887, 650.762853454752, 667.546844882999, 666.993633525698, 672.282683713194, 694.565076291819, 659.157101839766, 668.719976180265, 661.578373403016, 673.801387764664, 662.475321944015, 665.194265532944, 668.036727883158, 655.387282585465, 655.342462129181, 702.935376675439, 642.730371769689, 688.658767705933, 692.271059137816, 699.919012806935, 694.909573788311, 679.871258018391, 652.950504134614, 671.156067122724, 699.128425040613, 672.273515082827, 707.305509091952, 660.50414482664, 667.822486290255, 626.328506744307, 696.659017039021, 690.259709997862, 669.930430488893, 673.398289130546, 660.7749908022, 661.386829996929, 704.270391219533, 663.479701147529, 664.816467984352, 667.597905921865, 660.005622278716, 672.54872324608, 659.935250252665, 686.192372891527, 649.185813183872, 669.406296831101, 683.923765344088, 693.177354054609, 671.717332903944, 699.180504378534, 699.976585366765, 655.981808349099, 687.474522569542, 681.446238712385, 658.331843748624, 669.35844881387, 651.727692293568, 653.092019350179, 688.633361372267, 658.36773540033, 695.044262836436, 658.73767481916, 650.232280887155, 655.02230861937, 667.574039549024, 664.575571311819, 643.998517165322, 685.332612323656, 645.94724564841, 657.068809026347, 677.902967967255, 680.662625915962, 655.046022269919, 651.099372301701, 652.387572383365, 667.197992247551, 685.707364012646, 690.354816471645, 672.373189798743, 683.038305291555, 706.995303450386, 662.227190543486, 667.371620592754, 667.169050739933, 649.452674826685, 680.323757354693, 688.32690781304, 696.443291292778, 656.28435286233, 642.441222340079, 670.70264757542, 674.225903085167, 685.097277050526, 670.304409509591, 664.283707294094, 663.928910128406, 677.615192060203, 652.822767689725, 679.23790958693, 666.963192189204, 695.070454617342, 665.874418029416, 663.806020120735, 689.902038953675, 689.288848760196, 684.219895991552, 661.370194060406, 657.732100492038, 670.640378528447, 686.980204281422, 691.394785261267, 672.504730443446, 647.832168844942, 663.175671529054, 701.681473600393, 689.71980569873, 673.755344132772, 673.294855218946, 667.772361312968, 660.886025777005, 689.835544107337, 685.908644774046, 663.353752849703, 676.378908984358, 681.602657031824, 660.474087296254, 660.835872351198, 625.104588793077, 686.391477854157, 693.501233746678, 672.978995998695, 674.757350282598, 678.979436874914, 690.802607801851, 673.828138451996, 681.106203922577, 664.537140907833, 699.01903356368, 647.990630391567, 683.771762520618, 677.472572105349, 671.256432947559, 717.746247881936, 704.194915975643, 695.736114872781, 684.806134834311, 680.632090438189, 650.26161643974, 669.67544148662, 671.813724662917, 666.128797442487, 683.640135404471, 668.234882181578, 687.214195129647, 693.287470797139, 688.773277178373, 689.723608771266, 668.950782774967, 668.052853119655, 674.648235275154, 681.945959912969, 658.666669043617, 667.468911956755, 630.784854595143, 654.865964535055, 679.455301410328, 681.87567147005, 670.129353769087, 697.041172258547, 671.599282112474, 672.841423489221, 674.194490465661, 695.026585317032, 663.779982993594, 646.487203711245, 656.78780367375, 656.381543891775, 668.145187325158, 680.86698671618, 651.404281227232, 664.024040492877, 624.750365797269, 680.652140768045, 683.436317033713, 642.000196658431, 670.150170529109, 652.307811470728, 680.21458431265, 675.911768881875, 668.37634939119, 701.923627353952, 662.094699451038, 675.211246746314, 661.702566711575, 658.81571757381, 663.018577558527, 658.148833490678, 679.71652844105, 685.697929761961, 657.332872568258, 686.803247741034, 656.522871195673, 696.158374214365, 653.402065269579, 665.097482526369, 649.411146981085, 709.816796641995, 649.590710570732, 685.755218804882, 661.805651709569, 696.098289267886, 711.34931765198, 677.456719797065, 661.271247316652, 660.069781112755, 701.414495012266, 698.613392697892, 657.281052698125, 641.112563626599, 675.621386677582, 666.747626121489, 661.635541820231, 697.247010475942, 668.076731348118, 673.796042551514, 679.601662158455, 681.58971549858, 682.807393539655, 673.864869088307, 678.402509579886, 704.723340670337, 692.366982348677, 664.111708848735, 668.247453509971, 716.990529145898, 632.429055666094, 646.327596292, 656.462385454128, 664.829801846282, 678.241369326766, 697.705432227158, 657.530055949033, 662.849648950941, 699.374648209247, 672.310150613617, 652.233714786967, 657.006424619318, 662.022440058091, 674.479294833262, 666.67784563955, 664.614225590007, 676.285592272074, 686.183137370216, 659.099984404646, 665.729974404803, 695.244041831666, 656.307591091613, 705.193199895208, 659.375475020375, 662.258149717773, 650.730988705049, 647.192119544079, 679.22214067454, 675.153482254606, 663.241850906256, 654.346743122862, 660.853391296424, 692.699295175946, 691.058474591106, 651.54900265995, 668.289834601389, 688.885772017216, 684.459750616765, 674.115100432646, 667.019881518191, 682.888315135489, 679.085938103641, 681.205796860521, 676.633400661824, 650.305666634439, 679.5584609347, 679.893052781678, 677.668336413299, 668.284400908037, 652.3594953115, 677.49859191648, 647.895739715672, 653.553712336758, 666.366569560451, 642.595705988328, 669.62909677353, 685.240171841652, 664.179741711857, 695.923332892732, 656.599965671979, 700.00871928601, 644.856490490696, 676.089048171621, 675.73871767119, 677.584856499637, 655.432504685675, 647.433143278051, 660.587887993835, 675.684133278991, 675.570651529684, 677.311315944976, 656.944457155884, 659.991500909151, 651.679134994522, 641.331178863895, 674.165090427632, 678.142007063102, 697.308847283798, 701.74606827889, 668.213130484772, 710.501424003176, 671.693851234584, 678.989224993468, 672.354868669421, 646.659876880224, 682.109490541982, 638.045487863079, 654.973788725559, 692.570396278858, 667.467852223091, 628.782370537732, 703.250957002416, 680.646711063996, 675.810454756241, 667.836941763819, 704.896588787775, 654.041480036914, 681.71567462794, 684.850889123108, 661.454725646663, 705.033410918628, 683.194387787887, 652.310952864721, 674.823037483744, 672.372193307568, 687.745768870297, 676.582243412912, 681.020073696722, 689.492404228584, 671.272910731105, 665.567566398912, 682.820239327131, 700.989808543623, 671.0070170163, 667.810825230173, 692.705237932683, 650.637838987667, 664.249797002762, 711.197684351377, 676.68730512548, 661.971978932792, 671.745276562723, 688.549751051387, 649.825582755442, 643.227304317996, 671.150497174114, 689.866452985272, 656.276507084981, 708.958113645204, 680.348579075816, 662.061603002806, 679.056182333859, 704.119595798102, 670.32557532527, 667.430901539158, 675.288812616779, 679.505068780309, 688.738883197911, 681.958971962458, 650.568789481425, 696.349466381102, 669.644760113293, 664.55831568971, 664.787816599812, 698.360138901319, 683.05137519545, 679.233168270111, 685.513392132906, 649.054064184131, 657.528730878976, 668.001880596851, 665.610497268151, 687.465971485988, 649.992951801447, 659.211983719507, 648.843956422323, 646.956549742614, 659.917687822806, 669.720362751213, 685.565674789334, 681.318366120118, 669.656749815681, 658.979096374669, 655.789043718341, 677.589000487251, 674.968529990392, 667.010071716375, 681.605623238827, 690.305949353769, 637.772621119505, 667.483846196469, 680.120131919354, 652.764491131213, 642.365025595053, 699.074146321119, 667.309102174635, 680.056315618424, 678.554466637401, 661.463693028996, 654.674582757285, 677.611784834463, 693.210059563976, 641.672580301223, 650.740508393655, 660.421959986503, 634.506750670665, 662.068052795125, 666.340396388293, 684.84148435623, 643.729343493543, 693.232408149019, 663.17537057886, 656.88217538126, 682.27992332974, 668.236047567378, 656.175492605846, 665.236471687297, 669.064720307267, 706.895163821798, 670.457166377994, 684.52747797984, 688.282617813801, 685.121843643094, 685.821635597003, 681.223974176344, 692.32545871116, 693.667179841958, 683.89689197846, 671.3997607718, 672.913405080085, 682.13374056558, 644.964209571249, 652.98087823698, 632.680412637563, 671.792938790802, 700.935027150512, 679.872686031933, 691.417625098572, 679.734243972832, 690.185736428198, 682.778515888025, 711.588989955472, 641.841139949165, 653.179102882689, 675.005128927116, 655.859033439169, 694.276192247463, 656.486922267807, 669.633816340253, 669.044208469138, 670.640110821597, 688.946191367292, 668.0464788907, 680.210006453564, 659.152850661647, 659.92874413502, 670.310818098082, 676.626221839756, 658.585920283718, 665.00818158868, 690.378438022652, 679.092782489404, 662.075155360963, 637.732356325238, 676.446409864868, 653.845043154582, 669.182824193673, 672.691309970988, 691.134050985808, 670.429258691279, 655.874791009685, 696.342609123056, 703.294457633705, 639.469512820927, 666.895189410546, 677.364537642312, 674.520900329379, 662.248076987514, 659.402323283111, 671.747700305226, 685.208432853242, 681.482434074679, 652.961567927082, 631.063722434834, 671.264134525272, 679.032616756454, 657.466291017492, 669.249611262197, 662.7943874145, 691.277394043978, 700.901093549893, 668.962632614984, 659.376114551671, 697.724656967838, 647.522973703828, 682.075280588448, 659.599833001012, 637.334550917486, 688.890052492292, 696.239707030859, 654.223856945629, 668.691542595512, 646.481061458715, 694.664954768721, 645.012048414324, 660.392090114817, 669.157676178488, 663.819583527112, 650.967261009348, 671.778935804414, 671.834000874182, 647.352326343431, 681.614740434932, 678.939554496283, 677.048602446332, 669.420327860506, 673.092936710488, 691.135546045385, 651.846128060592, 681.434975155093, 683.153170467828, 666.508312346314, 677.990305248624, 693.030707092189, 669.755417746477, 704.924703808498, 663.063206038157, 677.124096501382, 661.92696163578, 690.93746344472, 675.015307420476, 707.865282642279, 670.647490318286, 637.581562528153, 637.907606121177, 692.310320807, 655.623768093804, 658.663843906603, 664.817330943461, 664.955805986435, 681.394424036234, 673.31673746912, 699.489497151706, 668.396814243541, 698.372329205477, 678.883177019608, 643.785044799657, 685.256144149964, 675.286582280906, 670.125650103904, 679.201047052625, 669.82563050411, 698.969347647585, 652.522655052865, 682.458887012337, 681.497758429049, 682.23917167262, 686.283636018172, 664.380720881479, 666.703997336323, 676.940348936595, 721.160571253635, 652.384555509564, 662.099316827654, 677.925208268726, 674.832078498481, 641.294773821953, 672.459361649177, 699.265478101816, 703.832488132324, 665.372825758398, 651.562574394396, 677.737019306453, 684.457265551358, 663.96842210399, 686.787133597561, 670.196887598119, 675.607254452309, 626.084245507984, 654.76227161548, 646.298594782147, 661.322153589102, 706.990234284083, 694.074229162124, 663.224907462198, 693.783562866603, 663.816188918384, 659.314876405739, 694.277979659499, 665.998746930309, 667.574267171936, 677.246299202294, 682.45573033075, 685.112548219743, 647.848710678002, 693.838989022255, 683.390577492575, 672.310416437408, 690.190982527302, 677.623874000945, 691.775198491501, 688.030034668078, 687.301229998697, 674.984429295058, 697.883049846935, 678.833062274982, 690.179792137878, 647.032494961381, 678.632890385267, 673.836684563092, 659.815289819643, 660.339129825448, 676.920017252636, 657.649332525711, 653.017721816454, 655.344881005944, 667.56748349497, 691.504146485882, 681.984246142418, 675.422631661862, 654.764297030415, 648.097391060373, 659.556288669436, 689.403954065787, 673.600554600949, 679.238920329143, 654.588138584409, 666.871513846906, 681.939207514529, 681.314177752569, 635.254418447939, 661.445623298653, 653.442172254832, 671.477488960746, 680.170404431513, 655.051663187755, 664.97031189879, 676.913203852039, 660.375688970503, 690.957981171031, 684.232760651148, 704.121162958419, 658.075124491585, 661.607418919712, 664.70713222728, 671.435569516494, 651.275715437739, 670.462697161563, 682.516342643573, 677.219328106028, 673.674573921816, 694.016170835353, 678.657620899422, 669.190561437297, 678.039490464563, 664.121874664152, 676.524579466902, 666.834430751696, 666.29462635835, 683.708550946174, 673.300228503003, 647.458601623115, 646.177881454945, 678.331632245785, 664.963757809979, 690.534310616188, 668.189909509746, 675.627444975256, 663.013170620348, 681.355451147386, 676.570352326728, 668.688749623531, 655.347123866922, 644.747141732211, 669.903847556161, 664.196160731313, 658.579185535642, 668.301660877888, 679.857465642347, 681.474903948334, 658.761874732174, 692.403631865797, 711.188479327452, 648.250765726982, 654.918682635764, 693.367754541573, 664.39868049651, 682.048422518647, 666.80348933728, 651.88683033438, 675.378575039402, 664.025176287652, 670.272004544189, 682.581097401927, 664.166101567994, 678.690562550188, 678.55148724132, 693.041102084167, 658.210134432315, 684.176628260909, 662.199558211526, 641.69377625457, 697.356822171137, 687.870057471864, 678.180114543021, 685.754149306438, 662.843790907736, 660.53822944573, 618.266248392518, 657.263991049117, 698.431135282095, 672.713241096605, 666.267696585528, 645.566145907429, 640.181263531651, 691.101072518618, 682.761079113939, 683.209848854518, 698.716373196251, 644.593967588292, 651.694232387394, 673.614855571871, 677.747301672967, 666.384607159687, 668.72977363462, 702.860254344475, 656.18311376588, 700.881526821474, 652.031741860638, 670.032618808229, 641.895770041913, 674.775991025233, 682.77382495081, 666.986394433758, 669.534423369227, 657.761027842851, 659.684560857152, 637.774817826441, 670.581335997033, 655.451086884857, 676.065520396104, 653.5694299858, 642.79813845836, 660.941391395724, 685.211982161868, 641.230903248249, 688.803575071165, 693.362869166052, 688.410061906766, 685.770495735867, 690.279815845981, 647.822154398964, 642.290892889621, 699.884348898376, 689.591996210723, 690.289928872862, 675.782841410782, 671.549938056022, 688.681573005502, 690.71334277465, 669.707502873594, 661.596912870939, 702.339827426743, 679.79892810785, 686.265518215671, 652.239749843364, 651.699435762824, 663.96965888333, 676.65622771555, 650.436672092977, 687.552638276616, 676.612379726497, 653.409834671392, 697.03727418565, 687.817338846632, 656.696772643258, 644.122760960315, 673.045065264584, 684.17225860355, 664.225269992443, 704.239093105906, 689.503112951238, 660.169931202373, 693.303428824442, 690.636157082947, 691.188062353954, 662.036459016409, 672.889008917314, 646.095651287647, 661.844842133084, 683.980315373783, 683.287752539507, 676.580881300985, 666.435223051186, 681.75091713174, 652.607655659461, 634.217256611474, 655.838787571355, 675.683581246332, 671.646601748505, 697.212415072049, 661.166024958095, 673.744560125053, 650.617408534424, 663.653066094191, 678.45011765866, 677.24079412506, 685.013874422918, 688.278171161706, 690.229804109727, 662.288213282141, 666.76846732698, 688.906916624656, 687.526567189987, 688.831446464146, 678.238348647121, 682.778907601069, 655.316903295195, 661.619888951119, 677.898980690468, 648.015736360672, 694.018844869131, 655.94881035492, 654.960579266709, 648.627254641214, 637.52804272504, 689.445762428264, 693.359977537723, 684.486598817307, 664.758992871783, 679.796548253556, 704.627166952515, 686.813647601135, 673.534170224018, 643.354878500209, 670.502232941267, 680.417044728451, 692.420764508127, 671.60867725989, 671.60113555833, 676.138327039343, 664.719112976897, 683.499069503355, 692.779328505567, 659.160699507478, 675.688334577304, 631.79530306336, 685.189510835005, 713.44552589538, 650.4940561695, 660.503101282764, 637.716540495429, 710.474823874099, 693.412631548267, 675.010912626005, 688.894914809811, 671.208004409158, 666.682832336863, 649.574417894075, 665.954914311162, 670.195380896259, 669.689485892728, 687.733093503826, 691.196017095669, 670.840856025321, 683.395212604569, 666.298103661969, 673.84425308341, 665.609168923753, 662.378023114008, 661.942276211105, 680.264930750464, 657.135117213487, 646.512197521888, 675.458381069046, 689.284890200701, 669.025542932362, 671.300680514176, 661.373189659053, 637.053511249724, 688.233322324387, 668.897707619091, 687.80103312312, 680.637484439193, 665.104574161467, 645.509324726185, 652.146276186643, 675.128022867002, 668.657956915909, 676.216750237164, 690.318705324728, 634.678515444249, 660.718475726365, 707.219187097016, 671.803627058752, 688.498592962552, 660.219990434678, 662.918196255334, 662.144659999312, 659.958396987836, 684.055733751608, 702.772664340304, 689.272865572747, 665.229816204255, 684.977627308505, 698.166693265789, 675.498775675966, 687.17788033635, 670.536289447762, 685.157645297316, 673.391495060989, 661.843989214422, 659.512767007004, 663.495964319406, 662.944408528227, 648.039800930814, 670.967104811514, 649.823856310377, 675.524616948701, 666.885090948516, 673.326981270633, 668.145775546408, 656.007649314899, 651.360313912364, 673.637952878086, 710.002037303229, 655.121714346421, 667.733369605722, 657.855615940126, 683.552816041606, 682.826705325116, 638.113132188524, 680.907052304504, 683.15715936672, 641.174706536431, 680.955285539018, 688.558527262295, 687.288105886556, 672.519761547681, 678.810420814141, 712.84924329674, 670.050557684236, 678.302502630011, 671.946767288326, 679.626956101317, 674.287826133857, 665.051742060028, 655.030912528348, 661.898506400899, 640.268870955776, 669.163030498538, 633.586868587429, 695.151919924748, 679.812234138409, 649.048220586696, 669.8620920143, 683.547295022779, 661.84343994812, 685.871900375076, 670.410697466215, 661.641020510995, 658.844020480386, 689.064601934289, 659.988231066012, 670.264082545635, 673.446961210345, 690.848928267684, 703.746635917085, 697.232127201652, 694.45538352305, 660.025026871627, 617.662622950733, 670.980711542629, 651.114842248654, 673.632447550967, 691.775247568218, 673.78488019239, 702.30620667399, 637.850264886448, 648.526485779961, 668.820049904925, 665.201156332515, 654.046056772936, 686.96962939752, 700.697268302978, 684.827014969914, 665.423851871368, 708.647694360272, 669.316619958873, 682.591954064348, 679.165928533794, 671.937416148233, 650.917009292635, 656.716183781406, 650.290053806417, 662.207719559105, 652.074576772222, 688.486437105064, 664.444830730095, 687.054857220989, 637.400369119333, 647.128866437167, 692.869520077273, 653.533062727205, 681.322789847734, 690.276239085555, 656.532815576087, 654.155497794132, 686.379132298467, 646.715794775269, 708.569369101739, 646.62555512059, 669.623615259699, 659.803738712, 670.380595383876, 667.625086470859, 671.202830253445, 673.882861189596, 690.309307983025, 663.480246344565, 680.81293401197, 683.814598596594, 681.742808363507, 645.936944202312, 691.446526735008, 654.826874713926, 667.55643685602, 683.567005504076, 663.626920802975, 663.71692181551, 658.080280783426, 646.092597875963, 685.378013054403, 676.7698340938, 661.741399177999, 666.493460561916, 651.021098084038, 670.702986870804, 653.45480415008, 683.493341001107, 640.798879380369, 672.302192625498, 684.117611835371, 670.328624121811, 637.882529156251, 670.400514181603, 657.761234901857, 668.210322852804, 686.217743264596, 678.101280507222, 705.479050751801, 649.118108580301, 682.173013120738, 658.167354020745, 673.578259780862, 688.058297255485, 644.373062856181, 644.038672370197, 668.375677108445, 665.354617768943, 642.210864662806, 673.99416271882, 694.026110832442, 660.695466673604, 693.704294959692, 675.488743960489, 666.50552662145, 682.636624127555, 651.402783869978, 657.094586985194, 657.959279822586, 689.925297253098, 697.548140657514, 650.664646879552, 671.32321084679, 664.753399647679, 708.848512037417, 675.064967985813, 680.502945118383, 688.084325860566, 661.314171277326, 685.649881699951, 672.736733028238, 666.876423866077, 689.26231294182, 667.61463593064, 661.805956210904, 648.178392985628, 699.285620725219, 678.963248814884, 658.901147561146, 664.565579537346, 683.571794656089, 668.091430553817, 675.971025216736, 674.658309447476, 679.66929859779, 661.096375239314, 658.201909179237, 679.556104374611, 663.232326923572, 678.098788107053, 639.209049521185, 659.945391266301, 640.145738974885, 670.505317838845, 680.055883447192, 678.585512580681, 682.655622862775, 672.004434353717, 648.463743006682, 670.700926927068, 664.108920358748, 672.927073843637, 692.209768125136, 666.934026166304, 642.443870481926, 663.295224959083, 680.973449974606, 663.702677600974, 665.335919850446, 703.367682981346, 633.348419539442, 684.140812541119, 669.213032224827, 658.020901156438, 667.416640816663, 671.809532553107, 674.661847718668, 673.059352676886, 671.398090329915, 657.975273460244, 708.718239075812, 664.665427606012, 662.01283065646, 678.531094699675, 691.300569465587, 684.761866401471, 662.50027831934, 654.497623035948, 669.17664625535, 703.744690908091, 662.732568777921, 680.927139415003, 667.77501892292, 684.967375580168, 656.473598609108, 640.100629755354, 681.655766724411, 648.275152689973, 644.649537079432, 654.102986421781, 675.133476859835, 711.201040940622, 645.513037835201, 683.395807754747, 679.312424186798, 708.029559335988, 680.171731098612, 667.117189420678, 666.424345400794, 656.207436531889, 692.832419049593, 692.598344066376, 686.990044765302, 656.656008296475, 665.647411515945, 669.348015566939, 671.740460811362, 668.648402197034, 682.932123493434, 702.67546305895, 635.111958018654, 690.258336707924, 689.594841844229, 654.517097458421, 688.822147941653, 651.861461676353, 670.642956686128, 658.977590648717, 660.924054648498, 667.008168124675, 673.449592723405, 640.863381120682, 664.262685461609, 661.213834859152, 647.650634513834, 681.928140090252, 691.820329840558, 667.319477434171, 653.300106565871, 658.74745704268, 681.387483770678, 659.274971995371, 673.207952258091, 650.831254337767, 664.868637519481, 682.091799324785, 669.4741022342, 642.492725668586, 689.101597844404, 659.531464239427, 671.197692822533, 666.119686077658, 660.71581549097, 646.003578800931, 677.986250110447, 687.327284094115, 677.248168137113, 673.900977241802, 685.967499608123, 671.030545919399, 689.954709735631, 651.832272458688, 675.897528137757, 654.813726014794, 686.502366460824, 683.192919702053, 687.699738931148, 645.780820453193, 676.76944210738, 662.775647851892, 654.85060737178, 672.198472405037, 654.641555959329, 671.103822824194, 687.020025373026, 661.868113806052, 655.574588604799, 672.583256180995, 671.246117737462, 656.215240324235, 664.598534954007, 646.108511115007, 679.109439558374, 657.083365749301, 659.829813990065, 661.068512510647, 641.337432186778, 650.615732790259, 677.112105227549, 666.975702652995, 666.784999851026, 680.200445021817, 687.606041122277, 652.289610259036, 683.674571773043, 653.505075674602, 685.019762164209, 672.65450777903, 684.065205940732, 667.376126288976, 699.160624263657, 690.172402449312, 674.574934630957, 694.072490748385, 646.573033231331, 653.608939070129, 650.203919007572, 665.129027784663, 678.40881531661, 647.606166867347, 660.375419655057, 696.819289402892, 665.464871314937, 674.372066271764, 703.140829186339, 697.497626292436, 674.956021614299, 667.429648801718, 659.95080886813, 675.331714077904, 683.531037492912, 686.663428771927, 665.921920885311, 673.472955502919, 666.254256718255, 675.946595073374, 679.233807931734, 684.880709027601, 702.713625489795, 650.548662401954, 654.362824128706, 683.477309588893, 667.957734038183, 675.834879363544, 685.636265236201, 680.047339849402, 658.040052225436, 710.91407555302, 680.236007800864, 690.645290197385, 669.303702891962, 683.563532405819, 678.26917293109, 679.123381426579, 679.54730914885, 654.926549014304, 678.515084890044, 665.456183007343, 696.561917811963, 664.550578469397, 668.936907860226, 709.504672477743, 654.99192796032, 694.013547303566, 671.898823978728, 710.041727642164, 681.768113290337, 694.890398204049, 664.993209695318, 667.124753920179, 677.204461359788, 645.240439639877, 660.031470315668, 691.06078357513, 695.888070444091, 651.724006880919, 679.083077769904, 669.929404274038, 666.478983719753, 668.976110804834, 648.961463537002, 673.122021338318, 686.966798734964, 668.324870107101, 663.6087637935, 676.056197921867, 666.079149903336, 664.801864655916, 658.115601044788, 654.861964060823, 698.752873345207, 677.901400550434, 693.709236440158, 652.371108288304, 656.915668744948, 673.892605274613, 661.107064390107, 688.168979742204, 668.386163244085, 675.779387753255, 660.526772879696, 659.084288753495, 672.497303091383, 666.905361379984, 668.459158137897, 662.120406279182, 673.422594946764, 664.986879304331, 651.762845790057, 645.546153773409, 665.497959379396, 651.852225802071, 677.058317318182, 660.053915419002, 660.533794700836, 649.726620796276, 659.136928014086, 692.79451627902, 679.558378288652, 692.204227295518, 659.547678763445, 678.751461649539, 676.187491878868, 671.313889939775, 662.412130377559, 661.638282038373, 661.011982635501, 684.980593959597, 655.618436101711, 685.528615069996, 644.183706864459, 689.293793903331, 672.648100808593, 671.326064106713, 657.714848075774, 682.371689459294, 682.336410439218, 671.030525833793, 684.18254647118, 680.346840846364, 651.995672396691, 672.202289047146, 672.343711766435, 693.796061121288, 670.852675270914, 660.077472171284, 670.037394930131, 686.92541284192, 678.225499054306, 660.606869524857, 671.188124726765, 635.847352004798, 670.972475979146, 672.29039909858, 677.913211002987, 675.493747217767, 668.930542702523, 658.864645952582, 679.045213902791, 646.617699749982, 656.962999123196, 666.99766870389, 659.42872872479, 683.573261964121, 655.671921626105, 673.741083057319, 670.292567582238, 686.383146385685, 671.952756471853, 728.957274842627, 672.336782287578, 668.33911789658, 652.572671697722, 643.913149850099, 686.727626001203, 656.884116591803, 697.057706873744, 638.071615736764, 678.221105921354, 650.628262231214, 672.570477877372, 680.544300172659, 695.536518259816, 655.73522787128, 668.554113827744, 678.369240616282, 697.104516201313, 671.773415221559, 683.168677787797, 637.744517693136, 692.565463211081, 652.174920598945, 693.146772535931, 685.111953850917, 685.92281558977, 672.272423137024, 695.110625327036, 666.451600663262, 656.192949804513, 668.034112273071, 670.416721304, 659.27261023169, 689.22305889903, 666.288727713647, 674.045405349603, 649.904555257503, 670.675090006465, 682.338994182602, 664.135520017331, 671.938248191064, 668.668760506423, 691.557963724801, 662.096475078797, 660.182439338911, 650.440514010653, 694.949285051716, 664.540509566842, 675.599003963174, 675.480577812209, 679.893406139299, 682.375877128325, 674.300323229255, 648.389015419396, 678.578219604109, 656.05243478796, 653.384749641371, 653.940088985544, 673.894683526602, 659.990566782954, 666.848071198039, 702.129594154949, 629.215127236131, 658.60999343974, 660.537406461336, 692.720355679525, 702.23086959431, 661.540174150738, 685.212815253562, 661.966928412448, 685.349173662918, 653.011652182757, 657.652311568953, 653.063454493086, 689.042887642528, 655.517194289057, 669.790584439786, 656.418208978463, 663.382364917053, 665.679326339772, 666.564188216728, 694.374861659647, 663.615967760689, 644.554978272125, 665.069365441585, 675.791703093704, 651.0303212474, 650.201967935747, 673.734384056688, 675.89184157777, 660.701257919203, 663.932052298033, 677.224462073561, 665.980523656745, 684.438828911367, 672.333182095412, 686.854262187139, 661.084042633405, 672.514432656559, 691.861225455547, 671.895804935675, 679.644389441661, 699.188282839044, 673.17209476501, 708.381158983682, 652.726057502973, 687.061873800191, 647.148558499618, 657.521152019811, 694.335812609057, 650.184658533377, 673.697170763668, 656.012829651342, 675.857080288535, 685.458284035692, 643.954018064492, 680.114519829397, 648.87077743969, 651.4668034685, 674.099646485205, 649.753505980344, 661.379114427532, 671.549721065607, 668.699953055063, 693.939798921957, 661.533715954974, 661.326885972479, 656.737212246221, 674.352949478797, 679.546980127823, 698.57578734627, 659.821816381819, 667.971534145043, 646.858345173728, 655.140749761718, 658.104684942638, 680.606556705513, 661.280506324195, 693.003789286838, 692.480476145627, 642.864671553639, 652.821601032169, 697.123573862173, 677.290037785139, 683.923993090795, 682.65627784012, 655.405706296678, 654.689865436763, 688.722807642186, 708.947975646892, 663.678313079427, 669.08632779094, 668.483089105304, 655.581255115443, 663.869195065988, 652.632523425253, 664.062060374854, 659.261339079442, 673.666346563907, 660.290281034116, 695.557937968228, 678.785362640132, 668.348918456558, 679.662917589864, 667.605583424686, 705.954952678757, 664.683701446076, 620.752046696923, 672.772219174544, 682.307448023603, 677.577190521454, 659.063123637336, 702.076324234133, 670.499946423377, 657.724784257601, 684.039716887868, 675.116803532803, 673.243091130576, 676.594138836156, 641.365608555009, 671.908407554711, 659.860684295027, 671.875894677041, 656.470418744307, 691.667950454503, 691.26429607738, 675.53788051342, 695.146024239722, 689.093034835403, 687.357498200477, 670.188740528939, 675.613059087375, 663.779192875177, 690.92798153408, 688.314132041689, 693.448307716828, 702.125906185104, 704.286200108158, 686.847781414194, 687.282273071211, 678.189793437416, 679.209707700552, 689.417741542801, 651.048473609777, 670.84306504078, 685.160744452391, 663.845142796993, 679.188954034018, 677.018927935452, 665.052960406244, 673.045822983186, 675.029307700403, 687.479820837189, 674.429065150595, 675.974107444971, 676.629929375032, 699.609488738285, 682.746837261384, 669.267451231524, 699.125338896508, 686.892441608556, 622.116748753478, 629.91549445009, 666.4949274823, 663.087339012013, 653.403391347521, 668.913838753334, 667.827145042598, 681.186393666306, 692.635543612389, 664.601988852874, 671.207445530834, 653.653010470193, 654.59158857924, 660.029274392355, 693.016833152468, 679.910350742148, 673.302548197427, 675.770829928551, 636.367080994782, 661.255300377953, 679.880995118941, 696.997861146271, 648.525327737455, 658.330894472585, 665.835375954744, 673.050363878898, 664.007384065834, 691.807418156895, 657.382339052395, 688.923174128084, 669.342425564638, 660.121569807626, 691.778910583175, 662.713404668081, 704.713329700187, 649.779250005248, 670.361966173289, 684.8077971577, 669.44493661627, 693.056912603669, 696.528955939996, 652.971547926884, 672.077518076394, 651.554912178474, 687.483350949753, 696.65900290315, 693.436122298826, 691.983536634576, 682.50825215816, 670.955895809708, 645.407775731906, 674.865910327097, 677.905691958272, 655.957244940263, 684.552859472101, 690.333407438239, 673.588281089976, 680.750567475431, 667.329036780945, 661.016896685964, 666.925294984054, 678.049948885789, 676.497175286204, 673.236001102619, 697.742079853916, 684.711308792144, 689.688877920747, 692.269344902605, 672.874388194958, 669.595115664303, 661.511202544656, 684.713855175136, 661.606138365036, 638.265356551496, 704.254398225283, 685.149246359498, 689.080147308786, 659.724914118389, 698.667740351316, 677.043602547259, 672.929469207232, 682.363567205456, 644.680630710465, 640.850571846784, 707.325877842684, 668.211809671719, 656.147069993765, 674.881949854779, 680.934741149076, 712.08463139415, 645.137694760534, 650.337095762278, 693.532803546888, 697.718044956747, 678.390896478845, 708.534752427366, 678.090038644122, 674.424976170356, 656.121500498748, 670.596785500902, 643.630832498673, 668.750860433377, 688.457106278756, 675.013459374874, 663.757749840552, 667.531996229559, 677.845898663342, 658.361840762775, 654.214522695616, 648.65739939586, 665.102367494667, 691.640268851566, 646.000217913718, 679.980305915706, 655.074498348437, 680.832528367825, 679.889365006547, 664.117658217769, 694.652038199687, 689.6651045176, 660.362002447236, 683.27183752152, 681.381091138861, 697.360288514741, 665.691751305791, 649.970606364676, 698.249404290708, 647.876536113352, 682.798841586716, 682.398510598735, 623.784373373529, 658.863966876051, 703.776505641196, 704.685874554708, 674.755033459442, 670.020646391795, 673.705378816781, 658.856175456306, 632.89960079431, 657.570243511773, 694.29849218636, 655.517439956561, 647.744235087219, 696.088967910479, 669.531918960429, 651.856639304101, 645.789620209311, 681.422968270101, 671.935548731495, 661.590335227811, 677.561772313148, 647.550535060742, 672.596235211006, 682.156894224047, 667.54822881393, 683.81901327689, 650.577824117021, 667.329247157287, 665.870940911393, 646.011141045649, 692.262758818824, 671.935758886845, 643.136130799893, 655.602493568855, 689.546007318773, 656.993242555837, 641.408693856326, 667.144726187782, 686.047819932781, 700.96257344455, 660.997655989935, 672.492621091326, 680.310012542613, 671.880780977257, 661.390678003733, 650.717635884312, 684.155214088947, 664.788524197872, 681.040466735027, 698.11095652562, 667.934700864051, 675.248650239166, 640.265724045854, 668.181009593383, 671.226316284091, 704.719726578872, 686.282059079076, 668.131589611608, 648.070614900341, 662.604068363587, 670.717810678159, 649.727204696402, 667.350613849615, 685.612385605125, 665.842169316732, 662.507341583119, 677.371825641248, 663.395110708858, 657.904997951696, 702.74654381498, 656.676902874923, 669.569760990789, 667.928138117455, 673.32462580569, 680.150339027776, 685.786703003685, 664.102429025871, 677.700548208795, 640.222968550775, 656.935615426288, 672.678301944881, 685.326074280931, 679.049267452252, 684.656490797928, 689.299086960238, 681.743143267105, 652.599274801514, 672.726073483431, 647.349362653591, 650.626141850283, 701.8782534964, 690.504941637566, 666.192936838335, 669.906501667214, 670.19785984219, 665.807701965228, 653.073092735922, 684.718660178234, 644.712201961747, 694.436674410461, 634.838805139574, 629.103518150496, 665.625889703673, 649.12879202659, 686.552209125159, 663.803272511193, 706.536896884987, 685.623833345929, 646.368044592729, 641.225882589621, 654.304664324592, 640.976157060227, 692.082046569013, 668.808459490326, 655.918254872374, 632.162052123598, 675.767132778768, 720.475290707844, 687.533750711215, 656.508983292705, 659.972668405975, 675.84924396103, 689.828224421528, 675.913204223912, 690.826950905835, 670.584315909627, 687.354366004484, 653.051760475711, 668.193050529278, 671.182191846685, 694.301709838825, 673.391164602941, 679.95591118185, 688.390943440696, 690.931976939371, 647.640795614996, 643.490015714985, 660.389210888157, 647.553601053332, 682.230523999953, 681.020514381964, 644.363042807372, 683.02428306386, 700.09378199082, 655.991336276121, 680.51720931932, 676.64652090315, 698.727309505037, 678.499128020284, 685.605079016574, 688.377385351347, 674.929444331882, 669.407453655189, 671.644403542351, 692.554558939786, 668.659115927464, 676.396967113771, 644.127552510214, 655.028493721765, 661.90612109323, 673.063934154571, 649.06509670973, 626.845977966108, 679.325733955615, 681.180697960177, 659.953151662421, 667.714871618822, 681.742888686053, 682.315435656556, 664.182468889418, 642.268272430556, 688.402752184172, 662.771877996805, 687.249545888388, 684.948838637302, 654.840560590995, 643.155568585621, 670.278328923371, 673.998239477688, 678.862914311973, 674.515545891063, 674.63324306517, 655.628158994369, 683.640920564713, 656.670511087626, 664.620255999521, 687.906852132347, 684.810103743528, 669.057382572863, 653.781728326009, 661.543935463599, 667.315710170519, 688.886219107622, 665.174210208888, 655.507674457634, 690.747300536433, 664.195121080557, 705.60603632281, 681.557045778014, 697.247690935798, 648.828981414858, 703.595680372638, 676.003772813495, 631.657470232165, 668.880984709711, 668.843278969547, 683.602289406387, 698.964810486008, 698.066245538711, 687.330622036758, 676.327389738652, 648.819507036878, 668.330328661011, 663.593475161946, 655.993796776685, 680.7613150989, 660.161493113382, 644.66861372705, 648.833780261305, 640.646343778773, 691.877010424654, 680.752860842262, 651.415500664723, 683.876958057126, 670.460701524472, 653.252614511413, 688.595354394558, 665.681807230694, 679.891363097295, 679.312057763844, 704.833501405456, 671.118722609998, 675.80067689439, 647.614540599273, 683.630030925944, 657.061529026567, 672.201495220632, 701.87171988921, 691.887952182652, 709.783500493717, 705.244672698467, 667.358880397698, 686.691719378641, 649.486385675719, 678.866084618771, 694.656052157328, 649.53356795298, 690.0806802316, 692.268882923806, 674.801644990097, 672.043001510327, 690.809056924086, 669.147010071749, 657.790938094058, 648.070139566957, 683.06336816438, 671.14272099973, 678.742910203225, 660.003032856487, 662.79056887592, 651.844648860671, 683.885273353416, 653.161399971066, 665.97099438864, 654.598181066531, 682.477950157837, 645.99067264681, 680.907458473143, 673.857513645848, 661.6282311448, 668.526171779765, 680.803011340444, 686.509130346169, 680.339358465862, 664.042256175739, 667.344645573859, 655.408390912103, 706.538971676752, 700.133329573686, 673.901559562805, 655.339849204467, 681.54001681539, 671.67433091287, 692.44891111083, 673.283144851938, 656.292202113003, 673.658704231475, 675.64911446917, 687.91868962249, 665.397690759677, 665.724537880256, 701.016472942576, 681.900141391754, 678.071491107889, 675.261292499006, 660.476477345962, 664.976299028291, 681.501963953333, 701.809862610834, 663.343278186933, 701.07732710748, 672.2382763965, 679.341175914935, 652.607782683411, 682.791758735844, 659.782574042767, 711.146541583354, 684.530475701794, 679.78072559181, 698.507042511074, 685.458773554757, 660.847207044645, 669.561349115432, 661.938915713048, 667.131795449597, 683.647871921897, 685.376792074066, 676.714326254389, 650.009786661459, 647.660041804633, 691.595070701052, 682.366902038961, 643.6910463037, 663.567946003399, 655.906682679035, 653.677741891579, 661.671317559638, 694.439674018976, 676.348357344171, 665.00160003741, 661.065367330843, 677.699177750015, 693.778480335364, 661.318422537326, 678.901704689559, 657.466731266304, 676.519642860423, 668.827234979575, 654.744339989774, 659.497946552125, 666.270870222232, 654.39991992508, 665.300505593172, 686.825877009197, 661.679274781966, 660.035997296399, 709.398774667672, 654.900034267182, 675.537076303483, 637.538342139391, 703.000850794024, 666.100992964902, 660.801718233547, 636.950546540666, 652.343932664908, 666.781508434559, 663.470580611036, 689.604317051494, 646.890791931204, 687.906200083397, 642.714669738536, 689.601434933543, 640.15664747607, 657.199118385469, 676.448454727648, 667.870673549036, 657.201475774801, 683.076048669668, 718.602956763657, 684.877164931379, 663.455265407008, 656.06754065851, 684.978933227923, 662.887962412874, 669.78667361484, 687.825601907933, 677.796630782838, 651.162719834736, 663.218530558091, 676.294792016541, 652.988912352155, 707.950831951027, 652.630440468264, 677.813607759917, 682.371392349571, 664.786756459295, 636.183205629257, 678.323020555686, 649.670196722945, 681.860551009998, 659.804219608554, 671.463814714194, 666.821820524785, 652.239687755635, 676.073806742899, 656.517625279302, 695.787706350936, 641.85530228857, 672.564681971703, 677.037155942543, 664.369539393037, 651.664410871261, 673.935559213719, 677.829109150114, 682.986957100993, 705.451317844223, 659.509526732436, 698.07490866358, 656.697548189939, 670.419283747573, 704.626659057404, 673.539592324312, 678.215975815275, 674.637505406856, 655.886282288584, 649.71129562339, 668.313044206563, 660.487250364818, 695.009803684416, 699.026332672281, 665.875050015249, 660.625404255035, 659.822471515786, 680.577828027345, 637.874037268783, 669.364163542803, 645.986592195895, 691.63316469817, 655.866567561779, 666.89063441689, 672.797671398951, 662.530679576134, 689.724552106188, 633.721127990544, 669.560794321218, 676.449524285734, 677.472140708225, 673.906358212484, 656.328854374266, 666.580275886985, 660.642068953886, 723.492768098198, 647.472493587375, 652.802274289903, 684.838082727083, 680.871359963104, 695.18987059782, 658.998284618931, 696.9887258599, 678.743371271994, 671.593655302951, 673.347792553459, 684.137288126651, 663.371090283092, 686.944545459577, 660.344767064789, 675.005835128466, 677.23032383747, 668.85982845042, 683.509059720312, 670.865789413075, 682.660443880216, 640.774487073301, 670.715104597665, 660.084960243193, 659.429237758584, 641.903009811765, 692.444479343051, 661.179713947321, 664.374738377231, 669.694905173062, 678.246015528507, 700.989508331298, 676.432619121411, 668.790974506583, 664.753718460785, 673.565518294531, 673.60237207427, 658.275665281425, 653.998085066757, 691.282691031866, 665.832204524982, 669.946211855694, 660.42550520577, 685.926827481209, 684.108221196235, 708.638734667241, 697.629738912375, 664.666358820691, 653.442458423402, 661.284839746182, 667.119822316761, 669.569727051529, 674.05801420867, 699.372651725754, 625.812648717607, 670.428694450086, 669.980321540478, 665.535259378782, 642.859422246093, 667.708894501431, 660.112557658831, 686.054491749373, 660.835215553516, 683.317196510928, 677.771438012265, 649.245483622298, 649.846194768295, 668.664027464013, 670.801581032722, 673.786703359115, 663.437258581846, 680.330722920188, 668.57043324565, 671.482621550682, 675.942387073349, 655.693878291334, 675.430431966411, 672.234153059803, 671.629633742141, 689.33214024374, 660.748058295917, 655.83765480194, 639.499566459567, 660.930622861867, 682.28141677694, 687.17145439328, 644.91424011829, 688.672615734112, 669.064703955153, 670.380520920389, 675.541320839871, 659.775212920246, 684.977859384629, 671.874716072889, 666.364950725248, 660.527819922758, 674.491842492451, 647.893822555334, 690.662766882014, 692.373514811332, 663.873167277708, 664.581808277723, 670.710529692903, 655.293869539286, 682.730180137772, 692.358764435413, 650.042184700249, 646.942707939888, 653.8668062492, 658.813308643666, 668.775723517961, 653.364852879041, 651.294085817008, 656.546125944845, 677.176035574207, 687.101936740797, 678.503859848091, 676.29321790982, 666.877708222448, 680.65079769547, 635.835735195122, 670.183473246621, 655.954362831018, 685.369592738692, 659.056190997827, 695.140662068633, 681.18664937738, 677.476966096126, 678.650697575402, 676.467734344527, 675.713336855531, 677.094300987663, 654.456683593856, 656.817901362591, 674.879509768937, 669.268566764232, 687.192781764919, 678.643886693677, 668.488051094869, 668.498743834793, 655.612133484365, 667.188559153736, 679.587516981824, 670.556312683594, 713.130729423824, 658.801270153153, 682.146212152432, 678.756588677303, 643.23407678773, 666.762551110609, 688.69800278235, 660.487227159329, 668.773257556019, 695.030050860962, 689.477404006311, 684.734449186042, 684.6537459513, 671.581441625128, 644.254987773814, 644.206481189565, 682.837258356409, 685.804184228632, 692.362060715402, 647.878846604672, 662.585989567621, 655.601593307659, 671.935784366078, 685.439478811183, 680.277950040481, 666.739045636498, 691.853846955754, 628.685512325174, 650.300091197229, 659.766624210919, 662.606032248674, 674.755449883789, 664.587881247188, 680.220531808929, 682.613195833846, 667.434659146947, 629.416142142475, 660.664374612507, 642.907177361779, 678.757597775671, 667.897199710242, 689.017040716688, 685.252984224667, 659.23700322274, 658.639149934462, 656.925331637858, 657.239795612245, 691.525975145547, 667.594261276915, 681.646300988366, 664.504229365472, 680.195275838052, 695.195789042976, 686.311479368539, 668.192942262924, 650.391819738809, 671.37262496501, 690.67182149368, 679.809422922419, 668.993759778717, 672.500121639123, 679.458444512294, 691.041791540326, 665.085775251674, 649.904261974986, 658.080611641225, 672.266600327796, 649.073087574607, 682.135971075637, 650.629632426493, 671.536645139772, 680.442151474575, 639.987302132262, 640.25697199139, 659.067885776275, 693.319855098034, 675.524188771077, 661.888495293648, 679.000317126189, 691.41118262164, 665.827306233695, 652.206489767023, 649.871899884414, 698.765466976997, 673.303805832935, 657.485140951311, 640.849147445038, 653.906505649062, 662.655518850622, 641.261653034951, 690.05969061212, 653.272949366348, 650.261382835318, 636.734810753968, 643.82399756603, 696.502057014158, 677.088632625317, 646.832125342553, 675.696416101356, 635.764199001466, 654.940321153437, 709.623845803067, 668.554962512062, 670.587103549096, 650.527698669472, 697.684152816144, 696.464475260727, 652.559599561357, 709.420533834507, 682.295933451282, 659.38522317922, 660.080147420627, 685.095615303246, 672.846576167023, 676.359389282707, 621.230185655917, 637.780327989211, 679.503405404876, 669.425945530877, 654.884358723768, 664.7843132238, 679.707525107139, 662.183868394435, 675.088869946471, 653.985408327255, 679.176439340837, 695.879939108061, 699.70846391333, 672.404431681907, 674.109108657933, 674.145281858221, 657.38735408792, 698.457798548719, 712.517838017223, 663.098877182758, 686.111077541623, 688.631984512722, 681.029315619855, 673.905379669132, 676.046065219381, 668.515590233327, 703.030400402124, 668.544785360697, 665.261810149492, 683.93658478313, 681.567535621068, 686.032339495414, 687.869333932565, 684.830162636725, 653.254439430535, 642.454251149512, 686.85739272268, 676.001385343341, 654.438750778849, 688.414595755577, 673.809878136916, 676.731187261149, 661.207268596994, 670.477964650269, 646.102789512316, 669.540438565695, 649.181319808907, 691.734963589868, 661.091604078243, 686.196253199332, 655.07353320938, 692.503679142103, 644.802095062333, 700.873941307518, 643.38632722804, 687.575585999184, 652.659907930134, 691.564654740177, 673.040273509889, 693.824190980482, 672.997912810545, 666.873313463078, 657.865805380906, 692.38193762105, 648.877939749209, 681.727369345462, 705.429125573393, 677.411904295638, 663.120227703477, 657.654882252636, 662.29635609714, 676.814006462128, 670.712303764565, 655.701178655468, 682.049504040067, 686.951434705628, 685.0904390047, 659.571855369892, 624.12384133499, 674.323990506011, 684.006120589227, 673.212207643595, 665.272488524062, 641.982678014362, 695.42542246425, 692.462118191826, 669.594016059217, 662.989714615656, 660.814771141825, 683.222289222701, 642.663906094074, 651.436352273341, 645.535863913431, 686.667464533995, 715.94280855102, 663.007374324611, 689.990129233781, 646.088498557625, 668.310025449399, 662.594433637978, 677.784996092116, 643.49311353028, 677.955343600454, 694.390143022128, 665.438415174781, 636.286906557785, 662.981058156997, 670.093874426888, 672.267534334119, 682.073878273386, 683.37574363953, 684.07831142981, 678.221953661611, 651.404760347882, 688.870929483721, 668.131085437233, 687.812594781273, 669.342656481984, 690.760364581085, 682.373778845946, 643.690986800886, 680.64803531817, 663.059111569577, 681.124765173224, 669.013773611581, 705.455059762923, 652.721985004094, 665.931100525985, 636.729406042474, 665.904940594835, 670.123139163867, 664.894098502852, 645.634835130734, 693.312534086561, 678.066444914939, 745.786823933199, 669.748334670712, 700.201769635007, 671.96671005678, 657.928795561449, 646.653324597223, 661.703121618349, 681.519598811084, 679.723174574723, 685.172500891847, 653.341335258707, 665.896790212008, 645.582678689758, 617.089617472559, 670.479275456837, 678.143060721588, 699.572974651345, 680.184958487359, 679.750006824875, 680.369109493941, 684.163975536239, 662.063497834439, 652.921658166897, 660.777477893866, 658.193692746989, 660.567251442447, 652.486815786247, 682.37536504492, 671.248770986282, 685.469274868717, 660.571512700885, 664.283503979756, 661.476264888443, 670.619800230559, 662.053380390896, 702.908042072436, 670.003977159781, 665.599968012446, 659.193497314423, 704.940242159423, 681.990590795983, 652.034617721425, 644.022954692229, 697.800564527235, 683.257442090338, 653.3736346271, 687.923548061847, 671.687114000943, 642.188973028788, 682.363346015774, 657.757275418123, 676.887569960878, 665.682859532608, 656.105102028944, 676.04906680805, 650.943087912667, 665.232812015038, 695.316983418267, 653.547053082658, 664.821432625447, 673.884466244575, 685.144920644151, 647.593468108532, 690.948724946138, 653.860972494982, 661.704761508634, 674.525690984753, 675.509991367473, 646.887141124744, 688.618657008461, 662.350727646822, 664.201347308848, 694.182776753052, 655.817664360918, 680.119575036252, 668.662588169569, 664.198721178928, 680.967519929888, 643.460827881471, 648.703711987782, 681.980617772837, 651.069819459296, 681.738273111755, 650.680102115287, 675.765489119647, 691.828131257351, 682.182958789693, 674.152183111051, 683.543638879692, 668.733674743946, 670.103825117853, 678.8602976061, 682.254489101847, 637.080554071222, 675.88313772141, 665.545321588566, 646.751803530556, 666.686980149257, 669.245288653043, 703.655755266393, 679.881021795797, 709.486330290668, 677.789088363071, 653.779852421563, 653.697336182816, 688.667914103111, 649.745104774567, 678.594264752251, 691.671813318423, 674.020264883144, 663.076660202919, 651.514461510398, 677.183785486621, 673.508274597388, 647.499528568993, 670.000688231263, 680.640646529374, 672.048128901124, 701.295307525161, 680.024223300673, 680.435058616255, 663.178097918181, 683.577266857927, 672.047217229715, 653.581770542612, 693.00526196825, 709.941816196636, 656.215802493512, 673.848435062787, 644.601007748094, 659.692263369691, 636.294697626653, 653.513038760687, 654.626555297605, 675.553328132681, 661.311962912394, 696.166582739307, 663.744419566984, 677.299704447957, 680.5232175058, 640.953367202351, 668.61887168232, 628.92964380335, 676.115689565322, 682.700918029488, 683.101213487874, 645.777198329581, 683.085144942924, 673.369883536978, 701.790634952783, 629.051384572054, 688.974381188511, 637.858276756692, 686.209276325187, 660.781151533088, 653.053595858452, 676.06962042469, 671.700005958334, 674.499370057513, 670.494234395285, 676.653319457037, 627.600734112823, 651.19999244854, 670.078132740116, 670.726594887862, 677.061254888416, 650.605525695302, 674.147802726249, 673.080825250254, 655.523816484838, 691.970570555044, 656.315172834615, 676.729789137602, 697.482816748094, 666.491730814201, 687.096491038658, 658.097825982233, 705.186039160336, 659.100542220665, 677.235409646748, 656.245663144219, 681.270420217016, 712.770902388403, 679.360641827636, 704.221705902124, 651.011234789817, 660.864083980626, 656.996823792303, 687.382209037387, 662.668343921694, 658.139802564772, 645.819447530498, 663.862651407716, 691.676909519657, 654.868224925914, 668.090012232202, 637.46427303215, 676.602574101485, 658.440022013918, 672.345130790408, 653.361788896481, 637.87113954675, 688.887826662835, 664.420064405264, 688.717294273357, 679.79249445669, 689.99833597237, 648.82485783947, 694.581057208429, 692.581294038714, 665.350760725021, 682.715620156366, 670.89931085549, 671.649370866517, 673.425697076461, 663.101794364481, 669.920223543341, 685.840673797924, 670.817380207901, 696.227073923016, 668.799282217209, 705.847159819418, 646.409620355066, 679.656553004068, 664.867049638032, 696.965739975152, 673.546987780368, 672.377968288136, 660.453733619761, 644.99821181128, 674.343798826633, 667.676002959986, 671.701801196624, 685.669337032525, 638.935848324874, 713.125172143622, 667.833105459843, 654.964303476439, 672.811462015029, 689.665778827605, 668.96415101744, 706.24760309684, 700.130632088595, 647.501499760253, 660.131858217869, 701.607554367584, 716.296470410621, 693.741808569829, 680.558543684364, 662.571613388588, 664.692182721371, 695.310451346873, 673.941218873728, 651.370986543283, 686.277796512719, 649.695102127781, 676.610616588298, 660.286727390009, 671.653628409044, 640.563677332024, 659.215397703113, 669.975699160941, 665.76944303657, 689.825532651917, 693.832098583549, 672.094744178702, 680.936276236906, 682.604692608477, 663.494677873902, 679.143572872519, 703.788115610459, 646.313362280333, 653.328530012489, 676.701587515267, 663.099558707824, 685.941556933443, 668.307856377084, 700.770033093847, 682.032255626531, 685.679297243597, 665.585096160259, 685.504849350222, 683.935667422101, 685.047633428257, 644.640699090581, 692.282558845595, 664.266688490081, 691.486605836017, 672.906417732873, 670.213205447756, 666.955336057429, 676.027020126121, 677.258756725974, 698.254594681286, 686.969643191213, 667.618367185873, 662.228375527449, 670.532037384841, 684.908237802312, 695.206998250323, 676.156778967852, 655.916650340308, 671.755748802141, 664.810745532708, 680.713693278845, 684.33298575245, 654.64847983849, 665.629641534616, 655.976275674055, 663.219450201647, 659.557045498732, 680.156030412666, 680.591567017964, 703.063094065537, 671.252425216502, 654.620829184869, 643.897730746687, 640.796451147876, 643.370749859053, 687.404412179969, 652.572814899768, 697.341756578907, 691.615705064218, 675.832053769695, 671.478134587517, 682.449013032804, 702.974141413678, 649.040534744468, 661.629436696411, 670.843828109761, 699.135822839482, 652.82797142599, 686.577350078377, 706.34455530475, 653.071995065943, 659.058793323338, 662.342773990529, 663.716001265007, 673.90631767893, 691.067771435187, 674.163026815145, 692.303741933675, 680.990099171434, 658.526281652892, 700.333335765107, 684.417734159267, 658.854706614856, 662.554526985971, 711.594131170105, 667.221260985784, 630.859841379188, 672.430213545268, 680.744472754314, 691.482094484219, 641.998264576961, 632.560604956139, 680.449270391679, 668.175574655321, 679.781209456981, 664.66707353991, 684.16315855629, 668.766783308337, 674.468055673878, 664.336164267968, 699.439314371785, 652.580331593986, 686.481134306136, 674.702394827017, 665.260198386071, 688.635181409441, 681.998913511916, 672.234327520354, 668.331203849659, 640.827670801103, 715.324220107482, 691.1298798138, 660.010944273463, 659.275947309243, 659.080455704846, 674.632548554052, 663.046390371656, 673.824500076244, 658.566044044286, 656.631230655708, 671.097735693473, 638.082039133505, 668.902969607205, 666.42426372267, 678.988853161303, 644.671820469826, 631.164621096551, 664.353144437023, 656.529667605398, 671.398925016667, 698.688203573786, 667.04367946673, 682.522932074169, 662.101523636919, 664.448824960809, 642.514531467441, 678.941750610842, 686.028655087127, 682.727397947782, 656.916910710781, 680.714407589817, 719.69191890808, 646.488099690092, 679.642510426104, 689.42256937815, 692.996034979276, 686.775942540628, 660.024936736796, 671.000405875001, 632.346006671743, 669.488487215697, 680.842276043388, 696.6846221044, 668.109960470866, 685.658638304079, 694.456942376998, 688.088225674842, 674.460412574486, 666.263019349496, 663.381002434307, 689.893830258702, 686.513178823431, 657.274612622224, 692.861384221341, 675.391332967139, 690.790942940196, 666.572991744547, 657.890344774426, 687.759980996077, 684.335206073935, 670.846240461569, 705.738251689542, 665.7908725198, 680.560659731707, 672.289910216595, 664.451271113672, 669.925309294353, 675.289122549444, 656.831931518567, 681.252052943747, 663.327750090663, 698.989814956755, 683.211861175417, 676.504117642919, 664.92082838731, 657.712878566651, 675.118517568251, 685.66857003474, 683.116116262795, 699.042161214032, 676.218619839165, 693.457066008583, 690.88942947066, 647.72266043754, 678.048516947473, 671.742739420532, 685.289153812181, 658.645057881558, 673.588082087564, 653.675187106754, 704.279726552776, 705.95272946862, 689.17207799681, 651.070569850384, 675.285099333668, 659.424694739327, 679.635167966544, 687.439043248901, 702.783565363081, 703.608070263303, 706.921856409851, 670.27025881063, 697.985506590148, 657.806654484661, 682.704143533942, 658.408833179274, 678.281018963696, 669.212852204399, 703.591480495867, 655.484659402066, 681.187461995512, 688.8126135972, 663.656526683766, 671.186378064511, 699.673028619237, 671.877689261913, 663.436651338531, 667.937052240783, 657.506898564353, 669.601913911747, 686.085991401177, 679.652202391564, 679.99305598446, 675.542542428249, 663.305394272576, 676.624792603995, 623.147636909256, 664.949505054845, 665.652332009783, 671.187885377642, 678.365762982958, 663.982913506302, 659.342317154254, 666.763531516383, 682.231497095783, 671.795435087313, 663.500755772226, 666.546339937122, 668.637515287956, 691.764355574686, 679.740649551259, 663.637394543484, 652.224820763282, 639.88156114148, 672.861999060254, 672.417431692011, 693.620855406083, 656.396865861079, 650.858229572611, 678.509743662363, 696.573841186697, 664.955595070167, 698.191789146771, 664.121840911431, 663.366630903046, 686.183641547049, 673.543626381185, 691.328085154273, 665.684399564067, 680.555121872879, 691.268812359217, 659.994171797369, 706.630271756032, 667.488638899126, 688.841126846162, 649.63543510346, 665.573021270182, 662.835388080516, 689.12401399926, 688.906996787883, 669.394303720654, 690.428474164806, 668.829747009722, 684.394098814012, 658.855149977512, 662.428898287498, 664.62391962844, 629.582500032282, 677.76824084562, 640.24788625582, 663.484150523574, 681.039558149921, 664.10947881722, 650.530054417807, 671.606292493212, 681.328895857503, 655.244919717599, 675.70038073959, 675.210834214924, 690.945830377062, 700.951271769378, 661.262015357164, 666.008633337095, 676.152364409947, 699.100545863128, 661.074720258572, 695.699684955974, 663.814477543351, 682.339917439289, 662.104227639878, 681.055055845706, 701.040103037866, 701.21525450212, 694.130671980171, 670.923688666673, 665.475844825413, 676.874045491427, 665.303988709668, 685.509307125414, 677.401947276549, 666.695200204478, 651.414531637909, 651.328055486527, 678.434764809609, 702.840096816382, 676.404627903455, 694.599248039769, 653.319951872043, 651.223124706192, 662.629100087582, 643.651305534373, 706.849630249067, 639.342204989675, 643.893395575639, 715.601329023508, 677.5475372028, 701.047535681088, 687.208594265854, 639.290981524163, 681.933506843257, 667.635999976196, 665.29643162723, 654.945455315849, 656.366818622206, 675.692728703668, 677.601192456087, 673.931008045894, 690.150835174329, 676.3807622382, 680.558294906697, 672.763131052523, 679.445703627181, 648.088583685182, 668.272373458449, 669.193772658747, 680.163121626056, 652.672825775159, 641.94269427018, 693.200942886151, 665.787379718306, 679.239847612579, 653.078154107845, 643.281034504351, 692.238893963583, 682.514845120874, 690.936246304208, 658.397190294734, 678.604789153944, 677.885000951879, 682.06561848643, 680.007882842875, 638.314631500861, 666.927829047558, 667.565378827859, 663.757420670551, 688.576312641723, 657.896756660762, 646.901538396703, 705.180013134689, 651.851053239688, 659.128676410213, 661.616710320753, 639.834526847532, 674.628160032842, 664.550551334142, 698.17724498567, 657.601744889174, 668.606598867467, 650.50388416282, 689.243396286668, 714.118058961756, 682.804098872522, 671.903858089001, 694.133282455507, 715.580685738205, 675.657929922943, 664.838545763173, 656.362304971733, 675.818672620684, 676.825812036053, 684.693683591617, 672.539454426611, 695.149442760903, 647.973545385268, 677.561385548436, 673.484049889901, 674.455747713162, 679.220561320594, 687.075343594781, 668.854963451554, 657.972864149169, 646.836783237053, 703.376637864067, 665.077119768239, 707.256456227731, 694.542040719425, 666.581628193141, 650.053554087172, 670.149021962225, 661.548990900701, 651.060953772814, 680.330610107778, 664.299836881927, 685.912049203189, 686.585346644745, 679.278602649184, 676.098393662562, 669.251395012608, 634.223912833804, 689.959527880639, 690.538447255603, 683.048349346723, 655.924032590405, 671.631305227319, 688.928465374809, 668.775134367718, 664.649603197222, 653.216258135339, 670.270083199012, 643.697019514743, 688.566259346867, 671.307209613734, 673.803246185798, 681.611304003478, 672.807578616393, 677.095578980475, 681.522962385041, 674.771058898233, 695.169037554464, 685.131530499242, 658.842701123023, 695.167975814512, 655.076445248106, 701.910500600502, 628.488303057932, 675.393907946331, 666.065903494724, 661.425491604175, 689.640458361932, 648.511752281345, 691.95347184755, 648.228525694005, 675.074935108409, 680.009935613021, 695.885036580466, 660.875536702858, 652.337939108856, 667.927018461647, 659.062232189029, 682.747539136599, 672.918276562743, 630.084357570926, 650.655101174195, 692.833752973036, 676.992386161771, 675.419234669272, 666.003905940584, 685.34194371158, 631.475219852786, 651.066537176486, 653.956890367742, 662.545019288749, 665.74156834012, 692.665345254769, 674.438954183974, 673.963710657036, 670.964154261434, 665.947246913765, 686.067943120721, 653.053805060926, 688.524972863931, 655.930574122298, 686.109439948509, 695.347348819809, 651.066077424517, 700.018194405939, 687.341282759273, 660.542386949575, 661.57234682122, 675.595394609716, 678.923248828727, 683.37572712367, 658.121327635191, 675.479437773036, 681.998644148363, 660.609252942852, 676.064047116851, 646.603155118429, 657.252037663673, 663.889045681271, 707.283723625463, 616.070065138199, 662.206186896143, 667.654349421156, 658.784551665467, 680.220517939386, 649.573540076748, 640.464780600128, 673.252163167589, 663.827196820326, 670.654564720093, 685.951705636923, 684.000182301656, 695.384988015557, 675.438260993521, 655.568099060181, 662.412695478264, 682.265598614341, 678.024233078228, 648.232090841816, 675.345938703882, 669.357020610115, 679.289965639584, 662.761167433374, 676.375564130233, 639.813025158284, 665.539749518069, 654.476377940371, 676.177414305578, 661.018961048896, 662.989268232602, 679.193797025208, 640.479777381595, 664.844995765057, 668.462646782869, 699.099193892103, 682.365240243222, 649.819066544564, 647.405032461515, 663.215898479564, 659.240438208038, 687.50807561735, 680.744365286182, 689.786860412197, 702.100665728636, 649.09606147579, 715.079477690481, 675.180653001435, 689.232705116496, 631.837895014221, 658.528110365577, 670.692765317622, 660.651957109703, 677.864779167521, 693.300343995956, 647.539590991333, 678.237918916309, 699.630536309153, 662.232098748851, 680.799676959057, 691.258851643282, 673.306301106833, 667.016249718696, 676.71156324867, 697.821199411893, 664.156774376051, 651.543932213815, 660.049669478219, 679.668539409314, 682.297259843466, 659.21469044181, 656.098224849169, 643.173432574073, 683.754937779599, 686.124081485303, 655.421642875505, 697.399158921955, 667.359170469911, 711.35015062621, 675.857963000216, 668.922754620228, 640.730290644224, 657.957204665985, 681.402193299841, 677.977008171449, 673.921206188949, 651.244136428503, 667.769029724318, 642.16111123706, 684.785505777431, 683.667796803824, 660.544199859906, 658.486229701145, 675.355714353372, 675.446445151921, 643.695274238644, 679.781317488166, 647.764965062241, 676.883215512252, 672.219141789068, 652.287975620414, 647.451582670295, 630.511423137691, 683.594027316167, 689.297030893593, 674.981169921968, 658.097332125069, 689.140025878239, 645.719938689973, 687.333331888783, 663.673530473879, 662.402819599123, 676.116722226045, 672.322142553222, 679.137597956007, 683.571678889272, 654.904559647894, 662.337890605149, 637.827621325374, 640.454203209729, 677.413573305729, 688.406160111025, 655.617347834871, 674.042633975828, 690.195466695218, 645.95831214589, 665.547227272826, 662.766622739628, 692.093797733721, 663.869956538778, 663.763152045727, 632.6615182079, 645.206247019113, 682.687104345989, 646.136323011824, 655.725902273084, 670.536095725885, 666.286299368235, 665.42413452621, 652.914022287823, 658.234513071077, 662.733203081431, 680.258190501607, 671.010148540535, 643.247385337932, 664.972220566228, 659.460763333845, 675.329780357652, 706.981353343718, 664.577395983372, 674.695352670264, 660.779761276247, 650.938683122261, 691.412485606855, 673.400176171204, 656.829398485219, 665.279423353535, 672.515897594812, 693.323826171874, 679.256318417614, 651.487966204624, 682.668342642846, 647.284830321258, 677.19118111312, 676.329911942311, 652.231183615898, 686.633093627683, 639.174582718853, 642.523402201059, 657.709784739544, 699.219278017399, 656.123672451432, 637.116902131172, 670.85318675945, 667.006522789406, 682.108983196035, 648.841779818882, 685.712516428996, 652.457888870465, 668.712638053302, 634.505704413301, 672.661869200994, 670.072582287512, 665.828796846605, 650.177873621973, 650.571344711937, 686.901416803018, 700.090882570007, 654.517489921431, 676.193003160847, 673.075369127937, 662.894121583445, 656.208313221689, 665.722380750113, 645.378492748964, 660.45146418611, 650.611780047018, 673.270295245229, 681.746685813459, 688.504226774013, 661.90927585551, 690.207089737785, 689.418185388184, 652.837330995805, 673.820342327412, 658.956912164409, 688.343701964434, 667.55452303274, 668.157645326427, 664.342753195089, 675.481075286264, 654.00297781716, 663.638425782842, 676.35878993276, 681.549104864947, 670.114677426159, 673.709309321248, 672.98276978014, 672.440126143943, 667.534615252534, 686.401801303539, 670.649099500602, 691.529121738073, 673.749087803787, 704.246641783661, 662.586336377028, 681.27383436611, 667.376154032884, 703.224380207319, 684.556477147602, 655.461830261045, 661.095720184927, 680.320215026422, 662.398963169295, 716.197754068952, 668.487364047842, 662.376166564371, 636.305762999061, 684.723738383902, 669.378192390426, 654.931817704072, 662.240562122701, 672.225603959414, 648.819971295745, 659.247676770825, 669.00748394921, 672.995902472682, 678.36280658822, 660.541001566236, 653.528582011655, 647.039761408853, 658.079836874505, 648.797551288276, 665.261876686749, 677.970549466143, 647.077852837362, 679.880149001286, 662.815670931747, 655.588859408643, 677.635602095617, 640.600388459674, 682.359366819265, 672.416460384106, 670.451342867866, 677.401209547256, 662.140031806572, 662.692376934409, 641.514024041189, 653.467464694853, 666.336016957583, 685.130151552218, 627.848357338026, 664.019993912393, 668.420531295521, 700.707753895985, 657.577432454442, 688.327113088841, 683.439416307746, 688.021037838207, 646.308859732591, 694.012835456753, 652.832214265125, 676.619963262819, 661.218549099428, 675.39262338816, 651.237819619154, 696.858712324689, 692.871807681492, 693.677451573074, 691.611222006497, 672.34154960593, 681.050807318349, 664.378463626686, 670.756825888344, 651.007569130803, 680.523111775317, 663.220118644473, 685.012909002568, 687.359947648646, 676.293517530574, 662.023103982031, 654.235225254006, 658.554337164514, 680.835282512386, 673.552792796177, 642.618530573311, 662.074975676337, 678.136996195294, 670.338229471481, 672.53075225704, 664.021079062094, 713.358150494693, 664.439805401337, 672.153861099869, 697.110535062097, 680.514877129164, 640.536772491189, 646.111751661795, 618.966372879152, 671.058293177384, 684.464480920471, 688.493269009607, 683.308070917484, 688.469046449022, 662.224655405847, 686.698051001873, 648.422464049811, 660.948501617094, 679.871748385701, 689.386568043482, 674.520494604307, 688.718003429402, 681.988939025202, 659.467754818755, 666.02906238866, 679.072758183362, 665.300380940786, 684.782361334049, 660.374653515918, 674.867169897287, 655.909609338157, 666.464697932925, 643.018386016107, 661.92688436285, 671.974785443312, 677.395594944675, 693.771072236768, 649.640044575282, 676.151000672318, 692.990514538452, 680.047523128186, 706.336257019373, 703.001310289991, 686.616166550891, 644.173341080154, 658.863380669845, 642.597448022671, 666.085960844847, 637.581344426849, 670.849298616513, 654.657055727082, 690.433193828614, 680.371442000413, 670.865620417063, 674.841284308984, 686.404708015925, 660.633204551653, 651.603867340547, 704.128038440372, 651.530092949971, 691.805000162054, 664.92045627289, 673.209064080107, 673.463458104907, 660.594252616606, 686.554754594596, 694.749149762875, 645.412928094629, 666.229536620871, 674.484332842038, 671.175592606758, 642.811072871085, 703.472801532976, 696.989881374205, 672.649954341147, 679.666149314313, 678.265722506673, 685.601313915773, 668.879499398598, 678.556859295285, 684.075778323919, 685.987539629515, 659.598862634543, 664.442659761081, 655.915767305567, 679.118139501494, 667.718149101928, 654.61097055302, 657.561629420257, 675.548865937595, 687.941823848526, 680.558363156667, 634.5244919746, 677.645386884073, 676.088404890749, 709.511523900984, 677.471581666178, 664.543009250345, 678.681381523179, 651.516547812141, 687.979922709902, 669.825998029753, 705.521981659634, 689.581615682231, 696.434028566505, 654.557548240195, 684.657467573408, 702.081053899608, 675.217788819305, 627.504144746053, 646.243385409929, 676.287425905078, 674.789417349013, 683.074153177758, 663.665151026132, 675.630417471821, 646.499147089456, 671.27850232506, 667.255805454591, 658.420437109791, 644.569599064167, 668.862086437789, 657.081872129293, 639.265108230016, 649.482028061886, 691.304579486689, 672.124611716515, 694.521162343622, 696.694318272249, 662.893934334435, 659.326613585439, 705.208783030102, 656.522709056965, 653.895877022235, 677.521700830122, 698.652650292921, 658.106440158253, 663.086305553629, 662.93746149938, 661.886141222591, 646.788447571495, 664.005872511241, 691.049974483778, 713.470008605387, 688.695021162664, 687.570460128801, 647.322832455155, 642.30643205948, 652.065082644561, 657.355065551244, 676.952387086281, 711.220686168643, 693.778740596861, 676.123442880172, 687.035541867122, 677.589634336779, 668.632138717124, 653.035589844343, 682.234724363579, 667.393863629229, 683.158891494462, 671.578087334032, 690.829262799081, 679.510437753434, 675.991982951314, 675.548399838806, 686.143435103068, 680.328438653279, 662.185070704462, 681.71448332066, 645.1422260596, 660.377044206813, 683.646101958147, 683.538250370207, 659.71610581504, 648.407872611191, 677.105160028909, 688.657448959546, 670.27461907096, 655.444988248479, 658.945163682142, 678.646143922258, 685.418554429266, 660.931270210247, 691.302518839078, 667.457687361158, 674.746912780768, 692.940351315998, 659.920576926207, 698.685730623849, 662.640832905677, 670.155146590059, 655.279065500452, 676.123644762466, 673.96319798384, 661.488134818954, 688.039472679426, 665.646254354367, 650.103527884035, 663.420033178784, 637.825635036863, 682.544482678042, 709.823754682801, 650.627295683483, 669.878293690089, 672.564032192449, 655.962504205479, 694.257908034251, 647.162717651784, 662.775681372684, 661.112101170541, 656.200777927969, 675.468711316868, 667.624979019371, 685.220599885783, 682.733448146544, 688.958875856829, 656.600998736064, 662.074887933858, 675.652524538858, 699.469002906451, 677.825628278145, 665.71300456511, 661.974370342111, 662.732534004675, 706.400262087694, 634.678715092134, 676.783945644825, 662.027701619866, 669.19299412241, 662.861203415693, 674.588771970728, 658.390890111861, 699.458233253473, 676.0921428428, 669.922521979958, 653.147628027016, 665.73743605603, 668.333235087473, 659.02314659264, 708.058771013483, 692.324644513698, 674.389940416997, 671.521147452133, 677.265092186945, 683.033978610819, 669.273405193208, 687.7845331952, 640.932692474245, 696.064985448506, 680.589386059819, 692.457693338627, 685.263927059728, 698.578694299462, 673.198611919185, 662.841208035279, 694.981580609539, 668.50341325667, 711.91251625218, 685.63660751814, 694.145474257289, 673.702930365858, 674.512836572199, 662.519205517121, 654.856254147084, 665.808368399819, 680.261979910169, 655.789242202468, 672.212955232721, 685.155081266241, 658.303738782902, 674.400163029416, 676.372270420612, 646.969083506043, 683.884912699963, 671.709326302208, 659.685253117711, 678.749232760339, 681.11308182946, 656.889730433095, 656.596368342392, 683.988657555985, 690.123968895815, 670.653734139764, 681.796346459528, 719.466326023196, 667.374784748671, 660.825692975891, 681.747649340409, 683.165338106423, 668.887856212699, 668.149697639459, 652.762194120207, 672.779448717815, 651.187994790709, 708.741052467569, 675.817503689951, 657.127056231094, 688.465305424701, 685.360716442333, 624.694411123188, 683.412155167294, 658.646604262121, 681.522558619267, 659.233920032489, 692.992317997828, 691.26686238318, 660.123289658527, 667.84606618493, 692.91897029446, 661.794191595148, 674.270559981853, 671.775343332812, 643.930057463601, 665.070034137172, 679.373424174934, 672.116317773265, 658.710939065757, 663.903639096388, 674.11900346817, 680.85364376299, 682.758357746936, 656.408830011549, 685.841373376793, 664.72990637717, 698.523915298132, 674.303064087788, 664.782987024136, 667.609599794043, 667.293422294785, 673.710366537664, 713.938167950237, 708.526441848502, 694.425559100404, 683.398468181752, 660.211465748057, 678.055908202145, 677.833847501517, 669.410154923837, 659.099485854461, 688.948367605236, 650.896254633302, 647.496944734212, 649.482946546325, 681.538133148775, 699.562426752378, 655.980046898461, 666.984043695176, 682.061656429411, 667.788934305284, 649.446483000724, 689.023270788902, 676.35224964471, 665.444413859937, 675.748189049729, 674.334418713221, 669.926841282691, 633.62773185275, 675.64398995972, 685.412802461282, 673.376959201744, 628.541641252224, 697.471016629297, 688.803267054013, 677.392320432641, 655.356294479288, 657.306481251954, 658.949809281431, 674.803007674298, 678.351332128634, 697.623373025687, 658.965990922764, 710.721649694322, 682.56031795274, 668.322250316407, 658.133952142417, 660.45415430637, 661.474418785879, 704.803262377831, 670.543924886699, 658.550137493922, 662.028792403438, 685.361021611819, 658.750260055181, 668.76989318055, 655.13762422696, 688.90062331625, 671.905961743416, 695.50422256562, 655.006269380557, 691.098620253147, 678.008384693473, 673.997093444923, 666.020185445062, 653.402346067489, 690.647358328434, 707.406116204563, 657.995605579897, 698.704005731166, 658.425916727472, 653.940890235531, 649.569105265186, 663.472745682017, 654.091521565962, 695.24029442218, 653.263209989098, 680.493521455579, 636.097030091643, 673.909813139069, 690.697709752901, 662.343966064898, 680.004955255498, 689.402630599366, 657.85240755152, 658.517551589076, 699.458205858778, 661.123362531326, 685.844345072868, 678.768862334083, 682.688268565082, 652.643035579829, 666.263638434921, 662.396547677142, 669.029675459945, 683.205676208251, 668.62928052916, 675.241237003526, 665.521746675958, 670.857864614274, 696.075536308101, 657.350662334645, 674.78398332987, 650.587721842297, 659.545945602266, 682.652955979942, 667.728317631157, 676.59612922575, 663.994424699331, 657.361794508198, 688.720386762921, 685.421726570382, 696.988029197765, 690.30308624124, 668.77909234197, 669.875114248538, 684.417063919611, 680.803195274412, 653.204780647408, 666.226428397681, 671.031077933269, 706.486921611524, 650.029990052916],[519.665518041495, 524.412363136368, 523.955292877246, 521.786606739668, 521.569727426672, 523.765093739816, 525.042620871047, 527.354985023421, 527.383072026674, 523.914813670236, 525.384195597116, 518.170633495362, 518.758990303298, 525.486372687745, 522.217825922789, 520.167010389639, 526.88012754528, 524.997051796006, 515.770841205274, 515.751840538147, 525.156313030986, 520.89238220953, 524.988860033016, 521.213659389826, 524.353383327638, 525.399781811285, 521.476446451735, 523.613640866784, 520.415186523932, 521.692244980915, 523.603324368968, 522.871370998906, 522.640652802606, 523.905096716336, 523.729306473644, 521.149353407315, 524.040708830541, 526.118816076746, 524.716758012803, 516.375550143194, 522.574683067955, 525.746069346167, 519.949079327863, 523.450899330489, 522.145262006629, 519.321943017858, 522.735437246006, 521.949011395585, 522.170205202875, 523.403641735066, 520.273784212851, 526.294085806891, 525.047012580761, 516.911819046884, 524.807559417039, 522.07261850126, 516.358852021141, 526.026129163868, 524.238575004612, 523.575529724439, 524.575805903814, 525.038312956312, 525.51562393826, 520.970988577698, 521.718173983063, 527.659544225533, 518.158080609457, 522.867855762609, 517.755386409575, 526.569074677463, 521.259383328646, 524.19420723348, 520.04591215273, 522.500195520408, 525.128049472579, 519.987104945718, 523.574554174359, 525.036498404129, 521.231588534588, 521.97345186177, 527.249893472419, 521.198286400046, 525.009645557881, 525.331932661081, 524.936367390399, 525.457604732815, 525.882003264213, 526.206272839288, 521.424753809167, 521.377337497691, 527.690157926277, 520.431513829212, 522.185596224193, 523.182203664877, 521.037296015339, 527.045703980661, 521.830469553414, 525.904471685829, 525.972460119748, 522.14298166691, 516.03121210498, 520.657725741307, 516.114820128293, 523.367094442316, 517.816475087479, 522.988073197682, 522.732184302337, 520.666114403896, 525.917825920988, 522.989390081084, 520.931883206538, 522.907095530031, 522.098059662793, 521.753729637924, 524.386987090653, 525.694578309918, 521.599989318612, 524.450161499963, 522.26486130802, 521.336805883489, 519.626170982501, 523.515263747854, 521.638754693941, 521.193836997143, 529.415612669419, 523.878760347005, 521.610968869351, 514.146994976639, 520.462433494274, 520.916133299201, 527.804932618613, 523.384383140035, 522.853444951372, 526.565162136872, 517.061643364033, 522.903642189915, 525.394011792929, 523.249360993758, 523.152888274473, 528.223423981614, 522.81437604614, 523.113857624706, 522.267369427471, 521.424676958886, 524.995642738435, 522.781307599702, 523.979348154299, 519.659124783415, 528.971198306802, 523.226404744935, 525.004595887789, 520.282636288101, 521.678119313566, 521.622657194036, 524.866181043406, 518.645483866974, 526.071084653346, 523.438401674468, 526.336361895631, 519.076580962039, 521.34749156256, 522.929971776746, 526.198915438096, 526.113788918565, 521.894552842156, 524.679779121993, 527.297081386182, 524.391693027793, 519.578311670547, 520.965200441835, 522.995279450575, 525.146969772851, 527.124560488316, 525.957278644762, 512.563019991173, 524.761298351493, 526.904287089688, 520.356490449169, 522.515803283971, 520.168009789172, 525.056767571836, 530.218826247861, 521.147832143423, 525.967824907445, 522.989639253001, 525.679157513705, 514.637692510358, 525.563784044851, 520.399585518773, 522.438334065264, 524.034829281724, 521.739821078563, 528.883904588902, 526.269286614551, 523.357972993058, 522.405772765562, 523.051459553743, 527.494965275417, 525.707038326604, 521.756970513267, 526.226199687996, 521.090417405894, 520.638496937506, 530.757518859735, 524.432052444837, 519.792708031585, 525.766954702093, 518.362657027295, 525.876614473096, 521.581457941043, 519.122259946472, 526.699389069703, 517.319482354347, 520.314916989023, 519.966971236278, 525.112744219539, 525.87036648792, 520.462040888195, 523.69216828239, 518.073601194806, 521.41949996923, 520.990986452804, 527.6935511287, 516.97476698143, 521.346945841784, 515.858353665254, 521.282192094578, 518.734580890297, 524.642925974253, 522.95663980615, 523.14734376771, 526.709077345692, 523.79910907575, 520.052667971672, 521.275217187891, 519.430394426533, 521.289819372788, 523.719347055109, 529.706575156326, 527.462032824325, 520.892881228342, 525.312138639289, 520.721158828798, 525.432276565376, 520.504478878606, 522.51968961877, 525.054112575074, 519.554843730521, 518.204800216904, 513.72697538963, 523.275350471424, 522.253523038496, 524.388211675053, 521.949259624601, 520.161228283552, 524.914819886765, 521.081490573401, 526.209669102124, 528.594439547097, 518.291205709678, 522.984101240055, 522.621674972541, 520.644279733105, 529.469062179947, 523.956279605065, 525.639527826247, 528.732212431836, 520.909219673809, 523.104201638774, 520.873573453611, 521.204200123764, 521.335565109924, 523.955271870558, 521.472258527573, 525.301255884193, 521.722707015155, 520.348333774218, 529.965351829098, 528.342084668133, 522.895871052357, 525.085057416786, 520.865145688191, 523.544205437331, 521.338478590122, 522.937629984003, 521.898806256084, 521.607073035557, 521.10385674473, 526.642845479677, 519.500431810472, 522.069266677149, 519.879277349659, 524.83255339776, 522.965891170027, 522.154709552985, 524.259476226101, 520.897358894065, 524.574997098808, 520.862678477279, 522.763847255469, 522.347159394895, 519.501285701077, 522.136293049149, 527.220689622378, 521.750785866543, 532.85157914533, 520.554588786798, 515.321675588845, 525.367781771723, 523.678805524092, 516.46191970326, 524.630526593504, 520.470243661659, 521.894804020628, 517.972332106725, 527.396910066606, 521.823570310052, 522.863878781795, 525.779050749025, 521.057111764072, 524.757369034227, 519.776135287109, 521.449556578374, 523.816935590768, 521.985931352657, 525.068778608713, 520.612390492254, 524.634724983088, 519.455883446327, 519.6506622302, 521.95958178715, 525.439459713165, 524.087646631596, 522.148490345761, 527.002680730694, 524.912774591514, 525.765871572464, 524.396513453394, 524.373194471634, 526.80262418645, 524.066775080941, 522.370029319658, 521.798771783561, 524.900514918449, 522.827457362853, 522.959308808398, 522.917019017881, 523.293423325078, 522.195521881215, 521.301508610425, 523.198100626271, 523.207714852269, 525.682843906782, 521.6521904599, 521.843672269786, 523.147535201011, 519.863547565059, 518.699097318963, 518.243941400427, 532.237331824743, 523.311940544434, 519.46261222492, 522.550346572746, 521.101957534423, 528.71162465751, 526.57967101634, 524.554767941753, 522.134536313136, 527.484106269338, 523.704901115845, 525.756824161473, 523.202155273183, 521.558751417549, 523.489925274002, 523.993829505552, 523.04497076794, 517.773747212838, 522.597731566214, 525.350788962167, 528.400662945555, 523.796475180227, 523.556228664315, 521.970520401397, 523.928468955861, 522.418051437148, 522.035120559472, 523.87932794655, 521.348172561719, 523.66576649334, 523.264270268841, 524.192482957716, 524.481326326352, 524.214165389448, 526.105115389998, 525.418853908866, 525.568880433769, 524.223170388612, 522.191526979217, 529.241441047909, 522.834608510608, 520.181806299501, 522.894939192758, 520.793445987205, 517.258552722749, 527.500519636065, 521.874615974126, 527.739423315272, 519.232765356627, 522.990637530767, 523.816065705845, 525.541612569291, 521.158013262949, 520.453828539038, 522.632374680978, 524.219034855189, 523.62890666376, 520.880406744476, 519.778618479896, 521.606760537381, 518.930131254244, 523.876581355305, 522.489402928369, 524.258369800889, 520.791956808202, 527.349002511952, 520.689089246275, 523.89211107006, 524.120991709598, 522.742036414804, 524.337875763074, 520.36380430779, 522.631707292764, 521.971151881001, 523.889066044862, 521.557661673296, 522.768585317233, 524.892226107828, 519.888330661053, 519.455229728774, 525.582931461231, 518.624418148133, 522.636015539518, 527.988062269707, 512.227181083591, 528.926266877863, 526.196355493981, 519.664634484405, 522.211015516306, 523.436246144134, 520.725092336403, 519.847579186128, 523.186091432637, 523.424718915004, 519.628619870503, 524.03432779647, 519.066168223608, 523.705245468224, 523.189408118348, 519.461522921413, 524.845042024647, 520.021365576764, 516.326264221629, 524.153642130012, 524.900428971462, 525.446988431179, 524.739342827891, 526.849308252985, 523.402919670041, 524.085925396197, 521.951418440387, 525.966716696206, 521.394545674573, 525.609243448357, 526.001145104027, 519.05118239687, 516.141039635448, 518.474913542635, 518.76873069475, 519.137372828742, 520.572331277751, 517.253723276348, 523.253723570201, 522.173181757979, 526.484781005498, 524.332371976809, 527.110401125843, 514.588847491598, 516.965405557862, 519.812393596237, 523.716081215509, 519.943437768115, 525.192105120226, 520.603603570729, 523.974043241143, 526.756269573087, 526.811044931495, 524.746548766669, 521.864977976235, 523.760367014615, 524.68836111249, 525.13726374411, 527.74352492554, 520.143890464552, 524.416803145186, 519.852386392995, 523.035401773293, 519.151866038224, 516.365052624501, 525.363220747189, 521.853884203177, 524.839554762977, 518.989545094652, 526.480782110901, 518.880954728031, 521.411671392386, 524.386930575235, 525.141032985055, 523.136880604519, 527.78502438079, 521.664657203696, 519.645048959862, 524.63225550112, 524.562040164379, 521.03222060033, 519.316891717065, 520.035815730622, 526.170261178091, 523.852962432102, 521.664246902316, 516.801208399211, 525.941625975734, 521.927029554266, 520.878014785454, 527.222702306215, 520.803032206078, 526.947031130867, 522.088563830613, 524.924801494392, 522.158996146573, 520.184630668545, 520.244991934348, 523.518263468112, 525.159184915027, 525.144811762616, 521.395602499467, 518.774763315654, 520.896775303491, 514.83528321028, 519.029653440175, 522.440110093629, 528.966864722875, 526.727128847849, 525.960519560138, 528.337838912847, 526.002769888554, 526.683187637665, 525.813713430725, 521.33370166623, 524.178825547689, 527.004504701997, 517.887502618432, 525.913658416577, 521.187599614287, 520.648679649467, 521.366714676467, 522.732340360494, 524.657626144202, 520.21946001781, 529.862756970179, 522.328791306737, 523.021037752901, 524.157136363594, 517.374245593804, 524.18945813795, 521.937102162154, 523.414800906693, 522.849771484322, 526.318830936386, 523.149789773641, 524.224372950003, 524.48626836778, 524.670137145403, 519.876752805704, 523.233773690934, 522.992985448225, 524.062973946575, 525.435246467238, 523.889064134455, 523.668602839835, 521.958322140994, 520.679335827627, 526.626915454888, 524.401845414009, 527.342030105727, 521.465200481735, 521.545023981308, 523.965799788365, 524.518147473917, 526.577362883566, 523.49338499633, 524.967521850252, 524.011643741666, 515.184438773525, 521.485212558723, 522.429890268545, 518.806616165754, 522.308203718195, 530.888718731419, 527.258245948193, 522.624877175247, 525.018012882425, 522.997825066377, 519.611215020042, 519.74633815815, 523.86532775916, 519.161748886313, 523.114359882975, 526.642537118769, 526.802041022536, 525.807336591522, 515.367904013279, 523.212967410373, 524.568511817973, 522.079184061702, 524.39682313225, 525.745034267296, 521.449881529498, 520.805382307927, 520.599107239441, 518.713410501318, 517.888006481082, 520.01836883488, 526.256360431853, 523.873389139399, 521.574289243633, 521.303370264147, 523.862637385652, 519.175382723974, 524.001094725109, 521.69391777217, 523.602220448273, 522.034005049707, 518.970042772245, 526.174622006261, 523.297669386238, 528.104258528242, 516.254818235817, 522.856003679098, 523.542749998631, 525.113233499239, 521.641932835397, 523.725574089803, 522.015117207161, 520.588100656473, 522.31199919929, 519.401221255825, 525.275441233785, 523.788577537015, 524.653709833222, 526.729726015849, 518.192540434343, 523.894034261449, 521.842134464061, 524.249625626616, 516.604273589587, 522.418162893099, 523.907502741152, 528.518747690749, 520.906608000026, 523.287901318427, 527.926106092419, 514.837372353153, 523.879786513185, 529.282952502982, 527.020496451447, 526.031791441882, 527.939876127812, 523.149334633448, 523.444205437693, 522.178016061141, 521.461749604664, 524.52315303281, 528.480518449234, 518.814507737061, 515.717218936751, 521.762922186861, 527.465186980707, 522.208572241475, 521.856506012052, 522.439552287204, 519.516383501722, 520.166950254469, 525.547849106739, 526.195471822389, 524.842406830565, 523.590229842482, 526.541550108411, 524.207335246816, 527.248011072949, 521.951215495259, 521.870832971881, 526.035795482872, 525.314077120678, 526.082791186933, 523.726122178054, 526.299627405834, 522.290396686241, 519.379302680597, 525.381604561309, 522.810571794679, 523.691927535617, 526.082155344391, 521.452084295345, 518.364373995517, 526.242189535678, 519.44465156652, 528.742998074289, 525.719280692537, 516.254291911692, 519.713586552565, 523.608206750916, 515.615109822186, 523.098612798136, 527.108839850488, 521.398129287951, 520.338258765001, 524.207029358475, 521.338491575159, 523.55355816692, 528.804230039586, 523.347524543491, 520.606653843815, 527.520425842462, 520.041429510336, 521.018993389283, 524.861644871888, 520.240189866943, 523.214012996974, 522.219022108152, 527.701180002475, 526.278820497133, 518.021727811749, 520.124812108065, 525.331198625728, 524.572667760388, 522.169188581531, 523.690954029957, 529.286253323259, 520.466603164469, 520.972440723242, 518.835154838475, 521.349084731369, 519.609174992984, 522.21816192915, 522.206948146024, 517.674465760941, 524.858707043183, 516.928548892455, 525.041852710256, 523.866960318749, 523.701818022083, 526.021097257682, 519.829850755406, 521.592647286966, 516.923851355566, 521.988022948258, 525.961225996624, 521.081528052184, 521.830957988853, 523.823862761606, 521.283253563543, 524.441112541658, 523.240014343057, 522.694075605409, 524.712372727417, 519.187429189413, 523.515843371951, 522.407556717103, 517.347176923983, 523.879315075476, 525.209169688351, 522.061519777041, 521.988666576564, 525.30013174759, 524.12761380041, 518.662902556284, 525.993747531266, 522.73810638254, 515.542483159067, 525.595432223679, 520.666536583492, 521.033392832975, 522.41264727701, 523.183309872525, 525.382951400685, 523.859728219791, 522.092238568776, 525.04434114251, 515.729388682933, 520.142666169081, 522.847842831216, 522.329319202174, 522.333928924404, 526.572309465161, 524.99739753505, 519.562797707115, 523.628187749434, 530.465365166138, 521.077341013248, 520.507381070122, 521.047846092023, 525.689514425917, 523.570214072917, 521.778161981635, 520.504484231053, 523.05252101632, 516.968810918066, 522.999919887482, 522.302607896513, 525.152209487542, 520.20073116242, 521.162768190813, 520.518284273818, 522.488057426659, 516.969654831975, 523.153231919875, 520.357018985909, 521.043533498498, 519.477799405854, 519.953555931985, 523.028799786459, 522.303347227571, 525.27567146086, 522.679722134787, 524.699350487197, 522.563972470962, 526.397429685989, 522.196098121979, 526.416903016141, 521.289341262999, 520.723452831909, 524.705572296025, 524.83691448911, 523.689461624992, 525.046152177319, 523.388004859738, 524.778820453944, 521.589247219765, 523.020558850075, 527.873244860276, 523.074219793859, 519.180080461398, 523.616236858454, 519.846570396166, 521.370261187568, 524.016764345014, 524.832348745199, 520.351427960901, 520.733416176236, 523.35269349517, 529.312415131742, 524.406913535795, 525.643832237685, 524.539825810187, 527.581387391037, 523.633166786552, 524.656635092072, 519.498368281051, 527.440207454084, 526.290613186691, 526.180032469469, 525.976985585579, 518.932211012979, 520.345268738961, 523.620378690134, 519.759298364561, 524.952750395246, 523.409396392277, 532.378251253566, 527.461443353774, 523.405238254988, 523.619161807367, 526.427355443573, 523.93060102995, 527.792644610318, 525.155653198916, 522.985513735374, 526.069419713483, 518.736778282968, 521.746135737318, 524.959410466258, 523.583325298765, 521.814188222821, 526.864452165589, 525.191145628277, 517.98293100957, 524.99682201403, 523.085626858512, 524.960398121835, 521.348378558235, 524.347899588715, 522.237030351798, 520.193705406425, 525.591635327421, 517.965939859824, 526.101750043674, 526.374225941469, 524.928271327797, 517.029488416297, 521.80666249245, 522.265330895471, 517.092646645956, 523.809355720057, 520.723202257821, 527.92810402741, 523.833678845327, 524.276943291301, 525.184555746191, 525.663907187821, 522.511199248837, 526.630536684183, 521.717176184541, 518.569762416922, 523.172517871027, 518.500851509448, 519.903689176567, 519.628574242253, 523.173713913414, 520.81851233401, 519.808139182701, 517.85892455637, 520.311071628003, 516.800851083764, 519.459638784314, 522.472950709876, 521.580466386395, 525.272667599285, 522.458788434439, 525.769143538098, 518.512236863884, 515.880945955365, 522.380247221482, 524.588197305578, 520.781322439725, 521.605569364453, 521.694482203517, 524.552250878185, 522.83646152652, 519.998276680576, 522.336250503406, 523.2212035867, 521.407102453846, 521.696298099269, 525.379536809669, 522.381575671244, 526.071074111333, 525.020331751302, 517.240241209621, 523.604629445653, 517.423744720893, 520.832997880947, 523.351028743168, 521.121732908092, 529.246938259931, 524.909688847029, 519.836237598849, 522.353768405747, 521.868730344666, 518.780967628867, 524.857207798111, 520.888445507228, 521.885631194697, 524.09818318059, 521.488764040383, 518.71954397535, 526.479036034898, 524.843837163501, 523.694581779536, 527.177783744869, 523.289632354301, 523.132396457932, 525.374293066041, 527.746430559975, 518.274234247008, 516.589322109403, 521.953251992642, 518.181813852511, 527.52361727636, 524.355416341715, 524.678127448377, 520.194266370738, 524.492036051701, 522.695097536477, 521.536489154827, 517.813196385832, 525.298079070491, 521.749497794562, 522.990819695651, 521.669340087403, 523.865238165145, 524.868044725509, 522.793757249813, 524.85737729031, 524.033373780612, 529.336844525849, 528.478310563545, 521.433844148379, 525.534840846802, 523.529851867725, 525.795651602281, 518.797755091574, 522.943181441037, 527.275706621865, 525.196847712598, 523.063307861915, 520.700460534953, 523.074689133902, 523.968388298392, 519.828851045827, 523.948150716643, 522.662917634641, 517.480864224861, 527.879112704547, 522.119217567753, 521.656892129303, 526.393028366621, 522.963449802854, 525.867253789133, 522.274256139444, 521.175458508206, 522.596819324043, 517.905094750597, 523.120613987803, 529.019002599621, 524.21459938242, 518.881220165023, 521.999806320471, 524.002796221535, 529.318305497367, 525.597431274598, 526.340448603433, 518.013416346311, 523.483889046181, 519.545584608444, 526.281331698984, 523.669806475065, 518.91502466189, 519.656836479775, 526.214560135244, 520.870348080138, 524.643177724324, 520.132173812903, 520.110572419711, 522.825401408798, 524.213904292925, 521.312165065147, 524.213901348119, 523.149408602819, 521.160570329476, 523.970739526672, 525.680239615575, 526.517792457917, 522.693502560718, 522.996856700632, 525.402264444316, 523.544194513316, 519.636912897259, 521.20996369947, 521.666923804947, 521.585408811789, 522.756917564769, 524.715456160188, 524.121006787423, 522.05882467077, 526.428387136186, 523.59749187307, 525.826734676238, 523.692634389325, 519.444840821613, 519.758784437698, 521.988401826061, 520.060673034534, 526.512073796763, 519.537552451136, 521.36546186368, 518.889401195711, 523.439885472844, 528.251424917092, 520.512061408912, 522.356437398683, 521.674932052494, 523.756129607312, 520.857694761472, 524.717444429264, 524.05339893133, 527.849249586607, 516.993557626536, 528.185584521513, 521.000166809417, 519.332650528657, 526.172944959992, 517.610464906737, 524.14110381984, 523.271799724125, 514.226189639664, 524.809643601473, 529.755875569084, 525.824316927335, 523.482987909119, 527.09769381397, 524.425404963951, 516.980936327927, 524.846598398923, 527.133070776634, 524.201779475405, 518.564519781628, 521.62710262545, 515.173506977135, 526.524386543502, 521.576816510452, 520.502116391939, 525.03666575131, 527.346277183269, 521.540213267385, 525.539740642411, 522.516061195712, 518.228153718719, 529.383919475432, 526.803988940847, 518.791125779795, 523.57460934231, 522.395829199618, 514.619799875541, 525.934200857426, 527.879166192373, 524.566859289258, 521.783783753451, 523.436473149274, 517.867734505235, 520.186270917049, 522.889643296813, 527.073201159007, 525.736144592651, 528.652034540619, 523.050945241336, 523.785363094488, 520.692700063512, 515.256444798233, 524.163517220067, 522.747781540953, 522.655987454897, 525.111466770123, 521.033441484817, 521.811691651126, 527.729010428005, 522.404775579742, 518.831309480994, 523.402292793156, 521.421001664319, 523.916408557813, 523.497702005198, 519.853604066681, 524.790496010671, 524.049396105385, 521.23897884562, 521.645609542033, 522.784464604586, 522.585212566326, 524.078857794948, 524.742140847858, 519.911145855991, 521.980690759334, 521.893356942323, 522.470858282932, 524.889524912439, 525.965833769985, 523.223484804883, 525.621556451748, 529.462474862589, 526.758137548281, 523.280455722818, 525.055588233606, 518.871797331155, 524.279789862537, 525.61100830851, 523.33603403215, 523.910378347855, 523.006730939898, 522.433826848856, 527.157141631057, 522.927874693169, 521.588602756922, 525.008815338937, 526.348271001236, 527.314054233697, 526.407359301769, 517.713507442305, 526.093900386336, 527.02882758383, 519.60697666873, 525.245372839718, 519.497583765099, 520.052834349418, 520.298478263769, 526.275003097734, 524.558760164126, 522.269954114517, 522.477724465881, 522.325612646335, 519.442633729168, 522.837279622915, 520.800367595575, 521.092458323276, 520.599043291026, 520.557110488517, 521.05222493437, 526.221521288787, 524.410053087753, 519.601330275789, 522.253520894531, 521.078379971995, 520.482034220192, 522.601952708528, 527.000034376049, 523.181793994818, 521.941182279456, 525.942858988608, 522.477640317089, 518.844950984313, 523.820670091178, 520.259206227789, 520.031979099872, 525.013854926489, 520.157607574013, 524.50572390833, 521.855784504336, 521.353423192437, 526.012178433045, 523.928122770883, 522.791252253519, 521.706524246251, 524.393359418999, 519.818999938085, 526.769676906449, 526.685362356542, 520.716232490445, 521.418466192966, 526.543178605959, 523.736123381372, 523.357826904891, 527.350965922096, 523.39884910235, 523.486927200843, 517.103831842025, 523.015519115532, 523.682502469132, 520.339744673131, 523.703635637168, 526.591651097384, 520.573138786368, 522.339072646098, 526.477778129057, 524.142762014737, 522.599042756557, 521.360383319353, 524.214195587754, 518.998251398681, 528.63186875976, 526.050517530812, 518.153849421265, 520.223452627773, 523.279729197771, 519.280697546582, 520.976618951865, 520.742227054729, 523.692704177836, 520.896060100484, 525.284158296784, 522.802231080061, 525.601620390492, 525.681659443097, 519.528372422513, 521.74943434248, 520.158681114185, 525.758753196875, 523.831039591544, 519.896986361985, 524.241932174843, 523.518744336187, 521.350727349099, 525.012869006692, 525.719839357165, 521.870726442594, 522.08054848469, 521.187881625223, 518.61164058193, 515.845023883361, 522.314101871964, 520.837470633413, 523.251058592138, 525.38959765472, 521.184259104862, 524.748903844031, 523.266359757069, 523.155744743335, 523.251094276409, 526.757809931487, 522.382139106273, 523.410002840554, 525.294130057755, 526.019202589302, 523.104151054934, 525.622216368269, 521.541244140419, 525.581534180904, 521.294576550171, 524.760388790515, 520.81089014591, 520.76760857597, 523.277118987489, 528.164941386227, 523.420283494068, 517.358716395567, 527.987319914281, 526.077090139894, 520.776086457987, 522.068763973889, 524.618916885379, 525.567445225705, 525.304472845052, 525.171034536379, 525.698591170286, 526.189402158285, 529.757042845563, 526.635591210959, 526.228855583476, 523.794366693713, 521.978812571454, 518.417481820637, 524.107436341895, 522.201224586026, 524.688110628627, 518.649072361936, 524.851864531435, 522.37792558353, 524.797413456359, 524.303344025772, 525.23897369167, 528.307752058307, 524.895857160577, 524.564692561479, 523.309411153639, 521.724798062699, 528.997038917672, 521.455996815798, 519.581949284429, 523.098608297717, 525.879221746519, 519.231380837064, 525.759643948214, 525.783479020019, 522.333212530938, 521.021683585383, 529.677856823991, 518.091788804231, 522.860239835151, 523.122636945174, 524.344557490865, 522.69170927113, 523.469644289091, 530.729227435908, 520.356172647453, 521.322422653403, 524.54467174503, 529.562569811956, 526.462955158307, 522.876560476833, 525.267066411702, 525.105890141306, 521.472039093184, 520.549823992307, 525.455373608859, 521.808199652231, 524.553143416177, 517.972483089033, 526.796148255777, 520.13643336352, 522.744767475074, 519.539802432837, 520.119974251854, 522.17877012241, 522.461456562163, 523.893371646954, 520.794394697915, 521.25383808336, 521.968158127654, 518.055193973315, 522.707742164198, 520.684663976121, 524.361151884425, 524.072394491589, 519.444428454307, 524.776124578166, 521.39625545457, 520.788364698077, 519.207775011529, 522.689865698803, 518.503805871071, 524.381012890862, 516.037493020755, 523.580173991636, 528.382069324858, 521.85321238197, 520.560158304913, 525.177149831789, 518.935415398955, 525.390246797375, 524.56159743301, 526.913519709675, 522.705535239058, 525.248839766734, 521.081891585812, 515.581871295642, 518.065737266011, 516.680913170176, 516.075474142328, 525.180876361113, 521.206068246961, 523.264987976131, 519.252470752708, 523.925273470808, 523.051161388298, 523.307055447692, 525.342187309952, 528.319381602853, 522.969062767771, 522.521556440391, 525.805151766295, 519.218884869361, 528.515056587621, 526.748380681844, 518.317745194925, 517.650455171289, 522.602536515715, 529.508277995407, 527.108895095724, 517.747448086524, 523.463601739508, 526.181897751066, 521.374024797206, 518.019726502581, 520.596772345876, 526.54306294472, 522.586036790252, 527.323311080415, 518.827078111137, 522.518493836561, 524.339661080462, 521.648921276166, 518.110933109897, 524.122967941499, 523.506114749646, 525.564684464227, 523.808618525243, 526.107298817096, 519.075929583867, 520.893490399252, 524.499710876314, 524.887242753399, 518.613598148667, 524.448562673346, 522.83400074907, 519.269055127013, 521.618336653897, 521.124151644161, 521.864679155732, 525.131466045668, 520.482690133904, 527.8060706257, 518.329924939389, 524.638979584224, 519.017082430792, 521.023500486803, 521.963052711908, 522.647009948458, 521.068004980727, 530.616648552003, 522.205950777273, 517.975773459539, 516.879309573433, 525.655808165534, 521.651460082071, 522.118455546529, 523.91423313986, 521.646889171323, 522.296660487013, 519.765355530838, 526.100811326974, 524.07709420428, 524.524712890147, 525.121838110006, 526.941671342135, 527.330444822675, 515.368731199154, 528.302353414619, 522.119668517101, 522.783125848646, 524.542187413929, 520.702737548546, 519.700360642564, 522.008923467526, 522.787687429376, 529.164335508203, 522.97963022273, 522.999120237415, 525.101125650052, 521.880219260338, 522.044941742125, 524.996702020477, 525.992385022487, 522.607196184016, 526.659183772611, 521.191242347542, 524.50245254431, 523.412573016887, 525.296156601778, 526.248886785709, 529.97250577216, 522.277130426628, 522.706714534473, 519.957992098055, 523.686106593573, 524.539548629361, 526.666664076914, 523.733812666007, 524.844632774053, 520.387733159278, 527.062853531817, 520.540339806291, 519.719730643409, 524.988645143684, 521.837163272969, 524.858766565102, 522.550396187817, 521.587794724816, 522.008133005313, 523.72699910372, 519.624472872866, 523.338405933301, 521.212576460692, 520.28172444435, 522.616762247752, 528.214556698418, 525.813301058063, 519.719759470278, 519.508066579585, 522.993060653379, 523.295761112233, 520.239450284699, 521.842080155916, 526.290369571715, 521.751173455918, 521.307865358477, 524.750003580731, 519.662420063758, 523.130250087735, 515.372452487369, 516.54084656481, 531.143065211689, 517.703855086694, 524.558124967734, 525.172857011252, 523.139513709503, 517.804526887154, 523.350316847966, 522.160006505558, 523.572875268995, 523.889218013037, 522.070334567951, 525.081311842486, 526.741272378256, 523.014506316803, 521.480850885651, 525.325470593208, 525.307421761221, 521.418235698528, 525.112861778568, 525.330239901707, 527.995146551395, 523.419163184457, 524.66735333834, 518.831077972148, 525.498777653866, 525.336424805053, 519.778793081233, 526.099346976847, 521.480268765609, 524.046528327135, 520.598093302361, 522.608161551148, 521.635976107839, 522.070009282494, 520.58463454297, 525.960486697022, 524.668441878191, 523.936143390865, 523.047395762503, 521.347078530688, 524.436808995392, 529.154795042701, 521.109785505063, 521.478663043347, 525.082883729663, 531.008772455105, 521.580413838177, 519.644485235736, 529.754514108989, 518.412812877497, 525.872316192836, 524.828227834373, 519.41716030556, 527.977694348997, 519.575773719817, 521.173464376749, 524.957765015932, 523.451289713893, 524.464494024027, 521.279437611275, 517.456148058253, 525.460200462759, 530.400211630759, 522.853493546454, 524.150103566292, 519.772420267131, 525.331442303614, 522.606850122194, 523.944759061339, 518.293852653552, 519.726674814116, 522.734996820746, 517.403821557444, 523.436938436733, 523.265094713239, 520.872811475046, 521.489102469978, 523.262851280558, 523.968274115434, 527.17779965307, 518.039897418157, 522.41100757471, 516.378169584881, 526.647695476932, 522.962596410993, 524.000385442389, 523.774292774119, 525.140124590566, 520.691605408773, 520.645894928435, 522.416701568353, 527.836842591441, 526.528903398233, 520.242297058961, 522.363196034381, 522.496263602297, 528.865710941165, 524.179987708755, 524.907704843762, 519.437200375463, 517.575446449925, 523.872564534917, 524.130251128747, 523.679691838041, 522.994601126199, 524.240507469222, 520.486993063467, 523.016451228541, 522.923492439601, 524.03452810394, 517.981983384447, 525.729449085114, 518.824717497066, 521.644889943851, 521.133641720571, 518.265909590342, 520.514538598763, 519.296487192269, 521.791753770425, 521.476209700851, 522.129406229275, 518.176217240379, 516.782250317813, 523.347152065704, 522.979566012712, 518.636492523673, 525.053937692605, 525.187994097912, 519.542596723842, 527.566243007644, 524.100225888843, 526.199144036328, 522.842667862479, 525.077003383767, 523.263022909658, 516.627902152865, 521.66754036287, 524.81186872317, 524.569212102151, 521.809038051176, 522.368903257626, 527.472062110113, 523.407249399493, 521.672571489571, 524.404767369645, 523.203124974206, 524.273900770145, 526.547236787433, 522.424965651323, 517.294042350969, 524.554205124752, 524.159877337364, 522.451745726334, 526.196407179703, 521.760814295024, 525.499302131832, 519.441177850472, 517.836101565494, 524.282458825237, 522.400012457898, 522.38865027628, 517.916048320279, 522.17127243322, 519.83009604951, 526.563482350447, 523.347001897351, 522.171067452779, 523.337867459642, 521.886791656287, 523.212683086571, 524.288372125851, 528.248130642928, 527.215921858818, 521.599183761317, 527.072640167818, 519.900271624489, 522.483239593399, 521.179667681254, 522.503252106543, 524.872525486347, 524.165960186635, 521.089677832797, 519.171715777719, 521.669930038435, 519.592981664579, 525.834013872445, 521.436805742746, 520.282249174198, 519.72961907917, 521.601875635607, 523.254458441653, 522.153630677765, 520.106512202587, 522.666547837928, 527.34316770112, 524.650139468004, 522.019038424656, 519.815399612634, 518.696934501962, 519.516230574004, 525.235851094892, 524.024454164357, 522.392251601752, 525.197204696039, 521.164127442863, 525.536130509623, 524.524387330754, 526.127251446333, 522.876679397666, 523.540935745408, 524.018429977981, 521.294291550342, 524.47227878457, 524.413589295368, 528.055104920991, 522.428741109407, 523.693100034584, 519.992417577859, 524.065218196544, 525.100160500803, 525.455144077159, 521.985052860859, 527.49195580092, 522.549198949961, 517.615228484261, 521.598475592678, 524.019523483945, 524.531730403525, 523.928179465474, 523.277397143218, 521.755627941961, 524.141416578882, 524.040114407284, 516.382960116712, 521.687584120161, 527.817789569072, 526.318730346717, 525.560755576229, 525.592320483211, 526.534257042473, 522.542013856748, 521.427106338215, 523.122515409211, 522.004645925758, 519.3695890774, 523.461422453375, 523.523551466675, 521.228269401697, 524.761927924348, 528.170286914064, 519.777937310462, 517.896451107902, 522.795632515344, 521.844608255282, 524.026807983366, 523.850254613728, 519.922776422929, 523.629445182756, 522.225707017032, 523.185759120921, 524.396304415427, 522.28204400518, 526.878287606112, 524.719420613975, 521.051388881554, 519.353086511958, 520.375385943982, 526.906256592681, 522.323464511865, 522.924283463759, 526.12804349872, 525.793578416235, 522.35559968763, 523.13479267669, 521.132482732174, 525.635712402142, 517.885469545688, 522.914233130173, 523.347449397768, 521.76164498672, 524.897690045981, 530.663385072279, 528.080500917412, 520.658024192159, 516.804804051822, 524.08034959451, 523.925343807089, 524.435842104851, 522.63048535691, 518.001336508583, 524.287845158004, 520.508068907603, 526.789804663589, 519.140330037946, 527.933818088538, 532.450458436825, 521.217215329507, 521.934227309481, 518.5256859242, 527.114085391531, 522.664245491352, 524.137422369184, 520.613798811967, 521.488564015886, 528.936284167286, 513.613141220635, 520.558706376987, 521.242610985224, 525.306559805652, 521.476273322498, 523.501517582637, 524.719464237861, 519.14638914162, 519.604337549799, 522.51208758012, 525.433995470742, 518.533687177122, 521.981340596881, 523.359101083465, 521.853797085411, 524.624567666247, 522.611181460113, 519.742411556674, 525.497520498412, 520.642680225207, 526.117913132404, 522.382022368827, 527.610766781337, 523.343941287685, 518.402705329693, 522.409685424037, 522.162895670555, 520.523153970977, 522.314473981024, 522.932312794707, 519.303624433864, 526.322910208562, 520.939241091282, 518.277595356843, 523.986673527172, 522.647813231916, 525.199474267458, 519.703046680718, 520.011844198643, 520.793810758693, 518.412924697215, 521.464798257097, 522.599566414073, 524.909181010787, 524.855687364833, 527.733510562879, 524.552173284612, 524.772858113859, 524.587567045778, 524.387527619892, 518.742946582734, 523.557759793448, 521.272135745278, 526.985091444493, 520.096979164493, 520.812393321511, 527.891832728245, 517.300173665279, 520.734896416869, 527.815825038599, 520.480449327614, 522.548277396126, 525.565627777514, 524.026494383176, 525.034094292986, 521.217253114803, 524.027029205699, 518.632818550557, 519.432774900055, 523.602819361849, 527.606886992881, 523.153932076535, 523.476989117602, 520.954901507043, 522.278742997216, 522.929185084816, 521.424968782656, 523.923858708561, 524.464110149249, 530.332217598957, 522.599337914571, 525.362923023176, 529.894837384502, 527.070636056884, 520.553683297657, 521.8585676145, 516.066863929459, 522.361596883287, 522.152672528231, 524.349394216918, 521.089929758079, 523.085714383492, 521.148111710129, 517.491470568431, 523.326341186142, 521.381006418245, 526.441387613105, 524.133764436672, 521.049604850649, 524.429960747964, 523.718786803766, 519.910414579481, 524.76803111757, 524.302051743174, 520.767713422819, 528.370552659225, 526.828592536913, 514.519648206997, 520.577035352808, 520.064483389757, 525.189870262975, 521.014573772124, 521.133982517608, 524.895416420251, 526.435345363067, 521.727971283803, 520.140555677563, 526.042197090321, 520.278753297712, 519.891210813685, 528.32903592388, 523.68676691636, 525.610021404204, 518.904606448621, 520.53304319343, 524.864248827698, 524.092988651497, 519.244958535688, 526.784268493205, 524.828604401518, 528.437826490771, 524.443542598898, 523.161937957828, 519.230033834281, 527.65366740718, 522.580330949019, 525.785048504421, 520.717934620855, 529.216073262035, 520.459907483915, 527.080511005388, 521.909180108074, 520.010184361695, 527.979192387148, 520.945202517869, 524.459607542506, 523.85321991404, 523.614019226693, 528.913011474353, 524.854373085705, 516.083955348351, 524.323278720502, 524.167860345762, 524.25556555345, 520.288658846969, 526.218555723959, 519.755461453718, 527.331343849688, 521.002470672367, 523.777448394027, 523.834085353672, 524.576828154205, 521.663786898505, 525.438757455117, 526.091507101087, 522.633628159083, 527.09766441824, 524.68201672355, 527.268925229122, 518.185236929575, 532.249015928906, 524.221698044502, 522.909306766693, 525.986602182688, 523.41761120924, 521.654133068216, 521.640764858355, 516.677603256956, 524.244671879898, 521.448538977785, 527.324205480542, 519.326289157261, 521.949165176596, 524.754050714629, 527.772501994139, 519.696625500197, 527.179230133069, 521.55026150383, 519.911429233002, 523.024483653523, 518.648417996513, 521.074749312587, 523.964107595491, 518.381139894387, 527.623149259805, 520.55493852458, 522.69890896428, 527.992838720151, 521.755429987147, 520.854560735093, 523.541978324549, 521.885160048346, 522.042712770419, 528.897889554889, 519.591007061887, 522.038296412986, 522.841477215345, 524.058158594084, 525.980771592501, 525.494253471394, 530.732828476997, 521.206671686797, 522.324119447066, 523.028205976406, 525.40641977365, 520.990337285318, 517.309267656717, 520.376726407754, 529.873314287206, 522.856515836014, 525.832652173712, 519.609920331744, 524.482590977572, 522.233700074658, 521.798922981926, 521.204480308102, 520.784903117579, 524.668826454312, 524.101859085036, 530.463294435114, 520.614821464488, 521.139494394554, 523.712787469193, 521.316577360285, 513.601665893554, 520.262267219968, 523.750023177644, 526.375140281956, 523.436436892008, 521.38500890615, 522.731692075944, 523.201652280915, 523.377480997077, 517.151467872681, 518.847708600121, 520.674148635327, 526.749289208254, 527.707381279688, 523.306794777589, 518.858573365196, 527.287101867253, 529.911796230217, 518.000692821206, 523.387050403585, 525.145417094486, 516.0837613192, 518.73594725603, 522.64069173893, 521.748187311176, 525.268000949894, 522.545730720881, 520.977465169033, 523.993068933765, 522.397663105617, 524.328631948418, 522.20150012519, 518.354378611281, 524.75684240916, 519.953042032909, 525.88347013452, 526.342968909121, 525.914920268853, 526.054535026294, 520.806374184538, 524.401039328099, 520.233427972865, 517.860707976595, 521.624863487981, 521.234986060467, 520.684990053265, 521.008562352933, 519.456989268477, 520.31103218237, 523.00119377, 526.573079337267, 523.144616258264, 521.423226182598, 519.814719832419, 518.892006472073, 523.260987550477, 515.495646101058, 518.757923861148, 520.555335908601, 517.442074829802, 522.253492946535, 527.572506556884, 525.486105389311, 522.513613679988, 522.835535884965, 518.594459466099, 521.338249516169, 521.289923250033, 517.204304012505, 523.625903982773, 525.359697123687, 523.00282696759, 522.519171301802, 521.888130326797, 523.369362372897, 525.022104588691, 523.315036742194, 520.993524642947, 517.32122615638, 526.314811458706, 520.613198764648, 523.859071858512, 526.793034338796, 523.576191559342, 520.424441112353, 525.651576856339, 518.579470424595, 520.168556108736, 519.088772553626, 524.242363705862, 523.925579921036, 522.456724996699, 522.402892934424, 522.205470366788, 521.821326966322, 523.680181548958, 525.032532212489, 520.158313380348, 521.966672181983, 519.228205327254, 523.377065846669, 521.584779415458, 525.07028221525, 521.329857198254, 521.73999279036, 527.774263995198, 525.106422379788, 524.985720687393, 524.816802471606, 521.154697040123, 518.775562108895, 521.484108230245, 525.623449989484, 524.241087976906, 522.11688970214, 523.270431494687, 525.626252185277, 519.904771060319, 522.104418095933, 527.553693814958, 522.552462289412, 520.649513519852, 520.287286891163, 522.25835494892, 522.74816939481, 525.220895994818, 521.781357768302, 526.627960872014, 522.528045506069, 522.44365385639, 523.285331990357, 526.919290859653, 523.904125313063, 525.832818410082, 520.720222275815, 517.802022621712, 520.660048468421, 520.088547657321, 525.028428896142, 520.809459831846, 522.975107310288, 521.586562442554, 524.769009709192, 519.04299317842, 522.230060955967, 523.502295045672, 521.269789453191, 525.125834058482, 525.250556000853, 527.686613591882, 514.444170814345, 529.239112826901, 516.835856527105, 522.07338770347, 531.142433786636, 522.164806774288, 516.648157487985, 531.819332239255, 517.637936210224, 523.024224693054, 521.926485717346, 526.083699702235, 519.14025366843, 522.915804844972, 520.974495005338, 526.290453980591, 523.760884579587, 526.976439880298, 521.684838020684, 518.95366844103, 521.062970379548, 522.599980934418, 528.331787223979, 519.108431949531, 517.826129522726, 523.461649563838, 523.18594110693, 524.124893040219, 524.37307806267, 523.016449981603, 520.295886752884, 519.841360394546, 521.136406124304, 520.319996403427, 523.054746574752, 521.985084331344, 522.073411834779, 524.208155282766, 523.605185181467, 524.473538604879, 520.355767977301, 522.645375316073, 521.442701856217, 529.997111339723, 520.119325916583, 525.964510937518, 524.168135872082, 521.395585384639, 520.98606230548, 521.070012128004, 522.664382839253, 516.67357757091, 522.307004104174, 522.687511592512, 525.259288487851, 522.816486871537, 525.687925837401, 522.227725830814, 522.511946596284, 520.393217918168, 523.84780404069, 524.400402545532, 523.618745364643, 523.848262099988, 521.621980999407, 526.536562788801, 527.252415169536, 520.836479610878, 523.857629844426, 522.48820744697, 519.510071836415, 525.431288144295, 526.038341671467, 522.860616483769, 521.172551690714, 521.528391621149, 523.753570957147, 522.824998566723, 525.338885228204, 517.346160790848, 525.875386878038, 528.292068429965, 521.530547978492, 517.168383046322, 517.952939093655, 523.61340516575, 520.764197736942, 526.996756245989, 527.495773666847, 525.185904443517, 523.918741838754, 523.439975983148, 523.062173616601, 526.716643941569, 521.754360560554, 523.789738491456, 526.407403981798, 525.091878474024, 518.716363220702, 524.539293671755, 521.540148917855, 524.458168392406, 524.13390776794, 525.809778687833, 521.712105000296, 524.827598282297, 525.038268384353, 523.149167530652, 521.756471807422, 523.341030911557, 525.895278064051, 518.688492631238, 531.13719335136, 514.590802944345, 520.766443960085, 523.520124308368, 516.682484991187, 522.192075928443, 525.939198754068, 519.261760400064, 516.218200830343, 532.553813750308, 526.415990189389, 521.451442234513, 527.156978495497, 524.21883733253, 527.543817101444, 518.058169000753, 521.084552000047, 525.32909309795, 521.899028370454, 523.503354064432, 524.538804098945, 523.424851412846, 523.606329280755, 519.390506188298, 527.680541712305, 524.230908812786, 524.146308354136, 521.309127696602, 527.713182244167, 523.834618423853, 526.924323802316, 522.309729316972, 529.247585813293, 514.857482074777, 524.055310385863, 527.311919784779, 522.464409673896, 524.821583070427, 527.005117621498, 522.840795822853, 521.990577576113, 520.977003328804, 524.582400255291, 524.181049881784, 521.913961112914, 527.67463753584, 519.923208196999, 527.6504710219, 523.453325733912, 520.585890229785, 523.398182943851, 521.372172832456, 521.132381895156, 523.239713543371, 517.610376949813, 526.375537038289, 524.341983011131, 512.499936219999, 525.179001561749, 524.709537121164, 521.897612597272, 519.714957281982, 528.817761773563, 522.465252668267, 521.403156698868, 523.864990485905, 517.707440695842, 524.38273286437, 521.624069318163, 519.792002066783, 525.203516520831, 524.787789399011, 522.212588908999, 523.975007386064, 521.652080346451, 521.772312974883, 524.290126871572, 522.340259981243, 522.817359828063, 520.470078331793, 520.001272344867, 522.091171982213, 521.10172437118, 522.278654735501, 523.00999683154, 521.567050354375, 520.716012077187, 525.060607906644, 518.783425676566, 521.34518086365, 523.68548366889, 522.89523354762, 520.914577678158, 520.331655756061, 523.701197730251, 518.646802387443, 522.446225874129, 523.323729442358, 521.344602612283, 531.788735709603, 524.756726684479, 525.139359127576, 520.025151920537, 525.954633247141, 525.490070662246, 524.100908139343, 526.315641756729, 527.060253460895, 520.70727811735, 518.100506516071, 523.630720193613, 519.229487174683, 523.55835192689, 525.685292937661, 517.561324498568, 521.461209078082, 521.545489670349, 524.123749902459, 522.579730311289, 521.417468537823, 522.840338231292, 520.578457658972, 519.365442376743, 519.944969800755, 520.081147319207, 519.408111394134, 523.236003135519, 525.213535933899, 520.863971783075, 526.796856674837, 518.042667748094, 522.828664525131, 523.88107183138, 525.397830257763, 522.86925017575, 521.556320627789, 525.410020187553, 521.683562069167, 523.076882076993, 518.826154329295, 519.786056189846, 517.323665728994, 524.929732686399, 524.652740654207, 527.896936321111, 523.598400057258, 525.171975217253, 521.136254849375, 525.105156918207, 520.107185143142, 519.648815654699, 519.185365118937, 522.137102499947, 522.988620777928, 523.338091908778, 517.594898879799, 525.060816598251, 522.696680284694, 523.778671436961, 525.179861076568, 522.004529188211, 523.880055549096, 518.767421104051, 524.783368039004, 516.197340087845, 524.699318890639, 519.781926559554, 522.980670219101, 524.9529685397, 525.35330089279, 523.577604904303, 525.284956728697, 519.654024382405, 524.794533359801, 519.132563469063, 520.916787261497, 521.994602641024, 516.424146953514, 524.346109565465, 523.460721587472, 523.984865488316, 523.391654237589, 520.852766475642, 518.883880345096, 520.918465160635, 526.757321221875, 527.717444055418, 525.037755275508, 519.377214664035, 523.467488406658, 522.061739105662, 522.759286208632, 518.703820373843, 531.141410388956, 522.212025686914, 526.868860608128, 520.111302249345, 519.51190026294, 523.487017978447, 516.819192060311, 527.904333836163, 525.895095801364, 523.489625726037, 524.230267784651, 518.671914756553, 524.757261643575, 523.57428325334, 524.436261572881, 523.664220793816, 523.402080589059, 519.561097208282, 522.439189189441, 520.353245691336, 526.077250760236, 522.48689737043, 521.591890563373, 518.345383327834, 518.880139629371, 531.699475782854, 519.335907220699, 520.621112149781, 528.60357791305, 528.335982514841, 519.949717649073, 518.078349683462, 524.981061957168, 524.51438029139, 523.802849054972, 521.264472604922, 522.349609767583, 523.318212037949, 523.822101927967, 521.299827926053, 531.420790576284, 523.603265962136, 521.865608449206, 521.676316550883, 518.046528897724, 519.583127306403, 521.289009509333, 523.003849231171, 517.455719382654, 531.190825861292, 520.469299021267, 525.230219599408, 518.566324367157, 523.933058509147, 519.241336138943, 519.88003498451, 520.628274459694, 523.638958074524, 529.299267959586, 525.729087438674, 523.960815173442, 524.872714697382, 522.484326113201, 524.225769225582, 520.088602799705, 522.172761362002, 527.872625487984, 516.28093708673, 520.31063241944, 524.045159483283, 516.782816500182, 528.508295735483, 525.355120115245, 522.356333987267, 520.739331199499, 527.279199602318, 528.571499486735, 523.517842130401, 522.741308810334, 525.151038830219, 519.988182536995, 518.117529691983, 524.26025873194, 517.436540402668, 518.224780040207, 520.415854178523, 527.295517772374, 519.286614862999, 515.953904265807, 519.372355856725, 520.765336568761, 523.86413097692, 524.845006429336, 523.534182137629, 518.897859165093, 520.491867249239, 522.38269777436, 523.818462844294, 524.51685311648, 520.473840039672, 523.34688224096, 526.18181271477, 531.347608783274, 519.913640985454, 515.789190246736, 517.934274683373, 522.206098643756, 520.142787661383, 521.896355415802, 521.759586304149, 520.467898489013, 522.818602378091, 522.333608587825, 521.236179727856, 528.04822392881, 524.155911756711, 521.963063762432, 525.297883706657, 520.718606762463, 520.369371140324, 527.574801041556, 525.662783493036, 525.762800798261, 521.463717756791, 526.638074905397, 530.204295246116, 521.872868469211, 527.808991898593, 518.147800816932, 527.85234740325, 526.50426665307, 519.135068288784, 523.945579780651, 520.598349354345, 524.239618443471, 521.862485340237, 523.120169393746, 521.087229243612, 524.879565201744, 521.831424258191, 523.525524893896, 523.152500842626, 522.215581660618, 521.063511509728, 522.445183945908, 518.995874240388, 516.707711131961, 522.933330124579, 523.987293913083, 519.164959127989, 525.979429369181, 520.144934772735, 518.956968909336, 521.07829362869, 522.692287785965, 521.238279195444, 521.122492736322, 522.430069300974, 521.523469463828, 525.993932535588, 525.08060712212, 521.997638906098, 518.640029827474, 522.865507351041, 525.064337652346, 525.889700222143, 523.220715410884, 519.429207213514, 522.47340081184, 518.292058447165, 527.121708193765, 521.618975136669, 521.578904124985, 522.34443823872, 524.058212439942, 527.185628360842, 528.869768354925, 527.663019117188, 520.413160777488, 523.551014455143, 526.83543690552, 521.225903779427, 519.484764512896, 520.116451292812, 522.795201820406, 523.048626458123, 521.02839852309, 523.015153019058, 521.183889706837, 519.919210255223, 525.876839199756, 520.292122722206, 525.837084705644, 524.137173200363, 528.564414548103, 523.959575957875, 525.931249674724, 526.639766487491, 522.377318401532, 526.741036588207, 521.931091445968, 519.908190913387, 523.490058883516, 521.968570380932, 522.881513206199, 521.560293198651, 520.32746309393, 518.370908865275, 528.201551789269, 523.381076372651, 520.648886532456, 525.562864248467, 519.140052117375, 524.996887022524, 522.244389523222, 520.262465080103, 523.519879661183, 523.140077126261, 518.858274963448, 523.527308568094, 525.296461831331, 522.092841182409, 521.91931060923, 521.139625535845, 526.725096237073, 524.624258654885, 528.931667221515, 519.304390092997, 528.847808961611, 524.99675525805, 519.85819085505, 524.520040577088, 523.715415711107, 518.261525278949, 521.717666737342, 524.199863557346, 518.266164407804, 516.007894684961, 524.772605292979, 531.243558770179, 515.645197433604, 519.980189070843, 520.713518521616, 518.885788157795, 527.027102242421, 521.656158298739, 517.229557425811, 525.014000081189, 524.991891122384, 520.796687973005, 522.215654598435, 523.47873512641, 523.745310317766, 525.011751771962, 524.922394265522, 522.338429668826, 526.13701382293, 525.245909566034, 523.501298924413, 525.138661008505, 521.246746885402, 524.250367384441, 527.910859088288, 525.258463958833, 520.335932236307, 526.135271834311, 524.683285541065, 520.771623862395, 525.778917526766, 519.133762154306, 525.308512737235, 523.742534335643, 521.27222849908, 522.639401378167, 520.758572839318, 522.325702174746, 525.902989872921, 524.086191992704, 524.723433339801, 519.528156991126, 520.697100321623, 519.898281935541, 519.909096615279, 522.419780370153, 521.34978185628, 524.269382806188, 528.037925677909, 524.506953917736, 522.630510337093, 519.885136146529, 523.875256234381, 523.234015242619, 525.941242979873, 528.986572765587, 525.267813046212, 517.942432559836, 526.12860554055, 520.206451510342, 526.139509535514, 522.474537194275, 523.469169515801, 520.806155272641, 521.811045749462, 518.647086445828, 526.326443462844, 521.398299970192, 521.059003321254, 525.370737257421, 524.245061529789, 522.860509340852, 523.393724752087, 523.598546140787, 524.887269724825, 527.734555871843, 516.591765223144, 521.608575174275, 523.201411750873, 525.044061250365, 522.956251882855, 521.884872326709, 525.13351130566, 527.293683557436, 522.400611591886, 522.733171532942, 523.948782396464, 521.090115307015, 524.228815384907, 524.397578735097, 522.212081543509, 518.473959732374, 520.745934425005, 525.146184703085, 517.190651988584, 521.790556765458, 524.201131928481, 527.039600581739, 522.567655238752, 521.511486678281, 520.714100550945, 527.511673911269, 520.509536815056, 522.043917618249, 524.774707024933, 517.406644027245, 523.692478023447, 517.412586823226, 525.222771602563, 526.518326679048, 517.885868644999, 523.973510485626, 523.95397518335, 523.277569188667, 525.799801898112, 523.218987851146, 521.156556430451, 520.287166899182, 524.477064709761, 522.353630368818, 523.055806917686, 521.895247133344, 523.802661038997, 523.686708039947, 522.669237806288, 529.29437569391, 527.424358809415, 518.891732246175, 527.269432331968, 521.503041723688, 522.703375450099, 521.731351306845, 523.907380805822, 526.832382405468, 518.616033989395, 526.353199598589, 522.914114254031, 523.616433444546, 522.447673144801, 520.004527192116, 524.968788624485, 525.759252093485, 522.983843198156, 518.706791079998, 523.326396930102, 517.589495340288, 523.768808440784, 522.924227810662, 523.393715855279, 525.309401200574, 521.315419499753, 521.412987687868, 527.660751228049, 522.818584873491, 523.802800253971, 526.737235672797, 522.11446389209, 523.987537738027, 525.942806999537, 524.93770767823, 517.92829979719, 521.042458884245, 530.225065905719, 520.617810642179, 520.448796114511, 526.440241995221, 519.718102801548, 523.585036751293, 520.439923839985, 525.660123053787, 526.649919003357, 522.487662622153, 525.857800455012, 519.966702416947, 520.453522168806, 519.348684910068, 523.085127036971, 525.564178124209, 517.340682912414, 527.336704175328, 518.398775203362, 518.122345184471, 520.828640958171, 520.912410421535, 521.947832503459, 520.447496102616, 522.470030223031, 522.65911889088, 521.518478722238, 524.27842191021, 521.092595607665, 519.435249097667, 525.715306074197, 527.01255368172, 525.421512417507, 522.246854290105, 526.190320916552, 520.395724597921, 526.713281447941, 528.992861896347, 528.20393439361, 522.150589143394, 524.671120878788, 520.607288220662, 521.95309609308, 524.097791509047, 521.667840519417, 521.773837882941, 522.26458523676, 522.125203621085, 533.216830358724, 525.252575445185, 515.915929510463, 521.02105788526, 520.042563445649, 519.361694214385, 522.295849862829, 517.902811745797, 514.407801288065, 524.155732630803, 524.325518722579, 528.40502064584, 527.464990300484, 523.087047331338, 524.211868752773, 518.555005025422, 519.041695812983, 523.820444668059, 525.177734842411, 527.408114244042, 525.914387929518, 523.295591324744, 522.507801939057, 522.066002934836, 524.69472068998, 524.156905502025, 524.375577126421, 530.17194186296, 518.060990445416, 523.389117131523, 531.700070205211, 526.499856129147, 522.416503276545, 521.572645925556, 528.067661504011, 525.471938186472, 521.637271086283, 520.10210996062, 528.170242401687, 525.877106586652, 524.305571840864, 521.095116319433, 520.196509080997, 520.605553235649, 524.898398805147, 525.698330824016, 527.484581352416, 520.309016044319, 524.791183747195, 524.050538964697, 522.805751333626, 521.407435350609, 522.695478412806, 520.620048209783, 521.635657339069, 519.139159774027, 522.167793476182, 521.103157992637, 525.039292078211, 525.796800018628, 519.991233636769, 523.189602971342, 523.62876692401, 522.182486284614, 519.987224646803, 525.123374212325, 522.674670782429, 519.699419187823, 524.255441307655, 530.901100497919, 525.839760158298, 518.959774978453, 526.570212065345, 519.991518810803, 521.038154310911, 527.257019810237, 528.742036853154, 519.908293192833, 526.457584293318, 521.723992016277, 522.826810983205, 519.00590430962, 526.981213052664, 527.207450407701, 525.130728566007, 520.070122866323, 519.033694212561, 523.032757346343, 523.064429476222, 521.860948801235, 519.986778004593, 522.253457572279, 522.097121521608, 521.045914938919, 525.678352387842, 520.003076110966, 518.759971120629, 527.265235708604, 523.046065957406, 527.71326442264, 526.056382863712, 523.237495492343, 523.197651318462, 520.010672035479, 524.21212542528, 523.454760207067, 523.281637050741, 522.597768567128, 524.676365359829, 521.280335859619, 520.871423515845, 524.9595680724, 527.608075031806, 531.60084207809, 521.197093664498, 524.485557915307, 517.610195979329, 525.051880254862, 525.513247743902, 521.122133215219, 517.145088913197, 523.790168285796, 518.194102165772, 525.921603668679, 517.792225412469, 518.224540019775, 527.720636997554, 528.317248432769, 522.384281093153, 522.546391260431, 518.972461805444, 524.886295710422, 524.5217279297, 522.35248178163, 524.684696815413, 522.672809827528, 526.775297986816, 523.625465949055, 523.28536263789, 525.767953806202, 520.047564593335, 526.562638936605, 522.770283740612, 524.267685117038, 522.345221489024, 522.211660144034, 521.819474010171, 519.176571757778, 519.22938005073, 527.573474546587, 526.035091107199, 523.666896751575, 521.562852125244, 524.909568312471, 517.326378624788, 520.657474560956, 521.874983098798, 521.406967432799, 521.745310238615, 521.820840980974, 523.012967831457, 526.001810437852, 519.032501981534, 519.924501255402, 521.372427147986, 528.192065644943, 525.075011329626, 520.787101549679, 524.530017781189, 525.279373997825, 521.621633324581, 523.197783169869, 523.050989781295, 520.822498074964, 524.043173116597, 521.087989842762, 529.949193301747, 522.540513676751, 522.07877146344, 526.637402535055, 517.566786548005, 524.344961600568, 522.176416663796, 520.096323847099, 523.759377354389, 520.996453834614, 525.233219175769, 518.769863888232, 521.252728972227, 528.023519021052, 524.614940768111, 520.826087242369, 530.063726660195, 519.543059511602, 524.43843506443, 523.439272669216, 525.483861042329, 522.459262284992, 521.012084596271, 525.931503462244, 528.358387645164, 525.640316214776, 521.688744602401, 521.042491276737, 522.150927275504, 524.402853323948, 524.238137626418, 522.2433819395, 523.085540683744, 521.370397687238, 521.937732836478, 521.356847655523, 520.806021489166, 523.622976196767, 525.339714585489, 522.265535266556, 522.560274290647, 526.008542004705, 522.861875226051, 523.605073520441, 527.979069730036, 523.316042447629, 522.735885823181, 519.596250961338, 523.028361801377, 519.339551753448, 524.302326408981, 522.904946303121, 522.865948174687, 521.869529259433, 525.628192257085, 526.251244237169, 528.648324814211, 517.783392860511, 526.468932086575, 526.875871912688, 524.649247459987, 520.423890688056, 525.569659524918, 520.966125110397, 524.744615712171, 526.614818524096, 525.653131661171, 523.924774937944, 524.153713399359, 524.3527317206, 524.826290097215, 526.069271350806, 522.012108891798, 526.227476518658, 526.27024523724, 521.684679656996, 521.100796763278, 525.907851189354, 524.583370670705, 517.793090852672, 525.347341825723, 525.911380121664, 524.212131388382, 521.057804520945, 524.005752947875, 519.83349001154, 524.781432976208, 525.574729734886, 522.579655862214, 522.920893952167, 525.052687006965, 520.328801510185, 521.863522081322, 524.437448741146, 525.500514027186, 525.616926371545, 525.018889341392, 523.354200866098, 525.442453010446, 524.255948187827, 518.797543247088, 523.06999578504, 518.160253600555, 521.653278443054, 524.23071903182, 519.557714725046, 518.670260920182, 524.17213495741, 518.703450137305, 522.890645722122, 527.457341694957, 522.426881157737, 520.353076717279, 522.347554555028, 522.37645676624, 522.688980113816, 523.916745626229, 520.729332123168, 526.154177187171, 524.601267398782, 530.655349630987, 524.714371932035, 523.359083525508, 524.746549699914, 523.819191502295, 523.456297820011, 522.563320494637, 528.587876467519, 521.581129390286, 521.773947954075, 521.659925998869, 524.661326611209, 522.390694131016, 521.807372223481, 524.564539869475, 521.20129343773, 520.490132525425, 529.828277562235, 522.503007439766, 524.207256288026, 521.273415899582, 522.657417314618, 522.203243892394, 521.800379951569, 519.741398023004, 528.804710289247, 526.289591975521, 522.275389223995, 522.018203514734, 523.819389393113, 523.48228657891, 525.803276266992, 521.355975934484, 516.618623117846, 523.419559009078, 523.431140090964, 525.964882183192, 521.403391552768, 522.564116277085, 520.4393931565, 521.021734346769, 521.983670893907, 522.6917172215, 519.285028799953, 523.619021700926, 523.241918766984, 525.771662361865, 523.492288767695, 519.566092083029, 525.678585378832, 520.028602420546, 520.371832902897, 522.665153870486, 525.294308310964, 519.512201105654, 525.939000223935, 522.84548402994, 517.863774509684, 523.669767206039, 521.352650300877, 531.315218307254, 524.893085628395, 518.442248879608, 526.530193460679, 523.814870418849, 523.891276290198, 522.595995790228, 523.189862652175, 521.63471423414, 525.87589715178, 521.506582290548, 522.526402310557, 524.495303479111, 519.701817571104, 524.677175435971, 526.817001471439, 517.400128278763, 521.201338441865, 518.8937364311, 518.613661852994, 523.841839627316, 525.745813326946, 525.117424605035, 521.974994479094, 525.690906659546, 523.712671633422, 519.445808829623, 524.107092647954, 526.205888407629, 525.099631030881, 520.478711232167, 521.125815471217, 522.700993113721, 522.776994565032, 526.914868479734, 524.280795483961, 520.053190474166, 524.592397105855, 528.189655302023, 527.497914602748, 518.136496662975, 520.216517108911, 522.887289695296, 520.441533238134, 522.573983738027, 525.384962494621, 519.761619535971, 523.925605682665, 528.038909515759, 528.983930600131, 524.812224669404, 520.163115707364, 526.626982032521, 526.836361536981, 526.67632842845, 525.639481055834, 526.836880748742, 523.899797938975, 522.013260918103, 527.185945613032, 521.851312694306, 527.949225638722, 522.470548051449, 519.467301679314, 521.044613996433, 521.818759173156, 520.339285987218, 522.507491446944, 524.493802024078, 523.733275367002, 523.346038396832, 526.007375878002, 524.707397261892, 523.532498062068, 520.826899916917, 524.65070543022, 523.783421835631, 520.72390182645, 523.027242578552, 517.602828930623, 523.900673151374, 528.887873775847, 525.767475866838, 516.777355348719, 526.803864057782, 526.134432534473, 520.585627420171, 524.982915025546, 521.847775462527, 522.850037668006, 521.485722493728, 518.711378603057, 526.713103298427, 520.067475434283, 525.272058643451, 525.703920546422, 526.793062532573, 514.223226356523, 515.412808942175, 525.996687298747, 523.893896274573, 518.804502258117, 522.409111593514, 518.537941591226, 526.583343887278, 524.968208165148, 520.768678242529, 522.774409027275, 516.961922655893, 526.052041228903, 526.79588876599, 525.012070436064, 521.590608239526, 524.013731645525, 523.983892008525, 522.097607952829, 525.511462146155, 526.783362089461, 526.737588232381, 519.81464310829, 520.320559511249, 525.872003319471, 527.744958273198, 519.539718346216, 523.754566842294, 515.997856308549, 525.859731221593, 525.716180736566, 520.731221656477, 520.941147582091, 523.743521105574, 524.558766874411, 529.768761643295, 521.611623622113, 522.725253965019, 522.967419945057, 518.342644297978, 525.33995180575, 524.560312494478, 524.729310927373, 521.542126265482, 521.076118886755, 520.012727523508, 521.63867387503, 522.123706727574, 520.868430115292, 519.254960689927, 521.948415540634, 525.053371860765, 523.72205579374, 523.6822731455, 520.104525204775, 525.501231776751, 529.823286813678, 527.37759076857, 520.575831689964, 523.124444154632, 525.276521849756, 516.698198761976, 519.910413812933, 524.31317368373, 524.89040593948, 520.625895202372, 527.253202795215, 523.80523411288, 523.729792111023, 520.455228915218, 527.131368343659, 520.999967976091, 528.205154785115, 527.935804605264, 522.534726387392, 522.019406467175, 527.541341046649, 517.566290497659, 526.748185847089, 520.407353468622, 523.841675830592, 521.645731596639, 525.147543563471, 523.943416479542, 530.165831924947, 529.37399949298, 526.901746257837, 522.800399116629, 522.258146234971, 521.181738448195, 524.583606366827, 518.552478895825, 521.152759319197, 523.780692462786, 522.082704258574, 520.863392531323, 522.682897953525, 521.791494273244, 520.873191381073, 527.351750864814, 522.094907918999, 521.638527771952, 523.958255050747, 523.150717560873, 526.496182852079, 520.444070692023, 522.699755822791, 525.799416082757, 524.272095861268, 525.502913713106, 524.282828948566, 525.041448700521, 520.842119115696, 522.891552262967, 527.606157846713, 525.326841322422, 524.317296500011, 524.560510945331, 525.02123064329, 521.68764229419, 522.060187998478, 520.698980568489, 525.606033675838, 522.565318864562, 521.866184687235, 520.818700372443, 518.833300297629, 519.219120376778, 526.040645814534, 526.662021270716, 524.070307683978, 518.294278120534, 524.271377524813, 525.372738753948, 526.212226540827, 524.001283096133, 526.747811555864, 524.129939776253, 524.947477788916, 519.925463233343, 521.479795154796, 523.341078639142, 522.592131526904, 520.80851600019, 525.491095048831, 529.692621070624, 526.842720673155, 518.835872726998, 527.441529279554, 522.514793853979, 524.389819902933, 524.084414258921, 527.916383325934, 529.212682132123, 522.392345727654, 524.712269491073, 519.859776948617, 521.415066659984, 526.542761797968, 524.16179744415, 522.050198350713, 522.673682397344, 532.194075669424, 527.92703194886, 524.298807374993, 521.425230733424, 522.071265242463, 519.933916155075, 522.006343832274, 526.950475938675, 518.945884013846, 527.375029873478, 516.950985886671, 524.952750518969, 525.303877423359, 517.854398048972, 523.02202815703, 521.947837041667, 524.239792731034, 524.138697002871, 524.104022392958, 525.481958872001, 526.78093593697, 522.40394237753, 522.989512509511, 523.886210217174, 522.581457251098, 524.697904458116, 525.97909502922, 526.754800632588, 522.325591359287, 530.26585683164, 525.699092294195, 519.930475763565, 518.947913316759, 520.728687193995, 519.892902149432, 523.191174172811, 521.675518894003, 524.33399556245, 521.259492180653, 525.54085211415, 522.341932558335, 523.206919533892, 521.149672598151, 523.589951426616, 520.437332882166, 525.880782123342, 522.311232298022, 518.311296553241, 523.789152447309, 522.805944236261, 523.617286790867, 524.423114780031, 522.960314616089, 525.678434226248, 524.663562294431, 518.115685275037, 522.926654469381, 521.36516226113, 522.47416617224, 521.974763045387, 530.630022536337, 521.617482457405, 521.433010279695, 526.043687221253, 521.729462256485, 528.70146042799, 519.135534787617, 522.79540315288, 526.505733271134, 519.508766296297, 520.438625580364, 524.663043185251, 518.834284357027, 520.176777375596, 523.061423393101, 519.823603910112, 521.429889234527, 521.908791776511, 524.695504822759, 521.524422941574, 522.448772457205, 526.947342578086, 522.306217534812, 522.088026901817, 524.965500945948, 520.655877927386, 525.647177057811, 526.461024851391, 519.072726369359, 523.089187507752, 521.410811038142, 525.786830024417, 527.737065943965, 516.740140228194, 526.177776426183, 523.424475034074, 523.677032275915, 524.25484064286, 515.68961593582, 524.58640913422, 522.228739925836, 522.723181620919, 525.63421059156, 520.539780611398, 524.654111503606, 516.264286332918, 523.310783467527, 521.708040394109, 525.645151897851, 522.030088110603, 527.11799537786, 522.536077950043, 526.020319613279, 519.298849857671, 520.700029200325, 521.835709066608, 520.878677523372, 521.099426229545, 520.07864364771, 526.986454144178, 520.240921171225, 526.226720365302, 517.933460167689, 525.918981154252, 522.485214226725, 521.300255056954, 518.26284538477, 524.399172392498, 521.786929484098, 525.989688107828, 525.530896906858, 522.222118940996, 516.472045840136, 520.456414924353, 525.688968353539, 520.04129642243, 525.476596860773, 523.716145991541, 523.131987628176, 524.952716268606, 520.455973938276, 524.236106960716, 524.502048171968, 517.614487089809, 525.935739115571, 522.135672568785, 520.416446487826, 526.023383523138, 519.326482452404, 520.401946443091, 521.261737654238, 521.800345385664, 518.862000641975, 521.256992269194, 515.247527302101, 524.054771178063, 524.719100902489, 523.244979395942, 520.999073623844, 521.88813452879, 521.902386098281, 527.242676691684, 523.564474184526, 524.212291415178, 528.219535997685, 522.822357955506, 521.587165747556, 524.468569188375, 528.449198206934, 524.378350755631, 517.499571426198, 520.470489705852, 517.137674601925, 520.739299442655, 526.470596417226, 524.19131437887, 524.108736371844, 523.179541307064, 525.014679233098, 522.829525693635, 522.180505512205, 527.30435492303, 524.711942511451, 523.736205790081, 519.171574750894, 524.295083454875, 521.085396025457, 523.215043321289, 524.500856246274, 521.53816929609, 522.401170021718, 523.019471130753, 520.546273693216, 530.25143550275, 520.468768071157, 526.084835811317, 526.277703710274, 522.717993114506, 525.671469155154, 520.295437159328, 525.564695994935, 525.526097393996, 528.14349366349, 522.069337860415, 521.692575233413, 521.778348582692, 520.225348138738, 524.073040980762, 526.054334780785, 521.220252176116, 521.799691930124, 521.802896108682, 520.686394014878, 521.813667695194, 523.364008781661, 519.795919152067, 523.999156370438, 521.958072655935, 524.458058190299, 521.308896946164, 517.854499292243, 520.332714160297, 522.001013795194, 523.913002756919, 524.608782894538, 525.951162523486, 522.916266615589, 526.311682639578, 522.054617471908, 515.883446168592, 526.2433394943, 523.073237983751, 526.231215389463, 522.5686533964, 527.668117803179, 528.258421293105, 526.998966845178, 522.237881432688, 523.528345852018, 519.359339057707, 521.148895191239, 524.759603066475, 518.042735562157, 522.966385580429, 526.729596828077, 521.517580538171, 523.410293920153, 519.602061259411, 522.894386031774, 521.613073842065, 530.53273578412, 521.670354176744, 519.431269398933, 520.357267830559, 523.769467593079, 522.236294824491, 520.705358240886, 522.450424009877, 525.90132959119, 521.670329799059, 518.847891578914, 523.838624602098, 526.760261362654, 518.033198706378, 522.016903623958, 522.793558240616, 527.242701148836, 521.289301117187, 523.365632108555, 520.78396303199, 524.545775353394, 520.005892959718, 522.647863325646, 518.518141733986, 524.333479411379, 522.82223399833, 522.203299226608, 522.598966144733, 525.070032665065, 522.208708566795, 520.428448320167, 522.058868526396, 525.875677478345, 520.367109581838, 524.37806172101, 517.197894860394, 523.036378896588, 525.018617435705, 520.671131145766, 521.275649891261, 517.385153137902, 521.818937722662, 519.945104078747, 523.352827152621, 520.704434129551, 520.729292856965, 523.430965761659, 523.084881781227, 522.291862105433, 521.860485607081, 520.647746420674, 523.524854966084, 521.391929646995, 520.134564456053, 520.082295975472, 524.121985511534, 522.852885894193, 522.003208789891, 524.322022194741, 519.102526773415, 519.850864674015, 522.351435640097, 517.189216281476, 529.160653304381, 526.731950353494, 523.141248944479, 515.85949626979, 521.279796949131, 518.93366702256, 523.339354151776, 528.416205709489, 524.048125103773, 521.077827275495, 524.596554917621, 522.850180434271, 518.774472009661, 520.805792773454, 523.670446799523, 518.875741783988, 522.656189257835, 525.136499078318, 522.393633995702, 523.122766646823, 522.772459096284, 523.317415760846, 522.662545911234, 522.416467412116, 519.335168401617, 518.698429843075, 532.094620668803, 522.778939840536, 521.494704175005, 521.582905561791, 525.584540957513, 521.00482722862, 524.875946967564, 525.059360563692, 519.025017302073, 523.647346925267, 528.331532784237, 524.760372925519, 524.013427623151, 524.131148372521, 523.276831477927, 522.894541908099, 525.639905803168, 522.579323682894, 521.410829756489, 520.698341039382, 527.792659835678, 525.245752460038, 524.317526063032, 526.053556119918, 523.368832286517, 524.030278284331, 519.230185346824, 523.685815050316, 525.918280841001, 521.582912169938, 526.118575982226, 524.250647017915, 522.761926014818, 522.642696075125, 522.768052485815, 521.337068973085, 521.782960418904, 521.906941429969, 522.41217305272, 525.937368060072, 519.910310541863, 521.345329013656, 525.87991980535, 524.944727149053, 523.432519159284, 525.21879359646, 524.710596729996, 528.607179383967, 525.0715515893, 528.650028961309, 521.214544541158, 521.574355759441, 525.587445520659, 524.749631275955, 523.766184084138, 522.317890900445, 519.437233634267, 522.843416558631, 523.832386055924, 521.246869591647, 520.675184891438, 517.536756518652, 523.900594688975, 524.232107407593, 523.500106445986, 519.192231107303, 524.003176568811, 522.670931563019, 524.652619431399, 519.727863658354, 520.398453731959, 524.473744024331, 525.237971766855, 522.407319738957, 523.178003421194, 518.516782169751, 515.793297898718, 526.942103654127, 526.194693825383, 524.799718751707, 520.503744700487, 523.875983553219, 519.696785735022, 521.032827996014, 520.751082499223, 525.193325460342, 518.626405640211, 522.566161692465, 520.724924363466, 517.468967446562, 518.612618864356, 523.569144874787, 520.556715183231, 524.560432890097, 523.430612237902, 526.706303469386, 522.384595853659, 524.377868481747, 522.088290344168, 518.921682084175, 519.669791257992, 524.122440330746, 522.337707634012, 525.595903060779, 528.832315812519, 525.469526652717, 521.328492986448, 524.419298803596, 522.660763673449, 517.367337381948, 520.814559742419, 524.782712316893, 521.016636808394, 526.038941709184, 519.896399972884, 525.423822215443, 523.365448041935, 519.418808875621, 524.738222301795, 520.890305362248, 521.512712864274, 524.081382225767, 525.673339509032, 520.339295422734, 520.119776971063, 522.409305565718, 521.571818777695, 521.013403005707, 523.804701235818, 519.556083445837, 521.947041584327, 523.193094147757, 524.177514022065, 519.404371455909, 518.937600324027, 524.293577265608, 523.935634517026, 519.548137737748, 526.686996740999, 523.696113076098, 521.752649682748, 520.892014179724, 533.725171634966, 520.614011477739, 522.529427841559, 521.411744368434, 526.907666011249, 522.734139656845, 523.517822595161, 526.494055804681, 521.047745469099, 520.799500364002, 522.855154464178, 519.093010767919, 521.849297611832, 523.288273086872, 517.24221176318, 525.140381484402, 525.248105765931, 523.568621175515, 520.206727651245, 525.807320586134, 520.339952465931, 520.031343149047, 518.835605525698, 521.474886812164, 519.964661361147, 521.190247288874, 525.011601765258, 525.051416642195, 525.566867787137, 529.989644516632, 522.862703393972, 515.757818159849, 524.702523108929, 522.393559822613, 520.023658865564, 522.349999516506, 517.709049804542, 523.832399687336, 528.686629072422, 518.659283355958, 524.159277463456, 522.841228430328, 523.706231740884, 520.879308118746, 525.035255573553, 527.798304285083, 520.726045366753, 527.639656022928, 526.783864219547, 527.33961360576, 522.838770511787, 521.639148877189, 526.464834024908, 521.444338486253, 521.015973809787, 519.846973738241, 520.986736294243, 523.862368040793, 517.670280001546, 522.721941343764, 521.968984337063, 524.881627406183, 518.439278985208, 524.333453542716, 524.34006388094, 520.84955017068, 516.834286131639, 526.713347011611, 523.086739092866, 526.5047037693, 520.361502481085, 521.813689905028, 520.895372112415, 521.31289288497, 523.804313422111, 521.185817208565, 522.212372483505, 522.305520887201, 521.333447974113, 526.399376282589, 521.694456741771, 522.107242465818, 526.007473715664, 522.350001080139, 519.440824655748, 522.066807461012, 526.213522442578, 518.877895410561, 520.447960762119, 522.30290207319, 523.262406320547, 520.913372678307, 520.122761122299, 524.183753631819, 518.110176799006, 526.485493808319, 525.076628118578, 519.999498295128, 516.697062082877, 523.215374594238, 519.40886682731, 527.492460848606, 521.249315749187, 519.589955771902, 523.444616517409, 527.130137863949, 520.994313087472, 523.499256064923, 517.020168309637, 520.047649994319, 517.16162206545, 521.077748637974, 520.296420353728, 519.921592056825, 521.826938444933, 519.394254900241, 522.675521214821, 524.376800974378, 517.792059149261, 525.426109869002, 525.059776002435, 524.44792418191, 523.268562673381, 520.211957037014, 522.342009742956, 520.015178652652, 521.046180627089, 520.06171909121, 521.708348112045, 520.844355270724, 521.20912665974, 522.541063037039, 518.97421077973, 521.006426068183, 522.192889037084, 524.208910331154, 519.991643986133, 521.603585556147, 526.098797527644, 524.188149823604, 524.531453410724, 525.930919702258, 526.129116690119, 525.52932944678, 523.168747897316, 523.121249811667, 524.427535575607, 526.162832915057, 522.975659333004, 516.906528535253, 525.08224891146, 526.544236198983, 523.406463874563, 518.640786151282, 526.275848571974, 523.22078245331, 519.945425652481, 524.427302981656, 521.367613698747, 523.911508071171, 518.589378792273, 526.234060786688, 530.244592462297, 517.268506285481, 522.811278515155, 526.33723722108, 520.800147807065, 525.03694493171, 519.431881146528, 522.691266539076, 522.630146339985, 524.26303801746, 517.99549750661, 519.470505121458, 520.436633466095, 521.08561305095, 524.71137395951, 524.685686456464, 520.921034557036, 524.216001178711, 521.609629282513, 523.752079485946, 521.170771772379, 524.072967191727, 522.043668744215, 512.151520107519, 524.262368601152, 521.967753517129, 522.357063240632, 524.176481926658, 519.845794583924, 518.361494457532, 523.954658812597, 523.520945907727, 525.301850336651, 523.011945956782, 523.848276188608, 523.645903998342, 519.573348661432, 520.587384930416, 526.574246917874, 523.724294291342, 524.132711128623, 518.046509700403, 523.086572580956, 525.304674581527, 521.547857947005, 524.200880815802, 521.945523210032, 520.272371750605, 525.377733441272, 520.094151360145, 522.135944327153, 523.104766677692, 513.140325954416, 519.674795485324, 523.128341560382, 524.570901909235, 517.061167651671, 522.363768032687, 524.009973873217, 520.762295783317, 526.680265672854, 524.200352091713, 525.325180299424, 519.474383006453, 522.086073661513, 525.815489041531, 526.431106067571, 522.439511088727, 521.369130627999, 523.340110082139, 525.545487821572, 525.807846730164, 525.18037061093, 524.548255971158, 524.146786145869, 523.847701285148, 524.182128388492, 517.446993697063, 518.28752271619, 519.76426467129, 524.086440810136, 519.758481796901, 526.149369230107, 520.105660025344, 527.071706502758, 521.811878270286, 523.879827551508, 522.558935649215, 522.9995037987, 524.617534467875, 520.500808508947, 523.543426052737, 523.535433739307, 524.478075114426, 522.648577974061, 525.41802434364, 524.896377670461, 526.483842744286, 523.860138525681, 521.717001259269, 522.700153451219, 523.904462527849, 518.086110089771, 520.204327750915, 527.175340552309, 525.823486095581, 522.182497338072, 522.651499533715, 525.355827746449, 524.607483463042, 521.716094878846, 521.448445207494, 525.007868306441, 527.48499285829, 525.192631850036, 526.811245963718, 530.402890032679, 518.02319263836, 524.85923957724, 524.383039061608, 525.815602080103, 524.393707572596, 522.146233786191, 516.866173076342, 516.059665899116, 521.687436174006, 523.171504313344, 522.040407015999, 517.968492057213, 521.491809124784, 523.266611264345, 525.040199795092, 521.251141977013, 523.068844083108, 524.160726212199, 529.905332381313, 523.984847241395, 526.047173674217, 525.732976088793, 522.424546793901, 521.685363497048, 519.742822179098, 520.987832282694, 519.039612192599, 519.440814889232, 523.860604746798, 524.117108102244, 526.22819501771, 521.773750374438, 520.036440678231, 522.586688827752, 515.624019332568, 520.876661960186, 526.031625563194, 521.526960073013, 523.783278148304, 522.863720548049, 519.852222108291, 519.249330161507, 526.320246140185, 526.851740435455, 518.161022307771, 521.700254666272, 519.607877976777, 522.473880635683, 526.572064935262, 523.107012393643, 523.465659285428, 524.015101577034, 527.944381777769, 519.89032866935, 520.17320363447, 521.012875713838, 524.759360661501, 522.668087859381, 519.0739340118, 525.061076273377, 523.801788313689, 519.5802584862, 522.214347358111, 527.174503450834, 527.29432301329, 523.763449441888, 520.707325480107, 523.891252622541, 518.005926987754, 523.301913550731, 522.70330126052, 521.916048985152, 527.503466195595, 517.234289376288, 522.309203617103, 522.871072856346, 520.222322652385, 527.601957392584, 520.688856116265, 523.520178378361, 524.71994082947, 519.014173062389, 519.271131138498, 530.466480279491, 528.565963235761, 523.104759099352, 525.356502493074, 528.051449159979, 518.7617629946, 524.439661422561, 528.534459432376, 523.928387279872, 523.220028691555, 523.115380067183, 522.243370311943, 522.850643346956, 517.485492217574, 526.908140634346, 532.108476998316, 519.138325531621, 529.150378115359, 521.709058159673, 526.504588015928, 521.000355494252, 520.36262529936, 524.403869151114, 523.407663973643, 522.449292224371, 520.790297918021, 517.435963184559, 522.318814069662, 522.230178671455, 519.585462961514, 517.325656705301, 519.430363637334, 520.317043612335, 520.230505115946, 521.322144342135, 524.787606556771, 523.137613670412, 525.83299042563, 524.161845465269, 515.834274284199, 524.86091370365, 520.655539984397, 518.228841086166, 525.284106199474, 524.307326247592, 518.765416222309, 521.138419500896, 524.905096217216, 523.187579450255, 524.153857514819, 519.932144139945, 521.0631506458, 523.71779188266, 522.02922160987, 524.227312040332, 520.603265624554, 524.340376716771, 524.782010839284, 520.332526224308, 519.86998515951, 522.264856619792, 521.72066445394, 521.566296147346, 515.116509959758, 525.148327284418, 521.635838454164, 524.312985482349, 525.019899186315, 525.936529042248, 523.086859869901, 515.473211091853, 530.978278428832, 522.907747810866, 524.704587502029, 520.712067442588, 524.486147444555, 527.484026285052, 524.83010104068, 527.366609726514, 523.278732587471, 522.913593973268, 520.142541969186, 523.119251507936, 530.849210656919, 524.424426482767, 526.804166784789, 521.076096966011, 526.241801787969, 523.833942433978, 526.91254912174, 515.985075185866, 522.87475442485, 522.873233313136, 520.478037849251, 522.310878303213, 522.103074440879, 524.700736374385, 523.706552986242, 523.129354630467, 525.858033238065, 522.324836001862, 526.996678888117, 526.659878408248, 523.460674121868, 523.669618600114, 522.849726131936, 522.621033075755, 522.956931010097, 523.929879565183, 520.815871778631, 516.588872965659, 525.701169533397, 526.426516439006, 521.212308689855, 529.751104117679, 522.357604338606, 525.385639092825, 516.52448395046, 525.261706553775, 523.944629040575, 521.172242236304, 523.079598842683, 522.814466733153, 521.384372416296, 520.633548638619, 525.407412129696, 528.721342239828, 524.479949471211, 525.003707528897, 528.997540856147, 521.570322986494, 518.626422336243, 521.366574955973, 526.939816960222, 527.285553395402, 520.668405123313, 524.640580054926, 523.272521977329, 520.736942488376, 524.323706539785, 524.700616160692, 524.264834413956, 522.486913603173, 526.727970959826, 522.068914300696, 521.537944509388, 522.374025235038, 522.436742317035, 523.692713167884, 520.59398452698, 522.578076847885, 528.006595906996, 527.076991548136, 520.835448309273, 518.279129917483, 515.248276693818, 525.83657783544, 520.375936618351, 519.611279666332, 519.049049162292, 522.361714913988, 519.941795260936, 522.088393508632, 527.005282766011, 524.936002431933, 528.892083065977, 523.602598424167, 528.076630991754, 516.895111318928, 522.497434464399, 525.241994223389, 524.299265869706, 520.09924242094, 522.969058857143, 528.901376194011, 524.200044351527, 525.309181323789, 520.619341327786, 524.014422962926, 527.423978945962, 519.249023419431, 520.527192182515, 521.262257047332, 522.347696889495, 526.714516284844, 522.175830544913, 526.73131129423, 517.671053507911, 523.470788307076, 521.12763589377, 519.486483981357, 522.911995126077, 521.266377832498, 525.917258311711, 519.950792911217, 527.098042240429, 522.170326857911, 522.243152065098, 523.348377340696, 520.561162209463, 524.145332682073, 520.826189607616, 521.129928061048, 524.36117500174, 522.755547296018, 520.034012112982, 524.986890486604, 527.425774663585, 522.066170871861, 523.905764229886, 514.545309138558, 517.401076709603, 524.433138798471, 519.134758747194, 524.638163436153, 524.0103723889, 527.654350112579, 522.419456267503, 525.396890769802, 522.431257134514, 528.533865318358, 520.060604455418, 525.15543738626, 527.96102268545, 529.329277998853, 523.900737347472, 520.996328585519, 522.472835133981, 521.565828073809, 520.585924412337, 524.179982550916, 525.386274978082, 518.590417970739, 517.866957741063, 521.428741465745, 521.060685791853, 524.743308056697, 523.320491513626, 521.748748454885, 526.679412789101, 531.036192488634, 523.182570476743, 531.33361178016, 524.875979958696, 520.783730953762, 521.345003978682, 524.691568484492, 522.866906372837, 518.715822616186, 523.901177813472, 522.187619981603, 523.750284283659, 521.452224547793, 527.556146085556, 521.495953157356, 528.592547420563, 527.314361974282, 521.816985425746, 522.848955830351, 519.810640167628, 520.337947124427, 520.450362085189, 518.908651156333, 526.138648845444, 522.645312783925, 525.090167740427, 523.62385863363, 523.417927788045, 522.885693696377, 527.976746741222, 525.450179179119, 519.307720168998, 523.032198643782, 519.672697322904, 519.748700936492, 520.809965121134, 527.422511913833, 523.52763264574, 519.900373776596, 518.554370021075, 525.555141920356, 522.885740053778, 522.899988358556, 517.442049310947, 519.711437150976, 522.10496567252, 521.0891634429, 524.250112387682, 525.072542295366, 523.087251483285, 526.539565303283, 528.304111873535, 521.916108699946, 520.714550247508, 523.600311549502, 525.365191592627, 524.108305328346, 528.568946482222, 522.692309017078, 518.149510189736, 520.040477922027, 521.917890953901, 526.504047928723, 519.097326653803, 527.777240276067, 524.750324908928, 521.999151318052, 525.88243195346, 522.028039262389, 522.082292464195, 521.247551008714, 520.370357398277, 523.652929439728, 519.283976026217, 523.634654995382, 524.826715599039, 528.51812207623, 521.182720033526, 522.759130467685, 528.462826238591, 522.760585329047, 521.279219585032, 527.15645447895, 524.857048327103, 521.83891186548, 518.929145413358, 524.582127198676, 525.363622271875, 521.752816812908, 523.126616127643, 520.245448512864, 517.309278195009, 521.297261546294, 525.349500694014, 523.563283192222, 518.553807164541, 523.385687569158, 524.238837113444, 518.250875865264, 523.626213481888, 524.621868320933, 523.708069527211, 523.81683378993, 521.58653094855, 519.762728600002, 523.630261464908, 522.751150979874, 518.150635495468, 524.165487936596, 522.17797851808, 527.069089027908, 517.477799017688, 523.435927776146, 521.58510701697, 526.927804514146, 521.46159052451, 517.641771000807, 520.00861092796, 524.268365745709, 524.27258457652, 527.528219674044, 527.425556410935, 517.841241338636, 522.717259653486, 522.841273977574, 526.253433416666, 522.844855061598, 523.322978905846, 525.568337310043, 519.511999558522, 528.804869868394, 523.303531868714, 524.753643423366, 526.816413878785, 520.620859752582, 521.508917946596, 520.615106174425, 527.612347414987, 522.20666779841, 524.387551157198, 523.675606618378, 526.112102728974, 526.647501326413, 522.893262542793, 528.233913423502, 526.682195514205, 519.858309554283, 523.223667986499, 526.315510948642, 522.695551835535, 530.153820976587, 526.526810948583, 523.896790725803, 519.641716386545, 520.751899535307, 526.662324652674, 521.12153392623, 525.349313270382, 525.664168766322, 521.512752492632, 527.071844546442, 521.872712688871, 527.033369847343, 518.533321242774, 524.702185459277, 524.709042288817, 523.032014307152, 523.191936816988, 519.098759890335, 524.860073073675, 521.072788176244, 519.527044270728, 523.687421754298, 527.688744806018, 524.85757342267, 520.118910428861, 520.556596960337, 519.275043137932, 527.162270828599, 526.645607445276, 522.753806352878, 526.432921864413, 523.274920179872, 523.311898359221, 526.70693023644, 524.692544428537, 521.84051319103, 523.729441453553, 528.884550056033, 523.295235824333, 523.789443058672, 528.055674357575, 520.562697393766, 515.102498876867, 525.78239637154, 527.551466466981, 525.756699020435, 524.584762168033, 523.065121846109, 521.747572863248, 516.386491743067, 515.120680006673, 522.684502198112, 519.815218354457, 522.107878338351, 521.495144712305, 520.742021917683, 523.959218235978, 524.709383670172, 522.316208584439, 520.127257990434, 521.705599484422, 519.933215934859, 519.585404929103, 524.993596422755, 522.037460072014, 519.566563698419, 518.179220369696, 518.341119991807, 525.280106871299, 528.62326363031, 521.679164510125, 522.452158687502, 525.260606993202, 523.208720051256, 521.438427505773, 522.041127900017, 514.998084086546, 521.827257720461, 526.46478482554, 524.105264126724, 522.81040159103, 520.675430918703, 526.952031550517, 526.98679476125, 520.272869488285, 523.930408511535, 519.039784066388, 522.090503987354, 520.194392540032, 519.520172669385, 524.774028862072, 520.680308403098, 526.395626320998, 522.476287231712, 526.74499622586, 524.742504682326, 523.668942349058, 524.416912594912, 521.676589222386, 519.391273969934, 526.181778078751, 524.101742373025, 527.866917105142, 528.197031530076, 521.435655633294, 522.683840832393, 528.402618483311, 523.655362703077, 521.022730021811, 526.719814884496, 523.041098380234, 527.422634101513, 521.381751392772, 524.980658546306, 516.537912624418, 522.095887978497, 527.112921802625, 520.792724544169, 518.593167682127, 519.774492760604, 522.92955505484, 529.444467068399, 522.687997481444, 523.84283272573, 520.926380725543, 521.255482841864, 527.130280906759, 522.610451732254, 525.895209041481, 520.557812755584, 521.203415192931, 518.642392937031, 520.55347158862, 519.38564134486, 520.872785497875, 525.501373229305, 521.7651229425, 522.740103654383, 520.963352793815, 522.170714606807, 522.599899691458],[344.515762959112, 344.887414320758, 347.690445899812, 348.156258893179, 345.609606708669, 344.691371183157, 341.478875884424, 341.823889913098, 343.254715603614, 343.88516390173, 350.842730698298, 343.315947684894, 349.758285743579, 354.176704816654, 342.218978038494, 343.074748670692, 339.592930974283, 339.936890089905, 343.909564654536, 344.610653956626, 341.930432737863, 343.615743862936, 345.20027736204, 340.036884636528, 343.973689918506, 341.663276419858, 347.727862339187, 345.167470446217, 341.979892470916, 344.174596549961, 340.756620014414, 347.095777629511, 341.757466173624, 341.940584123853, 343.925869705924, 342.662244835453, 344.159589723583, 347.696296185265, 339.782116175923, 342.041875794078, 349.227767544328, 346.603423054102, 340.985499884836, 347.209839971352, 342.684040303924, 342.673294359179, 342.787291885468, 342.516356594855, 342.69508316273, 343.952432151127, 341.499939157006, 346.498208284025, 345.524133595752, 341.397124658333, 342.734296255109, 342.418161450853, 345.895293951089, 347.077084567377, 348.087584999471, 347.232965607094, 340.228028903259, 346.758163244761, 343.593870326853, 344.636334791868, 341.913663185923, 340.127259284563, 340.31465633288, 346.34782987521, 344.273523869597, 346.593384074681, 341.852651910163, 341.505239986029, 342.198246478297, 346.584956735598, 341.335501658713, 345.23372687986, 341.385233382788, 341.258554136981, 341.749871302469, 346.43248719091, 338.756243216704, 343.633714329144, 347.236797575296, 346.575239387393, 342.32036639389, 342.456876876124, 343.60435649207, 346.761050693835, 343.645945364073, 342.750078694408, 347.845602184228, 345.105580693817, 341.389315111678, 344.373127444559, 344.275110010708, 347.682539313414, 338.513972826741, 343.82737542223, 339.942412542021, 346.902524470109, 340.17885303929, 338.128162156051, 340.479409066228, 351.946550150803, 336.76614308163, 348.284705776522, 349.583539496992, 349.083854141022, 343.394297421749, 350.044834803178, 345.400669983205, 343.436956337564, 346.426409287698, 344.500755644085, 345.975456077809, 346.239405772251, 339.729892737461, 345.065848119055, 340.704548336997, 343.058578497024, 351.166693556667, 345.858648788142, 345.643807095176, 341.984671284274, 342.270783218025, 352.357977872866, 339.398299599891, 344.235998177952, 347.273042876917, 343.82984499557, 352.82215937934, 344.925957799178, 340.778301994406, 347.3964352478, 340.638523588827, 343.314878515044, 340.265389503662, 342.118815672453, 342.787297450572, 345.029602791522, 339.173957496637, 347.533963281921, 346.405259325551, 348.257953651395, 345.255815968223, 343.278774121168, 344.57821885689, 348.965898986324, 339.444642872908, 343.707107995827, 348.20880255518, 345.568732428753, 345.493171808923, 345.556621259864, 336.818911782393, 350.177488952797, 342.240549330168, 345.755089101798, 345.00177727478, 342.173037358939, 345.094992398676, 342.143488545813, 342.812035425587, 342.797443760611, 346.574433284734, 345.114300942781, 346.569748916441, 340.530785372322, 344.869683482335, 346.962912029956, 339.822477956827, 343.910642972803, 344.391662973645, 343.721803149036, 349.736249222199, 348.028930669515, 345.326858061826, 339.767083632883, 352.116669380836, 342.87319969166, 345.731469336305, 345.397610428431, 345.073998355769, 347.217034565063, 342.579329284555, 345.765156014156, 345.333412197926, 342.939747999812, 341.297457210577, 341.296635138555, 347.838396351152, 351.193243294774, 345.423207290281, 342.82669125663, 344.961010180767, 343.234365057403, 343.077489724816, 344.033248571302, 348.26589621493, 342.65412606159, 344.004607649673, 343.936747433458, 344.125792506894, 343.171289022977, 342.305559890541, 345.4555421038, 342.89337647447, 338.505593524642, 343.122685076219, 343.650887947384, 347.005314733681, 344.543182069872, 340.67870147324, 347.733582072176, 348.374440787572, 346.033726644526, 342.777703918946, 347.877856843066, 344.518313228439, 349.819652486849, 347.397444362424, 346.866259614927, 345.44759647025, 341.94221879393, 348.816385736203, 345.669957423729, 339.694563246241, 342.28329834286, 342.119509561568, 347.514211853514, 342.33819431761, 345.800733501123, 347.223315629836, 342.07936261325, 348.790612732605, 344.145618117833, 346.567587636064, 345.511105470155, 343.291053176759, 349.189371754467, 341.642503690603, 344.679541253359, 342.450240417675, 347.396582816534, 345.420123928405, 340.918493567449, 342.39376986897, 342.799114289448, 340.859710540137, 343.218438532026, 343.810118922771, 339.859915178651, 339.96468923102, 344.093078469197, 340.624091916096, 343.841052902621, 341.276937774275, 352.438605061768, 343.539096000376, 342.922141734759, 340.898072716949, 343.855695152797, 342.142929620113, 346.665284556596, 344.885841201134, 347.73944768438, 341.894875833816, 348.99140025354, 341.10597393823, 341.920963918138, 343.424439724671, 341.485342125901, 343.207690200877, 344.997735502743, 347.944629799916, 344.203317948747, 333.262476958627, 340.666360933277, 340.995997611529, 342.302219331391, 344.461257762077, 348.060324350958, 344.403748485924, 345.209379141639, 341.335968224186, 344.552406041226, 345.613621193163, 345.706873875588, 346.417743369464, 344.416825027493, 345.649845447951, 343.224247985613, 342.674564571608, 347.494783132546, 341.931670679777, 345.151879843048, 341.806594371859, 345.5225911786, 347.195804237424, 346.026460901006, 345.113507642037, 343.211096127986, 345.125148694437, 343.265996550558, 344.833289266898, 343.870902687856, 343.920133812884, 343.508353428869, 344.717179036867, 339.217454499774, 345.276135616532, 340.808369684825, 346.293056625268, 344.996726103117, 351.341207271291, 344.756355693732, 337.746520673727, 344.297873909563, 339.021891728413, 347.186909915313, 345.172228903974, 349.443093169277, 342.30825149401, 352.030165195599, 339.622279914436, 343.529114381444, 344.061932540309, 349.88840980577, 344.879104621514, 344.424543307622, 345.549527868514, 340.758881768329, 343.450506229497, 344.948091003112, 346.801963515486, 346.109526614766, 344.313181912424, 345.253922065449, 341.916625175486, 343.345617426166, 340.731344713111, 344.229869662601, 339.772260238853, 340.392019957852, 344.189397664545, 341.306761362846, 347.283181171284, 347.281034498462, 344.647585626603, 346.054145381325, 337.823124625684, 343.393963693258, 342.776381936422, 343.755398167968, 341.589846122147, 344.444101936404, 347.629978043699, 346.029589076409, 345.090869447997, 347.46642710816, 345.310946264106, 341.008595070878, 348.400278710753, 343.765494228978, 339.743784637246, 343.755129944927, 344.19923449712, 346.489524399615, 344.603092367014, 347.614109550872, 337.334993074735, 341.633903063659, 343.390794722468, 344.682259374672, 342.622411840805, 345.972102214186, 336.572345127452, 345.948466552204, 344.64492825179, 344.038098816465, 348.061965941564, 342.548919830424, 343.631804772781, 345.154272625654, 340.05293739412, 341.397157716835, 348.257750679039, 348.43689174589, 342.101122497812, 344.691631230601, 337.629985707559, 348.558328618832, 344.949018016657, 344.688129137867, 344.024155876293, 337.33713796936, 347.959473282096, 346.197211167699, 347.730684886883, 335.876975545316, 343.330422065888, 342.624749635973, 343.735555157862, 343.602423613264, 349.061433986896, 342.016029534683, 342.104939028404, 340.958223750982, 348.295897526937, 347.640583091925, 349.466283629915, 342.5145712586, 346.944287995468, 345.51049552037, 344.014899074513, 346.272623114217, 344.687382589707, 343.62050769049, 337.896600667925, 342.185880198635, 341.485788503894, 340.797505899524, 344.148778649769, 345.905817004653, 349.777373724906, 340.107340552088, 344.161787229966, 344.060041877126, 344.985779249078, 352.062621101899, 346.527665945096, 341.553665934979, 346.221389722051, 344.13938901309, 340.933131811308, 349.283005570686, 341.041064226205, 342.617336891632, 344.1401932898, 344.210757770544, 345.37440286693, 342.129238461193, 346.894005398557, 342.22407480709, 342.591579548293, 344.631014276804, 342.723830948285, 347.342114854225, 340.930356401917, 341.51393251737, 339.405374396676, 343.904839092864, 341.42279643875, 345.679414854893, 343.342732310668, 341.995800856672, 344.146674551685, 342.736727759583, 339.510945143032, 342.887264129157, 341.770787208549, 341.809028567767, 346.608193813968, 339.094311817389, 346.053296741082, 345.26067643758, 342.831211782204, 347.169568694788, 337.452903958754, 343.34192899811, 350.732188070924, 337.467184735215, 342.480105743408, 344.120725650711, 345.617870748708, 346.742621917126, 344.518042906968, 344.759958874556, 337.19777198885, 345.165379832554, 345.16955438193, 339.286249936193, 344.193353717218, 346.387665258263, 341.94959664991, 341.680191921609, 348.036806327407, 339.505187616219, 344.798139740421, 345.227883725754, 346.549938183215, 344.549997312193, 342.395506450419, 347.697930133252, 344.165067624351, 341.369220307201, 343.844847064164, 348.787878445777, 341.406177692811, 347.797828181212, 345.954327835393, 346.22028554371, 342.512559854903, 348.201396123925, 342.795871004041, 351.295101741011, 345.457966878779, 340.324128190835, 347.20391953749, 339.543430493953, 341.021498795812, 344.620873071916, 342.648322605133, 343.298258514382, 348.747291848568, 343.257828545027, 339.058676954736, 346.200953379812, 343.587691118944, 346.869174684566, 345.314221506227, 339.314724077387, 341.319023162375, 345.454649212774, 342.72110925275, 348.001875512869, 346.893620438458, 343.228302198394, 344.433142452108, 344.475825384228, 342.848262921596, 341.717188004383, 341.106572086681, 343.550687496398, 344.465224237695, 341.848455199766, 345.003978454624, 339.346254924825, 336.651512217019, 347.577629755422, 342.64110908926, 344.927155011613, 348.259770284289, 343.272809200704, 335.545621654026, 342.524739683187, 342.162180299071, 340.470688336591, 343.338162114796, 342.654274786038, 344.944478155716, 346.062036098321, 347.034887980774, 343.69240605628, 341.653714528754, 347.355475513483, 348.235865839837, 343.257801078433, 340.956512726302, 345.966184712893, 339.852308413192, 346.340667380794, 340.764494479556, 334.763408058814, 344.758796089224, 350.45081200691, 349.154057098303, 346.395047375535, 347.24577596954, 342.197165960508, 340.685137794455, 343.552649449623, 344.355576931518, 347.010844896056, 346.962588158173, 348.369240524793, 343.163569299625, 345.094892687065, 346.792568422561, 348.565733791204, 349.186345562262, 343.234509673047, 348.604824755735, 341.516322097444, 343.878902467938, 347.305231370547, 347.689792329982, 344.717119441207, 345.766375946672, 344.469335270774, 342.293465856571, 340.627996043045, 341.834997615588, 346.903378394213, 345.5471666659, 341.104280379769, 340.767899917335, 344.664260733444, 347.658719403983, 341.176702874513, 347.013012283816, 344.558788347751, 337.033585714481, 340.889839966241, 347.702470292917, 346.620980324239, 343.884205564211, 346.130781398035, 345.600807837897, 346.573783411591, 343.237951142402, 341.903503339781, 348.147799482872, 350.404527863395, 344.631764081766, 338.471639890707, 343.583971731332, 342.647950621114, 344.772906947679, 344.53264383703, 341.719974633383, 344.403389808791, 344.389006131637, 343.6485137398, 342.74486743743, 342.676747912692, 345.592958593156, 343.426832207969, 346.150446695032, 345.323884587923, 343.237364525624, 345.454201282333, 341.082809576553, 346.732663164974, 340.803460039456, 345.96268692406, 344.521381149538, 346.873064021888, 340.890635635917, 346.43614121877, 344.598140883691, 346.94387699291, 344.822279150056, 349.138326204432, 349.155149962435, 344.682329064719, 342.812065173659, 351.632883158026, 344.857943225794, 341.965631548783, 347.861962282948, 346.590541804477, 343.435016095294, 344.50876810412, 339.514210551674, 345.600421161058, 347.213180563007, 344.139231566784, 345.582441578884, 341.865417276588, 345.373981190175, 343.168691065698, 344.825826688812, 340.937529393736, 343.522849003171, 343.383456786802, 339.027260130963, 347.820400251948, 345.768810409837, 341.967102124476, 349.455941795577, 345.341476570546, 343.09929880183, 349.73758150355, 344.171646543558, 341.42084419573, 345.499440445554, 343.869305271302, 347.368992587857, 341.372912557763, 336.596343820085, 341.694159985725, 344.496022221956, 341.832612233923, 344.174959205459, 343.011743156288, 346.824787427144, 346.383399120904, 343.901602406418, 348.906814764083, 343.704236053225, 345.525058869581, 341.208020102402, 340.575976834066, 340.940040247301, 342.623231818847, 343.514529133046, 346.7694204313, 343.549986949554, 345.338793588601, 344.577246665075, 343.780396043604, 342.092982354994, 347.349887116233, 343.242654516626, 340.057850562646, 346.386483311806, 346.231170701994, 337.554099317449, 341.743340651564, 346.935115260291, 346.911481579726, 340.601468424019, 344.020095911477, 344.126953952556, 346.8907175317, 346.832281062194, 341.955261369108, 349.883017820151, 348.756270309772, 337.890524119915, 341.80485083321, 342.679894980589, 341.425490430594, 342.350469812979, 345.260118233028, 347.818771126066, 344.426443229685, 344.644252344983, 342.752916561528, 347.424077690259, 341.133534690021, 345.72794695408, 340.05744980113, 343.296160887499, 338.604236190823, 344.335512852167, 341.819414163616, 350.200873337727, 346.926779516249, 347.766236102665, 344.70070165715, 346.233305838635, 338.852706803829, 338.377395255249, 341.598112333796, 342.664121006293, 345.160607404067, 348.229176714887, 343.345771934108, 343.816879248935, 346.682849484463, 346.439856926535, 341.954508760095, 343.087352635952, 340.266756453391, 343.205864255383, 338.97264215194, 343.191169705322, 341.718976407133, 343.365976009312, 342.497657372673, 344.398797849462, 346.789420960419, 344.685177922942, 336.971443033962, 341.968049679837, 347.799201510336, 345.040057063601, 343.035626052523, 347.161212944951, 338.627859908588, 346.278988488515, 342.881199064108, 343.954542476555, 343.613916662006, 346.863290600628, 340.757948837196, 342.257001644008, 341.753516144854, 342.460547617, 348.726324748059, 342.862460517844, 341.524622740726, 349.162105849345, 342.481561940661, 340.67201940893, 346.498828177092, 339.369567634602, 340.956023642903, 348.462470838705, 345.760355268914, 344.704669630729, 340.807105309161, 343.000249493691, 346.183096867623, 346.149049230305, 343.977038129169, 343.118538234211, 344.842083862611, 341.172353342314, 341.966491155867, 344.910091294762, 347.328810716542, 347.153836363532, 349.527225834559, 343.580974557863, 346.988209505709, 343.359065602618, 348.697957865617, 341.324880751304, 345.143486832985, 346.38579830287, 339.441206290919, 346.36201429938, 348.256370573091, 346.121135819137, 346.723817017275, 340.785698447082, 342.771853907341, 344.71984089098, 342.92424550442, 339.530430999726, 340.137375835886, 343.89875432393, 343.812092105976, 343.538872327617, 346.102645377834, 342.991753891391, 346.868364479203, 343.895745586157, 350.276002014725, 338.698535428009, 347.369380629516, 341.79370375195, 344.197425449085, 342.205272097174, 348.340961500457, 342.161703600875, 349.751324343733, 339.614984894561, 345.685452886619, 339.879825080807, 343.393511092983, 344.930772860833, 344.245760802765, 343.868858222068, 341.481018844452, 344.149299753723, 343.52777769931, 345.729637457438, 349.162797470641, 340.846896990534, 344.358971965617, 350.399149750822, 348.56278698734, 347.801305202969, 342.144714260175, 345.865434133963, 345.934565805453, 343.430352974999, 342.832321449662, 345.094653764112, 343.890426406274, 341.619827731822, 344.934931267518, 344.109264092901, 340.369738961866, 344.110726769388, 344.127729278158, 342.874493914155, 345.996643434759, 346.884453045348, 345.768946684289, 346.261719909182, 350.004911508646, 345.783985574152, 334.99033766897, 342.133757710042, 343.442320122645, 347.871137029726, 340.208195809428, 337.102164467744, 344.012762551194, 345.60062820349, 338.662682092266, 345.968941875761, 341.848950297847, 349.315213905524, 352.048175236978, 343.673606314068, 337.769252447881, 345.180378687978, 346.272622414484, 342.332547936518, 346.304536554606, 342.943200334095, 343.777214258927, 345.305857312605, 345.608811339077, 342.514417066549, 344.333477145808, 338.658525034583, 343.349894730293, 345.501485304112, 349.845925021441, 339.432433229695, 344.783407725099, 342.725433691382, 344.332980713609, 343.96962573612, 343.560593806872, 347.278809861002, 344.540911186462, 343.20334163448, 344.150469541779, 347.218576304203, 345.298101935241, 342.703324912612, 343.47552453067, 344.40735746487, 336.947755389267, 347.657484134739, 341.961736624981, 340.439038091591, 347.115683764219, 343.716533972859, 346.408162055896, 338.759895923136, 343.815499776276, 344.504633044179, 339.785899455687, 352.123446689716, 341.747506339539, 343.969186341244, 343.348482257514, 345.118162775813, 340.124952917191, 345.699847605907, 344.408221202074, 344.229059637755, 346.743545332912, 338.819322513157, 344.659333588983, 346.12620894265, 344.524274002419, 344.331504404419, 344.478930158766, 349.959985508389, 343.783820604796, 344.035265019571, 345.454413551333, 343.380525642976, 342.405819509098, 345.764762481632, 343.890456848823, 345.684716794193, 345.372518096836, 342.235884433282, 342.618046730442, 341.835384638061, 342.835360419669, 341.001806528614, 342.045611190688, 343.39984184185, 342.16514212237, 349.537789846509, 345.437888747503, 351.759305844704, 340.763912354937, 346.119658352512, 343.329248436145, 345.54798667754, 345.566029466284, 341.60413183385, 338.544936294884, 339.86437332532, 346.59521029755, 340.753434822222, 344.888087388976, 349.037978859428, 342.692514564849, 346.184619686504, 345.455718810685, 348.342841407261, 347.016263225581, 342.332411471339, 347.674127436458, 341.157116290397, 344.934373275004, 340.259844900434, 348.659538788957, 350.980881296491, 344.239783272198, 346.351865669978, 342.961615860757, 343.577602034438, 345.440425598453, 346.325520120308, 351.193761272651, 344.694295814598, 346.490926682395, 343.228355275975, 344.163077798978, 345.185512230154, 346.600274103342, 348.083478308839, 346.153073330864, 340.090941387462, 341.98241802315, 348.001669514427, 343.630098538133, 335.673521992078, 344.861538048044, 344.674003326064, 343.118002297416, 346.738413902864, 345.83268988941, 341.39610924805, 345.087014941459, 344.018547887396, 343.432306489033, 336.596159144988, 341.647871689945, 345.07674095029, 343.150181110521, 342.078426171634, 343.862722972809, 338.07398666609, 348.797221880571, 344.2816771675, 343.499676385343, 343.667119137906, 348.81058408259, 345.339007434396, 344.595250827004, 345.618551705136, 344.33952958209, 345.704752574663, 341.600543320823, 344.721415481037, 343.145773405418, 343.049961245793, 346.6263257036, 342.06766412671, 343.455295138076, 345.23430754632, 343.614740948488, 343.371462123339, 346.731796707467, 335.772156018234, 339.678712241505, 341.870626339527, 346.171535330818, 346.544328746886, 349.281783754557, 339.879896983954, 342.066492821472, 343.111488276672, 345.452053743623, 340.457527602421, 339.094076363787, 340.358327015316, 344.114463039975, 346.316502638609, 345.200820116644, 344.64722879531, 346.36699381343, 349.501474466961, 344.296060205548, 346.316132750888, 343.084453454557, 344.390814474148, 343.801760531994, 342.985842765679, 345.28921260873, 339.805153409991, 342.362961823485, 344.665930075413, 344.647987790252, 348.405616506894, 337.281150185335, 349.489991434719, 344.248814905004, 341.322989296212, 343.502064121888, 344.301035958287, 339.836961692479, 343.349992630154, 344.769049297547, 341.329553292862, 345.750840367224, 338.68613921921, 344.11794404065, 342.068111376318, 346.89921919623, 343.8690393236, 341.603925577166, 348.489619402863, 344.880377496139, 345.671920387301, 345.155429945917, 340.033295956854, 342.912833399028, 342.084055058195, 344.556870872286, 350.009061523611, 349.06638730689, 342.580177715896, 343.316290032611, 346.056080911198, 347.996614042726, 346.222112736763, 339.946795894513, 344.994924231889, 341.109366483999, 342.712256943109, 344.897103945501, 342.20249638081, 342.540294968437, 346.537328244032, 345.127722964368, 349.334057028779, 346.321729943904, 343.902196354536, 346.772616008072, 340.448199191558, 344.175851206797, 344.353707298011, 341.75033102909, 341.033423696405, 340.163478770785, 337.571896464491, 345.234422586073, 340.896424498601, 344.58509148975, 350.792841103545, 347.485785030413, 342.054703979065, 342.552039034334, 348.991119072574, 341.116336596794, 346.820759230359, 340.249051300736, 344.557967706698, 344.820352799423, 339.590152824247, 345.326185648356, 340.398000604228, 342.794514922585, 342.17351885676, 344.077377717257, 345.10153282224, 344.208576195916, 345.260528478212, 343.200562022005, 342.5779876868, 344.303227254813, 344.514054079854, 343.599057421114, 347.346044341002, 348.519884671473, 341.025045538049, 346.651802884991, 341.989266384838, 346.587306501888, 343.096965696611, 340.285905584489, 344.324598218929, 343.993595412988, 343.121399125226, 339.732970330077, 339.806338862172, 344.838251198879, 345.633579112466, 340.730028066151, 346.813888228454, 345.811185820228, 340.875555922969, 350.128414372119, 338.284218393338, 339.434920465777, 347.090944817763, 344.182140196155, 347.542625115632, 345.475841564972, 344.684314713641, 340.251583784116, 342.667754508807, 342.23417813756, 344.386484335529, 345.886421239248, 345.807534996906, 346.818064672482, 341.7047651209, 341.312632319464, 344.877074637417, 345.39302380817, 348.382408988488, 345.733180666566, 343.299081600357, 343.499033544363, 342.833077617303, 344.864822403146, 343.756557882139, 340.458709977983, 343.463470625374, 345.131701352453, 337.891955264823, 341.851841514536, 344.230258628823, 347.281567629859, 341.358909148419, 351.194534957237, 342.058153074929, 338.407813384258, 343.07107156123, 342.212867838021, 341.181139129895, 346.258239738403, 337.888084798697, 344.050230206558, 341.71520951346, 343.16873363122, 339.109231455172, 342.34861293026, 345.653062670826, 344.427964004599, 335.734684876128, 341.705335032847, 339.655732864945, 344.714237402607, 344.996191167507, 345.221871820034, 342.060988359622, 341.587226042907, 345.942385692153, 342.303214099457, 345.059896101288, 341.186380531856, 343.421588543967, 347.504459172117, 349.061855811739, 343.363423445683, 340.325520754651, 347.2589725174, 347.885531338927, 345.79215403473, 348.856169016579, 345.596477984802, 345.928518284447, 342.899835554319, 343.354590025558, 350.624578519206, 344.46873222386, 341.664511638979, 343.525433095423, 343.531628684222, 348.551351577099, 342.739952189892, 340.192602380043, 340.310949199385, 341.192248848862, 343.344619701498, 347.572637247285, 342.847703825164, 343.031742511367, 344.043449399017, 346.701736370393, 344.139098949262, 343.810067751364, 348.348680182745, 342.60432733502, 342.417405025276, 341.110566619988, 343.274943838732, 340.638668630525, 341.839581226631, 346.375973413644, 346.283714400264, 347.068994944185, 343.59917762719, 343.903022495078, 346.013633772933, 342.952935480662, 349.96427363222, 344.160523089615, 339.165969885664, 343.668876985531, 342.285802757853, 349.353246253042, 345.573733720425, 343.389253261215, 347.172534134984, 337.37479368642, 339.054297098506, 344.000508244319, 344.909662112549, 340.017212526076, 343.561773268206, 343.102394649223, 345.541421387556, 345.215622772228, 341.407134629694, 343.651885581756, 340.241865292257, 342.980008758931, 347.85432152164, 348.711914703572, 342.567060670699, 344.037869987296, 347.04769602364, 342.220377423602, 340.000921224524, 342.920456846256, 347.474810713472, 344.253381824315, 346.689937868818, 345.627994482859, 341.095616676113, 345.093608208319, 345.189371809195, 342.387451370724, 345.754833160108, 346.796834129553, 352.738612647765, 341.262347268892, 341.95125999706, 341.304384507856, 337.837646349488, 348.234549776921, 344.075691188816, 347.684608855791, 348.312966343266, 344.061059334241, 343.707902075611, 344.523016275446, 343.81488284867, 345.196267565121, 342.714991140544, 343.213436206573, 341.691020529379, 347.845306685554, 344.057478516063, 345.816942085209, 344.374626781697, 341.6368850137, 346.505909514921, 345.443512321108, 347.04547143051, 342.335077045447, 338.949323610814, 340.682070877261, 340.294968717039, 344.748889336674, 342.393827598963, 342.267785553737, 342.19044037677, 343.761886274031, 342.251996278567, 343.733481679211, 338.701875198946, 340.512382873519, 341.196456068263, 340.837603983916, 342.275447328813, 347.434607533117, 343.158845533668, 341.677585301863, 347.77716320974, 343.961688704055, 341.904183611338, 343.041664406598, 350.696165267067, 342.812444638144, 343.230847459324, 340.10291634688, 343.554850578975, 341.892554633105, 346.095525919792, 346.968495215158, 345.359272126057, 346.880931371431, 340.162853959692, 344.571739225987, 336.889827267531, 346.066356589742, 343.841248175892, 343.299015626384, 341.872237427549, 346.537556365052, 342.98151521779, 343.803308000647, 341.407825932628, 345.793546318501, 347.247960969628, 341.944771392947, 340.223950475049, 343.456195135058, 341.714135264346, 346.434286868003, 342.920817860568, 342.243157745353, 337.437475762018, 346.307854659865, 343.7229328741, 344.354092205058, 345.153989714815, 340.130863813722, 341.15503950441, 347.164048430188, 344.631452940802, 339.834437694173, 346.585083355552, 341.610560373283, 347.194813905009, 350.049761698368, 342.077351399669, 345.952769954473, 345.490374747279, 342.328178387534, 345.586025726046, 345.701288125615, 345.759299979257, 346.756742411208, 344.009463631588, 344.956760439914, 347.393499324731, 345.926655796626, 345.549666577953, 345.875284720488, 342.189986705651, 343.974418814841, 342.284269476653, 344.247905173981, 345.154866562927, 348.907611885786, 344.366045345175, 341.829965005576, 338.610866652224, 338.184921614744, 345.670318464168, 344.003059601951, 342.178959304868, 344.77003207111, 345.273663063143, 344.402419795778, 340.534486946773, 344.011663133395, 345.824785211092, 345.305297581663, 340.391865331491, 341.123164125724, 340.281317809094, 344.854466452693, 348.313447775696, 345.025701775122, 346.54621114649, 348.704317340155, 344.626530030598, 347.941517110675, 342.437201469335, 338.817063648202, 343.212083295404, 347.249433283568, 348.856457539476, 343.964512670003, 342.299344525487, 343.918211738685, 348.42394126285, 345.67643951517, 348.603723618077, 346.459670322359, 341.030633024691, 345.028050335469, 346.07665464334, 340.660435582901, 349.124318005524, 342.699119430657, 344.216347821772, 350.22417691652, 339.024095635392, 342.487668667074, 345.124416037485, 349.594364758044, 340.714359412908, 342.245809028873, 347.553644723345, 345.857672426228, 342.815504106032, 342.108463696663, 342.536036338721, 343.519142638592, 343.022992510922, 341.128068676629, 341.934524938953, 342.219818304153, 339.102399069137, 347.407337414343, 345.702713764042, 346.115779599619, 347.644646556199, 341.223969699913, 341.399069317578, 345.112047697771, 346.201839107051, 342.463989891056, 350.270109253378, 352.822392819388, 344.814764867077, 343.686386361918, 339.860117951577, 341.259172835998, 348.61798259565, 342.701886989244, 341.751580410212, 346.370071930039, 344.776135081985, 346.84342796247, 341.094078924386, 347.680461003809, 348.677870235437, 344.627095382066, 344.611722484858, 347.592334909124, 344.837242153067, 341.57789912397, 349.678979114747, 342.775337705334, 348.420659506315, 344.823386788889, 342.568127441459, 342.822904520905, 344.566571008504, 342.071477019621, 344.320787469856, 339.636100862908, 346.020860401966, 346.145669730533, 342.015381997036, 343.377618570323, 339.103206608097, 340.336791046801, 342.734151048808, 339.593265815205, 343.374098378842, 344.083827357604, 342.960994494238, 347.031671892854, 344.103668742331, 347.082169609641, 342.4781894723, 340.642365206083, 345.75486963547, 340.940361846964, 348.749311158669, 341.830546181716, 343.735750258228, 346.481032596244, 344.220479601472, 346.236142674735, 347.623201333219, 344.59053580848, 343.912050981948, 344.998925954368, 345.184704562366, 342.539137622691, 344.059217725985, 342.900195627215, 343.53933651749, 340.357881500937, 344.211062269824, 344.903018655937, 343.573723705311, 350.909339438187, 348.729517497203, 346.393992476143, 341.967858388879, 347.297624228078, 343.857151844895, 342.859669640972, 349.713996409109, 346.113936219816, 345.726504768257, 346.543063237513, 344.803475161107, 344.197624383061, 342.886311106197, 345.21115574709, 340.177048017566, 343.377511509627, 344.882596107185, 349.920910625235, 350.307945521297, 345.313216198724, 341.934510563309, 347.129298405154, 346.592130397659, 345.689252194893, 340.160507432252, 346.569893770736, 343.916264075644, 349.46359507373, 346.519106768805, 346.91117746597, 338.970693539084, 342.867007296166, 342.008877727108, 343.445582907586, 338.529978522565, 341.527260759457, 343.804765609505, 341.250218695969, 343.666775896711, 345.813532632788, 350.022395230867, 349.492341855318, 344.510378915814, 339.58498350497, 344.274113075013, 339.258443956736, 347.428462795887, 341.592058803941, 340.528081293665, 343.018202368039, 343.557486645275, 342.954619432074, 346.374569147482, 347.953473322826, 348.240541204755, 347.911596425076, 338.785000498377, 343.921014018626, 343.929331849737, 344.608054430814, 342.028131643008, 348.478125869589, 348.08464259391, 346.048819070193, 341.53739849132, 344.21266226786, 345.827600755803, 347.577977951225, 346.498787542881, 343.284394161212, 341.900998414355, 344.218476850765, 345.754747868245, 346.843007228432, 341.960275726426, 343.694914582349, 352.826666798225, 346.662941908327, 342.254770910212, 338.86866348968, 346.51930189121, 339.202213222771, 344.745339066308, 345.045620708188, 349.15614211046, 343.261772651245, 347.441595866982, 347.481127800365, 344.478820814812, 346.300675996592, 344.602362287127, 344.662244550225, 345.372101572884, 341.730446680713, 339.308552933939, 347.722000089728, 341.064642387942, 340.634887203895, 343.864768486682, 345.757279877188, 347.681110649403, 343.698779834006, 343.866645146914, 342.257899675684, 343.591333338078, 340.753285758672, 339.606781210917, 341.155418033579, 348.14676906684, 345.52353367851, 344.371591723635, 344.786543931859, 349.678494817273, 341.643607792921, 344.724097020986, 341.794745495511, 343.69320735337, 343.542030744894, 341.67638977714, 344.829058263215, 341.810103518391, 344.362789181774, 337.67622664648, 345.154675736512, 342.42397559196, 349.657957219738, 349.48670248023, 343.808523705888, 340.559662210908, 340.407991140022, 344.248762557578, 344.761469810135, 339.866907301286, 345.952097225471, 344.950897197601, 347.064132930064, 348.160730307987, 346.221345150708, 341.166641456184, 342.772822168816, 343.78338244986, 342.507964709902, 342.119413682896, 341.085448636726, 340.148832025525, 342.660358571106, 350.508788192817, 344.666848433511, 345.091805567962, 343.837406583431, 342.418837274736, 342.496517213293, 344.80782316223, 337.580439577613, 345.478842288973, 344.788349582956, 345.301139289656, 343.907162001157, 339.289672926562, 343.682293590856, 345.940649979636, 339.981468083427, 345.39871191242, 346.217008362322, 346.899078295695, 345.529939743703, 341.514993605586, 341.084205212963, 335.683307026695, 341.689572391876, 344.533307077999, 349.22214584964, 344.290393853521, 341.885781120152, 344.057823339176, 342.76192280803, 340.28468829623, 342.073933992451, 346.80863966799, 345.934047157013, 347.279706543281, 347.540878241668, 342.382419305519, 344.50988867879, 343.990908511091, 342.142186747368, 348.268478471218, 338.297354656039, 350.255783896349, 347.622175572892, 344.614061298015, 343.482933203699, 345.503757136528, 344.240693420234, 345.271582537342, 342.897384851071, 347.869618085426, 339.922382082474, 347.749461482769, 340.57907992059, 336.258767549908, 345.522136211949, 349.671902871595, 343.873070814115, 342.132779540878, 340.645481022539, 343.217508231737, 348.386369419774, 347.902393855115, 340.955983957321, 344.215898151236, 342.768761244305, 343.198688875264, 345.725043495029, 342.04087278971, 343.908301115206, 343.830348558282, 347.989535244345, 341.826612798298, 339.616159253195, 339.378134345072, 345.525829598997, 342.029172152547, 340.201415016365, 348.07145172146, 338.105666432016, 346.516189729545, 347.207995297954, 345.132719405706, 345.785718835753, 352.408939165615, 340.926575245444, 339.803780006894, 346.951178735709, 343.10594556834, 345.449633287409, 345.635810216715, 345.693066886989, 348.083395838629, 348.595545607003, 347.15268082688, 339.419484960441, 346.760044226552, 351.912612277545, 346.838569813189, 347.520432841895, 347.424264816572, 346.533807607958, 340.224147585205, 347.863018154915, 343.541494512458, 343.765609387017, 344.876093088051, 344.250690570152, 339.719911284121, 339.141001242598, 345.163511303165, 345.705437592992, 344.337686814933, 342.844260613423, 345.315574230166, 352.335694500353, 339.119271768454, 347.358711432866, 341.870444017872, 342.584079905589, 343.651002170839, 343.861168571866, 337.909802756502, 340.858592363379, 348.881395709845, 348.8910801486, 347.0003901615, 341.792527955864, 342.513550808467, 344.12768649356, 348.166785868673, 343.026819778825, 347.812548701023, 347.809748995804, 340.586349059119, 343.835810497109, 341.130262188999, 345.286781141867, 338.220896046537, 344.745181160085, 340.508406837391, 346.24494749933, 345.44103301423, 345.245549084912, 345.629237881139, 345.074039733983, 344.012965758223, 342.609445988429, 344.489466835019, 341.424840419957, 345.358106655595, 346.747006189693, 344.233527310703, 342.296570488693, 343.390291715388, 345.868092135589, 346.547416977396, 345.451220356755, 341.07231367975, 346.138938137558, 348.717754192901, 343.553600465858, 345.138905025308, 339.456600921736, 346.748622250957, 345.961403048528, 337.72090006167, 350.997628348905, 341.482769815325, 339.840254292938, 343.30706384985, 346.351621168274, 347.078196479829, 342.234233047846, 343.398905305818, 340.573683895261, 342.143815752429, 344.310581345967, 345.585721627037, 344.162894943774, 343.232899107907, 340.760031534233, 338.310048984028, 341.916805025721, 349.206040887904, 340.803727755041, 346.686072122827, 345.740713142386, 341.480370422166, 346.741627841733, 345.993860214525, 346.243225030185, 351.59313729669, 336.89168535781, 343.497259080053, 347.008801619864, 338.991639577205, 345.755160823872, 349.52387885626, 346.799409499091, 347.804388526201, 341.799609691169, 341.109566333769, 348.190517902897, 340.070867716525, 346.890589459751, 346.27073581208, 343.269142862881, 346.346843416654, 345.520542751329, 342.226946208143, 339.296577245976, 343.946394225324, 343.362258581363, 345.182625779758, 341.612261849587, 348.654077033574, 342.590789142466, 343.700371764271, 346.063504882844, 343.685054990747, 343.814865110354, 342.143912495994, 344.124637848879, 338.473888145806, 343.899511184001, 344.764653496385, 342.140473971771, 345.80927313045, 340.330272277699, 344.043117926003, 349.777934668194, 345.104554009101, 342.222055933717, 340.753614750522, 346.258977854684, 347.847264701056, 344.542034003578, 346.343934417413, 352.615688639511, 348.603666032387, 342.283791829909, 343.404380152599, 345.964861214882, 347.689304471517, 343.358097582709, 347.233818486655, 344.881623279481, 342.31238311492, 350.707243010565, 345.773082992668, 343.04923249012, 340.605816953419, 339.482506787766, 343.401594053597, 351.351453335122, 343.48901947689, 343.718265573328, 344.951411906146, 342.004324576711, 344.037536395815, 342.19156487635, 347.696554712175, 345.533518573854, 342.502908977713, 344.949602734906, 344.664415014357, 348.785344509702, 348.979479248792, 342.546421834742, 342.982718262085, 344.124623137118, 342.994448787626, 345.323511993322, 339.578565077603, 341.076986083412, 348.798189715072, 341.424308911061, 345.491695236247, 340.598710339529, 341.879155655231, 340.128111320858, 343.190853626742, 345.200882107228, 343.887138920568, 346.310777123588, 347.936233766438, 341.587469358234, 337.880723882623, 342.818550516847, 342.46196489887, 342.145125655058, 346.42191375116, 341.947874833317, 345.280284623741, 346.138631066775, 345.349646079157, 343.803494574899, 344.591832044377, 341.599352702771, 342.521632828139, 343.136536985974, 344.213497509167, 350.733527444162, 350.228098074919, 346.81577683477, 346.259909444051, 341.056049931807, 342.012718081134, 342.262283053167, 347.73427713021, 339.330773615326, 347.670469315654, 343.360533631294, 350.223432629464, 350.387844547945, 346.665046937546, 344.927676703136, 351.935885970893, 343.828817093303, 345.077444453634, 342.061596751203, 349.869591340905, 342.356232186153, 346.290597387881, 340.966183474089, 340.86364696799, 342.29008973894, 345.4326793, 342.251911678997, 342.870218700301, 343.470774984307, 343.06112980363, 339.275510839036, 344.531846969537, 342.575033134014, 343.421831847801, 341.47701160034, 342.087976512806, 341.510261905255, 346.312814467076, 341.092844263673, 342.971700588005, 341.393830703185, 339.690259081317, 344.251257326946, 340.573646331367, 337.405945033942, 344.362446905408, 346.880845534943, 349.156218882363, 342.879224274548, 349.061017843274, 341.08781862461, 341.573580385569, 347.050573175832, 347.215058603418, 341.911057741848, 345.446927954383, 348.473889331907, 347.646597898954, 344.356885630408, 343.724607534453, 344.348305355843, 340.538576600933, 348.348303155314, 344.988492963161, 347.945486587775, 343.433917489973, 342.427569337, 346.467441596141, 348.793315922935, 345.702482313957, 344.242173384448, 343.174621806314, 343.663317605086, 341.223737560326, 347.645604306414, 343.471241524246, 347.837801022536, 347.888551948203, 343.409506029398, 341.497751417013, 347.895744157372, 346.456143161543, 342.992040967578, 344.139989564962, 345.620155910667, 343.917337769011, 346.464323740372, 348.523691644297, 342.324095047235, 342.944918316967, 346.965998838261, 343.869020344405, 344.427257538021, 344.15430049883, 344.283525656666, 345.511256291743, 346.583496032569, 339.356472681647, 347.960359461721, 345.411180089385, 342.189463593859, 343.650438621018, 344.206676161036, 344.349781031023, 345.282032873656, 345.434364188841, 341.41190288722, 340.839538485574, 337.435094008949, 345.509647697758, 342.165767740641, 343.207753094428, 342.462240093336, 342.727395215334, 345.727835826478, 341.220710610138, 345.255972286751, 344.452590992478, 343.230774776965, 339.560744839657, 343.836597012103, 339.844302226106, 342.022343828919, 342.568399336077, 342.175420656083, 345.828340872393, 343.774222125996, 340.121720830652, 350.160592861314, 341.381309318453, 346.099758257254, 346.236017308259, 345.864299958833, 347.236186763773, 339.863182373709, 343.655095894557, 343.187208916661, 342.325302837711, 341.745288814101, 344.62848811372, 340.788403993396, 340.240500896165, 345.750748957611, 342.801954420015, 345.955418057039, 344.528822595143, 341.605581664825, 339.405607932504, 343.734511688224, 344.840254447825, 340.816404730542, 338.60986162421, 343.08758959257, 341.779893345765, 343.325681373144, 345.545377744934, 344.745762672431, 347.6735326128, 340.126317135555, 343.964498974986, 342.122979720011, 342.070572363976, 344.461056419012, 341.841976756203, 344.45810986726, 341.900927320345, 344.459968966183, 343.276790102416, 340.473880377108, 346.029307440509, 345.386132399965, 346.575306602391, 344.811355741362, 338.641937415352, 341.220382916686, 348.068243575275, 345.629444983405, 342.555558300325, 340.663747945854, 340.058820471678, 346.832004608894, 338.659476782876, 339.241169642674, 344.297714744834, 345.917654827548, 343.821418545814, 345.001107266285, 342.102677121766, 344.195289518778, 339.260131494681, 346.025036324643, 346.823690726529, 342.246008143831, 344.598294436694, 339.547729359669, 344.523860579902, 348.964603074868, 344.126262467014, 340.56257782652, 346.042189725771, 343.695021580076, 343.493001778916, 342.778716331519, 349.399088490692, 346.005160714082, 346.407352523132, 343.255696938864, 347.386511020182, 344.48173357276, 341.638399106939, 343.767951143759, 340.066221142144, 344.06467224424, 339.468199982622, 338.768791330073, 346.148943360209, 346.375414119778, 344.990774763226, 349.683307268928, 342.783886820541, 344.251848810828, 340.67371724605, 343.592704359834, 346.440953863328, 345.379016049659, 337.353338067324, 340.09613713608, 346.341604410072, 346.428140944501, 345.335211271452, 341.323915540601, 345.53415650645, 344.480948585178, 343.376458395352, 349.349552062894, 348.782516060607, 347.102313326366, 340.610248231014, 339.029795812542, 342.539167384161, 344.062971772737, 341.464699721004, 342.091994672266, 342.211555353455, 347.932978487351, 341.136648849165, 339.139456825508, 343.175786223905, 343.391086741218, 349.331346100977, 344.618192256173, 346.001995944136, 341.997177609982, 338.178382204816, 343.890037842587, 344.308460293644, 342.738277605664, 347.828671194161, 345.71809745914, 345.157690924587, 342.369236773198, 344.662757743515, 339.217826524571, 346.852068187903, 347.765198852523, 345.544529790781, 342.808685080993, 338.718131607861, 345.203676047017, 346.434403556066, 338.572594996442, 341.550943116221, 341.90073619461, 344.50423171155, 344.661552228195, 349.970640863186, 340.359498184856, 344.000861820229, 345.440070620063, 342.086542200964, 338.228969754772, 341.945240470661, 343.62215930549, 342.190787516151, 347.473429089734, 348.754429327279, 347.182526955768, 343.502047616611, 348.012823551214, 336.349296843109, 343.491243196377, 344.402404865606, 344.86433463426, 351.307198220062, 340.942248603358, 346.122557873286, 341.475060640347, 348.967929961796, 344.782883533349, 343.704698711797, 343.614883469844, 343.890656941775, 344.310534191989, 343.377754038579, 339.625362227293, 346.365146765898, 343.479885692804, 342.362634230295, 348.035958050857, 344.267136374187, 340.836832510317, 337.151021709442, 346.801068817667, 341.790927533928, 341.163983602004, 337.485985420768, 350.261098750097, 342.990176729795, 343.878937640128, 344.405036916773, 342.84093371403, 343.598489668104, 340.444931624039, 343.987057921262, 342.842987868864, 346.773895917128, 347.040451309952, 345.691698928902, 349.48382100678, 347.584672681032, 343.471861449918, 346.460704637132, 340.530866120443, 346.348748350237, 338.699173275023, 341.111729528723, 346.054268685443, 347.321893705109, 345.328280297444, 347.982973515911, 351.746385026986, 347.426440015605, 343.82729988847, 341.117987032699, 346.061406631482, 344.38890986007, 340.270668280223, 348.225910309044, 346.518963917638, 346.259920827797, 343.543000343, 339.08585358328, 342.600654247591, 341.615500530055, 345.229948017037, 344.704539050086, 341.590357654853, 339.360681435954, 343.067444709659, 344.26765390196, 342.834192607952, 345.737636747852, 347.142996824104, 345.137468587369, 345.563206377136, 342.082975180022, 347.987662033729, 342.665165139194, 338.509556890067, 345.066739239867, 339.372692910299, 342.57802258839, 342.022388373108, 341.58624565431, 345.263615944922, 340.83495377891, 345.502179181082, 339.150567085864, 349.052375212697, 346.04051237164, 343.666025604001, 343.086030661995, 343.984508505988, 342.435777752895, 346.446426443233, 343.338844258028, 345.953541024525, 345.834235919502, 343.453856971661, 342.799225443274, 347.577365444356, 338.396573921892, 343.211498375237, 344.951104199439, 341.250429298209, 344.654909312056, 341.541809771697, 341.084624159511, 345.166056168314, 343.309062746674, 343.529851287225, 343.314704301767, 338.627384680798, 343.86673457071, 342.834795573889, 347.245872995846, 348.06236418011, 338.957693785001, 347.226816538529, 340.627237672642, 345.165408346473, 342.582206691345, 350.215479114464, 349.005301573489, 348.13761229305, 344.733432557113, 345.885012884896, 340.530617390475, 346.178846730063, 347.542114378447, 340.266893802779, 341.65755509087, 342.476231452614, 337.842859191671, 346.758875223325, 346.852954870472, 344.805458187819, 345.186997803835, 338.676647806017, 345.918286472271, 339.428031315313, 341.220835285653, 344.697769623527, 345.213807832502, 344.649546822303, 343.45601053343, 345.385998139622, 339.719923400736, 339.385654250629, 349.128335244796, 351.026779933354, 344.625729724296, 342.342235865243, 344.363568616214, 344.766286844623, 346.397365200692, 339.924766137719, 344.875184496108, 337.91426263417, 349.980301291289, 341.483838731919, 347.913182094086, 342.236344404054, 343.029771904585, 341.966596077028, 344.941136196935, 341.904066911904, 345.862869468072, 345.918414065198, 347.889147843767, 341.69664962213, 344.342934115843, 345.764466421642, 341.912215873253, 341.187080968459, 341.788958799311, 342.997538466073, 342.753336125372, 347.027660048493, 343.37549045721, 342.459496717068, 340.611821332699, 346.190303437212, 346.660298759997, 345.932313579795, 342.82879564217, 347.280423339635, 339.116982955073, 344.555575603907, 343.52931377716, 340.854128211489, 344.752178206994, 344.803066853485, 341.338679247627, 344.82479116608, 343.179880925318, 339.475678565985, 344.485225696565, 343.83871620956, 345.841039624366, 345.919501836129, 344.988953538899, 345.388670551626, 341.175013066276, 344.041966558198, 346.144404029958, 343.786572816007, 341.99434701779, 344.248056455657, 341.305556413572, 345.814390272124, 341.729355658736, 340.305330401952, 347.700771192851, 345.083140220953, 342.905216239503, 346.970421177167, 347.190590775293, 346.916183707297, 344.011417933114, 347.198994911812, 339.47027552103, 344.069137548103, 343.354053791167, 344.858396293139, 341.597840454928, 343.366998753111, 344.396940935559, 344.125440377336, 344.515689306129, 344.926384738149, 345.556316016407, 343.59450609565, 348.232908656908, 345.017608640522, 349.551680573956, 346.273641979848, 340.142430500155, 345.743629806073, 345.534844128573, 343.06342746133, 340.796760714966, 346.735404238741, 349.004070662909, 349.437908392295, 346.796607206447, 346.833938981382, 346.220704795614, 344.896429354612, 342.027507321442, 344.602351880636, 344.800031010257, 350.019599963065, 339.279768318883, 345.595797107026, 346.644740615548, 345.322074878923, 341.716580713122, 346.993822021881, 339.297768510947, 338.436061710245, 338.57495455811, 347.530356917807, 346.712726053873, 345.135323215693, 348.367774930219, 340.456402794925, 343.474682068892, 341.793103405508, 345.92744606364, 345.590608197996, 340.334974811855, 344.650148744474, 346.474647316435, 343.464449603858, 339.136925738253, 340.263531433866, 347.378606240949, 339.612828570868, 346.54107109923, 343.378928696087, 344.076403062451, 343.802571556721, 343.395599259659, 346.790670227675, 346.522659329282, 341.805982626106, 345.127346061148, 341.810008559468, 344.947080689777, 344.514920107207, 338.889926957908, 343.548804419322, 345.984596057714, 345.639780291673, 344.089614115742, 350.117319795778, 344.756009621707, 344.199180370562, 345.024841496651, 345.371981011677, 344.630203189231, 342.12342373881, 342.226866206927, 345.954039599212, 341.01941447529, 339.914856532917, 344.222737044663, 347.047055778409, 345.849649243645, 343.051624337001, 344.138709723063, 343.468970164912, 347.684938081994, 347.280121655974, 344.679849372417, 347.278752155532, 345.477383325696, 341.865099531788, 343.93709630254, 346.542907148652, 341.206495444752, 342.177717242202, 346.726766696983, 344.452452160785, 350.596815985975, 343.435181622601, 347.588614597829, 343.278402217957, 343.889496751202, 343.470770434389, 341.265433461067, 347.964876960463, 346.468148466505, 351.535494430262, 348.360615233696, 349.181926010809, 342.876522163175, 346.616714862518, 344.784351857246, 346.016432461957, 344.949421364021, 341.982007877671, 341.560681875914, 344.851957597553, 340.437714553761, 345.980096667036, 345.339805855641, 340.120286854061, 343.765287291782, 339.982609186759, 343.26116339818, 344.309704718653, 342.491361237785, 349.638684896762, 348.697979520205, 345.022053224414, 342.557841034942, 344.280915747833, 346.985449801079, 345.774795525988, 344.056068231536, 342.480940033749, 348.729930568023, 338.905529508767, 341.152299897546, 344.739234927762, 344.217126771366, 344.581155611138, 345.74176632239, 342.53262951125, 341.082499263685, 340.094904681703, 342.245838279465, 339.75038455132, 342.228791284017, 345.330696974064, 342.222542317327, 345.135870468984, 342.379276888197, 346.823020733772, 345.493866459967, 342.12923857134, 343.111136074312, 342.735198433707, 344.624160399022, 341.976579901984, 340.193957639952, 339.226913498094, 342.934497260042, 346.572844031105, 339.950506180938, 343.407954020918, 343.667642961504, 345.921253459793, 346.781739297407, 346.937176275442, 339.613302023618, 341.30393719643, 344.364589815354, 342.594837212341, 340.595756248367, 345.108728420988, 337.428820930106, 342.054180770691, 346.156424278708, 341.966865567043, 344.924665153666, 344.341064470891, 348.251758923825, 340.906182702599, 343.059652995713, 338.92891459731, 345.467122904057, 340.711543068991, 342.077126620094, 345.516921332447, 342.601962204149, 344.233712932791, 340.373457747546, 348.479012214192, 343.433674291767, 343.889128318419, 343.434952279667, 342.605552873428, 347.259722024879, 340.520253509866, 341.701074489068, 342.519245434499, 343.208388042087, 345.301671734462, 343.084627052995, 346.197837724047, 346.54343145621, 343.164205816989, 338.177120965848, 344.678643972241, 341.548300223203, 349.101863687244, 340.254731923524, 337.700338550807, 343.704799678343, 341.986804479463, 341.095016591175, 344.068332124066, 342.411196429422, 339.529015322792, 343.886647157792, 342.587171779426, 340.946770357458, 344.948311090657, 346.351259523125, 348.603179305777, 342.96322426033, 343.926356540769, 343.833788578698, 348.937448851073, 344.98110373002, 340.910283755143, 340.379127509124, 339.574010719286, 342.637145462374, 342.509692062598, 349.211795926059, 341.038802326637, 346.66081104098, 351.464600263365, 341.447682612984, 344.201498833571, 344.202006318218, 339.790779213815, 340.008201730799, 341.59791469163, 346.701796462275, 347.306791081823, 347.873915177736, 345.190978156489, 342.942120702602, 342.460406375751, 340.826261103176, 339.934488934685, 343.159837216498, 338.473010761112, 347.044383222941, 344.042325194156, 343.333883054412, 343.428437567504, 349.22196853259, 343.536876059246, 345.624219387123, 336.133793283316, 340.901898579884, 345.735152480829, 344.837252924938, 348.585452917489, 346.359192094147, 339.374875421964, 345.246966701633, 339.320976909972, 346.908618029915, 339.441987234412, 339.503963614758, 343.436783549948, 349.904962035689, 339.194120258487, 342.334588865225, 342.913412620461, 339.336699336157, 346.459640090957, 346.341698351385, 348.023533946877, 343.964895943137, 345.050691782852, 338.728303770373, 343.86479820287, 342.815454554383, 345.815000954659, 340.662837130851, 347.410012928677, 345.62744490735, 342.40677706557, 343.187763764414, 345.558881220771, 341.786370729815, 342.836355314186, 341.627741910541, 346.602117425554, 345.679167877519, 344.607427794047, 348.072051036713, 350.442743513541, 347.499196469316, 339.463842104261, 343.6646144333, 338.658582740387, 346.089459830759, 347.157553239358, 345.354526212114, 343.715422872951, 344.94035167826, 342.89102780969, 345.746339883327, 344.611528033365, 338.477599456632, 348.284869142799, 344.035795285849, 343.959093979239, 350.735495865035, 347.081033940288, 339.869619342157, 343.438459621829, 349.066234275046, 345.594233815933, 342.451529962485, 348.777985269297, 345.232321388045, 347.391621709175, 340.591194726219, 343.615048142011, 347.136070957001, 340.35746585948, 350.184034707013, 346.807195665388, 344.418919027405, 343.031127181811, 343.42349667434, 341.562423012068, 347.251978824233, 343.826180606812, 343.607544423175, 345.628332069371, 346.526325901624, 344.34143925525, 343.547280086376, 340.299224378331, 343.733050186544, 339.545295248523, 345.981218373267, 344.487792701686, 345.923698355296, 341.201008549745, 345.704394462417, 344.701872111753, 344.275268653374, 344.329613677388, 341.594135631582, 338.613381118933, 341.119497845453, 344.84726410057, 347.696591092503, 347.864931860551, 343.342766215183, 347.663912883671, 341.222311160722, 341.411234683385, 344.041128256677, 344.586520699763, 343.123703371129, 346.492689708529, 346.585448451524, 344.664094796474, 346.754597014411, 347.745698406453, 340.615630106649, 340.547186303367, 341.807919371201, 344.750089877461, 341.444305549779, 347.598078340598, 349.504449757599, 347.152648298992, 342.635500163604, 345.718881100966, 345.362485351983, 338.530382249788, 344.957673173354, 345.081034026781, 343.574565055489, 343.021603803739, 344.05293959686, 344.732634925822, 337.129675736017, 343.304897769404, 346.179008073622, 345.999788814285, 342.504150893314, 346.29218997904, 343.222094320059, 340.925370812101, 344.123687193876, 349.01128526273, 343.276819240249, 345.311349830593, 341.639395657691, 339.869428053955, 346.194275620863, 344.560557248681, 346.451791082621, 341.424731976982, 341.174387115121, 342.385743253186, 346.178345172858, 342.761382117273, 345.751569344067, 343.575191449341, 341.67648115945, 347.06417112265, 341.674761654479, 342.797133283604, 338.752345112322, 348.346606151059, 344.395435236018, 348.533386111285, 343.434797466294, 346.417434021835, 344.221284587775, 346.649971746708, 347.813105974226, 339.432154797477, 344.159419654801, 341.454050212579, 339.631555692505, 340.283130796216, 337.143283922075, 343.395372946412, 341.444787594558, 339.206360532837, 339.576450093859, 346.965885724127, 343.785638683033, 345.475333005462, 344.063756779572, 347.640153261842, 343.916049376615, 342.826234863673, 340.105672529389, 341.246520646142, 345.991602504574, 346.487890567643, 346.108683692569, 342.965799404986, 344.118483452633, 339.028024501943, 348.940265123616, 347.279981154808, 348.598324083542, 340.167767162097, 352.446344235598, 344.647612728902, 343.95859249511, 343.779785614492, 345.02666464218, 338.76400018287, 336.043475031912, 343.820922251976, 345.351929907126, 345.037494889684, 343.931721230327, 348.359330434575, 347.868026266299, 344.540617634179, 340.943309051429, 346.469193191307, 348.550595090222, 343.669740929184, 344.571550861317, 342.205164549592, 345.006575027799, 344.339983155217, 343.535434594538, 340.605187666078, 340.122268266148, 339.773408784316, 349.512126234757, 348.216019002657, 341.256300384059, 341.583153450329, 341.533304417879, 346.089906103002, 346.172098925609, 343.736671203084, 337.891018644356, 346.472367284928, 343.811175595912, 343.024909450809, 338.975833650213, 347.647878015628, 342.554824819119, 346.409489763697, 341.3067466994, 344.627231133617, 347.77433522377, 339.702387500067, 343.955380433982, 342.243787958995, 339.491271758921, 344.895626010317, 339.8557201982, 344.812057749993, 348.400857187337, 346.910886537414, 345.747568433855, 344.77687368699, 343.143300726406, 338.429835421586, 343.102252135479, 344.609093234922, 345.929221363572, 348.201277618398, 342.656076850658, 345.524580140529, 340.353743817705, 347.817513284295, 343.053878206317, 340.211025463347, 336.838886541311, 346.176773379525, 341.353616851641, 333.595244197843, 345.490207832301, 340.641515022934, 341.757813698489, 342.739507668612, 343.582438621509, 346.335226760311, 348.879757213052, 342.323608929234, 343.950700597107, 348.600118459286, 337.410166239534, 344.58200497975, 339.520097672525, 346.585737887618, 343.27655517876, 346.20335633231, 344.178526065806, 344.675975307084, 344.377889205481, 345.320557369249, 342.935774291826, 344.635312085152, 347.61279228576, 342.214819313743, 344.974312609941, 343.212874530857, 344.3154108015, 343.871709747922, 345.18788657356, 344.18372702115, 342.106053721412, 344.340121625265, 344.567234705146, 343.181033949533, 343.299862092586, 346.785659167067, 347.824712551661, 344.522206567347, 344.362750760383, 342.302679989246, 340.164439844811, 338.794213816035, 345.855181201279, 347.556569702818, 348.593339067834, 338.927653434972, 344.655808527175, 343.297507559017, 344.495059493483, 342.095021986606, 343.198612761291, 343.681251174524, 340.22025438311, 339.308208500181, 341.360888935709, 342.405963534664, 343.607706454082, 342.729950788749, 346.105801022729, 348.220707428321, 341.686055897247, 344.039092243156, 341.537696727844, 341.594286819006, 341.595849296112, 342.958189149764, 343.452365227048, 344.069144544112, 343.385628139384, 344.435209251574, 340.000799550523, 343.007678887495, 343.717053327976, 345.912455054762, 347.238520230657, 349.577780890382, 353.247354623216, 347.448140730002, 344.146230718306, 340.574133243562, 342.303476246959, 343.592397812482, 340.94212348416, 347.548926410658, 348.806372070154, 346.42088433381, 343.749428444304, 346.119980271876, 344.36437582612, 344.27448523582, 346.573961803436, 348.171100546674, 348.743826312771, 347.725015161439, 349.046346429921, 340.948752471993, 343.56911175097, 342.636749133656, 341.446505601472, 344.747984425821, 343.568063539015, 342.627649138502, 341.882976174364, 337.97320231958, 343.17263077786, 342.942056180355, 338.290281452349, 346.105312887981, 339.532727364372, 340.21257339922, 336.940044913952, 343.036826676992, 342.923577614354, 335.685704456614, 342.232916337463, 343.8627304165, 347.45518368278, 343.70541388481, 344.491668167317, 347.679143085017, 348.417471105245, 342.728074328975, 343.940578526193, 346.429425599733, 351.315152087826, 345.930451288779, 344.46695989191, 349.122576320852, 345.015258469624, 346.601182910771, 336.177750621191, 348.777537649619, 344.434123964626, 340.958683018038, 346.18634594452, 346.730469667322, 343.095487661496, 344.931856895647, 344.229784763627, 345.453808576396, 347.305803734539, 346.308300035264, 343.802843916629, 339.246567583815, 344.121400838193, 341.098431263887, 341.129287717804, 345.764035120648, 339.097000573687, 343.389679055157, 347.014842359292, 343.142536603104, 344.229191548579, 350.449547037204, 346.792011067922, 349.104195955599, 345.36882777192, 338.271218900348, 344.870986233655, 345.881682676704, 340.464649648327, 339.697100984613, 339.160532299052, 345.27814844293, 343.876426900186, 346.063826918391, 344.246347082729, 345.190677760799, 343.733949338752, 345.160519785134, 343.236421494324, 343.299350844418, 346.194692452662, 341.983246255089, 340.505264337005, 343.972732438599, 341.839423385491, 340.203706619222, 343.731325894936, 346.107268551854, 346.708131718689, 343.29359447971, 345.500494139448, 342.890390153183, 348.479014157278, 344.882385525081, 344.111107050146, 344.005514658193, 340.734936587783, 345.911968366207, 340.592339279043, 345.515412144684, 345.549842932185, 340.387153989597, 339.806383668157, 342.966681504547, 347.915973299957, 344.272345389823, 339.590575506266, 337.788794991583, 345.018776404833, 342.980131097707, 346.421052067511, 336.837420363001, 340.750080839705, 343.344688991628, 342.315914210966, 339.193201917565, 350.940509174151, 348.823284851404, 344.832624912551, 345.83802718255, 339.914959426775, 342.793649444424, 345.548798865885, 348.041621437484, 346.89963504809, 343.104684395541, 343.216335931281, 344.94847658195, 344.449476768014, 348.285155411738, 336.374121480631, 345.789309180424, 343.527158539195, 345.117898144527, 342.331938960597, 337.757460104808, 341.535173562816, 343.157669179653, 343.491026612158, 340.218254410951, 344.772446169099, 349.09485233292, 352.661975000779, 343.882613797335, 344.718791610931, 346.446945925955, 340.383011961543, 345.193901753668, 342.55353867749, 342.186740996052, 343.553672222256, 340.3681047305, 343.704438754559, 339.73270114539, 340.226464737897, 343.558735901969, 348.081663811715, 344.721890274033, 340.744229942085, 341.538433267339, 343.055916792918, 348.628832122941, 344.654808949812, 340.997994223823, 342.974582345615, 344.897987306164, 340.314569905888, 343.303515795743, 342.226030895548, 343.575060181546, 346.851164837887, 345.879517392087, 339.751932760677, 342.998494394017, 343.407230626278, 345.550129356876, 345.592786591625, 344.008500883604, 348.495462446651, 345.201592321392, 343.522121160249, 339.198488430414, 347.911020760143, 344.258224448459, 347.636532982669, 343.894279773021, 341.628549079728, 339.79998531509, 345.182156536867, 339.648243317793, 340.698144377057, 342.198229872585, 346.614164398614, 349.327513043951, 344.286935805876, 347.480038553306, 350.76033536016, 341.697904802067, 345.629341708451, 345.557183970262, 348.004651434156, 340.643983692766, 341.570749858961, 345.205779204698, 344.083872093076, 341.263746443889, 342.333143451228, 351.179205492308, 344.174377656441, 343.541823493852, 344.20155391584, 345.53408743759, 342.725862217743, 346.900718320525, 343.485216847237, 346.734585144439, 342.945798823931, 343.855963447171, 342.1635583706, 338.865114742417, 346.786338320885, 342.856546456438, 346.33148193568, 345.82820136765, 346.620838311318, 341.076555495138, 346.682473481492, 342.737169766935, 341.74938798826, 342.281135024362, 347.590394920754, 340.559102748199, 343.421829639455, 343.932751974397, 344.763167714847, 343.747650521592, 341.130244268824, 343.554737878372, 343.921405944006, 350.480183583242, 348.302001100284, 341.521259853256, 347.176400289115, 348.175978214534, 342.002934801677, 340.291840318768, 340.337037940858, 349.756892845605, 350.27017630571, 345.281798349738, 343.528696802309, 342.746395609855, 340.248304022453, 346.350647857159, 348.277607268589, 343.551835932592, 338.902054874877, 337.449757402659, 342.147388799328, 338.91863662843, 343.76917070689, 339.367313786558, 340.203357583139, 351.87324113998, 344.978857003421, 340.642067114097, 346.754586539456, 341.303601710808, 346.888594912972, 345.285483992198, 339.390284289119, 343.152612762947, 348.641009858201, 342.913402261103, 345.966039737598, 346.309621192954, 344.25397039271, 347.520903597848, 339.319022999421, 341.662731910232, 340.582403385519, 341.896618763421, 348.640517448105, 342.030881629616, 352.020660206675, 347.884078331482, 343.561899072847, 340.402065661621, 345.942691446307, 344.001669061953, 340.950725637056, 339.550335757648, 341.988493722815, 347.656837019031, 346.664202512264, 343.117307563331, 343.566367541534, 351.120783945101, 342.127624842654, 346.413550060563, 336.925678851977, 341.077006295335, 343.580755993667, 344.923979810901, 338.904109337832, 343.349918789031, 340.204373455957, 341.631826573941, 347.779368227018, 344.328882588899, 340.949491072549, 340.331819887864, 342.402723873353, 345.179038162644, 343.580472067374, 345.523914948663, 344.797064198696, 348.917628614783, 338.383062548185, 345.753183604467, 346.994055194544, 347.644341138948, 343.318050673669, 340.404603778581, 341.582882627933, 342.836754802552, 342.397681369948, 341.9673195095, 347.622255164883, 342.582679251481, 340.212532000609, 342.759464381452, 341.857163105863, 346.045654612484, 341.580529503105, 343.523455834033, 347.486947942966, 342.734816228252, 342.896886711701, 344.854346952165, 343.223470147308, 343.622094494518, 345.970519404462, 340.012027547802, 348.962149184974, 338.364711022995, 339.310639012606, 346.920112724699, 340.159172257632, 345.419657307911, 345.913424954785, 337.17741645775, 342.351828363473, 340.847277621472, 341.750638827707, 341.961249686542, 347.272296232257, 340.562354431002, 348.602105884185, 341.222405353659, 344.844655616233, 342.650497444256, 346.57058174612, 343.211410976113, 347.592463725022, 345.516742061055, 343.354779453025, 340.016113003293, 344.52053474541, 344.103195096392, 346.196506394763, 346.491332099516, 344.884494813392, 343.581923146388, 344.389854357432, 343.587755215053, 347.181677102648, 341.122952654001, 341.79774826571, 343.940285633359, 341.782045945587, 344.081895789531, 345.04980024961, 341.660274141449, 343.406000536125, 343.627703475083, 339.683413305394, 344.829345614866, 349.774361978828, 342.458099105898, 349.531723688564, 345.369467579767, 348.233026719527, 341.047814771808, 341.737293314556, 341.334325820015, 347.73886298244, 341.890388088018, 342.8260722437, 339.524636460237, 345.045322699687, 341.539777804654, 343.615960587491, 347.579633502504, 349.311462628591, 340.982286491414, 343.473054337653, 343.481298782412, 342.277379692821, 344.433597297725, 346.541367139597, 345.964385305043, 344.707816541296, 346.620090461747, 347.622730674591, 342.208011073848, 340.166620731137, 338.351305200949, 344.587915183727, 339.516647220087, 346.478922705714, 348.466859521867, 343.660488847575, 346.665393370728, 345.597317601338, 349.572854498027, 345.715584817135, 349.607087048636, 344.331234906647, 341.201749774658, 345.098625598691, 341.968610538764, 345.881820748955, 344.810448257512, 349.222614476581, 344.679400490839, 344.322772585121, 344.42652767085, 337.221022170273, 341.608101627343, 342.015269984154, 345.931915971939, 341.501199384825, 341.69436196893, 342.674978875981, 344.207831249548, 345.012185945862, 343.331661252877, 349.180001444564, 342.722340631165, 345.648247079949, 345.510451718418, 347.589942308852, 344.44677741329, 342.047514053476, 342.949751173867, 341.64014162597, 345.084090928041, 339.34901431602, 347.208325963617, 340.061624043867, 350.056000016337, 341.665570474466, 341.474893939776, 344.089396664082, 342.126611564763, 340.186152256943, 339.329040470023, 342.349867837338, 340.865337461628, 345.424538616804, 342.081770864984, 341.472364150661, 345.355426122671, 341.421175071189, 338.025462678348, 348.698308170411, 347.146545073758, 341.985744201882, 343.814914890089, 344.792787723753, 341.595730765963, 343.875331592783, 344.661318901366, 336.423810806409, 345.399405055652, 348.078277028714, 340.005917775895, 341.535228830032, 346.200193859614, 343.120924077583, 343.741091600665, 346.339869814113, 349.972247405459, 346.864040524638, 342.905116313743, 346.377570717084, 342.043905627104, 343.438814439103, 344.764052325967, 339.405690638513, 346.711757182425, 341.414455609088, 340.656885103556, 339.861347905071, 346.35645827692, 346.729164330529, 345.196987789825, 346.574268839671, 342.562883875993, 345.18098585684, 345.581054997175, 339.821587816345, 342.43470192324, 338.443205321093, 337.171865233879, 343.254579669828, 342.563411394615, 347.473240691086, 341.999892872652, 345.216720613809, 344.395837980214, 346.303456429204, 344.767665130175, 341.686256991718, 347.190072086337, 345.431880612157, 341.923094594582, 338.723642914782, 344.731949126919, 345.031370228429, 348.810976279796, 339.839228736499, 346.753922558932, 351.302571483852, 345.24431464378, 344.002427964259, 343.61862889128, 347.532950530581, 347.307729393948, 343.553381487343, 341.236575347712, 342.558348363633, 344.000866109802, 347.14054482835, 345.568137596297, 342.836174727292, 342.270891783988, 346.818508314884, 346.863830096997, 349.063387677962, 341.385521013435, 343.677560480495, 345.431191906915, 346.608473071463, 346.492078829358, 345.341623880524, 343.314588389485, 341.231478416747, 344.056514785455, 338.975415484592, 344.444438602598, 342.632919865818, 340.32249047673, 346.114777057386, 349.415173825314, 342.312523582101, 347.377544036705, 343.076709266891, 339.650618911605, 341.254961050852, 346.09722724863, 342.80553063895, 341.391738727106, 343.305514885948, 348.005862385741, 343.683827639258, 339.866776839763, 344.22422666034, 344.060271244612, 341.785861483784, 346.594637552447, 341.481154416239, 342.995026050132, 343.816341078792, 342.387266222951, 344.665873768877, 340.846460709817, 343.370835809554, 346.185658334344, 345.73449063742, 342.047637045984, 343.35124245818, 346.566062225697, 344.345615163664, 350.39096525122, 339.298064397511, 343.273819391571, 346.56963810195, 346.595220973865, 341.465456066772, 337.207171903576, 342.083479847269, 342.731267974912, 346.312011435766, 347.417480861694, 340.63131495867, 344.183552724614, 338.985439633337, 345.01854925346, 343.39958432125, 346.890783518148, 344.125736157248, 341.812041927113, 342.403254022079, 339.614000594615, 341.12281073964, 347.975414384522, 345.833962314589, 338.606791464155, 345.306486041795, 341.124718649878, 345.957210516979, 347.124581509013, 336.603807894006, 344.617744981915, 342.344732471296, 344.679558123028, 340.165178719491, 342.981438779089, 339.68347153675, 343.156001181792, 342.752276554558, 340.929815972842, 338.902396711583, 339.921645004305, 346.842335387526, 341.576017735227, 346.09156021339, 339.033272035413, 344.522954009878, 348.324645401857, 350.041730343727, 342.680677978118, 341.361881416913, 350.423337846115, 348.620933679006, 338.930484375743, 344.228885802501, 343.763583852902, 347.152377521086, 346.068561046332, 345.625920615562, 345.479100836029, 345.863161750437, 343.060546706162, 340.767828037217, 344.090411461146, 339.829696616067, 343.887024794396, 345.473109693845, 344.843912282147, 345.587145059641, 343.324809297959, 343.315710455349, 351.649415834636, 339.012184106036, 342.675368468945, 339.680132326927, 347.63326690717, 345.095213656966, 345.662487280883, 347.042328874785, 344.625986981064, 337.644119938658, 336.58342971644, 345.681071252937, 339.735099839532, 352.653596705441, 341.156870005034, 344.33382886099, 341.625381584989, 347.437775192277, 339.002431518164, 341.242840189884, 342.175430622922, 341.661263557518, 344.504873889618, 342.297572401652, 340.304655201161, 342.934521187408, 342.60554911749, 343.042937746893, 345.310775468354, 341.133850386444, 342.742145525602, 341.683387818355, 345.199266160844, 343.982559885001, 346.843832040006, 341.547473329704, 344.223373725572, 345.010821357888, 345.905857949276, 339.530023170904, 341.277549827175, 347.389928600904, 341.059809229809, 343.209780434359, 346.824146092976, 346.344934564357, 344.669389890159, 346.420421882886, 347.308554008292, 345.023498546207, 345.650721199218, 350.073940360996, 348.851019792394, 344.967013587745, 343.355100727006, 345.025817664243, 338.836441046726, 342.686773889316, 345.224617789533, 344.017113792989, 343.583548866929, 342.628440562421, 343.770846463779, 350.651118339077, 346.067136512023, 346.09993182047, 345.962068809246, 347.112220003504, 341.595937404299, 345.283737825831, 348.802788544351, 348.455468098385, 341.508347416342, 343.670341703547, 343.252152206342, 340.148108776462, 347.454215152126, 341.760864561047, 343.325972094272, 340.16504190329, 340.41017890161, 343.626378732125, 347.45042941071, 342.171803356285, 339.865847583603, 338.813294928613, 343.252512978601, 341.242079552907, 340.332782175013, 349.2007881442, 341.003106613468, 344.584542826031, 345.127771903509, 343.953737411277, 339.252455853538, 338.470866308468, 346.972567730994, 340.272637759839, 351.767218716125, 340.440226710728, 338.026798546175, 340.235667991062, 347.067279790695, 340.060615405719, 343.69334605008, 343.49560901075, 343.994804759219, 339.111149715117, 346.00687852391, 345.347260495147, 342.020956500008, 345.678487027018, 340.416440480354, 344.740456150631, 346.883902559156, 342.850712042428, 335.808829951412, 343.329526998753, 339.212317980426, 346.030639368327, 340.780994370664, 342.245186111008, 342.306712504144, 340.399300713606, 344.484327538976, 348.165505855825, 338.252709675682, 345.698250777138, 347.738721244077, 342.652285054557, 347.932222560016, 343.372088063677, 342.67577051074, 339.581580379414, 344.242345913137, 343.85834633494, 346.534102909041, 343.938131361386, 342.230002046377, 336.445924293624, 339.859153236807, 346.989686752945, 339.552519561752, 341.69678406291, 345.200513477921, 340.381896786066, 338.238925038299, 344.349973644159, 346.377070709186, 341.965480609854, 343.928612903255, 343.17527807738, 339.507173011467, 346.695037580386, 345.960365318106, 346.642613642273, 344.216061192952, 340.252499862356, 344.138356099589, 339.061023798885, 342.638617601204, 344.185870715076, 342.672519857938, 340.442498685616, 344.074069151498, 346.753014736337, 340.699791646325, 340.594239679649, 342.793554728766, 342.171662170606, 342.847654477695, 340.481208659573, 343.744747812281, 340.358091350373, 343.38852056811, 349.970743090877, 342.729685389531, 345.014958260946, 342.364935991279, 343.020946230086, 347.866287088957, 345.812518142503, 346.871681564635, 344.261368683404, 346.548870659815, 347.695450257731, 346.565436501014, 344.991228257731, 345.203508283879, 346.099701747294, 340.653582286635, 347.174826585644, 344.340057724202, 341.506435088517, 347.185468471582, 340.20123834755, 345.980346060679, 346.704519717665, 352.347727381709, 346.441607741493, 341.056651733163, 351.233992596266, 338.868629515983, 345.635579177646, 345.729303491141, 349.156082080579, 344.500961393853, 340.673825798963, 346.710953228966, 345.079790224427, 347.053812298327, 341.822621573651, 349.211909961764, 344.375050510877, 342.166408458022, 344.307378430825, 347.652243109966, 350.341376495196, 343.424956449516, 340.478441104446, 347.400310645274, 341.452058457001, 343.466880919592, 341.476603703898, 342.845665845638, 347.193957920684, 346.670966228431, 347.760089432366, 348.913278878634, 347.729564958289, 342.562498945982, 343.04133941809, 341.733043967186, 342.700371285097, 340.967647161429, 341.930984740977, 346.709600367552, 345.029695580145, 342.050361272847, 339.9140174416, 338.337263725527, 345.863429400406, 345.462205425722, 348.221718869052, 341.451162966147, 343.638937916977, 346.036359141305, 344.574225920563, 343.066524289627, 346.760575288316, 348.009115131723, 342.918779024603, 347.495708263304, 348.632783908589, 342.852815725576, 348.411513992646, 345.963448267884, 341.683659299785, 345.002874713352, 344.643794872382, 339.707720925309, 338.25394489592, 345.60356358356, 341.259780408883, 344.242316947955, 342.588850313091, 337.318327871102, 339.768597275896, 349.474892518726, 346.067401435209, 340.278318774012, 347.36269604601, 345.359656849397, 342.9078267018, 341.051227081019, 343.217457575682, 345.93161398186, 345.508457814504, 345.316692103372, 345.638757685165, 343.007437186246, 346.41248560296, 345.75170700589, 342.560647437844, 345.980684257962, 339.123547638774, 344.097014499035, 345.276023827167, 345.100304245345, 346.783978728512, 341.038222638029, 344.629551831363, 344.848644691366, 340.470537421588, 339.287091743668, 343.563204166223, 347.339892411938, 339.792059151623, 343.244053830267, 344.905797468013, 344.606206932539, 343.785471433903, 341.396159889027, 343.573147353296, 347.514857763911, 341.782361733423, 349.929078524382, 346.80087287703, 335.792781132735, 350.459257796704, 345.345548657869, 343.365382251975, 348.637366156607, 347.302543638884, 343.533469675383, 344.814543864386, 346.821016712702, 340.46830105862, 345.370572338768, 341.492990750016, 345.579050873556, 337.752448345682, 342.63065059419, 348.574513379429, 345.156350591504, 349.974960106666, 343.074040327432, 343.856863461821, 344.188450418259, 342.247455852925, 341.389202775183, 345.163765308355, 342.695113846688, 346.555258056753, 343.124950677143, 350.070247085544, 338.257070051139, 342.537812712331, 342.924322173492, 346.860526472148, 344.250091445078, 341.54546993457, 347.378640421125, 344.602420109341, 349.553877730616, 343.832036092175, 346.260996205758, 341.679797012311, 340.800361188227, 342.855378726131, 345.312837280171, 342.350746996668, 348.793831208081, 343.460670795845, 340.769538559165, 343.050692402016, 344.26651796493, 346.969586253689, 346.940675120246, 347.179118770576, 342.923595281564, 343.795067944836, 348.887068594699, 342.361513875097, 342.290762742184, 345.370203949922, 340.606403584863, 344.409959621467, 345.602162615809, 349.252096204548, 339.89801702544, 342.981115622105, 345.183263924136, 344.13607820542, 341.433943695235, 340.763717204738, 338.097290194303, 348.302051976519, 344.278741210651, 344.031492814065, 346.937635043873, 346.927315657459, 345.154005841279, 341.063554355159, 348.377402751343, 343.298604529107, 337.030564780067, 342.855299484923, 344.418984854308, 343.489039137943, 343.168065304928, 344.41464866915, 338.780968522572, 341.754439500678, 337.258554977886, 349.585718426146, 341.776628028052, 348.110058560932, 343.336086464988, 347.357762696524, 347.868502708124, 346.456912799262, 343.820063513074, 346.465626273485, 341.812975277742, 345.830323918453, 347.237654061251, 345.633569378114, 337.049562734733, 341.224385436262, 346.256237209263, 345.754176272443, 343.484399481105, 345.991600254002, 342.784936071909, 341.050774077222, 345.563652046861, 344.233780511673, 342.972061826339, 340.622143020776, 342.29527501539, 341.33344053504, 341.385460613963, 343.309858549593, 346.646844091273, 337.732232054944, 346.692572759709, 341.077265681081, 343.809852334883, 343.96351840131, 342.944432245233, 339.135546007232, 345.951582899613, 341.88545388807, 346.865414333793, 347.903971161266, 347.752873907389, 341.547721323009, 342.602265786882, 344.33469457626, 344.898343220065, 346.024042035623, 344.151536702347, 345.215245667637, 343.850339152128, 340.936532427935, 339.749522688091, 343.670066090442, 343.134624755361, 346.214856492283, 345.599702812309, 349.694008625663, 340.375869903159, 348.55976707579, 343.238334980035, 347.706975248463, 343.188771405569, 340.791322093447, 341.554286518394, 345.050811519057, 340.641724190115, 345.521044211874, 339.342696066291, 338.769738775531, 347.813896737343, 349.052946812552, 345.333914485153, 344.482328705102, 345.663877107717, 346.103330366138, 343.367181343612, 348.751062157182, 344.627781403812, 343.917092814261, 347.307358065804, 347.376673359369, 344.908095067258, 344.201792605301, 343.154125395771, 340.290877637844, 340.055718702056, 349.112868222651, 341.141901762146, 346.661358598421, 349.01277871577, 340.657807329018, 343.609470686282, 345.725459247632, 344.195061093218, 339.582686055995, 340.586048116663, 338.813827808337, 339.961493970804, 346.383678494973, 343.086965740834, 338.553542281026, 342.408644873706, 348.363447701053, 344.173432510439, 340.650972106061, 341.782935666159, 342.932954870905, 346.818929735195, 343.457618016817, 348.417396930578, 338.868696302792, 342.867106770088, 341.995952695586, 348.099461757332, 343.654801842813, 341.560237977361, 343.439843323628, 341.028982891907, 345.52133921101, 341.446247943878, 348.00769630042, 340.829466892335, 346.379854704461, 337.341488790435, 344.174784486819, 344.892321481285, 349.287004333979, 343.72444401021, 344.07794763379, 344.982096273022, 347.006177236507, 341.95347743233, 350.391161877876, 344.687225355661, 342.586267682939, 343.302815363729, 340.839220877361, 341.096782492499, 344.272112946326, 338.230652458321, 342.87941261828, 343.976996880383, 342.402852074989, 346.923053977075, 345.852500758699, 341.686867353977, 345.333551582929, 338.285256661193, 346.555598265101, 339.942470252947, 343.911866878946, 342.409263762138, 344.97747220047, 349.677996495075, 340.350898163679, 343.402994401903, 343.133116896644, 341.432772693396, 341.12346646657, 342.951108686574, 347.60961162942, 341.76145656781, 351.855603605574, 343.831552058512, 343.705346478506, 343.552363745334, 344.162469130541, 349.378018206355, 337.405396169645, 340.294989087132, 345.77795141555, 347.104205259913, 341.436201946273, 338.611141462758, 337.502120645241, 338.380752532215, 340.29680463381, 342.327803018436, 344.581872995339, 344.560513541447, 343.131045177974, 345.544596517238, 343.010082318387, 338.394311819086, 340.405998297323, 345.48153803562, 343.782849181311, 347.782954539043, 342.345660732964, 336.559016706454, 345.567934505195, 340.923191067148, 345.941654586861, 346.351271394869, 341.630252664953, 346.551780309567, 343.162660714034, 336.996165535677, 346.894362420033, 343.91278867022, 344.087700218095, 343.698952715612, 341.578000140313, 343.43066742219, 348.339094152305, 345.577516119372, 343.571264510597, 345.186478067293, 345.738160879177, 349.080960229936, 348.693330046009, 346.963328418307, 347.400866375494, 341.097365823639, 342.509662906346, 340.098506802213, 343.467423266165, 344.424696703291, 349.936025427607, 344.709866982729, 346.357802258317, 342.331080405455, 344.239734832374, 339.927222876795, 347.947047522622, 346.126504355299, 343.071076700439, 345.167364600894, 341.003456135399, 345.883862475545, 346.338341207088, 346.480849811091, 340.842467057681, 347.779692832406, 343.635914662059, 345.948320046507, 343.05892180717, 346.058231823222, 340.302299849968, 340.076558866171, 345.994470969189, 340.244801449495, 347.136225990368, 342.032120683819, 342.318722928749, 349.699426458168, 343.1044520448, 341.287114162881, 343.389054323047, 342.126298944489, 346.376639937941, 337.910049077369, 342.843265093919, 339.342721538554, 343.050716102103, 339.204883050543, 346.905718666215, 345.651474652682, 342.530749901959, 342.952230097947, 342.636376973893, 347.040928536433, 353.004172546483, 342.528995939546, 342.667800224627, 347.676148584895, 342.416754467778, 344.670339560748, 343.452806719135, 347.96470487235, 346.882611619477, 343.297565430298, 345.486638168026, 345.82827359488, 342.118737893697, 342.794395437509, 342.04483738607, 344.967815405331, 347.029841871822, 345.540461846178, 347.41269377944, 343.939937037119, 342.330117928963, 340.673380053608, 346.913710422454, 342.393018359479, 342.654312987877, 344.770567313218, 343.728408449179, 344.807411403902, 336.836449495026, 348.284818408371, 343.871191399066, 343.441434098552, 349.739459930432, 347.71910151089, 339.983466309637, 348.603709622849, 340.806156045117, 343.489666251129, 344.473434827349, 344.730956400424, 345.933780505612, 344.396437563933, 344.318600202331, 345.097825642059, 342.965418478931, 347.42548204082, 343.728452472127, 346.983046777009, 339.200766878193, 342.753629015696, 344.149838613779, 343.300588787717, 343.010025004334, 344.424994116914, 341.492458486504, 342.914340452833, 342.710241985213, 342.273720797773, 343.502061801244, 343.716675805172, 339.796363287171, 344.445783594068, 348.9952125008, 342.065193654825, 344.609690100184, 343.369015737852, 344.236468909561, 343.25814598042, 337.431762604217, 344.829380597816, 334.66313053622, 346.160524174806, 344.343560766298, 343.19736999598, 342.393104842083, 341.526352854248, 342.641698085586, 346.705080326565, 341.993069549275, 342.665342672441, 349.512025555891, 343.276087976719, 338.654648962938, 338.900771238823, 345.309855768416, 346.943214467641, 340.197354484793, 343.287047913441, 347.085472632081, 343.337552711471, 342.089374748933, 344.350056967867, 345.141078638429, 346.523366963672, 343.987711527134, 345.136766430558, 344.326798668448, 343.267336799923, 338.804968428039, 341.930208901868, 351.856318397429, 345.560683158527, 345.316893367214, 344.569765894646, 346.47748785591, 336.62309294577, 345.248891038615, 338.16565562119, 344.840439972933, 339.847596707939, 347.607756057721, 338.531115907116, 343.240078696526, 341.92729038893, 337.685637334982, 346.637527757648, 344.633358127187, 346.033063905874, 342.480632616897, 342.799070186149, 344.565595473738, 347.490132019346, 340.183447670891, 344.520905630606, 342.243436251603, 341.634527870979, 344.993278970549, 348.998633912933, 342.9673770519, 347.011230080438, 347.564976414842, 347.171437279625, 339.58865250441, 345.886397972665, 347.950135252592, 340.405235006448, 344.188945209216, 342.686611945196, 346.64403536381, 343.138057799711, 342.583293696644, 342.348465081824, 340.342478690706, 343.387684411616, 344.420593395412, 340.725201023403, 344.293074476765, 341.786903207107, 343.87769747733, 341.76563684903, 344.295223681793, 344.552749466256, 345.54808450033, 346.098985488425, 345.99204495533, 341.606282281846, 344.915269289579, 341.408172542523, 342.81425433488, 343.921469201622, 346.061605129709, 342.874357937362, 343.383651001933, 347.090362598952, 344.92875381692, 342.040568165492, 343.637980988988, 346.28191909608, 345.990066711936, 341.790883142245, 343.884891516724, 347.835482827902, 346.650637492892, 345.521197601869, 338.558964112227, 341.715828732229, 345.458426505075, 346.317099970942, 341.887500422192, 347.898723296438, 342.025237891183, 338.844959565985, 338.658437668919, 340.389797053803, 344.377586781503, 342.415124052146, 346.207305136773, 346.951544981693, 341.540245000379, 348.159698425557, 347.126923492253, 342.970558842804, 345.045981972878, 346.536155929793, 345.027436843464, 346.110379480826, 349.324838334308, 345.737732971788, 344.857678245742, 347.344636029703, 347.551734255895, 343.807881715315, 341.755505946623, 342.928353425197, 341.303120327085, 348.66893650009, 343.378040092264, 343.072156449654, 347.884918856442, 344.409264885211, 343.774754448929, 341.215970986658, 342.601011185359, 344.081203886651, 344.567072183084, 354.143376499019, 347.050331454568, 345.982017589324, 343.449276664095, 350.985703272214, 346.15102540074, 341.062673960861, 342.707154624469, 350.243231932254, 343.28500214056, 347.278416615097, 341.349937936889, 342.80551291287, 340.751116672953, 342.605630004857, 342.978080744341, 342.635337011628, 344.755457819728, 346.724063166438, 343.818561572583, 343.083719270186, 342.939521570939, 345.763742492604, 337.452450253086, 341.920162331918, 341.419492751847, 347.674352235021, 342.392116683105, 344.927847137439, 340.552152799448, 345.235306190528, 341.520693364217, 340.613416024271, 346.402251708564, 342.654793607032, 347.405242898377, 350.705765704674, 344.86952154545, 345.075699728312, 343.862620897153, 344.121853024713, 347.577435802889, 341.773212726194, 342.258644620685, 346.076704564982, 340.440273342951, 351.36259473291, 342.193576180723, 340.15072603107, 348.285251426155, 343.827040296851, 345.166644350573, 343.224260353819, 346.38576299793, 344.548795493526, 343.9271812518, 346.395905791161, 345.167091410421, 347.058240259925, 342.432691032998, 340.768889211937, 342.652130599379, 342.465978798182, 344.374848905581, 343.028673473384, 343.669636656945, 343.143534878671, 342.678055425624, 344.840471296311, 343.821116801587, 347.769984866563, 344.108300861864, 345.687083713125, 337.010000205592, 343.537016214148, 342.112653061719, 343.815683541743, 341.830973134539, 341.243347781652, 345.046748013008, 344.38562964172, 338.445605708558, 344.15128197882, 348.299964149813, 347.710615713697, 345.967116743475, 334.78929121376, 343.448750467492, 345.724667350298, 346.133852966523, 344.038671708897, 342.961364742934, 343.304494718948, 351.281986089613, 342.058896858699, 344.965475009894, 346.221069611759, 339.724557285767, 342.03040907769, 340.33233769419, 345.171276642578, 338.859683901151, 348.594667709365, 345.806347863047, 340.719750157764, 346.424500234434, 347.170237332426, 334.836642256205, 345.27804348418, 346.558183855606, 346.026823891458, 339.98231236372, 347.504985805713, 339.797490142093, 341.78037325011, 346.953287637873, 344.656113467823, 345.165123216598, 341.027575881922, 344.811834432022, 340.849750122598, 344.980066310988, 343.992087867882, 347.306128413562, 340.782539374889, 343.952050739875, 340.290159622503, 347.243372063452, 350.851782401025, 341.236426187086, 347.174307863345, 346.282774043136, 345.619148675623, 340.791233557937, 348.742027591153, 341.497762428181, 342.13628999943, 340.863659223416, 342.936408252001, 342.6459464169, 347.971099085801, 343.520115273329, 347.396289639438, 346.948114626172, 340.161352126567, 339.234629627808, 346.286173447788, 342.984216342206, 339.928210162714, 345.247348182346, 340.619842245367, 348.167026377308, 337.715809576172, 344.018006914878, 345.18127891032, 346.053372843277, 338.862093961197, 343.025207018864, 343.590343243293, 341.99129197294, 339.692137257822, 340.770830916984, 343.039023948644, 341.991029977425, 348.183068308774, 341.332773972943, 346.199208864034, 346.91407245128, 342.03399685181, 341.480610150234, 344.300214110616, 341.377597323826, 341.302697689365, 346.58598582601, 343.84078412943, 341.795912514796, 342.283931823994, 345.569866835364, 342.583281789544, 347.374789539808, 341.876279386484, 340.475033384534, 344.388499321252, 346.7884290838, 345.860377829618, 347.29163653422, 349.513418371105, 346.504745865202, 343.27416506365, 345.590037881725, 342.832441102744, 341.826473020126, 345.041265618615, 342.79584283894, 345.052446548323, 344.566504010937, 342.983160725057, 345.698844028961, 343.868492568854, 347.915672939166, 342.126394476066, 344.782914984304, 340.631562864634, 350.508270832961, 341.275310250111, 344.248093663529, 343.22695349333, 345.908153258774, 343.683576469194, 340.735318662555, 342.638248149657, 341.115238516089, 345.015912656604, 343.299574217969, 343.734403133561, 343.918675751956, 347.125329859693, 345.205046902398, 347.10791667359, 340.646396245465, 344.287288777838, 348.486568471716, 345.527285430474, 344.132971838597, 345.515730927436, 345.975640279042, 348.56016993062, 351.875625022987, 340.380145280327, 343.424335403891, 345.593150115128, 336.636081597816, 345.901294832048, 345.90476693247, 344.545269397519, 343.622853234281, 342.821145743002, 343.539029797834, 345.454263662596, 340.651148882141, 343.828692452381, 344.6584373972, 346.912780790796, 349.654228403271, 339.915136828621, 335.814132093867, 340.564987259291, 344.625202375164, 341.792269392254, 342.646917943323, 340.38421090184, 346.97360539948, 346.622789359978, 343.818475569552, 342.01900592061, 346.938825754806, 341.071766073199, 338.733479711842, 345.155844239673, 350.2871983744, 343.200943626115, 343.190900605824, 343.653808554017, 343.593354499867, 340.389604434741, 343.25137375717, 342.01129603169, 340.035754012127, 343.060038105616, 343.039865300886, 345.465126847946, 346.564494842132, 339.633603936418, 344.47912319766, 344.471038796258, 347.608761736996, 338.700488231363, 347.689221209736, 339.626280597386, 341.15285196229, 349.402374052093, 348.740609047808, 339.80063113877, 347.26397311, 349.626506009933, 348.940475529061, 344.352057235134, 342.150843902943, 343.623777717706, 343.482259102599, 343.661072594908, 340.859578791949, 348.582646716271, 342.654913107199, 344.748589248943, 340.453643946617, 340.935329689434, 343.060191745678],[114.91061424562, 121.179419930264, 105.71024172767, 110.22756336134, 119.612149093852, 108.900944085832, 93.2469560428088, 129.27977700109, 123.799110738976, 137.097358170198, 108.762019009761, 114.851973745316, 119.965359679721, 152.65364150753, 133.995414026649, 144.235205874198, 147.10551119848, 155.327187380982, 152.285145416667, 144.459529088446, 169.032224037666, 110.714192173082, 116.119267411647, 112.942386439419, 110.002512927746, 141.079891748559, 133.489575698243, 163.466728525501, 174.512657450589, 154.072492557193, 133.994937389681, 133.548460998109, 133.413309931185, 153.182619431866, 140.740434991244, 114.468830397554, 151.876785596405, 143.616938577106, 144.13153696241, 125.716538243063, 104.834816488747, 104.528134690381, 155.685368221415, 130.093158506436, 126.334970053625, 138.285709732409, 120.431799623094, 144.981872724171, 126.936837235104, 144.359373972113, 150.914477387699, 145.959774470098, 140.507080731281, 102.194249106658, 110.70574637286, 139.186288480677, 109.652179991712, 116.296640818545, 150.747262846451, 134.414311753349, 109.650080546764, 161.533605910797, 132.309453955422, 133.893633589859, 116.469971695522, 144.822600664061, 120.561315801199, 117.362049145891, 124.264082570675, 131.398529208726, 94.6811449974819, 131.218956221237, 154.177115526229, 109.01581539968, 122.48715554215, 153.042519612006, 124.191755359885, 140.314167132067, 109.832110222514, 148.045361387157, 173.765395241505, 130.836437553362, 139.190237559606, 168.505255113985, 144.518311996019, 137.079204846811, 112.704816256088, 141.576489903896, 124.439969329214, 138.459301263641, 140.177297364397, 101.237814646287, 146.623378864953, 99.3289914859765, 164.673430175203, 115.489284061435, 152.285938932156, 140.944711727561, 152.257548491844, 118.998598980932, 130.82871897355, 120.242709950443, 126.875536781803, 127.476606033832, 126.39159217842, 112.134337906951, 138.73249737297, 123.924077679684, 142.009999327071, 136.919393295579, 142.695785995818, 139.903766183329, 141.049730391266, 105.026375555677, 111.394450608415, 130.437952301738, 111.66600814862, 108.523860625113, 118.091523092071, 165.268490241671, 123.785310160667, 129.416866056038, 160.201450434757, 159.465050903717, 117.615146330253, 124.511593147422, 141.207430268731, 114.630205196357, 128.383397142351, 118.770612964268, 134.911825476086, 125.160927271802, 116.77881216884, 164.269166667383, 98.6802391324647, 137.41087565851, 146.222363703393, 126.991687047237, 121.489997217333, 145.880448304624, 120.561995817777, 140.011481935589, 141.95798573708, 145.084636291515, 120.88588288419, 144.098755215558, 149.125590101235, 134.728877225641, 142.823532986578, 149.711127043428, 156.837224157456, 123.126323246721, 128.215241561117, 150.642571157394, 142.017184549727, 145.123196471788, 125.290300968069, 103.635394510602, 109.147430859735, 133.455771585754, 144.45102428455, 122.167997315527, 132.999165456008, 136.825361168612, 167.806272860141, 103.51674205055, 119.710664344224, 121.477817760894, 149.539085392544, 129.687552222687, 106.523610679581, 136.769533676834, 128.066667154502, 139.230206199146, 137.984324492788, 121.942748210156, 155.496405135622, 151.254714406883, 107.443027443837, 123.90002105206, 134.895028536126, 138.721165555854, 121.345468725825, 125.102879163578, 132.144109991247, 116.575809788219, 121.648683899868, 87.8022792389735, 137.470347133902, 134.305710480967, 105.23480712859, 132.559627464456, 127.378224959056, 141.268988622692, 150.953293869717, 136.714715646098, 106.109235349768, 140.971677588553, 129.480203701808, 109.478739808049, 114.260709025624, 143.870347133271, 99.552568388687, 121.976613278344, 125.660687064896, 147.367385524738, 122.179860423366, 136.027067392616, 151.26890521182, 126.711909856574, 100.357753950761, 136.502434033285, 133.296261218116, 132.846572494075, 124.450488021675, 108.887486808945, 147.203239705747, 129.367917197605, 108.931166238357, 156.375643647819, 125.931266859585, 134.371642549997, 126.802631322198, 164.22486569846, 136.423081903721, 123.785954113418, 144.989772288349, 127.119328228844, 142.586276352861, 90.6742547647909, 139.297080178313, 135.788473046953, 138.938928938699, 111.712028227173, 162.110555639608, 149.013191326307, 140.093691655202, 148.44468450206, 128.785312226743, 137.364355466637, 120.623196797084, 142.526374469621, 133.749195526127, 120.19811492202, 117.108966608993, 126.430744734124, 149.48521742637, 125.773912437219, 155.954956195363, 130.555788326043, 168.007579858852, 135.196720892719, 110.918376146652, 126.567176568316, 129.391956274604, 120.392796361176, 107.611609167569, 144.235954217544, 147.601059649841, 133.924284805838, 110.176491822748, 129.018102849564, 144.079174707198, 108.548628134751, 128.821309171276, 122.426686694475, 91.7158294150071, 141.702576647288, 142.057608631226, 118.157592717724, 106.930880136826, 135.44586402655, 128.907689226676, 99.2032930571555, 116.220569413281, 128.865537249104, 121.967700122342, 116.930217008698, 144.584340440455, 148.813533405712, 127.428244977831, 131.500000251598, 168.411728532331, 122.666536534691, 149.159334857438, 143.683015911413, 123.121377413993, 174.012373852456, 134.782872248611, 144.878638895039, 133.916118682631, 130.720689892081, 95.622573545261, 101.48870503046, 137.86729852486, 138.635367814543, 148.224912366718, 112.584737202453, 108.877824822015, 125.425783416036, 112.051229310486, 121.691928864211, 142.018126315838, 135.706745086107, 104.531017609314, 131.302167247623, 132.567039008229, 124.880754489114, 107.268083399551, 124.940567616666, 110.100196970461, 127.642287466207, 140.766106735738, 109.889568623664, 98.6203574481759, 125.310757263736, 139.333580881224, 128.397655067793, 124.411195026406, 136.232965322207, 136.000385964662, 139.069733184258, 128.365209528902, 163.269705399988, 123.00895849403, 150.841253139766, 118.462074155695, 122.34277169698, 157.004987342803, 116.940259921616, 160.762391001952, 128.011740287928, 108.543310398952, 119.641675999322, 145.043083548182, 133.218815410441, 139.340975233332, 127.247919775156, 135.52698791112, 132.051694871488, 129.331387197639, 109.343671008916, 145.502452776925, 132.982405949213, 122.467522025234, 128.895679846578, 107.80808874141, 109.179167631381, 134.379453215693, 156.891539915202, 133.789399356402, 123.706107319432, 118.041095434785, 131.155242216676, 158.814901225117, 134.953603972473, 122.288935239831, 105.56771483856, 69.0547475593492, 144.489253424615, 135.171174715954, 156.718939179574, 113.746193599144, 123.990346618899, 138.750281656139, 148.199313838185, 152.645351426163, 118.576099776813, 122.277319813378, 110.504131572031, 142.219716803961, 124.658864302295, 155.732390945242, 135.351632311829, 129.807821913818, 139.042537472924, 129.18768779155, 124.870736698574, 147.062046116346, 127.854504056963, 108.951344191774, 113.964637655553, 155.902894456533, 165.849771540313, 136.290420942915, 115.601396213736, 146.455576109518, 137.926996941771, 158.952681854186, 140.536081047507, 121.679346313141, 134.626582590576, 124.811869889363, 121.426874170436, 110.436571060008, 134.684837150632, 137.9668126591, 138.081287078363, 111.274860233825, 121.884529861794, 122.28051122559, 139.982930718064, 122.689380646429, 102.704844744869, 102.971596930686, 139.470396146549, 116.9837527691, 134.703430890622, 142.858470989276, 154.616006819145, 147.013376597382, 114.64910343192, 152.646380921433, 158.47454616411, 120.940291570383, 138.293104731166, 79.8934087490701, 153.806387450366, 114.589542818702, 107.974228166101, 135.666950584297, 118.396475988002, 114.284546511745, 137.866890204199, 122.992439376089, 139.247038974635, 132.696341966421, 138.406406500501, 163.933489696449, 155.955966118253, 132.938203374716, 131.955109200614, 116.35756470434, 166.060019215815, 104.182138511696, 75.1436081923532, 105.657390592864, 109.306971156205, 163.568367955335, 128.21821027942, 132.872150990892, 140.455069586988, 139.291639468888, 127.52632241378, 114.688300149123, 137.366334648337, 148.619479307755, 158.370266658628, 123.727987892343, 124.968771124555, 145.20393986863, 143.820341548916, 154.377860650127, 157.977001528616, 156.479337235233, 135.295365650901, 134.712584984914, 140.990961519513, 135.260115106227, 170.883447578389, 162.137009856759, 124.223266625924, 125.041055632381, 121.224207874076, 121.732508150548, 151.394536077779, 160.768796223958, 133.753608017617, 139.479137800615, 135.874464703812, 116.15568075744, 141.053225521269, 144.564283206812, 135.634521974133, 121.347668681596, 139.390248840495, 132.355626782524, 131.710470593564, 143.400340656766, 119.773445771843, 97.10477129303, 114.678242842598, 123.90118327284, 125.855350207716, 150.873702847357, 110.945744397778, 160.990145432417, 131.854100303948, 146.920553909948, 108.86616473958, 117.889102774792, 133.253880082958, 135.582813635985, 101.230683943072, 130.830127907611, 145.600847585177, 134.322995074473, 140.86654149391, 150.368578769463, 113.138526978399, 160.674148109143, 127.186797931003, 146.273173501706, 132.882619998203, 148.740843125009, 118.581467412898, 150.21014754594, 108.734779588002, 144.883829528183, 137.980160528461, 127.325763146384, 118.087998255169, 139.787406806651, 151.810158399485, 126.710610223404, 106.07975599861, 132.400803013666, 120.170173092245, 122.064651438071, 156.963582055869, 115.912551367439, 173.065613600617, 127.928759284282, 162.515087347028, 133.968145379979, 123.87324066041, 143.029714041137, 145.221487390553, 108.637495830742, 117.914020349132, 120.652153895503, 113.520486720161, 143.904648436044, 146.785531559668, 167.768774921339, 156.381854972134, 118.4471312102, 162.488760154769, 131.802658170899, 128.711839123124, 114.229266261846, 97.2379002147648, 113.724072733953, 147.303308312248, 124.772827008708, 116.751880006956, 118.801284190281, 147.4142365868, 125.614576847413, 107.51618108952, 129.985477398086, 116.678004520521, 112.741506799514, 111.53459556441, 168.268530687946, 147.986256525957, 142.919995596402, 139.495137166187, 130.874383596976, 141.152791190154, 145.18151167378, 170.529782355176, 100.328075047786, 102.28301377752, 148.97644598737, 124.49015823718, 128.653342966891, 139.564715023233, 149.099089028748, 137.57310962872, 131.018323263362, 136.941615310703, 139.531457539454, 121.014028514371, 156.178709321064, 131.793859105958, 149.856833294936, 131.918109711167, 156.852185933334, 112.611220331099, 151.824704232769, 139.429138498663, 151.606887752453, 134.817102205766, 131.505055784226, 130.926196323853, 124.183694926158, 106.521668634974, 112.640625517797, 139.201737859661, 156.838823857001, 147.801266251964, 136.443781565771, 124.863119575589, 105.231524057477, 109.628511292765, 135.835175949434, 150.719983861544, 125.106962246772, 127.60471349094, 127.573341732879, 133.992651638309, 133.905994160375, 158.100295743722, 129.42735409048, 136.413330520366, 170.770973785148, 129.371012428136, 122.764469589925, 121.029764430014, 112.514686790907, 131.951196506298, 152.650630397716, 113.329549024611, 118.472242206407, 115.355933848182, 145.485696737388, 126.508046335612, 138.73758632931, 141.199212924447, 140.161583324039, 138.027603409603, 128.281162961577, 138.709928371396, 135.369226867844, 127.405775745898, 133.593709193762, 135.937269129965, 112.164997019543, 93.2656615397578, 143.103334191088, 150.340696581548, 138.334358618908, 144.007676199832, 105.966081973744, 160.750039076219, 121.22092063291, 109.071870948496, 110.409182257221, 125.333054128982, 132.11464275999, 148.17259326757, 125.284886878255, 128.332140575543, 104.938061380111, 108.265911748253, 156.743143398268, 121.424124841084, 150.111260765906, 118.173454172762, 158.778090090263, 153.322269406117, 138.215166452457, 122.172105357276, 117.217567277999, 120.431220952915, 111.237056191351, 135.6379816144, 95.6065670048822, 120.680257084344, 103.461886152254, 102.771820616754, 125.323639442039, 103.687854125954, 142.607347487609, 123.784169094092, 154.725804917923, 131.306220790452, 148.665687009197, 126.492296396542, 120.425336578229, 120.939526132989, 117.391733933503, 137.894124329368, 163.652175686942, 145.43642198743, 140.132927587726, 145.984991778827, 126.550069081559, 118.595094244631, 164.634744480139, 143.579911425967, 115.463223425259, 139.207204544979, 144.048427800688, 136.71139327597, 140.290617618825, 179.137209133374, 112.273794132585, 122.993541568653, 147.856699978086, 113.954700544248, 117.666938174923, 109.863912033209, 138.920314734585, 127.011200654598, 131.033341986283, 143.549163679236, 108.511389194394, 129.356705293121, 157.294653242654, 121.973467490899, 148.193778676612, 136.575310300524, 137.515891551067, 136.330341772155, 134.068992800702, 107.63861612404, 145.92408134808, 143.49683700688, 147.219280962286, 162.791738066168, 108.645493529612, 124.231702548561, 134.060123438813, 115.645734085488, 149.427483772052, 139.982621346003, 119.666345587697, 95.480950317139, 121.118569571924, 142.905009731104, 153.593060156778, 134.502340499258, 117.933089914862, 111.725803994454, 152.575694079845, 116.304438603365, 134.336769517013, 154.715080945114, 122.338731500721, 179.882295825655, 157.180981690364, 134.534171487524, 117.738981588198, 152.025077361491, 133.988355591503, 112.952219560548, 138.493145761662, 126.614837700978, 122.854097273499, 131.680886071691, 161.347875181712, 136.458544547341, 134.975871776905, 120.450506974087, 155.26872465077, 148.02038530176, 148.027908317165, 128.918294919588, 136.61620027691, 138.42377871834, 136.134865320981, 157.226148245178, 170.102069934255, 136.208050258974, 139.830069973943, 135.446842847747, 130.528235980157, 132.91146122584, 159.642682853437, 138.214765224846, 117.450653798179, 147.645454834941, 161.874702184238, 128.861382160633, 145.67525085942, 140.88463916182, 126.457698634302, 127.907809536901, 158.461574546445, 153.139229955131, 123.034735128069, 152.738415154644, 154.660596126121, 124.589099647509, 122.984125974841, 102.319978863063, 142.122249603789, 122.394431699382, 146.869877436088, 125.627322787292, 116.839587680376, 125.916050648305, 107.879626860755, 101.488082279143, 131.774339916789, 152.641877109632, 136.722315077511, 75.5162298072449, 119.41011671454, 141.890893908285, 121.358944645257, 149.101939394479, 110.611940383323, 105.604567394346, 118.659284987824, 99.774260604144, 139.586108975744, 163.159696098985, 140.785560693047, 117.678727063333, 140.213187060538, 118.284605361399, 144.103293314554, 147.772774120559, 159.606766344394, 130.890968104392, 138.643594694906, 135.498939333254, 160.537818456535, 142.186710704393, 128.010044515615, 151.575122877516, 114.662130356948, 115.56577568067, 123.048865280844, 104.902578779136, 121.579684170048, 126.804890532387, 153.259296745183, 127.555071336754, 108.933403490328, 121.755485147815, 128.262222149396, 124.571944717232, 142.387241382679, 104.840537849177, 158.159573075293, 149.543545541455, 114.136495097864, 136.151726563511, 138.688567588282, 132.760541679706, 144.508358970801, 151.532086806135, 171.50385901879, 115.74176497592, 122.575177635467, 122.475091343307, 133.165240731225, 102.368836340801, 107.835636570875, 175.252749649369, 113.007823632958, 133.765770389642, 128.418113211363, 129.126702402306, 143.174724484365, 123.349897655027, 126.05012888066, 156.658992563297, 122.087621953109, 123.531007659013, 151.959383497047, 124.503342242721, 154.959774791535, 152.661932322338, 155.537478859869, 144.40866894559, 142.229760722154, 109.661476959897, 129.276290690252, 158.028527720387, 152.650267083109, 83.9560792442787, 130.7203372764, 120.131910615055, 163.09703699921, 116.848984304726, 139.750148599801, 120.09895448005, 139.984560340512, 142.616907398786, 123.556760755106, 133.481415493784, 96.8063279827639, 132.014302468599, 135.865664161509, 156.158157046428, 97.7555647149806, 131.137534932647, 158.438198295385, 119.422062218007, 144.334102654829, 107.469737306371, 94.7040410364274, 157.253796708042, 119.971310835997, 156.757962867619, 105.300489589702, 149.224050596432, 110.762228677327, 116.701857051833, 130.465503733863, 102.502486604522, 139.995605081396, 124.778221728831, 128.883956644808, 121.98917240835, 101.509657732439, 119.903864308339, 116.258429907854, 127.513680288132, 131.967657621482, 158.022047301582, 114.568775022279, 115.511381009817, 145.091517018286, 135.363102227222, 140.471491283677, 127.672233578149, 127.393086209281, 124.934613434462, 118.675896011568, 122.767985151072, 134.051689268703, 112.721434968431, 142.289996651194, 129.41676867878, 120.700530557117, 145.18773795237, 124.65740676404, 152.789677202889, 112.363325956161, 120.520902194793, 127.814727201201, 137.101496704101, 137.985767012319, 138.95409893382, 103.473661235428, 139.378118305765, 133.299736666435, 130.877722220075, 137.006322192588, 154.940755269596, 115.36124571596, 117.372050303278, 152.303476690947, 139.902395461279, 91.1260108662592, 142.99907578046, 139.559360205618, 135.396448368184, 114.173720677329, 127.867684726786, 118.428712897364, 138.921746438662, 121.761257410198, 108.272057558796, 122.026681951921, 127.040920377653, 123.909992786068, 132.849823749561, 117.328109339479, 158.380690416553, 122.487111776248, 131.768202171559, 109.529500688498, 147.988861136828, 138.487570824622, 148.637237654463, 90.9353284843993, 95.5869363257138, 126.713384167806, 121.08794072548, 141.569393883322, 129.965770657327, 138.058326884341, 106.766386437029, 145.72574689415, 101.505140809482, 123.782289839354, 104.71279295899, 150.370951706384, 147.471796082967, 136.599617618401, 137.366240168798, 106.861626495051, 136.026839872858, 128.83798218331, 135.894565629645, 148.059583197966, 121.170026611936, 104.54726577538, 144.126381036399, 126.741775897004, 129.748589315198, 108.771997253873, 120.860587894005, 146.298888135308, 141.677226152814, 114.670721520483, 113.076581178713, 137.283049398128, 128.470560275793, 150.239597609882, 129.456637788151, 114.962546489251, 151.314476958996, 111.305946601058, 115.514416930338, 126.416473157277, 101.378442704363, 137.117085304971, 110.004098053593, 119.778456847779, 144.67283951802, 131.41562735927, 119.090388617727, 148.966055011878, 113.802934350887, 142.875477260428, 140.198018289157, 116.682220976583, 132.84021124959, 128.213900584755, 146.860445101516, 114.530204641894, 143.455210298097, 154.25449317692, 124.558180644302, 140.072797543788, 129.307743804909, 164.836189258352, 143.996118746251, 144.285872214685, 133.0493911518, 144.557887727569, 147.481662331112, 153.408407868183, 123.586481128033, 114.757404671423, 151.38981126595, 133.926399088611, 113.382400479241, 134.201811974472, 113.604981769825, 198.547946762631, 100.461532563549, 128.843433465896, 124.392076200279, 146.678079678919, 136.023593446277, 146.234487635763, 147.659612426739, 124.527952379926, 129.464284964954, 148.852333448866, 134.925536919824, 116.246725237174, 111.794477924131, 123.535114427333, 148.730509732028, 153.90609188899, 147.281745098691, 123.670836063351, 119.66929259384, 144.413785206341, 144.522907052344, 141.756011068986, 112.380885225498, 118.640071364059, 137.270500070944, 145.795524881756, 122.665453351593, 124.210520634272, 120.903798714977, 168.640035064379, 147.873584478647, 155.163949608238, 145.726763297917, 139.456585426774, 133.442075941234, 121.807588042235, 147.336906095307, 118.95685786346, 117.998381725533, 144.304532639118, 133.396030349058, 134.48924403841, 122.329225677111, 115.438961048235, 122.696008858855, 119.146127360047, 134.37194871061, 121.123037393054, 87.2211580403948, 108.40391603661, 146.695627906718, 119.286336214608, 117.538420722188, 114.946022669475, 95.1335321516834, 111.585509439137, 138.077146142684, 109.966191892992, 142.859666807283, 156.395508661975, 152.475541090171, 103.956668318486, 138.901937428712, 124.285819146771, 139.54914958421, 128.769437494785, 118.654210457534, 133.709347744301, 146.945947435459, 139.06008126258, 122.048156154564, 102.831229420816, 108.626889917441, 140.674839691463, 105.140272421146, 147.217477221851, 147.882060186956, 132.337082634668, 141.795658198017, 156.113725915781, 127.445210641851, 119.881240323444, 101.194860825447, 151.805361874307, 135.430359691255, 137.494435287444, 102.533184604329, 140.842924687686, 115.692980125428, 105.562138305733, 123.601172121032, 148.653711136739, 122.42709906751, 96.7426142381006, 132.203434005057, 138.409443021487, 140.336450350954, 96.9204806394402, 125.272830779376, 142.749100379428, 112.588081598261, 171.926465792555, 176.027018567495, 139.971051862146, 147.836649462695, 137.472878480291, 159.243614032356, 150.330962144527, 147.217011333193, 104.11138149844, 139.00653683272, 102.472359737688, 81.9348591503201, 140.80569944111, 157.230375460748, 144.637575935173, 128.503541729407, 153.906171164203, 132.548124746539, 121.84880079345, 139.664827097172, 131.108812025202, 144.771760977598, 115.001493130598, 140.827738650704, 142.010668007943, 105.344233579901, 164.428725834459, 151.603597077924, 147.921151896603, 139.26202992883, 178.329580950304, 133.699991305508, 126.600295294481, 118.032439004118, 126.131663030654, 123.882059077557, 119.981695936091, 138.20398944984, 114.455543471903, 155.409309743869, 123.403485596349, 146.162457877286, 98.007777629913, 110.190081079573, 158.704202242988, 121.26692374142, 144.602159875642, 109.07804426879, 136.855900187603, 149.391334277422, 154.779555931416, 134.486666769868, 127.888539234968, 135.055668946736, 113.769918358489, 153.152278234706, 98.2983897894424, 123.36983523166, 130.616202734588, 153.226123288492, 152.417144469328, 166.958826667312, 150.706408087943, 137.247510245649, 127.325756008809, 139.946758592691, 126.009600923449, 121.809280084768, 113.663632402627, 106.705658605827, 134.862472303845, 134.497955524348, 157.535057460193, 102.531206354753, 108.415916180769, 132.159872918434, 109.264337513858, 109.859205617175, 158.332055341503, 126.954019950197, 139.003059706318, 136.712284883178, 167.758541428568, 124.242849046107, 129.691482067572, 141.914921384161, 118.310300407772, 153.97039565638, 169.045475485256, 152.038645690757, 138.398326424404, 127.79839262663, 139.728411922413, 133.214251655266, 146.939996311419, 128.626014519531, 142.659770638143, 137.730959497862, 141.395328958755, 135.102842242474, 145.543297040025, 154.445600304469, 121.138935564741, 124.021940944653, 105.002108234389, 107.666009434702, 130.135967515169, 102.653543782046, 157.266334371814, 116.266794090244, 128.271248638124, 128.979201180698, 143.801456609564, 104.09583066278, 134.1942149638, 120.16911013305, 125.060608972834, 139.915795225049, 152.238392919447, 105.047204641167, 127.215141917457, 137.184211837893, 133.522381617346, 137.522041111922, 144.206318181795, 108.640761822627, 122.615958004765, 109.980173401589, 141.475239414616, 138.829207182934, 121.753195308986, 133.758380936894, 130.943210992345, 134.507624496465, 132.671811905288, 126.373563422342, 120.957758456429, 129.549479836047, 127.553034727637, 107.19446763835, 133.329452423712, 92.8281744346408, 136.460207720424, 134.288016032365, 146.720080803308, 123.936883713432, 153.629545455538, 125.173000755133, 141.191813016999, 132.414682187987, 125.040685190827, 134.316443814038, 112.141744960101, 105.573662510102, 135.596314528323, 101.159112690192, 142.722118259819, 137.213280015736, 129.156398095354, 122.011020469736, 119.984541810406, 127.949786716828, 124.323153931494, 161.595464794605, 154.08256986278, 138.429414309212, 157.350489214673, 97.4703865831357, 118.167191655254, 131.852111911532, 126.793000584501, 125.78060319852, 128.731380207552, 123.054444221603, 166.649812371875, 114.679196248321, 103.564488013163, 153.528501202974, 154.222339646173, 120.496137133175, 137.63520902368, 132.925546410374, 173.083877226469, 125.073701718374, 127.910747168069, 154.372685633794, 132.41268657195, 119.642059946363, 123.897843368397, 145.500015395377, 107.89709060947, 138.12921544243, 157.940287341156, 97.5046945355103, 123.90201766436, 123.515229583455, 99.6785556540828, 124.697783967847, 140.108117318235, 113.698406852542, 138.597694715062, 108.33274141347, 112.718456497906, 130.360338983774, 92.2439056851947, 119.726255852189, 108.342964604797, 128.366865289146, 123.67326203815, 141.365529771842, 124.388604008001, 116.784642876082, 110.074927202091, 151.295938487209, 104.037818057476, 122.888865428719, 134.149198061004, 134.75077807685, 143.287277912242, 123.216100228691, 119.339659971653, 121.510222249682, 115.240442167281, 128.390678642464, 115.950096448817, 134.479901354232, 96.5846626833204, 124.801676818873, 133.517984640656, 100.074363376515, 133.056986813605, 131.201735348196, 109.552157455256, 111.738885811657, 103.06720072387, 161.406902282486, 127.921703695647, 121.030884809607, 128.717134305813, 157.755305919945, 112.126690101691, 128.391928990132, 138.580692961516, 129.945926295765, 112.15449489038, 108.57431830504, 125.826892260823, 132.924845458659, 147.734598861915, 126.988836403325, 130.799764392807, 136.130171624689, 143.011144319909, 143.798977596494, 137.719053462014, 171.506211553842, 166.827417536656, 122.731085485829, 160.689751023511, 139.08557911896, 135.837335845233, 149.112673794859, 146.50557682326, 125.587007225281, 93.3526160561133, 140.295241565226, 109.587853312811, 145.043759072799, 136.185349633985, 132.63171710556, 115.564244508769, 93.4610898771762, 135.200879525837, 137.883106585621, 127.955323478584, 135.186256599931, 138.032079935206, 117.02158261162, 106.100091393284, 147.504679045345, 157.973169317824, 108.594506383127, 129.950158606615, 134.229160503126, 139.354040930059, 140.444444559367, 119.606797909884, 144.727386851869, 140.000078333911, 143.11032637213, 126.351796568397, 157.842713836813, 116.792754206018, 186.893811630876, 117.787149092242, 127.568377635139, 107.747184250791, 139.922932866457, 171.358962276295, 134.237589577877, 161.123012680325, 141.534244334517, 128.944422501303, 97.884280996684, 111.587280914299, 125.725838740552, 132.831328736445, 119.124922146276, 100.533776465469, 132.076746916725, 86.0294888139422, 158.165657083527, 123.685749300999, 125.044923670548, 119.455230615952, 140.007766437092, 111.468249495406, 129.358827728145, 139.862422209023, 162.9796430148, 124.100173125054, 138.428371433184, 138.153229194847, 124.733396451782, 133.563583993807, 143.689622723068, 129.655782498878, 145.252622539453, 102.204307609484, 142.72501796276, 144.559747163376, 112.653288110799, 121.572843217689, 145.406805156032, 128.928355359106, 135.384175704475, 95.1958186940346, 147.424541352087, 118.020337735624, 131.758337772451, 182.938153354757, 140.981149392975, 133.737191068935, 138.996478085763, 123.751220485529, 140.662300734494, 129.15090657376, 129.641696679108, 134.881991317757, 146.060266792989, 139.822713430548, 134.318331072239, 120.675162437735, 133.191228455528, 122.560336623505, 142.305308233594, 116.70142717799, 126.778626344741, 125.518739756914, 134.55945368257, 138.542863368054, 151.079101345715, 142.675451156728, 139.618958654471, 123.708067255261, 132.917797579309, 104.725138495693, 118.569550938011, 116.016688338273, 95.8609391698136, 131.782707749462, 127.281436809378, 153.39774312024, 152.48519242043, 117.999714807282, 125.285357331424, 145.543751805485, 133.231809406182, 108.161665284223, 136.929124081184, 133.729909798301, 130.810527573124, 83.8728247876831, 98.9392249424245, 150.648551086688, 115.573868758096, 137.644428686493, 143.190350392386, 135.906148552885, 140.63661712977, 129.781645583748, 129.986970441909, 131.991702326879, 130.226600506188, 133.626457309215, 131.812368538064, 128.867821785743, 110.683374763219, 159.764316457228, 121.492323113802, 155.599557094495, 158.715279087433, 142.469046701822, 157.758580317352, 153.404037910603, 148.792665176004, 143.433204263085, 126.478915237367, 116.88048860219, 82.3998239699739, 153.197627702316, 149.760130308039, 151.15314161293, 134.440308978394, 118.170149691997, 127.617525483713, 129.304921770969, 125.351124724141, 124.390202834559, 125.370736668276, 119.642227264831, 152.987433137459, 138.122911984807, 137.680903882138, 160.692011091135, 145.803628227727, 146.016793775207, 163.014385077134, 126.843968520836, 130.935499516416, 127.307179675666, 117.75395354116, 122.406222562241, 130.255537870728, 103.770504047391, 142.284057181549, 126.805183739807, 134.738006495597, 142.018665814874, 175.442145337932, 107.060596485162, 136.499514704973, 150.778286398642, 129.11847193747, 128.569418040413, 156.070367047343, 128.384732304969, 169.376606179471, 145.413780859808, 144.731406404565, 117.511397628556, 124.086614261149, 176.186346793165, 115.746032084749, 117.996174260298, 147.907352573629, 109.117751612915, 143.372438284237, 138.09379471628, 127.579960613116, 114.448690717238, 139.52214343626, 130.965175097174, 127.16426103657, 130.36286035734, 137.606409789337, 147.186600300973, 144.582578379222, 116.563321352429, 177.382790288339, 128.775890795746, 109.442607933131, 121.206144650285, 146.019199360316, 130.728048311078, 131.497630754029, 124.614923986746, 129.301105916615, 141.171022599277, 128.99382678367, 131.189816783634, 111.306247934517, 133.671745930812, 148.565460265729, 139.119723950152, 181.633082401794, 145.237538300752, 128.050241815659, 153.473024177943, 141.366985600943, 122.955350737481, 124.828496453118, 121.263049596733, 142.471527244362, 118.510110854227, 143.890666967756, 147.637888744326, 142.005387123125, 128.163439257437, 132.483802396338, 138.611177094925, 124.079356167289, 118.135951901305, 108.713418842801, 140.107038019959, 132.752352537299, 130.399940085899, 119.023555981887, 143.224734419693, 146.457777667746, 158.306180481115, 99.4685030759358, 153.970426851946, 107.25472478709, 113.485726727009, 151.679143609146, 141.981250736526, 163.089484446387, 114.103283342336, 106.871005703998, 124.367713995745, 125.072867883443, 151.38449294692, 138.57205634328, 121.204749689711, 90.3299959795654, 110.585237817159, 160.004908407356, 120.005493963975, 151.104597987991, 134.013853289688, 137.978760717811, 158.565043780045, 158.48524866941, 93.0198601437846, 139.852964087553, 150.827886760663, 112.138934242933, 117.580225070615, 132.914365680098, 103.911365190235, 146.88481973306, 150.474222041069, 136.187837912013, 121.940989354507, 140.252380283984, 125.506055181942, 118.946504912862, 145.775096149267, 116.771986779464, 103.845171630458, 143.389861285197, 146.317229304756, 148.028835027807, 144.156594773963, 120.938931256907, 155.461386773136, 118.489709853725, 128.516778693647, 133.442004819063, 148.153637707653, 141.153115893979, 132.983412975575, 92.0361415041674, 139.168385191598, 130.339226018351, 133.330669688432, 115.517530853767, 128.628756320578, 95.1876209745394, 123.669162748137, 139.295594114099, 157.181902187071, 120.755638279842, 141.996819987738, 137.284969852189, 128.512170267739, 153.275499763263, 115.017485199031, 156.56446160088, 148.318729794661, 155.074884569426, 140.015851173521, 105.750715363653, 146.964487333623, 110.703510999074, 147.931940422051, 142.211759018024, 144.880600800423, 141.929635861275, 141.821171170584, 157.391868146775, 129.727331393948, 175.107689723536, 135.412811377328, 135.077734256989, 156.124373008768, 116.302611170111, 129.708380303791, 125.769869076723, 144.960614101795, 141.162270382942, 125.120401108846, 130.465204280489, 150.10329402133, 160.428598554899, 168.503461722603, 119.080408719846, 145.489472465508, 159.422972613564, 125.982790416772, 140.657687972348, 159.011156314743, 119.18585132685, 153.44392315649, 132.176137183279, 138.998433771969, 141.436098201583, 137.824653054993, 130.133040063443, 127.852320394476, 115.277685856995, 111.796172366797, 140.8309506987, 136.956277187296, 119.917305452183, 122.021393722287, 131.745157851784, 128.910358986027, 129.749579447496, 117.544737120049, 138.728209898752, 144.208477336113, 146.17437747853, 154.17213631076, 142.978322509261, 131.615808569287, 115.208533819139, 85.5632235744615, 138.532339882804, 166.077203893894, 116.362415250262, 152.448824166805, 137.939686880398, 127.362204517963, 140.727290112017, 113.313455304923, 122.246982320292, 156.408273506739, 134.259712301593, 166.346468239009, 121.537167592977, 161.245660872455, 112.036365420731, 139.403939255318, 148.254379105491, 112.37418506867, 147.316762668704, 109.492285609166, 121.608317094177, 141.76680264958, 149.66140649175, 145.3311417664, 143.951612437701, 141.456836274014, 149.492984848, 144.729743553317, 133.26802857344, 126.191400488641, 113.933523331873, 137.478133312037, 142.474195919772, 119.767470927289, 144.553998691004, 151.983346420429, 172.97942107101, 141.030590683111, 131.463546525337, 148.404047006603, 137.172938557784, 110.748139981217, 144.683249924861, 122.620653590871, 122.73673682895, 135.899777201387, 143.356051309955, 126.188235046112, 114.668330434759, 147.757891977388, 110.643406906968, 140.428779061108, 127.021859188444, 121.50485860015, 133.075126908032, 124.075255298813, 164.554998096501, 142.516356119252, 146.716421987593, 120.131154724415, 139.7722196395, 142.551012460382, 154.495931660594, 103.538783863832, 135.012947064844, 108.187173772048, 126.023193393822, 169.548972425065, 116.005717102907, 132.961669337842, 117.515092839329, 133.12035241767, 131.246236210025, 140.239912371978, 129.357870522374, 109.827879123851, 144.276112478406, 139.698469696166, 130.183361332553, 125.281671724089, 123.540958700769, 171.898854237702, 142.418164166225, 129.329655264956, 137.109782531512, 115.779443226924, 114.545325270426, 152.385488107296, 125.419431174015, 122.38157484573, 140.120067723707, 111.680492988289, 127.984989950021, 147.731986086327, 153.757187265211, 142.010264667859, 118.088998016706, 163.258380869563, 120.594232344195, 134.115684928115, 145.250987289191, 135.70581460791, 126.312554823087, 124.017436905143, 128.790537021912, 116.880702482492, 131.779384130355, 143.683716939682, 134.067669057232, 103.855403375364, 124.570735269226, 136.76077590137, 126.718367472889, 128.124958744601, 120.950617113485, 96.8535996960336, 157.477582305544, 144.941064568206, 133.747014123886, 103.753985215869, 161.30854246696, 129.467866150477, 126.273681909297, 113.237721217234, 158.340453115885, 112.715967532928, 111.415518575881, 132.387075016662, 119.958919938384, 121.125927483496, 136.138184824118, 111.541251133594, 145.050191166122, 124.413001170013, 121.887928511617, 156.337518501812, 114.677385596327, 131.674362376927, 124.381402287788, 169.875546994175, 125.522976256405, 84.4350286501493, 121.744062304116, 110.740715966541, 137.20066013411, 135.791691579471, 169.948999215396, 141.478003467746, 134.248063834708, 136.534999114732, 143.89214806109, 143.382367482366, 113.043648571563, 125.603225764991, 130.064062914607, 130.869328383208, 114.217395818961, 135.485914106872, 134.36587382257, 110.684203121984, 133.004337962567, 160.217936276722, 142.940899533613, 135.993344900701, 100.315002963621, 154.418162731925, 147.530233018547, 119.458764263556, 103.610177587765, 127.594206306706, 114.410648661927, 116.065947691916, 143.636708821405, 144.838715266243, 174.669321475155, 131.812966401765, 129.40843096015, 87.9335355054407, 146.651452857321, 133.200784857193, 127.347655774928, 166.448489685227, 116.812102889381, 121.807348929219, 118.762485004343, 144.915106142533, 112.815440902067, 134.16776378342, 115.500586243404, 124.8986176801, 153.028623194433, 107.727000116287, 134.442437049813, 133.358404520568, 160.661928903853, 106.812194602147, 147.606672196471, 100.037206249254, 129.570351741356, 127.43405708958, 96.1738990669163, 134.737569627902, 119.480292854322, 146.366116629072, 126.210190692394, 165.404457438077, 119.711982032815, 122.043016784095, 121.286658008648, 145.74470800282, 166.275216119419, 116.587834421961, 107.596776164611, 133.880033313273, 116.568796396275, 124.507126656665, 173.482374678082, 156.88875025526, 120.72921237314, 85.3652450178823, 133.104996309448, 147.539388848535, 127.167840918384, 145.013811070448, 135.78261382031, 151.663575957502, 133.704788029277, 128.268233736467, 131.699970863966, 147.158769136487, 130.205066782646, 104.451246529886, 119.709647989643, 130.776034668738, 126.920662333527, 148.842984639452, 138.216722769943, 101.851622851065, 113.632461198049, 124.190213764332, 131.070615604482, 167.268722160301, 129.240698057728, 137.991573797482, 126.704220915727, 127.187267184956, 111.536458489216, 134.367282128145, 133.519135336901, 124.197790997442, 131.914306982381, 141.18215203867, 129.979312289871, 131.652824424322, 141.176362264456, 126.541360820551, 160.626495132108, 109.550680722362, 132.00523002533, 110.858750386765, 156.268792571879, 145.748502460783, 135.376615539484, 145.83644009246, 150.780222440019, 143.507329235238, 131.249271500827, 140.368867624828, 125.463280752174, 135.524494126346, 131.582107968907, 115.840575739646, 146.016616635925, 130.851366053424, 173.604205716523, 122.003964907191, 128.023930535283, 116.851172063089, 103.311449909729, 127.46800611861, 137.513530635358, 117.988044572966, 128.267065650908, 129.328071910351, 122.166265873254, 167.290800927706, 111.417649894671, 183.654553624452, 147.724024830137, 111.821821859284, 119.289816802074, 142.160259064509, 145.843860726781, 122.742831930732, 142.131600671294, 128.747752420733, 125.835161284698, 136.782413423484, 113.048247745215, 115.028640762181, 130.024231692253, 120.598737262725, 111.441434058419, 140.543647728113, 122.915953204919, 123.948162047962, 178.786975930325, 143.23169080414, 123.491259781212, 132.30812684088, 143.488682513265, 110.308716866613, 125.332743354221, 114.421210752637, 135.511761093331, 129.672883092324, 168.219441187686, 120.185708940006, 129.363318673142, 139.459399595771, 144.425241629687, 135.956132672217, 115.021434563742, 143.011313128871, 99.3431165135393, 147.279676502103, 149.252137509584, 103.303068624017, 138.544082604136, 112.353567098784, 142.301929882271, 149.592596990796, 103.405232079247, 128.274296924966, 128.972667862732, 102.369155752167, 145.832218506466, 147.310830065106, 141.244851068629, 145.218741999418, 129.361510354355, 148.196053646558, 134.922840317038, 89.0720104898168, 114.616048098036, 153.472381498211, 106.158381053025, 146.677468136183, 133.290618108474, 143.421617451897, 122.953294370871, 110.297351780063, 118.564007258578, 125.198124259514, 154.631602065663, 133.380541478408, 124.961091592523, 153.025956374713, 132.219072804414, 131.14821254254, 145.696516609728, 158.74287595457, 155.564663682258, 113.102201173327, 137.066632291347, 146.671040318462, 118.229467952109, 145.186911817943, 114.106236680421, 128.501350687601, 161.852827896991, 137.291918736209, 125.170827988133, 130.62827913211, 140.68042866744, 130.334664493345, 133.082581409586, 151.594853195442, 122.192698450486, 155.993758969258, 166.027388045099, 140.619721339482, 117.073354265671, 130.048767742243, 123.041089544738, 145.378160539686, 112.24506245508, 123.256271965509, 147.513307331741, 141.624280577033, 145.801570753429, 98.1889015859757, 117.420897158689, 130.057628389164, 148.3731660154, 110.680210203829, 158.762984228699, 132.6140759205, 140.358524389315, 141.584773120083, 119.822844704804, 124.471383561236, 96.6588569354139, 123.080355854197, 114.178729328983, 144.625488108571, 129.744072198286, 117.190209981624, 115.986609240475, 140.043572181479, 132.511297021116, 139.824511607657, 143.348462810482, 139.407854736012, 126.789658404088, 108.745388334476, 102.406029903505, 141.298073190749, 141.188930576174, 102.085913573575, 130.814098328072, 118.757365180533, 105.726499237455, 157.278707069643, 137.24797295659, 143.745762385718, 109.973760504171, 138.963819631689, 132.361103776117, 139.917111983133, 118.903473780175, 127.452056966704, 154.963194569132, 105.243993549054, 128.385910828243, 141.321833039234, 137.312451216749, 143.354537902128, 115.713373366267, 138.158175468574, 126.358609331361, 140.489206016841, 128.794159157563, 131.071397268293, 151.568578674043, 90.7420217141148, 129.51384418324, 125.814406265969, 113.472048554804, 100.825474633185, 143.288363610172, 158.604273047861, 125.108903963111, 120.476670531327, 127.561258033371, 113.821939426042, 114.076702594456, 125.143106121774, 167.760585824904, 113.838945659503, 120.015232499946, 133.143886257313, 169.14494155548, 131.600479161096, 130.19236071402, 152.36542809403, 149.259587940254, 138.625951249625, 134.118894828276, 127.451248782071, 133.161121585703, 147.863577170352, 117.607137224814, 129.510607543668, 124.114777786179, 128.998064788733, 116.141229905633, 124.54434432805, 150.535114647699, 130.915051094175, 135.308998019125, 135.494693353927, 139.819611035335, 143.418419435872, 107.250532977479, 103.999619851824, 117.340385157013, 139.092252650379, 141.391704827313, 109.874686244986, 124.535869094602, 138.035717934912, 130.764350607035, 125.055259830808, 140.575668307312, 142.230825588263, 131.745386254387, 125.198381805364, 164.726729137085, 115.178515340917, 128.315137792587, 130.591907432396, 129.702591435659, 141.641159695063, 129.498170920489, 133.035896297332, 103.082025585103, 135.675718898561, 153.697445536775, 130.354842598774, 111.822306277223, 127.588846548007, 135.880639047426, 149.159266733931, 152.861296914965, 134.886081960479, 146.803678236679, 121.206792737718, 160.281304510211, 129.213066760658, 141.98127693743, 148.233549358892, 138.598377194789, 137.765576659635, 150.172414145228, 140.972247636108, 162.215665232833, 149.099399548528, 145.21240268233, 130.759833294485, 141.001768352873, 112.940762159348, 98.7943174325085, 129.739393951392, 126.01290178678, 158.140861174939, 139.175612682849, 118.837524405631, 136.258554829176, 160.196302446598, 130.958126170373, 96.9626367844942, 124.585347195409, 112.429896191409, 83.2650258035597, 130.652664138275, 118.37405047497, 134.651884702802, 135.681981320232, 107.87089092761, 131.033329804742, 116.568427913316, 85.2212405885167, 118.148700126807, 107.669288382291, 126.652131908575, 127.698388339377, 97.527505814936, 151.913305025909, 140.343958147813, 109.688238813775, 125.851226870101, 143.646380763918, 145.327256545683, 142.673313055222, 161.988182913615, 136.558592914162, 136.624029224868, 113.895073159354, 127.974336934448, 108.011097455473, 130.206782828489, 132.819391663174, 125.663831299629, 138.850534465779, 113.03921354324, 141.71179271108, 125.389806976222, 130.706492168166, 141.359115728909, 142.016432292655, 131.267653281501, 117.319612021759, 117.390164302877, 141.340306634765, 124.805681958423, 144.905983523735, 123.962683543205, 124.885101307978, 141.796319072335, 137.60279343732, 129.282316367188, 146.608277733749, 125.134958284505, 108.771295214419, 135.694855402892, 165.479855269929, 129.320625875445, 129.130836511723, 144.325248564062, 130.55466325967, 148.455923287145, 129.701492264003, 155.173793231034, 103.670934704294, 147.883180035532, 112.547189892823, 124.972000513095, 127.260365050076, 142.158171465176, 110.402041002017, 123.042660966042, 128.270012765597, 100.382077108669, 163.961688821569, 130.479056786777, 120.34995428162, 139.098195556148, 126.763774821417, 141.600704284494, 117.750088136332, 126.816976108621, 112.501998854836, 120.549549605673, 130.978385796257, 145.48539050708, 133.404453522498, 126.816728723646, 123.820304088125, 91.4686025335544, 168.68785967843, 156.708441745724, 141.938923059733, 121.516472501471, 132.365338892093, 148.828745824275, 99.23918668496, 138.982788241212, 132.615911337727, 144.224474240934, 144.053486903689, 96.5833156122911, 130.294903100616, 140.675546910212, 146.458439269259, 126.604725893903, 129.221540333422, 130.691555243942, 154.345923423977, 135.610530030742, 109.274904191518, 130.815218411026, 126.261288298421, 146.837260355136, 142.076716469463, 107.272674724321, 101.440663661, 137.742732867895, 118.908884588979, 124.904423617761, 127.27754215243, 156.68761496062, 135.364472093753, 143.464255684897, 128.518357752512, 118.304116799853, 121.326623718715, 111.13531663691, 114.833505679461, 152.658909886788, 177.874874925548, 146.283921460363, 158.999858898274, 135.213240514002, 157.073733827074, 156.081587216096, 112.049050274532, 116.721572252789, 137.281257344047, 133.371013288658, 111.948194353725, 146.430561222325, 140.835437028511, 149.009467873439, 121.712197440899, 146.223004064461, 147.38452717193, 142.390411523777, 125.718188309286, 113.35922955, 144.881070354628, 116.476304880421, 99.6531242751237, 139.948255751487, 121.178021676524, 135.927419333087, 131.62391934293, 159.140361619118, 107.58270779143, 92.0040202292764, 131.259726310815, 126.886432868974, 125.958841358936, 125.003537621377, 116.894941952928, 112.652507478603, 144.632974136048, 131.289649619143, 125.413210171243, 138.474424091071, 131.125678577054, 120.795293207801, 125.157498619017, 103.285174740263, 148.776027258522, 155.999834384691, 111.955930078414, 129.138560713276, 136.48033650294, 142.311009852621, 119.028432931177, 134.197838290621, 125.893035402764, 152.860277703169, 130.985208372696, 126.812103871272, 122.964267191158, 139.499430142261, 132.372358975777, 103.607676485605, 131.731532135446, 132.447144226645, 157.727238644735, 115.50714117885, 135.030941564383, 151.62550495509, 131.52883825501, 150.960782828373, 126.768123484892, 145.642739839249, 155.274054416211, 121.671283127861, 125.309252624941, 106.316430415213, 144.221314972971, 157.5830302099, 123.035801968147, 128.328991385857, 142.716699482875, 142.086124593775, 130.460629206031, 131.949081476962, 126.946071284554, 99.2399664414061, 137.480378222804, 128.619567529492, 142.396928008093, 126.773280827514, 179.018988613353, 114.197737164194, 129.752383537999, 126.250974174682, 126.498102715455, 113.260670553997, 115.089262761379, 149.566389360237, 112.805050751335, 151.330476129424, 119.567421377031, 147.343170082601, 135.317266132874, 146.582759713393, 148.796448494442, 112.158233503009, 137.132704553197, 136.709492118128, 168.891161310194, 141.432122069312, 113.643448544095, 148.315521608846, 145.723138294539, 94.3950588365707, 132.637713984706, 148.464206680351, 143.825047551685, 120.836056831371, 145.164180492965, 154.028507431747, 146.996220641295, 151.611766634721, 116.139111122073, 126.291818386283, 123.172286480898, 115.463081810621, 148.880020955983, 131.688949497827, 143.830801462682, 118.94375985444, 148.683943410909, 152.653313536948, 136.782872734097, 143.614523406356, 138.367990841512, 139.286745435361, 139.477026996122, 153.627067325096, 147.628088609223, 122.147382406271, 126.858899817426, 151.592827664241, 112.629649513252, 147.746420725679, 96.9143685139573, 127.720116286397, 126.689187404814, 117.942621714356, 122.323996928973, 109.220337742961, 131.953016293918, 130.710784516075, 130.22070163785, 108.699912165029, 129.596849062832, 137.884600371756, 106.25784544441, 108.542950521097, 147.752203092358, 135.792524022749, 130.80870221916, 119.902954371838, 122.968874928139, 160.513098706073, 135.079143690506, 123.270986666081, 120.165012968966, 124.356578487587, 99.6103616175328, 161.369208420418, 136.712794546426, 128.728110687333, 93.6037660855807, 144.752874859292, 126.325139305063, 118.452084632977, 135.972223520148, 115.544839279551, 132.30942074478, 165.233821542153, 136.232087774449, 113.923358891933, 124.828730454656, 120.610490944067, 164.52324645275, 99.7783934234247, 149.003746223767, 118.473691272055, 152.236445537709, 136.399813744772, 131.17816625429, 117.924950499863, 105.464628315926, 146.204154389366, 139.212838282166, 109.546900416306, 126.847115064231, 132.839086134618, 112.4140545851, 117.779050122462, 148.373512419316, 122.066531572094, 165.491843821298, 120.342614135887, 135.521116658875, 115.621354911544, 150.608924081485, 129.131909700032, 139.667634398781, 131.29916844388, 114.894984722903, 131.769544960207, 127.664394831199, 121.928761477963, 135.404966210092, 141.531391815764, 151.895926668063, 124.687929379904, 130.045235693296, 144.017697654794, 123.410176837074, 138.66569595581, 126.571917951538, 153.025445298062, 143.310204976909, 141.242429081987, 121.829244882102, 131.588380146187, 153.621355470694, 114.890890395895, 130.919447409158, 120.44552020712, 118.840324890636, 103.846960582282, 116.79067049565, 118.439180542743, 128.91556177403, 112.973008214918, 147.478850223989, 126.506416855889, 111.880779785176, 141.346058069089, 129.331911290071, 107.293565818828, 132.214939796552, 124.855239798115, 139.256802211954, 127.261958436859, 113.031850586411, 135.253229975165, 120.013528953903, 136.867577756111, 127.484856471255, 152.949539793694, 147.119044690305, 119.897509389867, 133.444717672517, 141.282680059654, 152.581933362398, 123.650529124542, 123.278271882199, 129.143550765148, 130.266933667956, 121.656440455089, 158.018449798973, 111.639827624478, 120.217803554152, 124.364937388991, 139.795641753471, 105.766956246743, 125.797096140012, 124.902363034623, 123.088656254977, 125.539276059516, 123.50377177532, 147.120794569202, 144.230748404573, 118.545968846161, 141.40086337053, 114.467466340893, 124.524634082607, 156.090211007447, 87.4027366095513, 145.469391510257, 92.5212364423079, 123.981619426261, 137.994128195173, 153.073984979607, 153.679173542383, 151.462820594415, 124.346001154999, 136.168633509806, 140.165027377718, 145.977289551016, 129.222009940483, 111.796078181766, 128.485583336778, 120.274524555669, 120.745795235557, 101.551909283947, 126.37223034625, 155.9669092396, 158.944629450537, 137.551498523891, 142.407561035351, 143.199928225095, 135.309750325948, 127.239609106839, 140.299252791883, 121.033884236963, 141.297985241942, 114.459287494587, 144.63559024562, 137.221370562057, 133.612531762016, 141.148181877522, 117.554267464922, 156.283789424208, 136.80672028124, 107.362796377319, 116.787816299908, 131.721492887945, 151.323707779461, 143.801846874672, 134.702016623934, 120.253908959588, 123.991957011145, 99.542921785444, 141.631244642267, 117.267766935684, 139.519443971968, 159.699322865115, 123.245029865482, 137.781517123766, 132.442311425247, 136.693754040866, 133.982656876518, 147.491998811285, 107.30909930659, 133.113902152307, 109.156237773394, 145.270943035397, 110.399551873386, 132.903627391906, 110.486808788013, 152.459507321327, 147.853560914984, 144.416925486377, 106.373589236566, 138.911536253288, 126.146336145207, 148.328941233061, 143.996210905221, 112.794005100654, 102.934148354248, 122.774431161317, 116.237457615263, 111.146795259699, 147.199685476298, 125.919574455325, 126.226676529068, 123.158271861381, 126.00374973791, 126.269601428288, 111.359066854457, 121.290982657661, 129.628359775596, 129.310813038302, 90.2821330490621, 146.08073312606, 140.280477874738, 164.460110104158, 149.867820036206, 146.203993244054, 126.990773414744, 119.231965582824, 136.157519531713, 141.394134089188, 127.78924618744, 127.340295184654, 134.150790802863, 112.065250125954, 138.903523809936, 144.473366095743, 147.702146461411, 125.073641392062, 129.02713761541, 161.635827247037, 130.616228552192, 86.5790742412527, 133.318103641647, 129.249955802289, 136.251596663119, 121.229278911756, 144.780031702918, 103.478208101804, 146.505379108526, 162.615376796912, 105.660476886161, 116.910619961922, 123.565906190666, 94.7219788805459, 120.889885251159, 122.945459814146, 150.912272291409, 111.746426729619, 148.254301732812, 139.485332342265, 145.974778598954, 138.526744587878, 113.047809553729, 112.915297489681, 113.992764918547, 121.660133295593, 128.792455546557, 165.045322870996, 144.626819137663, 143.242189512155, 135.572361906904, 115.488395377131, 119.290645755618, 102.411415406575, 147.784644084411, 111.778468176836, 105.717903608997, 117.969229553604, 117.672188887325, 103.484096681146, 140.444397511, 92.7759619262886, 127.118698778378, 143.605097186983, 128.871706572252, 103.244109562565, 139.371621143367, 112.049246663884, 146.560850136694, 130.753806472894, 136.404425997686, 104.365437784269, 116.383360526807, 122.023014781267, 116.606742206286, 136.556015513705, 131.740364835635, 148.426126745092, 97.2291827323837, 123.272461179556, 124.364987192567, 106.746252058061, 109.14419715751, 130.426142549364, 109.478820290533, 137.360933454625, 110.845750652217, 179.595871346979, 133.324446688969, 93.3204393681035, 92.8385317989657, 105.764500950098, 178.443623507974, 161.097370170943, 136.114320153113, 134.773751109867, 173.801738504718, 120.584150567432, 137.438648330832, 154.286824706494, 122.346329499879, 159.751715651896, 129.832662267466, 118.725487595889, 137.681854903311, 138.568457310004, 130.380944749083, 113.349485375018, 122.874716976409, 150.149545355383, 107.671727867331, 124.413831483415, 152.192394516822, 120.694803899177, 102.646646824484, 150.405914628858, 136.984451519134, 143.214337430335, 131.203120762638, 155.251765145677, 118.075791927595, 147.052221588113, 111.668450812698, 132.406021599076, 117.587016887189, 112.414220626901, 136.817281144261, 121.824034490626, 115.246019895303, 161.942793879845, 102.154861320175, 138.132561400786, 113.505776430912, 152.618620264349, 89.7713847377854, 124.131232666866, 165.824786102837, 126.90168279385, 94.9232988591, 116.421695076732, 142.904642423994, 117.278595576755, 120.046399472085, 126.384993930507, 140.097906774892, 135.642209774727, 131.78542750978, 108.948848914794, 133.182598798302, 135.489744438164, 141.813167798171, 146.271757411221, 133.199048560955, 123.274143928322, 134.317592024253, 141.092315847034, 120.156845796297, 116.467599287456, 146.558510025502, 140.655642471491, 124.136426488172, 133.774978000816, 153.7296382666, 122.536586919118, 113.548067393998, 122.557820953819, 126.972130695838, 126.946828687085, 124.118736057767, 92.2844259463071, 132.002354289505, 155.441478963974, 134.842301490823, 105.432822168664, 128.139163266354, 157.384797554201, 126.011060161347, 91.1065902272993, 133.192783604189, 108.862944852043, 131.394193679461, 118.904485167982, 161.449876590033, 148.258180811813, 133.268492478058, 131.322923797075, 103.29130733416, 140.722139556937, 98.3548428776173, 152.284479971495, 161.721223291393, 123.426038696832, 115.856583141503, 127.171506493666, 144.948922598464, 105.320701425694, 141.951533788514, 130.263868920862, 121.454266065661, 81.8107223554936, 123.261977913481, 128.065966931769, 136.661781179532, 142.077699451888, 135.030299818888, 148.434816345578, 134.89923111463, 131.071515306758, 125.284410317685, 94.8105533299389, 138.836380448072, 157.498495499606, 99.6477321080612, 117.866243546196, 146.298613473325, 161.673900005742, 127.51312295561, 150.824732326534, 125.731527765001, 106.139015086866, 114.988634896663, 146.367378940656, 117.337196822507, 118.868594786674, 129.694624930573, 130.511793934149, 114.116387361282, 123.86877786646, 126.284204157062, 110.766150190708, 144.437547815137, 122.525197958089, 106.804496323316, 173.195454318257, 157.68395738622, 150.462131885903, 123.91074040986, 116.164305146003, 119.295458124208, 135.927157907838, 111.561891309628, 102.770548056976, 109.6405214023, 146.460949313469, 138.989469232818, 117.278576331598, 102.600308249203, 135.643559820884, 109.643583949238, 136.567771468715, 133.232607402353, 136.063613014735, 148.58388430043, 146.44796433669, 101.530493648139, 113.692958323445, 101.010995539163, 145.59965172015, 117.419790385616, 146.492623744919, 126.016065401616, 134.430253137444, 110.769592744476, 122.286497892318, 130.219984267423, 138.880576762378, 150.220070305376, 144.840901283723, 131.663231188807, 145.55570277155, 113.199242569816, 134.593770668479, 109.295429907055, 118.210011560803, 136.122062810496, 118.674888673431, 139.636620057568, 107.109619010239, 140.223033787748, 112.723708131912, 91.7933638297194, 142.321949849693, 137.894703293215, 113.761202110217, 143.086005217218, 102.325721151964, 115.037968588668, 97.3289545301695, 106.405047057659, 138.652195486518, 108.699607318997, 123.024364901296, 147.355392527861, 128.548682999451, 128.544364780202, 140.963117642069, 130.471225411126, 127.338079857138, 130.388054467902, 151.446463170549, 107.141022388843, 127.828215858835, 139.544215133916, 140.390330744169, 121.976178878511, 112.213033719135, 110.137791097196, 98.5274777703778, 125.9563172761, 146.810212748539, 133.603187027142, 143.619819456714, 116.623337990947, 111.994827197116, 108.087404530707, 130.030623105587, 159.414975618161, 138.717908771067, 128.270779378442, 113.007965563991, 138.579472525045, 117.284216727055, 90.073688992445, 144.967031280023, 159.71032371763, 141.776572811145, 161.44099708657, 89.1410106275385, 99.0287958198999, 130.783133354527, 150.84803984397, 142.80912681784, 89.5197018804687, 147.382384356332, 91.7889251688101, 122.895538305196, 132.014721689427, 139.491987491538, 130.406190135103, 155.342273510502, 116.046721696747, 143.800849153128, 151.781001391976, 156.468098123512, 123.42749391836, 118.599187403094, 134.559923935684, 142.990440497885, 167.735725217139, 110.255232971736, 148.650207391114, 153.929342226212, 134.518200875432, 166.156156116503, 146.635180397149, 156.591200679145, 135.773036715803, 138.633798817635, 119.800096280013, 113.572354980679, 137.54871717087, 139.548989812706, 141.867857807366, 143.716760020009, 141.391599390071, 140.030942817971, 129.695579281204, 157.121163459324, 142.640091830166, 119.278952092642, 146.289332288047, 141.234236317607, 152.91915372442, 125.669288935617, 150.637288917372, 111.196491078074, 127.723860512837, 104.582062155888, 135.125663505408, 174.377194623129, 124.069737948459, 131.459002809098, 125.578009012993, 121.171540666955, 151.088732077479, 131.400400710974, 97.9184389429299, 110.171859314493, 123.539131799822, 125.401032683189, 127.02166144932, 138.881380581245, 136.426102889135, 137.566841188347, 128.352501708437, 134.367433781943, 134.925220708018, 152.86559926615, 154.810900135069, 143.566205137254, 120.178680789456, 151.05912400367, 104.226343991594, 112.151933649462, 111.925629000976, 131.429020929974, 141.741424479353, 141.083501530931, 136.560663022035, 164.911272709185, 113.829374486163, 152.374838371817, 156.5825587116, 145.707533469129, 134.811944761494, 135.87387401073, 142.043146145567, 102.436628996819, 126.632180454329, 114.330043970243, 122.218558345505, 129.221954666401, 128.732002434592, 108.475267413081, 128.401695900598, 131.548736463582, 136.772176445487, 115.801025568585, 112.994082518772, 123.333886722757, 108.728809096687, 128.703580880504, 154.767539898419, 119.895316643623, 134.619096286708, 134.492115428986, 161.982537313648, 152.131208992401, 139.546896420612, 117.592060862985, 124.240557257261, 109.406293676303, 146.172461852308, 133.797120187623, 129.856627393197, 133.045321208121, 137.872105097642, 128.502399362483, 158.240633920465, 165.204646227918, 144.509247483628, 139.318483929473, 118.840947207786, 137.822726620234, 132.24521905349, 118.454082731798, 120.568207155575, 144.853935011145, 131.276068482877, 133.163268588841, 137.314912929492, 156.540634508362, 149.329301376798, 115.634224016231, 120.563675837333, 139.329351216544, 115.787043280717, 132.532837431611, 135.767784051821, 130.058288871942, 129.691123773168, 124.072286860767, 148.179721749579, 125.229363765873, 137.143224507333, 134.053996405264, 116.94712314337, 142.260250959014, 159.235376938502, 132.854668663477, 119.497677065531, 146.080399968806, 96.9494431578661, 111.560996405157, 133.647811701936, 128.646407615207, 108.685721760862, 117.671646129572, 140.089059521724, 148.159123999243, 101.817196780136, 123.405552432101, 122.827289330643, 144.272756120632, 158.013860133633, 133.349693248541, 145.757797118623, 135.89438457235, 163.140364293205, 130.625096903566, 138.580005073409, 108.97254128643, 106.723950867673, 165.397589800615, 121.402866886464, 150.028702034246, 130.06400847606, 111.615413214971, 141.60850174153, 133.725326999967, 119.078420876612, 107.092513822287, 130.297405741443, 132.109147609661, 143.630116651958, 94.965557300287, 116.51292319861, 141.385681741516, 109.862766160508, 142.925581919396, 151.743569686202, 156.219347888942, 127.707242461006, 100.796386674962, 154.190516933017, 169.368385189513, 139.932951608725, 102.327533928902, 133.53437165266, 127.202832981314, 145.951897384011, 117.933208676228, 116.716958589411, 109.625637670143, 114.277990600892, 135.523833669825, 182.171393811755, 138.628825627285, 149.456439963706, 148.683032512302, 150.404292750446, 124.057595038308, 130.241925556197, 121.991468952025, 124.325359793192, 146.506653558262, 126.601426123428, 155.452356706681, 114.355120097257, 156.367937451494, 115.24018533811, 154.204616660643, 128.180166516896, 146.549663274263, 113.697114267609, 144.129543766093, 132.178172966054, 122.29301402531, 126.974972305282, 112.714878311714, 129.138769274761, 120.954844809148, 158.762112882476, 152.222337448128, 140.27769399088, 101.622041907821, 148.983733628581, 141.834976394107, 109.168264989145, 106.195593069526, 151.816659927445, 141.013654488737, 121.620173163173, 143.650366105626, 119.061047110247, 136.072836443112, 132.889580018223, 121.097225091689, 142.587954793096, 111.955805415417, 136.604223894461, 126.164385328245, 121.390386641505, 160.015119579764, 135.360811919997, 97.2896027579641, 140.198073984352, 122.502029625243, 124.568803250115, 136.882298635297, 168.974472453806, 111.383520396083, 150.549650112617, 141.757488908985, 114.949125319007, 125.814472173605, 138.91568245281, 109.037286199299, 138.200610004089, 121.796338248514, 132.041193453106, 106.628601518222, 134.034596279399, 120.461521823792, 129.216551735339, 141.887172629569, 171.787749784754, 102.933664424686, 128.359200747094, 110.933942255788, 121.419486142629, 126.173021911874, 128.399288408258, 117.970594168058, 127.187622296709, 105.712783414968, 87.7595676186829, 122.483919608807, 108.072015061778, 132.980851192836, 105.486592472397, 108.269842881734, 136.302766427709, 132.056535889314, 110.953896001617, 113.943531130988, 136.562639550084, 119.473938302696, 122.948164986663, 91.9379111568989, 170.255877187801, 124.562480539751, 128.818140823856, 133.027976900484, 138.007743417463, 143.073439441408, 141.730235230814, 107.404958697194, 146.462723427919, 129.175998146006, 132.249567916827, 147.326570674884, 123.874166780885, 110.235380695183, 153.966831621632, 138.222692080771, 156.001874568707, 123.620408751536, 136.361201109713, 112.323545077234, 143.662371298791, 120.876853117959, 138.803124994747, 140.581345561394, 120.611309256332, 130.99018524978, 125.683856739352, 141.609024661906, 139.875505463387, 105.328850901773, 83.2511901330304, 131.395083492729, 135.013571927118, 116.724680807735, 142.61406936037, 150.080066992829, 135.176864108412, 128.347468305136, 108.302809225545, 160.670068480913, 106.320560117016, 134.620230079801, 94.1310182294689, 151.506151653506, 140.717971890959, 115.830963832613, 128.587259844426, 156.537282955764, 133.4897428825, 121.341315077921, 102.084522920393, 119.93469718244, 115.057966618283, 114.777188232055, 134.163427721731, 102.533268471453, 149.23602331876, 121.290586985424, 126.150356139723, 136.882696065379, 135.657459925613, 119.933350100469, 136.703533614547, 128.070743957389, 144.420511333686, 128.233464189431, 120.331191863038, 114.340547485265, 109.794754172039, 109.036587329597, 120.965875041637, 127.783101970783, 123.904420908574, 110.160342519981, 140.349628213204, 119.659569103143, 128.288157709421, 147.202378058053, 122.869488196343, 123.251696916171, 140.604940850847, 116.674934233132, 101.889665895884, 139.570233287644, 155.98746594392, 126.435457049071, 133.161467718514, 123.765826020927, 156.049454233826, 122.141117603383, 128.642212755995, 156.244610408481, 117.431229885901, 138.347820457962, 119.32128433377, 165.424778671267, 128.702951114322, 157.772560454673, 133.858762249776, 130.224041566594, 137.022896365875, 145.513586153674, 114.921218727986, 149.521959711967, 126.569763451906, 119.764671720351, 134.733882119996, 144.854969930024, 109.356425791009, 144.226366851647, 137.990228026364, 136.6980340371, 115.926159540046, 154.311893967434, 129.194062616908, 155.333034323752, 141.009390855192, 124.863014463582, 130.863763834474, 129.813825228616, 113.068951579324, 100.805895555212, 102.556437303847, 163.650532924424, 144.16144739026, 120.643451298324, 140.296396113859, 120.208914620974, 116.145267655046, 143.857045548967, 154.734556734555, 127.354975806838, 118.523710365366, 136.07428848735, 140.500206391254, 112.24443353595, 156.389134047769, 133.041136880687, 122.977805453824, 139.475815975794, 123.593500425424, 146.833085357747, 109.08805577593, 115.219616267535, 152.900567909389, 115.544994964056, 138.003952451696, 146.733761317924, 139.192373644553, 131.160315527878, 127.473646934178, 134.845956091981, 141.711204617301, 138.873035236938, 139.704145233794, 142.869141025526, 135.745994566832, 147.401399329108, 133.051332672209, 143.992545099037, 134.361800561578, 105.929222570562, 109.8655191007, 130.76520296639, 100.484386581459, 115.594763416875, 143.516058341581, 145.057117383427, 165.582918280145, 113.055548496719, 120.28609062628, 106.774635938158, 142.798479523248, 127.516909521183, 113.562935911118, 120.113988772605, 120.598242251686, 142.262367450385, 121.942024735402, 134.084188869458, 118.502169407068, 111.477925068424, 133.950568063062, 130.860471006154, 136.192180677462, 125.758452716594, 145.268045054635, 147.104060699724, 166.795977685339, 125.54709843988, 121.512375006552, 138.092311230603, 129.961668913269, 120.014933857711, 154.545110955467, 151.856285765676, 153.219072711573, 139.064373808222, 110.168602646606, 127.835842785726, 156.344545074555, 145.144834289271, 109.640071390282, 145.000367404595, 126.373704236977, 120.476005904279, 141.631012937711, 139.313153401751, 142.905369189001, 151.7188662164, 114.259649406962, 153.326819041653, 114.82857570257, 142.138741410338, 124.432307016807, 94.6094627704679, 143.552814673414, 134.78190248689, 102.553442290423, 131.57893741972, 135.573917069067, 139.954839602242, 129.581606064863, 134.57766912903, 99.96924839469, 162.873700706905, 146.315319213544, 153.089899685401, 111.622266845708, 127.710187750535, 103.0618652577, 141.155456529236, 114.107719014442, 127.987224805552, 137.994810365085, 99.8619583107319, 112.999176648738, 136.077068653219, 135.768643372086, 129.381515391101, 142.860943742303, 108.807209947511, 153.618000870498, 113.906147895834, 129.808531738486, 133.735189279423, 117.747772665681, 112.338753444558, 145.314066708183, 118.823444748368, 95.0609263303942, 148.812250066164, 125.811624839422, 128.708792640813, 116.980360856642, 107.489190632616, 122.982125459032, 99.5024650295677, 111.778475084579, 138.585867680812, 146.7913873086, 134.259245940838, 95.3722846492851, 134.687796314395, 128.92267497273, 138.329302612769, 128.486670398716, 129.461222649715, 142.102176381776, 134.332957291672, 120.047114764692, 99.2453178783495, 143.324024375068, 120.737135923742, 129.580896222331, 143.820486753061, 133.713848601645, 138.938755530355, 133.850900556519, 125.148104365696, 172.518435652869, 129.569516976149, 138.75054334658, 122.261264428375, 134.678501065987, 179.726185196969, 117.767445487336, 111.150911554611, 134.452763630909, 113.536294945638, 146.158846749756, 114.208126591146, 158.818765732791, 132.389027377369, 123.337575222178, 143.987016505519, 111.154823450764, 121.851793511703, 135.391231751094, 106.931823516039, 135.4543383066, 142.30845957363, 172.209560857318, 113.872646760431, 107.237358311274, 118.483130031281, 142.58700382425, 136.468919521964, 135.549192225211, 112.106648507, 129.285078793476, 119.605404454153, 137.227688956094, 127.866721595074, 111.779895956466, 102.345871805803, 109.528745328036, 133.751106975942, 121.132671896279, 98.8999537009252, 103.026409847738, 164.785814340019, 149.426204264808, 171.346908884038, 138.847624415018, 116.993776197713, 128.14792526879, 136.503046578514, 115.587660184455, 162.559910366981, 127.665959876354, 132.357421355267, 83.4487245436711, 125.815913573646, 120.035801791263, 130.153692495934, 141.731888632703, 121.995082022045, 133.829475493002, 149.267693247869, 136.408676078329, 138.188001651322, 113.264743867773, 114.302856867198, 125.245725658793, 111.862458350487, 133.72579478092, 132.821326430074, 101.550166715197, 116.376328799553, 138.141430792446, 127.032689920205, 112.374952771894, 131.952273975037, 137.741629491361, 135.510819939461, 118.872782347529, 119.545419028468, 132.641456897809, 137.526677937452, 145.376416125099, 133.447021164156, 138.596952890706, 139.376507877793, 128.990206401694, 122.13005534292, 159.726776904239, 147.209346374272, 153.680390369099, 145.497321848332, 129.31684159501, 135.378050349423, 135.223387756243, 136.983405880333, 122.345494235579, 124.865848323513, 127.057808674557, 153.462387946006, 156.154220827724, 115.185524811828, 126.893648982771, 136.826550621795, 147.001255336503, 111.803947379186, 122.435919145815, 138.999146326006, 159.664959997118, 147.339628391315, 127.48154748949, 124.916565257489, 132.988164778207, 143.739067409597, 145.319044811292, 105.330252200265, 147.446289639297, 94.380398056497, 140.721084163263, 118.001870600797, 141.444193739843, 140.759040888704, 103.640882524825, 135.446626950859, 160.149440180524, 129.76951434922, 90.0529636491741, 122.94896825599, 148.196319545089, 142.879520032464, 134.40805477743, 118.305596951752, 128.039312086447, 140.646304881211, 135.166687194994, 99.8445053886529, 141.521246730353, 132.650844131092, 118.110391460648, 140.947369016856, 150.368369896547, 115.656388350882, 132.517696013637, 141.143276763504, 119.858916175249, 124.471460022403, 151.421738823703, 141.12645174698, 139.318424851951, 92.5553438113776, 133.969739301149, 103.800618077142, 142.859780318463, 137.162780861886, 139.283364751792, 124.71078022413, 142.835160976011, 127.124423682337, 143.126132327229, 122.276528577232, 159.422705275616, 122.030955896044, 118.179549195147, 116.715152196929, 150.438159409867, 108.577407152733, 127.20456165675, 135.727921870629, 120.793783550359, 100.66924735537, 138.572269621878, 118.193209079329, 111.643266302952, 125.161015011796, 147.105231056898, 102.486696676333, 138.628450655519, 136.085663103455, 148.423918423532, 132.367556900268, 135.512650376042, 126.214638046792, 171.25224637907, 121.171465760679, 124.29768064682, 170.965908742699, 158.491692744616, 150.535256879888, 146.873540678817, 133.605899454635, 114.346028510634, 108.879697565047, 174.87527136358, 144.076235660243, 148.537205324289, 170.199132707489, 143.044841213223, 141.61484666032, 111.976088680961, 142.868189150348, 151.914893678802, 139.952828443817, 135.620317458273, 120.632333922874, 138.095890233793, 107.30546301967, 105.311657419413, 127.19882170844, 100.013672222695, 147.362098859417, 144.688782766048, 127.524314035407, 140.928626101071, 113.613658965912, 153.332324570179, 157.739028515546, 154.473312874035, 112.874052090829, 122.759271469152, 100.49083407936, 133.70345396406, 103.732828882376, 137.679606398323, 126.026192024485, 121.777716444853, 103.774408104268, 139.846219216273, 110.88553849257, 153.013388686198, 128.681857092193, 181.243765458402, 121.840066723619, 137.564957245384, 70.5155305472297, 101.317341264869, 134.698203582515, 126.296324141673, 131.090788442681, 132.329523013329, 162.363562364905, 134.182026397206, 163.880804235337, 125.067482066918, 128.987918767577, 122.37266186274, 128.436881967293, 143.558630118, 131.865976392196, 151.598018606687, 130.780445793928, 144.411397828, 124.587377660418, 101.776369150314, 113.623908092372, 133.497362235581, 129.738449939024, 127.924183590685, 127.855823785339, 156.377690291798, 140.493686162222, 153.412557864167, 140.758778186718, 144.85159848104, 145.698606352995, 92.2341225222057, 148.6399430132, 125.829760885231, 124.32399319029, 139.502839454514, 146.368152574778, 143.729419607128, 161.268621941484, 142.358096040002, 133.992525168147, 154.219679269778, 151.287525741229, 126.018402835104, 143.05293385406, 157.692911112485, 147.17949659963, 183.852525253703, 129.56712001223, 148.193535944415, 145.833436158461, 159.801055129979, 162.863287759355, 135.858794886848, 156.297648766304, 102.839445059335, 129.923970216323, 109.365038494082, 133.965418593769, 127.876723014063, 128.726189477591, 121.489945388031, 138.808029020266, 126.613170381483, 138.500047782512, 152.446697226525, 138.433426063969, 162.310781363184, 121.442153503701, 132.969240532775, 103.503105424443, 98.7511933197926, 133.248498011466, 95.4470499504466, 164.015912269747, 151.713104366649, 98.4256896971385, 141.972869384399, 148.069979367069, 131.703148577425, 139.254425879768, 113.439545120342, 136.379637170602, 115.566475072042, 138.11701578384, 151.359806611719, 142.137019151514, 115.405119187142, 144.956897744067, 129.332214760059, 135.439783020778, 134.838527033238, 130.91904090498, 155.323660723753, 151.072232152274, 92.1533483522875, 151.390739044675, 134.725388336171, 110.780223395933, 130.409538739143, 105.687460340482, 105.961925046835, 164.485066606874, 138.282509279666, 148.954024074617, 129.682663807494, 138.341428994012, 127.247539529153, 138.042584217242, 124.857148033613, 134.340947906881, 145.504633953798, 137.666157170367, 116.671701239397, 125.588926010555, 133.314936768323, 150.473386588931, 133.620517740722, 127.540912758367, 126.604848111962, 99.4283281491153, 142.514556682083, 127.815785792163, 151.295456719717, 129.616087213901, 131.913022750138, 126.560917566523, 87.7127648673303, 94.4715506006657, 125.18937556926, 117.656745852956, 146.723137421099, 121.773879124486, 119.493217780586, 142.890008586553, 126.468122675408, 121.039783184821, 116.467741851008, 162.332790943964, 135.511782388362, 144.842497092146, 129.139180787085, 114.960441430613, 126.980152806233, 118.617789145331, 126.610752386678, 117.839742634331, 139.402476785017, 119.539927096814, 107.310769441588, 123.828532345166, 133.328777754711, 146.923196037571, 143.853435552766, 135.460691182298, 147.631861743667, 123.518017692913, 132.223171832943, 145.169315389442, 98.4908897903453, 132.69483395879, 115.894998029098, 138.198184912345, 110.584456202308, 112.285048942657, 141.011304433044, 147.751676587935, 114.86486125949, 125.334898466257, 136.104068850045, 126.382692539814, 163.810912627204, 116.899734485418, 133.165820149556, 143.565250677967, 134.683031480742, 133.285858528126, 104.727635698139, 120.067250215285, 120.370971909882, 130.966527672381, 110.458446504939, 120.441760200833, 121.597648210659, 146.444665818336, 108.875241194546, 135.831333444897, 124.261197944024, 102.720131112071, 144.022133752283, 144.314480792286, 149.562104121238, 133.984466287535, 161.435628840917, 122.1447620335, 136.917157457368, 123.645689457896, 124.91900526986, 144.829372702257, 146.428599325503, 130.493461687971, 136.110960258067, 131.495830785474, 133.011151145512, 112.574276925417, 157.723225346088, 118.122175319098, 138.972222701047, 129.950334133987, 151.418842738948, 157.385353527848, 125.017938722469, 146.373824315395, 138.434939993097, 104.169171102749, 121.604686733958, 163.40193120333, 117.202247680947, 143.325567517227, 139.274538173267, 120.680847123557, 111.516240280615, 144.042311532244, 109.580040160445, 107.541983060994, 136.856594734014, 126.720586191196, 135.144793499758, 171.780853098065, 167.562788646722, 126.026336758153, 145.847505927394, 138.928822029792, 113.095074328188, 129.300143787097, 142.745210958205, 103.144046456586, 116.959674966404, 140.684059161222, 153.838037702338, 143.345332936544, 138.944791447175, 135.214759350934, 141.741640192655, 114.48321836924, 113.952672267592, 127.911322338555, 146.105132522106, 154.235956119443, 150.088041380789, 164.61960906343, 126.831969519036, 121.25999766854, 129.161202142385, 93.474478129734, 147.061209969114, 100.993443658709, 122.431562326531, 120.605747342576, 108.471149195003, 133.052142773411, 121.66724166606, 129.372773718994, 115.726472199834, 96.0296576857409, 124.9223474543, 141.001019052509, 109.574790207807, 164.753150720701, 132.711082376814, 127.92950997516, 148.045600219985, 123.857545088055, 150.716474635881, 125.036679350835, 145.185309950844, 139.806024843578, 117.797058602609, 154.388370492185, 144.245127076191, 144.880812145094, 125.52538552042, 141.890542906534, 131.450373405634, 109.840028918126, 136.303746037758, 118.90908024249, 112.23282564063, 142.309714791495, 131.882393610297, 171.961493871443, 122.650120900257, 137.902178419164, 154.014315112057, 120.902547736076, 134.476190865181, 118.331981276963, 158.844813578384, 123.595923158282, 139.719921796176, 149.409311245884, 154.867815265236, 108.650004750045, 140.361742670426, 130.090859336793, 134.800283022435, 121.413356486147, 165.756299035318, 104.903981902502, 142.865754846349, 129.875354757012, 103.98361408123, 112.483102084166, 119.091478549605, 113.46047517462, 142.189623627521, 118.09768056821, 129.439259686838, 118.044451940628, 134.627994668816, 122.661769860742, 152.231673578352, 142.503473547665, 127.757171315711, 117.752288105193, 123.428085843666, 126.627776788336, 124.130789714481, 124.495912091431, 159.865184878967, 141.683062416946, 173.563268134609, 119.565582320826, 120.49491789346, 117.359439863398, 125.087565378244, 129.980317619901, 123.490410212024, 159.833488513512, 138.731698525999, 145.088761577914, 150.594362452545, 112.127571776689, 130.398850252489, 131.857241597445, 123.811069077733, 157.688292043167, 110.38079914738, 145.852278924685, 133.759905733373, 126.424981962065, 112.984968122486, 111.408801321837, 155.485031112658, 142.994098542103, 114.081684695588, 142.731334337545, 132.877865075507, 142.641938238453, 144.905311653503, 121.451658804323, 121.915363077356, 146.16599378516, 112.382977607774, 126.936075410465, 117.758912277996, 128.76901020702, 118.350501620518, 143.062546162045, 150.613364836934, 111.595149973134, 140.066020986592, 143.303050321229, 146.483910884358, 136.650462335769, 129.463854062364, 124.328070508529, 125.083316724288, 163.069532675144, 112.420437114506, 151.661686355402, 133.680179542906, 98.233862244883, 105.946894666017, 129.415474069251, 122.716892078504, 143.741271841853, 119.381986928682, 154.353771498594, 94.9430822671396, 154.900299150112, 138.464788174307, 150.875642066619, 133.379354376615, 124.321564720678, 172.761370898235, 108.919538068166, 126.822347643049, 106.973314685325, 102.178959597028, 132.729159584251, 145.426779250033, 143.909113614996, 164.844131363139, 102.298782594614, 152.717312119212, 119.462959418993, 104.609884806175, 115.243185882077, 116.977441226347, 132.751484720062, 122.629746111639, 146.755724032958, 166.037013625819, 150.222984128543, 148.059125943513, 137.701423909114, 115.478711558335, 104.68402133619, 131.795621829898, 143.50400440397, 116.518293359172, 133.741632590499, 104.478842737409, 149.901962848217, 109.498941991678, 114.885285236273, 123.507547883073, 95.0235992449756, 123.035139810737, 122.218940921709, 147.705491692688, 125.069267729752, 124.822075055819, 120.418550751198, 125.856224123465, 167.969849911962, 134.938488175167, 122.766199828313, 120.507609580891, 120.890952441949, 162.108353963053, 166.775613275658, 129.55108737367, 160.866684450562, 111.134001502916, 154.976068609688, 136.706434985481, 121.349587454119, 133.643279231501, 134.188894769647, 166.832004784014, 111.7244951348, 149.002195098715, 105.839478858488, 114.956804003082, 119.156177489731, 128.931700379609, 132.567763762349, 151.577702292219, 126.927958584591, 135.853079619996, 112.167331273109, 124.13171990029, 126.801716062825, 119.980833869117, 122.081436173768, 135.653018214123, 124.512615478455, 117.723993965437, 145.617272465191, 136.902716568213, 128.169905628034, 142.988624827819, 139.575123822951, 85.1889553080191, 119.74292545869, 127.13525165406, 130.596264084767, 137.868598202531, 135.800159031467, 149.262050223726, 116.290470443476, 151.814801561247, 147.139836023499, 122.194228908613, 97.8804122557927, 157.274362327563, 132.490116856481, 153.082598533668, 134.156068633921, 150.313518283475, 133.315652760593, 130.872928927188, 141.383044069005, 136.651440834904, 136.985117329512, 112.942336241921, 122.202791797574, 134.918437768975, 145.617443476958, 131.07684154744, 123.836478440388, 144.726294916125, 143.064094809495, 134.683585568192, 142.194068279968, 174.792685978692, 98.1170273614943, 114.109868734555, 141.582752977756, 144.561393988326, 147.599953852861, 111.05581537093, 138.853960441286, 120.830166989067, 152.001234394291, 121.510997642619, 145.399448419564, 173.209797384455, 130.145989272604, 121.299735057343, 136.733247462725, 111.928854748589, 150.88380004066, 136.343888786581, 147.355785203153, 148.999688404355, 142.056975634222, 121.971470930632, 129.627521297026, 134.292478942021, 132.720986651588, 130.084666063084, 148.094455045017, 142.90046833917, 168.118723584439, 138.068940515898, 96.5533597447589, 128.203224437761, 123.427814310797, 121.032356597929, 177.16377519215, 122.482309465041, 108.896683925339, 123.480947606601, 129.150916797973, 112.744641603054, 81.1025107638979, 152.152709239128, 140.730490284263, 119.240380127208, 139.183690065863, 111.869945835577, 151.084793235666, 133.629941873968, 146.791986414075, 123.642025355668, 128.019758301278, 124.980448254638, 151.248667778328, 145.964832879691, 127.410379612219, 125.686089358055, 123.669468029928, 127.439655595412, 141.106434723361, 123.913980289946, 143.448581907157, 134.827748412204, 126.148780111911, 142.933160678763, 143.620908742042, 144.512758244099, 145.679070035041, 126.316964061642, 139.037994049989, 132.426399767634, 125.533259623083, 128.469832850546, 162.175907138231, 143.750266502722, 141.516534864851, 106.800197982882, 119.60373357884, 162.338020015618, 140.885575613594, 88.6714355238007, 152.178675642368, 140.972581843294, 127.953516022265, 119.771285617264, 162.151352547468, 131.541375942776, 122.463003474208, 122.990465379963, 123.302867661283, 158.458001677284, 101.996749594894, 145.865430328308, 136.055555344942, 151.017768145922, 100.893587282926, 121.299716450827, 145.920850154368, 121.422153686758, 122.755640304457, 150.412279664538, 126.49555744129, 149.905604908322, 120.925551251684, 105.934119058331, 155.769481518639, 110.989637909002, 144.865222362261, 153.712232879744, 114.099098015454, 129.732091248599, 114.048488157503, 160.860584952618, 125.795576989658, 128.180341133769, 104.66972884766, 137.461119382153, 131.883421235702, 145.916171179032, 172.724058131985, 98.8530948635041, 107.917149211942, 113.853935224152, 104.582017746136, 149.222508362119, 129.057663436668, 124.080135081428, 110.543700752364, 132.849429146204, 115.568932093081, 136.746248764683, 135.459896419694, 117.795103899933, 126.439831875099, 116.106528846795, 128.451894910407, 107.629165404381, 115.151117163857, 148.283754915909, 120.021507006991, 134.417085096482, 154.006074983729, 141.955834635095, 127.988859658313, 141.306594029786, 111.565105877821, 123.860406614377, 146.438617506109, 127.091991506272, 141.231350258282, 138.255358522913, 133.153556958985, 128.395217734428, 119.434183776341, 140.738615631256, 103.317468885743, 93.7509546399172, 144.932634055228, 134.468257393207, 140.320509972942, 129.50920007456, 128.988020981308, 98.760121540469, 142.9041443901, 161.510657115716, 141.128517859472, 137.078401229304, 135.311630633823, 109.377784395067, 163.502416749804, 153.189915470512, 122.649687754194, 125.146336056044, 141.446295176197, 136.991614872649, 106.360766956269, 127.568399547857, 149.593354918012, 134.825013238264, 141.651506966569, 151.035504809346, 91.9415235369262, 126.060995234549, 146.013860356608, 84.1812241694681, 157.355659301934, 148.325941940475, 131.880974871631, 147.274950839456, 158.175007444783, 127.233957018952, 132.284305621462, 116.683030792949, 145.796286508477, 129.501489939904, 143.347751413314, 135.569716797813, 108.711948581154, 144.5546976716, 97.6983256824813, 132.163258932304, 138.236407748326, 120.526483322694, 148.363203227231, 125.072889200315, 133.875600720379, 141.956403468146, 141.030151962466, 122.348114797225, 110.312818516962, 97.9492020117228, 148.758325678221, 119.658706135443, 126.839488001437, 122.565803504331, 143.784878443202, 103.85820716543, 117.091176045236, 136.060565193596, 145.670540425739, 159.859475340135, 159.841072204945, 155.907488501116, 122.846213178713, 146.398303460132, 129.343915657998, 137.852653295735, 95.2270179102362, 154.498464669035, 152.325617037693, 134.559873579601, 125.574307517139, 134.99754235197, 162.391816960482, 130.602842921258, 137.875503705614, 152.937244319819, 128.154444323351, 111.076048135752, 150.47878738127, 100.976503328316, 133.04028518229, 140.792948036512, 142.948129069431, 141.110617210415, 122.587258764158, 145.235963139872, 129.880756748111, 134.223053612288, 106.95177226572, 131.631016653544, 140.330748759133, 135.414326297047, 119.819961845913, 117.153220496162, 129.548315786872, 121.694509538157, 125.354680517369, 147.498845115564, 148.102881434068, 119.347034431707, 105.316824023967, 121.995563474957, 121.346615141452, 159.462244101267, 178.574024922462, 108.058263647376, 121.126297499233, 116.168354353357, 140.095590882709, 143.729490745533, 129.806400253843, 115.478119284177, 134.621640923736, 167.63006853745, 149.752564959349, 131.391050327107, 117.898841391768, 115.759795043005, 138.313963486648, 117.095698475071, 136.682298813244, 128.042987481759, 135.200317734145, 148.369427384766, 141.59705860009, 146.161399397777, 117.683786602733, 100.60204520378, 164.713905247576, 133.554831324631, 146.000567244634, 114.701692089717, 122.110312172578, 144.440155705706, 99.9301373058706, 159.754210373253, 141.797215834783, 139.955369053945, 126.49061930396, 120.606807766809, 139.512733078938, 107.835505162945, 138.175926981003, 156.305814735076, 172.839412425581, 125.207240651481, 128.419025210559, 117.355670650123, 137.16891272615, 112.365098322082, 135.121908498854, 132.096548893027, 137.107109652204, 144.141672456587, 129.840429804596, 112.486441667968, 137.375613920438, 130.964715366891, 127.426297083895, 149.688111784759, 109.414064958196, 109.847737131365, 130.572991159681, 106.069361569121, 164.082565409009, 138.236989076912, 132.290392652149, 144.272481048974, 120.580381708075, 156.126400833262, 128.618520383251, 143.655642074665, 153.158812072008, 112.93987367902, 107.582063909576, 133.356307603348, 154.68948256711, 152.863075280302, 132.090001917317, 140.51809664517, 152.5927534634, 115.186638035427, 130.705531834716, 129.659808460763, 148.016855709779, 82.7288057005358, 115.638891731675, 104.826945180046, 121.526720280885, 143.430123453449, 123.335106581366, 116.965669607835, 116.928291958057, 145.195885387691, 139.608682391991, 125.895490140934, 127.30789409426, 142.143413438564, 149.805434787522, 135.835496075131, 133.53550088259, 132.936028444179, 123.504830955397, 120.197153026777, 142.965689138765, 133.432599236362, 132.136458014687, 127.754064152027, 97.0626564769141, 159.46056658411, 156.543534010924, 117.522771027633, 136.246512894757, 118.729577838229, 124.31859519911, 136.575849981541, 149.13571501679, 110.765481718169, 151.367610845868, 134.723068629274, 137.759598801515, 127.802155656996, 98.3415270163297, 138.661041079699, 139.635827021868, 150.519875923368, 127.578051945737, 142.165960184765, 145.356863244903, 141.128175103794, 150.132931988821, 99.1366051409815, 182.050323332855, 119.716406423298, 111.04652270113, 123.158712940569, 114.557088068346, 121.108834293506, 133.421905533957, 121.378595764381, 133.889478802699, 158.446051747892, 161.893818809689, 123.733246134951, 152.744029226133, 156.866051433518, 121.358356782642, 124.909831093389, 138.150787579879, 156.720898316, 115.025831771028, 138.408652992815, 143.815515820912, 129.425768609239, 120.174895025629, 146.818137052098, 145.463389134533, 136.869547454029, 139.849987941211, 81.900377267222, 131.707921921755, 129.768810660722, 159.611967425802, 127.062341608603, 128.259374048673, 127.374250028312, 136.314711634216, 112.40688617519, 139.451436330922, 129.663717803611, 147.71911911329, 138.41893333741, 125.804075791573, 148.075980575627, 131.686759028089, 163.798220970511, 152.959102826344, 111.148254735251, 119.451905602287, 101.246371558208, 131.820536055913, 112.477390708671, 126.702078561193, 135.893319749538, 120.274061687219, 108.572615536646, 142.445278207059, 147.136811338948, 131.771581016245, 126.005932299317, 118.158892240334, 133.994733838735, 135.993027459135, 120.607251788125, 150.506061228166, 127.410541572308, 132.662319398623, 126.143170458307, 150.711630689081, 110.239232402678, 132.297767203384, 121.362077401772, 125.588994863828, 105.953369654353, 100.326864857525, 133.677842706305, 129.196502032898, 126.517778647194, 118.831717222932, 147.077470800028, 144.075444085746, 100.395319676389, 109.985377439224, 159.550836150839, 97.6454292081684, 176.525299315485, 121.318762281877, 124.253649142167, 112.59003565523, 142.235682579689, 106.186336702447, 122.797944560346, 130.622209418875, 103.452637783606, 139.345614485867, 126.703965239008, 119.142196816295, 98.8236931714686, 163.779680086017, 133.033416144926, 113.805406372862, 114.639619613441, 145.494008909707, 158.789458925675, 132.981272288879, 116.987075722407, 151.012254925377, 127.76661046219, 138.29181928636, 140.635864118988, 138.00269179268, 121.666377485456, 150.980300351836, 124.446899159111, 131.884012635525, 145.004200716496, 148.918760546505, 122.2273448703, 104.143351936358, 119.615255802651, 151.408253512735, 124.888446112467, 136.285324893216, 135.811622586815, 114.93343390635, 119.857065461969, 114.287717375188, 155.291367746635, 118.148720419941, 120.821752617495, 114.410046070784, 156.532664253427, 99.142619408804, 138.399711151932, 121.64820253872, 133.799956918867, 120.495396115814, 143.335920221565, 129.642299664277, 111.343354696505, 120.400602878676, 136.538468907842, 133.134048356269, 164.040073471649, 139.579058999301, 151.701561912411]];
