# Supplementary material for: Hypothetical Outcome Plots Outperform Error Bars and Violin Plots for Inferences about Reliability of Variable Ordering
Source: PLoS One. 2015 Nov 16;10(11):e0142444. doi: 10.1371/journal.pone.0142444 (PMC4646698; doi:10.1371/journal.pone.0142444)
Supplement: S4 File — All experiment interface and visualization stimuli code is available as a zipped file. (ZIP) [file pone.0142444.s004.zip › experiment_code/data/one/77.csv]

	sample_num	task1	task2	task3	task4
1	1	674.864859281571	529.364877954606	354.338542386706	131.044531395326
2	2	633.669580670616	519.350182663587	343.38483207257	132.932866771246
3	3	628.938833430599	522.977500485453	345.790053769513	131.353861933585
4	4	681.487339520332	524.082241446545	345.215807646572	126.799367359956
5	5	651.191022733732	521.839032155424	343.712925103385	129.839957950241
6	6	653.511899260902	524.519315020796	335.856246604389	133.496303061978
7	7	675.555091039189	523.596867113974	350.242450330901	132.831460699006
8	8	685.442865976007	517.655128603921	327.178025058439	135.289560535831
9	9	679.736715835003	519.517748323986	353.986861481868	132.63171229769
10	10	674.121935921555	525.88186957199	358.310852662359	131.261096717175
11	11	675.573625476321	528.380631695464	336.094701269901	128.952436220298
12	12	653.974379853068	519.19315768736	347.884419770449	128.443429560382
13	13	687.277341066866	516.680708458246	369.507979474669	131.291800159304
14	14	650.476019728387	522.177117785723	352.153762315233	131.177325583033
15	15	651.566009248105	524.853618043577	350.172860624184	129.377346209407
16	16	656.635458219049	522.303236601045	326.303149951269	133.357736024232
17	17	683.049790100088	527.780943146235	333.065662582636	128.567315865733
18	18	651.409864254136	526.808513740701	371.806012585347	125.477281608267
19	19	648.479709040998	524.967508211289	344.21224981687	131.357612171214
20	20	672.496215467726	519.227790610811	346.106552919804	134.546531900049
21	21	678.553254838012	526.226617117482	339.586987137329	130.129435584838
22	22	665.735497286693	520.456615261997	353.125243519277	129.471369169233
23	23	688.921398212637	526.278598569197	348.199330290672	137.713127374956
24	24	671.246892014097	520.413540711536	333.636033180478	132.229599493629
25	25	661.505784347254	522.987228404826	343.970216969159	132.954580317725
26	26	678.8381192659	520.447147643191	334.852322313269	127.34503706726
27	27	687.961530657549	522.663592027561	367.934695375395	128.023392526899
28	28	673.048798442058	517.015454478836	336.419971670046	135.026808537628
29	29	641.903112378905	522.239733840174	312.384147694948	130.635799780465
30	30	696.734637047064	523.268585481345	369.736039660655	133.411860964389
31	31	688.506557252884	523.884471387461	327.744274163191	129.778639715271
32	32	648.272157895988	523.38902840282	343.028947757577	132.627097465312
33	33	667.28990703847	522.612394606992	348.374642129198	130.231700423871
34	34	658.069293737803	525.952633899743	329.465355109257	133.773829063059
35	35	673.723937236114	524.389186515523	370.722421044038	128.255713587581
36	36	667.246400809924	519.477094495687	358.58287327086	127.10373718064
37	37	695.521285501684	525.762336891363	306.942688100317	128.546487633931
38	38	694.331820300333	522.255065196229	335.529989168983	124.488935537092
39	39	659.533951583678	518.702400490677	340.414579403027	125.342321040967
40	40	668.414548952445	524.979639882456	345.099510104914	129.994395173785
41	41	649.821203182647	519.918738758119	362.162329748654	130.165038166042
42	42	678.619841327045	525.520426585773	329.262917498316	133.938575940477
43	43	637.842840991779	522.5052776048	355.491610629477	137.288941261632
44	44	650.756459971355	523.737877154497	347.06464744952	134.66122348273
45	45	662.036985430206	523.78949587097	325.558907871368	131.761014049789
46	46	684.467096379624	532.389492532781	331.220952308736	128.426528473963
47	47	681.507807779498	526.06374412792	352.387756216511	125.767995310747
48	48	632.111876100667	522.182509014135	375.517360907179	135.002781900518
49	49	643.437644049425	525.281421847836	335.863713922526	131.512928022967
50	50	640.12230628483	525.103473044223	331.59093306835	135.284671251092
51	51	659.733007809335	523.049438328038	331.757036832887	137.079336502057
52	52	666.310311732331	519.35374335959	356.641790421411	130.268986948768
53	53	667.624918327267	523.749129700752	346.090656639938	139.499316333725
54	54	629.498494767475	528.792802689956	327.197613210242	131.240782134474
55	55	658.392068320889	524.693321597458	314.373513064143	135.010203024049
56	56	678.747567953277	517.400637536432	332.833560622136	126.567830034691
57	57	669.946342778731	524.686850226954	353.76997848079	130.705466784308
58	58	628.679109944131	524.436339329528	357.872807214999	133.561816188587
59	59	635.736863337638	524.600776539465	377.066926316154	132.923409317315
60	60	647.614928744747	523.542216566924	348.764335578849	134.825677429458
61	61	642.816639065477	523.328793239485	362.404915229256	130.599098179385
62	62	690.621360068769	525.563960220714	335.868254334218	131.16238585259
63	63	677.118711671068	518.724271934785	347.247190855762	132.766267569671
64	64	671.772117475321	523.984921701709	343.921083600819	134.924529704339
65	65	646.890934748006	522.459210982909	353.958633005595	132.094147395644
66	66	682.787982925288	520.439437418874	359.419834922836	130.187507239861
67	67	667.971873671186	525.047826860597	363.776858805501	134.682566958684
68	68	685.891867703511	518.69747859718	336.321435450959	132.207011969768
69	69	681.818232085348	528.478770004902	339.962176959288	133.513497963538
70	70	673.333035349421	529.699990166477	365.384039614076	130.621375869999
71	71	676.466408338302	519.491605848753	361.092590259968	134.447212715025
72	72	681.668790964775	524.551863211809	366.289945847593	127.799323038076
73	73	655.631618985119	525.155299531679	369.772724231425	128.120613383127
74	74	692.512624682163	520.214783477192	351.192215529489	129.037144278962
75	75	683.548598185052	523.23992593337	332.111034164754	131.753099844435
76	76	690.538553084643	521.797806806133	317.143821964999	135.240189182317
77	77	662.511586111578	524.167391117808	336.215211005135	129.529688867358
78	78	713.083569899296	519.234029978609	330.506888261387	131.684272168716
79	79	669.926318530366	527.444056564212	318.034166008176	131.551213548439
80	80	707.46930957092	526.859951424134	314.414282066372	134.42205853984
81	81	688.613768009456	516.718603522708	343.524274980283	133.559430511519
82	82	681.819276819974	526.145738015459	369.116036309669	135.153726960872
83	83	657.079893490233	522.894302024228	320.364758058586	134.996778293015
84	84	657.634179148999	513.525627229408	376.673107091816	134.794021846259
85	85	649.883762922467	522.804757647143	355.846348077985	130.405486289415
86	86	688.005253458338	524.649425638788	347.436254904969	128.895083705518
87	87	666.953954793883	525.623125713272	336.207715827838	125.99545669731
88	88	689.134290093391	519.87815477817	359.244345589846	125.685720969089
89	89	691.948284637962	525.302606805375	342.348708661491	134.225015676985
90	90	689.330970887939	528.788247527241	354.478944840241	125.017100970539
91	91	645.787484388856	527.278090890956	353.281473720011	134.286555137163
92	92	659.264716577448	521.632111788302	353.475497269662	133.349828576996
93	93	682.182660786528	521.261610908854	356.546970594055	130.9147032825
94	94	647.107408063983	524.247342179744	340.972631716957	131.758393922442
95	95	673.973899369086	525.85197400275	335.111488572727	131.710701857005
96	96	663.938375754763	522.546946498363	344.131895335201	128.221881765356
97	97	666.560987222669	524.424578274817	367.388111036348	128.242648609416
98	98	700.466883873409	523.455252297392	306.995362070407	125.229066992328
99	99	692.83868228973	527.690245508692	338.120589376786	131.90126029931
100	100	670.179734835034	518.003589392787	345.666399580579	126.841602164661
101	101	652.857911572211	525.998849451053	368.832398780303	130.633791646448
102	102	627.833434452704	520.422188391775	331.635452980393	130.75300539116
103	103	644.524629782254	522.91389979446	370.440944783827	127.335343073346
104	104	699.060025858839	526.577092870337	317.297431877469	129.065795615936
105	105	661.695142447854	530.541138409259	354.330550288646	127.605495024871
106	106	694.138294998415	518.798021279391	363.656464015187	131.95844556573
107	107	704.257960529156	533.152139395886	318.966171476627	129.857659860505
108	108	674.490808691041	530.201451797678	362.734978842447	132.852350986058
109	109	647.929475964523	518.155967646099	344.679572305786	128.320570756973
110	110	695.594538856837	525.689588252109	352.063612794214	130.663212363374
111	111	662.575001824371	529.813978814835	359.64785526927	129.363016904428
112	112	685.792783306544	520.81154697186	361.050014695985	130.350536257454
113	113	697.250888067917	520.824408629955	349.588612277719	130.128265250841
114	114	668.68577865032	521.303928554737	382.159906908497	130.570446151337
115	115	670.393930228558	523.153333638656	364.19700799856	128.101003858265
116	116	667.940940279925	517.637794802124	323.867448623058	132.49812958978
117	117	686.523820689505	516.442395749716	370.244613807449	129.25740885038
118	118	667.471479013557	525.792301899986	364.926099975026	132.535151940236
119	119	666.487171871823	523.024150273175	357.970232726388	129.583078941128
120	120	693.406832219331	521.897559374993	333.961873900257	130.679745085179
121	121	657.248132260809	521.812197166527	345.170152381266	134.73082522852
122	122	685.823155849589	521.983309691633	365.555406603162	135.604376446656
123	123	629.828956891167	526.598582607977	325.307235471529	131.953883314593
124	124	668.051361655948	519.66019293404	333.893284513976	133.863728335454
125	125	684.840638363967	522.415231148033	376.843704117258	125.166494020328
126	126	700.345173673229	520.013211553037	388.40868313729	132.441809225127
127	127	676.633087116656	524.938473573576	370.134832285103	133.869742776466
128	128	667.249549760539	516.787642594107	321.119345495574	130.386391256096
129	129	687.516429988997	521.201514284283	354.552259266993	132.543286089137
130	130	659.417919872221	530.176358489277	359.326217792562	129.747226338514
131	131	681.218659049772	529.208126780709	390.447610437226	126.697998303705
132	132	704.685630864245	516.980970494131	327.340822134532	130.331215628396
133	133	638.668463908421	524.48205169491	360.761116454953	127.831187850168
134	134	676.134757594337	524.175927556165	344.680845835255	136.384395153089
135	135	672.647242988214	517.820217648959	349.226631307726	128.173215121044
136	136	634.416307419357	526.708796124364	343.718132350716	132.92233877145
137	137	683.163051114827	530.416738554926	369.395860698865	128.85288040281
138	138	682.21206486877	525.787047351314	340.361355257845	127.213291113548
139	139	647.277722792497	520.566670133965	331.589582466219	137.155423653866
140	140	663.388867311524	524.3083568209	345.78506195243	126.914391453848
141	141	668.369281235619	519.851393761906	377.966591040278	128.020757568266
142	142	659.493332969363	524.656657521232	332.330618113776	133.393738450168
143	143	670.712491015956	516.874590951614	328.566570791728	132.286006273704
144	144	656.01967207868	519.863934237967	319.486155321136	133.730200411886
145	145	680.161402195091	517.409700663092	345.403285937951	134.475216058066
146	146	651.149056748436	521.242157064207	314.196664487129	125.789797280082
147	147	707.061030582084	533.236434561459	329.559497850721	135.226271792515
148	148	662.54052787469	519.58829943436	339.241570575174	131.22571726126
149	149	658.977573360755	521.149165726322	335.752213058158	132.933236353744
150	150	661.284673624683	518.496946381581	325.935488085185	133.091614051169
151	151	634.412797699566	521.502556051111	343.466420769508	128.370886243288
152	152	663.397422612397	520.642916890225	331.496364173079	130.566690856536
153	153	666.055488476136	521.490390073983	381.255082915184	130.169318722831
154	154	678.728853583084	527.580963753552	350.775576796719	129.363709413098
155	155	659.390421892487	522.903516149931	365.996220899515	129.687558841974
156	156	684.771484615839	520.913010419556	361.429166467156	129.264413184905
157	157	682.358224965695	523.444762875812	362.060012188607	133.503154528728
158	158	695.477070760222	520.43181695467	347.874764213115	136.222895933456
159	159	681.443527810039	526.694937579216	336.192093170303	128.292870476003
160	160	675.300882373241	528.115671509376	315.353396124802	133.465246013463
161	161	667.804053502862	526.802590779339	342.708358638825	133.094290073664
162	162	672.480207368313	522.113737273391	325.672943598401	123.521763893684
163	163	689.65171538325	524.994782536946	355.890242215687	127.923628632407
164	164	663.305166861945	523.762325036425	334.589986031855	131.390102623116
165	165	652.89049034499	521.911658732454	342.613295085313	127.212927145547
166	166	691.776848929642	529.312713692651	320.595016939731	125.788249486584
167	167	678.268617980714	524.314574240585	357.663963488423	130.085354451047
168	168	677.183239889537	523.461850150957	315.823612024451	130.410319421093
169	169	669.896195272195	523.111383484833	349.223375108692	133.921729659099
170	170	670.021713745009	520.550761879854	373.767845944938	134.070218167683
171	171	696.827172279796	527.055979624659	332.820800430365	130.445956455458
172	172	689.115002658194	522.953384878378	338.152732193967	130.13170908737
173	173	677.629942091635	528.001878596017	323.407835264936	128.332958203156
174	174	626.12828996054	522.118436869963	341.854541967522	128.77148992307
175	175	669.519473675214	519.254779843672	331.995074761241	131.398969022518
176	176	676.231348687016	521.394751172495	302.543093401082	132.120188681307
177	177	664.324793829794	517.303742787789	348.513751205005	129.263526722434
178	178	651.108989555082	530.080820914794	319.962886261971	129.179049020125
179	179	706.292762620011	521.973786129013	363.127192315604	129.519285741997
180	180	663.140776450665	521.473078498969	355.072489517336	128.371801302701
181	181	662.107082916582	522.979078888298	321.071392152574	131.071211924446
182	182	687.407085322707	518.523953704986	324.656473385888	130.209752293842
183	183	670.111157008198	519.941018118485	342.176143571471	128.910682135811
184	184	666.889658520646	519.321258196458	402.25921304466	129.920344553788
185	185	663.375153317412	520.686971764406	327.138649525292	129.729245417209
186	186	664.309629069609	524.287376374897	344.18751798521	128.806675562528
187	187	671.355511684954	523.723601610086	318.432141724979	130.126695435766
188	188	663.512544178277	522.994337024964	353.3625997139	131.928385245355
189	189	639.477750031313	521.40473897803	317.771586118577	130.749335630312
190	190	652.697593844845	525.240654080072	350.764913056647	125.524540988709
191	191	656.086824225116	524.248880659307	335.583630125308	134.153242552222
192	192	660.155111243102	530.289090093283	347.46121339233	131.489508535719
193	193	631.742691392597	525.02072941383	339.84605784975	128.59841897593
194	194	691.433547810605	522.52560537643	310.115131651507	130.60710861494
195	195	670.92662074137	516.466966391924	364.541188698015	134.474511719817
196	196	666.821769240159	522.690203913416	302.875501238269	130.657672854298
197	197	683.867275992951	522.181509632387	354.002023192748	131.130254148846
198	198	668.640101113392	524.941150078534	329.055203484356	131.687404226318
199	199	670.380476691518	525.574696172459	316.150938952642	128.979704314852
200	200	652.000869587094	519.047437462614	364.993474050806	135.749427419109
201	201	675.24118986141	531.727220437341	291.38514770201	130.834482537604
202	202	702.652223942387	522.151380884642	366.214642612977	127.530929833153
203	203	674.629766859464	518.554238915867	319.335065604069	129.587077956904
204	204	673.893087307338	523.445936803491	342.86668050033	134.027684012535
205	205	664.930211289265	526.55082864544	323.188419419575	128.18535959169
206	206	665.521556928851	522.948313209315	325.225956526824	132.734459425481
207	207	666.919831867706	523.300177653611	347.593710755135	134.668827416363
208	208	704.208824530317	517.700232820056	372.450903722974	130.260738025735
209	209	676.390049006359	529.840030619904	346.627689802228	131.511195383124
210	210	686.074457168706	522.055468388733	332.166405541768	136.146110683755
211	211	670.619083489563	521.68202573426	330.54896109567	133.079176132873
212	212	694.327082555875	526.704070075167	330.701980873711	129.919149702466
213	213	667.845039892506	523.096427548795	351.018916369293	128.965595482498
214	214	664.488707164265	523.574601461304	347.837665366922	130.974579999915
215	215	671.828792156802	520.319672558352	333.226051917277	130.054478485109
216	216	639.387299149444	524.374337166916	364.074941603471	130.551129370663
217	217	677.255772543037	521.792878548966	352.100428319963	133.386647207986
218	218	671.022673983356	522.285410474486	381.803667382806	135.979114065245
219	219	688.196489981569	518.987989037077	366.118789631624	134.613220831504
220	220	647.021601550793	526.331472281719	316.02066818067	127.662122821787
221	221	661.242833576281	523.390447455688	355.610369696298	133.279762314537
222	222	675.312121018566	522.398294064939	346.013031031418	132.364126877297
223	223	653.303407729673	520.630176385533	336.41342663994	128.79729202497
224	224	657.598127367691	523.983503834549	341.011701782166	124.820497656017
225	225	686.618955378774	521.756564049324	366.18729389907	135.904816104786
226	226	643.673773025606	523.141100990348	330.996802108435	131.59849157709
227	227	651.905444047086	522.537955808295	354.428455040677	131.305785663072
228	228	671.023041173584	521.448784990735	352.053620080101	134.029535393944
229	229	645.757011613578	521.682499949949	359.874360645793	133.415110799469
230	230	679.935469094757	521.556019778674	361.981617468245	132.214297750706
231	231	677.20332034917	520.913307858048	356.255070382272	129.156298439685
232	232	636.388875566701	520.600784929286	313.808810746906	132.979066299036
233	233	694.733068764244	525.082915418529	336.157136556447	131.346377202735
234	234	678.211047922377	525.045117550128	376.24441843145	131.408692750862
235	235	657.819798982539	522.644419734901	338.274015565805	134.561728077272
236	236	687.872696981227	523.831848470983	336.633512480317	129.336741363251
237	237	643.544657475472	528.806152733456	342.325163297872	128.172343300103
238	238	653.548334804829	519.07468814142	366.618341656522	130.485678364206
239	239	658.155019994082	519.284071518411	332.933653370395	128.596650224102
240	240	700.045199489246	523.103135878816	317.320565097775	131.015239058719
241	241	700.859245856749	523.513729920895	381.189385272196	134.412397376212
242	242	679.42332439393	525.052380652378	359.133390975845	132.860681590924
243	243	680.159319362269	527.69004488296	368.374812102514	131.781024239754
244	244	666.676559943781	516.898479731395	333.569802870574	129.839096959683
245	245	682.499891344285	519.329607176053	325.03825847555	128.619638720304
246	246	672.302608097773	515.165159666373	321.437920655631	133.322257811043
247	247	689.397721174368	528.861515368172	346.182326396355	129.312561427064
248	248	668.309640164237	525.806163181218	346.055840965082	137.860743417185
249	249	643.123500749761	525.920591685406	324.841182396454	136.715907412695
250	250	668.444644425228	524.357398643465	311.914899008926	132.915476618012
251	251	685.235228821576	518.399490062811	382.912618975545	136.600778107101
252	252	676.260163066378	526.761407221472	328.277341289622	132.179290436216
253	253	700.614756301619	520.729415769435	339.986676023715	134.826786110805
254	254	659.143805337782	525.782058879581	359.382973452764	131.17046478424
255	255	681.487332126446	517.356405046966	363.488067011806	128.717188093931
256	256	670.744266674347	524.034853811975	360.968367858796	122.63000678968
257	257	659.414121400605	523.046943139947	329.610858510427	128.433385869839
258	258	643.748857652321	521.750377439961	325.413304048138	132.071188160641
259	259	679.068059951162	525.939275757028	342.809352659314	133.553570939864
260	260	681.500743161726	525.009968901516	325.714031485379	129.477954485472
261	261	670.094488432634	519.724204482179	342.879610772426	126.571550467926
262	262	691.648122728038	524.946563763449	326.261378871954	136.54979061657
263	263	670.776678840393	519.880831825047	359.936000513441	129.55864152268
264	264	647.139505704165	521.36097809455	349.570188054977	132.894624748242
265	265	669.98387459032	521.503763585194	331.56826050268	130.804256770516
266	266	687.653066069327	524.294107790707	329.580722229484	130.447589498865
267	267	684.20274164948	520.28810117531	368.80482091351	131.485142943217
268	268	683.221144727182	525.624626586531	343.142973620925	129.77608938185
269	269	639.711836856158	523.443101076005	326.569577302102	130.959535597133
270	270	658.919596824325	522.95739629686	351.493430706572	139.663249019907
271	271	658.465353942127	519.680169789289	349.816222845398	132.2966571383
272	272	676.429059893958	523.139656272456	342.600681646323	125.947753826766
273	273	668.778759811666	524.540304978573	345.975914352734	125.380500453123
274	274	638.074711601927	526.945690560947	337.265566584288	129.275162361791
275	275	660.480409019727	525.202274988128	341.612615067296	131.459942025856
276	276	695.91295313155	519.378458382493	346.800556775454	126.922586833047
277	277	667.530025132809	521.705859146146	339.119824668669	132.8865879815
278	278	667.518147103397	525.192012380995	337.866203581749	134.181070424242
279	279	659.639796498243	529.011176841766	354.240606259323	133.506032737126
280	280	652.158746264839	522.206670688595	319.691748812603	130.360804418311
281	281	685.311059486332	522.512291948198	337.542327034829	130.235594345614
282	282	689.77189767275	522.651712981667	332.339731518032	131.218926796271
283	283	640.725148667897	521.524406974505	345.900452200432	131.964059898787
284	284	667.814724693806	518.724541922984	347.840978574928	130.05939550444
285	285	649.351177368577	517.095692075839	316.335503429463	132.79442500147
286	286	683.85668543294	523.664800493188	327.132156867509	129.92989234268
287	287	690.228303367168	524.41612759999	342.19084333344	133.716770849033
288	288	677.666756349313	520.450991932361	368.257756533241	131.81011084674
289	289	663.253523648496	520.820791863984	335.024638768166	130.789644287054
290	290	653.144916364565	524.97725006439	371.437833572013	131.811781170284
291	291	684.998844867269	526.062825422957	344.342205514874	124.097857335162
292	292	668.64680049405	522.003676250066	329.316164416487	130.375487864361
293	293	685.951141002649	521.289752936564	353.877801950154	128.586157626393
294	294	679.150993602577	526.496461248076	343.827682437478	131.630762006134
295	295	676.86039647255	529.067087486117	355.702431874374	129.15236950894
296	296	674.296269488451	518.430468266856	363.551285751157	132.799601601974
297	297	674.969109764697	518.60404492382	343.990175183351	128.968915585314
298	298	714.426453590724	524.695385497443	340.757514176727	134.939875676815
299	299	697.009049490888	525.431392100327	371.546266586822	130.527045300934
300	300	675.541377662388	524.975326387796	355.1726865533	136.940951906609
301	301	693.291732182378	519.853082484442	353.963580834783	129.658970424978
302	302	662.801473468075	522.880486960849	337.878900075747	132.075887981974
303	303	674.499590320373	519.632134334888	329.51302569989	133.337499560678
304	304	651.794659963735	515.763168066673	332.472333185878	131.81233561452
305	305	653.040788337301	520.070907989213	351.032984644851	128.493188039813
306	306	654.836805350755	518.64923841863	343.415913297966	132.744209621615
307	307	636.246720600106	524.19648383724	358.743499659486	128.876791875763
308	308	604.149706926708	519.966261674136	358.190400733132	130.662774562611
309	309	660.596493315897	523.070060993199	353.955958895831	131.144883289366
310	310	652.151467617167	533.006835451192	350.407166626298	133.957099905445
311	311	650.051711740467	521.070133459261	367.784045582018	130.792307885517
312	312	692.241256649867	522.549305498494	378.326563815514	129.741539170846
313	313	687.860016063888	525.06284917406	366.088529899258	131.730120417371
314	314	677.22927808707	524.760403861403	326.775530055397	129.731682069869
315	315	701.234757214345	517.411516748239	368.265934318216	131.404788255918
316	316	650.023334985866	521.342469124406	373.906663319858	125.252405708535
317	317	658.031700834981	520.305545880136	330.632094540577	137.118388394765
318	318	678.456395317837	521.738854966444	361.513379319075	131.215138573959
319	319	656.182726957683	519.546642577238	339.113149515218	130.4672151452
320	320	655.31367758623	526.682303240727	353.418031161057	126.775214646317
321	321	644.44671161674	518.160207593029	360.727113205686	127.419524744739
322	322	650.047250106406	521.352523820652	323.135105795211	129.755256017866
323	323	665.986400491831	522.136305168475	344.562584109643	133.548871519325
324	324	685.05070251994	521.312244565465	367.176199018888	127.658298543607
325	325	664.860283854311	523.263495179383	362.582488266816	129.472208090602
326	326	679.352162251834	527.868375775999	316.153754314206	130.974469655011
327	327	649.954821072762	518.399862833903	339.138327226914	128.495574902557
328	328	667.825020039176	527.027766117534	362.563337487875	132.137649236495
329	329	708.520094034947	530.607020143446	312.3798246603	132.469570582349
330	330	681.527338899146	522.362294864848	341.68765593102	128.693812181294
331	331	682.191473459879	526.18581650031	354.793096187476	136.601725929094
332	332	670.608380204998	524.474765952562	352.155017531855	128.686631843634
333	333	694.828412872314	523.63612181531	345.343499551046	127.305170668281
334	334	677.62739722013	524.840145408663	366.817693360369	135.271508085248
335	335	699.644042931104	531.404319998094	321.383722480419	130.176111202067
336	336	647.372172646736	521.286134891493	343.650799634898	127.401982160073
337	337	656.815938227115	523.655308723709	334.015188731934	136.196562860081
338	338	644.689234565115	522.840539971274	339.14790296452	132.616310963079
339	339	684.655367424494	524.689184280407	328.608598011087	134.299577659695
340	340	662.866548014294	522.978733513931	332.057355550759	139.101041916848
341	341	691.484186813723	523.588443489863	329.736021478983	126.969405087278
342	342	698.355885623411	521.906915084204	333.959138889448	126.053127170331
343	343	661.629585270545	525.275390092707	322.934175993997	131.39893545627
344	344	675.436790382072	520.780700281422	345.143343714449	134.058555741881
345	345	664.655291309487	524.412078857705	374.338512261647	127.093401132116
346	346	664.465842508667	521.210907043905	350.919759140045	133.795108435332
347	347	690.81349654872	527.563028268521	385.288334866453	131.972292066178
348	348	648.554410770942	523.316339306927	350.72237940662	127.076526061661
349	349	671.124892557944	515.187457788091	346.591725838073	130.272302031515
350	350	689.037478746047	521.180182762724	355.258687540614	129.081687820539
351	351	675.686452272053	521.019694215198	333.250961701003	126.576570068467
352	352	662.941828989667	520.792331723246	342.122041246871	136.263513857343
353	353	688.300217327543	526.285526770233	351.70230734583	128.570611538449
354	354	660.623201300997	524.778173773016	340.558772635501	132.809233279227
355	355	658.150083599959	521.682526279509	352.289239290745	129.690816343457
356	356	703.730681566568	528.245688489295	344.820318673352	133.199946908157
357	357	675.133970458518	523.205842238877	351.309367129254	136.581872785382
358	358	670.498653569457	526.180685586055	345.980864286874	135.086022902519
359	359	664.598564759138	519.904111242576	380.854093061181	128.508588793584
360	360	657.470174158966	524.903657244043	347.18558091009	130.948273282818
361	361	649.757895267443	521.882578862977	345.826758455638	129.317289153128
362	362	691.808131143368	520.674319944095	332.849125438289	129.918442893519
363	363	706.916018181439	523.394339772405	326.176962263043	129.354684216774
364	364	647.694383764277	524.530503277497	350.679252005315	132.218393106088
365	365	666.387880343294	523.336610355217	367.152193601679	137.343307787787
366	366	655.424351399892	520.740557401791	348.953874853429	124.719674079503
367	367	670.723123117136	523.820647767194	360.177581369243	128.944514601203
368	368	680.106788835838	525.094760730573	329.436352085435	129.221482743471
369	369	679.650774474272	525.955993369711	352.053036874264	134.831603886518
370	370	673.630391386967	523.615088744247	342.046771399284	129.041550779472
371	371	654.460099220581	518.688081323543	324.451052619386	130.833901082018
372	372	647.464992314456	523.243476181101	346.438433668222	133.638371105374
373	373	688.520190191343	523.149313710287	338.393539963289	129.676840252249
374	374	679.554303662874	523.928589525964	358.737617586124	131.712199533984
375	375	669.567060185965	527.587272393019	333.6864085183	134.130363720115
376	376	670.569726809138	521.224134761904	352.449208014407	130.020873706354
377	377	668.85662718	519.999353472127	305.467374209854	136.183709744719
378	378	677.178274666031	519.552169822345	355.348029420984	125.247869168519
379	379	664.109241720511	521.094589298826	349.06027697724	131.414102264692
380	380	682.218235902744	523.887626748071	335.832452511575	124.646484956171
381	381	677.254155191515	525.709824037962	351.960571289072	131.638688588497
382	382	684.018842630016	525.598144244886	310.544251165199	126.123967722101
383	383	680.526894905634	525.67513730971	336.115177658367	128.526260337101
384	384	657.430889904213	519.158080905305	342.403164111012	130.801214301707
385	385	680.70884913707	522.472518112473	361.457471261661	131.301553560223
386	386	669.415841506752	527.260863103175	362.708076524784	130.819494459879
387	387	681.944889175404	520.448405010331	314.507297859693	131.983942869317
388	388	658.842276469083	525.040917066962	351.102855820236	129.433401491561
389	389	649.251372542788	519.296447208778	317.244241885119	124.662587127709
390	390	693.566957480253	520.757371564099	318.069741977169	132.887827965876
391	391	671.963444723581	524.018515217088	345.431067753867	130.062484085186
392	392	648.278545325429	522.090363221427	348.113073223269	132.634224575657
393	393	672.87770377389	524.895063484157	328.246995538551	132.113778934274
394	394	650.729573774804	524.806928052032	352.426111742271	127.269928854067
395	395	681.284826694828	528.516641999425	370.576919537751	128.208533225317
396	396	647.655019006422	525.694973025659	358.697285209344	128.756093224939
397	397	684.466703158101	523.574200942786	333.91543186778	131.914632124901
398	398	674.091327385816	528.38699436463	388.726598506262	128.533292463347
399	399	666.360501796693	526.122206560867	352.985110276855	132.131178264796
400	400	651.029228895751	523.279415351694	314.679680042417	130.812263523547
401	401	663.836517205108	521.986758925124	348.661875206699	129.048944312108
402	402	634.45705465284	524.273538824793	359.568486386746	130.225135370308
403	403	689.141064843653	519.060281703695	343.357914339356	127.916406426026
404	404	658.759618048816	525.808925983227	335.588834131904	136.693945694482
405	405	673.866085875682	520.743155353704	365.11294516196	131.311547503319
406	406	675.393881651465	522.157150912674	336.900562977453	133.414821161491
407	407	670.482047377045	525.863484995167	332.98262283726	136.367951088761
408	408	677.639818894832	522.572751766337	326.912267843091	128.695202502045
409	409	661.635303353239	522.025281118859	352.146287896033	130.730231881208
410	410	649.587702846883	523.514437010799	334.325078591275	130.718985606075
411	411	709.399566339031	520.873472704538	366.756062986565	133.598515830875
412	412	674.138119575571	524.863955224164	366.468946025937	131.737274748387
413	413	693.943002565468	525.914575278039	333.59087736335	131.301477535051
414	414	677.005241120208	525.687631542351	349.780812881383	128.229849845207
415	415	677.739686735628	523.088131239937	341.997920084943	132.768374572786
416	416	673.085957570937	527.569314399469	332.247502534667	129.049975844483
417	417	629.410983142089	520.655856672893	349.743167715347	130.228112684272
418	418	702.303754743014	522.926226089788	331.529047567634	129.507174145526
419	419	680.618866539682	529.176313361618	349.579822691599	134.604291347106
420	420	686.423324864728	526.637192488269	351.722801958323	132.70919795288
421	421	655.143872942404	528.343296968041	353.907008877653	130.670843060454
422	422	677.98307672908	521.129722249833	339.49156314543	125.95435849734
423	423	651.016084483445	521.372796972434	353.294376517175	132.533194796062
424	424	691.009239187513	526.198181793096	358.480773432465	133.409515057592
425	425	678.805043130428	523.28826273531	333.550240249893	127.453199781574
426	426	679.28351022618	526.76241954943	343.107840166849	137.193517677057
427	427	662.057199696355	522.354294503987	344.836293976629	132.006761050542
428	428	660.214113871075	523.130033171833	355.372715932474	126.163240441402
429	429	681.17426762075	526.790118309403	362.620260888451	128.615170334607
430	430	689.155354398119	522.79949349006	310.612805594258	128.754804650535
431	431	673.138740921983	524.359431344557	352.064246772946	128.691738056427
432	432	647.640563584633	523.795179140975	314.190563422169	129.497182558219
433	433	651.504298692254	521.176303558687	325.264082936175	130.116340518102
434	434	672.053901958212	524.864937372813	310.004820318214	134.968020858695
435	435	675.216748538089	520.144556683327	324.191000935716	128.420384650121
436	436	672.857146604138	522.659163042677	352.71693238476	131.523673281179
437	437	653.889493026915	519.107019412481	339.977290288685	133.618549947025
438	438	672.447863001112	527.110416353016	345.687260166502	129.22558021284
439	439	684.279832779046	522.774162712117	323.448556142223	126.881689218344
440	440	672.163548587849	520.480799712958	335.241279157166	129.764577879395
441	441	670.56379872197	518.707398238849	300.740794742927	133.783562635399
442	442	656.835808852085	527.707170760187	364.902538115267	126.309665303673
443	443	666.109547639683	525.757111112486	339.809052371712	124.637838316537
444	444	664.126494511569	524.058266839317	367.999601715	124.828009981999
445	445	677.794214401059	528.106914032316	363.761561205902	136.55407953792
446	446	653.006507426461	523.248375358201	380.206806543516	125.353388845177
447	447	659.545892882129	522.897169851082	353.412285908589	128.14458591839
448	448	718.120611262153	523.430512831773	367.716626168128	128.582363509071
449	449	676.697783489846	523.234590884818	340.469265988187	132.135399530965
450	450	678.724247185379	523.294139729062	362.997303478982	130.864628242763
451	451	648.78815991256	524.466488034692	340.97920485384	129.792719453068
452	452	677.977411013119	519.917803790919	362.20485892423	131.413999385155
453	453	660.15737895232	521.562264017975	381.90008597813	128.548866938893
454	454	676.431863252601	527.768428612467	332.899951937417	126.344109474202
455	455	665.626729643273	522.071590438097	331.583259236566	128.93964496721
456	456	669.261559003096	524.501132599153	353.352521519613	134.434744269554
457	457	696.773617184762	522.61738581135	343.212246624464	126.548955887553
458	458	656.147873	514.967138833698	372.82792798544	134.540474497354
459	459	680.657858794733	522.261515441131	350.05260765944	132.674566078346
460	460	675.867571294435	526.839797977489	371.076194172556	131.391637192348
461	461	697.994476365961	521.237566384962	356.469816058507	129.930937048627
462	462	657.963300571887	520.297279052908	356.207452613901	130.684419143126
463	463	657.810305122499	527.082214002244	335.94762155132	130.690950708227
464	464	693.250665074724	524.718154187414	372.563424138364	133.628818755066
465	465	643.329639567459	525.500835273156	320.273359178815	130.968723946381
466	466	675.490989138456	523.000670680571	328.541710209732	134.072263347816
467	467	651.50053513566	529.995119537243	376.909270781771	128.740890773136
468	468	663.503557878615	522.502475495461	333.608540468561	131.656491219437
469	469	684.035019231579	524.24750473301	348.606376125693	129.375062738519
470	470	665.986718153579	526.563998329115	319.740398307114	130.794277701444
471	471	647.056300789757	528.36338137733	298.347932007783	129.316530448454
472	472	681.777885213886	522.331428965044	327.115207274475	132.49656690659
473	473	659.582816110483	530.949089820307	337.562705926544	131.923173568411
474	474	668.424773743611	522.99875103631	362.679624094868	128.128272345305
475	475	686.235135881791	526.077664683851	325.884563778109	128.726489072716
476	476	682.085720607099	524.366487890975	333.017545168004	133.886923895458
477	477	655.132763185597	527.636019646143	321.589877246952	132.77382535184
478	478	660.807163199857	523.901954825088	339.494217432297	131.609519368906
479	479	656.987821926567	525.784610230082	349.894002359574	134.772109261491
480	480	691.832841325215	527.356087806616	341.821612801112	128.237345558636
481	481	667.358939616227	522.833250684612	339.104604791659	131.649937375296
482	482	694.275689041222	525.595847119318	320.526818271271	131.224426329671
483	483	674.460434473817	524.405136835562	326.69327931234	126.193442728737
484	484	669.939800720714	523.758577193787	338.959568520547	132.834627282616
485	485	639.98890335764	521.95347464533	328.187678502706	127.980427827062
486	486	674.513021838992	527.989550055775	329.114037352707	126.178929838593
487	487	665.728024517169	518.439854294057	311.162800482428	130.996067106077
488	488	683.596692090516	526.271524327101	332.481116231357	132.325150438007
489	489	693.199881973568	522.388857251806	332.337186132926	131.887187199328
490	490	701.6042647322	519.36495742339	336.713590910621	134.987241443533
491	491	682.114658835242	515.715653466737	324.885752586435	131.442693236283
492	492	662.72663971359	521.662888779478	312.307767923767	130.429448453203
493	493	672.184511332634	520.039351646475	334.937576159668	133.420460398512
494	494	674.689399023012	522.586700397936	369.157946853901	128.443074705982
495	495	689.542288466137	525.525872948087	328.909638900538	132.726202859165
496	496	644.912755967981	527.469710497606	309.565688257938	134.783241529019
497	497	666.67438828892	520.761741787526	339.724257567189	131.886386850014
498	498	659.852616017459	526.5208842523	367.861207494778	131.284729698989
499	499	685.121778177847	527.648559474085	338.223767103719	130.238852063295
500	500	680.037053421914	528.677956612458	346.651189091567	130.338361142772
501	501	654.187766164243	522.444439944724	347.143488691258	129.606584832126
502	502	635.210831311945	523.607062467204	323.009639124328	133.582950628135
503	503	667.133388062879	524.905707341743	345.585932661582	126.867192698835
504	504	682.596002240697	520.1305150683	333.224282436189	123.980098266472
505	505	648.931172331653	522.335791868725	317.004934798548	130.606273414986
506	506	702.902093296828	523.462648576568	344.251405314977	131.129431137
507	507	696.682918028229	527.377785025374	340.642998426481	134.677993295525
508	508	645.939696346884	519.723660894771	326.394412309028	131.9924337341
509	509	659.348416530445	522.245462683846	342.397964864728	132.947308930165
510	510	682.708595948843	524.485343531096	351.931209198952	131.733684010734
511	511	629.26740244705	523.796524235248	328.184102656338	132.318287246343
512	512	689.592419229608	521.102269602192	347.533378433407	127.955824801122
513	513	670.590585014844	521.051383662581	348.205332630153	137.532712040431
514	514	652.938882728856	524.189231555576	342.880144992833	131.809568668201
515	515	698.541836832064	525.286138946629	333.565107973364	133.655134638831
516	516	656.57195082487	522.233058226998	352.302248408882	128.817739190523
517	517	641.49651260544	524.724158602497	338.072649656792	127.794786333259
518	518	653.073209917935	523.758511261707	323.092475980163	131.472436952594
519	519	686.128752951789	524.543556066051	355.663398541967	126.028445158322
520	520	646.721900405766	526.583279369925	346.366820245777	130.6215269968
521	521	657.109223726374	517.746165075501	369.215000945938	128.410550404159
522	522	674.967169080357	523.708579024441	331.791237801969	131.233531116264
523	523	663.912132120891	518.028662610758	330.653960149479	131.77739259135
524	524	681.796758856629	525.210770277669	312.130214470585	132.92289733543
525	525	686.667345396536	529.575817535086	326.385427831381	131.883677911879
526	526	640.095221866178	525.036026364336	340.349196023671	135.076211366626
527	527	695.088336181395	524.288951186071	345.747180763059	133.032681344416
528	528	659.746240447464	524.935314548216	348.700015564214	132.254420062282
529	529	657.939299206816	522.941864191536	342.287910334556	128.87156893734
530	530	681.351907733863	526.082228055618	345.576790192782	126.057137967795
531	531	705.950031702409	516.616418078198	354.809492068656	131.964455626766
532	532	687.627368098379	522.391352841413	358.709618985993	127.972620046695
533	533	713.645075805559	520.94751570976	361.002693286856	130.532634263251
534	534	658.274591916729	521.698554295421	324.672008499316	131.633184640725
535	535	646.832707812473	519.346391521854	347.50753126748	131.478882522581
536	536	666.530606796332	522.548906509099	333.022235331482	130.47517400758
537	537	679.892646194432	524.080506574469	326.727709976267	136.056634324213
538	538	674.356039349175	524.418832135813	333.447602958268	131.249190949225
539	539	656.484174168078	522.057124765441	324.470203077114	125.78946162257
540	540	675.047466179437	525.391374680668	361.732955505179	127.451764449324
541	541	645.308653461729	520.410561886131	356.430468502211	135.177086162129
542	542	676.282304326254	528.478244700754	367.003325938483	127.531340979516
543	543	685.14053774621	522.358089342946	331.424305126584	131.891211983545
544	544	640.116192841744	519.380671492846	327.996134934094	134.902599063116
545	545	664.097292451928	528.429906126588	348.512714105487	131.910388565755
546	546	629.02699184751	522.952700699634	352.838156655334	127.927518666306
547	547	646.053737673094	522.149259688146	342.11421597605	131.581009286453
548	548	696.548337500782	522.375971031004	324.795357152191	134.803232917295
549	549	658.392779188639	523.361798092211	330.536034709399	131.462282113391
550	550	665.888094886656	523.203728396568	333.118144488111	136.198747127403
551	551	655.591190786572	522.521224831946	368.863277100915	128.739243991267
552	552	684.796504813638	521.94213539345	334.435879416967	133.181827106859
553	553	667.242975075359	520.557528768765	331.556197984529	126.609959331848
554	554	689.144362799147	526.603544003841	362.752192574754	127.435199504198
555	555	683.346031130259	523.792478296013	334.04329189281	126.682995524796
556	556	654.834898027198	521.949475190459	316.224777636415	132.872060499248
557	557	658.546868185876	528.142593556801	311.570733254693	131.314584921774
558	558	658.328117446556	520.935381299993	337.57155275996	131.308123546584
559	559	694.696331161187	526.932010036638	317.543076957228	133.427253304448
560	560	672.057227292402	526.179350799429	354.485051166069	131.221617354986
561	561	700.933706693441	527.980878108032	355.638248761453	128.268928379197
562	562	675.493513663923	524.160855346247	360.365933183895	126.589324656101
563	563	668.855258448259	525.631850525964	310.790454556161	134.922103339789
564	564	681.987330555547	521.496909079539	347.06222821805	129.432989124865
565	565	694.227336010832	520.005331942064	332.628612975632	135.593774204782
566	566	662.333561319348	524.264127003852	344.71179378727	132.987442550113
567	567	665.515889281275	520.789486398609	312.370524588138	134.859086280226
568	568	712.470567185665	521.975343579349	354.704289113522	129.877814181499
569	569	668.428461215143	521.716521511098	333.330526874523	130.834761396694
570	570	680.135614922476	528.605357395039	352.138854188004	130.894027967073
571	571	675.80312259593	522.562331813657	330.534995132778	132.079726097421
572	572	657.012915757289	523.336803429659	329.727878192968	130.644886807035
573	573	676.024285772562	520.0652847321	343.104817556149	131.66148954126
574	574	627.61874444463	518.685736555206	337.066800057324	130.901176564818
575	575	664.81646914704	521.540614602184	320.554571550509	132.89762473924
576	576	665.947207077975	523.04287174998	370.058474581979	131.315903166158
577	577	641.534167289633	524.556593112913	317.535617417636	132.849455273967
578	578	663.764596710248	520.892309369816	358.477755765483	137.010003004545
579	579	652.566523729854	525.528942075901	343.173705502117	128.183758437073
580	580	700.667100770572	521.19635525898	351.515249458967	130.79158151315
581	581	649.530738518163	523.527203067746	354.362302244799	131.632200672226
582	582	648.458320353162	522.156597903792	337.34878851227	135.779798098187
583	583	677.051050677105	527.106242689106	356.673886468761	128.994467251998
584	584	645.893879705539	519.625866084131	328.442641961699	127.369213354641
585	585	649.722643630827	526.482381147453	336.746334919089	132.853338283958
586	586	668.356022771058	531.726563106176	345.611474672938	133.766659241847
587	587	661.399430339665	529.397098897151	326.982834940596	134.976483615708
588	588	693.0995298491	523.221902324072	375.178143483662	133.099780499968
589	589	672.339747380702	522.6203082347	350.096267871701	133.24504332572
590	590	658.699267360641	526.28771309093	345.874054572946	132.289515149499
591	591	666.810659576703	515.536944701922	307.044049623953	128.274671116605
592	592	663.847536905243	523.463670287472	331.089236815896	136.037357506671
593	593	673.733873887903	524.047509984664	368.489200364533	133.150435974916
594	594	663.072162829291	517.560489991698	359.338266051518	124.703156441123
595	595	659.696772794699	525.176923997576	360.053141347341	131.059485127814
596	596	672.43793094286	524.911534201078	311.058815669671	123.950459987126
597	597	701.523887894824	521.573833017478	343.999106903675	132.796634335633
598	598	635.367359088876	524.990483852068	330.631562789094	129.202378848984
599	599	663.293695091696	523.499009395031	358.652552928155	137.083305969276
600	600	696.891608023209	518.544005384251	312.246741864539	127.607519662329
601	601	674.959773530195	526.61275613931	350.428171932809	124.469871606263
602	602	701.546928293979	525.708351435867	324.763757709947	135.039181622694
603	603	673.976060065896	519.080263604906	328.169988182903	133.095627621743
604	604	688.320522045115	526.295698706086	344.392303468945	132.265745511624
605	605	671.270103514922	523.738076977151	346.940832953807	133.827100209153
606	606	676.645424826174	525.690064194328	335.525247580635	131.90182516995
607	607	665.842947295095	521.419035922909	353.237894616953	131.686524869096
608	608	672.448348708961	522.076191776101	341.003255250026	132.43279435885
609	609	659.62593935694	522.754998446189	363.961314072365	134.423452941928
610	610	670.992984282265	522.148766827636	324.389764831556	132.050453402668
611	611	678.596038766801	516.147267305004	332.165948853122	131.461010975167
612	612	673.774085673452	519.49984635899	344.862927398263	129.522968453838
613	613	660.376350241426	519.229739742483	353.819066386926	128.354390488896
614	614	669.074763355702	521.701634653334	332.046080635715	134.154547593314
615	615	662.071814841217	520.233028639734	376.144899547555	133.342464680102
616	616	680.015220970307	519.550302778391	316.101769138031	132.27713586336
617	617	660.662751051237	525.791506619158	354.140574677471	130.895129438203
618	618	649.704158969511	523.593618293575	356.372051047703	135.758031792191
619	619	677.906191474094	526.981346933315	302.448478422626	130.662670779534
620	620	670.604816958929	528.317262950883	320.260973672371	131.966685345502
621	621	685.055461216071	521.454220334366	341.60198790997	130.845399754046
622	622	684.557819654378	522.987479170768	334.454542911361	129.417171939134
623	623	654.198628129139	527.615909937006	323.563314343174	129.359732606209
624	624	681.880673706345	521.240155967131	349.332056645519	133.822526790451
625	625	696.002300397207	523.283348845333	335.614685534005	133.104011611607
626	626	664.180741244732	525.068543956068	352.192819915289	139.123020297815
627	627	689.677648983956	518.725099848736	319.571354499077	132.904121102496
628	628	662.540190209096	526.650728033157	350.683707053238	131.07528361175
629	629	690.05128660077	523.552542306383	335.894865533668	131.177084053122
630	630	681.166593190902	518.665588570865	374.706590875781	133.496917908597
631	631	658.392715427177	522.502269946653	342.985465929288	131.76916833953
632	632	681.47211834756	525.859958683584	334.87706937175	130.898650743671
633	633	673.295100332294	524.326588463771	316.821725329234	132.004940792236
634	634	648.886762272646	524.356540372209	338.044567637699	132.922634649435
635	635	709.162095337368	526.517000001275	349.002674185248	126.018982204657
636	636	664.043839771935	517.274663916156	352.837965557624	128.778918922605
637	637	670.368851158802	515.596368980052	337.722933701595	129.002642000604
638	638	668.497589390197	520.803839325916	360.960631363961	127.901228053279
639	639	657.853148172168	523.298626671625	347.585545461653	132.597409304684
640	640	690.365568000039	523.011497858203	339.718156242042	131.941978267574
641	641	681.811160286127	522.285588002689	357.311545821533	131.918549606716
642	642	689.497177807744	525.596573918147	350.327256515102	132.642527801359
643	643	638.079938119405	525.29456897468	307.777517989073	131.138441771798
644	644	653.233383240515	525.251785872114	335.995752006344	133.124176220995
645	645	656.362658345887	521.262686693503	380.165030279683	132.084408035935
646	646	671.079321674339	521.056303046333	335.561771884309	133.604949267216
647	647	681.705238996917	526.816571842723	360.071002068031	130.454424119085
648	648	672.929953045771	521.307664920079	333.375528623768	130.467460016806
649	649	676.304380577712	522.347093226255	332.783320793936	126.720894779416
650	650	635.955038328251	518.407860003408	366.620012546353	128.599588141037
651	651	686.658677212651	521.634007262193	325.09814380552	132.414470109757
652	652	646.22506272237	521.966042034322	351.371333212324	128.171352724718
653	653	684.53104616707	524.944843228492	332.745672793648	132.829677873064
654	654	682.280638678595	524.268663079286	338.753948166804	133.007421425525
655	655	675.50738079055	522.82944166628	363.939032127873	132.508176475541
656	656	650.658424340434	518.781109199504	326.845769796744	130.020171974406
657	657	639.857958204855	523.461493502579	321.551319563126	125.734819216055
658	658	671.087814446298	526.015215109423	310.006697843901	138.122224284247
659	659	670.650335920273	523.791400796706	354.128278594162	126.734909584414
660	660	672.508608747992	521.449004236944	326.188146679715	135.845912658015
661	661	677.444134248581	522.669579252799	339.59247378766	127.62003065045
662	662	672.94684370041	529.717860697616	340.846929749441	130.481936514452
663	663	642.841483875781	523.464558136941	362.429195757796	134.416404261381
664	664	681.426951898836	526.372550322214	356.37030436932	134.37287941976
665	665	667.152161422254	519.530933048886	360.814358221469	129.155939187921
666	666	659.795685629121	525.317212871208	343.464353778723	138.708767278532
667	667	657.098520599159	525.376033567914	330.662094662921	135.778492587637
668	668	690.235157705984	522.336212392003	370.629469668216	134.443088432499
669	669	669.158886810799	519.703794118597	329.764023385428	130.765956036022
670	670	680.09811462849	522.3485618187	310.096447444732	134.18114224748
671	671	677.938984877766	523.552819068014	352.282517988725	136.104745377982
672	672	685.852364075107	522.808170662379	345.852000127563	133.899626897435
673	673	687.14467918524	525.836196646528	354.360828740594	131.360760859227
674	674	687.730662319597	526.678258632443	362.968605915484	136.208227328411
675	675	663.126019574261	525.607190010813	346.814602056596	132.458576648904
676	676	689.097373395382	528.29829885696	354.744743385694	124.717417396165
677	677	658.395241367914	526.112047820444	354.126330332545	131.948257352489
678	678	649.374019686542	522.537734919043	346.144973916839	134.988394901902
679	679	649.696527938628	523.503656166442	348.80598498572	134.227685986412
680	680	672.387929207115	524.314816633812	365.725146344259	132.613473053644
681	681	681.780668192855	525.708278975221	366.121801879966	130.647387908963
682	682	676.841844615171	524.543601174105	343.160765744808	134.06452204719
683	683	686.16326624244	518.857594273094	370.684758529659	135.924267505299
684	684	665.396154503773	529.833939507651	344.095221103871	127.760287844222
685	685	681.455539532577	531.280445171482	348.042030867154	136.342283648373
686	686	689.676473792387	521.182969824866	384.805349319569	127.553733755337
687	687	680.320944983323	529.121085990079	346.535707922606	129.603661300029
688	688	660.129630760688	523.590608431161	348.172149398903	131.126848223661
689	689	670.625790038398	522.205995340654	342.512764066853	127.009335206316
690	690	669.303904526512	523.038773818207	344.460728212839	130.688800782544
691	691	691.365909127441	522.628005802753	321.573490736967	129.45960481909
692	692	648.827244548544	519.447591480103	342.720973407823	133.452264358289
693	693	679.364855491139	520.432507645523	349.960150173381	129.864771249709
694	694	694.292086392833	520.752239464481	323.901990887648	130.509769955257
695	695	683.280435149667	519.097009635467	353.249152670857	127.566896404566
696	696	672.29491449933	525.840284028843	332.549755315453	132.534919260306
697	697	681.041483504152	519.322548593615	339.998542521208	128.013075598744
698	698	675.007882593643	521.85577619414	345.466499681657	131.591054443648
699	699	692.6886055304	523.380112278405	346.031026713502	127.382456446006
700	700	704.15961253095	525.84524019502	326.06193006015	130.819470957124
701	701	676.64729520153	523.790952990497	332.781717008921	128.871738553018
702	702	666.350155822269	519.861892305992	338.029512458212	127.969448369557
703	703	673.03697390064	524.564889829347	355.486022532122	128.315459628961
704	704	645.274035692906	524.633867237033	327.857019871328	128.154338746412
705	705	670.193791934216	519.701311219653	326.887849791372	132.125204178583
706	706	649.698860294712	525.390303237577	331.41383035706	135.119211120115
707	707	683.970131032743	527.172332765909	347.203862197758	127.282784920802
708	708	679.367084941961	519.804558138376	358.361800259344	129.255531320291
709	709	691.183914107034	522.615815844214	329.806818802873	128.373808257692
710	710	664.335318658617	519.455221048577	338.69721457225	128.105232049393
711	711	661.7141115823	525.103655274701	346.122356855715	126.266872224609
712	712	679.736688826552	521.275546303296	352.247022541335	133.018490529382
713	713	672.660353371891	524.490153001904	364.542982254773	135.844686256098
714	714	669.820105057232	525.40714520325	339.581949889651	134.225102095605
715	715	645.336059347926	520.819318609087	321.852958719729	132.865908221209
716	716	665.919220805373	523.297289677728	360.895870576983	131.385643916148
717	717	675.46356296127	521.440016581038	368.286949533306	130.566457646658
718	718	695.165058853229	521.071778380444	334.041727928287	128.289694169281
719	719	679.986681190036	520.978218306198	337.365115856488	131.997560555649
720	720	670.303250757915	520.174006214592	330.56000218115	132.015223391976
721	721	664.461807447324	523.903188903128	357.6178013845	130.367417942658
722	722	635.926358811778	514.848236847497	342.612814452499	133.489403925012
723	723	678.696611212914	526.925463984223	327.584224185661	129.809693008938
724	724	689.82061787012	522.640624560274	324.576491170326	135.837636205256
725	725	657.189889140759	521.037596898862	326.842668702437	131.955285487839
726	726	685.035905383347	522.076739695831	329.727403072891	129.570384671749
727	727	664.371653533237	520.962073245159	349.449293531543	124.359861671192
728	728	661.803735157997	520.813627292922	348.599996183188	129.989347178017
729	729	681.599982741825	522.137488248691	334.537138258269	129.87224585222
730	730	660.573624396307	524.353870962969	335.293077596593	128.690160708116
731	731	675.853510615224	529.356464032207	321.93778608891	130.183714803641
732	732	692.62296505806	522.547997746773	368.316824627979	129.627018686065
733	733	690.63044963774	516.844466977662	344.373804375947	129.053765223181
734	734	684.404697726845	524.664597131942	343.825148425743	131.743278925305
735	735	683.868700215665	527.328031376313	360.778374382843	135.338900187286
736	736	660.146077536247	522.003704946216	360.357405423958	133.928721742199
737	737	658.830075435271	522.242639243826	347.307198436965	133.713626243568
738	738	640.583383758163	525.019904255758	336.930733247428	136.193281702435
739	739	673.189968660788	526.565697376428	328.900607905977	125.68990516961
740	740	669.062615628903	524.487077635191	371.029437380787	130.629750567227
741	741	648.972140244916	519.673608929646	376.379651629785	127.297338312559
742	742	672.72555293084	519.82900896582	321.24599830426	135.999900775897
743	743	654.260793205654	527.029816160941	324.395223650427	128.819533864253
744	744	684.690427323659	523.247218083268	322.913526754646	131.619549718543
745	745	691.159579254323	519.123685446961	350.306785052145	134.641077858744
746	746	637.554851626493	514.57644011586	336.741275527181	125.196050168563
747	747	654.643292293853	524.714347906601	346.640599740541	130.149617390868
748	748	694.784574269645	522.62714773563	335.56074200673	132.949507048066
749	749	653.876045518712	522.928033594671	360.425730301811	136.203385708625
750	750	669.133652488974	524.561234302688	330.032000205289	135.226869879764
751	751	674.427132436535	524.422438114438	343.950840711117	129.908906418576
752	752	670.330202143901	517.123979899711	346.55358385466	129.176721644819
753	753	665.770695356085	526.192351526087	330.006747842462	129.93479860449
754	754	680.36290213446	526.633329421289	368.576778413147	131.219475647247
755	755	681.007075958987	520.377076564572	351.952840535489	130.112468724235
756	756	687.197316668269	522.768035329147	353.930379713189	132.438453684613
757	757	655.321486090312	522.302942368284	355.222516392323	136.114768519073
758	758	692.161906285503	526.5989630663	298.077842554813	129.71654609353
759	759	669.192319520757	528.979897544471	353.839512080916	129.168311818097
760	760	659.428150430531	520.883861473637	328.433434055322	128.296760180893
761	761	668.223596973029	523.063202010076	333.08528864225	131.304158888295
762	762	672.424592946286	519.961784225301	326.749737003883	132.863108278888
763	763	671.553821761557	521.855303511525	327.344860918723	126.848602239395
764	764	676.020181701401	524.808867273913	352.053920483526	130.442293554693
765	765	684.092254955617	522.840285798014	340.009891271423	126.882797199816
766	766	697.213072486586	525.098873816185	343.749545213134	131.494578134872
767	767	654.88791528688	528.80979341453	308.996046438807	133.214077413706
768	768	709.007425433309	520.394961981799	319.500335247616	127.346961867815
769	769	666.401457680511	519.358374763281	347.228803269694	128.33929885484
770	770	708.800595354115	520.564505055576	356.702482337688	130.291782033164
771	771	651.261449242342	525.085188427034	350.747706501709	131.98330656289
772	772	660.147307863139	520.753309161563	361.741392077702	131.842818046633
773	773	708.676222524955	524.005857789925	343.918902917333	127.916611390726
774	774	684.995425284117	527.472500223828	348.628536568536	130.571536127438
775	775	686.55882273658	526.072483867603	319.752495811084	128.70562230567
776	776	669.224265753758	526.78333268028	309.331514851586	129.515611428818
777	777	681.939021674711	521.960258599182	371.457664622213	132.150688300646
778	778	670.975660973325	526.245532308508	328.041021386183	130.948582285018
779	779	667.2920903737	524.924211958876	341.425339548574	124.672226155919
780	780	657.004629082998	526.726869854471	324.208140248649	125.481339732643
781	781	658.402240967595	519.505187056068	332.266086588338	129.637810555033
782	782	681.7780866946	523.561609719883	359.782455737231	125.54370675259
783	783	684.612636968072	526.736828553754	332.571700536406	129.161874949903
784	784	677.177951750857	521.23052098557	351.469458101606	128.32002656888
785	785	669.089963200272	518.769126512467	358.822432882552	132.089000483704
786	786	665.645495727287	527.570542581305	355.760715734007	130.700228463866
787	787	671.002985268139	520.17060983812	345.665639007097	130.004169764406
788	788	690.473613262258	524.638341996796	351.979819616975	134.362697715951
789	789	678.576303295976	525.064714261636	360.968472154888	127.741028797281
790	790	704.543080002561	524.138914472377	365.303759505188	133.002430846295
791	791	646.05684797327	521.234351895685	348.21729180082	132.438757542688
792	792	703.170168550949	521.47889761226	369.508229310962	130.00983780819
793	793	646.842974457205	525.438912371941	319.349386901032	133.72651005262
794	794	701.099954000183	525.506368879898	346.295798501806	127.169573898266
795	795	649.520064044338	523.790032999943	354.128639039282	130.652147434543
796	796	669.423552195236	526.96816109523	303.846157279889	133.504774048901
797	797	680.050465593611	529.200251934762	345.228659501899	134.164632264987
798	798	661.522150973198	522.739559568451	306.817753327756	131.383907395516
799	799	649.821157060302	521.521168998022	327.975024065675	132.716616479031
800	800	716.861344622236	525.763240539291	357.412108050517	126.117940467597
801	801	672.023122381832	524.81262503003	370.125287848387	137.114576802782
802	802	641.075778285495	520.841462229282	317.304006023604	130.97899427614
803	803	653.591313268178	522.424314192214	323.959856400117	132.067826204187
804	804	670.891900244388	528.487469384297	348.232114671297	132.437170315041
805	805	676.051693413397	524.763221781807	346.391470497479	130.875651253557
806	806	644.027307619458	524.061043613097	326.05515002855	126.136563164736
807	807	651.234852358417	520.650306234945	326.284782485913	128.771149127078
808	808	678.312919552745	522.381510149217	371.137589628565	130.085898082486
809	809	680.159411956952	523.545075700946	317.793621063949	135.27529776583
810	810	652.188041464958	522.023209698269	359.187257446492	131.227923186573
811	811	660.375991875547	523.271071082176	370.965716134332	134.627951889162
812	812	677.818556504856	518.728843767521	370.551510547766	129.123897847967
813	813	659.655393671937	521.634376830792	350.920333877308	133.516922194031
814	814	674.168520847929	522.797052230053	339.658097810995	134.994689695499
815	815	679.706458090141	522.660474747782	331.203433336122	125.523688751723
816	816	689.621481603018	524.144522160534	318.845911843666	128.995429261807
817	817	681.101555079928	522.355459945391	350.080129352711	124.67660254085
818	818	657.21744953361	525.319448654657	338.951844090417	124.64936736546
819	819	697.221441154401	520.285440992295	366.778875204941	133.358473564308
820	820	678.67548991047	521.584423525329	320.449759321143	135.00647187646
821	821	626.605710312013	524.828961451436	359.539397701365	131.335814902924
822	822	649.108946329578	522.417310523225	343.459181795595	133.538236691461
823	823	661.442898053233	525.770187973501	343.22534956627	133.714286027132
824	824	643.845283237877	521.433278775902	367.204081318925	122.6617054229
825	825	681.584406108754	518.530214520743	353.59125389825	129.661745432191
826	826	689.606829623122	520.010267605674	348.176204445502	126.263419442204
827	827	663.703326851634	522.403013547569	344.123659011372	132.651452637329
828	828	659.369332001033	519.434877153317	344.722569906078	131.051339868807
829	829	671.773014003233	525.175714070096	337.193114113518	132.473619464151
830	830	672.302531401889	527.408972582265	364.947052811825	132.677756345449
831	831	687.869977304248	526.386841233138	347.653996295935	132.581694844265
832	832	691.183092626515	525.478886529136	362.066728899291	133.74747860705
833	833	678.369391794118	525.426349288733	320.547720308226	132.406527954445
834	834	657.328243560555	530.921343791858	362.548383308821	133.434725716603
835	835	647.512845134457	520.497669039478	337.744942785357	130.157243548591
836	836	695.197086841828	516.302421829075	341.494797360723	130.970083257657
837	837	689.544700787688	523.863545530628	378.170066983328	125.774559529968
838	838	680.376738010205	525.584709365648	367.358043217808	129.609734601793
839	839	670.101976339063	521.567586861771	343.211357064166	131.363250627239
840	840	675.25392284459	525.990184958099	366.606085878103	134.766239018458
841	841	653.012140451029	525.07828421363	306.402527743483	131.071636461516
842	842	695.02320215577	521.596625841719	350.09266443659	129.952775963693
843	843	684.144638045419	517.289331222361	366.290196576936	131.061202312152
844	844	702.034738000473	518.797844635729	339.350276050536	134.866759212293
845	845	676.491421227404	527.310518610639	352.763346480127	133.079440202412
846	846	667.795646647722	522.640490695107	286.517264920729	122.864647601519
847	847	665.594091630448	516.439954079722	365.25122773506	138.012802430618
848	848	680.011476558978	518.838085038578	351.685621493658	128.144925063491
849	849	679.18302016353	526.35065218968	338.229897678839	134.445068828393
850	850	653.205893478269	521.382998932506	375.928511364138	130.844821196164
851	851	635.674590003817	520.523459342657	331.815349281647	130.06642724683
852	852	662.676250424298	521.675397923423	339.610591607288	126.12349384897
853	853	689.818393301944	521.209435065741	368.834945047505	129.840367247903
854	854	716.146191158161	523.764303454099	343.331294952647	132.36215532844
855	855	654.708112662938	522.768287644457	337.577933439822	133.61169732144
856	856	632.786559109738	523.027584052721	331.826099303856	137.146498033925
857	857	644.485534439922	515.020959226443	346.13586609085	125.740343020888
858	858	679.176971274385	528.018089680043	330.452760253341	133.702169910667
859	859	649.941538920012	516.515562636597	328.053980747093	131.670101339449
860	860	658.268016511427	523.020542123904	342.697945642087	132.382872668765
861	861	647.050995352577	524.405765255241	367.391270072101	131.642873869203
862	862	677.881626972579	521.171501016982	352.28615582787	127.129366818018
863	863	676.771743538903	524.207336169801	369.611932910736	129.439628830698
864	864	643.235344139157	523.394877604603	320.476812327089	133.636921922733
865	865	655.621895413461	522.424459846715	339.313402191415	132.383229321827
866	866	678.498463704971	523.455993653768	352.032566904092	122.940765300304
867	867	705.893007465874	517.544193672345	324.103199786364	132.982507161597
868	868	671.927335845097	525.252992574564	341.785872646138	131.871112177912
869	869	664.610790450582	521.232779884979	342.294457138816	131.457820118495
870	870	665.518175454135	528.016126574186	326.337763995262	126.523215668528
871	871	690.028405037853	527.577411243293	331.967653529232	134.104166431455
872	872	673.526641722375	525.462643641655	334.261605621997	130.184516950588
873	873	689.627748092172	521.88983411308	371.861622501776	131.58633033684
874	874	680.810452568813	527.544323280794	376.087449968242	130.216707442043
875	875	668.953469886745	525.213088659096	347.162286027552	132.650283473822
876	876	663.825157863605	524.47854665325	331.570760728873	125.409591339041
877	877	660.108480282101	517.850184898801	301.524788421485	133.856779414614
878	878	724.046248458412	525.515479180036	359.994464903361	128.344756539238
879	879	672.945030216851	526.050343693735	322.18441265125	130.798916625794
880	880	667.674955898475	524.444636094092	375.403642480608	132.113355623767
881	881	676.45714935354	522.824796574711	341.857390820645	127.984418864517
882	882	640.457203324695	515.468733068177	349.200486957749	134.652191264142
883	883	667.778084301216	527.235693432008	349.370383173502	127.694416873507
884	884	639.814741216256	524.993747626041	354.521993249973	132.15862050779
885	885	674.46106850372	524.403377330596	358.684259955182	123.586383281168
886	886	651.46132019046	522.893067886591	349.136742425977	126.500598907776
887	887	691.306641192796	527.509043999034	328.533591404073	127.69960072006
888	888	723.026925182589	525.348054395395	360.164911848847	127.568798026931
889	889	670.168917489255	519.953215274261	342.024669705458	134.528906516576
890	890	712.053873910294	525.723095691335	354.195809087538	128.386004948313
891	891	622.055705350102	525.785914959235	343.604238410122	126.796425513089
892	892	668.031054736815	523.219221097292	356.301980855384	129.100717525844
893	893	668.088379841805	520.776730874864	342.420241334053	131.703253773686
894	894	684.11059453995	521.113066054819	381.310323145383	132.26061528395
895	895	671.011147788249	519.496188678533	325.427103637647	127.633474613388
896	896	673.833723173203	521.221282577911	329.534187204344	129.116690429119
897	897	663.28765019476	523.898234729535	349.859310470735	129.632123976664
898	898	667.699524984599	523.949257022869	318.229225311344	131.271165005009
899	899	693.403032987683	520.550557039118	353.288974656802	133.464925142865
900	900	673.284291024572	528.646858950501	356.697798937157	131.562914912933
901	901	689.89916928731	518.197316367554	330.221768308075	135.076559633039
902	902	637.162310327082	522.196113231639	346.88760767972	127.931877289113
903	903	695.841740361001	520.597714378248	342.461415223302	129.695150313541
904	904	657.405451346124	528.217728613191	375.542433610173	130.504705717842
905	905	670.449944961564	518.677514891232	361.952875430323	130.720831855339
906	906	694.66883583187	519.818239961509	361.799236664482	130.987492676988
907	907	651.866163091469	523.033077974292	330.680112423308	122.822388717933
908	908	713.332195738747	518.851452361874	350.259044379597	130.649630728234
909	909	642.509103613311	521.97137226509	344.538278976106	134.582573781466
910	910	662.998511895102	518.281022683157	341.413993177663	131.575258455633
911	911	665.443852205519	524.075158865029	334.492048939511	132.208362240501
912	912	688.936280787706	525.546992656925	339.507632128537	139.276715410641
913	913	642.794706481276	524.507849458003	373.994191653981	129.554041281134
914	914	680.010278446725	521.682072499399	383.827683068399	133.622206113596
915	915	677.156177221629	526.760031099929	346.069098545624	128.112623651528
916	916	680.877406635346	524.180409115297	351.518581940122	131.022545803658
917	917	671.362888172008	524.881993660912	323.792081141061	137.522725335432
918	918	665.588649301731	521.9468150979	374.224385906375	129.294681611562
919	919	679.686169911994	524.067219919109	328.341762019391	132.529395839287
920	920	686.013048750223	524.071110444296	351.795745636902	132.474640899998
921	921	669.083628816638	522.080739312083	339.729697196516	127.760951266837
922	922	700.634278307158	523.86300583264	340.853887352413	136.25834551041
923	923	684.903856684991	524.592472777535	329.054831960828	129.929289643511
924	924	672.879119982162	521.043011718278	341.333279026745	130.089673396804
925	925	671.008063886331	522.605015873127	327.976107843402	132.981984397452
926	926	661.492678170811	528.250981601368	335.975999753538	131.477556301332
927	927	663.196613005024	520.888260394286	345.815523912885	129.114236239667
928	928	644.415789699946	525.520127812832	357.813516113165	124.67293232734
929	929	649.460966815902	526.497838890534	341.761624465489	130.855726683465
930	930	678.894687738912	523.9353726769	338.193096452815	128.108247695559
931	931	691.227761887654	521.15334823358	345.729288285611	130.493699145071
932	932	634.813793712871	523.718846075054	349.736666924261	129.593151254684
933	933	676.809442250458	524.584766112765	320.025812432027	128.444986921682
934	934	674.098708932948	521.644907675385	362.656964940065	129.295521167657
935	935	648.685144312355	517.569772445674	338.782185851931	129.275485334348
936	936	672.109416684944	520.206860028088	347.924969073041	131.613486480676
937	937	669.183937825988	527.362260020835	343.235750299266	132.689951756494
938	938	690.554044499189	522.229099185747	340.120716662711	132.043909358358
939	939	667.486437459687	520.796148778979	342.360506150801	130.907466622203
940	940	674.822252790195	527.405794961847	336.442342872572	127.427849802722
941	941	668.581765543147	522.822210472945	333.134682047178	132.069890343998
942	942	651.356161534786	526.913005527824	358.046181423608	129.258532984432
943	943	657.669414543107	519.829655744812	337.499428424172	132.797914246357
944	944	680.414037938776	522.611325706473	339.936508553763	128.602029415629
945	945	665.623503411501	523.317688998707	367.746803843346	135.307655444525
946	946	656.272798421367	515.976678492474	334.650022295862	132.556561976106
947	947	657.842893837386	519.353772575775	334.054496861046	134.825002303988
948	948	659.762197177518	520.224848157517	348.820056024623	128.01692303338
949	949	669.705593739932	522.74794972474	343.516285120873	128.496833050123
950	950	677.6507183753	526.556942604608	315.38192090794	135.280068567141
951	951	653.723511701131	520.428692338619	331.177713697975	132.382129944341
952	952	633.761118351953	522.597950974246	356.800943794276	129.61121745233
953	953	671.25486766014	517.418797526516	354.610264694193	136.345611244732
954	954	672.366503177838	523.509430659884	360.811656314621	130.976378017866
955	955	672.778196937906	516.471056477745	365.552785897939	132.287618694799
956	956	702.173195875931	517.523955641422	309.771949759933	129.491316776283
957	957	664.326774530609	525.709714641374	327.954131858314	131.269904610899
958	958	665.242383466883	522.056719800636	356.38929776539	130.20440060665
959	959	671.281218313228	524.496657072293	333.039920663499	134.500672419355
960	960	678.569115611556	524.827484595398	314.439964710155	133.780313193076
961	961	689.327111387511	524.681002830143	331.256438945395	134.058111152836
962	962	698.172420872466	522.547899668915	327.528173258812	130.170307296536
963	963	640.70428074331	526.571463851505	357.825246452391	130.276226073098
964	964	673.303712416866	527.016991262053	353.960166171681	132.672329918591
965	965	659.402341862439	524.803800848595	355.10591873047	130.971828754329
966	966	666.462886141329	521.747383916902	323.154781307301	131.195468206683
967	967	625.196115733306	522.927352701951	354.707401046969	128.562106098103
968	968	702.108894629473	518.747768245549	328.293190644769	130.364735897197
969	969	658.887445540561	525.674051658907	342.792792909247	128.929300590473
970	970	688.65367985853	524.075036830174	338.569174128389	123.496354256794
971	971	662.795292470004	526.471008202996	325.138853973141	129.940511156697
972	972	694.443499952926	528.506118532078	338.377893604869	128.165267015843
973	973	646.351101772822	522.071737800551	322.459725043494	130.328513458698
974	974	677.047012580576	526.639926684599	359.858723997354	129.563755564858
975	975	677.690917834595	518.687873806644	308.191273969741	132.388821163322
976	976	633.846579952066	519.79859813375	357.568028594478	134.075651146628
977	977	681.272360877795	520.778102637329	339.747862150169	126.778999458023
978	978	674.928870601705	523.857836026154	363.137390588797	134.915544709926
979	979	670.647924904483	521.558348239287	293.215129728167	132.985290651197
980	980	660.782582117495	521.55181642601	344.306713866034	127.727630281548
981	981	679.210037281637	526.94463570622	344.454446971435	134.577332225014
982	982	691.339923238855	522.823842826055	357.49464940623	132.375195165699
983	983	705.158078686258	524.715231812458	329.491843925114	134.879291879933
984	984	663.939534248009	517.676416640499	310.376300236977	136.212289614637
985	985	659.071596634052	517.819276768761	364.970556411331	134.492823771425
986	986	689.186256852419	525.975779572452	375.970430869812	130.633450041729
987	987	674.30681963737	520.169264590001	327.893077142997	128.77735515856
988	988	657.108486476471	517.713326391329	330.018044809816	130.996507713407
989	989	686.91229874914	526.303841150307	370.613984337877	132.362858131235
990	990	670.285973264298	521.774022347533	348.405285707981	131.405760852488
991	991	656.002884358638	523.301846076541	345.685180792056	133.474734284359
992	992	642.304025228517	523.069953975018	358.251205517638	132.287363743066
993	993	659.096263986178	520.181593093923	337.460142306572	131.917296207351
994	994	679.050314779478	525.789332892915	359.350294874534	129.472310606847
995	995	647.076968649347	526.721171519959	323.476209669785	126.548159395587
996	996	684.843307950585	522.842974335956	344.334409889026	131.622403914094
997	997	669.738737341139	526.110748781461	327.893772016306	133.161155776612
998	998	672.285913951529	520.804133189992	368.529531638206	132.396264644563
999	999	687.550432246181	522.248252566044	367.652511197318	131.63788331369
1000	1000	687.968826514169	524.452291975664	330.280517307879	132.232063261848
1001	1001	671.901277907009	521.69506394438	374.309107781562	135.256963723775
1002	1002	693.562720879123	521.108396626103	329.710684845019	129.931497165368
1003	1003	651.168074561856	516.235742563971	351.933257809462	133.756165361862
1004	1004	655.433375164906	524.162048738792	343.573311448499	126.919295457157
1005	1005	682.592659448023	527.493266568713	332.406291782584	133.795786284314
1006	1006	686.375570344167	528.146089250064	348.427624657375	130.907765752401
1007	1007	666.465944839461	523.538386833501	325.620822577881	134.54743567118
1008	1008	675.883508866544	519.529810965438	355.247711744159	129.086465874018
1009	1009	682.648730714997	516.199082282136	349.92525771025	131.41364177635
1010	1010	685.785664500435	525.780059475649	327.335171209119	131.010950695811
1011	1011	636.434828366007	528.461016265245	367.833586759139	133.362189933032
1012	1012	674.823674598812	523.98471730398	344.687290829861	138.111373586032
1013	1013	649.794753708195	522.140762245197	340.393114289224	130.054007927575
1014	1014	673.478870510357	528.841988030636	336.717501714048	134.286442008692
1015	1015	654.081956154266	525.275734080593	314.78869100648	129.815282990239
1016	1016	648.99531035626	520.424571270021	340.968812832763	133.628821726344
1017	1017	656.773474270862	524.792803801784	350.856912211734	132.251788951712
1018	1018	681.422838287011	517.24003851093	354.345938140178	136.188980746748
1019	1019	661.480173136863	523.566733284147	326.537913015808	128.493021725607
1020	1020	668.752892793214	520.776522669392	350.247274549669	131.405180161223
1021	1021	708.683688205475	523.223244025403	350.060334690781	133.514123490702
1022	1022	658.190193516424	523.126710613286	336.234324989603	133.148625699168
1023	1023	683.00904497353	523.755982490949	336.338265629628	132.426981350162
1024	1024	641.412342303562	523.247100084979	343.005557912382	133.717962541233
1025	1025	691.40583332327	521.805687135467	349.415433940896	131.015772333881
1026	1026	689.436985170222	521.28384691551	329.203660245274	134.080023569459
1027	1027	647.51584202424	527.68923404603	333.737063696738	124.872271755679
1028	1028	697.741966075588	526.860663561483	349.489589487446	129.999242819926
1029	1029	699.459587257927	523.051804413545	321.574336034369	127.529969228137
1030	1030	647.318846240648	518.1728891239	355.72379817168	129.570976604635
1031	1031	689.166726010259	519.143685861165	314.609467525988	133.064015961847
1032	1032	702.801238867122	524.358457305989	328.421657054796	135.021179897268
1033	1033	666.166301592344	521.224636286044	340.175340720802	133.268037845907
1034	1034	686.645304504835	525.820268447629	349.363157482639	132.450110528481
1035	1035	693.763458676204	527.083329696003	336.809908977536	131.990458701589
1036	1036	677.562301634545	520.964087675105	352.061994015385	131.431302611504
1037	1037	641.288835326846	523.10389227679	345.303923082247	127.1002412582
1038	1038	677.396943393319	523.059815913259	312.44020253212	127.732144858518
1039	1039	674.4171355668	520.918169200274	378.203045670332	130.807948925423
1040	1040	686.201066909084	520.356796083057	354.504611237013	127.660323321988
1041	1041	637.708222314417	524.98840051825	354.786986041958	133.911330489077
1042	1042	674.141987011761	516.05611062933	357.620201986084	134.647356726924
1043	1043	679.222182579735	522.275538138466	367.847711520565	127.273416323391
1044	1044	676.256200397882	518.032528213287	328.738606285775	133.515974283899
1045	1045	662.374478908363	527.485884340741	378.02297509175	128.158206689867
1046	1046	643.133617784823	526.75256075969	339.561965153528	132.723990328908
1047	1047	693.034857459442	525.236361485772	363.99804491554	128.176592503561
1048	1048	681.529748418594	520.587099207919	318.025506036052	131.844773875517
1049	1049	685.129223482609	527.598872673291	362.021288848914	134.088528127994
1050	1050	691.100631672241	519.917316778698	307.486881992673	131.041113452829
1051	1051	670.083845630677	522.687843894054	317.666534645685	134.520751213845
1052	1052	673.986370475692	519.895988012904	320.274027273546	129.979246196922
1053	1053	661.348691136681	525.76511810516	333.037158770427	134.277834981707
1054	1054	694.04759415658	528.934289268524	341.151889773643	132.290999936182
1055	1055	673.62555805296	525.002654707934	339.097178912969	136.133399050073
1056	1056	671.338569447045	518.903718646637	354.733683918957	135.726542483729
1057	1057	678.498819255842	521.4297519593	330.645699466019	128.269820923345
1058	1058	676.016978404332	518.107879523823	337.150234773766	133.790675652804
1059	1059	673.320347794044	523.30299681362	336.410738659957	131.768658818645
1060	1060	660.636121905861	525.576299780724	342.271508271471	129.467159951418
1061	1061	667.171967900409	518.279072800211	335.583544907636	130.536919179745
1062	1062	690.276374414678	520.546064425929	356.393941068055	130.96605761162
1063	1063	678.009913054693	521.268033776974	354.055820425864	128.409163418831
1064	1064	686.722417901184	523.030543105372	330.443381468883	132.494206168641
1065	1065	695.575600122952	521.892827592225	335.257924690724	133.74074604937
1066	1066	662.52465129142	523.275258117298	369.869437576324	132.261359092589
1067	1067	656.499857124604	518.724472468768	364.005766620113	129.489953522504
1068	1068	670.881397349125	526.502271972983	377.051895952934	124.358915309819
1069	1069	639.725436092996	525.490507512041	350.816658642678	130.760602242406
1070	1070	675.119015116132	523.721004554077	351.608780784289	128.612359420532
1071	1071	667.310820321146	522.083583736074	335.964134804742	130.882231761698
1072	1072	694.384535648971	523.525014536233	344.990207593211	129.04023028793
1073	1073	676.712702015598	523.281503716642	338.931173475373	131.660675588734
1074	1074	680.101344813733	521.49375331242	353.413707171028	132.355861807497
1075	1075	687.494666971964	528.070906522205	334.279473322806	133.349701436219
1076	1076	687.970569377506	524.462148755445	362.581456328772	127.607339977589
1077	1077	657.475291249107	511.898328257947	357.405805997729	131.817344292249
1078	1078	632.302820160177	524.989138471502	341.718626082259	132.530010911646
1079	1079	664.232772679152	524.33466405145	354.200053169992	133.70217280001
1080	1080	634.501874966269	520.684094199395	329.622270062414	132.57670948416
1081	1081	674.436260530991	526.039620124294	355.591931034434	131.468984707088
1082	1082	684.717292314951	519.92539641524	353.01379891157	126.899022696832
1083	1083	670.182786801312	525.762502658505	334.68472845255	133.434841801738
1084	1084	664.940702044838	523.709573960012	368.591011831551	132.402327573085
1085	1085	646.681944806875	520.779106875114	323.022206933911	130.708494607552
1086	1086	649.78496151104	524.084016274501	350.214750556465	130.695317993416
1087	1087	665.748478904628	524.659907517213	358.352335980242	132.39863738171
1088	1088	699.580961995299	520.496656487402	344.453860111393	134.57053664829
1089	1089	693.546468986776	527.790506831073	310.798354489869	131.085239674035
1090	1090	679.228645039808	523.663470767841	353.253656914164	135.332165113261
1091	1091	657.044885106119	526.998169053787	348.848852257119	133.031412171179
1092	1092	660.354398456199	521.96630886358	386.129760952789	133.918361755319
1093	1093	676.895816689188	518.263226527234	346.470857285775	131.829398615281
1094	1094	693.045460816766	525.420900785853	328.884616464622	130.887666766282
1095	1095	666.969383683734	521.711314677769	322.158639040236	135.773679626147
1096	1096	668.9439525781	523.761887810231	325.361312476595	133.588363542729
1097	1097	692.496342921839	521.404942807517	329.332169104274	130.618686531902
1098	1098	664.38729376619	524.399662273189	370.605627458431	127.819059616187
1099	1099	696.898159684452	521.233404060591	341.824294333105	125.790006588103
1100	1100	674.609967407555	521.382554400533	342.52530673601	125.924973758458
1101	1101	656.593957429878	517.206588642056	346.676579086906	128.617822216962
1102	1102	640.12891467037	520.995757202939	365.350096603028	129.132505661108
1103	1103	661.280956021219	527.726401727154	373.187731608803	132.269698903173
1104	1104	651.010046547019	525.029145895514	367.481035947261	133.884539833433
1105	1105	690.109787041517	528.477072282637	335.943543004822	129.454490287534
1106	1106	701.323074618836	519.742286786909	368.270682610349	134.389997081944
1107	1107	647.883069875156	524.022937416919	347.233576100573	134.618578250329
1108	1108	716.297156244323	519.962367577572	336.864159328907	133.142543229735
1109	1109	698.607747201091	517.521187230735	360.399623679279	134.001644114357
1110	1110	675.1281442648	520.171183505671	343.667050542191	135.878379878044
1111	1111	687.732538554035	525.287038910165	345.938566274175	131.621933054963
1112	1112	668.840566438425	527.274956909964	322.195562368911	133.30737629001
1113	1113	684.273794276298	521.157337437007	318.756704695908	135.463547788601
1114	1114	676.810915545903	525.62768633315	355.086986027737	131.462551306788
1115	1115	646.171188284767	521.85171949094	321.692614969231	135.796310670868
1116	1116	647.737711434704	522.667114471985	339.416150065245	133.816291914492
1117	1117	680.040316609633	528.267499092576	357.087061912367	133.888613395169
1118	1118	672.77677827686	523.658872816071	350.42426722037	128.941186952505
1119	1119	676.416017637679	522.969378204334	370.927496891675	131.84096398668
1120	1120	663.296147058218	518.091651095245	343.04340647374	128.324407163044
1121	1121	673.305835594243	521.293968231131	336.158645273807	130.158164394195
1122	1122	667.130362329562	523.713181894165	319.63187553452	131.28071785958
1123	1123	695.450500758022	521.041270975731	369.213942591674	131.924999369199
1124	1124	639.299104437729	526.172474059789	345.216194178187	134.62673703212
1125	1125	654.767475118014	523.598509664231	345.185687784069	132.322747408448
1126	1126	686.348207730312	521.371285077304	352.365073142778	131.52475574996
1127	1127	651.528521976807	521.74451566944	338.430317947367	134.257180628369
1128	1128	673.539160011237	520.070761346934	370.268651953657	128.960323750749
1129	1129	666.667559102769	523.512606654152	345.853584702487	123.720976201644
1130	1130	659.79020418489	525.803704724831	353.75965163966	128.829317314757
1131	1131	665.212228965116	523.515466682694	352.073451121341	130.397812821834
1132	1132	685.509167650134	526.823694386451	364.436324441969	134.157046515248
1133	1133	684.8714987733	519.941147878367	346.031158457776	130.240038732858
1134	1134	643.308205742596	522.001415623411	309.172697110745	133.959138214712
1135	1135	671.746838246643	522.525898905399	341.410164300368	134.452041171446
1136	1136	668.422511180304	522.823757335315	359.958587146539	129.541121431038
1137	1137	691.120268809469	522.362881155757	341.102045920888	130.077956947997
1138	1138	673.244031848841	519.906619519555	328.222056679469	133.010887671771
1139	1139	665.136367858302	524.307717582448	352.830920474581	130.566858975975
1140	1140	678.875162092696	523.451239751888	345.497057960566	132.913755124006
1141	1141	662.06377718151	525.918456224524	357.42562828653	127.914918796687
1142	1142	666.373347182761	520.834935993642	323.186189864823	128.848926851286
1143	1143	701.123576139748	517.881667017832	310.272818724536	124.950108791047
1144	1144	666.876710090542	529.733978096158	365.9211803461	130.30083575423
1145	1145	680.771670240776	527.577740466856	368.423712534466	127.804459885386
1146	1146	704.71526472961	523.39553913829	338.639935490714	132.91297698246
1147	1147	642.311183250736	527.128718346119	340.242933188226	130.342286393118
1148	1148	673.454971151358	519.72146292609	372.764622320125	131.020021859053
1149	1149	697.060461393808	523.071604203877	335.038230240427	129.480425681322
1150	1150	689.563950905926	521.383423079244	348.265560288821	128.979719433199
1151	1151	685.436954339433	529.997028295619	357.87148662412	128.763578141918
1152	1152	669.459175703866	518.514462568748	336.714385383552	129.880350084832
1153	1153	691.002888737773	527.202703789567	369.79497311981	132.566124558679
1154	1154	674.183842011349	523.082665217559	343.353360780075	127.818751891473
1155	1155	695.173510792356	519.896137008219	352.384832722371	128.938981684225
1156	1156	697.254655973225	523.210771918008	350.401593175547	127.783902889088
1157	1157	668.173507416054	521.82426819075	373.490151004039	127.693335323396
1158	1158	670.953229543533	519.573388312108	327.958424731551	126.166473919879
1159	1159	649.875247203329	526.169043752785	315.349296069153	131.380253007018
1160	1160	661.564384315716	519.478502909986	346.464307067322	133.388145874244
1161	1161	687.244943678583	517.769575054748	335.247029421599	131.992295296076
1162	1162	620.72824584573	516.834107004863	356.226357509772	129.163141232225
1163	1163	669.25795360056	525.259682412906	343.00674860877	137.164340963876
1164	1164	681.623070445803	529.76303376868	332.60448875777	129.768688381863
1165	1165	639.561709256513	518.19979557668	367.264801632117	130.704402850112
1166	1166	653.88546425807	524.498342609579	349.605519733053	130.236968950645
1167	1167	654.929629052835	518.912962536269	321.601288502764	128.473121324228
1168	1168	703.021511193785	518.639177485133	364.232825561406	130.339330812636
1169	1169	679.250290904018	519.042791376132	351.591175737276	124.954935343024
1170	1170	672.061037582794	527.769049946054	359.519581774091	128.281511862358
1171	1171	667.208584870689	524.911799697737	328.668055240819	127.876700242798
1172	1172	669.402505119961	523.61225814332	345.526731373238	126.440393044641
1173	1173	650.885095935393	522.924123827127	351.110078703824	128.524573048596
1174	1174	678.437129697042	523.254416726002	365.37368565198	131.467954466031
1175	1175	673.70453647844	519.919235357059	323.55174604822	123.256339593208
1176	1176	693.822678671397	519.868023386463	327.77486004145	130.759385431545
1177	1177	673.460613916985	528.903070164788	359.220347905585	130.084199703304
1178	1178	678.472080170178	521.655187309678	324.541247971256	132.199004811044
1179	1179	677.199081489191	526.520223072898	346.046235138157	129.863642856169
1180	1180	689.799225106846	522.27415877175	322.398401710964	123.749782656209
1181	1181	682.580708550635	524.968575765668	333.849310651933	129.99272654794
1182	1182	688.555361083909	522.338361051207	337.25052505424	135.435005512704
1183	1183	641.75093801866	523.20002495022	365.349248881218	129.09078331329
1184	1184	679.138702142854	520.612782939331	338.761017104716	130.866451664868
1185	1185	685.732284774098	521.253361269048	330.283023098161	133.808904367169
1186	1186	666.467253819186	520.571872754421	317.027846906039	127.649886128463
1187	1187	695.088320980466	522.377672430579	351.436695598822	130.325451219649
1188	1188	659.201321869245	518.491124100381	352.70435276253	129.143546176638
1189	1189	694.796045176452	526.374168472412	350.06038200863	130.739401683515
1190	1190	662.888259503523	528.808652889094	308.384974050797	133.547275700266
1191	1191	676.153029902511	522.934363007007	343.06562063026	130.211134319882
1192	1192	647.712995636913	523.192945862946	330.423270292438	130.9626527962
1193	1193	649.76334443943	516.847497062323	334.534672720291	132.78181489896
1194	1194	673.741495883663	522.042440372508	343.321883912034	129.00821005311
1195	1195	661.002991287596	519.903676855415	374.887558562411	134.494244755505
1196	1196	670.202787941895	522.115539739251	348.481728371759	127.111042527403
1197	1197	684.939102205262	523.765113480375	319.70227770017	133.584551155852
1198	1198	657.851225931908	525.200786499858	362.028895293858	131.555306937541
1199	1199	673.803682474353	522.559943192611	325.019701269429	126.457847015558
1200	1200	682.352544913465	519.726264516694	350.024417174119	131.574740929132
1201	1201	668.480423308774	524.585221718403	367.781229059665	133.703217873152
1202	1202	686.595301854423	521.828229913024	311.815429112126	135.13374173318
1203	1203	679.965812486052	521.897915277184	337.964087271715	130.856718963611
1204	1204	647.435862256568	521.60024113204	343.386472722107	127.865847566698
1205	1205	673.389146987183	524.961873010189	345.176773513337	135.80385571941
1206	1206	647.55282281884	524.815590487266	316.439289005499	132.571980275143
1207	1207	692.116823394183	519.529566580342	347.776521500037	132.984112847353
1208	1208	666.460869039156	523.85961478187	323.018867734945	130.934954428515
1209	1209	692.378371194794	525.663016513965	346.026381619447	133.660134995584
1210	1210	657.044984454044	523.659795232324	359.150846397492	131.654827257865
1211	1211	678.147471347944	525.912693223454	343.380507746126	126.102521606011
1212	1212	644.986157699201	527.617633551577	316.659172364388	131.623655012651
1213	1213	673.932126974607	520.275630717919	318.263416872968	126.163580535473
1214	1214	671.566909314117	522.504182033832	306.324741958783	129.17489645044
1215	1215	671.471777134648	522.513176547583	366.496554768981	131.095613115441
1216	1216	656.167839357814	519.110100463424	317.923951770628	130.251576040114
1217	1217	674.694736814291	522.581634470942	337.87781221606	131.564715182119
1218	1218	670.193908830718	527.93907637165	340.723671357266	133.803070783241
1219	1219	707.239988762741	524.401694482852	363.525920734758	131.353875229934
1220	1220	661.022461249017	520.751930355814	357.880839572397	130.166365202961
1221	1221	639.66943004616	526.150354865115	340.216970521372	127.699516613293
1222	1222	683.376820365105	534.138417956666	350.781513887627	132.459436262435
1223	1223	664.836402710324	522.014360763998	341.690167057471	131.468798887105
1224	1224	651.84475842774	521.612263650501	309.899375491382	129.535324761124
1225	1225	671.534930267857	524.671236354582	344.048454729527	126.890152468415
1226	1226	652.726457763046	523.080887976863	352.937615629113	131.637217824127
1227	1227	666.833484674445	525.499347855186	358.727590755346	129.995692954464
1228	1228	696.494738981702	524.478621671145	313.976606482972	133.263205772714
1229	1229	653.312966528378	523.371381310273	346.85045066785	129.626150213562
1230	1230	665.826583448141	525.799166981994	353.010628571033	130.976425333597
1231	1231	708.737137604669	519.872507644383	333.005518173733	130.321334730938
1232	1232	674.636894972901	525.620303503681	370.249925854098	131.448991250617
1233	1233	671.633380444085	521.988153686396	351.73453511169	136.084151357279
1234	1234	695.668742482435	523.69648589838	355.106955221992	126.505254378637
1235	1235	669.004492787983	525.245214565608	341.797813857626	127.461648058609
1236	1236	636.211730055402	522.78755823221	322.872505508261	131.660322889864
1237	1237	646.98686928605	520.38888172067	367.620913089072	128.460287279133
1238	1238	675.828725061033	526.896325377609	313.625234528989	131.217246657093
1239	1239	657.220396348502	520.084686998903	351.633458397591	128.599062180286
1240	1240	660.386532546604	525.028429293455	331.256846329204	124.264968424876
1241	1241	671.851281563264	519.282215611455	341.50162986784	132.936226744464
1242	1242	665.85409776457	520.501872404138	349.640591539067	131.10876615639
1243	1243	667.57103161355	523.153735949854	358.628681216185	127.976597251823
1244	1244	646.933050543484	528.780522012441	344.136813531639	126.067971747258
1245	1245	665.342868104696	516.921980619289	338.595647269378	136.374793349199
1246	1246	678.734339133714	521.433945132714	332.281623209253	133.689518641579
1247	1247	691.281529125901	523.158654100161	323.614864169454	138.884694109655
1248	1248	691.303536431331	522.244957832366	345.126188514516	129.315017668723
1249	1249	680.964413907992	518.024165176501	345.629256544305	133.348163755592
1250	1250	663.773141914572	519.743635576628	356.725032416736	129.424539776152
1251	1251	686.953635511162	525.637372098981	354.058315507556	128.041482735388
1252	1252	675.430700254744	522.428933340189	337.781632791614	131.98834904356
1253	1253	664.904825289662	518.882871370953	349.395003095831	131.222890617882
1254	1254	677.850792587702	521.743778246996	338.821185319199	128.477957944976
1255	1255	662.338028202827	525.606382436309	352.75836592271	132.294203344192
1256	1256	685.878636302906	523.837866690416	355.805116014502	129.673055749983
1257	1257	657.706457955073	521.824233985767	350.179465350313	131.138752533355
1258	1258	679.171000985709	521.072413363865	346.682000405871	129.747333688694
1259	1259	676.932976886997	524.339332431105	316.617525483537	131.312915100099
1260	1260	711.004694477043	516.872654254466	325.772511863358	131.053359154186
1261	1261	670.552979685541	522.393831334434	338.890266088751	124.344623374421
1262	1262	654.132515902024	528.526093338399	359.084725895517	126.884944888229
1263	1263	653.494508527859	523.698960246572	371.400937751414	133.452013128724
1264	1264	694.042118502051	521.631447445078	351.278581537585	132.312726011842
1265	1265	667.451437281484	521.62463311638	331.936970118137	130.299397215195
1266	1266	689.269611825322	525.481447526339	332.847936913838	130.091820239565
1267	1267	679.12069355124	517.967050964491	327.254895944869	129.763623710985
1268	1268	671.372535359006	522.384143919216	354.808591026256	125.183762442755
1269	1269	687.320967303759	522.39631919681	338.161597714823	128.234511626678
1270	1270	678.359788368002	524.188556382698	321.285512668833	131.690721455218
1271	1271	660.68737698506	519.88691835134	347.50999937532	135.423238969447
1272	1272	672.982063017314	524.875896672194	351.063789670987	129.969932220699
1273	1273	662.293915044234	526.143835800139	343.254745730421	131.848331929153
1274	1274	674.515004024039	526.56811724058	354.15980498333	127.685791422194
1275	1275	710.699353447514	523.217726033538	336.875846828674	133.852721348133
1276	1276	658.373861582897	526.850841339841	361.227909169068	131.440917918086
1277	1277	650.837777321405	522.552843085317	355.053217903115	132.482714599184
1278	1278	679.08407207606	522.578881235248	331.537609482104	134.077237260293
1279	1279	646.567644363005	526.969912834678	348.688420011079	133.041386752472
1280	1280	650.45821251639	524.685479706859	371.539942867927	130.493334038537
1281	1281	668.174714722221	524.041356833761	361.071337100751	135.916761217124
1282	1282	662.249077625227	520.235740597343	343.282756725111	130.982418592151
1283	1283	684.096236069685	525.428561236945	365.301159824841	125.000165014411
1284	1284	686.4892811351	524.958720257015	381.989210550823	132.78477237882
1285	1285	666.118993061606	521.35575908618	335.551781424512	135.187600628247
1286	1286	668.237211690348	522.005426939749	347.587073007917	134.155345401231
1287	1287	680.214418589973	518.830676453611	349.363606736083	132.7652010438
1288	1288	682.002918537939	524.004712763632	331.656478955641	134.911565785302
1289	1289	685.928000190753	526.332233553317	381.023937721119	133.389458821951
1290	1290	650.294786544109	521.802541427872	369.967108270915	135.610886842132
1291	1291	679.508032848069	524.88882891515	343.943860376947	131.247732684421
1292	1292	662.653541509024	521.93389654724	321.118751527805	133.450818500386
1293	1293	704.904713917617	522.458770622459	356.873446557887	134.046243345558
1294	1294	699.510844000592	523.515677706857	337.312409622402	133.407810181156
1295	1295	656.579816388858	519.514124377936	313.541026012192	122.78793641808
1296	1296	647.317272982273	524.744604217259	330.787037985815	130.981996499193
1297	1297	670.572524105904	522.224568558842	325.659140089832	126.870031118088
1298	1298	659.918415481001	523.488236227872	354.052830177887	127.25834136396
1299	1299	671.739272031771	522.831145340759	343.372911456726	130.635479162688
1300	1300	664.246086521147	523.666878542217	346.747518167242	127.17028067958
1301	1301	673.284094025752	522.998683302147	351.579845706539	131.61144319471
1302	1302	658.204060984578	519.151735937095	331.333868957065	132.489964959403
1303	1303	651.771782842932	528.145649264936	384.55119077603	129.515019841987
1304	1304	684.017947504616	522.539747034183	353.19243537541	131.061261768495
1305	1305	678.819614791625	525.502807436592	341.683556399648	133.773772555578
1306	1306	679.382661310405	519.491385551233	349.014878383726	132.0517264258
1307	1307	711.349026643416	524.377056481072	338.961344806701	134.934513561882
1308	1308	641.44386321997	525.586257232912	335.891403938478	130.366807521801
1309	1309	669.653473219376	521.809853117008	339.569177133665	125.877322821296
1310	1310	642.502874614654	523.153834383643	342.702167011727	130.087139354897
1311	1311	699.805717589121	520.011850949937	359.860168474088	131.457172087042
1312	1312	655.730729466956	524.989472313394	340.918915570135	127.434083989804
1313	1313	656.898412626272	523.713461495731	362.225985693683	131.431138222649
1314	1314	650.978357699261	523.006797477271	317.059735407977	126.401788128409
1315	1315	679.362240148313	522.097547949645	309.603974174123	132.619257586326
1316	1316	689.601477281269	524.874189234912	376.678245211796	132.533026597356
1317	1317	675.930801798666	521.720388938167	331.984767387454	126.898662253355
1318	1318	652.054743585852	524.953205377843	348.335477114337	134.244389139892
1319	1319	680.771831224721	524.767085976797	359.204734820771	131.462550866001
1320	1320	654.016440147674	522.446214516458	349.039623528983	127.550672409699
1321	1321	655.228582211307	523.072910013464	356.509262250496	131.662389420098
1322	1322	662.218006190201	526.831503500691	347.315074977826	129.139094156671
1323	1323	684.533384106268	525.821029550107	339.119505038102	131.909201750525
1324	1324	670.69438282178	524.76825379711	343.550678035262	129.73670732788
1325	1325	668.422490292525	526.295217690526	323.275015870191	134.651875852511
1326	1326	676.17320109776	521.012349344997	353.50013813106	129.377897483061
1327	1327	655.199808346507	521.358836758986	335.850987002647	130.553296445828
1328	1328	667.536599094653	528.002567717606	338.148298044265	129.959388470889
1329	1329	664.34502881899	520.900738235869	357.53402952298	127.157900787455
1330	1330	671.415806264036	521.455247690732	353.854010502453	136.8009371129
1331	1331	668.193079922531	526.09967278164	343.825272034375	132.76879454575
1332	1332	649.581343238944	527.038418440988	365.924614862304	131.485854422503
1333	1333	661.989950913208	524.15980507672	342.186022698515	135.022559668407
1334	1334	663.244789516873	521.286786948816	333.963420395848	133.794663908886
1335	1335	697.582690109544	523.468531604888	349.463292741861	130.226486110232
1336	1336	702.54358807847	524.989122371843	355.832858387631	130.375823133091
1337	1337	671.800155723525	520.448610395138	346.905030564567	130.701561814401
1338	1338	680.078299299558	525.748291109442	306.794626236496	134.086067289973
1339	1339	661.707591688358	526.457179565244	332.482060217957	129.986488977804
1340	1340	693.972528393323	523.97949641174	332.031619926495	128.680790501778
1341	1341	677.061170081489	519.629351028188	330.227602606613	127.7611329614
1342	1342	650.075011670296	520.76637921391	345.912940882862	133.656542107575
1343	1343	684.333797191481	520.51920081861	343.049200752299	128.457453613903
1344	1344	666.539632575834	523.780418239607	345.746997982605	129.289290178325
1345	1345	669.24137694798	520.083993505296	357.417004202146	127.44352847409
1346	1346	680.268992315991	524.645888833626	371.827089193493	131.101268020184
1347	1347	667.017435497388	523.348440292151	348.780415081406	126.349312649172
1348	1348	686.289439209452	522.222177416878	350.320865435983	126.999188550222
1349	1349	661.543231349851	526.232117036323	328.523238139909	130.41253342772
1350	1350	669.121842590235	519.358190380281	311.047097477648	133.573256839198
1351	1351	662.963561421154	527.934159749925	326.81282176314	131.216450655206
1352	1352	682.296959190494	522.840411316698	357.517613647563	132.053330640992
1353	1353	678.645514253566	519.736260861185	329.410563034076	137.262765140561
1354	1354	676.391606040098	524.580775187563	351.392675593741	126.089938936593
1355	1355	640.719808261435	521.765223122328	317.432562650593	132.551894034252
1356	1356	659.847386847992	521.548940541434	316.919610072361	130.176999430793
1357	1357	703.115930658261	522.316934083301	352.980021330749	127.890253617731
1358	1358	651.318566427063	522.221391755328	343.827713594759	131.625388041739
1359	1359	666.390021139613	519.679976021033	319.965921291865	128.171696496526
1360	1360	663.458517197196	526.149010994828	375.08852875131	130.93664066707
1361	1361	644.295382028195	522.311877652414	364.615129838643	126.314188139838
1362	1362	666.223850873488	522.481902555975	314.351667143439	124.759673245875
1363	1363	690.452338766673	523.476698255601	340.477272701768	130.456975620643
1364	1364	669.653454665572	518.387993150728	340.299709497386	129.728128451774
1365	1365	643.456009519055	524.828193950972	329.830249712976	132.867619983179
1366	1366	643.803433368542	520.077463019581	349.105670530288	132.956404438842
1367	1367	681.238520909834	519.108258392919	312.867759523474	126.502184199781
1368	1368	667.78240704775	521.12184812599	352.142134779235	130.645587431027
1369	1369	680.874889698426	520.227058066548	332.384329154758	130.782386275951
1370	1370	707.839997553266	516.625010849558	351.582561148285	128.656778337997
1371	1371	664.724779851723	525.639996308071	342.999358239793	126.256244717962
1372	1372	657.745684077932	521.417592129099	337.609150689597	131.677914842657
1373	1373	659.837370299253	526.082692254873	361.504035187623	135.477165946515
1374	1374	705.281839817747	522.546735296443	342.347523223431	133.006301738155
1375	1375	702.50491092381	522.540117224626	342.549055841508	127.782236740112
1376	1376	667.250520717573	523.905477873516	368.246111453696	130.675045811677
1377	1377	655.632139558203	517.506720290576	318.485085814496	131.353661125512
1378	1378	679.01430666826	525.14869965551	312.487742156727	131.272998960552
1379	1379	709.645293920137	529.721872477049	337.503004935064	129.152958211282
1380	1380	675.933484406772	520.936479125265	374.545728462102	135.116806805536
1381	1381	709.099540263777	524.480419989943	358.375373488126	131.779978213628
1382	1382	661.987607566837	525.704990020977	342.815202887158	132.858888506276
1383	1383	685.152464984189	523.474355665582	344.382967929677	130.167586978995
1384	1384	666.435181372331	521.862693134324	345.637852616457	130.029262164246
1385	1385	649.778203909175	524.532794408678	357.568452411995	126.467249727606
1386	1386	672.498145337185	522.682289543745	349.881151601887	133.529900661067
1387	1387	671.454149249433	523.976527492129	355.788744697651	135.016739128235
1388	1388	669.662657278428	516.542249240411	323.897227006773	131.600166569703
1389	1389	660.74186626302	524.087348998948	304.317086013182	131.728753759627
1390	1390	666.864646260982	522.523214008128	336.264972225448	134.207605173831
1391	1391	666.509468112309	527.097186508674	327.443525531224	131.514838924527
1392	1392	638.925656850023	522.311862220717	353.000095675589	131.809383827394
1393	1393	695.061338726774	521.76959834285	354.696301979145	136.721716657304
1394	1394	677.769053175977	527.050528211707	353.077522005263	129.052600472497
1395	1395	675.669325983265	529.745188296328	325.50428465611	130.388715459214
1396	1396	655.468224838652	523.000138064692	358.952924728623	134.818103190694
1397	1397	674.736530646065	518.253538831926	336.554797769893	130.968304509996
1398	1398	692.071562171659	518.105328938758	312.753940619527	131.984907018215
1399	1399	661.305845170645	522.725713590771	326.969559760996	127.790643608554
1400	1400	669.502005981027	520.634062618594	331.996085975122	132.275184894992
1401	1401	683.642867828651	519.440736768246	358.512227370603	133.177569471607
1402	1402	656.078990486792	525.454563255764	346.85569446229	129.050874035728
1403	1403	665.07966573637	528.377176630934	358.15114789427	130.787933536903
1404	1404	675.526362096762	526.392568103756	313.025943165623	129.21236853407
1405	1405	651.698421234849	519.894726994987	338.005852612138	133.813627028193
1406	1406	657.966005717782	514.762564566978	336.15228815673	131.176766988965
1407	1407	679.398141019324	524.801891534196	337.065147271994	129.586768809453
1408	1408	669.55203642873	520.681221846288	333.854712353975	135.011407965456
1409	1409	672.220204679195	524.081790178453	326.350618376012	130.777656498424
1410	1410	686.663937573918	522.147446414092	358.720540470974	131.325741694972
1411	1411	649.758273396548	522.021962195765	336.475082590825	135.322478374932
1412	1412	672.475406364743	519.026121160534	327.22382623824	127.340697053047
1413	1413	672.885692439813	522.98250345819	357.821683706997	130.346430755898
1414	1414	683.310503633199	520.90575484854	348.94475760543	134.752102735396
1415	1415	666.60581095791	521.658393311545	335.723172401677	131.612532043513
1416	1416	658.987450477943	517.630285027609	374.452598799581	128.225570610372
1417	1417	676.452427952655	519.439530071545	351.954703906567	132.783979912448
1418	1418	708.826147248574	520.75654288565	334.041914608418	128.458219865868
1419	1419	687.182413260634	522.252312622255	360.748388733479	129.583948276042
1420	1420	666.354436481986	520.228871611002	368.550210973709	126.120170487716
1421	1421	675.973429739166	526.513566169958	347.604428099468	130.421548060167
1422	1422	688.361354941896	521.934802501424	349.156642831204	131.685093450097
1423	1423	656.090845608412	527.891993416428	336.6687225505	122.441402238627
1424	1424	686.748681474138	519.169966405973	335.792508289801	127.943295751501
1425	1425	681.130989941895	521.815222422796	370.698954093563	126.88846902831
1426	1426	667.062175486244	523.303932929288	371.192065992986	131.313793387932
1427	1427	646.277999511779	520.489833861436	336.775980106299	131.106964965966
1428	1428	668.230874317264	522.831773756376	357.578494735538	130.61092589164
1429	1429	683.648855060383	523.43245284197	335.842300485004	129.597224323773
1430	1430	659.058810646322	525.285327203994	338.430969600732	129.33205104604
1431	1431	673.754183059834	519.914269475469	367.669741113334	130.424821150043
1432	1432	645.88060315927	526.732734068646	324.584778430708	127.457596657887
1433	1433	693.223615647808	524.30533672217	354.324417378238	133.065254215283
1434	1434	655.302297162253	523.006230479839	350.604642462571	132.67436896404
1435	1435	668.242108646618	526.621232732836	339.69460165816	128.665383155677
1436	1436	665.40406536312	522.220580948376	339.56277737255	130.57754846044
1437	1437	672.945776429501	520.380823925412	333.379179298819	128.336413352123
1438	1438	669.115416019475	525.303855363115	309.472003884819	131.481322873646
1439	1439	650.68190582958	522.330117038212	365.999622963111	129.716762940009
1440	1440	679.113385564011	522.174510513939	372.379140768043	131.872240998228
1441	1441	688.205918870686	526.508971168145	335.830148873068	131.453812591616
1442	1442	682.394891146301	524.421224900421	367.352686017972	131.951489138679
1443	1443	668.110226006086	523.853926629098	362.340582662543	125.849731827759
1444	1444	658.838568056977	517.666811818829	337.093196583882	128.408463774282
1445	1445	640.108737106845	522.98084479024	355.483519318117	133.295572940782
1446	1446	678.351570841055	523.134958864139	342.23344852882	131.962770279185
1447	1447	644.712012356066	525.276204411208	317.236318184788	132.952459017535
1448	1448	658.782539293484	529.33664014556	338.062353115532	129.292944643791
1449	1449	702.379773434621	525.646146662279	357.448312123224	131.903318793378
1450	1450	695.731544781819	527.01391991606	376.362865896853	130.536602447404
1451	1451	658.035067232633	529.313359347017	335.391190781602	134.096483902323
1452	1452	644.962771405133	520.837087676055	353.700820721869	132.585351030082
1453	1453	658.37960323786	521.480613634662	345.554796043018	127.360615634659
1454	1454	655.331927879457	525.756986724722	323.368062774443	136.891409263021
1455	1455	663.640287696766	521.99526562945	312.615341654807	134.522397448669
1456	1456	688.475501172799	524.741582370447	334.953028795977	125.330270745181
1457	1457	669.403757174114	520.292815529508	312.458134995005	135.804208354387
1458	1458	661.415877209008	524.005896190457	370.520362940604	130.693540754435
1459	1459	680.691467024663	525.581793723546	380.259578598977	127.091876257728
1460	1460	648.278053343898	521.132064102353	368.853272819182	127.942905885969
1461	1461	656.351599897917	522.48725446879	354.868492258828	132.580210658404
1462	1462	695.173164140902	526.806659380634	360.815256334447	135.82130823914
1463	1463	657.467752241308	522.865161234889	351.079385608337	125.63408351862
1464	1464	663.724144806322	521.555370228703	352.96943807885	131.145283596435
1465	1465	685.189969045101	527.31069030364	323.549007083128	132.234221580272
1466	1466	673.568887606477	523.628674827589	341.578214691277	130.185207783742
1467	1467	667.181730468291	523.984898753888	329.102842373427	126.725627709832
1468	1468	695.79769611445	526.600348451746	357.493617581582	128.231164234
1469	1469	669.0371732454	522.673986460939	326.374946314226	128.899225535508
1470	1470	678.512873540937	526.22758365279	376.267776727357	135.280480413271
1471	1471	646.64288487959	523.694187684486	367.753527918206	129.452319384292
1472	1472	691.94282603311	522.442822973683	313.792912255665	125.465699077282
1473	1473	658.372774634416	522.218489355348	335.542129607436	128.90359133551
1474	1474	662.047480334741	522.552305510455	325.723063400027	128.18709145689
1475	1475	661.535552604625	516.764366722853	357.577980061603	134.08747087758
1476	1476	660.388781075901	516.122440245001	318.640114704291	129.137179074385
1477	1477	690.723020696798	520.305210524374	337.051616705663	129.323094861837
1478	1478	686.811653357783	523.753347034935	355.455964380648	130.168208485194
1479	1479	671.422953174563	522.341752536028	337.39628012478	121.094184622534
1480	1480	671.798489878586	519.504155816526	330.571895192977	129.012872219111
1481	1481	708.738399911499	522.048840757865	362.262833276605	129.588149309578
1482	1482	682.467809791275	522.811551175787	315.520709312157	132.484266361308
1483	1483	637.688464005885	525.441331935807	338.954906175807	130.166651754806
1484	1484	657.911154734057	525.005521777166	340.065274618425	127.553339111401
1485	1485	665.599425387006	521.686156088005	341.243680903393	127.337628766047
1486	1486	682.714829130771	527.58311798178	359.031487294948	130.868473215587
1487	1487	639.503716412745	527.769536019986	342.340726775048	133.350695148258
1488	1488	669.212246683732	526.365214335052	338.641821258687	130.24246956173
1489	1489	677.182216018744	525.268718987279	355.829543293883	124.957410349317
1490	1490	687.773850261946	528.266620936879	328.317152344909	131.360084329828
1491	1491	667.778663443321	525.277754696753	350.086017435615	135.706746304924
1492	1492	677.474334557654	521.155074487871	353.020847947366	132.72052925518
1493	1493	661.909090034438	518.010044159203	366.779002414788	135.667488429204
1494	1494	660.843439997474	524.598618313866	348.541789904404	133.839889709477
1495	1495	648.785349183126	524.946256307324	321.274385141694	129.89540802806
1496	1496	684.806892915057	520.815870984184	362.816583917077	132.381997689721
1497	1497	652.097769542174	520.51669034981	351.016080931993	126.704845894067
1498	1498	673.51148642149	525.518797190608	313.675609975639	130.168187705126
1499	1499	666.829017964614	518.858282288552	347.539571253581	126.168278249159
1500	1500	667.790654600974	518.508437059012	331.926771797557	128.607211305047
1501	1501	686.084589056115	522.415488108641	393.925823548288	128.762981675711
1502	1502	664.256442549892	519.650103121099	359.746484060325	131.431503939413
1503	1503	676.980018323507	530.743934569898	311.439395794352	130.369056411087
1504	1504	664.493136472359	522.902830544284	353.433842753482	133.840484201208
1505	1505	664.250163496844	529.546583937352	380.1599330631	134.106305869179
1506	1506	674.391586047745	518.659772746004	347.124384902075	126.654855201532
1507	1507	679.345402432839	526.344721318011	336.122757551454	138.142593950272
1508	1508	648.938796007266	525.471954743269	351.17795634809	131.20690176759
1509	1509	664.074036552415	525.910245325633	334.417321051526	134.195024406616
1510	1510	681.711925412082	522.784728669985	336.989771069784	128.647586811956
1511	1511	686.162076480652	523.218429109725	342.355507794574	130.383449422235
1512	1512	675.386957703066	527.509839272703	363.637365562252	127.891077752048
1513	1513	684.671038950833	528.885338132647	355.646597278804	127.78366058445
1514	1514	636.089605936348	529.141960918453	351.900347026072	127.127242193321
1515	1515	673.208388632522	520.973848696146	342.641514620782	137.610866287662
1516	1516	643.471431559855	521.635048369494	330.080177106026	124.130865939279
1517	1517	670.655196858687	521.672398312371	333.958992054861	134.606506337738
1518	1518	683.582395897764	524.051370316012	332.699776517834	124.253338010169
1519	1519	665.811415392521	518.924508269266	314.776694180627	129.664419328341
1520	1520	692.873686716603	531.347408984777	330.023374077161	135.355508016977
1521	1521	673.024913214751	518.122049421209	338.978085702319	132.721357132047
1522	1522	691.182643702536	523.820598142335	342.596072527372	132.505093843389
1523	1523	681.650463133461	520.450909095848	325.819638486002	127.523255042268
1524	1524	687.689064237656	525.434158798719	325.936409927043	132.041898561141
1525	1525	655.764958724953	525.938160518669	358.363079769705	130.117631485171
1526	1526	653.994175801045	522.034606003922	338.63950783206	133.294128612758
1527	1527	682.229446952369	524.185049953049	366.71075284714	131.605075577129
1528	1528	680.768001481636	521.624939713708	355.091479856668	134.926812510292
1529	1529	659.937344727882	522.562333549808	319.463912016554	128.479349831177
1530	1530	655.924348201604	529.105705183398	340.80751815423	132.556821121858
1531	1531	685.555913023162	526.225449493228	361.500929788803	132.774789052166
1532	1532	667.676431600291	521.960535888904	343.853935008755	131.409637701765
1533	1533	687.11852025753	521.318224321981	352.93722323389	128.846493663052
1534	1534	684.163122736252	524.931595434405	324.68810104945	129.54681847524
1535	1535	668.187087425984	524.489762489202	329.971511388648	135.402857360966
1536	1536	679.157984726858	521.90380428516	356.741488218336	128.232670193115
1537	1537	660.144639811897	524.726792477849	345.249330156355	131.040697091823
1538	1538	667.792733683972	522.827947473853	332.599203924358	126.571608027422
1539	1539	681.546953159974	520.691776690599	361.707084643663	134.581244952375
1540	1540	670.425009203655	520.631606659413	331.349963157414	131.775795387808
1541	1541	652.011398248511	525.799743343016	336.270749309125	126.319458052912
1542	1542	657.384792762056	522.01293335632	360.647561108961	137.55152730805
1543	1543	664.812027855809	522.1714165214	331.289863317602	131.120988121845
1544	1544	661.546404268832	520.197069837985	354.309324294862	130.511559303895
1545	1545	695.049438187585	522.29844987399	358.914862253017	129.354853996714
1546	1546	695.39743558105	519.418395103889	341.090053013861	132.719532735823
1547	1547	610.705138649125	524.043685028928	343.067991725509	132.53178087254
1548	1548	676.575570311989	520.777888968938	346.919029603785	129.9923173217
1549	1549	649.511285630779	521.241913228637	330.610389671949	131.018318383686
1550	1550	693.251712967328	520.891996343868	334.545894765647	133.029338208946
1551	1551	670.081006271782	523.650042698887	328.89017644885	131.707650167913
1552	1552	671.779555446704	521.433326456908	364.748592704932	128.883670127278
1553	1553	689.772929464247	520.869430494167	364.859432763941	128.35382627067
1554	1554	694.221957831673	526.512830515922	358.266641246559	129.605036126346
1555	1555	641.685595366072	523.614482297018	340.83082828174	137.627362401234
1556	1556	667.632106895475	523.564621888871	334.606933070619	129.27057150361
1557	1557	684.053195492787	521.862126157842	313.484732577038	130.925391568197
1558	1558	663.02439441932	518.404998646456	343.94551619409	130.292319145781
1559	1559	688.482265267429	527.372095840521	350.921445200232	131.546045009702
1560	1560	669.599077765797	520.455523476937	363.426166918567	132.090636505782
1561	1561	658.314673378394	520.74011356242	356.038790739791	128.519460795721
1562	1562	711.307248972221	520.147723920173	335.899153177524	137.244385319323
1563	1563	651.200480103986	522.010824071965	341.910073061197	132.469070576013
1564	1564	683.197427724578	521.965918158402	326.875539246316	132.537182630642
1565	1565	643.68672529226	520.484582071261	353.36108059718	130.557175281636
1566	1566	679.148072576527	526.932046620346	356.997982743067	133.663537964894
1567	1567	654.938035982188	521.82573084579	365.298854374144	127.552157005605
1568	1568	677.415915376141	517.936066970756	336.019599491177	126.910417602274
1569	1569	662.051765953904	525.612772800207	348.019072873663	132.289624844436
1570	1570	657.106285432636	520.811543918585	343.81729730257	128.127133096439
1571	1571	659.8649562502	521.269135254301	353.102040086699	134.323325604909
1572	1572	677.537952849547	522.104965998865	343.96158868874	130.621743496955
1573	1573	678.859618620505	527.901209288179	357.075168305665	129.378451949873
1574	1574	688.233623476439	522.439380561604	318.634300352599	131.117321645058
1575	1575	666.764583488162	521.419591230614	330.794147451124	131.493591246154
1576	1576	675.429933327793	517.451875605814	323.939830803779	127.139828440538
1577	1577	663.413226167751	519.257745143708	332.703755341129	137.05770572942
1578	1578	670.622536648125	525.551153423433	378.438414414361	130.228632376271
1579	1579	659.894585073073	527.183036484224	327.943182703766	130.232315088695
1580	1580	663.681428368091	524.981843341182	349.113682228318	132.945976840547
1581	1581	636.617212521253	523.684406963262	344.827100095597	127.721497273474
1582	1582	661.865350533137	523.207219324776	326.319303448444	126.905440985814
1583	1583	673.999072169511	518.819075261531	350.659645007213	131.776470885389
1584	1584	656.061805653194	521.111722486639	330.813819039959	130.056457495688
1585	1585	639.866181023047	521.986761883845	378.918029543183	127.343610110575
1586	1586	652.415792418595	522.93009375175	313.735608757813	131.173179611586
1587	1587	670.752612850514	522.320879339866	303.386640631872	130.530620404419
1588	1588	660.32994894625	526.525091962674	346.816754472829	132.647756050493
1589	1589	633.499763863201	519.140078843514	345.9019118518	126.984736270064
1590	1590	662.343636746322	522.182162696249	352.565266654874	129.68707455162
1591	1591	660.61367461063	526.557889503071	323.318065991784	135.37717256904
1592	1592	678.985189996118	522.581592805992	350.916004566103	133.015093685375
1593	1593	679.629960919206	520.246174354532	348.714278745649	132.755619460136
1594	1594	680.974077811558	523.6103325814	355.084751766103	124.221076267158
1595	1595	668.934991567121	522.52161061373	352.018449253738	132.999490486892
1596	1596	711.40568219756	524.817651091749	336.407079170085	133.714508896746
1597	1597	717.440404479125	523.520218967122	276.523599269197	130.463506084601
1598	1598	701.597901758992	518.663689981438	334.389303800752	133.630701391156
1599	1599	663.429499916557	517.49289930086	351.212367079932	133.73567803153
1600	1600	682.243908845149	518.998499451303	371.423255127296	130.923862927182
1601	1601	669.879130229329	522.852842763353	344.930244842675	129.254780283134
1602	1602	709.970996038766	522.914804704657	358.622741469185	129.752848870244
1603	1603	701.357131421484	528.602000535784	352.720609812509	126.559650236682
1604	1604	663.986270805206	523.992965359206	350.89453526357	130.743057139099
1605	1605	664.028122539193	521.62484118371	350.783968195541	128.325673638044
1606	1606	698.630869564806	520.472010430466	324.569862118996	132.919989343428
1607	1607	665.562536827907	522.286719973236	344.177016607936	132.441667820561
1608	1608	681.415460685236	519.205466454712	351.569954220099	130.378022331098
1609	1609	677.018879370328	519.616278989586	358.087476767034	128.80740103426
1610	1610	683.439709954492	519.430004155471	322.596964703687	134.909016217751
1611	1611	669.582734616651	521.03287133437	340.802913597501	129.059456068764
1612	1612	634.750434634303	524.106715475548	318.89699896834	130.459281027477
1613	1613	674.148735458278	528.789588391096	329.558685103879	133.721121679998
1614	1614	671.39703861531	526.324276809551	331.452441124966	134.529765919442
1615	1615	670.568647415428	528.044255352594	337.408630040174	133.166922421146
1616	1616	660.409140081085	522.815808547661	365.043447682847	126.000637515354
1617	1617	670.949608344703	521.503539112543	391.27738452909	130.272759180797
1618	1618	675.246491964776	526.143062677714	361.713068058325	129.392072495768
1619	1619	705.55136629405	523.600069682058	318.641524687521	134.959604514537
1620	1620	662.228705102723	516.959721482954	383.330101517116	128.144203810283
1621	1621	644.843823136376	517.316628081671	349.455973953618	131.622769861515
1622	1622	674.255386181863	523.250807680301	331.936167371339	130.825543459714
1623	1623	695.428151628003	522.708908084207	324.9050028415	127.351432144332
1624	1624	666.090451658456	519.149095950532	334.967726659328	129.069005375361
1625	1625	690.046380130852	523.062415646177	354.905372062233	134.938909486385
1626	1626	683.100481546518	521.449387774697	328.187012759838	127.604960846547
1627	1627	657.032686002282	523.355810648164	317.300082280584	129.932455326091
1628	1628	690.015659917879	518.422462763588	327.305012081545	126.822843295528
1629	1629	655.449840177578	521.553274894299	343.551616336744	128.67720672781
1630	1630	678.081958634782	520.134890651299	336.417338037841	134.844850995426
1631	1631	651.257427014256	519.038949108331	339.785096050225	127.371263947794
1632	1632	662.964209377338	521.687643475911	334.580889179702	134.843265434888
1633	1633	664.017333018743	522.258926926279	320.830097172386	130.141051833925
1634	1634	673.429051317005	524.40993749254	349.04581845798	135.129264018776
1635	1635	667.299948444784	525.729134146976	366.195363869744	133.923451487922
1636	1636	643.345394384917	524.864954674206	342.415201944916	133.420807796072
1637	1637	674.40101517056	523.801819909618	356.230240333388	131.681554952046
1638	1638	707.954344755162	525.714538823673	357.832821945915	137.702540875943
1639	1639	630.356264335849	524.564016260656	373.202187160958	130.019588693941
1640	1640	677.731652456014	522.240516046489	330.286403524378	136.908091726032
1641	1641	675.019478868249	522.907406003509	314.865082824179	127.782406034982
1642	1642	682.289418432342	523.487377603991	341.911225134422	125.640288413695
1643	1643	646.619928548883	526.05228612469	336.076828316616	130.324255039883
1644	1644	696.57661435426	518.698357293124	351.942108344467	130.44161000486
1645	1645	670.512293604956	517.102994020937	348.459082537342	133.347968279768
1646	1646	660.22170405353	523.198772291263	346.074175744895	132.133778476055
1647	1647	663.634273007356	523.391352112826	360.191787551016	126.915712030314
1648	1648	663.23498784423	523.478821092445	329.820635562008	129.333736424305
1649	1649	705.001994883351	524.496301191769	336.278155621397	126.444027136826
1650	1650	663.720433225442	523.971676537868	309.156644193594	133.241224371337
1651	1651	661.770086111568	523.602125276246	344.306700417486	129.273262246745
1652	1652	659.871540574019	521.914744191192	348.485729646212	135.662187320218
1653	1653	684.303836058442	521.973454461131	330.768096257398	132.676715991636
1654	1654	656.258779672719	523.603139286311	329.403194087954	130.027043539933
1655	1655	664.734974758566	518.787763176078	369.671155198001	125.926743882744
1656	1656	651.591641423119	520.002243350591	363.130560269559	133.089899455139
1657	1657	684.527872521847	527.191136975178	334.625413454352	130.807491540072
1658	1658	669.714325299869	524.563807687261	360.121950558068	132.895673091336
1659	1659	666.874200646203	518.313261633523	349.553556441779	124.032971000685
1660	1660	676.585133327374	527.077799523614	338.056054521921	136.35667388563
1661	1661	662.111834673254	525.304071909269	360.451990704442	133.979991252429
1662	1662	668.606853086327	523.499994254416	310.327178360925	130.221750563678
1663	1663	678.087840446005	526.174357453528	356.581571980093	133.172257102833
1664	1664	693.27189901311	522.262424611154	350.131687937555	131.632827270268
1665	1665	672.207339655943	526.031298187204	310.965540669855	128.415008232252
1666	1666	668.294257897641	525.836328652373	348.350215482515	133.318998950046
1667	1667	655.912713465602	522.630165962215	332.624460486264	132.481319155237
1668	1668	676.653654281442	527.921748205907	356.815581498765	133.470591587338
1669	1669	655.13978052372	524.533346133305	350.302961506824	128.03728752825
1670	1670	654.688387333142	524.941361027295	378.268208337493	128.776763796959
1671	1671	636.828103121766	519.269180367689	356.856357112734	132.680300958539
1672	1672	662.326048645657	518.954496523352	342.594411092111	133.197783213577
1673	1673	681.532629663606	525.161513712785	355.766151336187	127.969844517705
1674	1674	684.736432533207	522.968777334143	362.968080483681	131.459665262319
1675	1675	646.917892641753	519.503540337355	347.368737853278	136.371308513988
1676	1676	686.831572986198	524.561688804209	361.548173238263	131.284571932062
1677	1677	660.323306704811	520.888986950116	324.665255640224	132.688576915761
1678	1678	666.724208121127	520.548046868472	370.50972769787	131.189583664917
1679	1679	670.316066973914	522.297615933722	339.252033858479	132.778019056766
1680	1680	653.179345252175	522.214963882369	357.001227110976	128.134817568129
1681	1681	654.695229591389	525.367402027381	333.521352603423	130.288393853877
1682	1682	700.927529380279	521.384369034775	361.46581606757	130.930954469715
1683	1683	660.147049026141	527.416593732535	344.931338773563	128.621855787749
1684	1684	681.780900514016	525.237173163245	339.361627938432	126.910331540152
1685	1685	685.299474923373	525.227476170052	366.993528232998	130.991889484001
1686	1686	677.093559100197	519.911407421129	345.41101331292	129.875730499395
1687	1687	657.660776167229	526.615515279566	345.341926762136	133.650375338061
1688	1688	663.319923678543	523.409333435123	347.780890685375	128.986484317088
1689	1689	662.453839407974	525.567366065318	322.541839218275	125.608799161122
1690	1690	702.649061984044	521.768912043681	321.274197097362	133.270066420032
1691	1691	664.750789950909	521.421729817268	340.981139648124	126.476246745162
1692	1692	693.762228908218	519.204938672326	296.188258419771	130.575604677573
1693	1693	658.477059316314	520.870029600833	361.437180557129	127.958188790773
1694	1694	670.668238116922	523.75324961706	364.877880174745	127.819511887773
1695	1695	654.499200406436	523.93530879999	337.208617044338	129.840050991746
1696	1696	661.995210449153	518.636780021305	367.390986518611	130.970641922605
1697	1697	709.507861089045	518.599787434197	351.574663158884	125.972499501775
1698	1698	677.51353973999	523.23349274741	314.797788512015	128.491459306188
1699	1699	678.970731553764	524.496529388575	322.365359832027	133.20169213704
1700	1700	665.916842874931	525.518063717706	316.470227792652	126.934271920304
1701	1701	692.672422040948	526.083488555112	345.422203678778	134.182250900249
1702	1702	663.748830523768	519.228856449964	353.628473278688	132.726856211068
1703	1703	687.107056061389	525.491856165612	343.938777835515	133.1680300211
1704	1704	691.856748303986	521.898181910615	348.114489480538	130.322570025872
1705	1705	663.01049803923	519.466058447011	334.077469531146	133.859286188769
1706	1706	660.284911905485	519.86384820164	338.370827952776	135.455454028067
1707	1707	669.077779826987	525.18041744817	361.191300998512	131.059779147815
1708	1708	654.481379108542	525.050717548726	314.021115472903	130.846692766846
1709	1709	679.868255288775	526.681628003607	349.066075292527	129.134656177752
1710	1710	659.121830145323	521.698986584081	387.844636762815	131.558154704211
1711	1711	648.924418596801	518.72074625197	337.809799238757	126.484100763656
1712	1712	676.585684341596	528.427976628385	325.786959807252	127.132269530972
1713	1713	679.302867958737	523.753291557225	329.65242449162	128.039799562071
1714	1714	648.112096054001	522.694032983836	352.456131608117	128.328759641014
1715	1715	656.274866120952	521.10003066374	343.956625649055	128.397362132445
1716	1716	639.456355643101	527.204137152978	333.200741919252	128.801542334206
1717	1717	673.964373992344	520.803387621247	309.423415910064	130.181451836265
1718	1718	682.82377565505	521.818442625592	360.22710139929	130.606416211331
1719	1719	676.368440885967	523.8976411827	334.352710706316	129.014740121236
1720	1720	690.170665773249	519.462037481698	329.322454316014	131.181890422394
1721	1721	677.056706832326	518.638158878984	362.178429716488	128.863742398746
1722	1722	683.136038673935	520.307536484893	332.234382593994	132.807076123536
1723	1723	677.055626626663	520.041345209027	358.075808106191	125.275814761896
1724	1724	660.515230800371	526.617873714255	321.623363591063	130.687744470224
1725	1725	702.157257763234	519.192045262253	363.309050599368	131.495814967764
1726	1726	692.744450424854	522.025211531709	342.810418791546	128.235743659169
1727	1727	686.850645788736	523.216516096735	356.399821365762	133.408558858951
1728	1728	654.279783097287	523.079433952345	327.235899127667	131.722333719817
1729	1729	681.881599688302	524.615749321566	342.476193933408	131.620033822962
1730	1730	697.269388576025	524.929416313644	359.637623951818	123.779485319288
1731	1731	687.213762316992	522.51443211077	348.216756080685	130.048818407324
1732	1732	638.357596547255	521.565025895478	348.738516757126	133.898268150638
1733	1733	671.040104724405	522.075557720773	325.333541787026	133.86782633884
1734	1734	696.288616360905	522.970382995023	339.615102021803	132.612541555297
1735	1735	657.524263139537	514.107397961844	350.705311489536	131.396290777625
1736	1736	669.108528412476	522.457202426633	317.497630143184	133.491166283868
1737	1737	642.909205470114	522.905430765574	356.777901640772	129.786701801434
1738	1738	673.135887977881	524.034945190411	372.501642589346	129.930827301616
1739	1739	654.117705282423	526.415289044843	343.44453556386	138.474940277521
1740	1740	649.367849992919	521.032609023696	333.272331569364	133.252864161569
1741	1741	667.366398639708	522.410203815032	316.541413212336	131.184798811679
1742	1742	677.002507786861	524.322479220306	313.088989411146	130.663208036478
1743	1743	644.243554277126	526.151256343	323.083779833969	130.254482252018
1744	1744	682.015767941222	516.414900160361	330.099987689083	133.93952797822
1745	1745	720.181807038886	528.04217645426	317.12160669289	132.062255118186
1746	1746	645.766119687019	523.21328521904	308.735239894064	132.012746236536
1747	1747	676.948936084839	525.284741577045	376.835608636285	133.450707100932
1748	1748	657.897958838781	521.606159086659	355.869383892234	127.083889911278
1749	1749	675.485843699834	520.600877167999	315.127334285132	132.408254441427
1750	1750	667.757090708694	523.446979832711	324.564124271335	132.835991300661
1751	1751	649.975811592089	521.813862788338	371.001177356563	124.282871993041
1752	1752	681.472485693727	523.018124511673	352.611812233103	135.321692541487
1753	1753	657.55521433423	521.587639295813	339.84626657672	127.615005749655
1754	1754	692.736511243519	528.972058846782	351.127414385673	129.855565531452
1755	1755	644.978506106474	521.660649276109	366.88107777979	130.851197339559
1756	1756	686.045220127488	522.184662992346	352.177010607711	133.415424640048
1757	1757	687.077398061803	520.594966554141	340.508132073486	132.048305611328
1758	1758	663.394119928157	525.949845967651	348.58932633898	129.418786564061
1759	1759	646.881253424384	519.527454327042	364.925108143089	133.705094807237
1760	1760	671.933892796633	527.204145536526	334.752702805909	134.199443529252
1761	1761	684.318873179107	523.814309738593	320.930858670071	128.61918587882
1762	1762	681.81838870552	529.097489133576	346.966090994139	133.888199778296
1763	1763	700.966258921634	524.980898914395	355.080399246666	122.317966109245
1764	1764	670.428786825483	523.102430138371	334.336510692828	131.585822626511
1765	1765	693.761333981975	526.869632370486	346.965261996434	133.096199531167
1766	1766	663.075087028981	517.211053115643	353.588281286647	131.047672804699
1767	1767	708.077515992123	524.240359896678	355.716235705902	129.263730144172
1768	1768	656.655378551439	526.97824085502	318.41443015972	132.410106059943
1769	1769	662.029178491063	526.223953911395	358.622347415054	129.3228187307
1770	1770	668.253849109037	521.379014402863	359.757767362173	127.559248555199
1771	1771	672.222464394202	523.178763618152	354.443785674117	133.453673290329
1772	1772	684.250050365221	518.960622010827	330.775152569429	128.23625632863
1773	1773	689.853353011323	531.463887701447	364.73895863526	126.956231199355
1774	1774	655.397431637415	525.003638282301	354.643866334965	135.232601947334
1775	1775	636.943009585563	523.271647719567	346.756547088161	133.022147369182
1776	1776	620.269561415976	523.585963138856	331.520669823855	129.847434081477
1777	1777	653.442076716014	519.750546577588	346.014870190975	131.380935925454
1778	1778	675.457097627104	526.652655502496	317.950584651889	129.733357286616
1779	1779	652.501717160621	524.971461399387	319.230498856677	133.746061961983
1780	1780	663.720518303841	525.533875347332	348.605216094752	126.605155241602
1781	1781	670.406870444444	524.187189402763	358.085375399407	132.913015092888
1782	1782	696.932842204879	524.460148799821	340.363320574113	126.953261798978
1783	1783	671.286666662376	523.844654062664	358.49796759279	130.554300298581
1784	1784	630.255818065131	523.88743370225	340.526881427537	135.432698934541
1785	1785	693.829709966546	522.319947587105	361.564722696897	134.45631446793
1786	1786	652.45310407555	522.134124728033	345.697441715099	133.04297636333
1787	1787	690.487652897748	524.367042181726	343.060455474086	133.826145552346
1788	1788	674.007810909028	521.155602340853	341.90348408315	134.288757344807
1789	1789	635.295926645193	522.890170179445	338.11223157268	132.506326496784
1790	1790	637.341229193516	523.493401745107	371.911151815275	130.702494770777
1791	1791	665.37168789397	520.747669180978	355.65661556803	131.141905645468
1792	1792	682.33042658545	526.377513373138	352.867447860861	131.149739217616
1793	1793	653.319422854556	519.898977949848	371.653768827083	129.044286550224
1794	1794	691.224873306942	520.648097461435	335.766838985942	135.952554976867
1795	1795	669.573496019134	522.888855068471	367.321432906883	130.242796634548
1796	1796	649.660314555939	524.333223497499	374.536247002272	135.511573870833
1797	1797	678.628439873564	520.834669726897	342.85062498159	130.037333986425
1798	1798	683.609937052475	523.160292648725	326.624895221052	133.417432262643
1799	1799	669.08767566144	526.519107001371	366.483770271651	128.761442009556
1800	1800	682.608701217231	518.388981491013	354.602323184858	132.510620755668
1801	1801	696.697485824619	526.161668319441	354.261813564422	131.779452755654
1802	1802	656.789976936711	519.465776199893	356.555356387866	128.875677123681
1803	1803	661.646146683287	520.755601491489	335.147170554539	128.621813933455
1804	1804	647.905734189007	522.536679553669	340.676745037354	125.2812639351
1805	1805	652.941384024034	521.242897313314	363.675768694511	137.078568648949
1806	1806	673.832606479917	520.20997816677	372.694372871404	133.382424572947
1807	1807	666.324441807487	523.818107073129	343.687686366295	128.667078011465
1808	1808	655.924154891817	521.413824930722	315.980916151767	129.6334367073
1809	1809	685.115555268984	528.558761666176	362.566854777435	131.940983869521
1810	1810	679.844149168741	525.110303305848	347.130265397141	130.725703786154
1811	1811	661.84880480287	523.091370963293	352.388953217695	129.941739637963
1812	1812	667.473476570298	520.296191822202	332.099769488701	127.966015540779
1813	1813	666.646197751684	523.153049757939	343.490964506407	133.617908159247
1814	1814	678.717463006331	524.119370145823	349.223488489432	129.368390585029
1815	1815	693.527642426327	519.735375311666	346.741351991753	131.227728794104
1816	1816	697.529489282428	520.61302621169	385.158887143728	130.227720247953
1817	1817	672.419536754419	521.04870971088	334.391252669809	131.350430314936
1818	1818	714.361675132136	525.046906228913	363.899622287852	128.230694310062
1819	1819	666.690220113262	523.101733177732	348.77364577259	130.494691855515
1820	1820	662.291347980688	523.534309218734	351.581292592193	130.333882884708
1821	1821	651.463393832283	524.775303258852	345.159323678741	138.060660698813
1822	1822	711.138352187935	526.421677765684	361.279977443886	129.153419537965
1823	1823	651.948977670775	523.092894344438	343.743883943178	130.111863002188
1824	1824	679.377770899175	521.546766549959	353.27404456893	124.884576301312
1825	1825	713.886585453663	526.439599025458	353.412045027719	126.257505621654
1826	1826	684.636849773884	525.136071806851	336.915136096328	132.048870217897
1827	1827	677.565122349387	524.07456864318	337.518374921784	133.149837616563
1828	1828	641.230002322383	525.508376864406	359.757937446165	131.427895568558
1829	1829	668.449911771316	525.770144710051	351.400581711556	129.247052005606
1830	1830	689.797626924018	524.261372866924	337.179348186685	126.803806931474
1831	1831	678.720540856054	519.893013445286	356.63132884221	132.051525335665
1832	1832	646.673324703212	522.676846746676	340.675542634344	132.143395935662
1833	1833	697.102214493207	522.407483837744	360.473114853199	133.884155481603
1834	1834	675.708857976599	524.355773857188	313.731912884098	126.67000271901
1835	1835	678.48612107207	519.631942936181	339.918957108839	132.802623566231
1836	1836	670.295780432933	522.955210711147	372.591401727102	133.077901013218
1837	1837	701.371923162958	521.280646626688	348.547983689555	129.263130236902
1838	1838	690.658998350588	522.790991106997	379.542936659281	134.997176560866
1839	1839	645.875868298781	523.702412612083	311.478318089505	132.044732462967
1840	1840	700.34060922683	519.750081148299	371.921096028264	128.685679692461
1841	1841	685.179707002914	527.656817089865	331.493643051725	123.934196655693
1842	1842	709.156652440593	524.083320986698	355.119794168447	128.590246065066
1843	1843	671.587394091827	518.214427028398	373.401053758586	134.823689909837
1844	1844	679.611701471012	523.880958318229	333.863702813744	131.844264762957
1845	1845	681.564330949064	521.369520108586	323.179265022601	127.467261024835
1846	1846	649.019898984064	528.252258826633	360.284559377994	130.205368520451
1847	1847	649.484510795701	522.95472181241	343.554415692356	132.129594596551
1848	1848	657.514635657341	524.488397730582	372.3198639928	137.573442599903
1849	1849	652.975065738647	528.796712788697	306.732103868579	127.946005349595
1850	1850	685.349485930788	519.636591825532	349.480621103966	135.991063154206
1851	1851	670.030141773514	520.742775964682	356.281846388141	131.539667269109
1852	1852	669.076665277941	521.908156939141	356.303543459915	126.40062415037
1853	1853	671.165244036635	528.233831168888	354.196642838594	130.654361954808
1854	1854	651.427364530213	522.979524767885	374.7548735282	132.116649144684
1855	1855	673.888545641334	520.179974058968	348.450268884211	127.098184048034
1856	1856	672.714452077595	519.15904474739	344.81668967026	135.193895310071
1857	1857	700.300650173692	524.609687998047	345.031827848967	134.346036793253
1858	1858	665.394398881087	523.581185973356	336.131111355893	130.848323427124
1859	1859	680.247332085673	520.236811255581	367.884550443696	128.806124647104
1860	1860	668.973987850383	519.69306230183	355.480862024641	128.855102102334
1861	1861	678.079470895518	524.022767235335	373.39197063554	126.444111907414
1862	1862	673.002758405707	525.205515932283	345.493768214971	125.947096656894
1863	1863	656.342890325082	525.493935617211	344.293917492551	129.759571184413
1864	1864	646.530971779009	521.264899302294	323.43698573871	129.107152071786
1865	1865	637.805391612351	522.419746199654	353.861375819202	131.224302541913
1866	1866	683.349093408076	522.961991319017	309.00040072903	129.557452479676
1867	1867	656.662658370052	521.912473478478	342.676914382852	125.982556681107
1868	1868	687.24864428631	522.415945014784	339.915183299251	128.653340917248
1869	1869	654.03510329651	521.567822045958	362.053833663053	133.409230795574
1870	1870	677.847258698161	522.12968544503	325.330192761623	131.116673340532
1871	1871	663.758515185024	525.972635659584	325.825042840811	133.00287533439
1872	1872	661.867967646021	519.784473772857	311.135648140244	132.374380169999
1873	1873	690.319429597459	524.234704286181	349.18712019516	132.946069905233
1874	1874	676.693654205199	524.082455154116	337.987040944574	135.750931794911
1875	1875	698.936949881093	522.691672019229	334.230806903243	134.560343091426
1876	1876	684.296362537625	521.960884540104	350.261485808064	131.42050784561
1877	1877	682.596230762814	527.43757743563	345.246770252965	134.175089353889
1878	1878	650.024079032064	526.39819340703	326.422256500366	128.621419454125
1879	1879	651.768035407163	523.529429876044	359.055778328291	128.682291817394
1880	1880	694.944183000713	525.079450085096	352.787847043202	133.487707396711
1881	1881	686.844898719369	522.091404091054	339.745435658633	127.53828607937
1882	1882	687.75224530111	524.482261428512	331.861208056741	133.872740677504
1883	1883	682.716852697613	518.935479934353	370.636836432558	133.388776523198
1884	1884	667.802118910659	521.601844289635	365.135286845029	134.461365240235
1885	1885	661.305062769952	520.681590585719	352.346745699072	137.182317363419
1886	1886	666.013149337408	524.141606266922	331.084507081635	130.143295854029
1887	1887	715.013634468263	523.475856341561	331.818102590179	129.248441596204
1888	1888	658.312094936413	519.838039514647	361.439229739617	128.305352544832
1889	1889	664.16577245622	525.890482893391	324.48342714536	128.701835046632
1890	1890	648.227501643362	522.398441868794	374.497734522027	133.641725238385
1891	1891	675.767289187023	521.573074025001	335.581604861632	132.249169763577
1892	1892	690.033330562228	524.767469099337	323.644643735501	129.074941176076
1893	1893	648.240548264495	522.776461581186	318.532755284049	127.428184828435
1894	1894	670.695334999974	522.040070634759	340.469083396611	130.793091049689
1895	1895	675.102434827743	525.674444359025	345.823691336382	125.616990945182
1896	1896	675.982573559617	523.671745870782	346.464058391246	129.98650615222
1897	1897	654.047125766175	525.69664999253	336.304735695192	128.263669825963
1898	1898	660.735958367497	521.654507034885	352.266384105755	128.937017074983
1899	1899	673.584562156307	526.045441862841	340.105603945728	124.155803487203
1900	1900	663.14497401458	525.158013729075	337.57292934592	128.810680545608
1901	1901	692.996311120247	523.580939919615	339.926795342148	135.517197666107
1902	1902	651.905158201179	526.40252274434	365.612736367074	136.051988962297
1903	1903	708.539200466494	518.666984223753	346.613958188562	130.072165233114
1904	1904	665.508170065736	525.567980549813	352.864964661997	127.244714873603
1905	1905	686.613826188753	520.052075190905	325.667095023981	131.693948863051
1906	1906	670.651339621185	523.715941676357	353.989065650329	130.538349532398
1907	1907	651.788248633183	525.386832517313	361.789308699706	127.719306568708
1908	1908	651.857914992263	520.140180543998	350.892826610222	131.260659880027
1909	1909	682.934264080007	520.832107370597	358.625210881321	125.229990147145
1910	1910	678.640898803224	525.122378900629	359.410917564587	126.926995971856
1911	1911	665.485927693694	519.772996533602	311.376623598765	127.897924466072
1912	1912	658.753751656185	526.44758597726	341.762732954438	130.581003545751
1913	1913	663.8451922127	522.834763816929	337.001209036121	132.058944593562
1914	1914	668.564119137404	520.605590168544	326.018941157812	130.434430560542
1915	1915	672.519708613242	522.211097795633	357.641999930707	128.62673169383
1916	1916	668.435975349146	526.56843420083	338.1162351116	130.316071376273
1917	1917	669.392965193481	522.507057459887	354.467962778194	133.892124274685
1918	1918	668.40935355632	524.406484842043	365.379603060389	133.554903376291
1919	1919	659.192625760943	526.384010487612	352.636967039314	127.763138366815
1920	1920	652.620717505747	519.883586971428	330.200149382253	135.387481966056
1921	1921	671.472303075636	519.779509407768	332.253107679576	131.296175845404
1922	1922	687.125521421155	523.036699441403	323.977682577026	130.734007136307
1923	1923	679.969075256513	532.135376120439	379.117841456373	133.466882948096
1924	1924	690.166132493295	525.19416984349	340.174648253691	133.394465613525
1925	1925	646.252001463077	523.715616886324	355.242218928618	130.04300740419
1926	1926	660.506137161122	526.498407675714	383.947694264297	130.442834864325
1927	1927	679.103747669653	521.533432125518	335.083903545136	133.572074522989
1928	1928	675.393717514042	528.712777884783	322.405050779667	126.351746898319
1929	1929	651.00421595234	523.217443843866	332.902588501658	136.361701971047
1930	1930	668.710856390319	518.368926327218	346.308104029614	129.902751089574
1931	1931	663.976628230204	522.400100513065	332.375496766864	131.169811464283
1932	1932	660.571310121295	522.485451622187	346.907735988731	131.824091025768
1933	1933	675.737311551279	521.802980397159	333.519535528195	131.123015612884
1934	1934	674.038590002695	527.00250644015	344.729278998926	131.881603442261
1935	1935	681.721506841594	526.079271850612	360.812633437818	130.843273882644
1936	1936	642.788021890475	521.314805375401	333.157073399405	127.141887870897
1937	1937	692.767837090728	526.584964790205	327.569195801441	132.802658176579
1938	1938	676.367105725879	520.669931631141	324.580586944726	136.868471484522
1939	1939	676.608023377396	528.014027295218	339.565520773496	129.1400155088
1940	1940	679.713858057578	522.338705009427	361.172887996276	136.949491956997
1941	1941	653.675132200341	524.196269369925	343.409639092301	132.145527928949
1942	1942	657.02390324965	523.966513243357	325.206953346569	127.2159371578
1943	1943	648.410566660763	522.385390552135	332.663588110853	133.769674690233
1944	1944	688.901777077675	523.176231608001	328.707078930966	135.785424492565
1945	1945	645.033659697734	524.143973570793	336.874461544591	135.321710068555
1946	1946	658.207003525943	528.269288412001	319.810361031292	127.356789177932
1947	1947	665.095001261986	521.619820874975	326.838571631069	128.119435948293
1948	1948	668.393459174272	523.66427157457	325.89979033468	126.641471624412
1949	1949	684.91567310679	518.917122682168	347.978963507149	130.747178174527
1950	1950	676.82636339843	519.031099918465	357.593779447624	125.305270687948
1951	1951	670.4890599384	525.241598405358	355.246171177606	124.792591876748
1952	1952	697.295301995452	524.018739758291	353.866372592422	135.050768571355
1953	1953	670.07572164425	523.320592385488	331.116056308021	127.246065796092
1954	1954	637.509753327311	521.779788073369	311.198692466818	131.15012564587
1955	1955	649.681799416746	525.108787576637	328.459484180198	127.761664808997
1956	1956	666.456166693796	517.72417908901	345.208907351772	134.42131062132
1957	1957	670.044086489266	519.297602311708	352.658298566259	129.715126702941
1958	1958	694.404544027275	523.209449765305	331.898964285349	131.065604273534
1959	1959	654.597363300056	527.198926316321	341.454516506839	123.028397614277
1960	1960	675.640120758589	523.39530353646	366.347485116031	128.5351209026
1961	1961	694.03800742248	520.288302136513	347.175296188401	129.315048432179
1962	1962	670.051266767353	527.237197811658	350.384912106664	131.823587769033
1963	1963	685.833153104448	520.21118261039	364.842286124615	131.108745176464
1964	1964	694.414224456179	518.425082068424	357.935051790351	130.339270950778
1965	1965	661.400840008253	521.361840467601	355.97431101948	132.070428278755
1966	1966	676.296784336272	526.61905787151	355.658771903308	136.166840504069
1967	1967	683.812447128407	524.362777523363	352.918242898142	126.950763379643
1968	1968	697.902940704259	524.47093188495	336.982289182182	129.423589283409
1969	1969	679.575054677496	528.652376278865	329.273085680638	127.776723832115
1970	1970	688.28297098491	521.181813782801	354.208433210666	135.01418142137
1971	1971	655.738716510135	524.347034911196	337.440424300984	130.687231031089
1972	1972	704.68431408973	519.727137923535	360.352631583787	130.439234392425
1973	1973	649.281852932736	521.588224040897	379.118374392721	130.03651561867
1974	1974	682.088516033655	528.014917049583	329.885969257483	139.139753469914
1975	1975	660.59645595109	521.953958733909	310.844272623721	127.078202638863
1976	1976	645.5993170954	521.439097360759	344.26398404638	132.748224230709
1977	1977	642.111181015175	524.436625892882	361.294567325781	134.726463550733
1978	1978	702.692446091764	524.447576753178	317.704496996602	134.152756393836
1979	1979	686.080446835534	520.090973870774	317.309528544036	132.756852424847
1980	1980	666.615829066639	521.413374951976	340.649626592459	128.107955412465
1981	1981	666.82628105287	520.046905508598	345.570174858126	125.826109106153
1982	1982	677.507906143855	524.449446489102	314.746693145169	129.710504966484
1983	1983	649.762266405693	523.35485950994	357.424141550441	133.161576652555
1984	1984	661.56929032557	526.730600707283	345.893731666704	133.675726713658
1985	1985	653.073142926161	521.89422061729	341.794926944603	131.621191565351
1986	1986	625.752273169366	522.800012564552	351.20295215052	132.351499840748
1987	1987	681.873412948352	525.216288206613	382.629545640509	129.494733748374
1988	1988	676.714539427291	525.386944774378	343.748827596141	131.274770021632
1989	1989	715.484264189213	518.238261858053	378.157687457877	129.675363223048
1990	1990	655.852847429886	523.174307886945	351.296607250122	127.420722746759
1991	1991	706.196000895577	524.898269293411	335.477113740347	125.377625639588
1992	1992	694.029484313953	527.412822507752	345.537957481129	129.942267287531
1993	1993	679.967775475485	521.123988699222	315.923531154072	132.635918569688
1994	1994	679.639634346277	524.170508742429	364.829030172147	133.235019865002
1995	1995	648.217304166286	518.864719161389	345.023172842399	126.65071902172
1996	1996	663.69316011665	521.613064862285	360.863559303332	130.04766500645
1997	1997	655.530964795743	522.910694103481	311.103716176468	132.38519005384
1998	1998	671.872397182997	523.108137363799	318.594574657218	123.67315898818
1999	1999	666.876532064401	522.019920111623	340.148301020976	137.175495016525
[truncated: 3,001 more rows]
