# Supplementary material for: Hypothetical Outcome Plots Outperform Error Bars and Violin Plots for Inferences about Reliability of Variable Ordering
Source: PLoS One. 2015 Nov 16;10(11):e0142444. doi: 10.1371/journal.pone.0142444 (PMC4646698; doi:10.1371/journal.pone.0142444)
Supplement: S4 File — All experiment interface and visualization stimuli code is available as a zipped file. (ZIP) [file pone.0142444.s004.zip › experiment_code/data/one/77.js]

var results = [[674.864859281571, 633.669580670616, 628.938833430599, 681.487339520332, 651.191022733732, 653.511899260902, 675.555091039189, 685.442865976007, 679.736715835003, 674.121935921555, 675.573625476321, 653.974379853068, 687.277341066866, 650.476019728387, 651.566009248105, 656.635458219049, 683.049790100088, 651.409864254136, 648.479709040998, 672.496215467726, 678.553254838012, 665.735497286693, 688.921398212637, 671.246892014097, 661.505784347254, 678.8381192659, 687.961530657549, 673.048798442058, 641.903112378905, 696.734637047064, 688.506557252884, 648.272157895988, 667.28990703847, 658.069293737803, 673.723937236114, 667.246400809924, 695.521285501684, 694.331820300333, 659.533951583678, 668.414548952445, 649.821203182647, 678.619841327045, 637.842840991779, 650.756459971355, 662.036985430206, 684.467096379624, 681.507807779498, 632.111876100667, 643.437644049425, 640.12230628483, 659.733007809335, 666.310311732331, 667.624918327267, 629.498494767475, 658.392068320889, 678.747567953277, 669.946342778731, 628.679109944131, 635.736863337638, 647.614928744747, 642.816639065477, 690.621360068769, 677.118711671068, 671.772117475321, 646.890934748006, 682.787982925288, 667.971873671186, 685.891867703511, 681.818232085348, 673.333035349421, 676.466408338302, 681.668790964775, 655.631618985119, 692.512624682163, 683.548598185052, 690.538553084643, 662.511586111578, 713.083569899296, 669.926318530366, 707.46930957092, 688.613768009456, 681.819276819974, 657.079893490233, 657.634179148999, 649.883762922467, 688.005253458338, 666.953954793883, 689.134290093391, 691.948284637962, 689.330970887939, 645.787484388856, 659.264716577448, 682.182660786528, 647.107408063983, 673.973899369086, 663.938375754763, 666.560987222669, 700.466883873409, 692.83868228973, 670.179734835034, 652.857911572211, 627.833434452704, 644.524629782254, 699.060025858839, 661.695142447854, 694.138294998415, 704.257960529156, 674.490808691041, 647.929475964523, 695.594538856837, 662.575001824371, 685.792783306544, 697.250888067917, 668.68577865032, 670.393930228558, 667.940940279925, 686.523820689505, 667.471479013557, 666.487171871823, 693.406832219331, 657.248132260809, 685.823155849589, 629.828956891167, 668.051361655948, 684.840638363967, 700.345173673229, 676.633087116656, 667.249549760539, 687.516429988997, 659.417919872221, 681.218659049772, 704.685630864245, 638.668463908421, 676.134757594337, 672.647242988214, 634.416307419357, 683.163051114827, 682.21206486877, 647.277722792497, 663.388867311524, 668.369281235619, 659.493332969363, 670.712491015956, 656.01967207868, 680.161402195091, 651.149056748436, 707.061030582084, 662.54052787469, 658.977573360755, 661.284673624683, 634.412797699566, 663.397422612397, 666.055488476136, 678.728853583084, 659.390421892487, 684.771484615839, 682.358224965695, 695.477070760222, 681.443527810039, 675.300882373241, 667.804053502862, 672.480207368313, 689.65171538325, 663.305166861945, 652.89049034499, 691.776848929642, 678.268617980714, 677.183239889537, 669.896195272195, 670.021713745009, 696.827172279796, 689.115002658194, 677.629942091635, 626.12828996054, 669.519473675214, 676.231348687016, 664.324793829794, 651.108989555082, 706.292762620011, 663.140776450665, 662.107082916582, 687.407085322707, 670.111157008198, 666.889658520646, 663.375153317412, 664.309629069609, 671.355511684954, 663.512544178277, 639.477750031313, 652.697593844845, 656.086824225116, 660.155111243102, 631.742691392597, 691.433547810605, 670.92662074137, 666.821769240159, 683.867275992951, 668.640101113392, 670.380476691518, 652.000869587094, 675.24118986141, 702.652223942387, 674.629766859464, 673.893087307338, 664.930211289265, 665.521556928851, 666.919831867706, 704.208824530317, 676.390049006359, 686.074457168706, 670.619083489563, 694.327082555875, 667.845039892506, 664.488707164265, 671.828792156802, 639.387299149444, 677.255772543037, 671.022673983356, 688.196489981569, 647.021601550793, 661.242833576281, 675.312121018566, 653.303407729673, 657.598127367691, 686.618955378774, 643.673773025606, 651.905444047086, 671.023041173584, 645.757011613578, 679.935469094757, 677.20332034917, 636.388875566701, 694.733068764244, 678.211047922377, 657.819798982539, 687.872696981227, 643.544657475472, 653.548334804829, 658.155019994082, 700.045199489246, 700.859245856749, 679.42332439393, 680.159319362269, 666.676559943781, 682.499891344285, 672.302608097773, 689.397721174368, 668.309640164237, 643.123500749761, 668.444644425228, 685.235228821576, 676.260163066378, 700.614756301619, 659.143805337782, 681.487332126446, 670.744266674347, 659.414121400605, 643.748857652321, 679.068059951162, 681.500743161726, 670.094488432634, 691.648122728038, 670.776678840393, 647.139505704165, 669.98387459032, 687.653066069327, 684.20274164948, 683.221144727182, 639.711836856158, 658.919596824325, 658.465353942127, 676.429059893958, 668.778759811666, 638.074711601927, 660.480409019727, 695.91295313155, 667.530025132809, 667.518147103397, 659.639796498243, 652.158746264839, 685.311059486332, 689.77189767275, 640.725148667897, 667.814724693806, 649.351177368577, 683.85668543294, 690.228303367168, 677.666756349313, 663.253523648496, 653.144916364565, 684.998844867269, 668.64680049405, 685.951141002649, 679.150993602577, 676.86039647255, 674.296269488451, 674.969109764697, 714.426453590724, 697.009049490888, 675.541377662388, 693.291732182378, 662.801473468075, 674.499590320373, 651.794659963735, 653.040788337301, 654.836805350755, 636.246720600106, 604.149706926708, 660.596493315897, 652.151467617167, 650.051711740467, 692.241256649867, 687.860016063888, 677.22927808707, 701.234757214345, 650.023334985866, 658.031700834981, 678.456395317837, 656.182726957683, 655.31367758623, 644.44671161674, 650.047250106406, 665.986400491831, 685.05070251994, 664.860283854311, 679.352162251834, 649.954821072762, 667.825020039176, 708.520094034947, 681.527338899146, 682.191473459879, 670.608380204998, 694.828412872314, 677.62739722013, 699.644042931104, 647.372172646736, 656.815938227115, 644.689234565115, 684.655367424494, 662.866548014294, 691.484186813723, 698.355885623411, 661.629585270545, 675.436790382072, 664.655291309487, 664.465842508667, 690.81349654872, 648.554410770942, 671.124892557944, 689.037478746047, 675.686452272053, 662.941828989667, 688.300217327543, 660.623201300997, 658.150083599959, 703.730681566568, 675.133970458518, 670.498653569457, 664.598564759138, 657.470174158966, 649.757895267443, 691.808131143368, 706.916018181439, 647.694383764277, 666.387880343294, 655.424351399892, 670.723123117136, 680.106788835838, 679.650774474272, 673.630391386967, 654.460099220581, 647.464992314456, 688.520190191343, 679.554303662874, 669.567060185965, 670.569726809138, 668.85662718, 677.178274666031, 664.109241720511, 682.218235902744, 677.254155191515, 684.018842630016, 680.526894905634, 657.430889904213, 680.70884913707, 669.415841506752, 681.944889175404, 658.842276469083, 649.251372542788, 693.566957480253, 671.963444723581, 648.278545325429, 672.87770377389, 650.729573774804, 681.284826694828, 647.655019006422, 684.466703158101, 674.091327385816, 666.360501796693, 651.029228895751, 663.836517205108, 634.45705465284, 689.141064843653, 658.759618048816, 673.866085875682, 675.393881651465, 670.482047377045, 677.639818894832, 661.635303353239, 649.587702846883, 709.399566339031, 674.138119575571, 693.943002565468, 677.005241120208, 677.739686735628, 673.085957570937, 629.410983142089, 702.303754743014, 680.618866539682, 686.423324864728, 655.143872942404, 677.98307672908, 651.016084483445, 691.009239187513, 678.805043130428, 679.28351022618, 662.057199696355, 660.214113871075, 681.17426762075, 689.155354398119, 673.138740921983, 647.640563584633, 651.504298692254, 672.053901958212, 675.216748538089, 672.857146604138, 653.889493026915, 672.447863001112, 684.279832779046, 672.163548587849, 670.56379872197, 656.835808852085, 666.109547639683, 664.126494511569, 677.794214401059, 653.006507426461, 659.545892882129, 718.120611262153, 676.697783489846, 678.724247185379, 648.78815991256, 677.977411013119, 660.15737895232, 676.431863252601, 665.626729643273, 669.261559003096, 696.773617184762, 656.147873, 680.657858794733, 675.867571294435, 697.994476365961, 657.963300571887, 657.810305122499, 693.250665074724, 643.329639567459, 675.490989138456, 651.50053513566, 663.503557878615, 684.035019231579, 665.986718153579, 647.056300789757, 681.777885213886, 659.582816110483, 668.424773743611, 686.235135881791, 682.085720607099, 655.132763185597, 660.807163199857, 656.987821926567, 691.832841325215, 667.358939616227, 694.275689041222, 674.460434473817, 669.939800720714, 639.98890335764, 674.513021838992, 665.728024517169, 683.596692090516, 693.199881973568, 701.6042647322, 682.114658835242, 662.72663971359, 672.184511332634, 674.689399023012, 689.542288466137, 644.912755967981, 666.67438828892, 659.852616017459, 685.121778177847, 680.037053421914, 654.187766164243, 635.210831311945, 667.133388062879, 682.596002240697, 648.931172331653, 702.902093296828, 696.682918028229, 645.939696346884, 659.348416530445, 682.708595948843, 629.26740244705, 689.592419229608, 670.590585014844, 652.938882728856, 698.541836832064, 656.57195082487, 641.49651260544, 653.073209917935, 686.128752951789, 646.721900405766, 657.109223726374, 674.967169080357, 663.912132120891, 681.796758856629, 686.667345396536, 640.095221866178, 695.088336181395, 659.746240447464, 657.939299206816, 681.351907733863, 705.950031702409, 687.627368098379, 713.645075805559, 658.274591916729, 646.832707812473, 666.530606796332, 679.892646194432, 674.356039349175, 656.484174168078, 675.047466179437, 645.308653461729, 676.282304326254, 685.14053774621, 640.116192841744, 664.097292451928, 629.02699184751, 646.053737673094, 696.548337500782, 658.392779188639, 665.888094886656, 655.591190786572, 684.796504813638, 667.242975075359, 689.144362799147, 683.346031130259, 654.834898027198, 658.546868185876, 658.328117446556, 694.696331161187, 672.057227292402, 700.933706693441, 675.493513663923, 668.855258448259, 681.987330555547, 694.227336010832, 662.333561319348, 665.515889281275, 712.470567185665, 668.428461215143, 680.135614922476, 675.80312259593, 657.012915757289, 676.024285772562, 627.61874444463, 664.81646914704, 665.947207077975, 641.534167289633, 663.764596710248, 652.566523729854, 700.667100770572, 649.530738518163, 648.458320353162, 677.051050677105, 645.893879705539, 649.722643630827, 668.356022771058, 661.399430339665, 693.0995298491, 672.339747380702, 658.699267360641, 666.810659576703, 663.847536905243, 673.733873887903, 663.072162829291, 659.696772794699, 672.43793094286, 701.523887894824, 635.367359088876, 663.293695091696, 696.891608023209, 674.959773530195, 701.546928293979, 673.976060065896, 688.320522045115, 671.270103514922, 676.645424826174, 665.842947295095, 672.448348708961, 659.62593935694, 670.992984282265, 678.596038766801, 673.774085673452, 660.376350241426, 669.074763355702, 662.071814841217, 680.015220970307, 660.662751051237, 649.704158969511, 677.906191474094, 670.604816958929, 685.055461216071, 684.557819654378, 654.198628129139, 681.880673706345, 696.002300397207, 664.180741244732, 689.677648983956, 662.540190209096, 690.05128660077, 681.166593190902, 658.392715427177, 681.47211834756, 673.295100332294, 648.886762272646, 709.162095337368, 664.043839771935, 670.368851158802, 668.497589390197, 657.853148172168, 690.365568000039, 681.811160286127, 689.497177807744, 638.079938119405, 653.233383240515, 656.362658345887, 671.079321674339, 681.705238996917, 672.929953045771, 676.304380577712, 635.955038328251, 686.658677212651, 646.22506272237, 684.53104616707, 682.280638678595, 675.50738079055, 650.658424340434, 639.857958204855, 671.087814446298, 670.650335920273, 672.508608747992, 677.444134248581, 672.94684370041, 642.841483875781, 681.426951898836, 667.152161422254, 659.795685629121, 657.098520599159, 690.235157705984, 669.158886810799, 680.09811462849, 677.938984877766, 685.852364075107, 687.14467918524, 687.730662319597, 663.126019574261, 689.097373395382, 658.395241367914, 649.374019686542, 649.696527938628, 672.387929207115, 681.780668192855, 676.841844615171, 686.16326624244, 665.396154503773, 681.455539532577, 689.676473792387, 680.320944983323, 660.129630760688, 670.625790038398, 669.303904526512, 691.365909127441, 648.827244548544, 679.364855491139, 694.292086392833, 683.280435149667, 672.29491449933, 681.041483504152, 675.007882593643, 692.6886055304, 704.15961253095, 676.64729520153, 666.350155822269, 673.03697390064, 645.274035692906, 670.193791934216, 649.698860294712, 683.970131032743, 679.367084941961, 691.183914107034, 664.335318658617, 661.7141115823, 679.736688826552, 672.660353371891, 669.820105057232, 645.336059347926, 665.919220805373, 675.46356296127, 695.165058853229, 679.986681190036, 670.303250757915, 664.461807447324, 635.926358811778, 678.696611212914, 689.82061787012, 657.189889140759, 685.035905383347, 664.371653533237, 661.803735157997, 681.599982741825, 660.573624396307, 675.853510615224, 692.62296505806, 690.63044963774, 684.404697726845, 683.868700215665, 660.146077536247, 658.830075435271, 640.583383758163, 673.189968660788, 669.062615628903, 648.972140244916, 672.72555293084, 654.260793205654, 684.690427323659, 691.159579254323, 637.554851626493, 654.643292293853, 694.784574269645, 653.876045518712, 669.133652488974, 674.427132436535, 670.330202143901, 665.770695356085, 680.36290213446, 681.007075958987, 687.197316668269, 655.321486090312, 692.161906285503, 669.192319520757, 659.428150430531, 668.223596973029, 672.424592946286, 671.553821761557, 676.020181701401, 684.092254955617, 697.213072486586, 654.88791528688, 709.007425433309, 666.401457680511, 708.800595354115, 651.261449242342, 660.147307863139, 708.676222524955, 684.995425284117, 686.55882273658, 669.224265753758, 681.939021674711, 670.975660973325, 667.2920903737, 657.004629082998, 658.402240967595, 681.7780866946, 684.612636968072, 677.177951750857, 669.089963200272, 665.645495727287, 671.002985268139, 690.473613262258, 678.576303295976, 704.543080002561, 646.05684797327, 703.170168550949, 646.842974457205, 701.099954000183, 649.520064044338, 669.423552195236, 680.050465593611, 661.522150973198, 649.821157060302, 716.861344622236, 672.023122381832, 641.075778285495, 653.591313268178, 670.891900244388, 676.051693413397, 644.027307619458, 651.234852358417, 678.312919552745, 680.159411956952, 652.188041464958, 660.375991875547, 677.818556504856, 659.655393671937, 674.168520847929, 679.706458090141, 689.621481603018, 681.101555079928, 657.21744953361, 697.221441154401, 678.67548991047, 626.605710312013, 649.108946329578, 661.442898053233, 643.845283237877, 681.584406108754, 689.606829623122, 663.703326851634, 659.369332001033, 671.773014003233, 672.302531401889, 687.869977304248, 691.183092626515, 678.369391794118, 657.328243560555, 647.512845134457, 695.197086841828, 689.544700787688, 680.376738010205, 670.101976339063, 675.25392284459, 653.012140451029, 695.02320215577, 684.144638045419, 702.034738000473, 676.491421227404, 667.795646647722, 665.594091630448, 680.011476558978, 679.18302016353, 653.205893478269, 635.674590003817, 662.676250424298, 689.818393301944, 716.146191158161, 654.708112662938, 632.786559109738, 644.485534439922, 679.176971274385, 649.941538920012, 658.268016511427, 647.050995352577, 677.881626972579, 676.771743538903, 643.235344139157, 655.621895413461, 678.498463704971, 705.893007465874, 671.927335845097, 664.610790450582, 665.518175454135, 690.028405037853, 673.526641722375, 689.627748092172, 680.810452568813, 668.953469886745, 663.825157863605, 660.108480282101, 724.046248458412, 672.945030216851, 667.674955898475, 676.45714935354, 640.457203324695, 667.778084301216, 639.814741216256, 674.46106850372, 651.46132019046, 691.306641192796, 723.026925182589, 670.168917489255, 712.053873910294, 622.055705350102, 668.031054736815, 668.088379841805, 684.11059453995, 671.011147788249, 673.833723173203, 663.28765019476, 667.699524984599, 693.403032987683, 673.284291024572, 689.89916928731, 637.162310327082, 695.841740361001, 657.405451346124, 670.449944961564, 694.66883583187, 651.866163091469, 713.332195738747, 642.509103613311, 662.998511895102, 665.443852205519, 688.936280787706, 642.794706481276, 680.010278446725, 677.156177221629, 680.877406635346, 671.362888172008, 665.588649301731, 679.686169911994, 686.013048750223, 669.083628816638, 700.634278307158, 684.903856684991, 672.879119982162, 671.008063886331, 661.492678170811, 663.196613005024, 644.415789699946, 649.460966815902, 678.894687738912, 691.227761887654, 634.813793712871, 676.809442250458, 674.098708932948, 648.685144312355, 672.109416684944, 669.183937825988, 690.554044499189, 667.486437459687, 674.822252790195, 668.581765543147, 651.356161534786, 657.669414543107, 680.414037938776, 665.623503411501, 656.272798421367, 657.842893837386, 659.762197177518, 669.705593739932, 677.6507183753, 653.723511701131, 633.761118351953, 671.25486766014, 672.366503177838, 672.778196937906, 702.173195875931, 664.326774530609, 665.242383466883, 671.281218313228, 678.569115611556, 689.327111387511, 698.172420872466, 640.70428074331, 673.303712416866, 659.402341862439, 666.462886141329, 625.196115733306, 702.108894629473, 658.887445540561, 688.65367985853, 662.795292470004, 694.443499952926, 646.351101772822, 677.047012580576, 677.690917834595, 633.846579952066, 681.272360877795, 674.928870601705, 670.647924904483, 660.782582117495, 679.210037281637, 691.339923238855, 705.158078686258, 663.939534248009, 659.071596634052, 689.186256852419, 674.30681963737, 657.108486476471, 686.91229874914, 670.285973264298, 656.002884358638, 642.304025228517, 659.096263986178, 679.050314779478, 647.076968649347, 684.843307950585, 669.738737341139, 672.285913951529, 687.550432246181, 687.968826514169, 671.901277907009, 693.562720879123, 651.168074561856, 655.433375164906, 682.592659448023, 686.375570344167, 666.465944839461, 675.883508866544, 682.648730714997, 685.785664500435, 636.434828366007, 674.823674598812, 649.794753708195, 673.478870510357, 654.081956154266, 648.99531035626, 656.773474270862, 681.422838287011, 661.480173136863, 668.752892793214, 708.683688205475, 658.190193516424, 683.00904497353, 641.412342303562, 691.40583332327, 689.436985170222, 647.51584202424, 697.741966075588, 699.459587257927, 647.318846240648, 689.166726010259, 702.801238867122, 666.166301592344, 686.645304504835, 693.763458676204, 677.562301634545, 641.288835326846, 677.396943393319, 674.4171355668, 686.201066909084, 637.708222314417, 674.141987011761, 679.222182579735, 676.256200397882, 662.374478908363, 643.133617784823, 693.034857459442, 681.529748418594, 685.129223482609, 691.100631672241, 670.083845630677, 673.986370475692, 661.348691136681, 694.04759415658, 673.62555805296, 671.338569447045, 678.498819255842, 676.016978404332, 673.320347794044, 660.636121905861, 667.171967900409, 690.276374414678, 678.009913054693, 686.722417901184, 695.575600122952, 662.52465129142, 656.499857124604, 670.881397349125, 639.725436092996, 675.119015116132, 667.310820321146, 694.384535648971, 676.712702015598, 680.101344813733, 687.494666971964, 687.970569377506, 657.475291249107, 632.302820160177, 664.232772679152, 634.501874966269, 674.436260530991, 684.717292314951, 670.182786801312, 664.940702044838, 646.681944806875, 649.78496151104, 665.748478904628, 699.580961995299, 693.546468986776, 679.228645039808, 657.044885106119, 660.354398456199, 676.895816689188, 693.045460816766, 666.969383683734, 668.9439525781, 692.496342921839, 664.38729376619, 696.898159684452, 674.609967407555, 656.593957429878, 640.12891467037, 661.280956021219, 651.010046547019, 690.109787041517, 701.323074618836, 647.883069875156, 716.297156244323, 698.607747201091, 675.1281442648, 687.732538554035, 668.840566438425, 684.273794276298, 676.810915545903, 646.171188284767, 647.737711434704, 680.040316609633, 672.77677827686, 676.416017637679, 663.296147058218, 673.305835594243, 667.130362329562, 695.450500758022, 639.299104437729, 654.767475118014, 686.348207730312, 651.528521976807, 673.539160011237, 666.667559102769, 659.79020418489, 665.212228965116, 685.509167650134, 684.8714987733, 643.308205742596, 671.746838246643, 668.422511180304, 691.120268809469, 673.244031848841, 665.136367858302, 678.875162092696, 662.06377718151, 666.373347182761, 701.123576139748, 666.876710090542, 680.771670240776, 704.71526472961, 642.311183250736, 673.454971151358, 697.060461393808, 689.563950905926, 685.436954339433, 669.459175703866, 691.002888737773, 674.183842011349, 695.173510792356, 697.254655973225, 668.173507416054, 670.953229543533, 649.875247203329, 661.564384315716, 687.244943678583, 620.72824584573, 669.25795360056, 681.623070445803, 639.561709256513, 653.88546425807, 654.929629052835, 703.021511193785, 679.250290904018, 672.061037582794, 667.208584870689, 669.402505119961, 650.885095935393, 678.437129697042, 673.70453647844, 693.822678671397, 673.460613916985, 678.472080170178, 677.199081489191, 689.799225106846, 682.580708550635, 688.555361083909, 641.75093801866, 679.138702142854, 685.732284774098, 666.467253819186, 695.088320980466, 659.201321869245, 694.796045176452, 662.888259503523, 676.153029902511, 647.712995636913, 649.76334443943, 673.741495883663, 661.002991287596, 670.202787941895, 684.939102205262, 657.851225931908, 673.803682474353, 682.352544913465, 668.480423308774, 686.595301854423, 679.965812486052, 647.435862256568, 673.389146987183, 647.55282281884, 692.116823394183, 666.460869039156, 692.378371194794, 657.044984454044, 678.147471347944, 644.986157699201, 673.932126974607, 671.566909314117, 671.471777134648, 656.167839357814, 674.694736814291, 670.193908830718, 707.239988762741, 661.022461249017, 639.66943004616, 683.376820365105, 664.836402710324, 651.84475842774, 671.534930267857, 652.726457763046, 666.833484674445, 696.494738981702, 653.312966528378, 665.826583448141, 708.737137604669, 674.636894972901, 671.633380444085, 695.668742482435, 669.004492787983, 636.211730055402, 646.98686928605, 675.828725061033, 657.220396348502, 660.386532546604, 671.851281563264, 665.85409776457, 667.57103161355, 646.933050543484, 665.342868104696, 678.734339133714, 691.281529125901, 691.303536431331, 680.964413907992, 663.773141914572, 686.953635511162, 675.430700254744, 664.904825289662, 677.850792587702, 662.338028202827, 685.878636302906, 657.706457955073, 679.171000985709, 676.932976886997, 711.004694477043, 670.552979685541, 654.132515902024, 653.494508527859, 694.042118502051, 667.451437281484, 689.269611825322, 679.12069355124, 671.372535359006, 687.320967303759, 678.359788368002, 660.68737698506, 672.982063017314, 662.293915044234, 674.515004024039, 710.699353447514, 658.373861582897, 650.837777321405, 679.08407207606, 646.567644363005, 650.45821251639, 668.174714722221, 662.249077625227, 684.096236069685, 686.4892811351, 666.118993061606, 668.237211690348, 680.214418589973, 682.002918537939, 685.928000190753, 650.294786544109, 679.508032848069, 662.653541509024, 704.904713917617, 699.510844000592, 656.579816388858, 647.317272982273, 670.572524105904, 659.918415481001, 671.739272031771, 664.246086521147, 673.284094025752, 658.204060984578, 651.771782842932, 684.017947504616, 678.819614791625, 679.382661310405, 711.349026643416, 641.44386321997, 669.653473219376, 642.502874614654, 699.805717589121, 655.730729466956, 656.898412626272, 650.978357699261, 679.362240148313, 689.601477281269, 675.930801798666, 652.054743585852, 680.771831224721, 654.016440147674, 655.228582211307, 662.218006190201, 684.533384106268, 670.69438282178, 668.422490292525, 676.17320109776, 655.199808346507, 667.536599094653, 664.34502881899, 671.415806264036, 668.193079922531, 649.581343238944, 661.989950913208, 663.244789516873, 697.582690109544, 702.54358807847, 671.800155723525, 680.078299299558, 661.707591688358, 693.972528393323, 677.061170081489, 650.075011670296, 684.333797191481, 666.539632575834, 669.24137694798, 680.268992315991, 667.017435497388, 686.289439209452, 661.543231349851, 669.121842590235, 662.963561421154, 682.296959190494, 678.645514253566, 676.391606040098, 640.719808261435, 659.847386847992, 703.115930658261, 651.318566427063, 666.390021139613, 663.458517197196, 644.295382028195, 666.223850873488, 690.452338766673, 669.653454665572, 643.456009519055, 643.803433368542, 681.238520909834, 667.78240704775, 680.874889698426, 707.839997553266, 664.724779851723, 657.745684077932, 659.837370299253, 705.281839817747, 702.50491092381, 667.250520717573, 655.632139558203, 679.01430666826, 709.645293920137, 675.933484406772, 709.099540263777, 661.987607566837, 685.152464984189, 666.435181372331, 649.778203909175, 672.498145337185, 671.454149249433, 669.662657278428, 660.74186626302, 666.864646260982, 666.509468112309, 638.925656850023, 695.061338726774, 677.769053175977, 675.669325983265, 655.468224838652, 674.736530646065, 692.071562171659, 661.305845170645, 669.502005981027, 683.642867828651, 656.078990486792, 665.07966573637, 675.526362096762, 651.698421234849, 657.966005717782, 679.398141019324, 669.55203642873, 672.220204679195, 686.663937573918, 649.758273396548, 672.475406364743, 672.885692439813, 683.310503633199, 666.60581095791, 658.987450477943, 676.452427952655, 708.826147248574, 687.182413260634, 666.354436481986, 675.973429739166, 688.361354941896, 656.090845608412, 686.748681474138, 681.130989941895, 667.062175486244, 646.277999511779, 668.230874317264, 683.648855060383, 659.058810646322, 673.754183059834, 645.88060315927, 693.223615647808, 655.302297162253, 668.242108646618, 665.40406536312, 672.945776429501, 669.115416019475, 650.68190582958, 679.113385564011, 688.205918870686, 682.394891146301, 668.110226006086, 658.838568056977, 640.108737106845, 678.351570841055, 644.712012356066, 658.782539293484, 702.379773434621, 695.731544781819, 658.035067232633, 644.962771405133, 658.37960323786, 655.331927879457, 663.640287696766, 688.475501172799, 669.403757174114, 661.415877209008, 680.691467024663, 648.278053343898, 656.351599897917, 695.173164140902, 657.467752241308, 663.724144806322, 685.189969045101, 673.568887606477, 667.181730468291, 695.79769611445, 669.0371732454, 678.512873540937, 646.64288487959, 691.94282603311, 658.372774634416, 662.047480334741, 661.535552604625, 660.388781075901, 690.723020696798, 686.811653357783, 671.422953174563, 671.798489878586, 708.738399911499, 682.467809791275, 637.688464005885, 657.911154734057, 665.599425387006, 682.714829130771, 639.503716412745, 669.212246683732, 677.182216018744, 687.773850261946, 667.778663443321, 677.474334557654, 661.909090034438, 660.843439997474, 648.785349183126, 684.806892915057, 652.097769542174, 673.51148642149, 666.829017964614, 667.790654600974, 686.084589056115, 664.256442549892, 676.980018323507, 664.493136472359, 664.250163496844, 674.391586047745, 679.345402432839, 648.938796007266, 664.074036552415, 681.711925412082, 686.162076480652, 675.386957703066, 684.671038950833, 636.089605936348, 673.208388632522, 643.471431559855, 670.655196858687, 683.582395897764, 665.811415392521, 692.873686716603, 673.024913214751, 691.182643702536, 681.650463133461, 687.689064237656, 655.764958724953, 653.994175801045, 682.229446952369, 680.768001481636, 659.937344727882, 655.924348201604, 685.555913023162, 667.676431600291, 687.11852025753, 684.163122736252, 668.187087425984, 679.157984726858, 660.144639811897, 667.792733683972, 681.546953159974, 670.425009203655, 652.011398248511, 657.384792762056, 664.812027855809, 661.546404268832, 695.049438187585, 695.39743558105, 610.705138649125, 676.575570311989, 649.511285630779, 693.251712967328, 670.081006271782, 671.779555446704, 689.772929464247, 694.221957831673, 641.685595366072, 667.632106895475, 684.053195492787, 663.02439441932, 688.482265267429, 669.599077765797, 658.314673378394, 711.307248972221, 651.200480103986, 683.197427724578, 643.68672529226, 679.148072576527, 654.938035982188, 677.415915376141, 662.051765953904, 657.106285432636, 659.8649562502, 677.537952849547, 678.859618620505, 688.233623476439, 666.764583488162, 675.429933327793, 663.413226167751, 670.622536648125, 659.894585073073, 663.681428368091, 636.617212521253, 661.865350533137, 673.999072169511, 656.061805653194, 639.866181023047, 652.415792418595, 670.752612850514, 660.32994894625, 633.499763863201, 662.343636746322, 660.61367461063, 678.985189996118, 679.629960919206, 680.974077811558, 668.934991567121, 711.40568219756, 717.440404479125, 701.597901758992, 663.429499916557, 682.243908845149, 669.879130229329, 709.970996038766, 701.357131421484, 663.986270805206, 664.028122539193, 698.630869564806, 665.562536827907, 681.415460685236, 677.018879370328, 683.439709954492, 669.582734616651, 634.750434634303, 674.148735458278, 671.39703861531, 670.568647415428, 660.409140081085, 670.949608344703, 675.246491964776, 705.55136629405, 662.228705102723, 644.843823136376, 674.255386181863, 695.428151628003, 666.090451658456, 690.046380130852, 683.100481546518, 657.032686002282, 690.015659917879, 655.449840177578, 678.081958634782, 651.257427014256, 662.964209377338, 664.017333018743, 673.429051317005, 667.299948444784, 643.345394384917, 674.40101517056, 707.954344755162, 630.356264335849, 677.731652456014, 675.019478868249, 682.289418432342, 646.619928548883, 696.57661435426, 670.512293604956, 660.22170405353, 663.634273007356, 663.23498784423, 705.001994883351, 663.720433225442, 661.770086111568, 659.871540574019, 684.303836058442, 656.258779672719, 664.734974758566, 651.591641423119, 684.527872521847, 669.714325299869, 666.874200646203, 676.585133327374, 662.111834673254, 668.606853086327, 678.087840446005, 693.27189901311, 672.207339655943, 668.294257897641, 655.912713465602, 676.653654281442, 655.13978052372, 654.688387333142, 636.828103121766, 662.326048645657, 681.532629663606, 684.736432533207, 646.917892641753, 686.831572986198, 660.323306704811, 666.724208121127, 670.316066973914, 653.179345252175, 654.695229591389, 700.927529380279, 660.147049026141, 681.780900514016, 685.299474923373, 677.093559100197, 657.660776167229, 663.319923678543, 662.453839407974, 702.649061984044, 664.750789950909, 693.762228908218, 658.477059316314, 670.668238116922, 654.499200406436, 661.995210449153, 709.507861089045, 677.51353973999, 678.970731553764, 665.916842874931, 692.672422040948, 663.748830523768, 687.107056061389, 691.856748303986, 663.01049803923, 660.284911905485, 669.077779826987, 654.481379108542, 679.868255288775, 659.121830145323, 648.924418596801, 676.585684341596, 679.302867958737, 648.112096054001, 656.274866120952, 639.456355643101, 673.964373992344, 682.82377565505, 676.368440885967, 690.170665773249, 677.056706832326, 683.136038673935, 677.055626626663, 660.515230800371, 702.157257763234, 692.744450424854, 686.850645788736, 654.279783097287, 681.881599688302, 697.269388576025, 687.213762316992, 638.357596547255, 671.040104724405, 696.288616360905, 657.524263139537, 669.108528412476, 642.909205470114, 673.135887977881, 654.117705282423, 649.367849992919, 667.366398639708, 677.002507786861, 644.243554277126, 682.015767941222, 720.181807038886, 645.766119687019, 676.948936084839, 657.897958838781, 675.485843699834, 667.757090708694, 649.975811592089, 681.472485693727, 657.55521433423, 692.736511243519, 644.978506106474, 686.045220127488, 687.077398061803, 663.394119928157, 646.881253424384, 671.933892796633, 684.318873179107, 681.81838870552, 700.966258921634, 670.428786825483, 693.761333981975, 663.075087028981, 708.077515992123, 656.655378551439, 662.029178491063, 668.253849109037, 672.222464394202, 684.250050365221, 689.853353011323, 655.397431637415, 636.943009585563, 620.269561415976, 653.442076716014, 675.457097627104, 652.501717160621, 663.720518303841, 670.406870444444, 696.932842204879, 671.286666662376, 630.255818065131, 693.829709966546, 652.45310407555, 690.487652897748, 674.007810909028, 635.295926645193, 637.341229193516, 665.37168789397, 682.33042658545, 653.319422854556, 691.224873306942, 669.573496019134, 649.660314555939, 678.628439873564, 683.609937052475, 669.08767566144, 682.608701217231, 696.697485824619, 656.789976936711, 661.646146683287, 647.905734189007, 652.941384024034, 673.832606479917, 666.324441807487, 655.924154891817, 685.115555268984, 679.844149168741, 661.84880480287, 667.473476570298, 666.646197751684, 678.717463006331, 693.527642426327, 697.529489282428, 672.419536754419, 714.361675132136, 666.690220113262, 662.291347980688, 651.463393832283, 711.138352187935, 651.948977670775, 679.377770899175, 713.886585453663, 684.636849773884, 677.565122349387, 641.230002322383, 668.449911771316, 689.797626924018, 678.720540856054, 646.673324703212, 697.102214493207, 675.708857976599, 678.48612107207, 670.295780432933, 701.371923162958, 690.658998350588, 645.875868298781, 700.34060922683, 685.179707002914, 709.156652440593, 671.587394091827, 679.611701471012, 681.564330949064, 649.019898984064, 649.484510795701, 657.514635657341, 652.975065738647, 685.349485930788, 670.030141773514, 669.076665277941, 671.165244036635, 651.427364530213, 673.888545641334, 672.714452077595, 700.300650173692, 665.394398881087, 680.247332085673, 668.973987850383, 678.079470895518, 673.002758405707, 656.342890325082, 646.530971779009, 637.805391612351, 683.349093408076, 656.662658370052, 687.24864428631, 654.03510329651, 677.847258698161, 663.758515185024, 661.867967646021, 690.319429597459, 676.693654205199, 698.936949881093, 684.296362537625, 682.596230762814, 650.024079032064, 651.768035407163, 694.944183000713, 686.844898719369, 687.75224530111, 682.716852697613, 667.802118910659, 661.305062769952, 666.013149337408, 715.013634468263, 658.312094936413, 664.16577245622, 648.227501643362, 675.767289187023, 690.033330562228, 648.240548264495, 670.695334999974, 675.102434827743, 675.982573559617, 654.047125766175, 660.735958367497, 673.584562156307, 663.14497401458, 692.996311120247, 651.905158201179, 708.539200466494, 665.508170065736, 686.613826188753, 670.651339621185, 651.788248633183, 651.857914992263, 682.934264080007, 678.640898803224, 665.485927693694, 658.753751656185, 663.8451922127, 668.564119137404, 672.519708613242, 668.435975349146, 669.392965193481, 668.40935355632, 659.192625760943, 652.620717505747, 671.472303075636, 687.125521421155, 679.969075256513, 690.166132493295, 646.252001463077, 660.506137161122, 679.103747669653, 675.393717514042, 651.00421595234, 668.710856390319, 663.976628230204, 660.571310121295, 675.737311551279, 674.038590002695, 681.721506841594, 642.788021890475, 692.767837090728, 676.367105725879, 676.608023377396, 679.713858057578, 653.675132200341, 657.02390324965, 648.410566660763, 688.901777077675, 645.033659697734, 658.207003525943, 665.095001261986, 668.393459174272, 684.91567310679, 676.82636339843, 670.4890599384, 697.295301995452, 670.07572164425, 637.509753327311, 649.681799416746, 666.456166693796, 670.044086489266, 694.404544027275, 654.597363300056, 675.640120758589, 694.03800742248, 670.051266767353, 685.833153104448, 694.414224456179, 661.400840008253, 676.296784336272, 683.812447128407, 697.902940704259, 679.575054677496, 688.28297098491, 655.738716510135, 704.68431408973, 649.281852932736, 682.088516033655, 660.59645595109, 645.5993170954, 642.111181015175, 702.692446091764, 686.080446835534, 666.615829066639, 666.82628105287, 677.507906143855, 649.762266405693, 661.56929032557, 653.073142926161, 625.752273169366, 681.873412948352, 676.714539427291, 715.484264189213, 655.852847429886, 706.196000895577, 694.029484313953, 679.967775475485, 679.639634346277, 648.217304166286, 663.69316011665, 655.530964795743, 671.872397182997, 666.876532064401, 639.247379080551, 671.239949047466, 654.294938629486, 653.867801013664, 652.543652075148, 685.334919406719, 660.928141448352, 681.654733448947, 678.865384872841, 680.803599293277, 662.746622932788, 672.745340234687, 664.870173144016, 666.100342288497, 643.893058512575, 668.119747718192, 653.732589758197, 647.871784957616, 667.710078651273, 676.968864514582, 682.636212140904, 700.23886837377, 634.380159157274, 672.104617092419, 687.644715960021, 653.03002652707, 657.716942154588, 653.841133802521, 664.751406037308, 681.332515519746, 699.320142020939, 656.487603644566, 669.31082506454, 678.44264505326, 698.688818315986, 662.087054889921, 686.980137268716, 665.784785073155, 648.740986900048, 700.448472965115, 701.746713828019, 658.746306785129, 685.350771590204, 673.582309515066, 671.369955384891, 660.746000380131, 670.213901854309, 679.382420080429, 654.064534684899, 677.088702693207, 681.942440627509, 682.602611296961, 665.273617124823, 686.112055832365, 680.543141796357, 694.368706005726, 681.274607066497, 671.944964941172, 673.091696659138, 662.798362481144, 651.768792654498, 668.325495488002, 666.072909872766, 681.739252481362, 662.408067149994, 651.613035370593, 689.726949723766, 671.776719255752, 659.708616903518, 663.185744908547, 660.149937385811, 664.402560452502, 680.996753719617, 645.899857855539, 671.369365553104, 694.571995378064, 707.708161917137, 677.216563937775, 670.494053846937, 676.813196221834, 685.192521586592, 692.048168691491, 665.81276548895, 657.678064816001, 676.712757929185, 663.04965909235, 672.880229118602, 710.911719837315, 638.936202322511, 673.708436704435, 682.352519451901, 669.617630886372, 658.630260509429, 641.658925935366, 671.075922761084, 686.033436546192, 675.016033030268, 705.830883427142, 679.921479996636, 680.449783301373, 690.434910951759, 703.336854068219, 693.025408137283, 654.722176672188, 664.894402921162, 682.930428160931, 651.689579357811, 701.559828180034, 705.10335425953, 667.035890267922, 680.387387453318, 679.211569014209, 688.792547815243, 684.179997280207, 691.191049591724, 669.958025881401, 657.018469026469, 678.451404990833, 658.017258687108, 679.783062355996, 663.168907373387, 680.781111804984, 678.025887414165, 668.260828618626, 669.841045316912, 680.773175379694, 725.469138709479, 667.02470578553, 640.576943567728, 682.207123050241, 676.577058849995, 674.431718800957, 626.918260827938, 684.255741913562, 672.848518254771, 650.999254786103, 675.796317556363, 670.997873398625, 644.038346523201, 682.440321588654, 667.499759924126, 669.152229773173, 707.890471010261, 664.447579457707, 637.823798635081, 663.379498831759, 657.07267949653, 666.852230596065, 686.18229105648, 699.904142931766, 698.851789606252, 669.201078372919, 692.22158801371, 678.292438708889, 680.458840928887, 655.148958006411, 676.209658329516, 671.625209752411, 657.727081797466, 691.595236426892, 688.348012873721, 698.825791068435, 649.152430435947, 682.754953785646, 691.745847231225, 681.521785041296, 668.216207162789, 679.56801726985, 645.145652650639, 662.425320816326, 690.647961600596, 672.980432976192, 658.27942129711, 682.398762912557, 660.303270486202, 664.904201815357, 678.032290799962, 666.968520526001, 669.688292846692, 660.036347425215, 666.373589546996, 666.848118131202, 693.987977451961, 650.077388390308, 679.660223386587, 664.807683951881, 664.528342049541, 666.466412606743, 669.684454336772, 666.855140875903, 688.96440887747, 686.387155488266, 697.948287683771, 672.295472919096, 676.23077657367, 685.556681950612, 656.279550097559, 691.784735067828, 642.719562300237, 641.38959537614, 683.448728524195, 666.726334996009, 639.964998147896, 651.747817652515, 678.034323809664, 664.1439760137, 688.72578352664, 657.931305519464, 668.383985458298, 660.831098107243, 640.564249641527, 678.98442923274, 683.344003845807, 662.304733733766, 647.601980366133, 678.559665483157, 670.255237419746, 647.6886778624, 682.954990831726, 681.258485231478, 681.681084965604, 672.883543341005, 644.427372522263, 686.867250002737, 701.80573331343, 669.075815139835, 690.358976630252, 621.789437717352, 680.352197464367, 639.735331468997, 675.714997972861, 686.389900789158, 666.353853657645, 660.388483087047, 669.696864932796, 670.018829949203, 648.375037867098, 647.727098047772, 682.056470879753, 667.977361857236, 665.056511935579, 656.310796422748, 670.193631765788, 662.00724034124, 676.19143052868, 671.108998674882, 656.81654360862, 679.404558577868, 675.616810578516, 664.352262172726, 703.827278859075, 657.369620350766, 720.695736982786, 689.242176426889, 684.274047568654, 696.752105533883, 680.945727125146, 659.676848378099, 668.028130025844, 670.411985011318, 674.315132393917, 663.903596423077, 653.624024126075, 651.183587344236, 662.398310459589, 668.69884936001, 678.923096072714, 663.262324919633, 667.772150838793, 654.733344862676, 653.835964573209, 658.000907804234, 678.934033024356, 673.974397010119, 667.438003308657, 668.334559039143, 669.177405782422, 673.426436260907, 700.727378758844, 710.702905625757, 700.762015528464, 672.402674816124, 650.845150678304, 672.034528129194, 686.486824982425, 658.163777165357, 647.91803362425, 680.631860491638, 664.595204799805, 657.730847159929, 649.365860217935, 657.090243204533, 653.376126442261, 654.943445187454, 651.762765122014, 710.948270007274, 661.948041690788, 678.365666767262, 701.240043151565, 650.016414600956, 665.931658347848, 664.998524196016, 704.741751715855, 686.519229474726, 676.143562966612, 651.992903712112, 672.791369908724, 706.501479839462, 668.64481913503, 665.409641364493, 670.621298481299, 676.761187232174, 690.161007525041, 665.797645512004, 673.11786712463, 688.78068908014, 676.596722802513, 646.28440325206, 666.939250519523, 677.781801282814, 665.719378321245, 650.781438222724, 693.094832930936, 680.237736994446, 696.498299135403, 679.756027871772, 640.821428186432, 676.158715478924, 686.501902721625, 666.651924742851, 655.470873085783, 681.902304107689, 646.894897329307, 705.522931283916, 688.852880653403, 674.070129291241, 665.788081159502, 678.082619333058, 668.769099877787, 669.468369837675, 669.31447107031, 666.235575727788, 685.127344909203, 654.088117084073, 677.156175438085, 669.712298126774, 667.994911373014, 654.289424368111, 688.567935248034, 644.911134279213, 689.004004689013, 661.73383331816, 675.020928653758, 667.755722975984, 669.146993079951, 680.633059098069, 682.171794739313, 643.338062772074, 663.722325932448, 658.592911594137, 679.498451975543, 719.319594599145, 680.179130224834, 663.409549751612, 647.527115825601, 664.745841605527, 696.443708695018, 685.575287880476, 687.345999122536, 633.910553925028, 650.146932711811, 680.063527965803, 689.404113361039, 669.012185443864, 673.578352993888, 690.63999281597, 675.738515106684, 688.8793525137, 665.150887870323, 661.265307001095, 649.534292649762, 638.834192380944, 691.996775154643, 691.846085355767, 654.126625562126, 692.694143004209, 644.553193860358, 665.560602005561, 675.03698967559, 671.436208678541, 695.380677569634, 675.606206016757, 697.184630957886, 687.450465469725, 670.290836558291, 658.208224584806, 675.878458577883, 649.706381861839, 687.687697664058, 667.506658927108, 685.152474642387, 668.955413084841, 669.646999484584, 679.643289686174, 653.497705284843, 689.816873379659, 687.079024360012, 678.696127028967, 680.678656525378, 680.923700084145, 659.015319830425, 675.982296271582, 693.638640289014, 640.78385392336, 693.048350491128, 653.776882884276, 686.210110257892, 670.485804708989, 660.28882685786, 667.484727349213, 657.63232604437, 677.199197618203, 637.08996298861, 680.441561761003, 666.833357220734, 671.762864858945, 693.430565865162, 652.637127451294, 694.644724271297, 685.522791474884, 642.630152933904, 663.054570600359, 671.811933910185, 653.060220434337, 692.550999508659, 643.631055502319, 682.64931852431, 680.560567527688, 665.670682621475, 693.15185419065, 684.069708360008, 668.90160682461, 665.719052068484, 670.592973070057, 658.005746759502, 687.654143157629, 681.854349246155, 654.648450646834, 683.155884043975, 664.540204505508, 709.670466434685, 674.881150147036, 672.003482903751, 651.313878204397, 700.819069810486, 698.695771991884, 673.54797129061, 675.078150954759, 669.544404006438, 671.656203633213, 651.566477751049, 689.990579178794, 641.701305316673, 677.601172222818, 661.564106186268, 671.317293249711, 678.820336650001, 665.531905690345, 667.572280500503, 684.001851097919, 664.276074649263, 695.909885719837, 649.46911474809, 674.038774033797, 688.680302651628, 657.766915680025, 694.160505441834, 667.923148558389, 641.448246382046, 663.215595965991, 656.668492653223, 666.110987809932, 652.435865364647, 694.94460211993, 680.846680686895, 661.517857221945, 702.293741126221, 702.890010683592, 674.207014371638, 680.291661986198, 673.934287411861, 668.219015819352, 674.334970984786, 645.785157136838, 686.354670748787, 679.36270498443, 674.231564046081, 690.458688346666, 684.658399811311, 681.037269646199, 674.429198600879, 655.335754766234, 643.702505161304, 677.358101937256, 685.806916691415, 657.487965546373, 675.896293429582, 658.736769554891, 658.06638079699, 680.46814801528, 681.172015075173, 656.56920774806, 668.845825099239, 700.088994836335, 647.302347760326, 696.727544704023, 681.038488696752, 677.227378766175, 668.65907316644, 674.107194224084, 687.723160696062, 674.942396134617, 680.041803706207, 674.221097667563, 694.444191649055, 699.671887630209, 688.720592297382, 650.288846629781, 682.222722121357, 678.581214774823, 672.917143114683, 679.783622117011, 660.996779521832, 687.960879634341, 651.294040809817, 688.588937388371, 676.31846371569, 647.800749231585, 671.685392328756, 649.997293754256, 661.942536602176, 706.089718918748, 694.327087656388, 672.149306711786, 694.458832386615, 685.004277642103, 673.63732104798, 663.137637456772, 649.440849921308, 683.744882593577, 658.646842491182, 679.902248280418, 669.312675828685, 672.797554640191, 679.674745838752, 671.823623213936, 656.875195162876, 680.388780271313, 672.320819670829, 691.774341179869, 623.034664089087, 681.107043357275, 643.936486639037, 685.859700923433, 653.641222812712, 662.426041291734, 668.275280356894, 675.873850028589, 655.146455028853, 662.07754230627, 682.009618356822, 687.012006296996, 657.444415885263, 651.869289637365, 684.082330000875, 644.938060813358, 658.65303756537, 676.391414039042, 637.633922744412, 684.161771366244, 692.979665645954, 696.118024941414, 660.315880171966, 688.485985010625, 662.69253913118, 680.985115253364, 687.446670218624, 696.925869719865, 699.648838332695, 702.623217616767, 682.730085235536, 671.4566490594, 678.729478488024, 660.373505427029, 679.28892189244, 675.169794143538, 651.143820039811, 668.192162471253, 645.102973375688, 679.651274468607, 668.691988662436, 676.506314053973, 648.738237182265, 672.720100049781, 671.039175629637, 648.204234590424, 682.032596726711, 686.937549528812, 675.979702854199, 665.662184916358, 657.459641519906, 685.09004819622, 667.534782849988, 680.635699282522, 667.24987444859, 677.053191625449, 683.724625274567, 654.61768783012, 666.385220027311, 666.561349445459, 691.890609060466, 648.082354170241, 681.563884275899, 655.07521955342, 643.310238127262, 666.23797413652, 668.769864058078, 657.279560751758, 664.269099263904, 657.080285656847, 672.17487837236, 657.037010504404, 650.543548129517, 686.311417588049, 667.959620772395, 677.988487951949, 638.731277672965, 677.65991139424, 676.347445054005, 650.658998945312, 679.008661149241, 663.602649678448, 681.808639007931, 672.362647872928, 677.899857396779, 671.662786657037, 674.322694129785, 689.604158666778, 648.621500927204, 673.348587963914, 666.560822173781, 702.461884394192, 688.257546399563, 661.936857710358, 637.625947601979, 683.056533582038, 668.392541449895, 649.868648231469, 682.427170552575, 673.728847950675, 625.675443890239, 696.930213255556, 689.646370177994, 682.912284001966, 703.139500658568, 669.89676835117, 686.228895398757, 722.342620047195, 682.332408214487, 670.155014554834, 678.225031262115, 661.041431750304, 668.046140680622, 668.596541194607, 683.785408934046, 667.038412591642, 680.542693630071, 705.655991645032, 653.080432573348, 650.460621190346, 657.508143473339, 684.281348553002, 684.097932488105, 674.735283321929, 645.114433938308, 658.52102247238, 688.196470675707, 704.262908112095, 664.614001169847, 677.380077920424, 706.646140207869, 670.939940894702, 660.123980698831, 698.040396589242, 639.557019422027, 653.578082663874, 696.563510725676, 698.278844088894, 641.665933752285, 679.293286768495, 680.972896191234, 670.909836126238, 662.199965585872, 660.413802327328, 682.138455256711, 684.012092582937, 696.395598732334, 640.564709158719, 683.021674880202, 665.715461741027, 667.872229197391, 677.091850396342, 667.649746554751, 640.843425814508, 674.944494363988, 686.745573994334, 673.115080166678, 669.034111398978, 684.102893885828, 680.887505201489, 662.564423791555, 686.396108329538, 697.913591421946, 646.847653904556, 684.041171087638, 685.41383234963, 646.191078866676, 677.454197706074, 678.049408588447, 654.947030242686, 670.979412128293, 687.429258388692, 663.718087891317, 663.111750788763, 662.299264834626, 673.387815549829, 666.545287110076, 681.556121414913, 680.487123153941, 692.023750970838, 657.098339319569, 691.887287967237, 689.175615722161, 662.552323353924, 703.575518372735, 640.269460751783, 703.761770309694, 687.509467419752, 658.357304613246, 670.094920908775, 674.664371117399, 673.45359294597, 675.225075078064, 676.685321426901, 633.465565777976, 687.802381981012, 698.534658625491, 677.422179539812, 686.636042742028, 686.002287028382, 695.750828053807, 654.891176243894, 658.182064156992, 646.142371682798, 683.639999110039, 684.659835926158, 702.32993257717, 668.263708245069, 685.942774022928, 693.154485766128, 688.089011038187, 689.320085248091, 662.894429291725, 665.396965419792, 682.882940549816, 687.076053835551, 687.523797837808, 679.997844409876, 682.732005009765, 666.016011530099, 669.366149865445, 677.58934232402, 675.793798937478, 664.040884263346, 641.234327708629, 696.371797045355, 672.743471612948, 669.577086410079, 660.772441681169, 680.577429304955, 675.188536063859, 658.731593702058, 695.192554005163, 669.911537321725, 682.404092928851, 691.338989177253, 665.736999193354, 675.278930050306, 677.366567144756, 666.438011425802, 660.18049390067, 649.181655116883, 671.534249650339, 667.206504717604, 669.341597376264, 666.345639069577, 677.756177810042, 677.797882720914, 668.2886528559, 718.469575852831, 680.660031883944, 657.388859095351, 682.155591138664, 686.632436643564, 675.845969229246, 627.541586536515, 642.181102883481, 655.285041525887, 680.863103424498, 646.379914524182, 669.757374202828, 661.716766074655, 689.981757869926, 671.580537624058, 636.875805427829, 659.287433549716, 658.262806887878, 702.380080282263, 668.786314621692, 667.002040298684, 700.262529919154, 664.727705538463, 653.163846035208, 699.387975571979, 694.166258252982, 699.713313071628, 676.87697430726, 673.205337077084, 692.28352922282, 671.636641453465, 669.450423254458, 663.785788927384, 684.617399138409, 684.9287252537, 702.976738709469, 677.390495002952, 705.096732037899, 671.878357632324, 684.170016287002, 695.776664556335, 660.165346055835, 668.951179639516, 672.122408655305, 632.720846297676, 662.935530976446, 663.529818787337, 689.634943439085, 662.407152169661, 677.486367394152, 671.514117649746, 675.375577469242, 652.156671614352, 677.65844095474, 629.146339847727, 666.481171211553, 666.279059519885, 710.284058635579, 696.019760177172, 666.381972985032, 612.106391922182, 700.369432086714, 668.694082709621, 673.041704487152, 662.618012979988, 649.209132779119, 650.230152905952, 692.441436993167, 660.21406803247, 694.732335196596, 689.938885843883, 666.241302520375, 672.408286170508, 662.706779161683, 671.305295995208, 683.952325522336, 675.782316589509, 663.926770288035, 649.182287311917, 661.660200400428, 661.421476332155, 655.192458960381, 627.447021742269, 691.477141798249, 674.053063067992, 694.306727843846, 657.36543161936, 673.693273001802, 658.554358164767, 648.418791224923, 682.425145640779, 691.063037483607, 668.616552922793, 678.690281323117, 651.16259236887, 659.498744924732, 647.505070144261, 653.56917040437, 707.015292927926, 677.407439641108, 698.03973191507, 682.257194060896, 675.894658065087, 659.684754205169, 651.392463739, 662.287018720637, 668.584249220284, 705.918528883054, 668.713295469087, 669.839788829184, 682.644523279004, 677.834630755667, 681.118280400009, 648.619205227999, 674.522443217447, 686.571766567586, 681.197496456167, 650.743481101692, 670.188728371757, 663.445625626209, 660.54263006676, 678.333586905751, 662.98433653213, 677.979784828777, 681.072129268893, 668.195409827278, 659.409640718438, 711.583021848895, 656.203955691468, 662.919376848895, 655.631994560807, 669.827234930277, 700.936667229219, 668.499993803857, 686.033015784298, 668.255703560877, 675.668781614235, 659.275994319194, 678.542304272295, 675.520684993567, 662.461842026305, 663.140126752126, 670.395007584147, 667.679966613995, 653.853765473999, 671.188045275378, 694.415109157898, 678.905492443998, 690.128420497118, 669.023995149582, 651.13386842622, 661.906720731761, 655.883603364964, 681.453162480159, 669.347843524028, 663.610079867747, 657.663149498269, 667.058365050375, 672.635987825274, 663.894198750229, 679.628703673277, 661.788857061167, 654.426127911783, 647.695810158024, 680.022015746062, 676.552862713087, 680.206786025305, 700.704823313601, 686.457505453336, 690.29677900192, 668.903597201409, 706.473866826954, 634.903258471962, 668.648472720992, 654.308247891044, 666.799897568387, 683.301272973957, 705.120027360482, 666.176973751074, 645.049430140535, 653.750184716571, 667.17197005889, 705.245830938531, 665.300433994224, 695.238833439436, 679.985702233561, 662.854588545336, 687.722436385011, 698.042598050458, 658.25955368167, 687.833137736096, 675.704244528106, 641.980689941794, 665.028780846774, 643.470516170889, 684.547141340365, 676.179224910333, 649.923930133297, 650.438884518914, 665.424045421188, 652.992934244198, 664.257389813575, 652.51778328815, 668.489019481714, 697.980560356468, 676.915740736541, 638.596249790407, 657.351959232106, 690.322176618648, 686.895998772866, 693.763466752996, 709.539762667049, 685.438465632181, 680.426480361937, 669.518031655372, 658.155045361591, 668.926129108301, 670.8116105379, 650.691437047838, 678.953263564191, 666.399735779861, 668.519597177572, 688.227150795353, 682.640119389647, 666.475514697103, 648.986850916176, 633.558740787089, 642.425881331538, 678.802854018579, 688.146635903923, 693.176756249865, 710.158352360054, 677.353592525582, 704.679973529963, 666.889341740098, 684.630422660298, 679.167607648484, 672.750299677713, 701.864103537411, 679.614416993269, 662.454312743416, 681.018554986186, 693.454462933803, 697.017225777201, 679.266000267269, 692.481925860651, 669.008400624349, 674.403277652472, 657.907838101249, 696.644959564134, 661.521450761591, 679.591194678895, 658.607508837625, 690.559334802806, 666.346114780064, 674.696919170244, 666.70845668543, 689.123564327771, 673.722627518185, 703.855384798253, 705.836478975601, 683.63748039678, 683.144055854221, 644.530623378584, 660.04607761673, 660.435739043957, 644.575906229176, 623.894040499813, 659.701813032982, 671.91075208616, 671.277836618178, 666.429295802098, 684.570216313347, 659.480792226237, 684.337972402363, 649.7037185319, 682.769318414589, 688.019895540161, 649.449795769052, 671.570272273215, 653.753268152355, 654.689851544804, 689.727931201997, 678.93755044883, 674.818269374375, 677.480711167933, 668.279644459211, 680.364402026039, 674.065981252901, 686.492796504024, 687.10505741132, 689.171100060164, 658.356144017707, 674.710516218022, 674.023867492737, 654.016080072383, 664.77180091957, 695.134608777518, 665.587942894822, 680.87065678986, 640.299255083275, 674.555266958837, 673.233569650605, 667.972875249921, 641.073289606758, 659.886765799434, 642.10186742988, 668.165734235651, 673.06698413885, 658.783184647663, 660.940303147457, 675.622557967405, 687.222085318974, 663.953953935981, 674.905669835208, 677.785148281276, 694.125892147202, 656.109353765819, 691.860867117881, 666.978764002123, 664.692824084279, 695.560035469139, 673.167281162814, 679.188929529194, 645.554783413614, 662.213570606827, 673.939604423147, 683.309728233098, 671.290485202985, 656.919067478157, 665.296676349531, 665.587473362359, 658.439923206642, 677.082257124196, 704.635007502228, 676.859330359571, 708.083367174105, 661.350157734493, 675.064894977362, 657.310755861494, 716.988634337656, 686.765364016578, 674.18206363385, 662.094941731256, 677.374541070258, 689.701505881156, 687.58565067073, 662.760023850005, 700.697236400451, 668.014246096518, 653.36727823968, 677.189473810313, 695.41178096991, 662.583912980603, 675.360451468779, 658.884041849972, 667.002002424691, 688.667930556847, 645.832642200711, 617.271974420899, 653.285063305966, 687.733190741451, 677.71870803011, 665.086813888138, 713.074384092864, 662.015603102301, 680.14979819738, 657.350897766151, 662.121041183843, 686.026961468063, 668.023571007622, 668.04840406669, 672.292669736829, 666.511378325944, 690.647422035731, 656.487637524424, 662.642479267609, 681.829371665698, 669.628769325864, 680.061633263493, 669.664651064718, 672.112166957134, 702.318223854877, 678.565071077658, 687.808575750079, 707.295176480335, 647.557183511354, 677.123006896686, 687.980741280736, 645.29321893789, 669.311713873714, 659.832655633926, 670.712363776841, 670.02276290762, 701.191099875157, 673.476958320022, 659.237125511064, 680.733553268133, 658.534629632583, 673.39042972615, 667.331438646421, 696.811023831011, 666.786699050233, 671.989008127336, 668.640214887463, 695.625229124711, 692.724151611336, 672.95873368917, 656.460011169442, 688.319984045518, 649.986123436815, 655.163079813542, 672.478309345308, 672.99593264872, 668.01393241757, 662.333649385903, 677.586759789811, 672.182779558884, 694.795583032115, 630.381220112563, 644.258977288972, 652.684974609706, 692.575935457761, 673.726850365552, 660.862947692477, 702.454064424312, 702.122256704313, 681.960464664276, 655.378215917043, 676.897335038143, 653.516117740526, 666.344115280631, 657.930114069503, 672.477496048095, 626.74385686042, 679.391428984214, 668.741390298897, 684.161169284503, 664.039856706998, 675.772305077979, 670.291835779188, 693.30711148026, 724.569950557766, 705.874489673585, 684.404020638801, 681.003462127559, 698.468041280899, 685.440482256387, 647.489429090656, 674.905363383246, 663.310200236336, 674.227313851233, 685.042923176381, 662.662394459873, 675.007894027342, 663.309362005545, 689.135497086633, 656.441747600149, 685.261805977027, 654.091538455961, 689.024442249409, 668.192265947445, 684.608776450924, 667.611056538625, 666.274854926162, 676.959095569063, 663.989614609252, 677.113885107625, 655.584537786712, 676.895842305439, 675.43909661239, 641.625537054466, 665.455438129338, 679.356407517849, 676.598150694795, 657.719103538314, 678.403739203169, 643.40261902578, 655.160088244795, 693.948314139758, 667.142116097485, 658.643106945413, 683.260621701312, 678.170338142444, 683.352059096177, 665.605855056751, 655.744833891847, 703.754041747665, 689.45668368592, 686.094337349156, 663.415239812299, 707.155477815741, 660.718639429228, 695.790765076179, 664.799524642598, 662.657518801991, 687.333138698652, 655.691040323929, 659.490217466802, 666.839021778639, 671.333542883014, 640.771925395203, 663.109944497266, 658.039538711289, 702.184392656494, 658.421452774023, 658.028800921287, 701.972864631593, 643.000992434897, 682.796313155442, 661.713285305234, 692.868657987681, 657.303615645926, 673.082002272589, 677.245222654277, 670.998944887505, 669.81749586184, 683.706737347534, 662.588364682378, 673.153898312509, 690.161576636973, 640.047370047751, 672.514604639611, 670.901462328114, 683.606696057288, 640.033158389875, 670.952439879192, 682.472275469805, 693.15842181875, 662.713577434728, 668.977217498016, 662.939402011683, 680.927248770079, 652.714533067268, 662.303678798654, 677.749158541263, 689.205947411544, 681.952443085038, 654.104565379075, 658.645705674355, 667.776463071518, 679.403834955264, 657.622594874961, 652.013187796537, 665.407719997722, 674.209851831137, 673.275969245487, 699.466633414322, 663.371166822294, 695.579968233853, 682.731954521985, 654.437372101466, 672.042528442095, 667.501502622452, 694.470822808971, 677.004888324264, 663.744688257477, 666.869891338879, 657.334276256979, 685.392331241686, 660.916290850383, 671.033318643529, 677.666934674011, 714.27732542242, 698.479257108591, 646.499833547357, 697.888211998931, 671.305665774204, 689.481771670488, 660.930548178731, 676.62902609492, 685.33351227564, 695.180359511624, 662.776795337088, 648.166457706288, 683.770432940505, 695.171744582107, 704.974720797472, 676.015036361702, 684.555246838361, 664.409695223977, 657.757205166547, 673.027521285549, 673.140282024616, 699.931717045617, 676.343866680425, 670.870046795502, 654.855617638562, 649.407797830242, 667.382815711513, 641.691075540779, 669.200369358355, 673.335968013363, 671.322241387842, 669.9523192017, 648.837331959992, 664.004863149139, 649.414499089939, 673.703644773843, 675.213216260867, 676.606140903106, 701.621125585767, 674.074735281741, 668.55084563098, 672.16760957012, 655.005895487215, 649.72920432972, 675.242812167785, 704.959932570367, 669.746230458622, 723.477098224975, 701.997420408936, 651.057311206328, 658.557222120996, 664.475865771686, 677.237464942132, 655.971772699575, 674.015754199796, 681.819049534815, 635.738021439665, 663.082291938347, 681.096933000448, 678.028977412763, 672.580969876308, 658.616021337563, 677.61498959711, 693.811343626334, 677.623318655678, 683.007277818595, 656.822070721849, 696.415673286727, 671.443612246806, 675.205841180027, 690.10008637141, 690.926742975668, 625.630298573404, 684.691419802453, 696.303242890827, 651.823781533065, 679.975721540998, 645.215491626807, 662.739311775371, 648.087637945734, 680.523286284745, 702.272837104463, 665.877056401346, 672.962797276385, 698.179446432462, 663.850900524415, 664.559666170389, 664.300100421353, 663.254207950272, 664.245985110085, 641.636185394358, 678.135666129279, 655.314001406658, 660.580459305422, 679.522689494283, 629.770275071035, 680.943603979409, 670.091585893068, 691.302791202945, 657.279562931891, 677.388676986414, 663.989670764637, 714.201684343988, 672.494638612029, 683.737511012364, 658.056438943615, 635.621876777851, 687.530822905652, 657.998967623496, 675.705896747755, 690.602661294438, 677.491955881425, 670.244351188697, 717.153094743347, 674.892076088448, 689.542078070233, 669.110602543792, 652.55329665152, 659.080205287451, 670.892802533792, 681.72947685638, 665.419913341827, 658.755254769265, 661.54145868131, 675.412153395553, 667.221838715833, 672.581188783375, 684.878339161531, 700.404559017997, 650.53729667754, 678.490119658322, 683.424114827086, 695.387927374289, 682.874697377371, 682.928559385419, 715.666305716127, 646.420727704739, 669.1895134418, 688.851802604446, 664.918476129877, 672.205668358001, 678.678634336366, 647.033966164145, 650.373968435491, 683.957693490906, 697.061728202867, 685.419769287121, 679.886204013896, 644.72436420993, 676.202790326735, 682.96292081677, 693.185322983074, 662.226337757487, 700.848285000004, 676.699764303382, 690.869777293441, 666.702774444427, 661.183986564862, 670.36965139061, 665.202216072169, 659.793239852582, 689.513113440527, 664.25541409897, 658.72008809044, 694.998731229272, 679.03111334521, 669.333341499514, 628.926088567066, 672.867156733746, 655.769371343667, 673.650953106632, 646.250423417797, 669.438171853572, 672.66362323556, 656.246279524257, 680.430688492242, 675.23071617099, 673.342719813764, 691.602341326392, 680.979701041971, 690.756380835555, 653.777581962913, 655.204599183984, 683.086983685856, 681.519104444988, 698.068948494879, 683.86632131438, 655.157224921363, 667.703598444115, 661.482597099798, 650.870364690067, 684.988646999594, 683.709331452474, 713.26487840218, 688.64382904358, 675.933241456222, 666.403491389842, 676.711724717117, 686.348550340203, 701.395568461043, 684.608783968951, 676.025732958134, 651.820428576958, 701.297763356919, 674.857634397424, 672.222564922757, 717.511440805853, 641.403666957802, 663.20760738253, 662.862905323177, 670.651577290823, 636.082209299853, 649.8284823503, 671.069913748518, 654.26993144404, 679.55096185316, 672.07565243373, 696.637471167053, 671.917617977904, 683.037906989597, 668.018286526257, 681.703510634512, 665.095995430044, 680.579217273869, 652.22165968553, 670.68516756835, 671.797531983899, 642.929715571379, 688.188322098451, 664.247741690253, 699.224329979633, 703.720537864556, 679.564119171861, 698.831790293061, 672.809096631624, 679.204902170359, 673.146326215509, 653.062916296599, 676.837070209563, 645.375681699878, 679.730525154849, 669.066743014556, 652.085497430719, 666.19416297408, 668.235606365839, 677.193827975833, 671.615243004315, 665.795777462783, 692.211456574947, 659.557280580231, 673.082971536268, 666.848824748001, 672.400638203807, 673.542538261886, 688.377793640545, 665.861998503602, 658.539048446341, 673.222638427633, 623.614391154866, 642.963607595056, 659.803780451514, 686.28503533498, 662.044355241443, 678.055758886147, 676.510701356827, 679.340824311731, 672.136218562154, 703.23635957763, 701.673651943724, 689.669075376727, 668.865303399018, 692.104846230309, 674.485035039125, 663.932388501175, 667.692924285334, 709.351730236189, 676.912869950819, 685.227664017457, 684.879082234249, 680.914200183452, 691.368092220932, 673.9831242016, 642.534384181935, 644.921851386923, 683.295401389561, 667.736048546469, 659.748547917698, 687.515298028841, 651.015370978695, 646.001199631999, 650.907526215285, 679.47885387323, 655.016915535467, 674.820707996265, 680.972807187792, 665.001978889583, 665.887822397513, 648.805117096624, 683.224489728797, 682.587266549292, 684.823350892275, 662.788526354336, 660.115325202209, 655.051754895085, 707.510221115037, 668.681047936597, 682.672506477108, 685.252580568694, 657.514655895111, 670.554546752443, 676.264539882648, 672.638788816639, 668.916784908284, 677.986497493569, 694.836514234112, 694.668966194913, 698.099664080417, 684.375684768922, 664.316289478224, 678.966511184967, 680.11903315751, 683.182838309613, 690.696577555887, 672.012013835745, 659.12045432925, 676.947706786255, 661.977600602703, 671.562719867363, 720.755782381183, 654.214103434799, 644.391731445933, 683.609724657827, 698.629258835087, 668.86988926231, 711.544911145789, 650.352063979927, 707.011634606925, 669.02768240239, 700.171156519367, 669.797025527734, 667.203911191974, 690.447700771123, 681.940797818463, 664.406541873069, 662.026389320112, 649.486184977575, 670.285911514165, 656.77762248345, 674.11623865938, 683.953240972855, 685.413129046419, 667.516015797504, 683.080231263983, 652.169045048112, 683.062695333224, 672.049680043066, 645.546839998248, 672.384185958545, 679.690528066994, 649.047246288902, 665.037908615237, 650.9601966858, 647.848254218294, 669.641515324625, 671.997241472857, 657.776444454445, 632.922223519834, 653.768974260796, 675.243216422858, 667.204619316163, 641.362803790759, 690.813874945944, 654.372983898078, 667.6913687238, 662.97107785251, 656.497654957958, 686.355499024523, 666.73213794221, 670.939154322757, 677.330290091097, 702.577541281561, 659.438044068731, 673.980450547049, 694.389458700615, 690.730182797108, 683.206612101844, 649.043673318232, 663.613820963474, 664.95572439201, 664.63335176152, 665.955546775374, 663.208600083102, 683.363951446267, 688.001309769825, 668.560478895764, 661.556563716308, 692.281001847562, 654.583043434635, 692.2370993826, 649.330743538925, 665.425792589657, 690.56312546429, 679.94813162245, 639.2117803265, 691.781813036743, 659.701623682533, 728.033626065, 670.395755039746, 689.971749633685, 660.88592385273, 672.589310899701, 674.010400786701, 679.417427818464, 671.911379646052, 666.221375165869, 647.6696481087, 680.061572769455, 703.807478214943, 653.008546310684, 704.734417794936, 734.562636427584, 668.161030299932, 679.659301494856, 673.806315854139, 674.963317660442, 672.378870212752, 661.671240565726, 680.306396782028, 679.921869320718, 672.77958374188, 660.632567376158, 668.436101975901, 657.131232275696, 682.853222972786, 672.209284508232, 682.052432182641, 694.062889079472, 681.429278225025, 683.05541542754, 678.047909913813, 633.217194102971, 685.417708787041, 685.504974492196, 680.715178517217, 678.717263074122, 688.830601470628, 689.458096173349, 641.794636727544, 673.002014785769, 663.696868333985, 677.758249699248, 664.106250542058, 694.25610443789, 664.37025918496, 660.925643526246, 675.36709962788, 674.50042456702, 647.580693167838, 672.20924640294, 658.826413060705, 681.674428435041, 670.127855717171, 655.137857943012, 640.214205790195, 669.87622826788, 675.636985564077, 670.088635017396, 671.802064586815, 661.398943321586, 667.900608462646, 651.962178527555, 690.554992153063, 677.040527291997, 687.399799700892, 682.86252651213, 697.581438007805, 670.625776522944, 690.572195583577, 675.70922122259, 658.967490206455, 667.320837570961, 650.344783652936, 657.474028805079, 664.339145518343, 666.522480266548, 683.463844511869, 684.826143628494, 699.864967868334, 680.920190887258, 651.507016322062, 670.073989294062, 658.05433902331, 635.179036659955, 687.957578292928, 708.159985162865, 698.961261984204, 666.551093225613, 659.531835269777, 660.646688848424, 700.556156075324, 694.242092805498, 657.362421440675, 692.577446645657, 685.94567691575, 671.155225251643, 652.361478025305, 653.794412074001, 681.493388870861, 683.563308028029, 682.699978938087, 695.906992295663, 671.841609733963, 657.175108872508, 685.60134637572, 666.596861832625, 704.451134967575, 666.589593692472, 675.192094615298, 636.738929145124, 683.703146064625, 660.015592615355, 689.774599882612, 658.571418917619, 640.657492755054, 679.546555883414, 685.68251154039, 684.97613950387, 703.088491474314, 685.736686965178, 683.185043665614, 662.575421413683, 678.183735790564, 676.637329136504, 688.371447440832, 666.31746274422, 671.073968510647, 690.464125248428, 679.151890707305, 705.896465269644, 682.292348262028, 695.265709272993, 641.254015431024, 658.006242237423, 668.655573076832, 680.036271990854, 715.581570454764, 660.741165862118, 670.636683309979, 692.120417224021, 693.110742228577, 651.67507752954, 678.666809730224, 658.510022796912, 663.375643566085, 680.160742946934, 668.666439769547, 697.312990714744, 690.864602339833, 657.519857974262, 659.785098683428, 689.470568597318, 693.01662016802, 688.099890627077, 678.889536680014, 638.891538052523, 668.228018614971, 659.984564409197, 640.965358486042, 663.361408692621, 682.699535039273, 653.552420142927, 680.645804529422, 686.679995571502, 662.501923243217, 643.258709999227, 679.589278617727, 703.684128353434, 675.042247144574, 649.438025263875, 692.55325434056, 679.5499840498, 694.524054587253, 679.442583678264, 666.684613153722, 663.725876811077, 683.541115897342, 688.052392034495, 695.590539640361, 694.279334636608, 664.781221894044, 631.929144293494, 658.350270010309, 714.456589767061, 678.028631842815, 672.404302923162, 656.662518844779, 649.910719894503, 690.730170423175, 666.137942585795, 688.010485685315, 640.172714782115, 688.215933354638, 699.490797385559, 663.647366265169, 682.005496154928, 663.987253733173, 707.312284438631, 681.792214399119, 665.557085895732, 650.778645456926, 677.510465331077, 679.619528013988, 662.400431283676, 663.104799221144, 720.287349805226, 701.559677673648, 661.654251775382, 652.629978409503, 689.927535444956, 685.608320639345, 649.6688711236, 680.968528060754, 667.80617090119, 655.836755212712, 672.507732391332, 667.081455865103, 677.445994210294, 685.050715400516, 685.911356881468, 658.604129166116, 678.46596897852, 671.963273726902, 627.976515937974, 681.164900850007, 698.179310497853, 677.972911957243, 666.718760806956, 684.177434116827, 680.220471598437, 699.060034525412, 659.704357093019, 681.00911532442, 636.391930220395, 728.650481443986, 676.174215962578, 699.546200220999, 688.823688574595, 679.187278077523, 674.838909238532, 654.726721268811, 674.894648787801, 655.026616069535, 666.000713547178, 673.280106893661, 669.841712062714, 649.27889164992, 630.561720561524, 664.547683549122, 668.154903458871, 661.652695078649, 671.127042699191, 649.857688218836, 665.994190758999, 672.071991075681, 643.262132510811, 659.075008129229, 679.435049516472, 652.900570163816, 661.226011950345, 675.024319131285, 657.16338540265, 651.688162380396, 666.912741111607, 711.297810106596, 679.138924139224, 679.441161461583, 694.616661396552, 648.49045108476, 664.370970722975, 645.092420571378, 677.704434841211, 662.158033480006, 680.721526245859, 656.959430462629, 660.616301004528, 676.424464889659, 683.393959418706, 667.834872600935, 677.311193879752, 670.102124694545, 688.030616631705, 676.938053157521, 665.847060763216, 662.849717490631, 678.251578871367, 651.240792208759, 661.17025413004, 671.456545070201, 672.512864970986, 679.620971343167, 686.912881097363, 681.535973616044, 688.059268801971, 656.493963112558, 668.990354558093, 674.770990729579, 677.372437561914, 688.964114945242, 679.63517453452, 697.786881589044, 689.454254019802, 648.982129291889, 687.648934264799, 687.950668771681, 658.981597288188, 674.929146793742, 669.868611045138, 662.316001920139, 685.947578015857, 654.265826380697, 656.311595536793, 662.389413923514, 659.78848846051, 661.009659264512, 684.196334121518, 686.275059925279, 660.463244002358, 689.348902348164, 656.404051660794, 669.878812718728, 661.748192232492, 651.114759058469, 668.664895368013, 697.746493646332, 659.648753903768, 726.316202511675, 659.023888103794, 645.764244752391, 689.702338504976, 693.859256218697, 674.587447374978, 672.147132926152, 660.64505753433, 663.102662871216, 690.932579746854, 663.378094938624, 644.528947855079, 683.98944169944, 681.628724630017, 654.72339011965, 689.547473386493, 670.042223586776, 678.46521805374, 667.248058450621, 664.162103718995, 679.945742208608, 666.649137574415, 689.365939630859, 659.654727769872, 665.153616841613, 668.099214633967, 686.700118846276, 691.850051100791, 694.904939621389, 710.129136697558, 703.450778210081, 664.772667192492, 674.166265387306, 671.326266768428, 672.133979016541, 680.649405690271, 679.319102973572, 660.255362784662, 656.2874326688, 674.971086408018, 672.28642462051, 671.449079667344, 705.414164577141, 688.133483732939, 659.727667345443, 698.870960081939, 684.231710187429, 685.653457972581, 635.836895195706, 695.832653466341, 691.99326166039, 685.719202854755, 664.774609535487, 692.332652296381, 681.187303739776, 673.422400085996, 664.286289036189, 715.35341910409, 663.227852597823, 635.011384269472, 666.699283288694, 668.203707728245, 678.19544882903, 651.632606996381, 677.819104624108, 702.44505483739, 665.472486608405, 692.986790911328, 692.891359682456, 702.531840877608, 691.759335360308, 693.880076962125, 698.942462956224, 661.717399307932, 666.855580176747, 693.968359296773, 658.893514906123, 700.075109389909, 685.169282717683, 675.121308263623, 650.443349731699, 664.950288250598, 653.298467347801, 690.79281392097, 670.451368243396, 684.637502852867, 674.746960782834, 669.48376742374, 654.335710695888, 669.04873298237, 677.126557678323, 676.336615349581, 657.281691918583, 672.082101094151, 684.646418000031, 683.137288069982, 682.421361622237, 640.618964041538, 688.970415858737, 665.037700008847, 683.351100580755, 708.182919835527, 658.364312713856, 664.784043020179, 669.693793468959, 688.391850649821, 651.514560573987, 668.406717407892, 646.075524525605, 692.872330082915, 696.238856171042, 690.465964817462, 678.350023226169, 658.321703063474, 684.972631655815, 680.309159811668, 628.683967184478, 666.966770750544, 708.619524066851, 686.263442522273, 666.2412901151, 676.534909524177, 688.632936204849, 660.28954280222, 676.404623722799, 648.866251051182, 670.604892855039, 660.522675767344, 668.694016037535, 701.586743575175, 672.054237592404, 677.183959433783, 684.47407327681, 677.965271747994, 643.078782661668, 650.197282660515, 675.050666248337, 691.867106989529, 679.223811999586, 680.340681188903, 668.441627952514, 693.239719898723, 667.158752950789, 660.538160237116, 680.533908651424, 680.313832868128, 692.040274585706, 639.197512848484, 662.053651095553, 667.750515674796, 673.578382428311, 683.334856474881, 669.343982965207, 653.501862359222, 664.54260571166, 700.97826594366, 658.531681295678, 674.054702259908, 669.60073370716, 667.976838897552, 671.885020515858, 704.032839599618, 665.759135002762, 684.069942856936, 664.868261930168, 658.501571356406, 661.682126882958, 687.860879794128, 679.003809121867, 687.28427495985, 669.775057790611, 668.549620502368, 687.003215799807, 663.071423994271, 670.9213619393, 673.890745253345, 689.032056138608, 656.200374603821, 679.637718845199, 649.558326107706, 703.027835600171, 699.496863546372, 665.726322157933, 658.687037321808, 690.01628607152, 695.86042925869, 689.763935032203, 690.45101171594, 664.843555612778, 671.375246217511, 642.034460438221, 667.608867309424, 653.681133746886, 659.846475672236, 676.840491363123, 671.672076793395, 674.392450668734, 668.093729315895, 650.344741792874, 680.023709707149, 666.220340821087, 663.172203475439, 667.983977574374, 662.569298738062, 661.881020150083, 668.995243013453, 667.382776309291, 659.767215972159, 679.337449045247, 663.871079060896, 679.527058141657, 682.821823688306, 656.996178486832, 651.305996899536, 667.956203345111, 657.989119692858, 681.118431013443, 674.866001057718, 673.443210699559, 688.724373204543, 673.379837938988, 659.659919755125, 664.982644731231, 654.602411548202, 622.646856812912, 694.052763150605, 672.020696862669, 667.853991963102, 673.054588191912, 672.696933293602, 654.087838721293, 661.19507121874, 673.933692157949, 678.511058774186, 680.968937779139, 673.765437560882, 682.750369270007, 680.47738568145, 671.994757429303, 689.795100298557, 677.07808164067, 674.112428255837, 705.076674976188, 653.83420909548, 645.402673573931, 678.409477187337, 693.848233132798, 656.741978227787, 675.658784718843, 666.296695129037, 690.053215869766, 665.495433843668, 658.930011847518, 667.205837737484, 682.237786201573, 678.791969138434, 682.149866354623, 681.008959282685, 703.527800120736, 692.796561961082, 683.961707441789, 670.058956868687, 672.042460747218, 668.618785743417, 666.06075461558, 669.887672121422, 671.480004405842, 703.040173688806, 701.936733571729, 683.475195833143, 684.481599430568, 670.541247692993, 661.81514069824, 691.460429500378, 704.263608303606, 654.56818039412, 679.895680554047, 666.836705817686, 663.85035047073, 659.981083242398, 646.406192685593, 658.256399017942, 656.846223646439, 681.179066588936, 647.653381292898, 658.184529980291, 659.659706403889, 703.334280211578, 657.514364022713, 667.714602003599, 668.149819332951, 686.549521629409, 661.77039146255, 665.371645642406, 662.854259389212, 664.622523820459, 680.944934314656, 673.127267222338, 678.685546228916, 680.742476313572, 657.253896667344, 702.414556275459, 662.105576878508, 654.255202266621, 672.379326406798, 636.804300769346, 634.419957978205, 670.67501536466, 684.904037758752, 674.957234855916, 664.834684788569, 686.420001499589, 677.764562584533, 653.984675346401, 679.393429173728, 673.294624461187, 679.800267526247, 657.623778725333, 695.553009835244, 675.443506750173, 675.169981737887, 670.19823975411, 676.947661265042, 653.978906496876, 666.296625080302, 669.115406634129, 674.375979138297, 658.224756526658, 667.712881849092, 657.843421194633, 675.018724762341, 644.305944468274, 635.120902095526, 688.326776845805, 679.08699343259, 671.768076173772, 646.27881341404, 672.366131066748, 652.248760853854, 667.029498578528, 660.634289902489, 697.114499103667, 663.043885155417, 676.60277904362, 660.219862116351, 677.868266834653, 690.998271530084, 646.325181705329, 650.347908242917, 673.28488666994, 686.124871047376, 656.710439784291, 667.710372193169, 698.172626646174, 690.547509767067, 684.565086952245, 662.010018000225, 660.448203831524, 647.4670697827, 677.918402581404, 702.966872136628, 664.402713106623, 677.110966044903, 653.686909279539, 672.587044252568, 663.986966048822, 665.47373521442, 669.60532265952, 696.242466915476, 676.782837784672, 679.387310523293, 651.997844576104, 669.77505118562, 665.869476939793, 678.209171957845, 642.707727031163, 689.262729893108, 643.557199036195, 649.389434463889, 655.703960457873, 663.724618075644, 696.102563692856, 695.320904791638, 666.348272414622, 667.935040906365, 684.090810410429, 676.895034060649, 682.615794988959, 675.436707285481, 662.143299481552, 685.993651880979, 654.197620852277, 669.993062784598, 677.499902094152, 665.899801188565, 669.816643268054, 672.783459215763, 647.645494176592, 673.846242147292, 644.312046198411, 662.405904513757, 672.476200623984, 671.958431898448, 675.703163258233, 678.616718854078, 660.219038956043, 682.331099718164, 656.66044280352, 672.147859930647, 691.867595271466, 643.422042143972, 671.262894531449, 642.178677020864, 668.030988042225, 666.830180614642, 666.832356826703, 659.343620338455, 688.721512700449, 674.682215723722, 677.195887660052, 652.954668354218, 671.393489590701, 690.185535793939, 675.392765351455, 688.498766217838, 690.815730383401, 705.559883458099, 677.778850149881, 688.039781128843, 678.488084333391, 671.779305367107, 685.478525978013, 675.162410264768, 688.902666800844, 652.002728062277, 651.370595882216, 667.927066783567, 659.295004830001, 653.449785846361, 701.013225221401, 672.289695360481, 662.372487210868, 674.105403310721, 661.321311956553, 656.581066413631, 668.608701342764, 675.86685234277, 670.061736118319, 678.429596139557, 676.967450309704, 666.610934491897, 654.588738021684, 668.65513711541, 678.348245331344, 676.588826347545, 679.851913865484, 657.02406184932, 674.051930791208, 671.263044945137, 632.597702812461, 669.021210357083, 664.00727270314, 640.410038880608, 668.943695039902, 645.455663463509, 679.749050881234, 657.619866709524, 678.146013897085, 656.213988938344, 668.385957528126, 684.551023057629, 674.687000127338, 657.003203117832, 690.35758484992, 704.673879431665, 659.715452724366, 664.749216765151, 702.797618342602, 685.643998914854, 686.960149113056, 656.700078191774, 679.475145508343, 677.736030302272, 694.704129483134, 647.880194214824, 669.65728820532, 657.177563133429, 686.244024888592, 676.709646106569, 716.873138609758, 673.775555158642, 676.418879813555, 690.992049748665, 698.2111188554, 707.929058438891, 667.952600697991, 652.116547480121, 669.148407878024, 698.587397360879, 694.061521258195, 674.034854608151, 656.057938952478, 690.509849191782, 651.806733610103, 697.835171818296, 646.341613439531, 676.337469559546, 664.211895969646, 659.501622601508, 668.165693171299, 683.598990681233, 677.535839110858, 698.083630827899, 675.315372464014, 656.701772064211, 675.63815816184, 689.302192497639, 702.124555319961, 667.658411537643, 656.36232782876, 701.25954588177, 728.463048046081, 661.471574966965, 675.930881082576, 665.087394519145, 665.249272900171, 685.454588227297, 650.301173284031, 657.046139124953, 655.877325264781, 676.442726437914, 661.59894522324, 674.316542739052, 643.033350998247, 673.485981992773, 664.263509251397, 669.126533077402, 699.932228097666, 662.84283831155, 659.187192599985, 678.989008040234, 668.169414860914, 663.130945757404, 690.328126591175, 658.176918305394, 679.921213549868, 686.299066807566, 674.545728716495, 701.470415067043, 675.638399752116, 647.319238773382, 682.337934969174, 657.253305530951, 650.179181314678, 659.430428517894, 666.519753975369, 668.716498859962, 695.213707373947, 679.253601177589, 675.491954401507, 653.410427866828, 657.155254459314, 647.929212607475, 651.840546356171, 676.499967891194, 662.03076787234, 662.519766066194, 689.384721491356, 657.885525029066, 684.43442668533, 659.447430649819, 652.221920606932, 673.902304212156, 683.551361563941, 662.484468490911, 656.768606734789, 650.231281619187, 660.926144432059, 649.129923771133, 690.866446974412, 672.960619601459, 690.776414223196, 713.643563703392, 644.631500479483, 658.32393082894, 678.103942048647, 660.204019596454, 655.960140914818, 666.638535467068, 656.523416657372, 699.071883743059, 687.568027852863, 637.339446603605, 683.193907359635, 693.284935795475, 665.208784162014, 678.930195351878, 698.939460271742, 684.1258601182, 694.959618614072, 640.443588133255, 688.456412094885, 690.296501075054, 654.086390952578, 691.523433414117, 669.490628859737, 669.10463252947, 683.568547059141, 678.123951167728, 654.26987869036, 670.54860309231, 686.341814687091, 671.568048644131, 649.710448466904, 684.858681121189, 667.068811694989, 680.282619625571, 677.591689080753, 645.25958429981, 700.070457275751, 664.505849079393, 654.571150561855, 689.160018772773, 655.058546150087, 636.57504098613, 675.291143379595, 694.374423721409, 643.473160086317, 704.291424331553, 653.788529987297, 653.381127701182, 651.986982219641, 695.946319484622, 698.865234477342, 669.789514370919, 639.483471376087, 704.360092463648, 692.817562604544, 656.4067584027, 666.739921926779, 688.956997069861, 659.447108336431, 662.490119828021, 680.123613377114, 660.236134073879, 669.021566620687, 685.1915468224, 682.746743357194, 668.234242653557, 700.641434921281, 678.616217087285, 685.573362761625, 670.231391067215, 664.667138171169, 671.03391077895, 671.392533588154, 652.875932872269, 686.691671367389, 683.348283995828, 659.366226987331, 651.868723996316, 708.167299021678, 642.531508732333, 674.783861581262, 683.825697087305, 678.083993145419, 660.908272376854, 673.741037272012, 663.038176372995, 698.315449908386, 643.027025366105, 669.247778051611, 650.010937522702, 683.56213222055, 646.965331545207, 670.200019327497, 684.410621732698, 671.296942877862, 696.041548376448, 648.273866783724, 665.060602980574, 668.944638598755, 657.632001256659, 664.124463382153, 685.755510010475, 662.771180745399, 690.735060735273, 691.823040043476, 640.22014293738, 684.782958769152, 691.962430320904, 698.359399751855, 668.569627070564, 681.345748129142, 670.73600103969, 680.370127708829, 674.393269141227, 649.056652951059, 660.397866287227, 651.335636495805, 663.331842116556, 670.117504553887, 666.38790516075, 687.900116452719, 671.577485704375, 683.593655280972, 674.969482988341, 673.844687662452, 669.995718852869, 659.202368437755, 714.962674414545, 654.705237290654, 660.427820208364, 644.911577383203, 701.907449270881, 683.625472126058, 662.89751430716, 660.333235969269, 659.725351845177, 635.954932041547, 695.830573083894, 673.638763903657, 690.233568718656, 656.549250463135, 669.284469411923, 690.170385619131, 665.531847216354, 686.068826676758, 677.084996663189, 680.756713761346, 674.284948665912, 679.155876813222, 656.804478362467, 680.912269771242, 694.160855607045, 657.946390219397, 676.954303816045, 690.576864117991, 677.918904111344, 678.459738097112, 660.247930570772, 693.048213590561, 676.08478648291, 689.833409456528, 670.739672132737, 643.717500607358, 678.641759188522, 638.015203300636, 626.502486760396, 651.905914287085, 661.675241975289, 671.908256483828, 672.516070049252, 654.752923015316, 687.594175281384, 675.927171043065, 700.529147726156, 676.839509897457, 675.859466904554, 671.386830536165, 676.795570436141, 658.848541738439, 695.362061569862, 693.821310617544, 694.139029909176, 656.418323967339, 677.279412958313, 678.224896861966, 688.702318606347, 658.934417127643, 672.324905959225, 689.722576500975, 671.097905043327, 657.67139356607, 684.777059815941, 657.363941193231, 647.077193218457, 658.008075535226, 687.638124872048, 667.759783544254, 682.517578413759, 662.051802661315, 667.740212877216, 669.96167920677, 705.35965162773, 689.381729518659, 672.781708291556, 680.519881213235, 676.889385503333, 694.561102035322, 691.636101673618, 688.018578564732, 647.832482607051, 656.236157614799, 679.062026433498, 662.665717564519, 675.997375812799, 678.973380565776, 650.549370723468, 685.539621514244, 688.224528028195, 675.333396378601, 668.801244286093, 655.734059835345, 647.712089470901, 661.995578054825, 654.29211184359, 655.801254476585, 685.991974483064, 681.038644795903, 661.783387257412, 680.530040448085, 665.27571887293, 688.924679377344, 680.101824250408, 663.590827855861, 694.79496870127, 661.969550298487, 635.838008683898, 668.009142125068, 658.374278356276, 631.670324163039, 676.261403852188, 649.391282724808, 702.796205621575, 675.147311364033, 685.680229834678, 665.826540451181, 677.491376965681, 650.39422659108, 682.15088728519, 675.022200862436, 690.778661577134, 713.117190593768, 658.721841883613, 651.191539466853, 647.915120067358, 674.322463394033, 671.376429543868, 706.695105412958, 684.415872642724, 694.674345137669, 645.690435686385, 675.244879020594, 675.741903075995, 700.193517590311, 652.896439714503, 653.69078989447, 674.889559925913, 694.770116221428, 692.675027090486, 662.014679059587, 663.408228640084, 669.632217364196, 652.503203276739, 660.336028130763, 693.276067006205, 655.960061849138, 640.094977941444, 655.088869743683, 666.474110482347, 672.560718785626, 702.070740022089, 672.109223022597, 654.292583268203, 694.5624653654, 676.745360479653, 652.98270251138, 646.068454190033, 658.627665752823, 637.635978067389, 664.825045563933, 653.431581800784, 629.063314668094, 687.32812784971, 658.148013204544, 669.002394706505, 669.945749989839, 671.01152152021, 659.13608910357, 681.404978722963, 664.902239586987, 664.174746867462, 687.957356577289, 671.624496835895, 671.549286374518, 681.730600778243, 690.068469664393, 694.528108389111, 667.806106190923, 679.109866481341, 675.244847608, 688.666526600328, 643.063938491287],[529.364877954606, 519.350182663587, 522.977500485453, 524.082241446545, 521.839032155424, 524.519315020796, 523.596867113974, 517.655128603921, 519.517748323986, 525.88186957199, 528.380631695464, 519.19315768736, 516.680708458246, 522.177117785723, 524.853618043577, 522.303236601045, 527.780943146235, 526.808513740701, 524.967508211289, 519.227790610811, 526.226617117482, 520.456615261997, 526.278598569197, 520.413540711536, 522.987228404826, 520.447147643191, 522.663592027561, 517.015454478836, 522.239733840174, 523.268585481345, 523.884471387461, 523.38902840282, 522.612394606992, 525.952633899743, 524.389186515523, 519.477094495687, 525.762336891363, 522.255065196229, 518.702400490677, 524.979639882456, 519.918738758119, 525.520426585773, 522.5052776048, 523.737877154497, 523.78949587097, 532.389492532781, 526.06374412792, 522.182509014135, 525.281421847836, 525.103473044223, 523.049438328038, 519.35374335959, 523.749129700752, 528.792802689956, 524.693321597458, 517.400637536432, 524.686850226954, 524.436339329528, 524.600776539465, 523.542216566924, 523.328793239485, 525.563960220714, 518.724271934785, 523.984921701709, 522.459210982909, 520.439437418874, 525.047826860597, 518.69747859718, 528.478770004902, 529.699990166477, 519.491605848753, 524.551863211809, 525.155299531679, 520.214783477192, 523.23992593337, 521.797806806133, 524.167391117808, 519.234029978609, 527.444056564212, 526.859951424134, 516.718603522708, 526.145738015459, 522.894302024228, 513.525627229408, 522.804757647143, 524.649425638788, 525.623125713272, 519.87815477817, 525.302606805375, 528.788247527241, 527.278090890956, 521.632111788302, 521.261610908854, 524.247342179744, 525.85197400275, 522.546946498363, 524.424578274817, 523.455252297392, 527.690245508692, 518.003589392787, 525.998849451053, 520.422188391775, 522.91389979446, 526.577092870337, 530.541138409259, 518.798021279391, 533.152139395886, 530.201451797678, 518.155967646099, 525.689588252109, 529.813978814835, 520.81154697186, 520.824408629955, 521.303928554737, 523.153333638656, 517.637794802124, 516.442395749716, 525.792301899986, 523.024150273175, 521.897559374993, 521.812197166527, 521.983309691633, 526.598582607977, 519.66019293404, 522.415231148033, 520.013211553037, 524.938473573576, 516.787642594107, 521.201514284283, 530.176358489277, 529.208126780709, 516.980970494131, 524.48205169491, 524.175927556165, 517.820217648959, 526.708796124364, 530.416738554926, 525.787047351314, 520.566670133965, 524.3083568209, 519.851393761906, 524.656657521232, 516.874590951614, 519.863934237967, 517.409700663092, 521.242157064207, 533.236434561459, 519.58829943436, 521.149165726322, 518.496946381581, 521.502556051111, 520.642916890225, 521.490390073983, 527.580963753552, 522.903516149931, 520.913010419556, 523.444762875812, 520.43181695467, 526.694937579216, 528.115671509376, 526.802590779339, 522.113737273391, 524.994782536946, 523.762325036425, 521.911658732454, 529.312713692651, 524.314574240585, 523.461850150957, 523.111383484833, 520.550761879854, 527.055979624659, 522.953384878378, 528.001878596017, 522.118436869963, 519.254779843672, 521.394751172495, 517.303742787789, 530.080820914794, 521.973786129013, 521.473078498969, 522.979078888298, 518.523953704986, 519.941018118485, 519.321258196458, 520.686971764406, 524.287376374897, 523.723601610086, 522.994337024964, 521.40473897803, 525.240654080072, 524.248880659307, 530.289090093283, 525.02072941383, 522.52560537643, 516.466966391924, 522.690203913416, 522.181509632387, 524.941150078534, 525.574696172459, 519.047437462614, 531.727220437341, 522.151380884642, 518.554238915867, 523.445936803491, 526.55082864544, 522.948313209315, 523.300177653611, 517.700232820056, 529.840030619904, 522.055468388733, 521.68202573426, 526.704070075167, 523.096427548795, 523.574601461304, 520.319672558352, 524.374337166916, 521.792878548966, 522.285410474486, 518.987989037077, 526.331472281719, 523.390447455688, 522.398294064939, 520.630176385533, 523.983503834549, 521.756564049324, 523.141100990348, 522.537955808295, 521.448784990735, 521.682499949949, 521.556019778674, 520.913307858048, 520.600784929286, 525.082915418529, 525.045117550128, 522.644419734901, 523.831848470983, 528.806152733456, 519.07468814142, 519.284071518411, 523.103135878816, 523.513729920895, 525.052380652378, 527.69004488296, 516.898479731395, 519.329607176053, 515.165159666373, 528.861515368172, 525.806163181218, 525.920591685406, 524.357398643465, 518.399490062811, 526.761407221472, 520.729415769435, 525.782058879581, 517.356405046966, 524.034853811975, 523.046943139947, 521.750377439961, 525.939275757028, 525.009968901516, 519.724204482179, 524.946563763449, 519.880831825047, 521.36097809455, 521.503763585194, 524.294107790707, 520.28810117531, 525.624626586531, 523.443101076005, 522.95739629686, 519.680169789289, 523.139656272456, 524.540304978573, 526.945690560947, 525.202274988128, 519.378458382493, 521.705859146146, 525.192012380995, 529.011176841766, 522.206670688595, 522.512291948198, 522.651712981667, 521.524406974505, 518.724541922984, 517.095692075839, 523.664800493188, 524.41612759999, 520.450991932361, 520.820791863984, 524.97725006439, 526.062825422957, 522.003676250066, 521.289752936564, 526.496461248076, 529.067087486117, 518.430468266856, 518.60404492382, 524.695385497443, 525.431392100327, 524.975326387796, 519.853082484442, 522.880486960849, 519.632134334888, 515.763168066673, 520.070907989213, 518.64923841863, 524.19648383724, 519.966261674136, 523.070060993199, 533.006835451192, 521.070133459261, 522.549305498494, 525.06284917406, 524.760403861403, 517.411516748239, 521.342469124406, 520.305545880136, 521.738854966444, 519.546642577238, 526.682303240727, 518.160207593029, 521.352523820652, 522.136305168475, 521.312244565465, 523.263495179383, 527.868375775999, 518.399862833903, 527.027766117534, 530.607020143446, 522.362294864848, 526.18581650031, 524.474765952562, 523.63612181531, 524.840145408663, 531.404319998094, 521.286134891493, 523.655308723709, 522.840539971274, 524.689184280407, 522.978733513931, 523.588443489863, 521.906915084204, 525.275390092707, 520.780700281422, 524.412078857705, 521.210907043905, 527.563028268521, 523.316339306927, 515.187457788091, 521.180182762724, 521.019694215198, 520.792331723246, 526.285526770233, 524.778173773016, 521.682526279509, 528.245688489295, 523.205842238877, 526.180685586055, 519.904111242576, 524.903657244043, 521.882578862977, 520.674319944095, 523.394339772405, 524.530503277497, 523.336610355217, 520.740557401791, 523.820647767194, 525.094760730573, 525.955993369711, 523.615088744247, 518.688081323543, 523.243476181101, 523.149313710287, 523.928589525964, 527.587272393019, 521.224134761904, 519.999353472127, 519.552169822345, 521.094589298826, 523.887626748071, 525.709824037962, 525.598144244886, 525.67513730971, 519.158080905305, 522.472518112473, 527.260863103175, 520.448405010331, 525.040917066962, 519.296447208778, 520.757371564099, 524.018515217088, 522.090363221427, 524.895063484157, 524.806928052032, 528.516641999425, 525.694973025659, 523.574200942786, 528.38699436463, 526.122206560867, 523.279415351694, 521.986758925124, 524.273538824793, 519.060281703695, 525.808925983227, 520.743155353704, 522.157150912674, 525.863484995167, 522.572751766337, 522.025281118859, 523.514437010799, 520.873472704538, 524.863955224164, 525.914575278039, 525.687631542351, 523.088131239937, 527.569314399469, 520.655856672893, 522.926226089788, 529.176313361618, 526.637192488269, 528.343296968041, 521.129722249833, 521.372796972434, 526.198181793096, 523.28826273531, 526.76241954943, 522.354294503987, 523.130033171833, 526.790118309403, 522.79949349006, 524.359431344557, 523.795179140975, 521.176303558687, 524.864937372813, 520.144556683327, 522.659163042677, 519.107019412481, 527.110416353016, 522.774162712117, 520.480799712958, 518.707398238849, 527.707170760187, 525.757111112486, 524.058266839317, 528.106914032316, 523.248375358201, 522.897169851082, 523.430512831773, 523.234590884818, 523.294139729062, 524.466488034692, 519.917803790919, 521.562264017975, 527.768428612467, 522.071590438097, 524.501132599153, 522.61738581135, 514.967138833698, 522.261515441131, 526.839797977489, 521.237566384962, 520.297279052908, 527.082214002244, 524.718154187414, 525.500835273156, 523.000670680571, 529.995119537243, 522.502475495461, 524.24750473301, 526.563998329115, 528.36338137733, 522.331428965044, 530.949089820307, 522.99875103631, 526.077664683851, 524.366487890975, 527.636019646143, 523.901954825088, 525.784610230082, 527.356087806616, 522.833250684612, 525.595847119318, 524.405136835562, 523.758577193787, 521.95347464533, 527.989550055775, 518.439854294057, 526.271524327101, 522.388857251806, 519.36495742339, 515.715653466737, 521.662888779478, 520.039351646475, 522.586700397936, 525.525872948087, 527.469710497606, 520.761741787526, 526.5208842523, 527.648559474085, 528.677956612458, 522.444439944724, 523.607062467204, 524.905707341743, 520.1305150683, 522.335791868725, 523.462648576568, 527.377785025374, 519.723660894771, 522.245462683846, 524.485343531096, 523.796524235248, 521.102269602192, 521.051383662581, 524.189231555576, 525.286138946629, 522.233058226998, 524.724158602497, 523.758511261707, 524.543556066051, 526.583279369925, 517.746165075501, 523.708579024441, 518.028662610758, 525.210770277669, 529.575817535086, 525.036026364336, 524.288951186071, 524.935314548216, 522.941864191536, 526.082228055618, 516.616418078198, 522.391352841413, 520.94751570976, 521.698554295421, 519.346391521854, 522.548906509099, 524.080506574469, 524.418832135813, 522.057124765441, 525.391374680668, 520.410561886131, 528.478244700754, 522.358089342946, 519.380671492846, 528.429906126588, 522.952700699634, 522.149259688146, 522.375971031004, 523.361798092211, 523.203728396568, 522.521224831946, 521.94213539345, 520.557528768765, 526.603544003841, 523.792478296013, 521.949475190459, 528.142593556801, 520.935381299993, 526.932010036638, 526.179350799429, 527.980878108032, 524.160855346247, 525.631850525964, 521.496909079539, 520.005331942064, 524.264127003852, 520.789486398609, 521.975343579349, 521.716521511098, 528.605357395039, 522.562331813657, 523.336803429659, 520.0652847321, 518.685736555206, 521.540614602184, 523.04287174998, 524.556593112913, 520.892309369816, 525.528942075901, 521.19635525898, 523.527203067746, 522.156597903792, 527.106242689106, 519.625866084131, 526.482381147453, 531.726563106176, 529.397098897151, 523.221902324072, 522.6203082347, 526.28771309093, 515.536944701922, 523.463670287472, 524.047509984664, 517.560489991698, 525.176923997576, 524.911534201078, 521.573833017478, 524.990483852068, 523.499009395031, 518.544005384251, 526.61275613931, 525.708351435867, 519.080263604906, 526.295698706086, 523.738076977151, 525.690064194328, 521.419035922909, 522.076191776101, 522.754998446189, 522.148766827636, 516.147267305004, 519.49984635899, 519.229739742483, 521.701634653334, 520.233028639734, 519.550302778391, 525.791506619158, 523.593618293575, 526.981346933315, 528.317262950883, 521.454220334366, 522.987479170768, 527.615909937006, 521.240155967131, 523.283348845333, 525.068543956068, 518.725099848736, 526.650728033157, 523.552542306383, 518.665588570865, 522.502269946653, 525.859958683584, 524.326588463771, 524.356540372209, 526.517000001275, 517.274663916156, 515.596368980052, 520.803839325916, 523.298626671625, 523.011497858203, 522.285588002689, 525.596573918147, 525.29456897468, 525.251785872114, 521.262686693503, 521.056303046333, 526.816571842723, 521.307664920079, 522.347093226255, 518.407860003408, 521.634007262193, 521.966042034322, 524.944843228492, 524.268663079286, 522.82944166628, 518.781109199504, 523.461493502579, 526.015215109423, 523.791400796706, 521.449004236944, 522.669579252799, 529.717860697616, 523.464558136941, 526.372550322214, 519.530933048886, 525.317212871208, 525.376033567914, 522.336212392003, 519.703794118597, 522.3485618187, 523.552819068014, 522.808170662379, 525.836196646528, 526.678258632443, 525.607190010813, 528.29829885696, 526.112047820444, 522.537734919043, 523.503656166442, 524.314816633812, 525.708278975221, 524.543601174105, 518.857594273094, 529.833939507651, 531.280445171482, 521.182969824866, 529.121085990079, 523.590608431161, 522.205995340654, 523.038773818207, 522.628005802753, 519.447591480103, 520.432507645523, 520.752239464481, 519.097009635467, 525.840284028843, 519.322548593615, 521.85577619414, 523.380112278405, 525.84524019502, 523.790952990497, 519.861892305992, 524.564889829347, 524.633867237033, 519.701311219653, 525.390303237577, 527.172332765909, 519.804558138376, 522.615815844214, 519.455221048577, 525.103655274701, 521.275546303296, 524.490153001904, 525.40714520325, 520.819318609087, 523.297289677728, 521.440016581038, 521.071778380444, 520.978218306198, 520.174006214592, 523.903188903128, 514.848236847497, 526.925463984223, 522.640624560274, 521.037596898862, 522.076739695831, 520.962073245159, 520.813627292922, 522.137488248691, 524.353870962969, 529.356464032207, 522.547997746773, 516.844466977662, 524.664597131942, 527.328031376313, 522.003704946216, 522.242639243826, 525.019904255758, 526.565697376428, 524.487077635191, 519.673608929646, 519.82900896582, 527.029816160941, 523.247218083268, 519.123685446961, 514.57644011586, 524.714347906601, 522.62714773563, 522.928033594671, 524.561234302688, 524.422438114438, 517.123979899711, 526.192351526087, 526.633329421289, 520.377076564572, 522.768035329147, 522.302942368284, 526.5989630663, 528.979897544471, 520.883861473637, 523.063202010076, 519.961784225301, 521.855303511525, 524.808867273913, 522.840285798014, 525.098873816185, 528.80979341453, 520.394961981799, 519.358374763281, 520.564505055576, 525.085188427034, 520.753309161563, 524.005857789925, 527.472500223828, 526.072483867603, 526.78333268028, 521.960258599182, 526.245532308508, 524.924211958876, 526.726869854471, 519.505187056068, 523.561609719883, 526.736828553754, 521.23052098557, 518.769126512467, 527.570542581305, 520.17060983812, 524.638341996796, 525.064714261636, 524.138914472377, 521.234351895685, 521.47889761226, 525.438912371941, 525.506368879898, 523.790032999943, 526.96816109523, 529.200251934762, 522.739559568451, 521.521168998022, 525.763240539291, 524.81262503003, 520.841462229282, 522.424314192214, 528.487469384297, 524.763221781807, 524.061043613097, 520.650306234945, 522.381510149217, 523.545075700946, 522.023209698269, 523.271071082176, 518.728843767521, 521.634376830792, 522.797052230053, 522.660474747782, 524.144522160534, 522.355459945391, 525.319448654657, 520.285440992295, 521.584423525329, 524.828961451436, 522.417310523225, 525.770187973501, 521.433278775902, 518.530214520743, 520.010267605674, 522.403013547569, 519.434877153317, 525.175714070096, 527.408972582265, 526.386841233138, 525.478886529136, 525.426349288733, 530.921343791858, 520.497669039478, 516.302421829075, 523.863545530628, 525.584709365648, 521.567586861771, 525.990184958099, 525.07828421363, 521.596625841719, 517.289331222361, 518.797844635729, 527.310518610639, 522.640490695107, 516.439954079722, 518.838085038578, 526.35065218968, 521.382998932506, 520.523459342657, 521.675397923423, 521.209435065741, 523.764303454099, 522.768287644457, 523.027584052721, 515.020959226443, 528.018089680043, 516.515562636597, 523.020542123904, 524.405765255241, 521.171501016982, 524.207336169801, 523.394877604603, 522.424459846715, 523.455993653768, 517.544193672345, 525.252992574564, 521.232779884979, 528.016126574186, 527.577411243293, 525.462643641655, 521.88983411308, 527.544323280794, 525.213088659096, 524.47854665325, 517.850184898801, 525.515479180036, 526.050343693735, 524.444636094092, 522.824796574711, 515.468733068177, 527.235693432008, 524.993747626041, 524.403377330596, 522.893067886591, 527.509043999034, 525.348054395395, 519.953215274261, 525.723095691335, 525.785914959235, 523.219221097292, 520.776730874864, 521.113066054819, 519.496188678533, 521.221282577911, 523.898234729535, 523.949257022869, 520.550557039118, 528.646858950501, 518.197316367554, 522.196113231639, 520.597714378248, 528.217728613191, 518.677514891232, 519.818239961509, 523.033077974292, 518.851452361874, 521.97137226509, 518.281022683157, 524.075158865029, 525.546992656925, 524.507849458003, 521.682072499399, 526.760031099929, 524.180409115297, 524.881993660912, 521.9468150979, 524.067219919109, 524.071110444296, 522.080739312083, 523.86300583264, 524.592472777535, 521.043011718278, 522.605015873127, 528.250981601368, 520.888260394286, 525.520127812832, 526.497838890534, 523.9353726769, 521.15334823358, 523.718846075054, 524.584766112765, 521.644907675385, 517.569772445674, 520.206860028088, 527.362260020835, 522.229099185747, 520.796148778979, 527.405794961847, 522.822210472945, 526.913005527824, 519.829655744812, 522.611325706473, 523.317688998707, 515.976678492474, 519.353772575775, 520.224848157517, 522.74794972474, 526.556942604608, 520.428692338619, 522.597950974246, 517.418797526516, 523.509430659884, 516.471056477745, 517.523955641422, 525.709714641374, 522.056719800636, 524.496657072293, 524.827484595398, 524.681002830143, 522.547899668915, 526.571463851505, 527.016991262053, 524.803800848595, 521.747383916902, 522.927352701951, 518.747768245549, 525.674051658907, 524.075036830174, 526.471008202996, 528.506118532078, 522.071737800551, 526.639926684599, 518.687873806644, 519.79859813375, 520.778102637329, 523.857836026154, 521.558348239287, 521.55181642601, 526.94463570622, 522.823842826055, 524.715231812458, 517.676416640499, 517.819276768761, 525.975779572452, 520.169264590001, 517.713326391329, 526.303841150307, 521.774022347533, 523.301846076541, 523.069953975018, 520.181593093923, 525.789332892915, 526.721171519959, 522.842974335956, 526.110748781461, 520.804133189992, 522.248252566044, 524.452291975664, 521.69506394438, 521.108396626103, 516.235742563971, 524.162048738792, 527.493266568713, 528.146089250064, 523.538386833501, 519.529810965438, 516.199082282136, 525.780059475649, 528.461016265245, 523.98471730398, 522.140762245197, 528.841988030636, 525.275734080593, 520.424571270021, 524.792803801784, 517.24003851093, 523.566733284147, 520.776522669392, 523.223244025403, 523.126710613286, 523.755982490949, 523.247100084979, 521.805687135467, 521.28384691551, 527.68923404603, 526.860663561483, 523.051804413545, 518.1728891239, 519.143685861165, 524.358457305989, 521.224636286044, 525.820268447629, 527.083329696003, 520.964087675105, 523.10389227679, 523.059815913259, 520.918169200274, 520.356796083057, 524.98840051825, 516.05611062933, 522.275538138466, 518.032528213287, 527.485884340741, 526.75256075969, 525.236361485772, 520.587099207919, 527.598872673291, 519.917316778698, 522.687843894054, 519.895988012904, 525.76511810516, 528.934289268524, 525.002654707934, 518.903718646637, 521.4297519593, 518.107879523823, 523.30299681362, 525.576299780724, 518.279072800211, 520.546064425929, 521.268033776974, 523.030543105372, 521.892827592225, 523.275258117298, 518.724472468768, 526.502271972983, 525.490507512041, 523.721004554077, 522.083583736074, 523.525014536233, 523.281503716642, 521.49375331242, 528.070906522205, 524.462148755445, 511.898328257947, 524.989138471502, 524.33466405145, 520.684094199395, 526.039620124294, 519.92539641524, 525.762502658505, 523.709573960012, 520.779106875114, 524.084016274501, 524.659907517213, 520.496656487402, 527.790506831073, 523.663470767841, 526.998169053787, 521.96630886358, 518.263226527234, 525.420900785853, 521.711314677769, 523.761887810231, 521.404942807517, 524.399662273189, 521.233404060591, 521.382554400533, 517.206588642056, 520.995757202939, 527.726401727154, 525.029145895514, 528.477072282637, 519.742286786909, 524.022937416919, 519.962367577572, 517.521187230735, 520.171183505671, 525.287038910165, 527.274956909964, 521.157337437007, 525.62768633315, 521.85171949094, 522.667114471985, 528.267499092576, 523.658872816071, 522.969378204334, 518.091651095245, 521.293968231131, 523.713181894165, 521.041270975731, 526.172474059789, 523.598509664231, 521.371285077304, 521.74451566944, 520.070761346934, 523.512606654152, 525.803704724831, 523.515466682694, 526.823694386451, 519.941147878367, 522.001415623411, 522.525898905399, 522.823757335315, 522.362881155757, 519.906619519555, 524.307717582448, 523.451239751888, 525.918456224524, 520.834935993642, 517.881667017832, 529.733978096158, 527.577740466856, 523.39553913829, 527.128718346119, 519.72146292609, 523.071604203877, 521.383423079244, 529.997028295619, 518.514462568748, 527.202703789567, 523.082665217559, 519.896137008219, 523.210771918008, 521.82426819075, 519.573388312108, 526.169043752785, 519.478502909986, 517.769575054748, 516.834107004863, 525.259682412906, 529.76303376868, 518.19979557668, 524.498342609579, 518.912962536269, 518.639177485133, 519.042791376132, 527.769049946054, 524.911799697737, 523.61225814332, 522.924123827127, 523.254416726002, 519.919235357059, 519.868023386463, 528.903070164788, 521.655187309678, 526.520223072898, 522.27415877175, 524.968575765668, 522.338361051207, 523.20002495022, 520.612782939331, 521.253361269048, 520.571872754421, 522.377672430579, 518.491124100381, 526.374168472412, 528.808652889094, 522.934363007007, 523.192945862946, 516.847497062323, 522.042440372508, 519.903676855415, 522.115539739251, 523.765113480375, 525.200786499858, 522.559943192611, 519.726264516694, 524.585221718403, 521.828229913024, 521.897915277184, 521.60024113204, 524.961873010189, 524.815590487266, 519.529566580342, 523.85961478187, 525.663016513965, 523.659795232324, 525.912693223454, 527.617633551577, 520.275630717919, 522.504182033832, 522.513176547583, 519.110100463424, 522.581634470942, 527.93907637165, 524.401694482852, 520.751930355814, 526.150354865115, 534.138417956666, 522.014360763998, 521.612263650501, 524.671236354582, 523.080887976863, 525.499347855186, 524.478621671145, 523.371381310273, 525.799166981994, 519.872507644383, 525.620303503681, 521.988153686396, 523.69648589838, 525.245214565608, 522.78755823221, 520.38888172067, 526.896325377609, 520.084686998903, 525.028429293455, 519.282215611455, 520.501872404138, 523.153735949854, 528.780522012441, 516.921980619289, 521.433945132714, 523.158654100161, 522.244957832366, 518.024165176501, 519.743635576628, 525.637372098981, 522.428933340189, 518.882871370953, 521.743778246996, 525.606382436309, 523.837866690416, 521.824233985767, 521.072413363865, 524.339332431105, 516.872654254466, 522.393831334434, 528.526093338399, 523.698960246572, 521.631447445078, 521.62463311638, 525.481447526339, 517.967050964491, 522.384143919216, 522.39631919681, 524.188556382698, 519.88691835134, 524.875896672194, 526.143835800139, 526.56811724058, 523.217726033538, 526.850841339841, 522.552843085317, 522.578881235248, 526.969912834678, 524.685479706859, 524.041356833761, 520.235740597343, 525.428561236945, 524.958720257015, 521.35575908618, 522.005426939749, 518.830676453611, 524.004712763632, 526.332233553317, 521.802541427872, 524.88882891515, 521.93389654724, 522.458770622459, 523.515677706857, 519.514124377936, 524.744604217259, 522.224568558842, 523.488236227872, 522.831145340759, 523.666878542217, 522.998683302147, 519.151735937095, 528.145649264936, 522.539747034183, 525.502807436592, 519.491385551233, 524.377056481072, 525.586257232912, 521.809853117008, 523.153834383643, 520.011850949937, 524.989472313394, 523.713461495731, 523.006797477271, 522.097547949645, 524.874189234912, 521.720388938167, 524.953205377843, 524.767085976797, 522.446214516458, 523.072910013464, 526.831503500691, 525.821029550107, 524.76825379711, 526.295217690526, 521.012349344997, 521.358836758986, 528.002567717606, 520.900738235869, 521.455247690732, 526.09967278164, 527.038418440988, 524.15980507672, 521.286786948816, 523.468531604888, 524.989122371843, 520.448610395138, 525.748291109442, 526.457179565244, 523.97949641174, 519.629351028188, 520.76637921391, 520.51920081861, 523.780418239607, 520.083993505296, 524.645888833626, 523.348440292151, 522.222177416878, 526.232117036323, 519.358190380281, 527.934159749925, 522.840411316698, 519.736260861185, 524.580775187563, 521.765223122328, 521.548940541434, 522.316934083301, 522.221391755328, 519.679976021033, 526.149010994828, 522.311877652414, 522.481902555975, 523.476698255601, 518.387993150728, 524.828193950972, 520.077463019581, 519.108258392919, 521.12184812599, 520.227058066548, 516.625010849558, 525.639996308071, 521.417592129099, 526.082692254873, 522.546735296443, 522.540117224626, 523.905477873516, 517.506720290576, 525.14869965551, 529.721872477049, 520.936479125265, 524.480419989943, 525.704990020977, 523.474355665582, 521.862693134324, 524.532794408678, 522.682289543745, 523.976527492129, 516.542249240411, 524.087348998948, 522.523214008128, 527.097186508674, 522.311862220717, 521.76959834285, 527.050528211707, 529.745188296328, 523.000138064692, 518.253538831926, 518.105328938758, 522.725713590771, 520.634062618594, 519.440736768246, 525.454563255764, 528.377176630934, 526.392568103756, 519.894726994987, 514.762564566978, 524.801891534196, 520.681221846288, 524.081790178453, 522.147446414092, 522.021962195765, 519.026121160534, 522.98250345819, 520.90575484854, 521.658393311545, 517.630285027609, 519.439530071545, 520.75654288565, 522.252312622255, 520.228871611002, 526.513566169958, 521.934802501424, 527.891993416428, 519.169966405973, 521.815222422796, 523.303932929288, 520.489833861436, 522.831773756376, 523.43245284197, 525.285327203994, 519.914269475469, 526.732734068646, 524.30533672217, 523.006230479839, 526.621232732836, 522.220580948376, 520.380823925412, 525.303855363115, 522.330117038212, 522.174510513939, 526.508971168145, 524.421224900421, 523.853926629098, 517.666811818829, 522.98084479024, 523.134958864139, 525.276204411208, 529.33664014556, 525.646146662279, 527.01391991606, 529.313359347017, 520.837087676055, 521.480613634662, 525.756986724722, 521.99526562945, 524.741582370447, 520.292815529508, 524.005896190457, 525.581793723546, 521.132064102353, 522.48725446879, 526.806659380634, 522.865161234889, 521.555370228703, 527.31069030364, 523.628674827589, 523.984898753888, 526.600348451746, 522.673986460939, 526.22758365279, 523.694187684486, 522.442822973683, 522.218489355348, 522.552305510455, 516.764366722853, 516.122440245001, 520.305210524374, 523.753347034935, 522.341752536028, 519.504155816526, 522.048840757865, 522.811551175787, 525.441331935807, 525.005521777166, 521.686156088005, 527.58311798178, 527.769536019986, 526.365214335052, 525.268718987279, 528.266620936879, 525.277754696753, 521.155074487871, 518.010044159203, 524.598618313866, 524.946256307324, 520.815870984184, 520.51669034981, 525.518797190608, 518.858282288552, 518.508437059012, 522.415488108641, 519.650103121099, 530.743934569898, 522.902830544284, 529.546583937352, 518.659772746004, 526.344721318011, 525.471954743269, 525.910245325633, 522.784728669985, 523.218429109725, 527.509839272703, 528.885338132647, 529.141960918453, 520.973848696146, 521.635048369494, 521.672398312371, 524.051370316012, 518.924508269266, 531.347408984777, 518.122049421209, 523.820598142335, 520.450909095848, 525.434158798719, 525.938160518669, 522.034606003922, 524.185049953049, 521.624939713708, 522.562333549808, 529.105705183398, 526.225449493228, 521.960535888904, 521.318224321981, 524.931595434405, 524.489762489202, 521.90380428516, 524.726792477849, 522.827947473853, 520.691776690599, 520.631606659413, 525.799743343016, 522.01293335632, 522.1714165214, 520.197069837985, 522.29844987399, 519.418395103889, 524.043685028928, 520.777888968938, 521.241913228637, 520.891996343868, 523.650042698887, 521.433326456908, 520.869430494167, 526.512830515922, 523.614482297018, 523.564621888871, 521.862126157842, 518.404998646456, 527.372095840521, 520.455523476937, 520.74011356242, 520.147723920173, 522.010824071965, 521.965918158402, 520.484582071261, 526.932046620346, 521.82573084579, 517.936066970756, 525.612772800207, 520.811543918585, 521.269135254301, 522.104965998865, 527.901209288179, 522.439380561604, 521.419591230614, 517.451875605814, 519.257745143708, 525.551153423433, 527.183036484224, 524.981843341182, 523.684406963262, 523.207219324776, 518.819075261531, 521.111722486639, 521.986761883845, 522.93009375175, 522.320879339866, 526.525091962674, 519.140078843514, 522.182162696249, 526.557889503071, 522.581592805992, 520.246174354532, 523.6103325814, 522.52161061373, 524.817651091749, 523.520218967122, 518.663689981438, 517.49289930086, 518.998499451303, 522.852842763353, 522.914804704657, 528.602000535784, 523.992965359206, 521.62484118371, 520.472010430466, 522.286719973236, 519.205466454712, 519.616278989586, 519.430004155471, 521.03287133437, 524.106715475548, 528.789588391096, 526.324276809551, 528.044255352594, 522.815808547661, 521.503539112543, 526.143062677714, 523.600069682058, 516.959721482954, 517.316628081671, 523.250807680301, 522.708908084207, 519.149095950532, 523.062415646177, 521.449387774697, 523.355810648164, 518.422462763588, 521.553274894299, 520.134890651299, 519.038949108331, 521.687643475911, 522.258926926279, 524.40993749254, 525.729134146976, 524.864954674206, 523.801819909618, 525.714538823673, 524.564016260656, 522.240516046489, 522.907406003509, 523.487377603991, 526.05228612469, 518.698357293124, 517.102994020937, 523.198772291263, 523.391352112826, 523.478821092445, 524.496301191769, 523.971676537868, 523.602125276246, 521.914744191192, 521.973454461131, 523.603139286311, 518.787763176078, 520.002243350591, 527.191136975178, 524.563807687261, 518.313261633523, 527.077799523614, 525.304071909269, 523.499994254416, 526.174357453528, 522.262424611154, 526.031298187204, 525.836328652373, 522.630165962215, 527.921748205907, 524.533346133305, 524.941361027295, 519.269180367689, 518.954496523352, 525.161513712785, 522.968777334143, 519.503540337355, 524.561688804209, 520.888986950116, 520.548046868472, 522.297615933722, 522.214963882369, 525.367402027381, 521.384369034775, 527.416593732535, 525.237173163245, 525.227476170052, 519.911407421129, 526.615515279566, 523.409333435123, 525.567366065318, 521.768912043681, 521.421729817268, 519.204938672326, 520.870029600833, 523.75324961706, 523.93530879999, 518.636780021305, 518.599787434197, 523.23349274741, 524.496529388575, 525.518063717706, 526.083488555112, 519.228856449964, 525.491856165612, 521.898181910615, 519.466058447011, 519.86384820164, 525.18041744817, 525.050717548726, 526.681628003607, 521.698986584081, 518.72074625197, 528.427976628385, 523.753291557225, 522.694032983836, 521.10003066374, 527.204137152978, 520.803387621247, 521.818442625592, 523.8976411827, 519.462037481698, 518.638158878984, 520.307536484893, 520.041345209027, 526.617873714255, 519.192045262253, 522.025211531709, 523.216516096735, 523.079433952345, 524.615749321566, 524.929416313644, 522.51443211077, 521.565025895478, 522.075557720773, 522.970382995023, 514.107397961844, 522.457202426633, 522.905430765574, 524.034945190411, 526.415289044843, 521.032609023696, 522.410203815032, 524.322479220306, 526.151256343, 516.414900160361, 528.04217645426, 523.21328521904, 525.284741577045, 521.606159086659, 520.600877167999, 523.446979832711, 521.813862788338, 523.018124511673, 521.587639295813, 528.972058846782, 521.660649276109, 522.184662992346, 520.594966554141, 525.949845967651, 519.527454327042, 527.204145536526, 523.814309738593, 529.097489133576, 524.980898914395, 523.102430138371, 526.869632370486, 517.211053115643, 524.240359896678, 526.97824085502, 526.223953911395, 521.379014402863, 523.178763618152, 518.960622010827, 531.463887701447, 525.003638282301, 523.271647719567, 523.585963138856, 519.750546577588, 526.652655502496, 524.971461399387, 525.533875347332, 524.187189402763, 524.460148799821, 523.844654062664, 523.88743370225, 522.319947587105, 522.134124728033, 524.367042181726, 521.155602340853, 522.890170179445, 523.493401745107, 520.747669180978, 526.377513373138, 519.898977949848, 520.648097461435, 522.888855068471, 524.333223497499, 520.834669726897, 523.160292648725, 526.519107001371, 518.388981491013, 526.161668319441, 519.465776199893, 520.755601491489, 522.536679553669, 521.242897313314, 520.20997816677, 523.818107073129, 521.413824930722, 528.558761666176, 525.110303305848, 523.091370963293, 520.296191822202, 523.153049757939, 524.119370145823, 519.735375311666, 520.61302621169, 521.04870971088, 525.046906228913, 523.101733177732, 523.534309218734, 524.775303258852, 526.421677765684, 523.092894344438, 521.546766549959, 526.439599025458, 525.136071806851, 524.07456864318, 525.508376864406, 525.770144710051, 524.261372866924, 519.893013445286, 522.676846746676, 522.407483837744, 524.355773857188, 519.631942936181, 522.955210711147, 521.280646626688, 522.790991106997, 523.702412612083, 519.750081148299, 527.656817089865, 524.083320986698, 518.214427028398, 523.880958318229, 521.369520108586, 528.252258826633, 522.95472181241, 524.488397730582, 528.796712788697, 519.636591825532, 520.742775964682, 521.908156939141, 528.233831168888, 522.979524767885, 520.179974058968, 519.15904474739, 524.609687998047, 523.581185973356, 520.236811255581, 519.69306230183, 524.022767235335, 525.205515932283, 525.493935617211, 521.264899302294, 522.419746199654, 522.961991319017, 521.912473478478, 522.415945014784, 521.567822045958, 522.12968544503, 525.972635659584, 519.784473772857, 524.234704286181, 524.082455154116, 522.691672019229, 521.960884540104, 527.43757743563, 526.39819340703, 523.529429876044, 525.079450085096, 522.091404091054, 524.482261428512, 518.935479934353, 521.601844289635, 520.681590585719, 524.141606266922, 523.475856341561, 519.838039514647, 525.890482893391, 522.398441868794, 521.573074025001, 524.767469099337, 522.776461581186, 522.040070634759, 525.674444359025, 523.671745870782, 525.69664999253, 521.654507034885, 526.045441862841, 525.158013729075, 523.580939919615, 526.40252274434, 518.666984223753, 525.567980549813, 520.052075190905, 523.715941676357, 525.386832517313, 520.140180543998, 520.832107370597, 525.122378900629, 519.772996533602, 526.44758597726, 522.834763816929, 520.605590168544, 522.211097795633, 526.56843420083, 522.507057459887, 524.406484842043, 526.384010487612, 519.883586971428, 519.779509407768, 523.036699441403, 532.135376120439, 525.19416984349, 523.715616886324, 526.498407675714, 521.533432125518, 528.712777884783, 523.217443843866, 518.368926327218, 522.400100513065, 522.485451622187, 521.802980397159, 527.00250644015, 526.079271850612, 521.314805375401, 526.584964790205, 520.669931631141, 528.014027295218, 522.338705009427, 524.196269369925, 523.966513243357, 522.385390552135, 523.176231608001, 524.143973570793, 528.269288412001, 521.619820874975, 523.66427157457, 518.917122682168, 519.031099918465, 525.241598405358, 524.018739758291, 523.320592385488, 521.779788073369, 525.108787576637, 517.72417908901, 519.297602311708, 523.209449765305, 527.198926316321, 523.39530353646, 520.288302136513, 527.237197811658, 520.21118261039, 518.425082068424, 521.361840467601, 526.61905787151, 524.362777523363, 524.47093188495, 528.652376278865, 521.181813782801, 524.347034911196, 519.727137923535, 521.588224040897, 528.014917049583, 521.953958733909, 521.439097360759, 524.436625892882, 524.447576753178, 520.090973870774, 521.413374951976, 520.046905508598, 524.449446489102, 523.35485950994, 526.730600707283, 521.89422061729, 522.800012564552, 525.216288206613, 525.386944774378, 518.238261858053, 523.174307886945, 524.898269293411, 527.412822507752, 521.123988699222, 524.170508742429, 518.864719161389, 521.613064862285, 522.910694103481, 523.108137363799, 522.019920111623, 523.135706007216, 523.211181099251, 517.342738163401, 522.137114599847, 521.21854570672, 519.92103763298, 522.714287535584, 521.548308819947, 523.454605926522, 523.186970544061, 522.558889072984, 525.199951744985, 521.140833122964, 524.490935989904, 530.020408523608, 523.119346422957, 518.467514988501, 522.048909772157, 525.026694890004, 514.372298319317, 522.752616760352, 521.027606510229, 520.935277723022, 524.449740623656, 523.35176988461, 518.462574166268, 521.667149033951, 525.555727010033, 529.459946353777, 526.464962787672, 528.141564412761, 523.716256074827, 522.051566742386, 516.234754256488, 517.551442395216, 518.10328131175, 525.086055782599, 522.371020712835, 523.591092454425, 525.068329890603, 520.03336890905, 522.068409938839, 524.361268712458, 517.496112672809, 524.894845203224, 529.932176600211, 521.851759397695, 530.700521459419, 522.437759475102, 526.732032506314, 518.964412394968, 524.795871646346, 516.420877981762, 522.83710697241, 525.11232298338, 523.611785877426, 525.402044440378, 528.268410838847, 524.214011708387, 522.751878089424, 522.109351466696, 531.148112331562, 521.809061326443, 522.575792831825, 525.953732337169, 519.332878052225, 522.926907001502, 521.723058973435, 521.848655130386, 525.518405698829, 522.059076790322, 522.363757940204, 524.833685596393, 524.718859013092, 525.96234158287, 522.893773178337, 521.594290499696, 523.204962054265, 524.435512207531, 529.23944231824, 523.87703581456, 526.887015070593, 527.729891705952, 520.121953944772, 522.218806302241, 522.484283215329, 525.862923423771, 520.055762035294, 524.752469610999, 526.219599968087, 524.188483169672, 525.646567909892, 522.836027068653, 521.433134005477, 518.834279290456, 518.5576525575, 519.058188952203, 522.76312433504, 524.311842116521, 522.101672043492, 521.411500501341, 522.645273821787, 517.628015347194, 519.846081669762, 523.590426150382, 522.14046618263, 521.270112570681, 523.530538204827, 521.40675552453, 526.393099471176, 518.473152415341, 526.292430595499, 524.463239571419, 522.043104152579, 520.052816298861, 522.380321566213, 522.124527303757, 521.872210754219, 521.361137543103, 527.236734284893, 523.195794127072, 520.157887658236, 525.155816898819, 526.643601527545, 522.697522085543, 522.608112278129, 515.31392930661, 524.135539462033, 526.728574461196, 520.144366293467, 526.674032116957, 523.484660039449, 525.511682673127, 523.558255584257, 524.785068838792, 523.276441357538, 521.342573550153, 517.926951645382, 526.466817411495, 514.603234753508, 524.738679091048, 527.087575689563, 533.194502143388, 521.655255165224, 521.668540097752, 522.975599194284, 521.394007341382, 522.043616939342, 524.082842946478, 517.302189794661, 519.727529039295, 523.263952898429, 522.980880152276, 522.829596454992, 517.509435586703, 522.483226323016, 518.902082184875, 524.247258502366, 522.375950308761, 520.882512742393, 518.471115455598, 524.480216145602, 520.458998973362, 521.238422618212, 525.417785346066, 522.275554335526, 520.485250133542, 525.418344421196, 525.38514901295, 523.590636481884, 524.735895154448, 519.409136614928, 525.585749143508, 526.663369949038, 524.663115036667, 530.962352704375, 522.467496150785, 526.67825628267, 520.943572077882, 519.136283629036, 522.712106856955, 519.412616872715, 521.446362009646, 524.992105239647, 528.709435266666, 525.590225131339, 525.057659029553, 517.202342225131, 521.142371051914, 523.388681269814, 516.924940143492, 520.141374908306, 520.213146919876, 522.767255343466, 524.639536446587, 524.207868649519, 521.717594644557, 520.005427522346, 525.016619154584, 518.049178377493, 523.797445337552, 524.297184599708, 522.864283121327, 524.525911851055, 527.27266181606, 526.419071284054, 523.948848073099, 521.803180279134, 519.431035398062, 522.974424487815, 526.318476242829, 523.823433376164, 520.830589763861, 522.208621595946, 522.04568626303, 526.586669672989, 527.887481030714, 521.157671169803, 527.587367262766, 519.923649855768, 523.65377152295, 526.149783913853, 524.374938454285, 525.061739454527, 524.743422762999, 523.680996079072, 519.905724349228, 523.885084705573, 528.201362872992, 519.01479213672, 518.510714301438, 529.92190662947, 524.439234037936, 524.000080202679, 524.78563636337, 528.172468699304, 522.024050764626, 525.214228921941, 521.50315053618, 529.638893694987, 520.687095738227, 526.142545160875, 525.674298207595, 522.476596550554, 529.386384341265, 525.036045776996, 524.955727725875, 523.527480457744, 520.790681490282, 518.327556466971, 526.203365224287, 519.908972527179, 525.431326678517, 517.87389811903, 529.105012262619, 521.535535743251, 531.236938188781, 523.593285074853, 527.813071786059, 522.974252077655, 522.974477189619, 523.761469843844, 521.969041026989, 532.325610661291, 520.353371962825, 528.522921650749, 520.188565628601, 517.634221174643, 525.20279119879, 523.247429299431, 527.137053969461, 521.161944552136, 524.396487748156, 518.54415825356, 524.755411727907, 522.337132509258, 521.843939227791, 523.575217454984, 519.234062751192, 522.921158570177, 514.971795151942, 527.521835030044, 520.805837217609, 518.685055599951, 523.525239518362, 523.633361760562, 520.132058325759, 516.584984976967, 523.196953874848, 527.015553058913, 525.90714711941, 527.501744348008, 518.254902602099, 525.946308902359, 521.714940957858, 523.827595652322, 521.5893737293, 525.606904115945, 519.343026462701, 523.088089294741, 531.259834793759, 524.828296931147, 527.268899417756, 522.629697454894, 530.092656764961, 520.806685250733, 525.6527749885, 525.593022809635, 529.115920116165, 522.941408794851, 523.847530330147, 522.698088550514, 527.810784413463, 525.091717931392, 523.116857101448, 522.443931861237, 524.466657261486, 517.07225545876, 523.784080735192, 520.973728920714, 528.205853302719, 522.824170165842, 525.394000385061, 523.46617397899, 524.928893904913, 522.345893088756, 526.899690485493, 520.986213270786, 525.059641657837, 517.80987444123, 522.595532190414, 525.744029197594, 520.17830767771, 522.987884713615, 518.312458266811, 522.615623085469, 522.182641860491, 524.162215789791, 520.031980802817, 520.896570065815, 523.443163511627, 525.325166166257, 524.875249183867, 520.188897616801, 522.496855134047, 523.709934286479, 522.692659531199, 527.908107176668, 522.895693411992, 518.109891388203, 529.481875761501, 518.418294294419, 521.719153512069, 521.086946140903, 525.461247682773, 523.593936916735, 520.771614323402, 520.363545429962, 527.731446236999, 520.296234129291, 525.302175604614, 525.943240338532, 524.008558356497, 525.109151141075, 520.732603079197, 522.83165388753, 525.917175072303, 520.83292987902, 523.146207454015, 519.962603371343, 527.00957276499, 527.381574258588, 528.651215160108, 525.517424359505, 523.980394804649, 524.938556328251, 522.545093901263, 521.313554015996, 525.052230392199, 525.158105986767, 519.610701397433, 524.944901781107, 523.340886883024, 520.402996002611, 523.157590693815, 520.901102356658, 524.446696828242, 530.18498796289, 523.883750702782, 520.465841190327, 526.032530179932, 518.451897965464, 525.76029232762, 523.702358601742, 522.691119237514, 523.895958675256, 522.445323303019, 519.24434095701, 522.057001375792, 521.840699056729, 522.863805564642, 527.172662770915, 521.888318022677, 522.220262779979, 520.544832170865, 521.391303796493, 527.155127745894, 525.984997826552, 522.65502380057, 528.064577482958, 525.52248584421, 516.651409628236, 526.859103559433, 523.96821175579, 526.540547935948, 526.670577807664, 525.101458133741, 522.205025472471, 521.09422777151, 522.404770110654, 524.629277675395, 523.333703921182, 523.456887087257, 523.370775230721, 524.640260402585, 529.645850509714, 517.8314903825, 526.640221878504, 522.987497283796, 524.37456387119, 528.809112130743, 527.086733859892, 523.80969908049, 519.132173306782, 521.239246010611, 515.874292796257, 524.923805582461, 522.563555900436, 522.019397607024, 524.527164052534, 523.268852079083, 517.677790132367, 526.749421748019, 524.322225816426, 524.422240902983, 524.686559539978, 522.789574654084, 524.869658087661, 529.16319197019, 529.187440095363, 517.035617924332, 522.165731710783, 515.849825784291, 526.40863061789, 516.045002598235, 521.983647074354, 523.219423538052, 522.182950579176, 526.961191453612, 525.248193973022, 527.299255711806, 518.759911404502, 521.172076378382, 526.403265714, 527.235184337271, 521.987678259722, 520.465194087135, 520.885241390114, 525.253466700918, 521.52172200907, 525.159599642154, 518.702381211201, 522.914489333086, 523.471539906058, 526.186759014117, 526.919691264632, 526.547486600178, 524.44342155338, 519.805296449697, 519.731703973405, 522.549307053471, 523.435554289536, 526.735701272487, 521.252638247934, 524.605626652266, 520.252871282925, 521.759299000216, 530.802751838895, 523.652872563678, 521.772891149833, 524.50734155852, 524.003345840038, 519.41945835394, 525.386974366505, 523.926020974023, 520.866171244371, 527.125825559695, 525.089719444305, 526.782549768289, 527.224258495143, 521.633123456999, 524.393852127566, 521.333868264769, 521.968573596529, 528.80292270604, 523.851995934195, 520.601019686566, 524.032309498812, 521.461982946439, 520.950120811673, 527.119347196219, 520.284032114169, 526.689802714667, 522.808223835245, 519.998499884466, 521.902908566253, 528.038865018895, 520.767247839205, 523.527485426399, 526.149812739241, 522.650741556964, 523.532989920294, 522.045925771848, 519.590600036006, 520.734578122027, 520.716759590724, 525.02724978568, 523.359183204116, 524.2195075128, 519.769875322223, 519.890859458449, 520.752079136449, 520.902978630841, 524.70956350947, 520.595800371639, 521.317773068415, 519.933692693516, 524.060735546075, 521.18542729738, 522.460915939795, 519.72290132555, 524.0427142004, 522.963835637256, 519.908077029797, 523.792785262834, 522.432378860976, 522.528117736283, 520.187018932526, 518.588881699127, 524.071315212498, 528.728449519672, 527.270709058195, 528.096987565463, 520.953785441066, 518.079572022171, 520.790701650018, 522.984868163847, 522.334482240879, 524.425221961383, 522.345781372767, 522.746293520973, 517.244923591493, 522.103453068324, 520.931189583409, 519.557317160417, 521.203634080804, 523.391958061852, 516.081529625026, 526.05050774107, 518.246297920615, 529.858914496693, 525.871161413642, 524.856200356412, 520.122817933288, 522.701092609957, 522.16651144866, 524.542315573865, 522.89655696623, 522.998043509197, 521.807408024019, 522.804059354717, 520.037826675631, 520.960654586478, 524.530144494571, 522.559331101941, 515.991460237659, 519.853701206363, 521.603240892398, 520.302909078497, 521.206827962024, 521.810525775182, 527.635706545243, 523.404954103383, 524.546319440251, 526.937730565736, 523.389627296429, 519.182764454257, 527.19381982837, 525.721623209144, 521.266901845586, 526.027045297455, 518.804663572265, 520.35179071189, 522.557314321123, 523.795217757029, 524.276699120675, 521.463526008347, 518.087209985809, 519.762293772456, 522.046529112504, 523.50089048038, 524.718238761271, 517.826093693572, 525.143509034146, 523.134213739067, 516.386032851068, 521.098435400969, 521.172316312901, 521.545790529144, 520.783739967706, 521.69824408254, 522.766732209202, 521.618201875215, 521.032596401313, 521.325256074405, 521.550400848516, 521.622141748627, 518.835579826301, 520.490695351057, 520.89681531822, 519.093618509496, 525.089328557475, 523.080615844422, 522.979044846515, 525.681235353992, 519.355940343405, 522.234465986232, 523.765968031375, 518.513953137016, 524.369656160653, 527.661046261898, 523.37458874778, 524.477963093142, 523.793284944927, 516.063718431897, 525.779877921968, 517.918120440501, 523.597637962123, 523.004313050181, 517.621540075628, 523.717650462855, 522.390562070544, 521.218295482613, 524.8972871741, 526.476473606094, 527.349756970735, 525.438300425738, 524.00248568714, 519.911352601669, 517.246267779571, 523.59139598468, 527.826273501833, 521.850369375401, 525.198195736262, 524.837263020781, 524.14200070157, 522.719767888579, 529.273871297007, 522.795701596298, 523.796267062991, 520.381373908256, 521.78578805462, 520.99840040585, 524.690263808519, 524.917840219117, 528.369695810953, 521.676641509233, 521.79356542983, 517.574844436788, 520.549701402391, 522.390063208555, 522.352347109888, 522.881181302996, 517.724588025876, 521.353521936703, 522.969592544274, 524.476792877284, 522.782818915112, 523.242459550773, 513.939147144028, 525.890745128308, 522.687088102886, 523.16833296783, 522.236466959557, 528.8240019868, 523.983475006592, 524.90837298534, 523.585030953783, 518.471242862594, 523.366997198976, 523.740038794824, 526.918416404747, 521.150753967023, 522.468309959339, 527.472294762867, 511.80033706291, 520.663219989074, 527.738169573645, 521.713943094995, 518.762537106193, 520.483140715139, 522.709189005938, 524.932496519663, 525.360407909308, 522.705084269576, 521.57467525655, 520.664635263444, 524.599845031123, 523.599191610342, 522.154399413119, 521.868962333538, 522.481709172974, 521.678466499025, 520.975334391226, 521.959211538673, 524.604165039386, 519.985642035717, 525.761497432662, 519.423304590681, 523.381603232719, 519.815410766369, 516.505958044765, 522.78266873579, 521.754697147751, 521.680620741911, 521.76099898684, 520.031172237436, 522.670655926327, 528.663758664227, 523.014679513792, 518.457825443343, 518.696741105685, 523.12406764442, 522.084608157378, 519.907240463298, 522.327858310886, 528.269838278792, 525.054220375952, 523.465153781143, 520.373185426405, 520.689762583592, 528.702849565709, 518.309958760901, 526.290350828276, 518.467872466423, 519.389388791832, 526.745515450747, 524.568761650491, 521.228822540075, 519.759872098678, 519.771946663005, 519.273350114791, 524.56416865301, 526.580598200629, 521.55174576242, 525.015305051156, 525.243188544112, 523.659785009258, 523.512557656096, 525.191441050585, 527.045176002886, 521.62176892278, 526.376879625535, 525.507889812968, 528.136835270212, 520.54552476703, 524.744113056605, 521.297858101899, 523.825479880041, 529.05030796063, 520.134211153024, 520.933034023394, 522.316078254623, 525.286577463595, 523.948016416912, 525.388576451367, 519.719211241492, 516.574683727283, 526.982195533863, 520.53298555532, 524.86520963178, 519.902001270795, 528.104625626071, 519.722053311054, 524.629619397998, 523.365617185656, 520.74025162984, 522.722108140719, 523.884111786856, 517.759295162823, 525.23969002311, 530.174053697006, 520.096281816483, 527.247151531843, 519.078977175595, 528.612871749043, 519.132061382383, 524.829619609904, 525.110471976406, 524.329850924629, 523.293233408297, 522.171056194328, 519.944283830679, 523.42626462381, 522.58385837656, 526.346063302299, 518.881245595247, 519.37078691806, 519.254046871997, 520.377672854756, 526.881308207982, 525.064422096809, 527.077582528718, 523.390429254598, 516.337345061726, 523.543437320209, 527.092986547106, 522.744024673071, 525.891550372041, 521.373070353377, 521.387462272091, 524.964607215303, 522.001490597824, 526.376614996337, 522.229419909762, 522.339005199541, 518.816791911559, 523.147362881493, 521.757351328368, 523.684392105844, 525.350228694807, 523.320018593701, 528.720041401571, 522.356207327358, 528.570277197456, 522.877835218006, 519.375276092937, 524.560254026227, 526.811958089809, 523.667490333524, 525.601737796602, 522.391418479219, 523.275265468404, 522.850184577526, 525.671240437466, 523.29381676281, 521.606462005152, 520.866015807401, 527.131485236897, 525.354506734569, 522.912435579566, 522.574725170627, 518.266963209689, 525.70123051916, 521.46858789114, 524.695240775016, 523.307160355645, 522.640742366523, 522.85872183115, 525.785974750796, 522.000965540788, 519.131907894215, 522.54027514015, 522.616889093215, 518.482773195423, 526.545566336757, 527.104650768611, 522.107661912326, 528.523746831758, 526.167548755154, 524.431055859588, 519.59162639431, 525.018512207808, 524.799218298175, 521.01058070724, 520.705261484454, 523.736066760826, 525.677218510796, 525.465236312301, 521.06979771936, 522.295703041489, 523.426776952699, 522.499910531647, 524.465792576927, 525.277449281996, 521.168287170807, 522.065499079244, 519.269802735182, 522.945286547071, 525.82300593558, 517.071634942841, 522.684011283768, 523.275221657279, 528.404010749781, 520.758626502242, 529.00660585596, 525.88062510336, 520.756425451373, 522.72180159045, 524.331329419426, 521.733904468861, 526.670868917176, 522.465779897893, 523.29078514547, 518.618733938218, 525.056430808465, 519.167362388933, 525.450841148142, 525.810809114838, 525.202204892123, 525.342972340926, 523.248524633399, 521.62426788465, 524.303593596651, 523.021464926724, 522.188104450268, 520.037107426765, 528.262685951906, 522.437090131272, 520.261850125973, 522.141922216089, 516.798582019833, 525.890280665318, 524.670136232838, 520.855472607465, 526.781819179455, 522.656811942995, 528.830581408892, 521.295152418133, 527.180628198911, 525.604559665517, 524.514399297882, 525.454899043984, 527.311638813703, 525.346907330557, 525.76284529134, 526.627091942064, 521.283306517484, 524.650436038478, 527.64626583265, 526.434281973276, 524.041284698675, 521.0299837734, 522.15496935829, 525.942441496857, 522.99742455877, 524.063754804266, 528.982745294902, 525.446635441774, 519.804050009765, 520.184886782089, 521.851843695822, 519.999497021006, 522.331666435433, 519.945893357226, 518.500818014943, 521.073191459104, 520.330266769866, 523.546933509286, 527.528919182925, 522.683983868353, 521.996172898656, 521.916013909784, 525.240215475362, 521.723807393199, 525.665778635346, 520.801699612598, 522.829505636181, 525.451799630221, 523.87703808826, 530.32662545049, 520.589372554038, 517.190714430718, 519.051339306499, 520.973824005112, 523.240108631893, 519.784739071045, 526.747091910318, 525.15971564301, 526.079238760381, 520.53061094031, 522.786053191534, 520.46933073864, 523.842264600625, 519.760749834381, 526.116225402224, 526.395737484091, 519.634540982259, 517.278273554895, 522.482784259725, 524.906781700556, 525.89484375822, 526.380098274052, 521.805917545695, 521.348220437261, 520.669913083983, 526.366688007524, 517.567972313421, 524.59121664024, 521.722101666922, 521.015670991639, 522.703885152364, 516.408145898851, 518.102770093013, 518.417080379309, 524.219938712609, 521.196256259726, 519.998229008525, 525.756620082463, 524.519747289077, 519.148514440921, 523.102923866386, 517.720217329094, 526.764321998012, 521.039777933165, 519.28867368949, 527.697569265519, 529.006045239563, 518.010338682044, 518.230333133297, 524.900740267537, 523.623651307948, 521.185686656908, 529.143334123586, 523.161286832707, 520.689350268238, 520.091302053697, 517.254542713275, 518.523494290722, 521.978748043515, 522.080933460075, 522.751266459246, 524.650668680833, 519.212610005265, 524.63059828835, 527.927250467512, 521.625044580379, 525.178692949144, 522.121781007205, 522.968886412468, 519.482035218214, 527.704805268369, 518.523938522519, 521.537879244649, 517.649324279201, 520.418156986209, 522.145492892805, 521.235128582743, 523.531106501262, 523.405766759417, 524.03533352834, 518.893351575071, 522.762914993698, 525.04806715756, 525.113266276656, 524.63249274722, 522.106974637163, 521.314151895143, 526.840319037434, 528.156274771911, 527.154356479547, 522.113293516575, 525.855895657072, 523.014368668475, 523.979761042098, 521.649554315091, 515.938430424922, 524.709151959614, 520.765227191583, 523.334758425836, 524.407265252131, 527.288800720098, 522.237276925996, 522.966242071938, 526.973533431937, 519.403971539074, 521.618028525836, 525.281161805463, 523.944385955535, 519.407860623867, 524.941633239161, 520.634849962342, 526.920003468698, 526.26444095957, 525.824600912862, 522.077349574126, 519.835295459256, 522.125600430187, 525.342907415144, 523.838243094842, 522.976221960621, 519.712079412697, 524.697570547523, 528.192919348537, 530.271334111147, 521.175137426936, 524.68678090296, 522.77462708592, 525.455887649873, 527.202491265072, 520.653188151725, 521.654223435428, 521.3556654715, 522.863174307722, 522.651948304377, 522.087398246371, 527.651377990762, 523.225856361003, 519.880489994706, 519.891483382628, 520.978041573262, 523.223952990187, 523.128368571154, 521.711787225437, 523.978926742869, 525.404686761151, 525.957182441164, 522.326522098521, 520.503369984191, 523.711940472366, 513.779006982624, 522.757535690331, 521.23494910235, 522.255838278128, 521.891339697937, 520.788663109868, 522.718173320778, 526.129618044886, 526.597247740345, 527.666583153606, 524.871811702003, 524.852194321158, 519.974031462037, 521.192898785658, 526.924771257382, 525.275868375903, 521.123365350328, 522.211634479609, 521.147987272981, 524.019855696775, 522.656334427045, 526.474294307974, 526.887588756032, 522.889062768053, 519.498328293117, 521.431061385613, 522.969370751582, 531.942756770256, 526.681654971723, 520.658146806133, 522.010679803311, 522.123648113667, 525.021349311848, 524.954459800171, 527.983046113993, 519.856599347549, 523.823313014083, 523.665845348372, 519.993985587971, 525.587115657409, 521.513758913323, 528.516766053698, 526.201223844699, 523.191220980492, 522.912751335575, 520.216209958086, 523.808355801701, 521.824020074304, 527.474151753773, 523.278848912655, 517.83086264724, 525.350751964229, 519.122579937266, 518.747519819156, 525.977616582888, 526.568456640854, 527.061279435075, 521.453549403927, 524.248739320937, 522.126330556326, 523.868479211736, 524.026971791052, 521.16885858087, 520.736507078864, 520.594750581673, 527.674695289931, 517.631896240933, 521.430336802893, 526.760296825071, 525.285257138641, 521.98921214193, 524.713161048981, 520.833385401347, 517.347885050796, 524.05187755349, 520.933280846729, 520.859364863463, 525.383503624066, 518.802568973481, 520.967466337861, 524.563752685632, 516.436277921873, 521.860967275857, 524.54423872821, 523.317024988613, 522.710255741761, 523.788533192767, 524.303999078156, 522.121396391029, 522.251513646108, 518.346050825353, 518.53275403131, 522.359780141417, 523.582380308437, 524.202854006942, 527.142844815556, 526.601458015522, 522.915579192164, 521.788905396675, 524.998254876863, 517.080866895155, 522.784313967178, 524.228682480189, 525.135877969641, 523.231532363318, 525.124110468852, 521.126868035989, 522.598512189662, 528.495911830437, 526.471709201623, 523.750569324273, 521.319399980105, 524.254612607939, 524.44648420773, 529.957008768208, 524.046254577289, 520.138031812801, 519.592120555319, 522.636843001472, 530.133386866203, 519.557298687799, 525.660454691739, 526.46593213617, 525.410447370056, 523.554989367075, 524.713521516221, 522.86785548432, 523.082941950771, 516.834746142491, 519.623412529882, 521.425860211025, 522.494811681301, 525.523636213391, 524.908750270655, 518.511612654008, 519.004097274, 521.002539449714, 524.557830571374, 525.102680927139, 524.29966065167, 521.083031419786, 524.596964786045, 522.455532136829, 525.734639610914, 522.284266235583, 520.489222986263, 520.682181534424, 524.956086274746, 523.903461519315, 521.772010570319, 522.288300367399, 524.439856464012, 522.530578506186, 525.309598450756, 521.894804845246, 526.609908682481, 517.987654224279, 530.079171617907, 527.855530512001, 522.740922202473, 524.98723816503, 522.968015358506, 514.656232031419, 518.278663054443, 525.051671508126, 522.30065089507, 521.455372094316, 520.385443845048, 525.685357498633, 522.235375186018, 522.457462538361, 528.062942441735, 520.95822179738, 523.43639470185, 516.927264818223, 525.337534956192, 522.335914913544, 525.371748379446, 521.822578929282, 519.734345595892, 526.390544756007, 524.202193350398, 526.942200241944, 525.540539615988, 529.799821005866, 521.876684246011, 523.63160127312, 524.999270459034, 522.126408661144, 518.174390573877, 520.383671306957, 521.962392961309, 522.765685295253, 523.27815688923, 522.510015637551, 527.366134063664, 519.317231407934, 524.13386459581, 526.195259622673, 524.869249485363, 519.370944672151, 519.477376139581, 521.416103505749, 527.798442100295, 522.289290103471, 519.883348533326, 518.856500520054, 526.797986880171, 524.761865038392, 522.088954694002, 528.586151303689, 521.225128541876, 517.790651847754, 524.741323455318, 523.156259362235, 530.892774653026, 516.608707784264, 522.168766732972, 520.647353772329, 519.114728524667, 522.764666489945, 517.917177696704, 525.58210440744, 517.52982053917, 518.479010889958, 522.642616795059, 520.412516911349, 526.023873477086, 525.886815589885, 524.592069160279, 518.715145146323, 524.223287676081, 518.671014525318, 521.2200200155, 525.471347528397, 520.876176661377, 520.615599239027, 520.364146140149, 526.040883694728, 521.541428338319, 520.452009836027, 519.950869555748, 522.054225040587, 521.578675816346, 521.049883132046, 523.280650172652, 526.794226962454, 526.145057379087, 523.862243676098, 521.505558876017, 524.701440843399, 519.186321228327, 523.5214664133, 517.224918798884, 526.111216609134, 523.129065176269, 525.309276857852, 527.099488465106, 525.465295998824, 515.895186456438, 523.484531637871, 521.662812889834, 520.230068424449, 525.722944259688, 522.53775507164, 527.021302863929, 521.712710339116, 523.056110591663, 523.617128853536, 516.152579897838, 526.739507861493, 522.495234878211, 522.912140020145, 521.472760767451, 526.112342959913, 525.36569267583, 527.900820356649, 522.020420816403, 521.885610381005, 525.106835664051, 521.634215450645, 524.536111237595, 520.290634656123, 524.78314293606, 528.636745766966, 524.406190449592, 520.598534307388, 522.255527616003, 524.073603187042, 516.621255962386, 522.042820611699, 521.569256504723, 519.617117930685, 524.933726490197, 524.841991792972, 522.936357045275, 523.926524496177, 525.685548719118, 522.895179483382, 527.454838587615, 527.607922367435, 528.352803626146, 522.234724955923, 527.768242349363, 528.101557182914, 523.535964363741, 521.687157335549, 525.962542644524, 526.37189044041, 517.993664901624, 517.91187633267, 519.07283987734, 526.274483205329, 526.387333601412, 520.18950884602, 520.506385344574, 520.635871353704, 523.689259640739, 520.233735595585, 519.108413086616, 520.791903968819, 522.10583782541, 525.321237823047, 526.39688347661, 528.078567838858, 527.594319848298, 522.136518667137, 523.629559016176, 522.438163478103, 526.000766225998, 522.713873568821, 520.202370501512, 520.5062545444, 521.812967062034, 522.970834937639, 526.838850358982, 522.750047339205, 522.133585618436, 520.658094770525, 528.557148703217, 521.583191722287, 525.42410996792, 520.728474799133, 516.368079570057, 523.636155507394, 521.431758916506, 520.925021199135, 523.237086079178, 523.449534206353, 527.172410780183, 516.628453460364, 519.913032565598, 527.393537317735, 517.728227605576, 518.655244147971, 524.727557063233, 520.827253371584, 522.380388180005, 523.292490525052, 521.529787887693, 521.307422890274, 520.802471185552, 519.445488354069, 528.862517442092, 521.150682516961, 520.200308338771, 524.656171681376, 519.400419145128, 525.688723301836, 525.72619171333, 520.547270109013, 521.90596588499, 524.501011486508, 526.387070592026, 524.643907711495, 516.683073692303, 523.005373289772, 521.552827494644, 519.784370679088, 524.769097933178, 521.685792718701, 519.012406816587, 523.23376364463, 523.185468296602, 522.081147272962, 528.475780443476, 519.841377289473, 518.478637616315, 521.328681340926, 518.583100881553, 525.884227216402, 519.150504590857, 521.401517529078, 518.910563039498, 525.773627948971, 526.295939985979, 519.566557108663, 522.155950486147, 527.100146996063, 524.268461801949, 525.084848414167, 521.454346849317, 516.674522315098, 521.385050704656, 526.092096118395, 520.265622396786, 523.45408167837, 528.836081957335, 521.505526235188, 523.657107225235, 515.73202201647, 524.599927326232, 523.320688271552, 525.053688249544, 523.154786253981, 521.800147347505, 520.534524272844, 524.512977666267, 526.594232660909, 528.56952122979, 513.596808999707, 518.758046775733, 520.460076611774, 525.299251159396, 521.223075890521, 524.547759611956, 525.901888975439, 524.928128855323, 528.535333277696, 523.016950819197, 528.602273383411, 529.756530360764, 526.182815899089, 517.587103861163, 523.147465815519, 523.404817851864, 522.58867718952, 519.949220881252, 520.169673234947, 523.481132962736, 524.264839365246, 527.00709369869, 521.360775538477, 517.233952055812, 527.810240612474, 525.287117976708, 523.41015409107, 518.278464226189, 522.171059352637, 526.276254996007, 519.009936133548, 520.166331377781, 523.307178704398, 524.832399828187, 523.812930144281, 518.87248844249, 519.009417330841, 524.136265643092, 518.417118943577, 524.620315291777, 519.698103916206, 520.500959432783, 529.118651363354, 522.691880508323, 526.98483905703, 528.43484423583, 532.32563994006, 522.77119843035, 520.99387289992, 523.362765877966, 527.35380173405, 521.083002204747, 527.695738339884, 522.578823545803, 520.905377952323, 520.4640680473, 522.945426397789, 522.728738923755, 523.111590206801, 521.438834169198, 525.882557414428, 524.41056764005, 516.503973920501, 518.294400225898, 523.602542746651, 527.534166556526, 521.828624821298, 517.201979483527, 525.902989690467, 516.143555361472, 524.979034833439, 523.598039414752, 519.740366747767, 521.718746634391, 522.34364463533, 519.515215043729, 524.301862696855, 522.125706337312, 528.093363117726, 520.403194584293, 523.715492370484, 523.473346279423, 520.274416826607, 523.647664541478, 524.303656855168, 521.574908970921, 522.92777479515, 517.764901675305, 528.173325778987, 521.088107271903, 523.221992841804, 523.219293601488, 516.627494198253, 523.465721621, 521.201492641555, 527.35402077601, 525.514172503513, 524.270507909842, 521.885762586485, 520.244022150693, 521.546262827326, 516.350994576791, 527.345216875689, 520.932569155715, 516.154404210056, 520.635238714312, 526.24527649579, 525.489028308003, 527.830926506556, 525.486053379091, 521.085912818873, 524.098974214521, 527.768935647693, 527.104747130903, 516.62324573433, 528.421097151651, 523.095099347617, 521.652936477937, 529.571277107031, 526.678370675176, 522.897088445751, 524.847026759997, 523.648142091147, 522.57685964569, 524.871551988392, 515.576364343491, 523.325069656956, 524.132081450576, 523.597724124381, 517.611881746498, 523.273580089961, 518.967147850999, 524.481994666382, 522.514011360425, 523.748689097059, 529.164877670136, 520.975139289613, 522.837583589613, 517.966654189716, 528.094153520059, 518.994517772677, 523.415129506094, 521.13583657909, 523.425368911561, 524.787424997298, 524.563643629044, 520.618253764972, 524.323922860324, 524.797912008311, 524.575001112061, 523.199027576967, 519.353198923234, 521.00620376048, 530.282643539817, 518.745410461525, 523.153015929681, 523.068491209164, 528.526543715902, 523.294241227875, 518.698009448811, 527.135688263739, 515.265114670405, 523.461914800093, 520.399366944992, 526.591734664759, 531.126136928919, 524.41068667466, 520.912779202446, 525.425831408667, 517.975807958998, 524.807294047318, 518.641267414388, 521.485639737069, 522.293273958632, 524.611382625354, 523.50705310221, 522.659099417017, 521.431580458937, 525.859114362382, 521.893185224077, 521.691815056214, 526.945302213068, 526.536679863413, 525.284581095871, 526.111696780027, 523.750918443685, 523.97244825238, 521.18687895157, 518.766365838276, 521.436724290773, 522.281071651157, 515.997352797118, 525.726959772967, 520.766423156388, 521.401307112962, 516.771901845961, 523.396332540542, 525.841929161635, 522.620538509116, 520.125500615889, 520.815796726058, 514.98445848293, 521.101487403949, 519.14850318777, 521.468200401987, 526.445641748661, 526.510230101229, 524.039039763562, 523.71603569209, 520.85838342904, 522.407372004196, 518.425362864248, 524.076088604623, 528.709704342114, 522.98780462749, 526.518710845336, 524.549080688109, 517.904725364513, 521.866525277303, 517.917427996315, 521.393917131646, 526.400535349465, 521.803176233386, 520.5793323953, 522.002342145038, 523.621488828847, 530.791876798142, 520.470863967473, 524.02351763359, 525.515976988311, 524.084922919512, 524.281602632396, 520.95184276496, 524.361557438471, 518.445816678871, 526.061311685867, 522.855171663753, 520.871504748711, 525.023893880312, 524.544364389801, 521.989557440159, 521.845681762537, 522.023898953896, 527.272338966835, 525.818305164414, 520.437723010597, 519.690593562891, 523.469484164678, 519.296477241921, 525.596243827852, 525.224514428957, 525.08941655794, 524.124663669725, 523.691309954462, 523.567946440705, 522.359760333632, 529.990096616648, 524.552877937332, 526.36615571265, 524.243521612093, 523.920005330706, 520.03778898097, 521.273587341947, 524.683411260459, 523.354841820286, 521.00698034578, 525.469511439425, 527.640875549112, 521.499843550875, 522.885023246469, 520.376614151891, 522.940425007038, 524.614914670064, 528.294157488752, 523.87949201826, 524.200362865657, 523.648377668828, 527.029365870817, 524.442143870383, 524.931636883994, 520.668666640773, 517.545940414034, 522.850290975324, 521.640594911519, 519.012729029327, 527.222335330909, 525.065265543339, 524.92139804559, 527.041867513901, 527.504852637708, 516.317135008777, 519.366356033037, 523.82394315681, 521.033150452633, 519.434189925756, 526.51700945967, 524.111292621621, 525.475890753689, 517.221345520934, 520.327437329573, 512.970562677717, 522.568968258623, 523.140754170083, 526.828433827695, 521.707482251943, 522.421492974999, 521.658838281709, 522.033259116977, 521.279732182559, 523.557593976517, 519.0913677951, 523.693898239456, 522.917613888769, 516.036082809721, 528.018394247716, 523.724240204375, 525.906295535621, 522.993284926195, 527.4080496116, 526.062669437792, 525.480885311793, 527.360471235157, 528.962861169123, 521.394259007229, 524.213272358051, 524.023024667647, 522.107503944068, 523.271145915169, 525.615398632886, 521.268510720702, 519.252395407071, 519.147073698426, 520.163920407184, 523.897163029069, 518.834466646428, 523.801327532649, 522.416954192909, 518.995994776774, 523.357742413298, 524.497389227202, 521.618830912809, 525.489003936705, 521.491810119152, 524.965989834987, 521.885796866921, 523.617261670076, 517.410235632184, 524.888244205725, 522.817514932871, 522.698027158047, 527.748363423377, 525.161912518673, 525.312542032942, 523.257331260376, 521.711631501866, 522.344054403968, 521.125355923566, 526.727480808974, 525.177918559454, 521.262037002559, 527.300163180614, 519.499476098356, 519.210891867321, 524.036757978069, 519.239731428717, 525.808670929276, 522.954742046116, 523.875002588847, 524.009695740405, 523.988509919275, 522.455891203743, 527.647512686619, 525.481569544784, 526.941233463192, 522.209898301955, 525.139642853707, 525.071105027927, 520.838765750865, 520.602940162512, 526.527860052173, 522.367967328184, 518.943985444935, 522.702451376509, 526.52283616419, 524.428289512111, 526.07838389427, 523.256742313103, 524.816353690975, 522.186004731255, 525.201588035305, 520.113716352569, 523.045994443528, 519.42778680667, 521.662348376259, 523.343666303099, 523.369963906639, 523.803988280637, 525.730424918242, 519.416184051492, 520.950487060752, 520.742469403268, 526.174420574847, 524.044455635437, 523.132645460706, 521.45339810102, 523.951074970866, 523.529589787842, 524.237398640278, 522.534012790047, 528.32924891861, 524.210251361416, 523.762777176879, 523.473121842743, 523.183147338295, 521.602746997441, 522.525713152595, 522.590204009354, 528.932286124674, 521.002173506069, 523.094506994755, 518.136066237762, 519.139220530676, 522.473475086628, 525.665620930403, 522.859203581937, 521.324656329802, 524.490755069117, 520.719552265581, 523.643941848982, 523.46583356349, 527.777109937536, 523.458770420045, 522.724439279206, 524.660183544368, 525.245412785717, 525.471984520031, 521.299658146138, 525.443385688423, 521.493554431926, 519.545644062696, 522.391642220988, 519.284284527178, 531.791065741867, 520.571245078201, 522.956114211106, 522.888100226353, 522.971396705457, 522.225242664146, 521.364515205777, 526.357452534594, 521.761086117856, 525.704780024551, 523.253066350506, 520.441746868208, 524.731924062576, 520.800261004913, 519.278674400475, 529.309489653943, 518.789665549958, 523.805053016523, 524.528736918295, 521.416158538336, 524.356738557784, 524.798547244718, 522.226083090721, 526.010442392037, 521.544253209849, 524.570589511661, 518.780030768901, 519.715585389795, 523.023669771801, 522.42334595596, 526.714251696681, 525.811317642558, 522.060392101147, 522.404646530577, 529.244354184092, 523.537316670614, 526.494973561989, 521.708478326629, 522.48134286201, 521.052067340271, 524.934737073309, 520.728101861843, 525.516076466336, 525.770782873113, 526.645241570102, 521.626145297386, 521.03645795132, 525.765311536104, 523.798444960657, 525.140624667052, 521.497861666314, 522.992161143433, 518.193666961153, 523.409394188731, 521.656411173841, 525.703207850645, 521.767738537475, 521.903697091075, 526.150726829088, 524.529935087493, 519.939154394795, 520.613852112454, 526.007055167169, 524.8193783932, 519.597659954449, 523.092009385558, 521.474419427888, 520.448441917666, 526.387575201897, 523.040546687497, 518.397017160246, 526.651451613749, 522.119103306878, 523.861822564286, 517.011612424521, 523.341833738201, 525.412107159943, 522.208299205518, 520.414846957973, 523.181291852019, 521.87563689086, 523.972912139907, 526.233088896141, 524.061349944925, 525.438729624699, 523.26739691285, 517.652518126502, 516.197364421868, 524.298743137006, 520.531146401256, 515.933457629059, 517.431672948159, 519.879198871299, 520.019664041451, 520.5794624542, 521.469989390017, 520.578285791989, 524.219848366136, 518.394964645908, 520.865222613555, 521.62477711847, 524.819396739094, 522.066192086835, 523.087891591518, 525.4782354992, 521.957840609112, 525.891155736084, 519.452774822706, 518.218189461275, 520.991206245038, 524.946441965686, 528.453647730965, 519.248981690888, 522.710168254082, 526.601710087851, 521.266913124138, 523.442663710001, 525.196051822269, 524.131392708036, 521.569624194253, 521.674698983847, 524.874535196924, 521.16912963897, 524.897901599529, 521.01149565029, 524.755913483754, 525.844091433426, 522.964107144962, 523.413033589341, 520.974199262965, 523.996924055169, 521.30402009114, 518.489960907294, 520.344482367776, 526.823558874226, 523.517060138944, 522.446555129556, 521.319304104388, 523.487553393203, 523.463470601413, 522.548591684205, 525.23473496988, 522.794928101487, 524.884459244561, 519.942490445622, 522.147544721699, 516.074279587393, 528.009560601867, 517.111636167745, 527.649880075635, 522.209478618968, 522.770315798719, 525.813199087915, 520.512119521872, 529.565670698042, 521.583864693307, 523.474672710482, 518.940076931039, 521.37418310191, 524.996243479487, 525.53802295891, 520.981691663066, 520.191781068775, 522.779343749436, 521.568757563697, 522.207064311516, 524.580376260893, 518.219175872639, 519.518584210134, 527.14283164229, 519.952722546133, 522.251697532093, 527.931599973239, 520.242123820903, 523.627940340693, 528.518140362905, 530.269882885519, 522.099888544591, 519.869209253586, 519.346253515255, 519.055443739455, 524.102929989109, 525.839639330826, 524.502367714213, 523.654654892013, 522.512494124005, 522.540907514009, 525.517628776118, 523.090685506319, 525.555106635562, 519.607731461384, 527.710840830703, 520.744979092438, 519.009345081169, 521.700782879849, 524.976798067594, 520.840286644204, 519.924366988815, 522.762176598925, 526.394726736659, 520.690843053197, 519.571364380513, 524.047873085107, 526.867141333873, 520.137399981177, 519.386955252886, 520.545147384211, 530.503808068601, 523.204892952438, 521.578259190554, 527.217779094823, 523.109616582391, 524.23564724449, 525.694971470166, 527.032797342783, 526.675655956834, 523.700147827388, 516.822879695959, 520.47188186994, 523.216467018584, 525.204078520487, 521.324685112323, 526.581290286439, 522.60325129431, 525.010390593582, 521.128209627469, 522.616718627614, 525.967822401281, 520.633959401132, 524.978260022722, 518.113812694069, 523.547863726104, 516.266228408903, 523.369437046294, 523.977527643624, 521.872096474444, 522.351316832217, 520.407983485035, 529.35848886493, 523.170906270847, 522.779315272938, 523.566194714731, 522.589807487537, 523.111921725057, 522.369401362679, 521.068126318921, 527.545711607539, 524.418425132183, 522.848975807718, 523.507708228305, 521.601903529014, 520.139904707131, 517.007237256636, 517.338814949416, 520.946892959638, 522.675670896071, 524.217998616741, 520.119790270385, 516.783219370227, 521.73676747312, 525.66438014951, 526.012077397071, 520.465809146089, 522.605346110726, 523.454723317188, 523.59979106469, 521.939840545685, 525.878904238589, 523.585101906814, 525.425292566782, 523.236014668521, 520.442644716712, 520.211884851411, 522.770858194084, 519.506202939155, 520.87323888501, 518.641692747253, 527.126839888359, 521.26053263472, 524.144663258115, 521.365080005409, 526.991868721954, 526.176748423646, 523.660258616377, 525.409610647742, 524.746462077797, 527.746440694779, 524.974727772901, 525.524323967751, 522.746029005467, 520.62307993775, 521.896713269414, 519.271709742985, 524.013126305114, 528.2201930115, 522.681596485531, 525.620618576594, 520.638291358955, 525.33692671883, 522.89852695879, 523.313541167864, 522.435586827828, 526.490857417096, 518.095584067576, 518.877602220384, 527.657582920057, 526.364176834643, 523.877248592069, 524.950860420899, 522.252639415281, 520.693180278028, 523.033657384698, 521.741980771439, 520.399212037363, 522.362335253636, 523.036821145082, 519.313813151255, 527.93113193281, 524.51859830725, 526.084321057868, 523.14134372922, 519.569288056753, 522.602758797575, 516.409722303742, 520.615266277245, 522.567689960087, 523.19193737364, 526.5894549741, 515.586567371485, 521.194064499516, 526.12056985953, 522.360707030268, 523.76662474812, 524.268362745881, 525.777227372477, 531.04894253594, 519.524025557175, 528.333631864441, 525.96314364628, 519.08226860978, 522.840303456856, 528.030883585059, 516.250958384925, 521.691457325414, 523.509495023636, 522.06133141189, 524.591836650594, 519.310636667865, 523.163012037969, 528.247623236841, 523.372480083155, 520.04128205947, 523.702341035242, 523.961968033423, 526.70782178589, 518.780780855133, 519.779380538815, 521.037668491979, 517.091444106234, 521.749158218275, 516.653863698868, 524.079459751187, 518.683799006428, 522.93708686862, 527.511206821139, 525.946884527912, 519.490168180482, 524.226038083998, 523.053547359812, 520.99394505446, 530.257136455249, 525.427794952895, 523.512330123966, 529.347414190753, 523.082228109924, 519.507361150823, 523.605569633879, 523.260319016608, 526.716794756991, 526.015643808503, 523.399754144847, 525.86787744653, 519.194917610231, 516.894615554184, 521.157412585682, 523.878803638307, 530.678711059738, 527.254844475509, 519.109651227921, 522.95537932096, 522.509476473625, 521.4118192067, 522.402703896512, 523.88023685529, 522.429161577295, 525.100963655722, 524.263775763282, 521.760186607159, 523.393424506103, 520.427043152466, 526.122571776981, 524.173500391146, 526.857714631337, 516.483939154948, 528.128770722298, 525.391373749606, 521.215782201117, 522.425947502549, 523.225950733177, 525.941454904337, 519.390333697772, 523.326075734463, 524.09539540227, 520.623891575829, 526.646562453865, 525.452136479305, 528.329543171606, 529.509972153323, 526.539092510948, 525.856991209728, 517.425737657422, 524.040082579687, 525.448317216263, 518.760028571452, 522.840768866082, 518.514935007879, 522.502629517188, 526.731703676589, 526.102216545048, 523.353761627247, 524.650594785347, 525.786789976754, 521.027095346473, 527.442887642395, 528.278956621191, 519.240783952066, 519.974773496378, 524.488921635772, 525.44844752189, 528.210197290841, 526.656502329388, 524.395958029738, 522.311055537511, 521.602296294014, 523.261517275721, 523.668944327276, 521.561258616336, 520.197761567469, 522.291695857861, 523.829839539822, 525.230373304873, 522.377890209276, 523.792684003285, 518.675995160155, 526.651313868099, 518.916224490633, 522.592643615221, 521.62188768872, 525.609756684144, 526.402822696729, 524.841758408852, 521.241734980163, 521.774462394309, 524.169069641094, 521.96274900322, 521.18795636535, 525.795484263492, 520.220305898603, 526.956586611936, 522.625677816565, 520.851200163947, 523.652800415536, 524.4248001131, 521.990258858253, 521.99949555703, 517.013891730385, 521.63701968674, 526.449846308705, 529.566786982754, 527.925545101801, 521.992080549084, 523.521202527728, 519.1961502539, 517.268440628389, 522.404122480036, 519.495308009576, 523.422841331863, 522.21476744263, 525.376953878488, 522.39093417803, 521.223006766321, 524.73894527755, 523.290003835424, 517.58538046498, 521.703416316397, 521.642994172268, 521.034039490628, 521.111641765208, 525.560616067317, 522.339607923146, 524.277228991126, 527.722470896736, 516.603714302357, 519.877330385567, 516.178406688983, 526.598896316772, 524.170303383061, 519.886655185883, 521.387645881764, 521.505192635923, 526.053226317412, 525.49797895353, 519.058118336706, 518.957518971874, 524.532765980371, 525.567410243067, 523.807185544297, 529.168954586961, 528.386144951219, 522.960029587442, 525.118868183092, 526.421984443857, 525.14044195509, 521.006784136157, 531.129235308407, 527.115330038362, 526.104883720054, 520.402728369143, 523.760423917485, 525.548702746258, 524.756883905373, 524.553228270254, 522.428347038775, 521.175406354568, 520.315076181468, 522.166221073637, 521.355147695219, 523.871037658916, 521.221575071483, 518.885953610689, 525.127701439901, 525.799754712218, 525.922565928537, 525.624275456728, 523.585684707716, 522.941659143106, 523.976395634944, 520.638806265944, 520.907922651486, 521.42189444451, 522.822533057521, 524.133449853741, 530.47192422127, 526.316516268449, 524.140628168676, 525.123482491962, 523.154409310236, 524.375131296375, 525.789454782076, 522.82163108339, 525.080983139832, 517.618463699772, 520.075247329479, 525.335014148695, 516.984839043831, 523.95143917774, 525.381618363214, 524.907698368195, 522.799069804928, 519.125334559122, 524.189592810627, 523.36441062624, 515.373314503317, 525.935632314022, 522.868070848469, 522.758504180925, 526.55226836027, 523.727420204855, 528.782287883906, 519.602557952251, 525.117671609607, 525.119988862865, 518.504705484024, 523.078536753906, 521.432181033335, 521.550933570317, 518.365079394833, 520.536722194388, 522.958080180882, 528.378171953932, 522.001911215629, 518.294039316943, 518.368128245127, 517.142445783731, 515.182933524916, 528.333723047866, 526.378060899511, 517.588529984501, 524.723584646595, 522.207853953463, 526.070191247826, 522.837980934557, 523.193388355345, 524.585205981984, 528.572589259552, 517.579460022042, 519.712197028142, 525.715312608917, 522.906442832794, 519.979491639726, 527.400045747659, 521.227122384463, 520.535292961369, 520.012439179506, 523.996062094263, 525.980056119977, 523.968696368816, 524.071597569452, 518.349241857452, 516.088168666309, 522.234576527728, 527.874355086283, 519.86198712776, 522.775403011591, 521.64608739248, 517.754457761819, 523.970220834499, 528.40385266972, 523.225959447812, 526.597343606139, 522.619864286748, 531.120770596721, 519.041799738279, 521.202304149006, 519.970235534703, 519.87666044642, 524.35645659619, 518.567288315422, 523.087730680495, 521.047452031556, 522.920663052117, 519.609299201612, 522.75000565188, 525.936374950858, 522.243543927043, 524.809083060099, 523.750184441789, 520.791541936017, 518.308047454465, 521.163753281135, 522.04784569878, 529.423671504474, 522.166232789028, 525.094520556723, 530.06293640406, 520.908011604484, 525.131277042781, 518.283524419649, 522.641900630015, 525.879027144581, 518.981359333163, 522.224047055729, 524.079857297136, 520.837327103886, 524.260508486143, 522.584794278194, 523.585992863595, 522.35065372366, 521.508671126104, 526.632776006236, 522.50666989522, 523.707084597476, 524.843721946972, 522.517080021839, 526.643079918437, 524.949257640003, 522.609366155528, 521.268246096789, 523.547779420239, 517.208114065368, 524.854951926819, 524.660265176933, 524.156680427371, 518.712007999239, 522.417081902345, 522.231355686989, 525.542880801681, 520.275259298809, 520.339995765132, 520.771460778101, 524.9358093515, 527.225425164882, 525.049021424144, 519.222711737496, 523.772224907412, 519.591425797826, 521.547979563013, 526.919169056938, 520.771229893661, 516.016127640569, 525.830193893564, 521.278472443452, 524.617297816982, 530.048853317677, 519.901227784839, 526.83002723586, 522.511873827908, 523.181605813813, 521.681082703114, 523.31525140254, 520.305515166405, 525.205759814388, 523.102430960847, 520.933443198129, 523.869063289615, 525.720147592085, 520.54630088866, 522.543557041403, 521.64709208656, 522.454359543104, 521.785118713972, 525.19229911167, 524.505359705848, 527.15005815529, 525.865113664219, 524.832595780549, 525.674145850979, 520.56694062938, 524.924950683695, 524.910633280861, 520.965487477121, 521.263105106571, 524.330549762988, 526.796378886091, 520.162728569331, 524.874657450325, 527.754055836489, 523.739956305606, 523.436404594103, 520.879556830059, 526.229720483719, 519.593837511257, 519.831291337939, 523.201220777531, 520.928119125404, 523.095060693736, 520.32495577967, 520.315916456208, 526.075529402733, 522.419806614178, 520.539676680354, 523.15371320179, 524.560416144384, 522.501886948149, 523.62736833841, 523.521429643429, 520.663571788263, 519.613684740529, 523.871514781986, 525.381991526353, 519.153831048137, 525.474335940616, 521.370758955992, 525.42636634932, 524.007681354591, 518.635675091948, 524.226982541327, 524.620934631087, 527.794671255705, 527.807000318433, 521.403951069855, 520.979059320172, 522.834057396748, 518.279006188066, 523.652629482607, 526.156657504056, 523.866193907352, 525.826017159765, 524.854501027284, 519.278847967046, 525.734241920802, 523.041994589373, 526.080221855882, 524.041953346447, 523.944020419315, 519.693876904503, 520.248940022262, 528.25251540207, 524.012303827646, 522.161973867919, 527.315380710566, 524.546808758751, 519.383041033516, 525.089884046204, 524.732417431181, 524.950089434829, 522.78587803648, 522.57829436474, 525.746201415017, 523.590803419357, 518.509831763359, 519.891220202789, 521.001494711217, 526.155911792036, 521.516239046404, 523.091866114195, 516.17325842635, 521.064097632943, 524.176490299031, 519.412822751797, 526.906196191152, 520.566801899526, 524.484939069752, 526.697469394221, 524.514607677822, 522.350518686839, 521.219245234536, 517.703647275274, 518.05985922994, 524.535130146425, 527.867435812517, 518.172043536776, 521.129218819045, 521.374610661853, 522.853857866769, 521.037390698094, 522.452178311178, 518.215179943795, 516.656828437835, 523.281521133123, 526.464499567236, 524.05321983884, 519.972294584344, 524.483692864873, 515.720470087546, 526.374787259558, 522.529876432531, 520.849651626848, 523.862507585882, 522.457214127692, 518.969906052729, 529.90107308178, 524.866084796744, 525.707065201821, 524.157886773346, 523.537530443083, 527.209403164696, 520.321326295259, 521.59546318865, 525.305253897817, 526.323442189398, 523.620664913709, 527.220333859512, 525.354228874677, 524.865528336477, 521.207495341156, 523.208415535633, 522.408070706157, 520.823705371517, 523.207206826932, 525.041743823925, 521.478210410577, 526.423236030503, 523.151701913941, 524.983117417241, 524.744822462012, 523.084379720057, 522.951605280795, 521.71652588615, 522.511875149347, 522.382685804723, 517.787986489244, 523.09387346597, 527.267329991535, 519.55272261067, 523.59935535873, 524.100727615255, 524.891596476927, 522.032763450157, 519.275016605619, 523.477685121395, 523.468067251359, 523.989696706028, 523.618720237601, 530.978936876395, 525.316548463526, 518.759776503843, 521.302844961204, 523.374201308217, 518.663152920883, 524.807390554465, 518.047345299964, 523.037303227504, 522.572239474154, 523.62446020486, 524.201239984274, 521.965848747061, 520.998041231146, 519.81371657447, 522.605170031732, 523.763293789964, 523.08287002391, 528.811774866886, 527.673232541917, 519.871435931071, 523.752537672823, 525.720959273592, 518.894961566481, 520.715951322156, 523.544583862944, 522.407758932674, 517.886451038361, 519.291672379763, 526.972732155067, 525.339746236823, 524.28545556843, 525.139810515914, 525.278030880017, 526.310031686681, 519.873897892731, 524.335517622663, 521.691797255191, 524.458256893853, 523.082004630902, 525.444406011395, 529.623700457105, 523.513007187495, 517.765498963213, 523.489961008959, 523.022861114936, 526.676837819955, 521.860497992126, 525.925733408159, 519.712977797221, 520.766464451002, 522.255594862569, 527.559228642402, 518.037105111268, 522.846527064573, 519.530326104149, 525.985820428931, 520.452234698093, 520.295250990481, 522.829352077732, 527.624407606317, 521.223422353536, 525.896258073096, 526.977234265516, 523.492236114764, 521.236721856844, 523.838846820881, 524.371126999192, 526.821989350724, 520.360913146904, 519.603592060093, 524.154288171363, 518.757672283801, 525.146828418057, 521.284002739803, 523.562614068941, 519.04842125973, 524.72485675297, 523.440272734967, 526.274550618414, 523.636998925326, 526.189169505439, 522.041706770561, 521.858826928425, 523.010639177798, 523.919948451404, 527.215309675754, 521.250575775099, 524.262544544497, 522.8198017694, 522.794400598955, 526.735227464924, 522.331094759596, 526.881288616218, 523.223948977052, 528.808560910053, 520.872819071566, 526.01570175478, 525.309466190939, 523.087519824106, 521.476334766399, 524.696643421435, 522.600757925479, 525.111057612261, 525.266684645432, 525.567008447339, 521.828632346087, 525.711238363901, 523.570507222176, 527.64201519619, 527.909003692025, 518.057996066455, 527.732441529634, 522.385220878891, 521.939281014823, 521.895043716811, 521.905414487581, 526.037389234025, 523.892345338557, 525.460425714795, 528.768571462833, 518.66659267652, 528.126024974837, 524.213067076354, 519.794581890113],[354.338542386706, 343.38483207257, 345.790053769513, 345.215807646572, 343.712925103385, 335.856246604389, 350.242450330901, 327.178025058439, 353.986861481868, 358.310852662359, 336.094701269901, 347.884419770449, 369.507979474669, 352.153762315233, 350.172860624184, 326.303149951269, 333.065662582636, 371.806012585347, 344.21224981687, 346.106552919804, 339.586987137329, 353.125243519277, 348.199330290672, 333.636033180478, 343.970216969159, 334.852322313269, 367.934695375395, 336.419971670046, 312.384147694948, 369.736039660655, 327.744274163191, 343.028947757577, 348.374642129198, 329.465355109257, 370.722421044038, 358.58287327086, 306.942688100317, 335.529989168983, 340.414579403027, 345.099510104914, 362.162329748654, 329.262917498316, 355.491610629477, 347.06464744952, 325.558907871368, 331.220952308736, 352.387756216511, 375.517360907179, 335.863713922526, 331.59093306835, 331.757036832887, 356.641790421411, 346.090656639938, 327.197613210242, 314.373513064143, 332.833560622136, 353.76997848079, 357.872807214999, 377.066926316154, 348.764335578849, 362.404915229256, 335.868254334218, 347.247190855762, 343.921083600819, 353.958633005595, 359.419834922836, 363.776858805501, 336.321435450959, 339.962176959288, 365.384039614076, 361.092590259968, 366.289945847593, 369.772724231425, 351.192215529489, 332.111034164754, 317.143821964999, 336.215211005135, 330.506888261387, 318.034166008176, 314.414282066372, 343.524274980283, 369.116036309669, 320.364758058586, 376.673107091816, 355.846348077985, 347.436254904969, 336.207715827838, 359.244345589846, 342.348708661491, 354.478944840241, 353.281473720011, 353.475497269662, 356.546970594055, 340.972631716957, 335.111488572727, 344.131895335201, 367.388111036348, 306.995362070407, 338.120589376786, 345.666399580579, 368.832398780303, 331.635452980393, 370.440944783827, 317.297431877469, 354.330550288646, 363.656464015187, 318.966171476627, 362.734978842447, 344.679572305786, 352.063612794214, 359.64785526927, 361.050014695985, 349.588612277719, 382.159906908497, 364.19700799856, 323.867448623058, 370.244613807449, 364.926099975026, 357.970232726388, 333.961873900257, 345.170152381266, 365.555406603162, 325.307235471529, 333.893284513976, 376.843704117258, 388.40868313729, 370.134832285103, 321.119345495574, 354.552259266993, 359.326217792562, 390.447610437226, 327.340822134532, 360.761116454953, 344.680845835255, 349.226631307726, 343.718132350716, 369.395860698865, 340.361355257845, 331.589582466219, 345.78506195243, 377.966591040278, 332.330618113776, 328.566570791728, 319.486155321136, 345.403285937951, 314.196664487129, 329.559497850721, 339.241570575174, 335.752213058158, 325.935488085185, 343.466420769508, 331.496364173079, 381.255082915184, 350.775576796719, 365.996220899515, 361.429166467156, 362.060012188607, 347.874764213115, 336.192093170303, 315.353396124802, 342.708358638825, 325.672943598401, 355.890242215687, 334.589986031855, 342.613295085313, 320.595016939731, 357.663963488423, 315.823612024451, 349.223375108692, 373.767845944938, 332.820800430365, 338.152732193967, 323.407835264936, 341.854541967522, 331.995074761241, 302.543093401082, 348.513751205005, 319.962886261971, 363.127192315604, 355.072489517336, 321.071392152574, 324.656473385888, 342.176143571471, 402.25921304466, 327.138649525292, 344.18751798521, 318.432141724979, 353.3625997139, 317.771586118577, 350.764913056647, 335.583630125308, 347.46121339233, 339.84605784975, 310.115131651507, 364.541188698015, 302.875501238269, 354.002023192748, 329.055203484356, 316.150938952642, 364.993474050806, 291.38514770201, 366.214642612977, 319.335065604069, 342.86668050033, 323.188419419575, 325.225956526824, 347.593710755135, 372.450903722974, 346.627689802228, 332.166405541768, 330.54896109567, 330.701980873711, 351.018916369293, 347.837665366922, 333.226051917277, 364.074941603471, 352.100428319963, 381.803667382806, 366.118789631624, 316.02066818067, 355.610369696298, 346.013031031418, 336.41342663994, 341.011701782166, 366.18729389907, 330.996802108435, 354.428455040677, 352.053620080101, 359.874360645793, 361.981617468245, 356.255070382272, 313.808810746906, 336.157136556447, 376.24441843145, 338.274015565805, 336.633512480317, 342.325163297872, 366.618341656522, 332.933653370395, 317.320565097775, 381.189385272196, 359.133390975845, 368.374812102514, 333.569802870574, 325.03825847555, 321.437920655631, 346.182326396355, 346.055840965082, 324.841182396454, 311.914899008926, 382.912618975545, 328.277341289622, 339.986676023715, 359.382973452764, 363.488067011806, 360.968367858796, 329.610858510427, 325.413304048138, 342.809352659314, 325.714031485379, 342.879610772426, 326.261378871954, 359.936000513441, 349.570188054977, 331.56826050268, 329.580722229484, 368.80482091351, 343.142973620925, 326.569577302102, 351.493430706572, 349.816222845398, 342.600681646323, 345.975914352734, 337.265566584288, 341.612615067296, 346.800556775454, 339.119824668669, 337.866203581749, 354.240606259323, 319.691748812603, 337.542327034829, 332.339731518032, 345.900452200432, 347.840978574928, 316.335503429463, 327.132156867509, 342.19084333344, 368.257756533241, 335.024638768166, 371.437833572013, 344.342205514874, 329.316164416487, 353.877801950154, 343.827682437478, 355.702431874374, 363.551285751157, 343.990175183351, 340.757514176727, 371.546266586822, 355.1726865533, 353.963580834783, 337.878900075747, 329.51302569989, 332.472333185878, 351.032984644851, 343.415913297966, 358.743499659486, 358.190400733132, 353.955958895831, 350.407166626298, 367.784045582018, 378.326563815514, 366.088529899258, 326.775530055397, 368.265934318216, 373.906663319858, 330.632094540577, 361.513379319075, 339.113149515218, 353.418031161057, 360.727113205686, 323.135105795211, 344.562584109643, 367.176199018888, 362.582488266816, 316.153754314206, 339.138327226914, 362.563337487875, 312.3798246603, 341.68765593102, 354.793096187476, 352.155017531855, 345.343499551046, 366.817693360369, 321.383722480419, 343.650799634898, 334.015188731934, 339.14790296452, 328.608598011087, 332.057355550759, 329.736021478983, 333.959138889448, 322.934175993997, 345.143343714449, 374.338512261647, 350.919759140045, 385.288334866453, 350.72237940662, 346.591725838073, 355.258687540614, 333.250961701003, 342.122041246871, 351.70230734583, 340.558772635501, 352.289239290745, 344.820318673352, 351.309367129254, 345.980864286874, 380.854093061181, 347.18558091009, 345.826758455638, 332.849125438289, 326.176962263043, 350.679252005315, 367.152193601679, 348.953874853429, 360.177581369243, 329.436352085435, 352.053036874264, 342.046771399284, 324.451052619386, 346.438433668222, 338.393539963289, 358.737617586124, 333.6864085183, 352.449208014407, 305.467374209854, 355.348029420984, 349.06027697724, 335.832452511575, 351.960571289072, 310.544251165199, 336.115177658367, 342.403164111012, 361.457471261661, 362.708076524784, 314.507297859693, 351.102855820236, 317.244241885119, 318.069741977169, 345.431067753867, 348.113073223269, 328.246995538551, 352.426111742271, 370.576919537751, 358.697285209344, 333.91543186778, 388.726598506262, 352.985110276855, 314.679680042417, 348.661875206699, 359.568486386746, 343.357914339356, 335.588834131904, 365.11294516196, 336.900562977453, 332.98262283726, 326.912267843091, 352.146287896033, 334.325078591275, 366.756062986565, 366.468946025937, 333.59087736335, 349.780812881383, 341.997920084943, 332.247502534667, 349.743167715347, 331.529047567634, 349.579822691599, 351.722801958323, 353.907008877653, 339.49156314543, 353.294376517175, 358.480773432465, 333.550240249893, 343.107840166849, 344.836293976629, 355.372715932474, 362.620260888451, 310.612805594258, 352.064246772946, 314.190563422169, 325.264082936175, 310.004820318214, 324.191000935716, 352.71693238476, 339.977290288685, 345.687260166502, 323.448556142223, 335.241279157166, 300.740794742927, 364.902538115267, 339.809052371712, 367.999601715, 363.761561205902, 380.206806543516, 353.412285908589, 367.716626168128, 340.469265988187, 362.997303478982, 340.97920485384, 362.20485892423, 381.90008597813, 332.899951937417, 331.583259236566, 353.352521519613, 343.212246624464, 372.82792798544, 350.05260765944, 371.076194172556, 356.469816058507, 356.207452613901, 335.94762155132, 372.563424138364, 320.273359178815, 328.541710209732, 376.909270781771, 333.608540468561, 348.606376125693, 319.740398307114, 298.347932007783, 327.115207274475, 337.562705926544, 362.679624094868, 325.884563778109, 333.017545168004, 321.589877246952, 339.494217432297, 349.894002359574, 341.821612801112, 339.104604791659, 320.526818271271, 326.69327931234, 338.959568520547, 328.187678502706, 329.114037352707, 311.162800482428, 332.481116231357, 332.337186132926, 336.713590910621, 324.885752586435, 312.307767923767, 334.937576159668, 369.157946853901, 328.909638900538, 309.565688257938, 339.724257567189, 367.861207494778, 338.223767103719, 346.651189091567, 347.143488691258, 323.009639124328, 345.585932661582, 333.224282436189, 317.004934798548, 344.251405314977, 340.642998426481, 326.394412309028, 342.397964864728, 351.931209198952, 328.184102656338, 347.533378433407, 348.205332630153, 342.880144992833, 333.565107973364, 352.302248408882, 338.072649656792, 323.092475980163, 355.663398541967, 346.366820245777, 369.215000945938, 331.791237801969, 330.653960149479, 312.130214470585, 326.385427831381, 340.349196023671, 345.747180763059, 348.700015564214, 342.287910334556, 345.576790192782, 354.809492068656, 358.709618985993, 361.002693286856, 324.672008499316, 347.50753126748, 333.022235331482, 326.727709976267, 333.447602958268, 324.470203077114, 361.732955505179, 356.430468502211, 367.003325938483, 331.424305126584, 327.996134934094, 348.512714105487, 352.838156655334, 342.11421597605, 324.795357152191, 330.536034709399, 333.118144488111, 368.863277100915, 334.435879416967, 331.556197984529, 362.752192574754, 334.04329189281, 316.224777636415, 311.570733254693, 337.57155275996, 317.543076957228, 354.485051166069, 355.638248761453, 360.365933183895, 310.790454556161, 347.06222821805, 332.628612975632, 344.71179378727, 312.370524588138, 354.704289113522, 333.330526874523, 352.138854188004, 330.534995132778, 329.727878192968, 343.104817556149, 337.066800057324, 320.554571550509, 370.058474581979, 317.535617417636, 358.477755765483, 343.173705502117, 351.515249458967, 354.362302244799, 337.34878851227, 356.673886468761, 328.442641961699, 336.746334919089, 345.611474672938, 326.982834940596, 375.178143483662, 350.096267871701, 345.874054572946, 307.044049623953, 331.089236815896, 368.489200364533, 359.338266051518, 360.053141347341, 311.058815669671, 343.999106903675, 330.631562789094, 358.652552928155, 312.246741864539, 350.428171932809, 324.763757709947, 328.169988182903, 344.392303468945, 346.940832953807, 335.525247580635, 353.237894616953, 341.003255250026, 363.961314072365, 324.389764831556, 332.165948853122, 344.862927398263, 353.819066386926, 332.046080635715, 376.144899547555, 316.101769138031, 354.140574677471, 356.372051047703, 302.448478422626, 320.260973672371, 341.60198790997, 334.454542911361, 323.563314343174, 349.332056645519, 335.614685534005, 352.192819915289, 319.571354499077, 350.683707053238, 335.894865533668, 374.706590875781, 342.985465929288, 334.87706937175, 316.821725329234, 338.044567637699, 349.002674185248, 352.837965557624, 337.722933701595, 360.960631363961, 347.585545461653, 339.718156242042, 357.311545821533, 350.327256515102, 307.777517989073, 335.995752006344, 380.165030279683, 335.561771884309, 360.071002068031, 333.375528623768, 332.783320793936, 366.620012546353, 325.09814380552, 351.371333212324, 332.745672793648, 338.753948166804, 363.939032127873, 326.845769796744, 321.551319563126, 310.006697843901, 354.128278594162, 326.188146679715, 339.59247378766, 340.846929749441, 362.429195757796, 356.37030436932, 360.814358221469, 343.464353778723, 330.662094662921, 370.629469668216, 329.764023385428, 310.096447444732, 352.282517988725, 345.852000127563, 354.360828740594, 362.968605915484, 346.814602056596, 354.744743385694, 354.126330332545, 346.144973916839, 348.80598498572, 365.725146344259, 366.121801879966, 343.160765744808, 370.684758529659, 344.095221103871, 348.042030867154, 384.805349319569, 346.535707922606, 348.172149398903, 342.512764066853, 344.460728212839, 321.573490736967, 342.720973407823, 349.960150173381, 323.901990887648, 353.249152670857, 332.549755315453, 339.998542521208, 345.466499681657, 346.031026713502, 326.06193006015, 332.781717008921, 338.029512458212, 355.486022532122, 327.857019871328, 326.887849791372, 331.41383035706, 347.203862197758, 358.361800259344, 329.806818802873, 338.69721457225, 346.122356855715, 352.247022541335, 364.542982254773, 339.581949889651, 321.852958719729, 360.895870576983, 368.286949533306, 334.041727928287, 337.365115856488, 330.56000218115, 357.6178013845, 342.612814452499, 327.584224185661, 324.576491170326, 326.842668702437, 329.727403072891, 349.449293531543, 348.599996183188, 334.537138258269, 335.293077596593, 321.93778608891, 368.316824627979, 344.373804375947, 343.825148425743, 360.778374382843, 360.357405423958, 347.307198436965, 336.930733247428, 328.900607905977, 371.029437380787, 376.379651629785, 321.24599830426, 324.395223650427, 322.913526754646, 350.306785052145, 336.741275527181, 346.640599740541, 335.56074200673, 360.425730301811, 330.032000205289, 343.950840711117, 346.55358385466, 330.006747842462, 368.576778413147, 351.952840535489, 353.930379713189, 355.222516392323, 298.077842554813, 353.839512080916, 328.433434055322, 333.08528864225, 326.749737003883, 327.344860918723, 352.053920483526, 340.009891271423, 343.749545213134, 308.996046438807, 319.500335247616, 347.228803269694, 356.702482337688, 350.747706501709, 361.741392077702, 343.918902917333, 348.628536568536, 319.752495811084, 309.331514851586, 371.457664622213, 328.041021386183, 341.425339548574, 324.208140248649, 332.266086588338, 359.782455737231, 332.571700536406, 351.469458101606, 358.822432882552, 355.760715734007, 345.665639007097, 351.979819616975, 360.968472154888, 365.303759505188, 348.21729180082, 369.508229310962, 319.349386901032, 346.295798501806, 354.128639039282, 303.846157279889, 345.228659501899, 306.817753327756, 327.975024065675, 357.412108050517, 370.125287848387, 317.304006023604, 323.959856400117, 348.232114671297, 346.391470497479, 326.05515002855, 326.284782485913, 371.137589628565, 317.793621063949, 359.187257446492, 370.965716134332, 370.551510547766, 350.920333877308, 339.658097810995, 331.203433336122, 318.845911843666, 350.080129352711, 338.951844090417, 366.778875204941, 320.449759321143, 359.539397701365, 343.459181795595, 343.22534956627, 367.204081318925, 353.59125389825, 348.176204445502, 344.123659011372, 344.722569906078, 337.193114113518, 364.947052811825, 347.653996295935, 362.066728899291, 320.547720308226, 362.548383308821, 337.744942785357, 341.494797360723, 378.170066983328, 367.358043217808, 343.211357064166, 366.606085878103, 306.402527743483, 350.09266443659, 366.290196576936, 339.350276050536, 352.763346480127, 286.517264920729, 365.25122773506, 351.685621493658, 338.229897678839, 375.928511364138, 331.815349281647, 339.610591607288, 368.834945047505, 343.331294952647, 337.577933439822, 331.826099303856, 346.13586609085, 330.452760253341, 328.053980747093, 342.697945642087, 367.391270072101, 352.28615582787, 369.611932910736, 320.476812327089, 339.313402191415, 352.032566904092, 324.103199786364, 341.785872646138, 342.294457138816, 326.337763995262, 331.967653529232, 334.261605621997, 371.861622501776, 376.087449968242, 347.162286027552, 331.570760728873, 301.524788421485, 359.994464903361, 322.18441265125, 375.403642480608, 341.857390820645, 349.200486957749, 349.370383173502, 354.521993249973, 358.684259955182, 349.136742425977, 328.533591404073, 360.164911848847, 342.024669705458, 354.195809087538, 343.604238410122, 356.301980855384, 342.420241334053, 381.310323145383, 325.427103637647, 329.534187204344, 349.859310470735, 318.229225311344, 353.288974656802, 356.697798937157, 330.221768308075, 346.88760767972, 342.461415223302, 375.542433610173, 361.952875430323, 361.799236664482, 330.680112423308, 350.259044379597, 344.538278976106, 341.413993177663, 334.492048939511, 339.507632128537, 373.994191653981, 383.827683068399, 346.069098545624, 351.518581940122, 323.792081141061, 374.224385906375, 328.341762019391, 351.795745636902, 339.729697196516, 340.853887352413, 329.054831960828, 341.333279026745, 327.976107843402, 335.975999753538, 345.815523912885, 357.813516113165, 341.761624465489, 338.193096452815, 345.729288285611, 349.736666924261, 320.025812432027, 362.656964940065, 338.782185851931, 347.924969073041, 343.235750299266, 340.120716662711, 342.360506150801, 336.442342872572, 333.134682047178, 358.046181423608, 337.499428424172, 339.936508553763, 367.746803843346, 334.650022295862, 334.054496861046, 348.820056024623, 343.516285120873, 315.38192090794, 331.177713697975, 356.800943794276, 354.610264694193, 360.811656314621, 365.552785897939, 309.771949759933, 327.954131858314, 356.38929776539, 333.039920663499, 314.439964710155, 331.256438945395, 327.528173258812, 357.825246452391, 353.960166171681, 355.10591873047, 323.154781307301, 354.707401046969, 328.293190644769, 342.792792909247, 338.569174128389, 325.138853973141, 338.377893604869, 322.459725043494, 359.858723997354, 308.191273969741, 357.568028594478, 339.747862150169, 363.137390588797, 293.215129728167, 344.306713866034, 344.454446971435, 357.49464940623, 329.491843925114, 310.376300236977, 364.970556411331, 375.970430869812, 327.893077142997, 330.018044809816, 370.613984337877, 348.405285707981, 345.685180792056, 358.251205517638, 337.460142306572, 359.350294874534, 323.476209669785, 344.334409889026, 327.893772016306, 368.529531638206, 367.652511197318, 330.280517307879, 374.309107781562, 329.710684845019, 351.933257809462, 343.573311448499, 332.406291782584, 348.427624657375, 325.620822577881, 355.247711744159, 349.92525771025, 327.335171209119, 367.833586759139, 344.687290829861, 340.393114289224, 336.717501714048, 314.78869100648, 340.968812832763, 350.856912211734, 354.345938140178, 326.537913015808, 350.247274549669, 350.060334690781, 336.234324989603, 336.338265629628, 343.005557912382, 349.415433940896, 329.203660245274, 333.737063696738, 349.489589487446, 321.574336034369, 355.72379817168, 314.609467525988, 328.421657054796, 340.175340720802, 349.363157482639, 336.809908977536, 352.061994015385, 345.303923082247, 312.44020253212, 378.203045670332, 354.504611237013, 354.786986041958, 357.620201986084, 367.847711520565, 328.738606285775, 378.02297509175, 339.561965153528, 363.99804491554, 318.025506036052, 362.021288848914, 307.486881992673, 317.666534645685, 320.274027273546, 333.037158770427, 341.151889773643, 339.097178912969, 354.733683918957, 330.645699466019, 337.150234773766, 336.410738659957, 342.271508271471, 335.583544907636, 356.393941068055, 354.055820425864, 330.443381468883, 335.257924690724, 369.869437576324, 364.005766620113, 377.051895952934, 350.816658642678, 351.608780784289, 335.964134804742, 344.990207593211, 338.931173475373, 353.413707171028, 334.279473322806, 362.581456328772, 357.405805997729, 341.718626082259, 354.200053169992, 329.622270062414, 355.591931034434, 353.01379891157, 334.68472845255, 368.591011831551, 323.022206933911, 350.214750556465, 358.352335980242, 344.453860111393, 310.798354489869, 353.253656914164, 348.848852257119, 386.129760952789, 346.470857285775, 328.884616464622, 322.158639040236, 325.361312476595, 329.332169104274, 370.605627458431, 341.824294333105, 342.52530673601, 346.676579086906, 365.350096603028, 373.187731608803, 367.481035947261, 335.943543004822, 368.270682610349, 347.233576100573, 336.864159328907, 360.399623679279, 343.667050542191, 345.938566274175, 322.195562368911, 318.756704695908, 355.086986027737, 321.692614969231, 339.416150065245, 357.087061912367, 350.42426722037, 370.927496891675, 343.04340647374, 336.158645273807, 319.63187553452, 369.213942591674, 345.216194178187, 345.185687784069, 352.365073142778, 338.430317947367, 370.268651953657, 345.853584702487, 353.75965163966, 352.073451121341, 364.436324441969, 346.031158457776, 309.172697110745, 341.410164300368, 359.958587146539, 341.102045920888, 328.222056679469, 352.830920474581, 345.497057960566, 357.42562828653, 323.186189864823, 310.272818724536, 365.9211803461, 368.423712534466, 338.639935490714, 340.242933188226, 372.764622320125, 335.038230240427, 348.265560288821, 357.87148662412, 336.714385383552, 369.79497311981, 343.353360780075, 352.384832722371, 350.401593175547, 373.490151004039, 327.958424731551, 315.349296069153, 346.464307067322, 335.247029421599, 356.226357509772, 343.00674860877, 332.60448875777, 367.264801632117, 349.605519733053, 321.601288502764, 364.232825561406, 351.591175737276, 359.519581774091, 328.668055240819, 345.526731373238, 351.110078703824, 365.37368565198, 323.55174604822, 327.77486004145, 359.220347905585, 324.541247971256, 346.046235138157, 322.398401710964, 333.849310651933, 337.25052505424, 365.349248881218, 338.761017104716, 330.283023098161, 317.027846906039, 351.436695598822, 352.70435276253, 350.06038200863, 308.384974050797, 343.06562063026, 330.423270292438, 334.534672720291, 343.321883912034, 374.887558562411, 348.481728371759, 319.70227770017, 362.028895293858, 325.019701269429, 350.024417174119, 367.781229059665, 311.815429112126, 337.964087271715, 343.386472722107, 345.176773513337, 316.439289005499, 347.776521500037, 323.018867734945, 346.026381619447, 359.150846397492, 343.380507746126, 316.659172364388, 318.263416872968, 306.324741958783, 366.496554768981, 317.923951770628, 337.87781221606, 340.723671357266, 363.525920734758, 357.880839572397, 340.216970521372, 350.781513887627, 341.690167057471, 309.899375491382, 344.048454729527, 352.937615629113, 358.727590755346, 313.976606482972, 346.85045066785, 353.010628571033, 333.005518173733, 370.249925854098, 351.73453511169, 355.106955221992, 341.797813857626, 322.872505508261, 367.620913089072, 313.625234528989, 351.633458397591, 331.256846329204, 341.50162986784, 349.640591539067, 358.628681216185, 344.136813531639, 338.595647269378, 332.281623209253, 323.614864169454, 345.126188514516, 345.629256544305, 356.725032416736, 354.058315507556, 337.781632791614, 349.395003095831, 338.821185319199, 352.75836592271, 355.805116014502, 350.179465350313, 346.682000405871, 316.617525483537, 325.772511863358, 338.890266088751, 359.084725895517, 371.400937751414, 351.278581537585, 331.936970118137, 332.847936913838, 327.254895944869, 354.808591026256, 338.161597714823, 321.285512668833, 347.50999937532, 351.063789670987, 343.254745730421, 354.15980498333, 336.875846828674, 361.227909169068, 355.053217903115, 331.537609482104, 348.688420011079, 371.539942867927, 361.071337100751, 343.282756725111, 365.301159824841, 381.989210550823, 335.551781424512, 347.587073007917, 349.363606736083, 331.656478955641, 381.023937721119, 369.967108270915, 343.943860376947, 321.118751527805, 356.873446557887, 337.312409622402, 313.541026012192, 330.787037985815, 325.659140089832, 354.052830177887, 343.372911456726, 346.747518167242, 351.579845706539, 331.333868957065, 384.55119077603, 353.19243537541, 341.683556399648, 349.014878383726, 338.961344806701, 335.891403938478, 339.569177133665, 342.702167011727, 359.860168474088, 340.918915570135, 362.225985693683, 317.059735407977, 309.603974174123, 376.678245211796, 331.984767387454, 348.335477114337, 359.204734820771, 349.039623528983, 356.509262250496, 347.315074977826, 339.119505038102, 343.550678035262, 323.275015870191, 353.50013813106, 335.850987002647, 338.148298044265, 357.53402952298, 353.854010502453, 343.825272034375, 365.924614862304, 342.186022698515, 333.963420395848, 349.463292741861, 355.832858387631, 346.905030564567, 306.794626236496, 332.482060217957, 332.031619926495, 330.227602606613, 345.912940882862, 343.049200752299, 345.746997982605, 357.417004202146, 371.827089193493, 348.780415081406, 350.320865435983, 328.523238139909, 311.047097477648, 326.81282176314, 357.517613647563, 329.410563034076, 351.392675593741, 317.432562650593, 316.919610072361, 352.980021330749, 343.827713594759, 319.965921291865, 375.08852875131, 364.615129838643, 314.351667143439, 340.477272701768, 340.299709497386, 329.830249712976, 349.105670530288, 312.867759523474, 352.142134779235, 332.384329154758, 351.582561148285, 342.999358239793, 337.609150689597, 361.504035187623, 342.347523223431, 342.549055841508, 368.246111453696, 318.485085814496, 312.487742156727, 337.503004935064, 374.545728462102, 358.375373488126, 342.815202887158, 344.382967929677, 345.637852616457, 357.568452411995, 349.881151601887, 355.788744697651, 323.897227006773, 304.317086013182, 336.264972225448, 327.443525531224, 353.000095675589, 354.696301979145, 353.077522005263, 325.50428465611, 358.952924728623, 336.554797769893, 312.753940619527, 326.969559760996, 331.996085975122, 358.512227370603, 346.85569446229, 358.15114789427, 313.025943165623, 338.005852612138, 336.15228815673, 337.065147271994, 333.854712353975, 326.350618376012, 358.720540470974, 336.475082590825, 327.22382623824, 357.821683706997, 348.94475760543, 335.723172401677, 374.452598799581, 351.954703906567, 334.041914608418, 360.748388733479, 368.550210973709, 347.604428099468, 349.156642831204, 336.6687225505, 335.792508289801, 370.698954093563, 371.192065992986, 336.775980106299, 357.578494735538, 335.842300485004, 338.430969600732, 367.669741113334, 324.584778430708, 354.324417378238, 350.604642462571, 339.69460165816, 339.56277737255, 333.379179298819, 309.472003884819, 365.999622963111, 372.379140768043, 335.830148873068, 367.352686017972, 362.340582662543, 337.093196583882, 355.483519318117, 342.23344852882, 317.236318184788, 338.062353115532, 357.448312123224, 376.362865896853, 335.391190781602, 353.700820721869, 345.554796043018, 323.368062774443, 312.615341654807, 334.953028795977, 312.458134995005, 370.520362940604, 380.259578598977, 368.853272819182, 354.868492258828, 360.815256334447, 351.079385608337, 352.96943807885, 323.549007083128, 341.578214691277, 329.102842373427, 357.493617581582, 326.374946314226, 376.267776727357, 367.753527918206, 313.792912255665, 335.542129607436, 325.723063400027, 357.577980061603, 318.640114704291, 337.051616705663, 355.455964380648, 337.39628012478, 330.571895192977, 362.262833276605, 315.520709312157, 338.954906175807, 340.065274618425, 341.243680903393, 359.031487294948, 342.340726775048, 338.641821258687, 355.829543293883, 328.317152344909, 350.086017435615, 353.020847947366, 366.779002414788, 348.541789904404, 321.274385141694, 362.816583917077, 351.016080931993, 313.675609975639, 347.539571253581, 331.926771797557, 393.925823548288, 359.746484060325, 311.439395794352, 353.433842753482, 380.1599330631, 347.124384902075, 336.122757551454, 351.17795634809, 334.417321051526, 336.989771069784, 342.355507794574, 363.637365562252, 355.646597278804, 351.900347026072, 342.641514620782, 330.080177106026, 333.958992054861, 332.699776517834, 314.776694180627, 330.023374077161, 338.978085702319, 342.596072527372, 325.819638486002, 325.936409927043, 358.363079769705, 338.63950783206, 366.71075284714, 355.091479856668, 319.463912016554, 340.80751815423, 361.500929788803, 343.853935008755, 352.93722323389, 324.68810104945, 329.971511388648, 356.741488218336, 345.249330156355, 332.599203924358, 361.707084643663, 331.349963157414, 336.270749309125, 360.647561108961, 331.289863317602, 354.309324294862, 358.914862253017, 341.090053013861, 343.067991725509, 346.919029603785, 330.610389671949, 334.545894765647, 328.89017644885, 364.748592704932, 364.859432763941, 358.266641246559, 340.83082828174, 334.606933070619, 313.484732577038, 343.94551619409, 350.921445200232, 363.426166918567, 356.038790739791, 335.899153177524, 341.910073061197, 326.875539246316, 353.36108059718, 356.997982743067, 365.298854374144, 336.019599491177, 348.019072873663, 343.81729730257, 353.102040086699, 343.96158868874, 357.075168305665, 318.634300352599, 330.794147451124, 323.939830803779, 332.703755341129, 378.438414414361, 327.943182703766, 349.113682228318, 344.827100095597, 326.319303448444, 350.659645007213, 330.813819039959, 378.918029543183, 313.735608757813, 303.386640631872, 346.816754472829, 345.9019118518, 352.565266654874, 323.318065991784, 350.916004566103, 348.714278745649, 355.084751766103, 352.018449253738, 336.407079170085, 276.523599269197, 334.389303800752, 351.212367079932, 371.423255127296, 344.930244842675, 358.622741469185, 352.720609812509, 350.89453526357, 350.783968195541, 324.569862118996, 344.177016607936, 351.569954220099, 358.087476767034, 322.596964703687, 340.802913597501, 318.89699896834, 329.558685103879, 331.452441124966, 337.408630040174, 365.043447682847, 391.27738452909, 361.713068058325, 318.641524687521, 383.330101517116, 349.455973953618, 331.936167371339, 324.9050028415, 334.967726659328, 354.905372062233, 328.187012759838, 317.300082280584, 327.305012081545, 343.551616336744, 336.417338037841, 339.785096050225, 334.580889179702, 320.830097172386, 349.04581845798, 366.195363869744, 342.415201944916, 356.230240333388, 357.832821945915, 373.202187160958, 330.286403524378, 314.865082824179, 341.911225134422, 336.076828316616, 351.942108344467, 348.459082537342, 346.074175744895, 360.191787551016, 329.820635562008, 336.278155621397, 309.156644193594, 344.306700417486, 348.485729646212, 330.768096257398, 329.403194087954, 369.671155198001, 363.130560269559, 334.625413454352, 360.121950558068, 349.553556441779, 338.056054521921, 360.451990704442, 310.327178360925, 356.581571980093, 350.131687937555, 310.965540669855, 348.350215482515, 332.624460486264, 356.815581498765, 350.302961506824, 378.268208337493, 356.856357112734, 342.594411092111, 355.766151336187, 362.968080483681, 347.368737853278, 361.548173238263, 324.665255640224, 370.50972769787, 339.252033858479, 357.001227110976, 333.521352603423, 361.46581606757, 344.931338773563, 339.361627938432, 366.993528232998, 345.41101331292, 345.341926762136, 347.780890685375, 322.541839218275, 321.274197097362, 340.981139648124, 296.188258419771, 361.437180557129, 364.877880174745, 337.208617044338, 367.390986518611, 351.574663158884, 314.797788512015, 322.365359832027, 316.470227792652, 345.422203678778, 353.628473278688, 343.938777835515, 348.114489480538, 334.077469531146, 338.370827952776, 361.191300998512, 314.021115472903, 349.066075292527, 387.844636762815, 337.809799238757, 325.786959807252, 329.65242449162, 352.456131608117, 343.956625649055, 333.200741919252, 309.423415910064, 360.22710139929, 334.352710706316, 329.322454316014, 362.178429716488, 332.234382593994, 358.075808106191, 321.623363591063, 363.309050599368, 342.810418791546, 356.399821365762, 327.235899127667, 342.476193933408, 359.637623951818, 348.216756080685, 348.738516757126, 325.333541787026, 339.615102021803, 350.705311489536, 317.497630143184, 356.777901640772, 372.501642589346, 343.44453556386, 333.272331569364, 316.541413212336, 313.088989411146, 323.083779833969, 330.099987689083, 317.12160669289, 308.735239894064, 376.835608636285, 355.869383892234, 315.127334285132, 324.564124271335, 371.001177356563, 352.611812233103, 339.84626657672, 351.127414385673, 366.88107777979, 352.177010607711, 340.508132073486, 348.58932633898, 364.925108143089, 334.752702805909, 320.930858670071, 346.966090994139, 355.080399246666, 334.336510692828, 346.965261996434, 353.588281286647, 355.716235705902, 318.41443015972, 358.622347415054, 359.757767362173, 354.443785674117, 330.775152569429, 364.73895863526, 354.643866334965, 346.756547088161, 331.520669823855, 346.014870190975, 317.950584651889, 319.230498856677, 348.605216094752, 358.085375399407, 340.363320574113, 358.49796759279, 340.526881427537, 361.564722696897, 345.697441715099, 343.060455474086, 341.90348408315, 338.11223157268, 371.911151815275, 355.65661556803, 352.867447860861, 371.653768827083, 335.766838985942, 367.321432906883, 374.536247002272, 342.85062498159, 326.624895221052, 366.483770271651, 354.602323184858, 354.261813564422, 356.555356387866, 335.147170554539, 340.676745037354, 363.675768694511, 372.694372871404, 343.687686366295, 315.980916151767, 362.566854777435, 347.130265397141, 352.388953217695, 332.099769488701, 343.490964506407, 349.223488489432, 346.741351991753, 385.158887143728, 334.391252669809, 363.899622287852, 348.77364577259, 351.581292592193, 345.159323678741, 361.279977443886, 343.743883943178, 353.27404456893, 353.412045027719, 336.915136096328, 337.518374921784, 359.757937446165, 351.400581711556, 337.179348186685, 356.63132884221, 340.675542634344, 360.473114853199, 313.731912884098, 339.918957108839, 372.591401727102, 348.547983689555, 379.542936659281, 311.478318089505, 371.921096028264, 331.493643051725, 355.119794168447, 373.401053758586, 333.863702813744, 323.179265022601, 360.284559377994, 343.554415692356, 372.3198639928, 306.732103868579, 349.480621103966, 356.281846388141, 356.303543459915, 354.196642838594, 374.7548735282, 348.450268884211, 344.81668967026, 345.031827848967, 336.131111355893, 367.884550443696, 355.480862024641, 373.39197063554, 345.493768214971, 344.293917492551, 323.43698573871, 353.861375819202, 309.00040072903, 342.676914382852, 339.915183299251, 362.053833663053, 325.330192761623, 325.825042840811, 311.135648140244, 349.18712019516, 337.987040944574, 334.230806903243, 350.261485808064, 345.246770252965, 326.422256500366, 359.055778328291, 352.787847043202, 339.745435658633, 331.861208056741, 370.636836432558, 365.135286845029, 352.346745699072, 331.084507081635, 331.818102590179, 361.439229739617, 324.48342714536, 374.497734522027, 335.581604861632, 323.644643735501, 318.532755284049, 340.469083396611, 345.823691336382, 346.464058391246, 336.304735695192, 352.266384105755, 340.105603945728, 337.57292934592, 339.926795342148, 365.612736367074, 346.613958188562, 352.864964661997, 325.667095023981, 353.989065650329, 361.789308699706, 350.892826610222, 358.625210881321, 359.410917564587, 311.376623598765, 341.762732954438, 337.001209036121, 326.018941157812, 357.641999930707, 338.1162351116, 354.467962778194, 365.379603060389, 352.636967039314, 330.200149382253, 332.253107679576, 323.977682577026, 379.117841456373, 340.174648253691, 355.242218928618, 383.947694264297, 335.083903545136, 322.405050779667, 332.902588501658, 346.308104029614, 332.375496766864, 346.907735988731, 333.519535528195, 344.729278998926, 360.812633437818, 333.157073399405, 327.569195801441, 324.580586944726, 339.565520773496, 361.172887996276, 343.409639092301, 325.206953346569, 332.663588110853, 328.707078930966, 336.874461544591, 319.810361031292, 326.838571631069, 325.89979033468, 347.978963507149, 357.593779447624, 355.246171177606, 353.866372592422, 331.116056308021, 311.198692466818, 328.459484180198, 345.208907351772, 352.658298566259, 331.898964285349, 341.454516506839, 366.347485116031, 347.175296188401, 350.384912106664, 364.842286124615, 357.935051790351, 355.97431101948, 355.658771903308, 352.918242898142, 336.982289182182, 329.273085680638, 354.208433210666, 337.440424300984, 360.352631583787, 379.118374392721, 329.885969257483, 310.844272623721, 344.26398404638, 361.294567325781, 317.704496996602, 317.309528544036, 340.649626592459, 345.570174858126, 314.746693145169, 357.424141550441, 345.893731666704, 341.794926944603, 351.20295215052, 382.629545640509, 343.748827596141, 378.157687457877, 351.296607250122, 335.477113740347, 345.537957481129, 315.923531154072, 364.829030172147, 345.023172842399, 360.863559303332, 311.103716176468, 318.594574657218, 340.148301020976, 342.465589238479, 326.222587519451, 333.142804945368, 342.279837156684, 361.107297748903, 334.579094081197, 371.421073148674, 338.780651875205, 333.991621523411, 333.482189085318, 335.310167775763, 338.79095300948, 374.971981896955, 370.771224060963, 345.421920180783, 355.728242726652, 355.987288309866, 327.823806525429, 338.239101609202, 353.637175271756, 349.268361883751, 342.677434551562, 331.902812478043, 364.02247362923, 310.812180420758, 384.568934058292, 371.770573339566, 344.493066175265, 327.504581497484, 335.248526304892, 349.823091673791, 365.713824576315, 331.732467189199, 346.035120074512, 331.858603508445, 345.591028872636, 349.324928458968, 353.854968265591, 341.125451990732, 319.068604383028, 358.068847202053, 309.03054342673, 351.929630287691, 316.620161972381, 334.140570666457, 343.789686105955, 353.324605664619, 331.271161038043, 357.817153979692, 334.009525626506, 349.484552573037, 370.127575355031, 323.73386290582, 362.769514259462, 340.722054919122, 368.680179917293, 355.989503416256, 355.932666125974, 315.81106826439, 329.293855351975, 338.00827387853, 331.076082470328, 312.778598690293, 313.454109136785, 334.020664186798, 345.631581743982, 334.878739974232, 331.536038007745, 357.578629718992, 360.522152793782, 353.191097939583, 316.399635722244, 373.384071326813, 333.615710357913, 358.341455880691, 346.017728441638, 374.895287512818, 318.620447960554, 329.25194941561, 331.468184296061, 344.769571246415, 361.265382752895, 356.135118605559, 381.622986644171, 337.783926259151, 337.018878401289, 346.187130854562, 348.869639448544, 312.671257753993, 318.553279126805, 329.36764351013, 329.881671179515, 356.66335230317, 324.122334892029, 332.586901876094, 361.175473131764, 333.385287731637, 352.435547696245, 337.531112285027, 329.133988906642, 336.337214254217, 359.856434580138, 311.81260228265, 387.392053449438, 342.615942100314, 347.483011954035, 342.551151712974, 322.826724114813, 358.60952255825, 336.29797125141, 335.672010149672, 348.382709147155, 348.09970599494, 339.094305778262, 348.745385634554, 353.186335750467, 356.028655317385, 332.417844193048, 362.468712463756, 337.228221551189, 352.174370742897, 330.718799273057, 372.968711251976, 327.138476330902, 342.470556692231, 342.373539614529, 359.736461770974, 335.815014146145, 321.852845871583, 339.899541524714, 356.386867806119, 335.862069040993, 348.748606266685, 348.500119955388, 329.069311869581, 320.344953672903, 360.983476078753, 376.091265808674, 352.631979437369, 325.34776447232, 348.746301029462, 331.404438594823, 379.009943903093, 330.311334809691, 320.984849019082, 359.098094849227, 349.882253728548, 318.004809898903, 380.939083153043, 349.430386934692, 375.005249998753, 358.871321307358, 356.580452900236, 350.64708863871, 345.757654376162, 327.118198614322, 319.769640519153, 342.88273689132, 345.094197339702, 345.196920958737, 342.256345427025, 343.578338118265, 300.004136908802, 333.882192581101, 349.732591345644, 347.289187635762, 324.163099430187, 336.139195754202, 344.23073682985, 324.215563608933, 348.015330989174, 327.244187067104, 364.627602238376, 371.293165847645, 345.892679884065, 328.602581367218, 327.695054068956, 328.000016007646, 314.746730500115, 366.800438484017, 361.496720347172, 366.176666801373, 341.599798963584, 367.266612012098, 368.007588519032, 330.786782121608, 333.654406875227, 347.990979180131, 328.192082718783, 327.142568444434, 330.989085033894, 349.104243982156, 354.791404764188, 337.063551779475, 382.157818134452, 346.427441747627, 351.845927163782, 340.112825893037, 357.844176923816, 325.030086738389, 337.932521134867, 355.884524152362, 350.984446053407, 335.420014493267, 318.60324585757, 340.127620958376, 328.469135000273, 321.256282978641, 340.071877240901, 351.545346104188, 313.41549407808, 333.158107450563, 344.06754795302, 329.532700464805, 342.289562058212, 347.732477481216, 332.809497837679, 355.762237952085, 355.422535750255, 359.208479763746, 363.925406388577, 355.74152573832, 316.099643556344, 340.38115503726, 334.195025530629, 376.612997090518, 353.537487669109, 333.470531983532, 330.694625294726, 362.651417710165, 339.60627090408, 342.346138327462, 362.291760985587, 328.949076560271, 312.322407904489, 334.368778666342, 335.493430452477, 335.248846543921, 378.15741770314, 345.414714734638, 348.822597072174, 350.137812184359, 317.238641125844, 363.63933199038, 313.682400342571, 359.299511180225, 335.398106302485, 341.577609615117, 320.666746087648, 346.332402817515, 327.769943129602, 329.523140368652, 328.733123415476, 325.320109993681, 332.959997542444, 325.38433544011, 308.114975145442, 337.560064070232, 347.67239803307, 350.008354205136, 363.264833667723, 377.019098070245, 320.846126094425, 354.94936693455, 333.898180909118, 338.661055000548, 349.38000857216, 314.205568689938, 323.538069791606, 291.772115535016, 345.908402924954, 317.605289858179, 343.770696851205, 362.281560238779, 327.341816608803, 347.525486264118, 341.95155041566, 336.886105129109, 361.510889750703, 326.521826830125, 341.704576346355, 314.574387681256, 327.710702745698, 360.85909689923, 329.485693420811, 340.999402735113, 350.507430321378, 330.423328645708, 368.250476933032, 324.069801224502, 339.746808935532, 318.303926020527, 366.4908973326, 373.246111560994, 319.080938199609, 350.8774263077, 348.119781503077, 301.214428790628, 361.947676975711, 370.082111780795, 347.788572670942, 338.371209760063, 343.627545737951, 325.278515151824, 321.283946014121, 377.264558222769, 334.751551990478, 356.676690035698, 319.591201290497, 340.66622883686, 355.751699099263, 361.793639648245, 358.753578167047, 378.672801982953, 353.846023247012, 326.694587622698, 363.206893983193, 314.32407565616, 354.482989312761, 351.131468690119, 300.286973349549, 373.047027096327, 320.114409070155, 359.438048705482, 345.042903113589, 355.5043738379, 359.761979868431, 324.674146490023, 332.403648225392, 384.870078229537, 310.192805711968, 376.311122083369, 325.000522271233, 357.380643515931, 337.929139867879, 325.674636118852, 316.034237310348, 335.398727150691, 384.333726884928, 348.703460044711, 359.011484669662, 359.985680502523, 318.507375492573, 331.449104735358, 319.956503156603, 360.008711022833, 365.936127510214, 348.807902160802, 338.208351422803, 328.407532242957, 360.594635799008, 363.727125891505, 337.471068582076, 333.472879948897, 335.61863181512, 340.651031195009, 343.491144872366, 344.438021217153, 370.98597551914, 353.815103921937, 348.108810911951, 336.618208751487, 347.068141193953, 325.53236978352, 349.637647417144, 331.960314763868, 316.605355827174, 371.012524264099, 336.344957858942, 347.295034757851, 345.659555354901, 344.382570220838, 321.332320084411, 331.088824464973, 361.595295145061, 361.439705226805, 323.849435939999, 365.351420967422, 358.105875459795, 304.112450213117, 350.06117669957, 357.437136016027, 334.323227190474, 358.759907830507, 348.7939753363, 365.201287195717, 331.227268312433, 328.032601450044, 330.905851977207, 341.174878856652, 368.745655712576, 338.759841465932, 343.366985616804, 378.451668733159, 346.614493214342, 324.124768526227, 344.611503359155, 354.021398471702, 330.601697200641, 349.902177907636, 353.438493118202, 353.435307352852, 309.145455214105, 336.800477444973, 335.192797211762, 318.587888284627, 317.265324877582, 341.666931736397, 335.90168277781, 326.134731094832, 366.106960909131, 337.677406447776, 337.732196094908, 352.160766579128, 336.026502208342, 343.524739625016, 342.826255229518, 343.180001846578, 338.496114444478, 347.45401838407, 347.484677956599, 353.97910170002, 359.721047897763, 344.64559464613, 344.969615158626, 337.780322404658, 352.39616644502, 333.128300434481, 316.385598700552, 349.490151086396, 319.199829774288, 367.269265933996, 325.493428097649, 305.269081222108, 357.828375477285, 343.380249561374, 346.374379040028, 355.760636123648, 354.107876074359, 314.079700016604, 339.523814331348, 341.27946060483, 345.399085599833, 354.566687823744, 343.743334795369, 334.181572124974, 316.030132667738, 326.215986930622, 331.54955412138, 321.643719541467, 354.74825154347, 340.557071626193, 337.553509275644, 359.158116470696, 353.948402119775, 344.242304610498, 337.80309885787, 310.084192699926, 331.205124452824, 309.645061819041, 364.633292574752, 319.610042809668, 358.738605340437, 364.073725439821, 320.897286735579, 349.418719153237, 341.738538966142, 324.449035553264, 323.016202685035, 335.392937599495, 343.841007441235, 349.901345152433, 352.592958036006, 342.843467583896, 348.078840034891, 306.668776571955, 349.609602098723, 340.14241569306, 333.979698103962, 331.312271881698, 340.499695554584, 337.535961112076, 332.117392009714, 336.100270493083, 341.225510323321, 359.525185039771, 310.328075405865, 355.813240727978, 308.285425981791, 319.445970854469, 337.743813892228, 355.633003343976, 365.158765949967, 374.173791656146, 336.613924320133, 341.35754158181, 363.115762239998, 356.932383682651, 337.592059054029, 324.220057262703, 345.550639515311, 326.720271675815, 347.230421205094, 339.085563510931, 340.216840829363, 353.442056416882, 346.578476357716, 352.84407585442, 352.551815000464, 359.375271794899, 323.645581102494, 329.875865489941, 378.279203247215, 324.418119649106, 331.874299769111, 337.600017529372, 336.959820072113, 337.719443195158, 384.884824119943, 314.228344961555, 366.468673000566, 329.401231331426, 368.106437640281, 359.351581303108, 339.699899242111, 356.181171402479, 345.82932578667, 349.101207383296, 335.002738139235, 345.491037402139, 333.685256857702, 334.610637774893, 344.927373286059, 316.271966444658, 362.951975733109, 330.060026942584, 349.55871770509, 348.331967714597, 385.314462723143, 352.288622038099, 369.752579870301, 339.199685675025, 364.760425020463, 331.463747600466, 349.268061252087, 344.793761351743, 344.018862370027, 358.069707134057, 354.370408166352, 337.808934363695, 322.249607942751, 358.680655929702, 346.433352588063, 363.323048747168, 323.384866767746, 305.708604186758, 347.68543188717, 328.265363722584, 355.106624156903, 317.54601717097, 350.599808150386, 341.939290603134, 372.843115403843, 334.595087428676, 388.81932972104, 334.912011699306, 344.641816739819, 346.899237254034, 348.359474104555, 339.056329185581, 351.446218777531, 330.374081131717, 324.10665488266, 360.274124230464, 353.2170899253, 342.989631424927, 306.173227826508, 384.198151528988, 358.999037894552, 345.370751309668, 358.914072917999, 328.650889901775, 336.370289549308, 355.513239340534, 340.964450887557, 339.328503829038, 331.541255913576, 350.896546900184, 316.97655503436, 367.770284334714, 366.732965344041, 369.345289757076, 352.905423491292, 368.707351486675, 314.003241563293, 319.61711205795, 355.803122624074, 314.543562827804, 342.953317047205, 367.736001524381, 347.808447841065, 346.466527087589, 319.375129477796, 320.341000843371, 334.677580568027, 345.62341912365, 346.89079347275, 362.044983898078, 361.653302872798, 356.858855512017, 333.967053040142, 334.801727495259, 348.365036565124, 327.795886603195, 363.637022548053, 342.152585789222, 344.383408831571, 350.242552810469, 331.429556761379, 309.966992996098, 358.685021226968, 340.638344504216, 333.128048777241, 378.576768961856, 357.392891413664, 360.153492699676, 326.22934561575, 348.585042427074, 355.63161526754, 338.236876627064, 322.339775038143, 338.572397746662, 327.297225448439, 344.88437283829, 375.519084838412, 332.909749486623, 345.13489775276, 357.920621689097, 346.805688387127, 357.003088056768, 356.826831097553, 353.413572399526, 324.729237703478, 358.201771467976, 326.541461851745, 352.646246721311, 341.283398155473, 351.24394415124, 344.591584221492, 337.017605341135, 345.583374885431, 353.987019113808, 346.827183740678, 354.162598771494, 338.3492604401, 328.70798361785, 334.369066089194, 352.703255382375, 316.233706065607, 346.916876507253, 349.807905265007, 353.144753467064, 342.510803434082, 369.170864133074, 338.29562087715, 345.425849530679, 323.971428888365, 340.365080788897, 339.941487778589, 310.362502462959, 334.165522412623, 373.591312025496, 325.826268304567, 317.835831410182, 322.315373805959, 333.571125959329, 350.648304132933, 338.295125790634, 327.350518364792, 371.90325335424, 320.510243965308, 351.226630584974, 320.350374342892, 324.619043426182, 335.51231999718, 341.987344869861, 334.01050245499, 344.040164121712, 330.745787077647, 355.634018306691, 364.918861063159, 357.932533899378, 365.942857440036, 355.477290406644, 337.446659453931, 338.615152749858, 341.055909509143, 324.557519130122, 351.674185537453, 339.638396232553, 360.519686431677, 360.034228313855, 348.012615870946, 349.541487460043, 353.446621864445, 332.948084008049, 326.986512186667, 362.878824649196, 321.640186581923, 333.798706757307, 379.825871547675, 331.693865293447, 340.902903029766, 339.482397759036, 357.229360337724, 331.475155076736, 341.34882127417, 385.05451479757, 342.687679198682, 348.615095215872, 359.894145089616, 338.101259511356, 336.893455644042, 367.522321916698, 346.950356778534, 333.481298356165, 369.604248383791, 367.805723728461, 348.575424139148, 339.661452731648, 344.983296817903, 326.737899937626, 366.236629670156, 327.615622773791, 316.715744522322, 351.555520299162, 345.143488330429, 322.63922166573, 363.939988740243, 324.465509792985, 324.568824167598, 366.244864889744, 333.912004053902, 348.959478922441, 344.580911712186, 353.729387984109, 337.43673019747, 338.312020468243, 325.199902946869, 311.950562355391, 327.68617233392, 343.04392335819, 353.04731905229, 374.79686004344, 344.506742417061, 371.761177840169, 352.979163693006, 338.102954757448, 323.817226026287, 348.616583346677, 332.454363566193, 364.930320855592, 367.882015975834, 356.102734211057, 320.502257990704, 329.613740374549, 328.536713561138, 337.509688658745, 341.539170340495, 341.176380258156, 347.000953534945, 367.586703604377, 332.33256794548, 354.588692508007, 320.171166065904, 339.357581832734, 360.484467778076, 364.744559759932, 369.369523610221, 314.886119510637, 376.12881818672, 343.783316690394, 356.795695753889, 351.935645349676, 353.23640136372, 372.314837666427, 342.763587972701, 335.94424641094, 344.238499242438, 331.729577175855, 367.237321979983, 344.057872461637, 339.400117265192, 338.598516839334, 351.513771229747, 373.474296482076, 361.004975402549, 350.221587404142, 328.763466090731, 385.113560842682, 364.759371735373, 357.728896622229, 343.977242172071, 350.910682780085, 346.470698646659, 337.495230603554, 332.68307764258, 345.990797274055, 353.863240225279, 335.721393638145, 335.648768932454, 372.568563339215, 366.630298014716, 352.20234331919, 319.211827196164, 349.351628374307, 346.451777618882, 346.326587409174, 352.504301653208, 311.721154522968, 348.473154290312, 345.385391315816, 332.485492002972, 331.420600781011, 346.135961430135, 343.85846911112, 371.506931828294, 365.815062332922, 354.944485365251, 327.678928567806, 308.163511917642, 340.001133879524, 312.362440625593, 364.778477618933, 360.496985329396, 360.692001049138, 337.383880401438, 378.812379970827, 356.076212220775, 324.138711626617, 341.895405846814, 338.371172462485, 367.486386113014, 300.420089068202, 345.887551933252, 355.687105081849, 341.510562352984, 347.116006419431, 360.941710982498, 323.663375687361, 332.516741947251, 358.20879246737, 346.199823138417, 341.253677435933, 336.749769916216, 374.286236679321, 322.941198614476, 328.211434287348, 360.659152184666, 351.291399836175, 356.538832350983, 320.403896501506, 356.278377298313, 352.73230784919, 304.080057749266, 333.639560034762, 338.253564286821, 320.442357845747, 362.76168469569, 359.181058658746, 365.021784328981, 360.049314648928, 384.30785618156, 322.655961367015, 335.530882914352, 346.024518741118, 359.075120851541, 335.425022261579, 361.348865340237, 352.299769760284, 355.608248361478, 345.904445961008, 347.586248280641, 330.992371030783, 354.332894424735, 353.941621240096, 347.827139085288, 339.829618119958, 366.661603476924, 355.696066432606, 325.920837607309, 342.110914284594, 363.137150998767, 342.156439853055, 319.276254950798, 339.310356398237, 345.871412692813, 330.154851651192, 372.419454482793, 302.103302927426, 350.684286586749, 337.764431734967, 343.948692796527, 326.486381841122, 355.408697339629, 338.29055227119, 328.972125032482, 348.204494471245, 313.419656356844, 342.473167049082, 334.233794389703, 311.486034370945, 349.706199084124, 384.078418517165, 332.741534547031, 355.856764750861, 366.732027670275, 329.828433221617, 324.797130891344, 342.564071756643, 363.425769792225, 330.660891733602, 340.202850039765, 365.301611735931, 367.775508345988, 317.312746061437, 358.053268831612, 336.38619775671, 351.612927223475, 278.800852986843, 376.049715531858, 336.122501307701, 324.235258243896, 339.462389454792, 320.032435550788, 334.56601464536, 347.951233878097, 356.034371878196, 333.984779949193, 345.845577253724, 335.167392724277, 358.945933547114, 362.610175929049, 358.956480600378, 375.625347879586, 336.944854453417, 361.087431184269, 340.07889528649, 312.390470751045, 374.363000538912, 347.257343116167, 360.78788146366, 341.857023237477, 358.70755702547, 345.509978853136, 329.20255339994, 349.921481476173, 339.607176558998, 333.09967369254, 348.657964950842, 345.90415795427, 372.084372423278, 333.440363617627, 324.553482374217, 334.081054328009, 342.278287439786, 329.292415833599, 344.820924267888, 370.264956820959, 347.326797680305, 329.374960417318, 313.063315933587, 375.963843667729, 346.280321938683, 361.06300237433, 329.912443312028, 341.388111148793, 337.042949130356, 326.096345939754, 340.820334330477, 356.507513513376, 362.291900270666, 330.97141403699, 361.944697073497, 327.722979261164, 357.84344791644, 343.559239128519, 310.322614105127, 340.411580432495, 328.242935244807, 350.273181079515, 343.41989470804, 345.22399525503, 359.909143347478, 370.674620429081, 351.67252588544, 328.779205041975, 366.380824387605, 343.659257759642, 343.758546824302, 325.558721239011, 348.728967933934, 348.078970233927, 337.867701852646, 346.907320923746, 327.353960298023, 361.336013103211, 337.758471613619, 357.075253204472, 339.000487354372, 320.325510093227, 325.664326279255, 328.283751731156, 329.431112450883, 382.777090359062, 347.366847167383, 329.845866695336, 333.118432775983, 340.482384538198, 362.282817204851, 350.826640186643, 346.115310793904, 364.90128251117, 343.731373075061, 351.463288985462, 339.134975364621, 360.720862527151, 349.31598520679, 330.961743292037, 343.517812726495, 335.25823666859, 339.039142696168, 330.71393611555, 327.127467055619, 344.510143681226, 337.721862644123, 351.111341030685, 328.164894624477, 331.812343987351, 338.633019755323, 338.402248515405, 358.046969501455, 339.94138262871, 358.103369927303, 304.009838595458, 335.864971239356, 329.361960919206, 359.462498520373, 345.952944631744, 376.492750952665, 360.517892216482, 342.688030681339, 317.761166069873, 338.865168485058, 345.559492579552, 316.937734955169, 322.290276235434, 346.179351373314, 368.830589417651, 332.6776886516, 344.509744073448, 363.529384669059, 312.876634722022, 353.327386889913, 367.376118922225, 332.748044427104, 355.637501753592, 318.17586734543, 353.453078489149, 327.701972416257, 335.192433726735, 357.77655105923, 347.021858445795, 338.070942177414, 350.465130555682, 333.309305294753, 330.046639736695, 323.161451728758, 369.903785404579, 342.534482254407, 357.562120514632, 353.749991156095, 332.072677719545, 329.434302370683, 350.834905371371, 325.983215928827, 329.574896675066, 356.626357455667, 361.02577760665, 344.791483298639, 325.462841336769, 346.589486822219, 368.040234409777, 358.187506944743, 322.301780731788, 349.677696648529, 382.045341520216, 349.563329302067, 325.863180952881, 328.802686757576, 341.259387884715, 362.73754427094, 326.954335387752, 360.409092759737, 323.027698981358, 336.119668550285, 316.208948007886, 338.526690183222, 343.920434603841, 371.078419292782, 325.831230748087, 345.638817065898, 380.200413787872, 360.693657388816, 368.748118773074, 310.95478606815, 349.088519722756, 337.959018035805, 356.222934870585, 335.798411046751, 345.818088030231, 380.824915409636, 314.978114863067, 353.286709518467, 363.445936232722, 369.086948386783, 348.527303724838, 345.691198120089, 353.208173049827, 340.516840968693, 338.41514538435, 354.194081681011, 347.462681105654, 339.970496177518, 350.643925941006, 338.543764965817, 343.446517798823, 385.299301939021, 334.835840245733, 338.31148616804, 351.969493874086, 367.744743361167, 344.350848453673, 385.813768355301, 325.410287957199, 374.788156954766, 349.423231300057, 359.544487980084, 349.731074385557, 341.082032361121, 343.709518445794, 345.260624575544, 337.837360260825, 332.929970340439, 342.370697686659, 334.936496174558, 344.756573631536, 343.085738660944, 353.269408944009, 318.090903597736, 360.142072362047, 357.102899354652, 376.057367215341, 355.207282651478, 361.422276015854, 318.107175604452, 318.631917251005, 339.175329434527, 350.36937434928, 343.784723402355, 347.226586276718, 333.719834705262, 354.031325773334, 343.172259941014, 354.303958744927, 336.383456506145, 323.435973914664, 352.84177146024, 340.782779629515, 365.594476939207, 321.61427246567, 309.133317212914, 368.443434776894, 342.091565496672, 380.297665898636, 362.680387977224, 337.926863632071, 357.647094661754, 347.524590728212, 361.646241067119, 340.822641725858, 337.743989304484, 355.265393693618, 347.390655985318, 313.389191573486, 325.897239767874, 345.652872136177, 378.213384134141, 336.098219077343, 336.931305649445, 333.358888761599, 338.902653222027, 348.800856719274, 332.168283843796, 313.082305329574, 322.306318064614, 340.104148979944, 352.125146941377, 339.347808882318, 353.58580099095, 347.812384615735, 362.8116410807, 330.771808750859, 334.557405551259, 318.82930263883, 349.382657450651, 322.670211558709, 343.108735254943, 331.982541840231, 369.327913204303, 361.198770093388, 354.231668082523, 348.659647838213, 364.206535231135, 337.778760445316, 359.158358071564, 372.83106998695, 349.093988127463, 341.55669484946, 374.005084498766, 365.148709044141, 351.307830874556, 318.545477077489, 344.999705990148, 328.309942876445, 348.101267085876, 312.799298525334, 342.168595564353, 347.674456947851, 346.913739471411, 373.670153516674, 330.373632381219, 359.284425718975, 359.953876946114, 346.666156483997, 339.009362385374, 351.717499916268, 356.183373271615, 328.677636567194, 329.233590050462, 313.867633079769, 341.719728369321, 346.063898965753, 324.907318753653, 358.385666533575, 352.129312541195, 344.110749039407, 332.735848389311, 321.067687198883, 351.891029447831, 363.564164086105, 346.030200800817, 354.481707324089, 340.054340885564, 328.758619444168, 342.898921530093, 344.54774799816, 334.699484115613, 364.815548593575, 350.104177620708, 353.634116486296, 335.547784304125, 342.791963574205, 348.462258612184, 385.596691740713, 350.375884252736, 355.645549354942, 356.284556143688, 358.113511788698, 347.631592518846, 336.323121570456, 363.111429890455, 360.621515534259, 344.920270758139, 343.178705475116, 351.996947011143, 366.126964984091, 349.282022796801, 352.081426156836, 337.339708436714, 313.221518843323, 340.969078832862, 338.764066658809, 329.571545963088, 341.753569535664, 357.009395846429, 356.13850887522, 344.985040845044, 344.559134502423, 310.740888340888, 346.58912640059, 345.079279286249, 338.882604952201, 346.195576221532, 346.138213069382, 372.403840437777, 335.474160801034, 382.74836151757, 317.168017172698, 375.883437422203, 367.724188809781, 353.285034525392, 340.094959222325, 321.31254140298, 364.752004703273, 336.779788258937, 341.707837635329, 361.443951980524, 328.112095236503, 366.470474123084, 327.670306488141, 331.47124552525, 358.984328459219, 303.828559425838, 356.717054010822, 331.357049172889, 375.600851006918, 366.013870451475, 352.702221058785, 341.7844986094, 336.494090138398, 346.097329346366, 361.875493545805, 358.037308135132, 316.523563699153, 359.618442975465, 348.277549482137, 357.119071728533, 339.186108096488, 347.308002901164, 348.006259203388, 359.49957764134, 334.510204606383, 364.351283339279, 367.116246370387, 363.36861061838, 342.229394605762, 320.055421496126, 345.432787686369, 340.545721490312, 332.113646100075, 341.17824924217, 334.098656442946, 352.990870495707, 381.485829161355, 347.099188139551, 349.671080196673, 349.810082171279, 334.268827526102, 342.60822318925, 371.883332466698, 345.772974464754, 344.460739583792, 333.514362600674, 359.538417449528, 336.30310622106, 350.853689213141, 338.41410350664, 364.9058843925, 346.636164506222, 354.363051971678, 345.478844368596, 337.245926720187, 349.827697203471, 344.170278246502, 347.813564494208, 341.918645283573, 346.136008700761, 372.750986951577, 328.085407059531, 366.957502624455, 371.668049909107, 321.37262706754, 346.685196043096, 334.365303828496, 338.170072304115, 314.089212237174, 331.378927508684, 350.345951340618, 354.482589596124, 336.723955950195, 335.04456379237, 361.825456404335, 335.266146141548, 342.671734407518, 313.70022797038, 376.04390588129, 322.574325627298, 336.998845428835, 354.238654450322, 353.195043946232, 377.29159432384, 372.806589195087, 332.204918717931, 364.870698738353, 331.312025541905, 342.037071352112, 340.687199811011, 346.363541244647, 333.996594123112, 335.79112379121, 334.331584768551, 338.775528486098, 337.630850686368, 329.738610792102, 354.318047126443, 346.485143455312, 384.192965345059, 347.538810195611, 349.71725693486, 321.561598255921, 347.30953683033, 341.000178930555, 337.242857970407, 392.917942692606, 331.03119358696, 334.970559250357, 334.24228458563, 308.851509019672, 361.825022155985, 342.351953928502, 368.166765459484, 313.829272273619, 371.814439217076, 335.855183396881, 345.056644345956, 340.296038113686, 318.680746075027, 339.709222695412, 360.507805238591, 313.068062395282, 340.528218424619, 339.872881194514, 361.432117074409, 333.354856521836, 351.397195795932, 325.980699925282, 355.228646041029, 333.168403741564, 351.719384580148, 345.999319493309, 354.722196697703, 402.359576096112, 338.704251786835, 358.293887784648, 329.668728074244, 337.984547080278, 346.143472114669, 335.973702782303, 337.068403799353, 339.493032211991, 367.420259410452, 324.988012651411, 361.789245799597, 325.351657788405, 341.883027694678, 303.406151406746, 326.596041446086, 357.926219044765, 362.536437171861, 372.64886470994, 357.118963218058, 333.480997488728, 348.49136307168, 347.997820040144, 353.060799241847, 326.652643196827, 350.155542848547, 340.405189548793, 358.821487861138, 359.345329449545, 355.290941955229, 330.466905340019, 314.778493998006, 352.371740964683, 350.673016584388, 353.173478494342, 355.280893687752, 319.664666509182, 336.833218521848, 305.109188717614, 349.413639689462, 358.609182086006, 326.500691187273, 346.427961741769, 340.367307040092, 336.095913088316, 330.911181689273, 332.539763377727, 337.492307940807, 339.450442024054, 314.260152853338, 326.293494375472, 373.521625726598, 353.620454078845, 344.690657098607, 349.376683782203, 344.370755188691, 347.468404671461, 373.546736848068, 338.454827692066, 316.570463872694, 378.500414717362, 358.071503821463, 346.092482600913, 364.072470344564, 367.728755457354, 344.420467631408, 363.378749135534, 351.76341092515, 332.874567144986, 347.388794705459, 350.897377765512, 370.270479181734, 317.359751421129, 367.706912949075, 332.693931610827, 329.394157727899, 341.388350984543, 344.756122384271, 352.866506735137, 326.081894833235, 335.234568683434, 356.68442809401, 328.62436843461, 361.326969693082, 327.214307193449, 332.629395004289, 359.046719110196, 337.993686789979, 330.399160926853, 347.429260794444, 325.143419921913, 362.392054266559, 364.166845239704, 330.67072867478, 347.676774998455, 365.576250705497, 350.974269784387, 329.833460421285, 381.350361716851, 343.906544047919, 355.543168167658, 369.505695089772, 353.419901610817, 300.581568539483, 342.209751918901, 353.570873743879, 345.390934838797, 342.649781271593, 350.763600319125, 380.570869982364, 338.379595340023, 345.84137531312, 321.150561554471, 317.786471392257, 346.403155136949, 314.03709795777, 362.233838771886, 329.798696113952, 344.739841844395, 349.240085969691, 345.704431110361, 369.208747816423, 323.531524455732, 324.548163170908, 336.410026972307, 357.520264795802, 345.890919041829, 366.891795198064, 349.488507167749, 381.503966921443, 339.985409359831, 368.183177662062, 345.009195113188, 341.879335079748, 367.506875570909, 334.703237411148, 321.837573564743, 331.721323526259, 371.073156042484, 340.816659316091, 344.965589553364, 375.284351685155, 331.030202908452, 355.67886258904, 344.367848905942, 337.934867937063, 358.811121357329, 338.042273280458, 323.587602783987, 346.107772598357, 343.035932174477, 337.118983323863, 359.920578725187, 381.545853943355, 335.097192968178, 327.592076310973, 348.077351171252, 372.77471814735, 356.609880695343, 333.31883693005, 339.001232711776, 342.626583945123, 334.354775344347, 343.347174866996, 328.921967961235, 336.708099857523, 361.744421469198, 363.238172850514, 340.812683521553, 349.603118360113, 358.28954435711, 337.559116060208, 367.313449428185, 325.412411430132, 345.596185406304, 359.904736614044, 330.869917313844, 347.516706367368, 334.983637386472, 352.500550496695, 349.775788224349, 334.052543607171, 366.383701384211, 357.392311569984, 330.05695034715, 329.151614527656, 344.301960009424, 341.452911739478, 345.580082327988, 352.844707461831, 335.801677398082, 348.240584985198, 326.954542390346, 361.872263658593, 323.936452098964, 322.429439696437, 351.970527716757, 347.762974786978, 282.449699615239, 344.414720761089, 330.207395838393, 352.253590504937, 315.46138003744, 355.438907871569, 352.631553274443, 370.12375605665, 346.219113555098, 348.146962617269, 306.518325608231, 351.33790780508, 325.320622531167, 340.864535605379, 328.492634380675, 347.486631407629, 357.1019130595, 336.268954109003, 349.497529283388, 325.577751516337, 308.03577305494, 369.448567145755, 317.978413800713, 355.045846629295, 336.703318489138, 368.653773814942, 366.002686919972, 325.465970055668, 314.9245706769, 352.130736362081, 336.974068454995, 317.237601663543, 318.888133895358, 328.927822320666, 358.114476618135, 334.38958523788, 356.000313981746, 318.070954441535, 367.590066797106, 343.839737138037, 358.83030207157, 336.816673907978, 349.060634293912, 337.632179379391, 337.2682881954, 346.360125261261, 351.286477619873, 337.555686226033, 342.544896258655, 391.594849818351, 318.820136592551, 359.960772329411, 372.325577047773, 326.816091807778, 388.930667919192, 330.652985447161, 316.568816726439, 351.458921388906, 344.983428109562, 368.955277205664, 352.858367508759, 315.428307655086, 311.181783643405, 326.145028618915, 339.88573190461, 340.596280335638, 361.010864828441, 334.793360667484, 312.27872476685, 315.652668644946, 372.685168289267, 330.347574868258, 339.160251768199, 344.03537204781, 306.071678374345, 359.030744826504, 320.195887534019, 341.178908005347, 338.2325987435, 350.470839836776, 338.973583631597, 317.122351129507, 359.051115804452, 346.411965809477, 353.522028583701, 331.153933847861, 333.099960356701, 338.33515918889, 343.065901174312, 317.705856514288, 333.70114760075, 338.019529257472, 340.934236635628, 322.743953967029, 349.355902964766, 331.951432156584, 329.431408305314, 330.498028243908, 324.571985722321, 347.778151815226, 340.187949369579, 330.167231673287, 323.188300152428, 346.844518400277, 358.024318850993, 299.243404267423, 350.209117791193, 345.811844782973, 334.840473895249, 351.388462863662, 362.397322444622, 354.861082791165, 326.933462911616, 321.04617780109, 363.844359471385, 346.56658833979, 355.976375094668, 347.546247950485, 325.766467649171, 349.904567363007, 355.606867673139, 320.19029423632, 336.568619495756, 337.129910459463, 352.104432470927, 335.346758194589, 362.013208841345, 341.280047400988, 317.050416916807, 320.32641898971, 309.291875021111, 348.454869836303, 370.681895990156, 363.820196961713, 332.730352631224, 315.928899784935, 328.071132, 320.481584941538, 291.831567699776, 345.657273669049, 337.363792571172, 342.429377576991, 344.587600117367, 335.244706452375, 338.446587570903, 358.505253270686, 361.347062092797, 351.748352605565, 335.610094395579, 337.224171075134, 350.277440142593, 331.53676438527, 347.913246197594, 360.9630770561, 292.818852970133, 330.477256529362, 340.124292015154, 324.337706235907, 336.713001680435, 343.305392121937, 353.105261039239, 364.825075312311, 343.354218094571, 341.349266970159, 329.515562479951, 334.158315207407, 333.55748089401, 306.744666391284, 344.704719117358, 318.535138270882, 332.753676675601, 345.542444585375, 360.771750324387, 348.853962918423, 328.715091956119, 350.537861592233, 375.604864085342, 358.005846608399, 363.20553682831, 336.745161799785, 331.743852967392, 349.014646008709, 299.616338092357, 357.727522202417, 335.173338112198, 298.14599429406, 339.375501967999, 312.727221876487, 325.141242079896, 347.441229913495, 373.187379675159, 350.415558924653, 368.409921702829, 333.508124429135, 334.234680455161, 327.389176481483, 328.686789545604, 353.122958728608, 326.670839903233, 351.042169872064, 345.890465400992, 365.167401554558, 357.560518938258, 346.031744548125, 340.402421206755, 351.274843589221, 349.564891673878, 379.551871817209, 389.645438105527, 351.289704768069, 349.487569989264, 368.764134809627, 343.990172747568, 372.314006067979, 359.969053843042, 320.768999364375, 322.295868930776, 339.246711050622, 370.174478288239, 347.634001411617, 346.762177385583, 385.980620315451, 384.071449563302, 345.089062479137, 353.675098277453, 361.025723690798, 335.340026422068, 357.153204877092, 347.691128819265, 357.819075161983, 374.49748084605, 329.124619721385, 355.481281031978, 331.811157074181, 326.008151368447, 353.284642143584, 358.499457538634, 327.049636509093, 348.693895389086, 335.815047722737, 295.877308296908, 342.992733332099, 335.622656506492, 356.707411925954, 373.926273756155, 353.35969720418, 354.761821052426, 360.244208027209, 358.977502310735, 334.840998334982, 341.832100370811, 338.770984433093, 309.043619869529, 330.922102349572, 353.005564083399, 362.320632400241, 342.457761512473, 339.626456893096, 373.21929495644, 337.982665840772, 299.61891603038, 312.372200317719, 337.648606125122, 349.624212340944, 367.070467970449, 341.267809615444, 333.292243981994, 342.412870634588, 344.557154725705, 340.939670760685, 351.378184024593, 300.215971222967, 359.863446376541, 337.378191005441, 323.778786518932, 340.884616501976, 375.558183299287, 373.159339294413, 343.701243596016, 344.584568587327, 343.121281963163, 321.514698565161, 346.377562076512, 325.428343387851, 354.186424544085, 342.052609438942, 355.853544095139, 328.705342889379, 311.137500132297, 338.744632532281, 340.22408218027, 315.86440450093, 342.693279414597, 354.121648703816, 329.526371986714, 396.803259760246, 341.196430307629, 319.446312238431, 344.831585974943, 353.869616102589, 323.433643753028, 368.461684694194, 332.179870262885, 345.028808560323, 318.022601627955, 307.915579155719, 338.282743399701, 340.97188633978, 328.314934980061, 320.429457570212, 348.266541110216, 318.857770228454, 322.90662450828, 334.338023782112, 328.574067653105, 343.987415781959, 365.911080182188, 335.375282565996, 333.268794790318, 322.994166174863, 344.082811732797, 356.937195464858, 353.61401328079, 377.28593955925, 348.686309734841, 338.165120399258, 332.740348839528, 366.127033936605, 337.820329254006, 353.93784526216, 351.324801199321, 344.814138338951, 317.700289144877, 319.56368756094, 350.623052255952, 339.405264953082, 340.807035301505, 347.902342732571, 346.078574792897, 331.823458771942, 367.47977377675, 351.201379508305, 344.732704928821, 312.7108789936, 331.178067468949, 309.801536302518, 343.573349808822, 339.97842404733, 332.079386879866, 330.90134000998, 346.277014488955, 336.695519202267, 328.314426158807, 361.918786357257, 360.84995294594, 340.198648172481, 337.906214186447, 350.903375027107, 328.440788840954, 353.080810846406, 376.685092613329, 338.377195963161, 393.027826230454, 356.605639016338, 368.954552326926, 370.314962218023, 348.310075336061, 330.102593358777, 334.191099334937, 393.733109524527, 357.832835230095, 340.964962741342, 330.529020950892, 343.76487872647, 339.679896211723, 324.513059498562, 329.542965976521, 323.611189936975, 362.322044237009, 305.451944021417, 366.321826716652, 356.554081233815, 363.085623334468, 352.653781187616, 371.513434998336, 353.066192753801, 364.273801497865, 369.79715139056, 355.451512813206, 348.588750251336, 331.980222848871, 354.295569783923, 340.873849111586, 360.546211657141, 371.788527074192, 345.636090264916, 328.030499258125, 324.913577392915, 368.134817390789, 327.097841706779, 370.257941547618, 321.712419216858, 332.941692561169, 372.453001379537, 312.394512635865, 347.179917827061, 324.532541923171, 382.323947925492, 335.356336358527, 323.464130571173, 342.384851928321, 351.312350264301, 341.791447351812, 363.765618145369, 344.853826300745, 322.119590955983, 328.445710150356, 333.82972686551, 342.032524971162, 321.451532359168, 324.979632421237, 307.134150168426, 342.313061848975, 371.317252667903, 347.284790167171, 357.722202067856, 338.244022596845, 326.771644693886, 334.931100276518, 362.524690364718, 331.17494064047, 355.106623845711, 323.754522947516, 378.728122470194, 353.450589360316, 337.96918257715, 353.360838341351, 348.662181586487, 336.960272224512, 354.308384923115, 325.571978059961, 331.432003287794, 350.25292380896, 341.574204672307, 341.538077315979, 346.873534731209, 340.532774151783, 357.731225591516, 346.206426963413, 347.911936314144, 380.490367863579, 335.731575688374, 327.586505707179, 350.04974293977, 354.754608503261, 349.582034548819, 320.905603022562, 350.838736813425, 383.007190767571, 343.122799700948, 338.820457648587, 321.521152825083, 345.134433886776, 373.418519161979, 323.541048494182, 320.408441458404, 349.54495398973, 343.940325658268, 361.69893764952, 329.760270470161, 357.626282114364, 365.719089012854, 342.426468470269, 332.171739679296, 364.579848315335, 370.629415191784, 364.144690976211, 355.054307806691, 335.295580941652, 349.360969096419, 371.131177029482, 323.859212291137, 305.261410495281, 331.222537606016, 342.019990171554, 338.124763996368, 338.534455613814, 367.749260719288, 328.792738840462, 345.903134227142, 350.773067388728, 341.016284022262, 343.433076176267, 336.351324134566, 321.373439519754, 355.153612596483, 354.832580910628, 338.31490294626, 354.292942150793, 359.419810500364, 334.097208970679, 291.324788535064, 335.465807951492, 324.641622140398, 324.491361326211, 364.146712102225, 333.230072816594, 353.421597396373, 347.63516662311, 347.684560106744, 381.495391239024, 335.571728070035, 352.324329136871, 370.223334853988, 335.056251610322, 347.977256503195, 324.964774778806, 340.901266605092, 366.750044924318, 329.128829826557, 318.056123283657, 325.518182365437, 360.666037495173, 356.891334374447, 369.573654609445, 330.573051299461, 338.619715584904, 335.830924632627, 322.464047139549, 376.451155083222, 344.05703660965, 336.97847491418, 353.729373581679, 371.838958008639, 330.118155916981, 369.660877280401, 355.74252944326, 340.068303545846, 365.152615835522, 332.054104582192, 306.42867430446, 335.327266222718, 347.402083513693, 376.579140161899, 376.103904042972, 380.082247494937, 344.096687758053, 345.287587755653, 328.257957176347, 319.543804045272, 352.407860362652, 359.541262944952, 365.384339642303, 339.905520647696, 320.925688654837, 341.481673589548, 372.709814554508, 348.967453737372, 322.831687814307, 345.756944965064, 329.438413539555, 349.819175490123, 357.815079693693, 368.91530672842, 341.029726240182, 354.110977517289, 332.854354453186, 343.548104728838, 362.108305810968, 355.872440625102, 346.635610969638, 332.181968068651, 360.570321141665, 370.32951766869, 353.98900718363, 342.576375416878, 342.936541779073, 343.774307710286, 351.339872047142, 330.816185352804, 354.668333339477, 337.575880831197, 339.054818332759, 353.616759555732, 349.283762002957, 327.906290801532, 328.352706246113, 357.137581464308, 337.70915238916, 342.365976371886, 355.822842670989, 353.496764988139, 342.648629210707, 348.529389013602, 359.913304402633, 345.920726591602, 332.276800181632, 359.091300328711, 342.371812359442, 316.845090828874, 365.188504116862, 351.016743505557, 362.027197057, 324.715769628901, 318.822821284225, 319.199113230569, 319.303555858662, 358.881769491496, 313.973868765697, 353.98327617919, 360.262684737268, 359.565792095167, 324.233075126524, 354.614256503236, 345.081332630619, 327.21966674636, 352.483741737614, 317.263865942302, 386.983102542723, 330.855074985154, 332.218339700884, 332.120889779827, 341.135127638089, 338.582879077001, 356.316562297128, 360.784932832692, 341.531206973104, 351.092079235107, 303.806452610081, 311.764127804865, 361.374714791241, 318.856983118851, 334.181326369324, 328.955502507272, 312.758946243881, 329.31104902728, 361.079204312819, 342.328189184857, 302.680151733537, 353.632854433925, 347.03626752943, 348.022542978976, 341.157653632488, 332.21311114413, 346.295181707525, 372.807740806392, 333.947770125856, 369.910758977502, 356.353657830151, 361.858294587332, 384.365181054086, 352.031808052947, 343.785546626441, 356.656383805093, 345.769504340385, 332.164672215849, 359.823071998203, 366.13766469357, 369.191512716835, 375.920206602404, 365.459763474923, 339.695464932106, 355.657496528975, 348.437953884998, 380.084922040324, 343.306721016132, 371.21817107972, 341.317626361908, 348.585100466786, 353.341751504342, 332.255967472661, 340.61185728514, 344.012296820376, 325.688177469603, 346.808760180128, 330.078415204996, 355.830511294939, 337.628791081409, 366.118943530157, 373.374906849901, 341.521665331525, 345.180948752111, 328.28192697379, 332.151332379538, 348.038791378763, 362.569372666247, 373.465616883013, 346.846171256636, 334.04127719665, 319.102079555591, 342.460919670632, 342.37016286049, 328.093782250406, 336.694874083465, 363.457010402009, 349.922939103195, 352.242345400672, 358.010616086161, 346.557865255887, 357.221863853223, 341.373805538175, 343.356545498465, 356.351426352634, 317.606827249084, 349.922637915556, 336.332093274681, 331.95418833378, 322.815030184848, 349.612194196743, 331.268814115381, 334.812535108678, 337.856559006486, 339.8501858006, 326.523373598394, 362.008339127355, 340.552430304026, 337.798847171302, 324.058479245374, 341.113824847701, 327.621397717213, 303.833452740894, 367.097687027324, 349.127956798088, 338.314535811633, 357.518980498094, 319.426417010512, 361.996810867507, 342.056537132792, 349.649556864013, 368.72358400991, 333.300377721218, 346.542819782872, 316.583183574335, 342.334412353032, 348.564816918424, 311.692730432596, 315.443085743228, 361.217711770299, 365.610532047098, 338.438598181884, 334.340191146587, 359.975430107388, 368.893692623696, 335.744340643859, 330.846873232497, 345.05134054846, 354.746661367711, 367.960276124855, 316.568015225222, 351.060285660116, 344.193920343258, 343.483249953092, 351.529272728325, 373.747649039092, 349.720708378763, 384.957930410975, 327.23133815294, 330.684231183191, 356.415502446305, 344.447585154531, 352.206178814357, 329.046394447125, 350.062950533224, 365.346398016539, 335.65144888825, 357.648045678422, 352.256899330066, 376.572949148437, 343.616986756324, 351.49593005946, 334.995365448028, 350.372154951323, 333.039731849139, 370.808015282401, 356.486927382738, 368.027167135494, 340.460985824065, 361.506701028075, 347.866085609203, 348.735718608645, 346.122958061798, 376.709185703189, 351.642729179795, 347.424362714929, 332.053492137437, 346.865856909758, 323.520419961766, 332.943483202541, 326.340177167647, 349.991118084995, 329.413309627125, 319.862582976153, 333.841865485597, 346.538990655534, 342.985339740752, 367.573863016004, 342.210514278187, 341.923145811034, 328.360451780953, 369.011852729906, 357.433401395902, 356.517687238893, 360.889698727811, 344.040331034151, 364.587789741838, 332.335514155819, 329.232857403611, 351.647803066591, 335.537980281528, 342.313365519766, 358.538766698586, 309.215444976554, 357.65509437129, 343.090312602797, 325.844884323392, 348.885722390083, 328.2966958951, 331.554705734412, 350.150884200078, 367.624052448412, 347.522900127997, 353.301681504484, 334.809228572721, 348.335731287954, 345.501867640747, 361.601492969983, 326.769296601498, 349.605127900964, 326.780897576171, 321.113666678828, 317.765242785726, 341.155774861528, 311.062505776014, 330.692414965337, 349.730231880159, 328.117635719371, 340.804725244766, 343.829312927198, 356.72036710596, 341.586987311235, 349.051901714791, 328.657391245536, 324.241928005368, 362.315753058971, 314.807629694753, 332.951921076273, 325.006925540532, 308.566583102514, 360.548762048374, 365.463696526604, 348.671214426692, 341.205788318823, 360.418779118131, 357.278137053503, 321.872568891511, 350.040774409776, 384.102144664505, 308.47886598305, 355.037061455735, 353.637065795922, 345.96656435155, 340.754155609888, 370.410020161973, 343.035032870803, 357.444876585544, 340.746201800258, 355.224295457046, 341.146003741175, 347.097891623925, 320.694830557614, 352.364605836237, 363.233780369163, 362.17201202136, 352.597100694205, 347.37975890937, 411.455830928141, 359.11463734296, 357.904699206907, 346.857910635829, 349.271927046876, 331.822269608203, 292.946779489735, 331.180408464883, 346.917197851611, 329.601671088155, 354.425062249521, 358.261011956018, 317.470451121874, 333.777403454113, 341.836702403703, 316.966983140951, 341.88619716848, 380.619617508784, 372.120571055366, 336.87691381725, 314.326260480448, 338.420342274769, 349.056483659166, 366.583136751907, 354.461350224634, 368.590265417664, 336.745763498127, 350.474066960053, 355.603558689791, 335.405570602284, 307.435859754225, 342.826267691107, 362.297277128061, 340.476657440344, 351.474839306505, 336.640963250005, 322.429358648139, 318.819824158421, 347.637200599079, 346.500851363965, 363.866441107109, 338.258063548455, 338.794121577016, 323.594789774301, 349.069725418003, 373.394770425181, 339.265282563717, 331.136782033483, 352.062893268487, 356.8442174774, 339.539774709545, 299.70724256608, 328.929301420778, 344.033377826085, 335.93450395545, 366.734435105575, 329.983824608876, 329.373469990199, 343.361548807425, 350.01815278174, 346.884924157813, 375.336108087331, 329.051551925051, 356.701104511538, 338.339709344247, 372.430873502247, 338.672683380087, 338.085743812133, 329.985277010638, 349.393822122563, 363.082017150064, 367.864164640042, 360.252817572182, 328.877907816521, 339.114623417075, 336.564503785618, 355.374377151115, 369.856607606054, 354.759006334104, 356.995191623659, 338.969552485155, 345.35107451116, 366.687491280243, 367.792686335713, 366.439126913549, 326.024002540693, 341.412206311189, 358.317967949692, 350.123107741035, 345.130646243029, 323.266805339964, 326.821989861995, 349.743788563483, 320.075929783762, 353.294953012507, 350.008463689407, 355.669949001632, 323.660764711128, 357.827886975387, 324.045661827205, 326.055977388235, 382.985839461478, 321.146945112883, 311.246810090554, 346.811631179799, 365.546271342622, 346.271335607495, 337.327634191231, 316.021974902471, 319.186462271085, 373.970809025953, 315.102657691901, 349.053194068503, 320.812483039288, 336.601876615655, 335.119613051213, 322.329098773131, 353.115153248479, 344.568147538728, 322.247082907002, 332.816986061951, 343.214586813442, 348.463349730953, 349.58310832341, 335.23706741496, 343.431419574886, 331.298052146011, 346.456678102226, 346.998683226499, 354.106645458888, 311.885765456102, 341.310671476271, 362.319211587173, 363.343373843099, 337.688808618012, 365.438306635116, 360.681652542656, 358.616750845779, 326.912733492757, 374.78134582403, 348.708562317729, 345.410183888485, 339.991506625369, 337.184122567882, 357.342173928315, 344.435331437523, 354.356737853659, 346.974455674904, 316.328218540811, 330.233465616989, 366.672266675295, 353.558171848026, 356.946940491611, 330.061476169326, 339.093838060839, 344.522306248885, 330.542594143719, 330.418220871814, 309.688249215704, 322.789810888781, 333.768109509003, 363.008761325459, 366.828167517472, 350.654419302533, 363.637177102184, 355.106920599253, 371.807736417031, 372.196553274558, 350.241020511222, 349.31731253395, 312.57376220758, 339.53848957068, 349.977968769586, 355.720894269624, 328.956089651534, 323.563809070828, 369.978048520832, 349.024347704791, 342.88498859044, 334.461711976493, 319.535753303188, 332.870979861518, 329.968455780749, 325.236007180643, 350.91999272322, 310.658648934834, 354.538880195926, 355.347970800416, 348.110882455757, 325.329068068625, 359.073095094196, 333.3472102802, 349.55334916413, 337.897500098165, 358.325132056401, 346.477116673534, 331.173043179475, 316.617568161277, 341.467200864775, 343.535566161147, 347.630950800201, 351.00630545078, 355.084010172991, 340.368049660295, 355.131074148314, 330.646432448999, 378.811373228407, 376.293504631151, 326.998725755637, 368.181526709387, 336.833909229885, 371.321186495881, 331.872082228363, 339.885260706419, 349.795958988644, 349.960702083534, 333.634324503934, 348.026076654573, 337.829195657577, 352.114828342211, 322.603507365823, 371.36135335222, 323.271670066351, 373.535632128887, 334.226281294768, 315.53460623589, 322.53047817018, 329.478703454157, 352.969916858799, 359.561676951711, 316.333088112659, 354.165634438812, 342.234125307138, 330.679633904952, 326.596794781117, 374.910082445538, 342.315316241047, 349.338581115737, 333.647996810661, 323.433928851412, 345.750573827524, 379.203314312459, 326.816140625775, 343.227929498428, 355.602316463353, 337.906086667642, 363.667352363507, 331.946072797238, 346.246591127783, 330.716223213796, 339.775622753404, 358.607416363002, 322.215686124822, 373.025402684973, 339.205505655678, 361.05998559039, 341.504490878346, 340.620773977591, 328.527991951407, 350.431970006442, 307.786781878168, 353.839836344064, 352.338784546779, 359.193669573751, 370.932014833704, 346.470248272724, 340.373952725156, 329.438163700118, 351.022396341614, 336.895575363854, 345.938762124056, 309.582088559342, 353.949657165123, 365.854570690926, 338.579532068155, 372.065094240779, 337.655178926358, 342.219350823586, 322.770813427776, 353.369240107005, 351.372223065731, 335.556419546989, 312.568742516258, 344.468706417648, 323.01085260598, 328.824676883911, 362.515120219671, 353.199527455294, 344.861402993694, 355.705800779984, 375.770495129458, 353.526868596362, 327.622044408974, 371.738918654758, 370.620930290605, 369.114082273358, 356.340058100748, 330.191839237077, 359.141543319665, 339.941803309782, 324.832058734197, 324.219158361084, 372.470915224111, 339.001935736483, 369.48967527741, 362.382275741821, 340.614909775206, 335.532285402493, 343.882921986504, 296.13628366804, 401.257224064679, 343.675576130621, 309.708198087122, 322.044485779635, 336.736708308135, 357.581370684568, 331.570418303494, 327.921933430067, 336.681464595202, 382.147119682053, 322.448252112543, 321.861291901702, 314.313491805116, 343.764619474058, 349.659256267223, 372.013360908788, 348.782539905974, 336.632228556611, 292.867775997633, 349.323998675283, 376.279460691885, 346.062638965816, 344.566076386338, 324.719448770984, 370.996483452835, 346.942848800441, 356.258874233198, 350.981581800479, 320.495937995391, 355.793971749187, 326.589514980488, 327.52893417371, 349.147205172368, 364.375674695072, 356.594694432995, 363.30610544297, 329.927094558036, 352.755282920537, 341.88042109659, 339.241766714988, 345.082112230877, 356.581184503427, 359.656756346588, 351.814743140471, 355.275707479452, 344.192912128064, 327.803113316199, 331.825600939423, 323.229992961435, 346.157984205845, 359.584843142704, 338.191788698738, 358.4149361892, 353.775746805285, 345.056833905289, 334.570243816728, 344.970011450639, 334.613897487337, 342.946741996384, 342.6337783809, 363.699314486472, 372.887500100491, 311.190595646623, 339.216988430806, 333.127523484619, 357.697075631444, 329.414287453774, 352.936672960017, 357.469020969104, 345.967222865892, 343.852194172303, 329.222877594395, 356.485932706979, 356.216573773499, 352.06238407155, 362.008750263977, 345.774034757537, 343.42670995683, 334.095663703542, 345.03466702104, 340.469913547023, 341.682642142096, 338.01477564667, 358.166939163048, 356.6261591285, 344.493612429309, 321.375046123777, 324.326014464777, 335.297962383456, 339.099099784819, 349.903541242129, 343.432241711047, 367.209045048573, 378.180619861752, 336.122830690684, 348.19328800261, 322.98027178283, 355.918551657872, 332.32158666113, 345.407480280925, 363.032946316366, 345.253452116914, 350.631635831974, 341.314996079001, 328.19331708954, 348.511663405293, 354.274598253294, 333.277358215767, 346.077664538111, 340.126619854405, 385.437871209865, 350.230578060861, 347.607758913452, 329.535428899585, 358.611529190112, 339.594096531162, 327.278144892115, 341.703375989369, 339.650178087682, 344.490098597764, 332.198171871827, 360.142293863278, 340.211121129678, 346.485611882145, 345.408385698383, 314.522897813986, 354.277831883343, 351.983944300417, 337.616242622928, 348.950067154288, 336.523856853917, 343.33170019668, 340.123527956499, 340.870750293803, 354.105986883717, 346.701373351429, 336.01832936393, 325.902300194888, 349.709709718849, 321.002548679943, 347.706736393206, 372.43523262054, 354.404448249669, 328.28278097927, 350.433926859242, 380.062795183001, 332.304952989251, 316.901853097789, 372.101674403791, 362.020483059765, 367.808028093041, 331.690415805014, 337.673994355628, 381.11499523743, 352.03508291367, 376.194375227353, 357.187295670331, 356.748214453424, 334.347750866825, 359.787156214577, 320.087775633157, 348.045296381639, 335.106299720605, 357.898508293481, 368.602142933136, 368.460803341841],[131.044531395326, 132.932866771246, 131.353861933585, 126.799367359956, 129.839957950241, 133.496303061978, 132.831460699006, 135.289560535831, 132.63171229769, 131.261096717175, 128.952436220298, 128.443429560382, 131.291800159304, 131.177325583033, 129.377346209407, 133.357736024232, 128.567315865733, 125.477281608267, 131.357612171214, 134.546531900049, 130.129435584838, 129.471369169233, 137.713127374956, 132.229599493629, 132.954580317725, 127.34503706726, 128.023392526899, 135.026808537628, 130.635799780465, 133.411860964389, 129.778639715271, 132.627097465312, 130.231700423871, 133.773829063059, 128.255713587581, 127.10373718064, 128.546487633931, 124.488935537092, 125.342321040967, 129.994395173785, 130.165038166042, 133.938575940477, 137.288941261632, 134.66122348273, 131.761014049789, 128.426528473963, 125.767995310747, 135.002781900518, 131.512928022967, 135.284671251092, 137.079336502057, 130.268986948768, 139.499316333725, 131.240782134474, 135.010203024049, 126.567830034691, 130.705466784308, 133.561816188587, 132.923409317315, 134.825677429458, 130.599098179385, 131.16238585259, 132.766267569671, 134.924529704339, 132.094147395644, 130.187507239861, 134.682566958684, 132.207011969768, 133.513497963538, 130.621375869999, 134.447212715025, 127.799323038076, 128.120613383127, 129.037144278962, 131.753099844435, 135.240189182317, 129.529688867358, 131.684272168716, 131.551213548439, 134.42205853984, 133.559430511519, 135.153726960872, 134.996778293015, 134.794021846259, 130.405486289415, 128.895083705518, 125.99545669731, 125.685720969089, 134.225015676985, 125.017100970539, 134.286555137163, 133.349828576996, 130.9147032825, 131.758393922442, 131.710701857005, 128.221881765356, 128.242648609416, 125.229066992328, 131.90126029931, 126.841602164661, 130.633791646448, 130.75300539116, 127.335343073346, 129.065795615936, 127.605495024871, 131.95844556573, 129.857659860505, 132.852350986058, 128.320570756973, 130.663212363374, 129.363016904428, 130.350536257454, 130.128265250841, 130.570446151337, 128.101003858265, 132.49812958978, 129.25740885038, 132.535151940236, 129.583078941128, 130.679745085179, 134.73082522852, 135.604376446656, 131.953883314593, 133.863728335454, 125.166494020328, 132.441809225127, 133.869742776466, 130.386391256096, 132.543286089137, 129.747226338514, 126.697998303705, 130.331215628396, 127.831187850168, 136.384395153089, 128.173215121044, 132.92233877145, 128.85288040281, 127.213291113548, 137.155423653866, 126.914391453848, 128.020757568266, 133.393738450168, 132.286006273704, 133.730200411886, 134.475216058066, 125.789797280082, 135.226271792515, 131.22571726126, 132.933236353744, 133.091614051169, 128.370886243288, 130.566690856536, 130.169318722831, 129.363709413098, 129.687558841974, 129.264413184905, 133.503154528728, 136.222895933456, 128.292870476003, 133.465246013463, 133.094290073664, 123.521763893684, 127.923628632407, 131.390102623116, 127.212927145547, 125.788249486584, 130.085354451047, 130.410319421093, 133.921729659099, 134.070218167683, 130.445956455458, 130.13170908737, 128.332958203156, 128.77148992307, 131.398969022518, 132.120188681307, 129.263526722434, 129.179049020125, 129.519285741997, 128.371801302701, 131.071211924446, 130.209752293842, 128.910682135811, 129.920344553788, 129.729245417209, 128.806675562528, 130.126695435766, 131.928385245355, 130.749335630312, 125.524540988709, 134.153242552222, 131.489508535719, 128.59841897593, 130.60710861494, 134.474511719817, 130.657672854298, 131.130254148846, 131.687404226318, 128.979704314852, 135.749427419109, 130.834482537604, 127.530929833153, 129.587077956904, 134.027684012535, 128.18535959169, 132.734459425481, 134.668827416363, 130.260738025735, 131.511195383124, 136.146110683755, 133.079176132873, 129.919149702466, 128.965595482498, 130.974579999915, 130.054478485109, 130.551129370663, 133.386647207986, 135.979114065245, 134.613220831504, 127.662122821787, 133.279762314537, 132.364126877297, 128.79729202497, 124.820497656017, 135.904816104786, 131.59849157709, 131.305785663072, 134.029535393944, 133.415110799469, 132.214297750706, 129.156298439685, 132.979066299036, 131.346377202735, 131.408692750862, 134.561728077272, 129.336741363251, 128.172343300103, 130.485678364206, 128.596650224102, 131.015239058719, 134.412397376212, 132.860681590924, 131.781024239754, 129.839096959683, 128.619638720304, 133.322257811043, 129.312561427064, 137.860743417185, 136.715907412695, 132.915476618012, 136.600778107101, 132.179290436216, 134.826786110805, 131.17046478424, 128.717188093931, 122.63000678968, 128.433385869839, 132.071188160641, 133.553570939864, 129.477954485472, 126.571550467926, 136.54979061657, 129.55864152268, 132.894624748242, 130.804256770516, 130.447589498865, 131.485142943217, 129.77608938185, 130.959535597133, 139.663249019907, 132.2966571383, 125.947753826766, 125.380500453123, 129.275162361791, 131.459942025856, 126.922586833047, 132.8865879815, 134.181070424242, 133.506032737126, 130.360804418311, 130.235594345614, 131.218926796271, 131.964059898787, 130.05939550444, 132.79442500147, 129.92989234268, 133.716770849033, 131.81011084674, 130.789644287054, 131.811781170284, 124.097857335162, 130.375487864361, 128.586157626393, 131.630762006134, 129.15236950894, 132.799601601974, 128.968915585314, 134.939875676815, 130.527045300934, 136.940951906609, 129.658970424978, 132.075887981974, 133.337499560678, 131.81233561452, 128.493188039813, 132.744209621615, 128.876791875763, 130.662774562611, 131.144883289366, 133.957099905445, 130.792307885517, 129.741539170846, 131.730120417371, 129.731682069869, 131.404788255918, 125.252405708535, 137.118388394765, 131.215138573959, 130.4672151452, 126.775214646317, 127.419524744739, 129.755256017866, 133.548871519325, 127.658298543607, 129.472208090602, 130.974469655011, 128.495574902557, 132.137649236495, 132.469570582349, 128.693812181294, 136.601725929094, 128.686631843634, 127.305170668281, 135.271508085248, 130.176111202067, 127.401982160073, 136.196562860081, 132.616310963079, 134.299577659695, 139.101041916848, 126.969405087278, 126.053127170331, 131.39893545627, 134.058555741881, 127.093401132116, 133.795108435332, 131.972292066178, 127.076526061661, 130.272302031515, 129.081687820539, 126.576570068467, 136.263513857343, 128.570611538449, 132.809233279227, 129.690816343457, 133.199946908157, 136.581872785382, 135.086022902519, 128.508588793584, 130.948273282818, 129.317289153128, 129.918442893519, 129.354684216774, 132.218393106088, 137.343307787787, 124.719674079503, 128.944514601203, 129.221482743471, 134.831603886518, 129.041550779472, 130.833901082018, 133.638371105374, 129.676840252249, 131.712199533984, 134.130363720115, 130.020873706354, 136.183709744719, 125.247869168519, 131.414102264692, 124.646484956171, 131.638688588497, 126.123967722101, 128.526260337101, 130.801214301707, 131.301553560223, 130.819494459879, 131.983942869317, 129.433401491561, 124.662587127709, 132.887827965876, 130.062484085186, 132.634224575657, 132.113778934274, 127.269928854067, 128.208533225317, 128.756093224939, 131.914632124901, 128.533292463347, 132.131178264796, 130.812263523547, 129.048944312108, 130.225135370308, 127.916406426026, 136.693945694482, 131.311547503319, 133.414821161491, 136.367951088761, 128.695202502045, 130.730231881208, 130.718985606075, 133.598515830875, 131.737274748387, 131.301477535051, 128.229849845207, 132.768374572786, 129.049975844483, 130.228112684272, 129.507174145526, 134.604291347106, 132.70919795288, 130.670843060454, 125.95435849734, 132.533194796062, 133.409515057592, 127.453199781574, 137.193517677057, 132.006761050542, 126.163240441402, 128.615170334607, 128.754804650535, 128.691738056427, 129.497182558219, 130.116340518102, 134.968020858695, 128.420384650121, 131.523673281179, 133.618549947025, 129.22558021284, 126.881689218344, 129.764577879395, 133.783562635399, 126.309665303673, 124.637838316537, 124.828009981999, 136.55407953792, 125.353388845177, 128.14458591839, 128.582363509071, 132.135399530965, 130.864628242763, 129.792719453068, 131.413999385155, 128.548866938893, 126.344109474202, 128.93964496721, 134.434744269554, 126.548955887553, 134.540474497354, 132.674566078346, 131.391637192348, 129.930937048627, 130.684419143126, 130.690950708227, 133.628818755066, 130.968723946381, 134.072263347816, 128.740890773136, 131.656491219437, 129.375062738519, 130.794277701444, 129.316530448454, 132.49656690659, 131.923173568411, 128.128272345305, 128.726489072716, 133.886923895458, 132.77382535184, 131.609519368906, 134.772109261491, 128.237345558636, 131.649937375296, 131.224426329671, 126.193442728737, 132.834627282616, 127.980427827062, 126.178929838593, 130.996067106077, 132.325150438007, 131.887187199328, 134.987241443533, 131.442693236283, 130.429448453203, 133.420460398512, 128.443074705982, 132.726202859165, 134.783241529019, 131.886386850014, 131.284729698989, 130.238852063295, 130.338361142772, 129.606584832126, 133.582950628135, 126.867192698835, 123.980098266472, 130.606273414986, 131.129431137, 134.677993295525, 131.9924337341, 132.947308930165, 131.733684010734, 132.318287246343, 127.955824801122, 137.532712040431, 131.809568668201, 133.655134638831, 128.817739190523, 127.794786333259, 131.472436952594, 126.028445158322, 130.6215269968, 128.410550404159, 131.233531116264, 131.77739259135, 132.92289733543, 131.883677911879, 135.076211366626, 133.032681344416, 132.254420062282, 128.87156893734, 126.057137967795, 131.964455626766, 127.972620046695, 130.532634263251, 131.633184640725, 131.478882522581, 130.47517400758, 136.056634324213, 131.249190949225, 125.78946162257, 127.451764449324, 135.177086162129, 127.531340979516, 131.891211983545, 134.902599063116, 131.910388565755, 127.927518666306, 131.581009286453, 134.803232917295, 131.462282113391, 136.198747127403, 128.739243991267, 133.181827106859, 126.609959331848, 127.435199504198, 126.682995524796, 132.872060499248, 131.314584921774, 131.308123546584, 133.427253304448, 131.221617354986, 128.268928379197, 126.589324656101, 134.922103339789, 129.432989124865, 135.593774204782, 132.987442550113, 134.859086280226, 129.877814181499, 130.834761396694, 130.894027967073, 132.079726097421, 130.644886807035, 131.66148954126, 130.901176564818, 132.89762473924, 131.315903166158, 132.849455273967, 137.010003004545, 128.183758437073, 130.79158151315, 131.632200672226, 135.779798098187, 128.994467251998, 127.369213354641, 132.853338283958, 133.766659241847, 134.976483615708, 133.099780499968, 133.24504332572, 132.289515149499, 128.274671116605, 136.037357506671, 133.150435974916, 124.703156441123, 131.059485127814, 123.950459987126, 132.796634335633, 129.202378848984, 137.083305969276, 127.607519662329, 124.469871606263, 135.039181622694, 133.095627621743, 132.265745511624, 133.827100209153, 131.90182516995, 131.686524869096, 132.43279435885, 134.423452941928, 132.050453402668, 131.461010975167, 129.522968453838, 128.354390488896, 134.154547593314, 133.342464680102, 132.27713586336, 130.895129438203, 135.758031792191, 130.662670779534, 131.966685345502, 130.845399754046, 129.417171939134, 129.359732606209, 133.822526790451, 133.104011611607, 139.123020297815, 132.904121102496, 131.07528361175, 131.177084053122, 133.496917908597, 131.76916833953, 130.898650743671, 132.004940792236, 132.922634649435, 126.018982204657, 128.778918922605, 129.002642000604, 127.901228053279, 132.597409304684, 131.941978267574, 131.918549606716, 132.642527801359, 131.138441771798, 133.124176220995, 132.084408035935, 133.604949267216, 130.454424119085, 130.467460016806, 126.720894779416, 128.599588141037, 132.414470109757, 128.171352724718, 132.829677873064, 133.007421425525, 132.508176475541, 130.020171974406, 125.734819216055, 138.122224284247, 126.734909584414, 135.845912658015, 127.62003065045, 130.481936514452, 134.416404261381, 134.37287941976, 129.155939187921, 138.708767278532, 135.778492587637, 134.443088432499, 130.765956036022, 134.18114224748, 136.104745377982, 133.899626897435, 131.360760859227, 136.208227328411, 132.458576648904, 124.717417396165, 131.948257352489, 134.988394901902, 134.227685986412, 132.613473053644, 130.647387908963, 134.06452204719, 135.924267505299, 127.760287844222, 136.342283648373, 127.553733755337, 129.603661300029, 131.126848223661, 127.009335206316, 130.688800782544, 129.45960481909, 133.452264358289, 129.864771249709, 130.509769955257, 127.566896404566, 132.534919260306, 128.013075598744, 131.591054443648, 127.382456446006, 130.819470957124, 128.871738553018, 127.969448369557, 128.315459628961, 128.154338746412, 132.125204178583, 135.119211120115, 127.282784920802, 129.255531320291, 128.373808257692, 128.105232049393, 126.266872224609, 133.018490529382, 135.844686256098, 134.225102095605, 132.865908221209, 131.385643916148, 130.566457646658, 128.289694169281, 131.997560555649, 132.015223391976, 130.367417942658, 133.489403925012, 129.809693008938, 135.837636205256, 131.955285487839, 129.570384671749, 124.359861671192, 129.989347178017, 129.87224585222, 128.690160708116, 130.183714803641, 129.627018686065, 129.053765223181, 131.743278925305, 135.338900187286, 133.928721742199, 133.713626243568, 136.193281702435, 125.68990516961, 130.629750567227, 127.297338312559, 135.999900775897, 128.819533864253, 131.619549718543, 134.641077858744, 125.196050168563, 130.149617390868, 132.949507048066, 136.203385708625, 135.226869879764, 129.908906418576, 129.176721644819, 129.93479860449, 131.219475647247, 130.112468724235, 132.438453684613, 136.114768519073, 129.71654609353, 129.168311818097, 128.296760180893, 131.304158888295, 132.863108278888, 126.848602239395, 130.442293554693, 126.882797199816, 131.494578134872, 133.214077413706, 127.346961867815, 128.33929885484, 130.291782033164, 131.98330656289, 131.842818046633, 127.916611390726, 130.571536127438, 128.70562230567, 129.515611428818, 132.150688300646, 130.948582285018, 124.672226155919, 125.481339732643, 129.637810555033, 125.54370675259, 129.161874949903, 128.32002656888, 132.089000483704, 130.700228463866, 130.004169764406, 134.362697715951, 127.741028797281, 133.002430846295, 132.438757542688, 130.00983780819, 133.72651005262, 127.169573898266, 130.652147434543, 133.504774048901, 134.164632264987, 131.383907395516, 132.716616479031, 126.117940467597, 137.114576802782, 130.97899427614, 132.067826204187, 132.437170315041, 130.875651253557, 126.136563164736, 128.771149127078, 130.085898082486, 135.27529776583, 131.227923186573, 134.627951889162, 129.123897847967, 133.516922194031, 134.994689695499, 125.523688751723, 128.995429261807, 124.67660254085, 124.64936736546, 133.358473564308, 135.00647187646, 131.335814902924, 133.538236691461, 133.714286027132, 122.6617054229, 129.661745432191, 126.263419442204, 132.651452637329, 131.051339868807, 132.473619464151, 132.677756345449, 132.581694844265, 133.74747860705, 132.406527954445, 133.434725716603, 130.157243548591, 130.970083257657, 125.774559529968, 129.609734601793, 131.363250627239, 134.766239018458, 131.071636461516, 129.952775963693, 131.061202312152, 134.866759212293, 133.079440202412, 122.864647601519, 138.012802430618, 128.144925063491, 134.445068828393, 130.844821196164, 130.06642724683, 126.12349384897, 129.840367247903, 132.36215532844, 133.61169732144, 137.146498033925, 125.740343020888, 133.702169910667, 131.670101339449, 132.382872668765, 131.642873869203, 127.129366818018, 129.439628830698, 133.636921922733, 132.383229321827, 122.940765300304, 132.982507161597, 131.871112177912, 131.457820118495, 126.523215668528, 134.104166431455, 130.184516950588, 131.58633033684, 130.216707442043, 132.650283473822, 125.409591339041, 133.856779414614, 128.344756539238, 130.798916625794, 132.113355623767, 127.984418864517, 134.652191264142, 127.694416873507, 132.15862050779, 123.586383281168, 126.500598907776, 127.69960072006, 127.568798026931, 134.528906516576, 128.386004948313, 126.796425513089, 129.100717525844, 131.703253773686, 132.26061528395, 127.633474613388, 129.116690429119, 129.632123976664, 131.271165005009, 133.464925142865, 131.562914912933, 135.076559633039, 127.931877289113, 129.695150313541, 130.504705717842, 130.720831855339, 130.987492676988, 122.822388717933, 130.649630728234, 134.582573781466, 131.575258455633, 132.208362240501, 139.276715410641, 129.554041281134, 133.622206113596, 128.112623651528, 131.022545803658, 137.522725335432, 129.294681611562, 132.529395839287, 132.474640899998, 127.760951266837, 136.25834551041, 129.929289643511, 130.089673396804, 132.981984397452, 131.477556301332, 129.114236239667, 124.67293232734, 130.855726683465, 128.108247695559, 130.493699145071, 129.593151254684, 128.444986921682, 129.295521167657, 129.275485334348, 131.613486480676, 132.689951756494, 132.043909358358, 130.907466622203, 127.427849802722, 132.069890343998, 129.258532984432, 132.797914246357, 128.602029415629, 135.307655444525, 132.556561976106, 134.825002303988, 128.01692303338, 128.496833050123, 135.280068567141, 132.382129944341, 129.61121745233, 136.345611244732, 130.976378017866, 132.287618694799, 129.491316776283, 131.269904610899, 130.20440060665, 134.500672419355, 133.780313193076, 134.058111152836, 130.170307296536, 130.276226073098, 132.672329918591, 130.971828754329, 131.195468206683, 128.562106098103, 130.364735897197, 128.929300590473, 123.496354256794, 129.940511156697, 128.165267015843, 130.328513458698, 129.563755564858, 132.388821163322, 134.075651146628, 126.778999458023, 134.915544709926, 132.985290651197, 127.727630281548, 134.577332225014, 132.375195165699, 134.879291879933, 136.212289614637, 134.492823771425, 130.633450041729, 128.77735515856, 130.996507713407, 132.362858131235, 131.405760852488, 133.474734284359, 132.287363743066, 131.917296207351, 129.472310606847, 126.548159395587, 131.622403914094, 133.161155776612, 132.396264644563, 131.63788331369, 132.232063261848, 135.256963723775, 129.931497165368, 133.756165361862, 126.919295457157, 133.795786284314, 130.907765752401, 134.54743567118, 129.086465874018, 131.41364177635, 131.010950695811, 133.362189933032, 138.111373586032, 130.054007927575, 134.286442008692, 129.815282990239, 133.628821726344, 132.251788951712, 136.188980746748, 128.493021725607, 131.405180161223, 133.514123490702, 133.148625699168, 132.426981350162, 133.717962541233, 131.015772333881, 134.080023569459, 124.872271755679, 129.999242819926, 127.529969228137, 129.570976604635, 133.064015961847, 135.021179897268, 133.268037845907, 132.450110528481, 131.990458701589, 131.431302611504, 127.1002412582, 127.732144858518, 130.807948925423, 127.660323321988, 133.911330489077, 134.647356726924, 127.273416323391, 133.515974283899, 128.158206689867, 132.723990328908, 128.176592503561, 131.844773875517, 134.088528127994, 131.041113452829, 134.520751213845, 129.979246196922, 134.277834981707, 132.290999936182, 136.133399050073, 135.726542483729, 128.269820923345, 133.790675652804, 131.768658818645, 129.467159951418, 130.536919179745, 130.96605761162, 128.409163418831, 132.494206168641, 133.74074604937, 132.261359092589, 129.489953522504, 124.358915309819, 130.760602242406, 128.612359420532, 130.882231761698, 129.04023028793, 131.660675588734, 132.355861807497, 133.349701436219, 127.607339977589, 131.817344292249, 132.530010911646, 133.70217280001, 132.57670948416, 131.468984707088, 126.899022696832, 133.434841801738, 132.402327573085, 130.708494607552, 130.695317993416, 132.39863738171, 134.57053664829, 131.085239674035, 135.332165113261, 133.031412171179, 133.918361755319, 131.829398615281, 130.887666766282, 135.773679626147, 133.588363542729, 130.618686531902, 127.819059616187, 125.790006588103, 125.924973758458, 128.617822216962, 129.132505661108, 132.269698903173, 133.884539833433, 129.454490287534, 134.389997081944, 134.618578250329, 133.142543229735, 134.001644114357, 135.878379878044, 131.621933054963, 133.30737629001, 135.463547788601, 131.462551306788, 135.796310670868, 133.816291914492, 133.888613395169, 128.941186952505, 131.84096398668, 128.324407163044, 130.158164394195, 131.28071785958, 131.924999369199, 134.62673703212, 132.322747408448, 131.52475574996, 134.257180628369, 128.960323750749, 123.720976201644, 128.829317314757, 130.397812821834, 134.157046515248, 130.240038732858, 133.959138214712, 134.452041171446, 129.541121431038, 130.077956947997, 133.010887671771, 130.566858975975, 132.913755124006, 127.914918796687, 128.848926851286, 124.950108791047, 130.30083575423, 127.804459885386, 132.91297698246, 130.342286393118, 131.020021859053, 129.480425681322, 128.979719433199, 128.763578141918, 129.880350084832, 132.566124558679, 127.818751891473, 128.938981684225, 127.783902889088, 127.693335323396, 126.166473919879, 131.380253007018, 133.388145874244, 131.992295296076, 129.163141232225, 137.164340963876, 129.768688381863, 130.704402850112, 130.236968950645, 128.473121324228, 130.339330812636, 124.954935343024, 128.281511862358, 127.876700242798, 126.440393044641, 128.524573048596, 131.467954466031, 123.256339593208, 130.759385431545, 130.084199703304, 132.199004811044, 129.863642856169, 123.749782656209, 129.99272654794, 135.435005512704, 129.09078331329, 130.866451664868, 133.808904367169, 127.649886128463, 130.325451219649, 129.143546176638, 130.739401683515, 133.547275700266, 130.211134319882, 130.9626527962, 132.78181489896, 129.00821005311, 134.494244755505, 127.111042527403, 133.584551155852, 131.555306937541, 126.457847015558, 131.574740929132, 133.703217873152, 135.13374173318, 130.856718963611, 127.865847566698, 135.80385571941, 132.571980275143, 132.984112847353, 130.934954428515, 133.660134995584, 131.654827257865, 126.102521606011, 131.623655012651, 126.163580535473, 129.17489645044, 131.095613115441, 130.251576040114, 131.564715182119, 133.803070783241, 131.353875229934, 130.166365202961, 127.699516613293, 132.459436262435, 131.468798887105, 129.535324761124, 126.890152468415, 131.637217824127, 129.995692954464, 133.263205772714, 129.626150213562, 130.976425333597, 130.321334730938, 131.448991250617, 136.084151357279, 126.505254378637, 127.461648058609, 131.660322889864, 128.460287279133, 131.217246657093, 128.599062180286, 124.264968424876, 132.936226744464, 131.10876615639, 127.976597251823, 126.067971747258, 136.374793349199, 133.689518641579, 138.884694109655, 129.315017668723, 133.348163755592, 129.424539776152, 128.041482735388, 131.98834904356, 131.222890617882, 128.477957944976, 132.294203344192, 129.673055749983, 131.138752533355, 129.747333688694, 131.312915100099, 131.053359154186, 124.344623374421, 126.884944888229, 133.452013128724, 132.312726011842, 130.299397215195, 130.091820239565, 129.763623710985, 125.183762442755, 128.234511626678, 131.690721455218, 135.423238969447, 129.969932220699, 131.848331929153, 127.685791422194, 133.852721348133, 131.440917918086, 132.482714599184, 134.077237260293, 133.041386752472, 130.493334038537, 135.916761217124, 130.982418592151, 125.000165014411, 132.78477237882, 135.187600628247, 134.155345401231, 132.7652010438, 134.911565785302, 133.389458821951, 135.610886842132, 131.247732684421, 133.450818500386, 134.046243345558, 133.407810181156, 122.78793641808, 130.981996499193, 126.870031118088, 127.25834136396, 130.635479162688, 127.17028067958, 131.61144319471, 132.489964959403, 129.515019841987, 131.061261768495, 133.773772555578, 132.0517264258, 134.934513561882, 130.366807521801, 125.877322821296, 130.087139354897, 131.457172087042, 127.434083989804, 131.431138222649, 126.401788128409, 132.619257586326, 132.533026597356, 126.898662253355, 134.244389139892, 131.462550866001, 127.550672409699, 131.662389420098, 129.139094156671, 131.909201750525, 129.73670732788, 134.651875852511, 129.377897483061, 130.553296445828, 129.959388470889, 127.157900787455, 136.8009371129, 132.76879454575, 131.485854422503, 135.022559668407, 133.794663908886, 130.226486110232, 130.375823133091, 130.701561814401, 134.086067289973, 129.986488977804, 128.680790501778, 127.7611329614, 133.656542107575, 128.457453613903, 129.289290178325, 127.44352847409, 131.101268020184, 126.349312649172, 126.999188550222, 130.41253342772, 133.573256839198, 131.216450655206, 132.053330640992, 137.262765140561, 126.089938936593, 132.551894034252, 130.176999430793, 127.890253617731, 131.625388041739, 128.171696496526, 130.93664066707, 126.314188139838, 124.759673245875, 130.456975620643, 129.728128451774, 132.867619983179, 132.956404438842, 126.502184199781, 130.645587431027, 130.782386275951, 128.656778337997, 126.256244717962, 131.677914842657, 135.477165946515, 133.006301738155, 127.782236740112, 130.675045811677, 131.353661125512, 131.272998960552, 129.152958211282, 135.116806805536, 131.779978213628, 132.858888506276, 130.167586978995, 130.029262164246, 126.467249727606, 133.529900661067, 135.016739128235, 131.600166569703, 131.728753759627, 134.207605173831, 131.514838924527, 131.809383827394, 136.721716657304, 129.052600472497, 130.388715459214, 134.818103190694, 130.968304509996, 131.984907018215, 127.790643608554, 132.275184894992, 133.177569471607, 129.050874035728, 130.787933536903, 129.21236853407, 133.813627028193, 131.176766988965, 129.586768809453, 135.011407965456, 130.777656498424, 131.325741694972, 135.322478374932, 127.340697053047, 130.346430755898, 134.752102735396, 131.612532043513, 128.225570610372, 132.783979912448, 128.458219865868, 129.583948276042, 126.120170487716, 130.421548060167, 131.685093450097, 122.441402238627, 127.943295751501, 126.88846902831, 131.313793387932, 131.106964965966, 130.61092589164, 129.597224323773, 129.33205104604, 130.424821150043, 127.457596657887, 133.065254215283, 132.67436896404, 128.665383155677, 130.57754846044, 128.336413352123, 131.481322873646, 129.716762940009, 131.872240998228, 131.453812591616, 131.951489138679, 125.849731827759, 128.408463774282, 133.295572940782, 131.962770279185, 132.952459017535, 129.292944643791, 131.903318793378, 130.536602447404, 134.096483902323, 132.585351030082, 127.360615634659, 136.891409263021, 134.522397448669, 125.330270745181, 135.804208354387, 130.693540754435, 127.091876257728, 127.942905885969, 132.580210658404, 135.82130823914, 125.63408351862, 131.145283596435, 132.234221580272, 130.185207783742, 126.725627709832, 128.231164234, 128.899225535508, 135.280480413271, 129.452319384292, 125.465699077282, 128.90359133551, 128.18709145689, 134.08747087758, 129.137179074385, 129.323094861837, 130.168208485194, 121.094184622534, 129.012872219111, 129.588149309578, 132.484266361308, 130.166651754806, 127.553339111401, 127.337628766047, 130.868473215587, 133.350695148258, 130.24246956173, 124.957410349317, 131.360084329828, 135.706746304924, 132.72052925518, 135.667488429204, 133.839889709477, 129.89540802806, 132.381997689721, 126.704845894067, 130.168187705126, 126.168278249159, 128.607211305047, 128.762981675711, 131.431503939413, 130.369056411087, 133.840484201208, 134.106305869179, 126.654855201532, 138.142593950272, 131.20690176759, 134.195024406616, 128.647586811956, 130.383449422235, 127.891077752048, 127.78366058445, 127.127242193321, 137.610866287662, 124.130865939279, 134.606506337738, 124.253338010169, 129.664419328341, 135.355508016977, 132.721357132047, 132.505093843389, 127.523255042268, 132.041898561141, 130.117631485171, 133.294128612758, 131.605075577129, 134.926812510292, 128.479349831177, 132.556821121858, 132.774789052166, 131.409637701765, 128.846493663052, 129.54681847524, 135.402857360966, 128.232670193115, 131.040697091823, 126.571608027422, 134.581244952375, 131.775795387808, 126.319458052912, 137.55152730805, 131.120988121845, 130.511559303895, 129.354853996714, 132.719532735823, 132.53178087254, 129.9923173217, 131.018318383686, 133.029338208946, 131.707650167913, 128.883670127278, 128.35382627067, 129.605036126346, 137.627362401234, 129.27057150361, 130.925391568197, 130.292319145781, 131.546045009702, 132.090636505782, 128.519460795721, 137.244385319323, 132.469070576013, 132.537182630642, 130.557175281636, 133.663537964894, 127.552157005605, 126.910417602274, 132.289624844436, 128.127133096439, 134.323325604909, 130.621743496955, 129.378451949873, 131.117321645058, 131.493591246154, 127.139828440538, 137.05770572942, 130.228632376271, 130.232315088695, 132.945976840547, 127.721497273474, 126.905440985814, 131.776470885389, 130.056457495688, 127.343610110575, 131.173179611586, 130.530620404419, 132.647756050493, 126.984736270064, 129.68707455162, 135.37717256904, 133.015093685375, 132.755619460136, 124.221076267158, 132.999490486892, 133.714508896746, 130.463506084601, 133.630701391156, 133.73567803153, 130.923862927182, 129.254780283134, 129.752848870244, 126.559650236682, 130.743057139099, 128.325673638044, 132.919989343428, 132.441667820561, 130.378022331098, 128.80740103426, 134.909016217751, 129.059456068764, 130.459281027477, 133.721121679998, 134.529765919442, 133.166922421146, 126.000637515354, 130.272759180797, 129.392072495768, 134.959604514537, 128.144203810283, 131.622769861515, 130.825543459714, 127.351432144332, 129.069005375361, 134.938909486385, 127.604960846547, 129.932455326091, 126.822843295528, 128.67720672781, 134.844850995426, 127.371263947794, 134.843265434888, 130.141051833925, 135.129264018776, 133.923451487922, 133.420807796072, 131.681554952046, 137.702540875943, 130.019588693941, 136.908091726032, 127.782406034982, 125.640288413695, 130.324255039883, 130.44161000486, 133.347968279768, 132.133778476055, 126.915712030314, 129.333736424305, 126.444027136826, 133.241224371337, 129.273262246745, 135.662187320218, 132.676715991636, 130.027043539933, 125.926743882744, 133.089899455139, 130.807491540072, 132.895673091336, 124.032971000685, 136.35667388563, 133.979991252429, 130.221750563678, 133.172257102833, 131.632827270268, 128.415008232252, 133.318998950046, 132.481319155237, 133.470591587338, 128.03728752825, 128.776763796959, 132.680300958539, 133.197783213577, 127.969844517705, 131.459665262319, 136.371308513988, 131.284571932062, 132.688576915761, 131.189583664917, 132.778019056766, 128.134817568129, 130.288393853877, 130.930954469715, 128.621855787749, 126.910331540152, 130.991889484001, 129.875730499395, 133.650375338061, 128.986484317088, 125.608799161122, 133.270066420032, 126.476246745162, 130.575604677573, 127.958188790773, 127.819511887773, 129.840050991746, 130.970641922605, 125.972499501775, 128.491459306188, 133.20169213704, 126.934271920304, 134.182250900249, 132.726856211068, 133.1680300211, 130.322570025872, 133.859286188769, 135.455454028067, 131.059779147815, 130.846692766846, 129.134656177752, 131.558154704211, 126.484100763656, 127.132269530972, 128.039799562071, 128.328759641014, 128.397362132445, 128.801542334206, 130.181451836265, 130.606416211331, 129.014740121236, 131.181890422394, 128.863742398746, 132.807076123536, 125.275814761896, 130.687744470224, 131.495814967764, 128.235743659169, 133.408558858951, 131.722333719817, 131.620033822962, 123.779485319288, 130.048818407324, 133.898268150638, 133.86782633884, 132.612541555297, 131.396290777625, 133.491166283868, 129.786701801434, 129.930827301616, 138.474940277521, 133.252864161569, 131.184798811679, 130.663208036478, 130.254482252018, 133.93952797822, 132.062255118186, 132.012746236536, 133.450707100932, 127.083889911278, 132.408254441427, 132.835991300661, 124.282871993041, 135.321692541487, 127.615005749655, 129.855565531452, 130.851197339559, 133.415424640048, 132.048305611328, 129.418786564061, 133.705094807237, 134.199443529252, 128.61918587882, 133.888199778296, 122.317966109245, 131.585822626511, 133.096199531167, 131.047672804699, 129.263730144172, 132.410106059943, 129.3228187307, 127.559248555199, 133.453673290329, 128.23625632863, 126.956231199355, 135.232601947334, 133.022147369182, 129.847434081477, 131.380935925454, 129.733357286616, 133.746061961983, 126.605155241602, 132.913015092888, 126.953261798978, 130.554300298581, 135.432698934541, 134.45631446793, 133.04297636333, 133.826145552346, 134.288757344807, 132.506326496784, 130.702494770777, 131.141905645468, 131.149739217616, 129.044286550224, 135.952554976867, 130.242796634548, 135.511573870833, 130.037333986425, 133.417432262643, 128.761442009556, 132.510620755668, 131.779452755654, 128.875677123681, 128.621813933455, 125.2812639351, 137.078568648949, 133.382424572947, 128.667078011465, 129.6334367073, 131.940983869521, 130.725703786154, 129.941739637963, 127.966015540779, 133.617908159247, 129.368390585029, 131.227728794104, 130.227720247953, 131.350430314936, 128.230694310062, 130.494691855515, 130.333882884708, 138.060660698813, 129.153419537965, 130.111863002188, 124.884576301312, 126.257505621654, 132.048870217897, 133.149837616563, 131.427895568558, 129.247052005606, 126.803806931474, 132.051525335665, 132.143395935662, 133.884155481603, 126.67000271901, 132.802623566231, 133.077901013218, 129.263130236902, 134.997176560866, 132.044732462967, 128.685679692461, 123.934196655693, 128.590246065066, 134.823689909837, 131.844264762957, 127.467261024835, 130.205368520451, 132.129594596551, 137.573442599903, 127.946005349595, 135.991063154206, 131.539667269109, 126.40062415037, 130.654361954808, 132.116649144684, 127.098184048034, 135.193895310071, 134.346036793253, 130.848323427124, 128.806124647104, 128.855102102334, 126.444111907414, 125.947096656894, 129.759571184413, 129.107152071786, 131.224302541913, 129.557452479676, 125.982556681107, 128.653340917248, 133.409230795574, 131.116673340532, 133.00287533439, 132.374380169999, 132.946069905233, 135.750931794911, 134.560343091426, 131.42050784561, 134.175089353889, 128.621419454125, 128.682291817394, 133.487707396711, 127.53828607937, 133.872740677504, 133.388776523198, 134.461365240235, 137.182317363419, 130.143295854029, 129.248441596204, 128.305352544832, 128.701835046632, 133.641725238385, 132.249169763577, 129.074941176076, 127.428184828435, 130.793091049689, 125.616990945182, 129.98650615222, 128.263669825963, 128.937017074983, 124.155803487203, 128.810680545608, 135.517197666107, 136.051988962297, 130.072165233114, 127.244714873603, 131.693948863051, 130.538349532398, 127.719306568708, 131.260659880027, 125.229990147145, 126.926995971856, 127.897924466072, 130.581003545751, 132.058944593562, 130.434430560542, 128.62673169383, 130.316071376273, 133.892124274685, 133.554903376291, 127.763138366815, 135.387481966056, 131.296175845404, 130.734007136307, 133.466882948096, 133.394465613525, 130.04300740419, 130.442834864325, 133.572074522989, 126.351746898319, 136.361701971047, 129.902751089574, 131.169811464283, 131.824091025768, 131.123015612884, 131.881603442261, 130.843273882644, 127.141887870897, 132.802658176579, 136.868471484522, 129.1400155088, 136.949491956997, 132.145527928949, 127.2159371578, 133.769674690233, 135.785424492565, 135.321710068555, 127.356789177932, 128.119435948293, 126.641471624412, 130.747178174527, 125.305270687948, 124.792591876748, 135.050768571355, 127.246065796092, 131.15012564587, 127.761664808997, 134.42131062132, 129.715126702941, 131.065604273534, 123.028397614277, 128.5351209026, 129.315048432179, 131.823587769033, 131.108745176464, 130.339270950778, 132.070428278755, 136.166840504069, 126.950763379643, 129.423589283409, 127.776723832115, 135.01418142137, 130.687231031089, 130.439234392425, 130.03651561867, 139.139753469914, 127.078202638863, 132.748224230709, 134.726463550733, 134.152756393836, 132.756852424847, 128.107955412465, 125.826109106153, 129.710504966484, 133.161576652555, 133.675726713658, 131.621191565351, 132.351499840748, 129.494733748374, 131.274770021632, 129.675363223048, 127.420722746759, 125.377625639588, 129.942267287531, 132.635918569688, 133.235019865002, 126.65071902172, 130.04766500645, 132.38519005384, 123.67315898818, 137.175495016525, 132.590401520178, 128.220548826031, 138.538867280135, 128.814440348728, 130.227154442358, 125.436784212827, 130.146251823584, 133.419527628204, 132.144071451536, 133.993205593734, 130.679454219888, 137.052323500502, 132.474043942222, 131.252865910313, 128.902223879054, 130.443606250959, 133.161202643397, 132.824047013481, 134.310057042626, 133.628375477654, 134.779336852055, 130.179723540368, 128.709694858571, 129.159388127014, 133.730784441947, 129.891128957057, 129.988625125885, 132.56645073169, 128.97440876291, 130.974585710023, 132.149174023808, 127.020824249513, 132.912624706055, 127.33950198476, 131.895222363934, 134.920084777985, 127.459062270133, 133.566519567548, 124.254051783869, 131.944379523262, 126.979978911757, 135.549117394991, 127.836960891803, 131.92981207042, 130.533480396054, 133.743797971556, 128.989668154276, 134.276531614142, 130.198444831377, 131.928210637429, 129.49793543987, 129.672723158459, 133.459301624292, 131.160755431067, 135.422295709132, 129.578279749272, 130.291073260441, 130.972704698745, 130.197923846456, 131.436030259022, 131.359720659395, 129.048514783383, 129.027604309993, 135.399080276834, 131.993020696487, 133.680080171624, 132.009834783972, 130.309532108158, 128.823946616002, 129.295367875724, 130.684567228381, 130.596250080256, 128.820103176506, 130.242299794773, 128.055098830558, 133.330713176444, 134.415410484869, 132.085455098604, 127.888369010761, 129.01478947626, 128.376117769804, 126.215489105653, 130.615271444764, 128.619615076638, 130.682522634951, 134.144251735476, 129.273558921021, 127.861885679573, 127.315446796066, 132.447875603222, 125.931251563596, 131.12894847912, 128.778605242218, 138.061389936661, 131.56300931468, 129.775380881358, 126.365629450299, 129.113866128014, 131.29618941389, 128.941972765589, 130.49128592957, 136.823206936582, 135.663681793798, 126.934538189568, 131.511695248773, 133.514456520205, 124.729254314775, 130.142014963653, 136.111411433531, 129.560443379334, 130.602686333533, 131.068503690416, 129.246603772506, 129.11129113186, 133.433341342664, 132.879530909459, 135.077618312677, 130.219408356626, 131.086129953395, 133.650318725739, 129.833970899581, 129.405788779216, 131.427287229018, 130.478069899573, 130.703492540308, 134.733767614277, 129.727913171402, 134.007973627094, 129.255752283017, 131.112265330338, 134.105710383961, 132.321687758819, 129.154784089898, 129.515356174834, 128.704767638715, 129.904994851414, 135.563013654411, 133.816917063424, 130.276163809797, 135.606232613121, 123.068926208928, 134.305028236594, 134.082991432806, 132.922578407739, 131.308294177712, 135.586466932331, 134.338787879778, 128.624090393427, 132.696451735597, 128.199664523599, 130.505812161108, 128.311200004482, 130.902217889156, 131.169836038309, 127.749839833181, 127.054851861191, 130.088840852998, 132.725737627376, 137.918066504854, 132.185748222921, 130.819692487449, 133.458336308736, 132.54689867869, 127.057411728972, 129.166620289972, 131.544378885967, 127.939622149219, 132.663907217965, 130.768900912277, 129.004339066189, 128.844695134685, 129.418461119899, 130.235459711113, 130.422340659969, 132.891810709014, 133.857746500341, 129.408290643094, 134.311196605438, 131.978722371431, 131.315583130747, 132.625636845665, 134.813932206786, 134.886345460964, 126.301833571611, 130.846901687846, 134.93980375945, 129.384853421333, 135.719027962063, 126.3073932266, 127.541275888075, 133.615834184615, 130.708888371397, 132.248654571947, 133.558489282344, 131.422527313906, 132.328777163019, 133.858924442125, 133.928754963393, 133.431251678669, 131.26489496951, 130.467697139083, 134.045586820072, 137.6397790791, 124.969305489586, 127.399144464145, 132.13970268854, 127.988596054154, 127.436958072481, 128.683215682207, 133.76767675878, 133.270119180716, 134.929940657381, 126.774220460932, 129.844155178143, 130.161953986918, 129.066080268343, 127.387287514512, 132.54877861465, 134.300046631378, 135.975569996833, 124.734473243091, 129.412948792749, 127.076175416103, 124.940915306468, 129.137764220601, 130.238631277375, 129.407286634791, 133.029481213239, 132.145411952578, 131.474245873009, 130.657856175083, 133.995505920424, 128.991390394057, 126.138372391814, 129.211785405178, 132.38099902319, 134.906606905157, 129.980275487098, 133.42165734605, 130.136182496552, 130.920121394981, 126.964781882119, 131.147366581749, 130.339014208156, 129.05439355636, 134.440247444146, 128.815418035554, 128.94755003707, 127.40358352922, 130.993576767532, 133.648415159384, 126.11911897158, 133.379859332915, 124.234813175039, 129.488767211344, 129.60701577008, 125.951879610173, 131.254375731804, 130.885682068968, 133.170865304406, 132.457191239074, 122.153921514247, 129.027005968953, 129.459213510461, 126.55778196277, 134.517403382289, 132.5541947139, 126.126900727457, 133.683129844184, 132.655789949816, 131.567327384592, 132.887000732828, 133.730571628128, 138.779112626656, 128.675159659501, 127.365768086914, 127.149181953916, 126.387415717446, 130.292414409982, 128.758575364838, 127.534623977742, 132.53811282646, 127.472145073003, 128.559712056925, 128.641936845015, 125.704240353354, 131.914984506078, 128.571026417658, 128.024285106634, 131.817700649045, 129.725309495182, 125.570936854939, 129.121640003132, 133.470437740261, 128.267699179182, 134.857513264747, 125.361923816479, 132.186920839265, 134.233847712095, 134.141265288254, 128.187120825628, 132.356973362605, 128.742312221517, 132.364828895116, 127.530029455826, 125.018846452819, 130.698155096808, 130.450983453564, 132.621987097934, 133.04519857072, 134.181201384195, 127.824297712213, 131.142508611608, 131.060498067517, 137.511697897624, 128.543513097026, 133.641955050185, 128.350060062397, 130.186242357698, 134.788209597252, 136.488556280903, 129.212639855652, 128.856164367615, 131.773780992379, 131.805207853542, 129.143973183683, 129.633767552009, 130.466775105026, 130.89394073529, 136.114801634336, 130.100236151366, 130.083043033095, 133.933550714469, 136.222415319854, 124.687297628614, 127.550263611011, 140.010028669212, 131.512095177662, 130.217453023286, 130.254274279691, 128.910729782896, 131.261093835122, 133.688596302851, 135.617077895783, 127.647124954473, 131.890543703814, 129.604077303173, 127.368520843839, 130.010685391001, 132.50241187744, 131.257105067721, 131.115453311153, 128.818781996378, 130.979458695835, 129.979030466588, 134.721771374115, 131.211676528511, 129.403714051247, 132.456154738863, 129.883166055987, 138.29969759876, 128.910348609647, 136.98880433247, 132.601099244166, 135.275673162662, 129.461893960696, 133.049787814081, 127.655498797825, 127.791795963418, 135.139970554661, 132.83738904938, 129.210951037618, 133.915680299031, 132.113940747458, 128.990024478072, 131.150759809506, 132.953238642435, 132.590517790309, 130.390023735356, 133.051085251217, 130.649051860667, 131.59262100303, 132.20080234987, 133.955409347054, 132.178070907576, 127.318330015649, 123.921029973149, 127.694481352841, 130.490550210776, 131.714636244624, 132.238964928211, 130.271980373345, 131.128900601589, 137.234927760771, 129.049143685495, 131.451720443314, 130.52953936612, 134.196070730997, 135.105558352075, 132.302778149657, 132.313514807361, 132.331376737816, 130.243363212197, 129.017487186011, 133.476660027888, 135.165949948235, 128.604642476657, 131.140147437701, 128.86503708769, 129.572627370869, 136.057678339314, 130.051238083956, 130.188572296243, 130.201951818071, 132.809189443713, 133.847531343227, 128.493888711475, 129.404018458385, 130.569873856614, 131.425982292431, 126.283840810486, 129.942002962553, 136.78634243953, 126.81426119074, 131.685323858417, 131.184673994217, 124.340227551319, 127.723307478857, 129.967188582992, 123.587709340781, 133.419929352814, 130.925548675503, 133.000080264633, 131.330485963517, 135.321718510741, 136.161080691823, 132.208841670648, 133.669962248336, 130.160236613812, 130.833701847697, 129.511099606318, 132.229691000206, 132.618297891841, 134.044065497817, 134.511041346543, 126.861195243591, 127.092720565041, 131.369699095101, 130.764336675741, 127.889926716499, 133.057280104971, 134.370156478696, 123.852149426311, 134.796626515746, 135.824382576171, 135.931627421989, 132.51197761584, 127.98773620293, 125.99170916164, 130.595556152454, 129.649440811344, 130.395486912541, 134.976652034325, 126.192658379964, 132.233615850071, 130.928571400537, 131.473216791071, 131.531238206576, 128.264119878971, 132.296561421936, 128.521266977593, 128.296138319328, 129.162822205824, 130.823932189264, 130.22925551262, 130.409805690126, 129.2069805442, 129.341570349686, 128.922470063386, 136.826828072929, 136.34862624147, 134.502036330826, 133.595401088875, 129.994138297641, 136.14686759884, 134.684666897982, 129.441098466031, 124.542821850182, 137.042795252694, 126.644232150157, 123.437573655412, 127.850285369788, 135.087725495965, 126.53566706804, 129.48855679547, 133.397988967095, 127.836724873171, 128.753511882208, 128.604829937537, 133.640784611497, 132.790130835541, 128.613266069469, 131.008653406931, 125.409374819471, 128.534144119097, 133.219996381043, 129.287858626651, 130.875148383986, 131.039907421845, 133.941811893033, 129.748729423948, 129.359401325212, 130.103285288845, 131.299214575353, 137.166974906434, 129.711141067204, 132.850845264917, 131.431576044274, 132.208357762261, 131.833681406094, 128.836794994026, 129.325572290684, 126.586610130111, 130.247725412419, 131.768520048022, 129.624546854493, 129.406023554625, 131.9232120946, 134.174749605535, 126.023487081836, 130.626147373285, 126.223579276984, 131.232391172164, 128.598646870015, 136.362361265206, 130.177456463788, 129.051519794475, 134.109884900361, 133.953380967177, 127.973741109286, 132.851064240871, 134.137309585677, 131.61479456027, 132.347025611248, 128.21575484912, 136.228448508289, 126.012294710135, 132.530683587437, 135.433149770959, 128.321996577118, 129.802480846757, 130.333188740334, 134.034678608368, 128.933727955589, 130.507876221833, 135.099252014689, 133.28390807924, 127.899897231473, 125.870504827609, 133.168282164105, 131.309035295378, 136.588074396412, 130.479167917598, 128.24220791643, 129.587396944891, 135.209991635168, 133.618423366089, 130.078099854303, 131.544342965312, 132.353182536195, 133.317585852177, 131.655668366329, 130.329453407898, 130.130491800617, 128.598072561351, 132.226613114581, 129.249098045603, 126.010667659855, 132.941901594661, 128.370970428112, 130.568096008432, 135.583931455599, 127.163035547872, 129.996851395925, 125.671418716971, 128.707874704063, 132.516926284858, 134.312912724593, 131.372532792292, 130.146207285597, 126.877610783963, 132.275116149038, 133.33619224407, 128.771579329808, 139.131413741189, 132.981862052624, 129.65559560257, 135.137184841904, 128.52449309544, 129.795480173835, 133.367937012697, 128.628956826215, 127.202097439116, 135.758317849426, 124.869195368528, 131.442619536919, 138.259908873841, 131.917595968953, 136.204798559314, 137.098621213889, 132.840041848458, 127.132897639433, 133.390364071354, 133.770891234899, 130.33701495246, 132.357692887654, 132.574210454511, 128.47079776212, 129.912827068112, 133.781258068982, 130.650469378486, 134.798194793237, 126.812766127768, 130.809685970305, 130.401189958738, 128.568518068581, 129.25792806959, 135.112102422731, 132.308880009666, 131.810405821582, 133.195676310634, 130.59671161702, 133.1726560962, 126.423234375241, 134.462531461013, 134.81980323075, 130.966206524443, 134.747073292395, 128.420044482088, 130.379980300231, 131.688683226635, 136.409318687686, 133.3056061251, 130.462501870055, 131.566359826096, 133.149557341987, 130.19080290234, 129.495826194506, 128.777437181901, 127.762616824181, 129.266869961821, 131.849817004615, 126.464752916015, 132.858082483608, 135.526656164881, 129.666725125782, 134.767788983397, 136.427465027797, 134.3200646077, 127.340787850487, 131.316042836591, 136.808504737629, 131.028858559083, 126.905241963658, 128.698097374278, 127.457486761357, 135.573757970393, 130.537647792668, 133.900835914351, 132.128106724161, 132.64495134218, 129.058273373314, 138.028912865629, 130.906207286595, 136.053374823295, 132.861781402494, 133.389069097322, 131.305713592658, 130.384218099594, 127.524914516787, 127.963837973321, 126.124436765832, 137.599166372039, 128.460904649317, 132.403115984471, 133.420548135071, 130.560553022413, 132.02070538892, 132.146583237738, 131.424653753542, 130.31183150021, 126.464688904477, 131.290438011249, 134.402430920644, 130.384890764689, 134.667446560306, 128.310515114122, 130.546049561523, 129.311323791868, 132.757526514431, 131.892790055705, 130.737584070335, 129.290118950603, 128.859746830417, 131.131786347252, 132.708963876971, 127.95664891839, 130.683865449243, 130.37766716746, 131.11555217987, 132.037873337327, 126.0202394134, 130.264361838404, 129.714039205608, 134.159783281892, 131.197129188381, 136.243222857258, 129.038589711123, 135.976886790258, 127.509582052604, 135.780844376655, 129.963221345196, 132.723584681763, 132.176281775865, 133.228812749354, 131.640472569774, 133.202010939782, 132.413519681038, 132.536249281706, 133.628477553122, 129.891925243343, 132.066535774766, 131.413247101488, 124.488228522608, 135.433094264258, 131.994215422129, 130.804180876499, 127.487659536462, 131.547212670138, 130.253146356906, 133.118723853361, 137.714226906218, 135.193865208098, 133.373264072013, 129.058256583476, 133.665640659794, 137.041303588371, 129.799649808106, 126.005523899009, 131.194492176857, 137.146716206252, 128.471935263122, 129.75428375864, 134.992136257446, 136.92141896594, 126.338092180993, 130.257364966804, 132.288786201916, 124.488119281082, 132.389449420859, 128.972116337269, 128.950727332575, 130.06893113149, 130.095313462172, 131.08578132246, 131.88243126184, 130.338761421569, 133.012548188075, 134.412530732694, 127.38382613915, 129.788266973899, 132.915000524838, 131.610969297117, 133.436987703853, 133.42494204937, 130.84921152929, 131.817423989691, 132.824578640585, 129.879918341598, 129.262820441136, 135.962118643215, 132.48681078683, 130.644229827701, 136.256535604473, 125.026778374079, 132.286093204362, 128.751464125873, 134.884312967886, 131.59116143464, 132.901590693467, 135.578790547025, 130.734208882382, 129.241696812059, 131.459780497249, 136.403059117897, 130.120008752694, 128.087172375833, 133.06223808223, 130.224647193856, 130.060904536998, 129.715104370748, 132.150289600341, 130.380780017393, 128.210555678244, 124.233200045121, 131.939119247356, 136.330842117937, 126.696689312921, 134.141443574027, 129.74956688762, 130.177428100194, 131.832981367165, 136.418955207102, 123.605202832177, 129.523747099746, 139.397862547618, 128.64070895042, 129.605300975795, 134.400796090948, 138.683797634259, 128.437755209351, 133.524757250908, 131.694461417167, 125.56430524197, 127.598083928092, 131.432105088438, 125.199324542283, 131.733366760086, 128.326888829056, 133.696759633162, 129.208170715865, 134.897784384745, 132.059303593845, 129.034986717174, 133.531055159458, 126.865873308458, 130.844597391598, 134.152852741452, 127.266480998325, 128.678089619054, 136.28501938607, 130.90719329691, 123.245668011633, 128.247089043865, 128.132156329691, 135.089550301052, 129.912503512642, 131.286526328833, 131.069893464576, 128.948920351457, 133.609544441137, 128.827345866381, 127.75917847658, 137.094528442856, 132.553808982696, 126.820940466766, 135.027818869095, 130.916316961451, 131.421448343137, 133.113481318356, 127.847540892543, 129.328215041955, 131.680448121449, 136.009774710688, 132.061369385557, 133.353209528109, 128.693792908784, 140.063807680077, 132.844154543206, 128.59419982575, 131.988518523436, 137.338499012095, 128.495390315256, 128.164708183524, 128.489394813263, 131.475984287644, 132.904770902977, 131.419637304076, 131.567269612762, 134.847664133193, 130.993460623742, 132.777619764344, 133.213426399519, 134.006674009088, 133.38937210183, 132.028969484572, 130.535792458235, 128.767557484669, 139.317398731054, 131.163340607089, 129.193872034131, 128.834728314693, 128.920187498105, 132.626208331554, 135.200085922236, 129.84062647051, 133.879854720456, 136.872480839163, 131.098312041745, 130.469263244378, 134.195915142669, 132.204619485891, 132.845786191151, 132.175642841157, 129.478290907985, 130.292471774379, 132.594277911668, 132.167829758055, 129.803808322689, 134.12708786636, 131.606609519058, 129.972295608215, 127.166562995311, 127.83628027867, 129.893322609624, 134.866565255888, 133.86321476588, 127.879631957916, 130.400429404837, 128.356079208256, 129.863331821821, 131.483440005851, 138.807500126683, 131.160037601627, 132.281042471083, 132.440539273254, 129.080705806629, 130.109940066754, 132.856825616956, 130.818190854697, 134.531519951411, 126.646627341411, 131.82912995308, 135.043385257625, 129.663971394728, 133.147324490103, 128.892567439864, 135.720349189953, 132.608947941841, 134.932990782353, 125.852031894316, 129.675222192994, 132.740191237448, 127.283547132856, 131.48303584045, 136.104379739057, 130.659052965851, 134.041864698928, 132.649651521394, 129.410338013544, 127.513270438315, 129.652644712764, 132.826639096324, 135.320219739746, 131.16986451472, 129.473318886152, 129.34920693677, 127.355888081077, 134.750212693304, 131.965261263951, 135.308228593602, 140.15959453908, 133.57918815225, 133.472610555385, 132.604247379901, 129.176775723525, 129.344014048794, 131.016573639703, 128.286185984665, 127.83400143109, 130.662055228418, 130.261273713819, 129.620229149051, 130.962774249556, 132.156985645229, 134.502039836723, 132.811331716795, 128.315166162581, 133.922224787087, 130.991409019367, 125.988990458375, 126.73105201208, 133.840012041375, 129.24612852197, 133.104697735729, 131.653016912094, 129.799818714476, 132.322042608173, 129.956136911514, 126.539809381223, 131.941511481483, 127.388149850472, 136.682057545523, 128.816783048516, 127.495295318512, 128.377314604135, 125.663055036167, 133.636270433649, 133.050121308713, 129.61056207014, 133.564101565615, 131.029992938758, 132.317811152318, 125.766204825216, 126.368752624359, 135.514626831665, 127.255786986989, 129.592635480702, 128.936121492631, 131.829059790075, 128.279999879808, 129.086224843884, 134.862084910546, 129.9547232072, 136.515018286962, 127.149428874126, 131.551060626148, 128.516421855188, 131.579217118018, 134.916995016489, 134.481010638042, 128.362256585824, 130.940084576612, 135.287002808451, 131.350960472629, 134.792882189593, 132.666197298218, 131.256572615753, 129.702898143267, 131.716661688351, 132.560154009768, 134.979572767666, 127.628419348688, 124.555205537289, 137.541916311915, 136.020522244706, 126.451147947217, 127.979825967663, 131.282010046018, 130.147763101982, 130.572901519126, 130.857299305701, 131.629567677459, 125.61311544054, 133.4583295718, 133.462129029451, 130.964915367672, 134.854992918915, 131.207786032287, 134.167193519496, 129.459776913013, 133.742407272969, 134.867014423452, 133.847669040926, 133.452244673813, 132.296676505098, 131.670985136305, 132.339168850702, 134.798936261905, 130.599948630896, 134.956427249235, 131.193048667832, 130.857157016304, 131.143428246548, 130.420071737081, 128.040849077821, 131.465068786588, 138.882805179305, 131.154799866028, 133.40683016632, 129.492808043034, 125.766080352928, 135.59806484065, 132.267894425238, 134.31833866327, 131.916679089981, 124.78674951735, 128.208876415301, 130.202889525, 131.463706375203, 133.620595333415, 125.855375863114, 131.629026812121, 131.865147718278, 128.193387944665, 129.550685043189, 127.845296956125, 129.025888282437, 133.174406626273, 134.505074075534, 123.851369064266, 131.860324611072, 129.243990101393, 133.178084611235, 127.714607014209, 133.32347684858, 137.98752876652, 132.778476421045, 127.256612917661, 132.022599966833, 134.421817614942, 134.809382487336, 128.731442962725, 127.806254601144, 128.490666696879, 128.363450947452, 133.191929787046, 128.952346487255, 130.548370319819, 132.030066024374, 128.932714523706, 128.192604610367, 133.298858216496, 135.430820927289, 130.466385686535, 132.042775509919, 131.480592559688, 131.725089626342, 136.419356165313, 134.054766515893, 131.222460152214, 129.200193257822, 131.19150492055, 132.542900408871, 127.367476139215, 129.725038391708, 132.38580969271, 128.083399994769, 126.472610657837, 131.382116654627, 130.003348857049, 131.736792090191, 132.05918220702, 128.902384606372, 134.779840535616, 130.029496556108, 131.056360799348, 132.047523635652, 132.163073243112, 137.834597620422, 131.402460409994, 135.607848198682, 126.066394594747, 126.75806860015, 126.633421673593, 127.64860125366, 134.680455726752, 132.082226439564, 130.141502725106, 133.732986618536, 129.736080232404, 133.98771565758, 132.789590328454, 129.713446140657, 131.786919196762, 131.75126915764, 134.485388461033, 127.541956852259, 130.904702280016, 124.061217540252, 127.234530224072, 129.490052760553, 129.991729225233, 131.646242273173, 128.598678595439, 129.149751901899, 140.729208822397, 132.298063835103, 131.256402193607, 129.546634350404, 133.612937890275, 126.645121292297, 126.105291517278, 135.46173335573, 136.406707980877, 125.849682843395, 126.402160450558, 131.855307314224, 127.098964317616, 130.760122238846, 132.476858648073, 134.779123926574, 132.193185688786, 132.934172824207, 132.259300488473, 131.092943327067, 138.349993752197, 127.560558014102, 128.553500895254, 130.306347439352, 128.602388488981, 129.776992223624, 133.030702717964, 131.030840271287, 136.82171944875, 125.423249577138, 134.181423905496, 129.323940253542, 124.984859039403, 134.756205898592, 129.75761869854, 130.369123947375, 133.78833731086, 130.283810476506, 129.342277689375, 124.008460424951, 131.01186482569, 133.624628434134, 129.73170367467, 130.278380964927, 134.019898114192, 133.746433519209, 136.796298538766, 136.291274471283, 126.849667218754, 130.062816293482, 130.952864805968, 130.880876641978, 132.758859889037, 127.273310941637, 136.698770241519, 134.213956281989, 129.515511067915, 132.839908975189, 135.303796347065, 125.610782367286, 129.694276876325, 127.170658536762, 129.980707356004, 131.42540837872, 131.72856309352, 132.474033863561, 129.419234747353, 133.212614068312, 132.66907553339, 132.206351867246, 126.058285282355, 133.584946621476, 129.200436371239, 127.901981395292, 128.745946365322, 134.351946049681, 127.624736815678, 128.789591015547, 131.927556369821, 125.47620626526, 135.407791270124, 127.537184566269, 134.627743224497, 131.502545992143, 126.193552591454, 128.567484550683, 126.972569120282, 134.887264770289, 131.615732697138, 129.524846186353, 133.770668326484, 132.290902950732, 127.880160853197, 126.43140966155, 132.676306460092, 133.146283895343, 132.230363472386, 125.078781274975, 132.244376700892, 126.584733716808, 135.563546023678, 132.606556264616, 130.510688651183, 131.929472392894, 129.849699602927, 126.005265286447, 130.863197103137, 130.649944276112, 125.74718658064, 129.03865439238, 128.888661930915, 129.234260077254, 130.887384606135, 127.696831315572, 133.868522303253, 127.677740698993, 127.23243758976, 130.702603421774, 132.410121416895, 128.697711545346, 127.979482596401, 127.155969991188, 133.804910807121, 130.306638817943, 128.311737010667, 129.599344308868, 129.155872676, 133.865521441668, 129.065807710131, 133.504421197661, 132.277975991718, 130.324675494089, 132.727284533044, 128.982143046177, 128.189001528169, 130.946004918952, 136.738552533507, 133.115537558381, 132.508677895524, 135.177903417096, 128.245929737203, 131.491985071286, 128.594114349912, 127.555065599421, 131.847977130081, 129.792888321827, 128.647782024759, 131.929357442879, 130.401869388643, 136.785278258362, 129.24367411975, 130.212688613738, 128.560500328615, 126.770373871924, 131.259992770808, 128.952127676501, 128.378313251582, 126.711035891637, 123.27048926763, 135.897326888632, 131.753785291061, 131.359562548836, 134.41358048538, 132.363037209549, 130.489101983806, 130.347445538032, 137.478596489709, 134.652943053565, 131.148242717473, 130.723694278665, 132.657017611392, 126.57398613951, 126.009695922184, 130.316858782389, 127.070415264217, 126.000100472567, 131.827417335246, 131.788093283935, 139.819454444789, 129.521601686301, 135.321605297451, 129.016880805334, 130.398227713013, 131.026285462196, 133.366370776979, 134.135790923866, 127.920575651784, 136.195470585556, 131.531141680075, 135.248457796951, 127.729452902515, 130.566919114991, 130.510979265017, 134.243268949164, 128.950082648581, 127.864684172129, 137.064124447129, 132.833576122777, 125.401100623119, 133.605353079618, 129.343431557684, 128.852394921316, 130.486970585654, 127.940286287259, 129.46257931969, 131.00389909787, 128.12339846202, 134.919355675008, 128.142647558243, 126.78910828946, 129.872968525045, 131.862848906696, 129.713680315285, 127.560460731299, 130.723001620963, 131.900883662701, 130.717088330309, 127.902927423717, 126.209482695686, 133.881743695646, 136.200303005237, 128.102427927451, 131.254198186294, 131.158794883349, 133.352837914142, 134.596176579268, 131.52840607458, 127.743050164906, 131.48513720087, 134.35221567724, 131.08504300454, 132.016092886529, 131.417910245923, 133.161709508628, 130.109501585235, 132.961614598588, 129.837298059181, 123.330637143929, 131.204503306012, 131.282933261649, 130.59195128401, 133.794502550677, 129.998804667946, 129.572674451293, 131.855683393171, 137.919421693485, 133.101266005684, 127.186164865435, 133.744832707188, 131.970718613122, 127.802896104865, 131.50408325346, 132.949231458177, 131.898136790117, 128.962042760424, 130.618408021258, 127.175827219106, 131.762154847467, 132.432010474835, 133.064444999754, 127.083148954867, 129.063733898701, 129.948669909464, 133.574343840737, 131.822627740307, 130.768553094687, 131.140307395286, 134.749883092502, 131.269020716289, 133.935200531886, 127.013731258632, 131.717702447634, 131.376514887491, 128.340875133615, 131.63377374416, 131.814912525958, 126.35969403292, 131.862059497687, 128.816766831763, 131.628890575401, 134.390615626163, 134.811479973777, 131.892237922674, 130.232713266079, 133.153882826577, 129.363287047541, 127.529087665543, 129.59684826132, 130.869431524885, 134.333580641592, 129.097235524919, 132.441670526485, 133.874183197358, 128.635502713636, 130.262454404825, 131.35278998554, 122.415926135179, 133.686804373465, 126.034903534223, 127.295084516484, 127.06954923642, 131.423091240467, 133.264985018965, 132.67968864471, 132.107127131417, 128.265504347185, 126.676640370961, 129.50715172402, 127.998858796477, 130.317168866389, 129.94042079681, 136.352254696884, 127.75451488085, 132.453555153445, 130.311512334631, 130.27943781895, 134.180032079135, 133.093534023652, 131.292017003696, 129.924257128077, 131.012155431839, 138.304311971881, 132.677830557076, 126.575122160071, 130.213890228341, 127.821608845579, 123.116148536641, 132.684720458178, 127.765202008058, 134.692706591916, 127.219216179515, 129.041963321881, 131.608961334997, 136.588264665196, 126.745086806405, 130.373898473254, 134.451229572243, 131.111010140973, 129.892586255919, 134.094872656433, 136.413772757556, 126.567196965129, 135.917623533286, 131.51671356016, 129.749102328891, 130.068752102692, 123.09768123548, 132.828902589012, 135.223872344572, 132.534555934669, 127.69354929806, 129.851945291499, 133.979728786693, 130.996768651008, 133.354679504599, 128.593058701477, 128.124774776722, 131.847987132809, 134.163384652811, 131.878091905104, 129.011069348055, 139.953793364586, 127.550957806191, 132.206426703499, 133.373647802894, 128.595890539569, 131.242990101484, 124.447579897281, 126.64530615751, 130.203963586516, 134.576902307177, 127.245631007279, 131.805964466486, 130.862319715706, 131.615380950083, 132.707592032222, 126.343087275196, 132.856363401634, 130.929862079845, 132.17751676757, 132.322031674333, 136.821251959706, 127.603970395559, 136.800146996059, 137.590001123638, 131.268690188694, 134.284742894607, 132.132540317763, 131.794228764456, 133.267236534278, 132.697260064099, 138.532541885257, 129.587397848651, 131.569502026101, 133.268502790037, 132.033419514234, 129.073336033306, 124.174386054205, 129.364310127865, 128.969133797047, 134.631526871753, 131.29264537211, 131.500973154323, 129.468438504242, 129.099271816276, 133.620203786801, 133.268406335002, 133.983749838783, 129.760943886556, 132.734739617105, 132.680941412866, 132.139336795184, 134.18600333176, 131.109491096349, 131.94122826261, 128.035106797772, 132.87595435275, 133.52925818426, 131.099020655081, 129.1995426479, 124.551443672809, 130.565642736134, 128.724273825688, 132.242471650271, 128.493630920709, 134.875843012621, 131.130849440953, 132.988834217627, 134.18694800052, 130.891762325772, 128.963334657548, 129.24422152764, 127.140351394753, 129.692675036031, 126.673152196623, 132.683903609973, 130.663465617293, 130.832192535751, 133.96025665879, 131.733083417398, 125.887575327949, 129.912694017381, 139.911858090729, 131.938682294846, 128.43821199922, 132.678514164268, 125.76281067043, 132.714684254303, 131.349978914074, 131.528711806446, 136.789934238844, 132.610765115968, 131.955044971523, 131.267215497421, 130.370612162419, 130.303827283037, 132.437372383703, 130.792975649927, 131.239679653497, 132.959244079119, 128.205789446489, 136.086881627246, 127.436741684596, 131.25783583631, 135.894404852926, 132.285201410023, 126.835832047453, 137.269386336984, 132.595208405499, 127.690669933709, 130.244711221803, 124.595134798913, 129.160320993416, 130.875190974351, 134.52967073123, 133.934143802949, 132.793212489919, 131.572004205761, 131.831716339606, 133.467392416965, 130.974443722167, 132.309854551834, 124.235546621713, 123.877023723597, 131.560371896471, 131.748133300835, 131.52708407204, 129.587668221571, 131.719278227543, 134.07814352508, 130.400518624563, 135.122751814009, 132.124713838796, 131.437021931193, 132.474700586913, 130.817940083237, 130.172959240736, 127.772757899335, 129.881291983021, 130.499957836445, 134.504605648788, 132.757182628826, 132.220001117836, 130.559684387294, 129.715639783193, 128.92918726194, 129.835299247832, 132.646528415689, 136.156461434299, 126.143072201579, 127.322781788756, 135.038444367743, 131.798540990628, 130.284128787995, 127.107073696962, 134.5607566525, 136.760207169285, 133.333720339157, 131.735112503952, 129.898815592675, 124.89155512698, 130.867852014777, 131.762108100485, 131.067726552243, 130.020386110331, 134.267302887059, 126.65373418921, 134.547760100871, 129.866677852722, 134.298877748266, 125.464829601863, 129.869053003804, 127.579956382242, 134.48258726867, 130.424377575648, 127.01758643386, 129.800845628512, 128.443318733352, 133.596953655297, 135.024978399574, 130.539345044228, 126.507189452085, 130.589465037688, 128.072496119184, 132.358446430765, 132.095555344404, 134.785596621002, 128.627053566778, 130.095952263065, 134.441629332442, 132.838947280491, 136.114212641197, 133.806739519125, 131.59690565192, 133.947224037276, 131.084252517563, 135.658071466195, 129.206651490644, 134.182692410023, 137.281026619475, 131.817059608595, 126.845431822836, 132.827181669608, 130.814918486383, 130.578879464372, 129.077011908446, 130.145464070368, 127.744875983882, 130.133256132106, 129.65818016135, 129.052208903692, 129.027709588514, 130.783759821084, 127.089407163942, 128.377306478443, 128.389164587133, 128.254059566144, 132.316028358272, 134.689960561303, 135.436160297563, 136.931352903318, 125.272900021806, 128.207583226719, 128.491894971461, 131.250810036009, 133.074398547334, 133.169394781044, 128.922102628427, 135.099977722449, 131.060660655482, 130.2706767993, 130.315541951994, 131.292982302209, 131.440252164344, 130.950650685179, 126.843853220523, 128.181581177142, 132.466960627132, 135.378493749437, 131.166239746404, 131.875019824985, 125.465356538948, 130.607980740234, 131.491828165829, 128.737743415431, 125.766260306811, 133.143966081141, 129.477843040971, 129.13953349818, 131.831909548049, 129.589015576878, 128.369369697142, 131.458860397229, 132.16617547061, 132.23407102802, 132.079604408042, 129.229018376296, 134.438585085801, 129.470379231739, 131.93490958755, 127.717442557231, 126.41281509485, 131.642885590493, 133.401236918339, 131.758312260703, 126.951929508274, 129.558314197415, 130.992099222623, 129.907369875128, 133.05537803869, 131.809841930224, 131.76035188601, 127.364829404965, 127.462911329802, 129.596366368573, 129.421223988535, 130.749005692744, 127.362810105133, 134.70535094819, 128.150943439029, 132.949799622767, 124.437293494834, 130.759175605104, 137.452058956558, 128.351341334032, 128.545745989333, 133.749743025224, 133.420510508835, 126.975691417355, 135.767693500032, 128.309460242953, 132.009677644301, 129.043819461641, 127.582603971422, 130.561322134662, 127.878895626951, 127.065314895199, 128.429117631126, 131.341638615152, 133.925369936291, 130.52306661311, 130.909115373877, 131.106079873265, 132.646689868987, 130.812991340814, 127.02936515008, 128.341689866848, 126.317152808667, 132.18606385374, 133.014320118973, 133.035978495483, 131.163571249518, 127.837655784329, 133.477446336337, 127.292369390893, 129.495860191854, 126.359613652517, 127.246694435465, 133.242989639795, 130.423495936089, 129.760855678203, 134.079543508497, 130.660588095775, 128.215801373312, 130.520035173921, 134.72861047611, 134.755413938827, 131.165139753444, 133.854519003702, 130.103470471598, 129.731475118578, 129.996587997619, 132.65531215161, 132.366578851864, 128.307579300204, 129.838437204752, 131.925473990033, 130.410268699835, 130.828827247266, 134.114410238024, 132.440054118927, 128.121504734178, 129.835164588711, 131.891964586258, 132.590245832073, 126.933948978639, 132.544792708438, 131.54932829438, 129.720228910223, 129.434360739606, 133.457102568587, 129.438360017477, 128.983374995818, 133.925184550256, 126.28086970478, 130.400913024933, 134.249818729424, 134.791219287244, 133.326473774837, 126.409115882729, 132.261038146844, 134.423297190417, 131.845138717431, 125.173603721483, 129.103981706276, 129.592129588175, 130.315666904061, 129.70681470712, 132.639671470411, 132.664745208699, 136.81126417176, 130.46859616319, 133.674469576492, 129.578332818986, 130.444060229219, 131.112270812945, 131.940734777095, 136.536851445163, 130.950452661272, 128.408595225995, 129.060599376494, 130.489102550577, 129.17316211715, 131.92121703805, 129.870631203494, 138.432229613234, 132.638325195649, 129.100506023835, 129.354586934214, 130.288459075033, 128.595813846868, 130.28090624356, 128.712625468084, 134.026197624562, 126.673086920179, 127.692801434229, 136.707552847724, 133.491667572685, 132.428428371754, 138.271036239013, 124.841962806889, 134.72372860606, 133.888739211162, 131.508827138866, 129.69651433278, 136.532334877338, 126.122732511328, 132.824271845155, 123.840701456641, 132.274085554799, 132.107661739606, 132.18976354655, 128.398104506957, 131.737820898715, 132.145751649774, 135.442955497082, 131.11900557673, 128.305835771117, 135.689200859291, 134.028616258738, 119.485522052446, 130.455788470409, 131.859728074716, 134.229266363132, 129.312759363776, 134.801304926084, 130.634116296812, 131.902168298367, 126.71261869043, 133.480698355058, 127.773153343492, 134.865652716157, 132.122637817177, 127.272166832765, 130.356683419153, 127.362146889511, 136.214256804944, 126.46249170205, 131.096744263349, 131.807709165922, 129.124745300803, 132.434572501661, 129.738640257985, 135.335527161655, 132.867004704574, 135.339743332293, 131.770096477855, 133.061118488002, 121.069346656795, 132.7246550597, 127.445670530324, 131.750251052453, 127.992205581932, 129.968076220891, 136.708498043454, 129.583559316142, 129.463261439469, 126.173726513528, 121.134677155055, 129.537801665067, 128.081659366614, 130.244359266508, 131.149353116061, 126.709429778739, 132.153613531168, 126.558049316653, 130.334541599903, 132.734181316342, 129.432191661674, 128.674022451118, 133.652087704759, 131.624432376697, 129.723576224949, 135.257788335656, 133.996338488641, 131.538765514289, 131.914778527713, 128.401564908799, 134.858778414857, 132.366460182198, 126.422678114945, 132.160661671953, 130.862208598864, 135.157407648429, 130.209144316095, 131.253584072031, 130.709806880563, 128.943765218696, 129.88928957582, 127.93809691313, 131.529308970012, 133.692131324973, 130.060470956807, 134.074838101588, 127.420144932574, 133.829078324252, 131.804347923446, 128.793624067791, 129.53107458867, 133.961797211989, 128.391691281386, 126.112177249737, 128.144599954046, 131.074581197931, 131.983974728671, 127.368824601854, 132.857693125179, 130.324636719857, 135.546862857663, 135.123142462054, 133.970126959932, 130.929323659342, 131.654117785129, 134.93634998221, 127.596442464464, 129.379489898371, 128.606601651009, 128.245885391775, 132.757772247418, 134.33507470974, 126.774285027174, 130.794200149945, 133.132806003892, 129.34650482556, 126.80474927192, 129.242344902377, 125.183570432125, 128.514123739689, 133.2084180301, 125.751798431727, 133.865351795536, 133.039878790594, 128.105034950759, 129.841472921455, 130.990251396121, 129.117194117354, 134.713295734634, 127.31870555659, 127.554418221815, 131.854054255833, 127.336923054405, 127.817633121378, 135.365492393945, 128.766589837728, 133.979776276669, 136.270946196177, 131.982725493464, 128.365555828459, 133.828036861737, 131.638391376687, 129.875942654125, 126.475633019326, 134.720973319522, 129.180601444586, 133.521029738414, 134.064366547212, 133.904105904201, 129.777439038879, 133.82526714064, 138.076584010322, 131.551319252089, 132.143276869714, 130.549060250779, 129.156216201103, 129.354031863997, 128.085329664197, 135.624920004674, 130.986194176912, 127.841904752011, 133.013597021088, 133.878101285516, 131.643928077406, 132.399266802416, 134.11182679089, 124.931120383269, 129.390066412336, 134.270890548009, 125.35878581658, 137.038437983902, 131.820098215003, 131.60906518456, 132.970391451379, 128.089370124597, 131.459596773273, 132.976298628957, 131.512065182948, 134.294050647698, 133.147683353991, 135.744083374086, 128.026554852761, 128.423766409956, 133.254523139524, 132.565402824935, 133.209810233737, 133.070808815897, 132.648656179249, 131.773738348199, 126.011980359575, 135.094496281237, 136.214524012508, 131.986392991765, 134.281364969479, 129.44216473221, 123.84016410155, 129.419052102252, 131.579978507413, 132.042607974953, 126.665192373334, 134.099317179748, 130.006978936982, 129.851221125765, 127.310958174487, 133.108738664987, 128.441702793971, 134.053657228863, 132.840304886784, 133.438675220646, 137.445159347187, 134.589739593927, 134.223820119274, 130.358220917018, 132.111456080395, 120.63213823226, 129.326614738113, 133.889397251391, 131.761853115524, 132.329464724977, 130.643670083572, 133.366265079504, 124.725661785362, 126.934206415494, 132.649907865598, 137.194245292607, 130.011607741084, 135.142899902225, 130.505133173138, 132.447159541481, 127.402940740395, 127.867166461007, 130.966693465604, 135.254047896809, 128.906609242384, 128.782073716076, 128.280730220114, 132.601273399124, 134.97288175655, 134.377996128828, 127.506548504148, 129.926511253468, 126.320294876042, 135.62815109399, 137.348862097097, 137.045198004749, 128.325053146714, 132.398857484619, 129.900907865959, 126.332637443929, 134.031401001888, 133.45820326359, 125.930264867272, 131.269985654868, 127.257993565622, 127.850727484774, 129.839026031659, 126.37402920868, 135.450206632937, 128.251709318292, 130.664003132569, 130.795854675198, 127.605564534991, 130.693799663301, 131.340139509311, 130.083077525786, 128.525102284004, 130.249702630066, 131.112178818639, 131.33753545604, 129.495298139463, 127.809191523686, 128.927639036201, 131.905998919006, 133.506272044662, 132.78405685852, 137.442268263862, 130.508249384554, 130.820938987432, 128.179885363428, 127.925574797548, 128.412226044293, 137.710988997274, 128.025459547838, 133.025858879229, 131.306352855828, 127.762228789464, 131.913506987543, 133.459874177112, 135.059646505388, 132.288617003321, 125.829736988467, 130.717769587001, 134.77930856317, 127.883753889764, 132.743883849235, 125.364529670722, 127.133640876314, 131.682584288833, 130.28143217236, 135.197977433792, 133.652922895543, 127.644358202511, 130.633542253231, 128.581232460923, 130.303053890283, 130.338147660473, 127.777998615213, 129.667704170547, 130.993704106301, 132.284385924932, 130.508566343069, 131.444040466601, 132.256913030012, 126.316578778087, 130.535178646938, 127.66252088178, 133.252089492183, 133.051040733559, 133.330215814436, 132.475754366609, 129.388775546596, 134.246038473337, 131.754859724574, 131.746336053045, 126.149881080888, 135.003371515026, 132.608944946775, 129.912848170253, 132.684826452617, 128.200756708194, 132.250673232181, 132.151656768569, 129.289844090202, 130.675696712406, 132.328143892626, 131.141676228604, 129.081700027946, 131.159691527792, 130.380561439011, 122.330932283279, 132.061881069828, 133.74968601383, 132.89646776842, 128.589441028102, 128.947508228212, 126.89659597955, 130.880509058239, 136.593135588129, 131.097640261412, 133.980228521314, 131.425886031577, 132.952137225546, 128.840601000146, 126.37523779464, 136.43285039309, 129.038541588614, 129.828943169018, 130.851616694398, 129.511516593284, 127.876383692365, 128.690373706792, 125.506669500042, 133.427068704834, 135.641240416214, 127.897306252272, 126.198588441705, 131.388958322764, 129.451198361777, 128.792775149148, 128.762871549365, 128.999606032408, 129.745521573167, 126.679770345742, 131.610729083509, 129.512698621734, 128.936541841341, 129.268420072052, 126.194028020033, 130.886629762055, 133.417322456379, 134.774687084234, 129.727828978509, 128.535640882091, 136.443019216263, 136.593776952067, 132.772581479116, 128.251751527551, 126.963072973203, 136.484814454555, 132.657638757857, 126.010134613559, 131.133045090779, 132.593049197097, 131.288899300208, 134.163006859912, 131.303059194897, 133.744827431528, 133.437441771635, 130.237457076837, 130.523388912956, 133.017161673653, 125.881971756546, 128.479842328749, 135.336432005714, 128.773696489221, 131.62163553731, 133.924642592349, 134.466114823922, 131.350050466282, 131.792404300013, 134.048511055643, 133.156837271301, 129.031124464685, 130.903724610311, 126.557438985039, 130.116261362517, 132.85439323008, 126.71347476675, 137.571621979977, 129.309482910721, 133.903904684773, 132.923003658185, 131.608476712805, 131.031718247205, 125.25007974196, 130.209741456204, 133.300290378407, 130.136598078696, 132.223058783791, 131.66167120802, 126.786628764288, 132.713635888115, 128.799929726684, 130.009935831636, 131.349075612083, 130.193007786778, 130.753959223096, 131.181843377143, 125.991386244627, 132.015181228337, 132.557815531921, 125.184031644055, 127.666401763913, 126.0632830394, 132.133459109117, 132.385098932175, 137.165241144813, 128.239794062456, 131.271409700474, 132.322742435372, 129.514566538753, 128.404655336813, 129.998764446469, 132.830693076212, 131.892396810364, 133.878387753341, 129.521635932534, 126.065335053026, 126.551171393274, 133.547737455861, 138.540572383282, 139.438878540434, 130.069485561775, 131.187532613263, 124.948733659459, 129.743020259904, 131.064208726676, 130.892426363959, 128.866161285075, 132.489941949503, 133.798284126838, 131.982333371464, 129.660918521334, 131.718430458927, 137.958298297122, 130.196834108819, 133.011613255284, 138.250768688691, 131.668754343821, 129.845194432092, 131.76236536819, 129.539954081536, 129.978722225618, 130.371592861497, 131.636988951112, 129.764978761523, 132.53667080688, 121.585489067328, 131.441480721572, 133.74778599654, 133.731678353695, 132.803201928348, 125.970328450565, 128.630936531059, 129.645833609204, 130.477563567118, 129.351036724341, 131.124589252973, 128.387246660992, 125.567112741851, 133.482800534991, 132.647004053472, 133.457236873224, 129.957918726963, 135.430183710391, 129.216843136793, 134.088821887162, 135.121345069217, 129.605476939183, 133.66926069915, 125.746337010289, 130.387340155198, 131.807323472447, 128.384119046355, 129.710257894825, 130.945698092362, 130.310606660704, 129.317195056431, 134.320602550175, 129.057212329715, 129.436250254929, 128.7928881117, 130.813284592532, 129.121881930813, 127.875394851094, 130.892057094866, 131.872294011617, 130.981590806225, 131.913899024922, 130.388123441165, 130.761818168499, 131.865929450157, 134.440216975974, 126.429014833182, 135.561292109579, 132.528618091005, 134.175239039188, 127.99450924318, 130.246908039372, 127.464097466563, 130.980255374669, 131.991833413063, 132.218411504535, 134.186385166254, 131.772163888259, 131.937411068353, 128.718881448944, 128.810423576367, 131.610991294513, 135.618240441157, 135.648699465954, 131.287513264765, 128.143828031865, 131.526188067153, 132.162818525677, 127.338276229977, 127.577701161698, 130.042228029623, 131.473419334443, 130.554806969661, 132.674913404518, 133.071392757085, 127.700801932442, 133.281890928294, 131.595138275222, 128.139045916808, 132.545443559932, 133.729391406161, 128.689822065047, 129.889678542468, 127.585922583928, 132.730852001435, 127.803573934043, 132.331385045167, 127.207323100303, 133.490479606519, 129.577521224729, 129.533352345544, 127.816399789617, 136.206696511532, 134.963853030685, 127.672747980206, 131.183056777046, 135.784488205189, 129.699450512329, 134.281986225494, 128.024108777146, 128.582353935511, 135.362675464837, 132.14370917028, 131.448963280764, 131.56919310865, 131.452880498839, 131.353802561086, 140.223339925282, 136.034185399581, 130.361288900481, 128.270332155185, 128.561745731441, 132.103934902535, 131.529873320943, 128.311630412632, 129.392255749854, 133.715484451868, 129.159731701899, 130.102665007275, 132.376413408429, 130.418431107039, 128.908892989873, 130.800212845732, 135.428992463271, 133.801995270002, 131.92531745999, 132.530051590482, 132.156519781271, 127.699772340008, 126.746520416327, 131.835631845613, 134.224012803474, 135.16980286828, 130.956869823511, 127.073108888453, 130.285641388262, 133.419406702396, 129.9662296317, 133.358991952861, 131.38693806297, 127.777393028455, 134.422977107209, 133.527351598218, 135.189760314674, 131.350801903467, 132.095304394912, 134.175866958318, 132.36585879445, 130.634609466726, 135.538648328152, 125.987208076452, 135.767981562562, 136.227759256018, 132.328993599851, 127.145753701938, 137.666224421348, 130.214219362972, 130.663724054288, 132.327519066455, 132.080178061042, 132.647156559375, 132.322659184182, 123.81919251127, 125.255407800051, 136.034968681955, 133.207399931782, 129.381839178931, 131.169011916523, 130.488841795131, 134.854450358687, 129.414618988998, 133.221831964792, 135.312087882486, 130.998486474984, 130.190478986749, 134.972993308887, 133.022948946795, 139.344268965424, 129.573936081691, 127.307622932409, 133.929513427474, 128.097568923316, 133.923562645785, 131.461839538141, 130.208798746472, 128.756235698641, 129.500840917285, 134.150829187304, 129.603484111338, 125.572842114094, 127.88314531575, 133.655298846812, 127.509701833457, 128.236038597642, 132.507150103301, 129.943070443756, 132.910126952629, 130.426723893362, 129.515225389904, 128.651640362944, 133.768976277072, 128.731184136843, 136.578356213446, 129.949598766885, 128.856454445064, 136.179834134995, 130.571948062492, 128.72540741076, 132.987302513234, 135.084873522739, 133.706932632691, 131.93649409901, 135.963358048323, 127.277360239693, 133.689407020876, 132.310960861208, 134.917712096311, 126.671710580028, 137.508000225203, 134.685723097228, 133.392963290198, 133.226200536962, 131.306118318469, 130.697681513601, 127.816129001617, 129.158660374701, 128.950570726763, 126.43948510196, 131.731166844955, 128.898747022402, 127.531775751449, 133.068087109222, 128.89492772773, 132.520681728275, 134.030353306968, 131.972243623609, 130.920830896168, 128.146633736688, 121.824353357664, 133.933350987633, 131.171680521636, 134.322054871776, 130.295591725044, 131.488294072696, 134.098902822811, 127.846846696573, 131.909684591455, 128.593190971386, 131.60359696261, 129.455321479992, 129.356350583075, 134.175763960645, 128.65381676073, 126.883994529253, 132.618749309622, 132.62632323352, 133.644413409527, 128.521296830119, 135.937708274866, 135.32512015137, 132.843173601189, 129.5750142585, 131.591763209911, 132.810633596292, 130.444846097135, 124.812599251216, 127.220678185248, 124.468209683178, 137.111580608566, 132.705399864756, 133.054450280791, 128.665045608595, 133.693030407174, 133.819248305901, 134.226218864538, 134.644826980354, 131.735610387753, 129.418592838509, 130.156354012817, 129.115545685076, 126.116129254362, 132.957241464667, 135.439849750195, 127.36273690041, 131.181127215085, 129.404289962302, 131.01127431743, 134.273570154818, 135.141207153695, 129.248872661495, 136.471619180642, 128.793524428655, 132.494558115758, 128.571969181004, 123.710879649309, 129.744096342498, 127.329073032596, 130.09227061254, 135.601020367963, 127.408485634239, 131.832920574693, 130.470560152975, 135.319414485458, 127.621311308123, 134.793895608574, 128.964029783645, 134.386015419567, 129.286461767474, 126.657983637191, 131.539181221392, 130.427689235556, 131.141258664385, 131.855320241067, 138.267445795067, 136.59149233467, 123.027759987463, 132.864030142023, 135.157620640201, 126.721002318258, 126.055958738141, 128.383394069177, 134.213957837376, 130.092405925349, 132.448335696404, 133.11926815229, 134.744194686437, 139.267171405421, 128.53817536199, 128.730880647063, 134.843569020127, 129.427279578615, 128.116983742585, 131.535410722714, 128.154471418347, 132.006032336104, 130.232885488671, 130.003051030069, 127.627101508794, 128.635976139895, 130.584212910589, 129.964011355134, 133.296036954945, 132.26869218981, 126.56099219458, 123.969269904809, 128.660662597614, 136.092839274826, 131.648213240386, 128.431386262956, 136.009034412733, 132.858983783236, 132.811592407648, 134.670757213421, 135.752692200215, 131.410182439922, 127.979291645844, 127.59537816551, 128.473243902175, 126.939393376431, 132.577055407051, 131.085836235949, 131.783618724113, 131.215046846799, 132.803492127195, 133.902715927716, 128.791884631458, 125.941980760361, 133.140604488025, 133.859961343678, 135.499217294643, 128.917268387748, 135.796187252641, 138.973401422583, 131.858704333058, 134.020641900195, 134.917862811245, 130.418167558257, 133.130650371446, 132.047681934856, 133.367362158765, 133.615777387804, 130.092826131571, 136.236126852504, 129.356566207659, 132.952060758271, 130.055605036771, 132.032756886394, 130.762690563816, 131.648414066846, 127.481603822373, 129.832482073244, 125.860513250931, 132.605082133548, 127.951316163804, 137.586756155485, 128.077633262375, 128.5075026051, 137.288437226881, 131.243618091767, 132.801990880937, 131.115733005655, 130.177605891132, 132.254508658845, 132.47512055565, 131.85751394132, 131.32915650793, 133.902288277094, 131.541792685105, 129.959469734996, 127.520320779901, 133.740051523363, 131.717881791309, 134.525876335912, 133.66266443868, 128.708441391374, 133.520860072699, 130.929135520872, 127.69476794131, 132.865910323486, 129.137163666599, 130.715215913936, 126.688806630827, 135.069624904045, 128.085917408393, 134.347297801048, 130.204075488134, 129.211894605262, 128.567707970115, 132.814743428538, 126.789015027588, 130.638089598218, 129.513242138174, 130.56850187057, 129.622466208978, 131.214015110097, 128.43078877025, 131.297530722587, 137.235909429461, 134.717773085529, 130.729181571828, 130.257634087287, 130.908808472717, 132.255381929668, 131.182471325314, 125.969747480189, 130.444794614651, 136.17539587704, 134.793528218303, 129.909862525414, 129.513788967684, 135.677013715335, 132.911669039551, 125.860819095639, 135.413399736812, 126.522452791256, 133.5783379635, 133.440707748617, 128.732812456409, 134.83066210928, 129.015714587131, 130.792664887892, 129.791041065488, 134.09952688786, 131.643308723393, 134.061856317643, 134.446721985339, 127.915151492554, 132.062024077553, 131.772251190041, 135.065234742365, 126.378874051392, 123.71972080297, 129.343464487476, 129.759384867785, 130.269579215611, 122.582441412069, 128.551843246097, 134.090182969846, 133.526701724321, 133.517472294426, 123.936684597879, 133.853977858889, 132.178643168946, 128.06855512789, 134.344556449451, 131.358334251015, 127.273727401943, 130.43069963243, 133.096465479524, 130.1370826611, 130.671229749832, 132.534715309968, 129.710687459032, 132.118357184129, 126.434265358113, 130.61148497737, 134.39426092756, 126.214349390697, 123.93128942825, 133.489531571924, 128.634162662591, 130.689901577812, 123.758758271788, 134.65018907964, 130.800007068005, 133.839438524632, 130.413566934133, 133.909463796612, 129.821003362543, 134.283004617144, 137.247621698679, 133.737636013947, 131.65371749394, 128.275662172797, 132.656137958022, 131.915897322708, 131.751976721328, 134.460635676118, 131.947877859639, 128.914587797474, 128.359087404559, 131.168025899872, 131.794862431742, 133.29350566522, 125.531506968005, 134.580093882396, 132.475507133805, 135.309587658062, 128.349086961677, 130.582808563681, 135.588526454684, 127.744132139269, 133.400441619606, 126.815996056054, 131.766172949855, 134.544772821814, 133.524863311104, 129.443987875241, 132.30414163228, 129.630713871469, 132.476299865057, 138.668873057997, 131.885904864918, 129.638935780197, 133.339589482506, 135.242444747335, 129.546990253387, 132.121386742482, 133.832011335909, 129.004608104668, 135.075577688901, 131.088168387675, 127.860495718495, 124.801644243798, 134.707668922758, 131.168238369993, 131.411368291153, 133.874334150284, 128.621915230748, 131.259661289081, 132.650820899173, 135.999506281132, 133.432720577192, 132.06105615534, 128.707480965239, 131.221458665323, 126.095481594435, 129.499091640323, 132.50282723993, 131.417547882171, 127.570864616533, 133.131847246983, 127.394211457771, 131.429624877551, 130.691242123863, 130.616523293167, 129.254880319436, 131.704873404824, 125.576600629864, 132.997123717399]];
