# Supplementary material for: Hypothetical Outcome Plots Outperform Error Bars and Violin Plots for Inferences about Reliability of Variable Ordering
Source: PLoS One. 2015 Nov 16;10(11):e0142444. doi: 10.1371/journal.pone.0142444 (PMC4646698; doi:10.1371/journal.pone.0142444)
Supplement: S4 File — All experiment interface and visualization stimuli code is available as a zipped file. (ZIP) [file pone.0142444.s004.zip › experiment_code/data/one/78.csv]

	sample_num	task1	task2	task3	task4
1	1	665.128629384085	549.249751912512	328.174159762135	138.908670556235
2	2	675.256334752918	538.437139517563	328.080707165046	131.222155259393
3	3	671.093584708422	502.261593875897	353.04140057148	135.545810653854
4	4	672.034215115236	517.37168669632	358.406565368063	134.509661532696
5	5	675.230872509747	484.960898353254	312.481303521687	128.679979060372
6	6	670.227075236817	525.324096556489	333.259875910275	133.313396339174
7	7	674.760510755863	514.883279094277	341.850584427282	131.228723024183
8	8	668.359734535276	524.250968349819	345.822426650039	129.075032160552
9	9	674.533539074026	508.135728864896	362.027938751237	130.698610556286
10	10	664.444414028216	544.866537667508	371.771728969782	130.411671512702
11	11	673.024277910225	519.992270346234	356.613335339176	129.539456267347
12	12	668.521700448701	523.501887873989	351.890078449292	128.36250441387
13	13	675.447842345424	493.218267647527	333.524262410168	130.860274367263
14	14	670.063778314434	510.494917116131	334.303929761315	126.298390478679
15	15	670.625487787712	565.19223152364	341.795521648855	127.117308298323
16	16	674.294881690627	534.17264090193	351.977599239099	135.882819782164
17	17	673.836266869558	505.421884066236	343.149183209211	131.035666212791
18	18	676.087881160076	510.933079014899	341.928534469419	135.175521701001
19	19	669.480362244938	516.612845146475	335.481042212903	135.060330887943
20	20	673.537552672488	501.963782330486	327.979861016053	130.436671858384
21	21	668.945799743017	532.974544720136	352.125148983258	134.451885054814
22	22	672.626220966612	514.116931183002	327.593178707671	133.54173350362
23	23	675.900872383325	514.971837611258	353.375159031161	129.67229675006
24	24	669.984927319687	505.069368528408	345.233605953245	130.820889320463
25	25	672.359545803415	534.629557108158	343.683769409711	127.992287613182
26	26	674.531660542585	506.49282128129	346.428766844129	136.436504553884
27	27	672.767582713178	483.86195266058	360.100298356976	134.69413475895
28	28	673.071680889379	546.511346435737	363.31127219843	129.159718080073
29	29	673.955230834992	526.184577254267	331.924181436184	128.226387424516
30	30	669.052109985186	501.859868597241	362.204676121415	135.675804185171
31	31	670.907964516915	519.03619860048	350.475725997353	125.094524940223
32	32	672.165931314592	530.743729969824	347.016164910716	124.567681795079
33	33	670.653537125366	536.085903896877	339.279465396655	128.63357448612
34	34	665.614387633725	531.426729383818	370.146905415827	139.471016507727
35	35	676.552049487268	524.610483069122	393.277737741043	129.789447089419
36	36	670.135378114919	504.879437938102	335.855241437846	134.612395264882
37	37	669.642295978332	541.77481442877	379.377162672594	127.348461151782
38	38	678.159064787209	545.006540188503	386.922247150641	127.785176326231
39	39	672.920612156271	511.218783275491	363.772847703037	134.067595532009
40	40	668.419351330446	491.462784139475	364.265675362351	129.452973320331
41	41	674.416926011917	509.624835476071	355.774532455266	134.553469565901
42	42	671.104219585786	532.376105955449	313.345669305716	133.650206413711
43	43	675.341629784865	515.395575677926	328.733450685943	133.507804400267
44	44	673.486224634651	531.445365215913	333.825517954694	126.96695535034
45	45	674.318056921432	515.525494559065	356.81436332979	131.703809923941
46	46	673.001368565131	514.028054370526	335.076879979364	133.382009817571
47	47	672.768288221676	499.804844812925	336.119218761299	129.115231069233
48	48	670.717972395038	546.65118489465	344.880029155568	131.554998299166
49	49	673.552698220619	495.859020703564	331.892716821918	128.369990580276
50	50	676.234921280351	504.922228409316	369.596186098071	137.513376340167
51	51	672.004671030902	527.365991851331	390.469303331087	127.641611886961
52	52	671.159855412942	523.287175126886	338.489968601513	129.531044345497
53	53	667.104376963422	496.943430057219	361.932728732885	131.007130930309
54	54	674.456667109749	526.07522770089	358.308305754473	131.958904114089
55	55	675.660451025758	523.837688765949	358.752793927756	137.2472916938
56	56	673.044684845044	491.920317916452	355.831790665318	132.465303041739
57	57	671.928723666533	538.383552123717	317.583895176947	133.079857809345
58	58	670.090247494235	518.941366024876	332.089774296324	133.150628440856
59	59	670.246398101148	519.442791656664	372.05147792917	129.519736247364
60	60	672.286127122155	535.144783852835	340.806795467942	129.466037784197
61	61	665.1974519878	528.753150104241	346.440399486983	132.538975178587
62	62	668.729883552757	528.327286264681	347.25094416464	130.251744827295
63	63	675.295728141372	537.289562117904	332.905943281698	128.680623507004
64	64	670.531020860419	512.644715184562	342.077008052617	132.217022196707
65	65	670.568302753193	539.167173019722	319.101647674612	128.396698792841
66	66	673.728352308696	535.529278265714	349.04547050576	129.229728759103
67	67	670.395453439184	493.413013972202	338.788226193937	133.369003488953
68	68	673.678944869619	485.507128121009	305.925581083472	131.707402646147
69	69	668.546069745931	511.817051427984	334.857102457898	129.426470612505
70	70	669.408332472914	504.432079770574	317.27152593773	127.216464991521
71	71	673.795779758354	539.605672885493	352.54637901196	131.960558041037
72	72	671.873938188158	508.477310610492	355.875249749241	126.791387829974
73	73	670.240884341629	521.438664058032	348.598193267315	130.435928858503
74	74	672.256221698958	543.847689199607	320.994008446086	133.753902762795
75	75	669.814174331456	506.212816843996	351.19131244585	138.837913731383
76	76	676.365153727372	518.166291135675	354.709579290161	130.595638027552
77	77	668.299401128388	545.068823046249	383.838751039772	131.143898471429
78	78	670.730461734208	525.418759355049	340.014530459006	125.004707261773
79	79	670.466047528937	549.069041670638	344.46269852437	127.031499132067
80	80	666.802824923843	520.300976162982	371.649769046188	134.142507501021
81	81	673.92572147858	503.549568043957	331.495828917152	135.044205655832
82	82	672.229775570161	518.522852558083	335.753758613411	131.928006189216
83	83	678.25247311847	526.116834908627	331.421588303105	129.218124889899
84	84	672.681253183874	545.491784746371	352.924050312387	125.66894338578
85	85	675.011211439802	524.260921329697	348.643983824596	129.10449486511
86	86	667.760312371146	529.833944137817	362.847311455565	135.928687064987
87	87	669.861702405292	513.375782766868	321.847778408861	130.215062198312
88	88	674.041023417821	529.948951105723	316.959713832852	127.543848860733
89	89	672.825621392131	515.067404575389	336.067243363497	133.667532727539
90	90	673.50292489842	530.570142676763	317.275584220992	137.190037376448
91	91	673.487450200217	538.389048733099	346.115261709501	135.071207222577
92	92	664.59437649946	519.442656013027	313.196844302659	135.671958658688
93	93	671.111286857073	498.247730309785	355.578634984559	131.369266606167
94	94	671.005882665966	553.106774360321	321.66301982937	132.60105032525
95	95	669.988873362471	525.277614661089	341.259605365147	131.463369817269
96	96	669.519396679787	500.270754776675	370.623624797323	132.490200577023
97	97	668.663636799983	548.582896328308	362.751653128119	127.540151662938
98	98	674.593022965898	504.065383734205	345.104812630161	133.10674401232
99	99	670.458432082287	547.633579866422	335.255747378863	136.135015536598
100	100	671.844895020565	541.60125443991	347.925310934959	129.249491212402
101	101	669.697483051432	524.718889983248	353.782984539568	131.724879516204
102	102	670.955513189781	500.475843223772	356.716913375954	128.053298783187
103	103	673.153740892858	515.043458952308	340.337919433906	128.888799785783
104	104	674.35400162613	546.664388171637	318.731256382729	132.47943375141
105	105	670.373778478277	516.278128941991	332.396003271468	134.732453000496
106	106	676.002999315544	505.43429040523	350.482473680386	130.840003895775
107	107	667.169380370306	532.254902282955	332.976157445276	128.494323631002
108	108	672.779035134389	530.502608969392	313.454998377922	136.837863363877
109	109	672.634946788296	519.83928443141	350.798532151957	126.913673736975
110	110	674.41554203022	534.331505320457	372.703005179616	133.772971928202
111	111	671.277278864474	515.555729257805	365.084614876314	134.358501322303
112	112	674.874394700763	512.783935368876	345.976848180068	125.174747865743
113	113	668.662819886181	464.172581287525	353.981411406578	123.521994019096
114	114	676.803496933635	522.870734197132	354.519711196502	131.872840009457
115	115	670.21965757096	527.394708821297	325.331506675401	131.641304005322
116	116	666.624260974209	504.336994305741	306.55272214913	133.441048127539
117	117	671.523940793459	523.846110357369	322.75358546723	131.106306450165
118	118	663.994693839237	506.261823434633	371.605944269911	132.30257556417
119	119	668.308960045145	544.579513062746	347.946511023262	128.698592481159
120	120	670.473926244782	570.163520977694	326.073977608789	127.5483649511
121	121	673.607541932228	547.370741998181	324.360897272431	127.110778241561
122	122	673.527203223905	507.606084687517	355.217843737625	133.027697057765
123	123	674.698455366517	536.611760487332	350.990696569009	128.637934391077
124	124	671.630009188174	531.777120546136	358.406939351622	131.858051649825
125	125	671.538210883107	532.327139577913	347.247751936604	129.538051259209
126	126	671.755469997377	536.93812718738	347.748924799158	132.62878191367
127	127	665.835932055273	510.700250011534	343.641697574968	130.527587836136
128	128	671.36989556759	519.085673450113	348.213244841054	129.645930795924
129	129	675.950411416177	499.052193094345	344.779731211595	128.943048894605
130	130	672.877885838913	519.788848954398	345.444995864953	132.689582529723
131	131	676.214490223368	528.596235344249	365.376933985347	135.229563704756
132	132	673.14499552873	517.440906052684	357.105609724481	122.547131700383
133	133	675.417132403553	517.187011393828	339.920411232771	133.742130272927
134	134	672.762436987527	523.457054654804	357.40236600431	132.63305781509
135	135	669.691553156357	532.733029986876	347.72579660036	132.045922994115
136	136	674.136309943329	510.919266946253	353.087726253295	132.818197297646
137	137	675.015595777452	528.896877950684	349.037901886975	130.847409126488
138	138	672.634374544091	542.815677936701	336.975925123229	130.02539509954
139	139	662.87747752862	520.178487153795	318.181433860976	139.072204482609
140	140	675.308310178213	529.330101738657	348.890248382144	134.005602000887
141	141	670.982659784586	529.801057204238	292.554554194845	132.283833464154
142	142	671.85194529564	496.281427165598	357.009578062349	133.10717969406
143	143	670.825298692564	536.143523560583	354.836594529615	131.707820668871
144	144	670.987874092813	502.808803298212	329.117078578851	125.784664023113
145	145	667.3854541601	542.831093570061	333.780419571599	130.21831952394
146	146	670.18937613762	510.029971343638	344.520733483856	129.000058915188
147	147	672.463332094381	523.602725939147	347.014586214547	133.075675922798
148	148	676.175086831699	527.122028300328	328.977384946216	131.542420337522
149	149	675.537541161502	508.096983471514	335.928607858541	131.451821785261
150	150	676.452700373976	517.60235496046	307.885823828045	127.672513658108
151	151	669.142108852263	514.446477143934	355.650817760384	132.75652268561
152	152	674.827938586144	527.316159978522	367.149613113167	127.89907856592
153	153	667.038295866865	516.398715399492	332.438725538461	133.460300078425
154	154	672.071551415823	550.507627320521	330.535688138865	126.951481458374
155	155	674.136464115278	511.970142703606	359.832035012212	130.900699897379
156	156	670.797812306777	534.855427319008	339.484801039148	134.598357766847
157	157	671.717544330974	512.992759409893	347.811660528057	132.028115105548
158	158	671.361373749957	540.438308944932	353.984036203154	129.039247610855
159	159	673.598627460337	563.649984894134	318.402783673154	130.205073807862
160	160	672.864110156556	548.855279500878	349.807766693764	128.416721122581
161	161	671.163249155372	498.782159610572	367.441014186302	131.531424156407
162	162	671.387750516326	533.913393213246	317.568103470486	133.496179964001
163	163	671.491214712088	528.516523077642	337.969841707426	132.635494270595
164	164	672.919080999609	532.364667480114	350.974120496851	134.329093300558
165	165	666.722237331177	522.601453396173	336.526071003694	133.7705536815
166	166	672.299589000494	534.414309271982	355.162951789088	130.289706799103
167	167	663.476860727632	520.24547019966	353.510925583417	132.749628019275
168	168	671.934773660763	537.091617507342	347.94433425792	128.691440153463
169	169	674.868041260449	490.805536755388	333.723648018541	129.518798895904
170	170	667.78409297769	517.352045432254	337.098598970907	131.35504449783
171	171	670.867991221027	534.450801722343	356.527504828918	127.507977369599
172	172	672.9967224869	524.67192427372	352.509918621651	129.185747501481
173	173	669.950174863066	548.055807600351	333.854247003908	128.39351359751
174	174	673.780384894634	523.302329820125	310.826578627069	127.383775876587
175	175	668.106057336357	490.066740732378	355.842323723675	126.673426722724
176	176	673.89936280644	508.076636984588	361.193224904924	135.358599741185
177	177	673.140041676128	556.180254203686	365.499877387231	128.596254488801
178	178	668.480492166727	495.35564110587	350.003240649479	133.773278540385
179	179	666.131113436782	542.747900851591	357.713924781059	128.589335268796
180	180	673.114922614814	524.882631708136	351.893901985084	132.942768598329
181	181	672.793457683	521.455453742752	340.297754492692	127.997190239416
182	182	673.312867064818	508.613764568462	359.422462776199	125.918880293792
183	183	669.229475285892	547.567390850184	318.827319786561	135.518053859334
184	184	674.15619062456	508.259398410219	336.600792350167	133.720430981348
185	185	674.533967758683	526.108352612236	363.36908811271	132.961994465658
186	186	670.190715455349	514.107368350041	311.263006253517	132.614272116584
187	187	672.459161753357	526.65241069105	322.567676255243	122.974035647779
188	188	670.992472178252	496.181186358536	346.830332039038	135.065550421658
189	189	675.593076966353	522.624153588484	335.085107732951	126.193799739269
190	190	672.69730952323	546.038748843762	348.602530725171	132.766980049759
191	191	674.667293424948	504.378016504223	346.496696783101	128.590542068597
192	192	672.370733164923	544.647696169223	347.4327464097	131.253724264434
193	193	675.010731383475	508.985293868037	351.328877847821	128.492388056319
194	194	669.792423564055	524.038884251741	345.86876384541	130.502678109808
195	195	669.949687983655	498.595169065213	348.823495449733	125.851047273296
196	196	671.566502175693	523.8700000362	351.084759325676	131.566469502586
197	197	672.823019074946	515.881042145504	348.725779938461	125.757027794155
198	198	671.21703648872	519.091052512006	341.081664107961	131.404446610199
199	199	673.385551320217	514.951481758228	378.314573604826	128.464448592179
200	200	667.060433728584	515.463738783616	382.16237662849	133.88077856885
201	201	671.412315795347	517.165678951165	347.575637089461	131.089855422951
202	202	676.346683700847	510.265930514268	329.742251137177	129.264218990257
203	203	670.242075499049	523.727814735049	352.142573799251	131.812462023832
204	204	670.960291523273	521.535390291772	350.703330015897	132.545358925247
205	205	674.779754909022	555.349211112095	323.167339154664	130.262087842259
206	206	669.326047312579	532.951944492562	321.942140835287	126.165925646803
207	207	674.281107601004	511.032053117304	356.652400790124	136.487870589692
208	208	672.728993104928	531.743629970268	345.643867278602	131.377442229273
209	209	674.121382175639	566.874155648797	346.465627593827	133.361225599511
210	210	673.334077616516	516.350110166751	355.525284530623	133.811878411489
211	211	677.217707288035	536.295335674695	361.453694152514	132.493884130415
212	212	671.972767457978	498.036694520071	326.659992010759	126.342477571587
213	213	670.842702985038	533.559788403424	342.191287747162	129.623100943988
214	214	671.233215213464	526.509124482186	328.785404460813	132.544959741213
215	215	676.768126549474	506.73974488367	349.375042126119	127.868314049284
216	216	671.082951852736	538.146061740719	327.867324941434	134.749775342728
217	217	669.231667364271	519.971253771859	389.852288147179	132.550450693018
218	218	669.568652530899	540.631719955339	312.076116142552	126.424470031486
219	219	671.465254152434	523.988028720828	333.831042152936	126.810420884523
220	220	669.967442741871	531.93348639644	333.3431443733	137.019782104625
221	221	667.953969827944	529.068347900547	339.818757217643	132.006513451883
222	222	670.495631883469	551.120501245789	329.043892030029	134.304313203076
223	223	671.612777893026	496.676823998901	336.523853377264	135.745453147546
224	224	673.753471312617	524.018680549676	354.675888418035	127.745738519341
225	225	672.489409548373	499.803953160354	355.858959377067	127.906958626904
226	226	674.447457243571	541.063031801237	316.114604133662	132.587253821449
227	227	671.373051932619	517.117864790858	370.487448195205	128.397947137995
228	228	670.343868504765	520.760346580245	340.65641303035	130.301515020261
229	229	675.235387225364	528.98178268746	347.795659993612	132.290387781814
230	230	673.381922987265	543.281538928471	315.47227009974	128.405153726496
231	231	674.231475023994	520.756271560597	336.692936348018	133.044497168738
232	232	669.541974859896	509.570094959067	353.109290532047	135.647427340377
233	233	670.668671885584	542.691211579211	312.991249915871	128.309233637679
234	234	674.31596215601	517.870049352936	326.882983514184	126.117985542072
235	235	674.274591484728	511.72515696603	323.685347046112	132.474552829259
236	236	676.091025651122	532.985594537182	392.962075691279	132.639600769065
237	237	674.302070771761	527.005231573877	324.573215164184	128.757990624458
238	238	668.95794726086	545.724042941313	309.641393141997	134.154494086602
239	239	673.560365483234	522.846883072925	371.78883077658	125.457559567413
240	240	670.015714968118	536.457541125946	348.963636925739	134.198136262137
241	241	672.079227933165	505.530552381599	337.14130979102	134.00240861946
242	242	672.099600311612	507.569565935062	357.73605482146	129.306548035173
243	243	671.734301841281	529.936049023018	321.323275082955	127.587761754775
244	244	668.43028267688	519.092429335716	353.918415230763	133.432896450818
245	245	673.240646957774	547.724265974607	373.915007045587	135.450275754431
246	246	672.271565640293	519.590321679692	339.644929234719	132.727932579275
247	247	675.077331367822	523.450639103158	339.886534927906	128.17902613088
248	248	666.204793577875	524.272545523353	350.343302704927	128.096577850446
249	249	670.947225420895	537.294019734217	363.344271675306	132.175698854227
250	250	671.282016492614	498.569001899454	344.96961415583	133.357152438097
251	251	666.937557879721	527.667861420807	355.866307612863	128.839387602176
252	252	666.958060546616	511.09616050981	362.833722874836	133.01278544346
253	253	670.572897803163	490.082711891938	353.635253688876	128.373632587032
254	254	673.302083231263	537.535775814774	353.622891097394	127.228018009159
255	255	667.81185979501	513.537578338843	354.246148903755	133.622883753114
256	256	669.124736606586	517.047851492316	338.215470853754	133.595751472636
257	257	668.439785687565	501.553604923239	335.224886335087	131.675556792817
258	258	673.67587304328	569.194314893518	320.780328803502	128.708284728639
259	259	672.299688692828	491.458051014949	339.381394044339	132.560906428344
260	260	670.582450106766	481.440835320798	382.58357913041	129.418263567377
261	261	674.580365496575	514.277049644389	338.052608191141	125.960971121624
262	262	674.244882231812	532.901759800097	341.865064516412	127.307677977567
263	263	675.143674176531	557.119664064832	345.114700097588	128.666893717119
264	264	676.626495314692	508.632888707231	321.238492098823	130.803903096306
265	265	670.604564511591	519.506637957031	359.515426941918	130.41335502296
266	266	676.846170295006	550.785886902681	338.838943432876	131.290487126819
267	267	670.961493783858	534.457058048619	317.657782682224	136.786559625754
268	268	677.004369112807	514.096265462999	343.288325536065	134.118607709347
269	269	672.609549024939	510.263908518254	322.129053024373	131.98565873772
270	270	672.988603738661	509.596200626386	345.501428853608	132.672551800658
271	271	674.420019157065	546.362267969097	310.355526460186	132.13795222338
272	272	672.553589991478	535.171011222031	350.777825825513	130.948487735236
273	273	672.052629893677	538.772782545621	331.42301240019	126.24980158103
274	274	674.970967741532	506.376082415352	346.553902763912	130.55431508987
275	275	667.758814369654	513.080078571483	342.287969911763	124.152358708001
276	276	672.957701215369	539.120005940122	377.838522346121	130.116433609299
277	277	678.030881193907	504.180557557317	365.625494176226	128.635533173552
278	278	672.144826234082	529.915582184122	365.4488486251	130.385310104452
279	279	670.257160433532	487.677950260822	342.676617940208	131.797959420287
280	280	672.870143860278	507.967981218095	336.680627250511	132.472397366506
281	281	675.803195076973	518.839346694194	340.701824088042	133.447005312135
282	282	677.031357833457	527.684716850611	362.243774085437	129.589017809722
283	283	672.669927644197	509.58404139148	342.173068275164	131.057877899984
284	284	666.616960542773	523.7038670138	344.707850065786	130.320201722986
285	285	675.557615656246	523.516296632799	363.962213849797	131.277287511351
286	286	669.972835050313	524.983775039811	352.95022313222	131.359388920282
287	287	673.630522540541	526.599078595888	346.050219931244	132.792862430035
288	288	669.384893180409	526.49488904953	373.288026701952	130.291727360553
289	289	671.222529096564	519.535785624408	329.154847207732	128.64028467726
290	290	671.774611668295	527.368033633089	350.585566873357	130.247126966131
291	291	669.54052323147	526.034933499948	333.893635338023	134.932156823206
292	292	669.034356413773	498.077423105227	333.162481664679	132.830794653466
293	293	673.599951680717	514.907695185251	329.565757077492	133.007626908872
294	294	670.898339010137	527.724820170333	359.280656288935	136.029147453196
295	295	675.058257836815	544.2793043015	340.93473322043	129.262939622187
296	296	666.95812278696	526.504615753057	323.978466530479	129.351412429652
297	297	674.001583444481	531.513334325772	352.907350203331	131.651792099745
298	298	669.362045721869	517.879804006804	345.907641718117	129.90950359565
299	299	672.673739424554	509.169419885436	333.734975816308	132.434508090646
300	300	665.396470059243	526.439441519664	366.017650779352	128.769249634729
301	301	670.20521524208	513.100408037729	357.85550625376	130.852430486434
302	302	675.412449683094	539.704028133669	341.556869502811	128.093023689005
303	303	672.738254793291	517.717905518683	337.127795560517	132.065308253115
304	304	675.57891804495	518.465686597431	363.771112437476	129.362965745621
305	305	675.827109096058	514.757122533497	353.365357586068	130.957279524352
306	306	671.515113417735	540.313899260757	361.909647962363	127.053995928362
307	307	672.488549479525	522.660904075089	351.683959801282	130.225141615301
308	308	673.477667038534	514.77128166778	350.389199646048	134.845358511929
309	309	669.375093522984	536.794166888156	344.247485057773	132.291512246608
310	310	671.822936293169	541.49235484275	348.672388126326	129.035746400048
311	311	669.861944926139	522.657989531335	348.604030372724	134.521608385869
312	312	673.349935419041	500.001891354661	324.558298401195	129.516467743227
313	313	668.779433327368	524.323413522308	324.572482616622	131.765381089722
314	314	677.863370372114	512.466428574898	353.522223603163	128.588907500752
315	315	670.15732699618	531.368978980934	384.805189646389	128.972744322349
316	316	669.589812098592	519.536536009782	353.335819232325	131.91318102861
317	317	665.637784300005	531.078712929716	318.83067903098	134.402919905481
318	318	668.59953205466	515.603330132419	342.282861496074	130.89137190883
319	319	668.716246258916	539.357275159545	363.803208122781	136.524952605226
320	320	673.627686863608	509.747337810368	353.935429279599	129.871544544378
321	321	676.457691467979	510.112688482818	368.211001657757	136.002224160539
322	322	676.969155126781	532.646381349888	345.607537268226	137.215233590625
323	323	667.581548554277	514.904321303443	320.693214116475	129.757722432491
324	324	670.600091488454	519.940350454194	355.791391789267	126.845534387194
325	325	672.947110513616	528.980357474109	319.185662952136	130.889429081592
326	326	670.687203661762	511.186320504141	323.681562116254	130.484385731032
327	327	675.317330370701	488.56554424506	341.767642265697	133.654784647087
328	328	666.974706741771	535.472830173294	339.392842050491	133.75162968106
329	329	673.726780918349	525.736144920493	357.161904712482	133.411063363249
330	330	672.164791235586	532.506908542928	325.247425059309	131.387618205773
331	331	669.210515985544	527.120938126573	322.020786498525	131.150378488906
332	332	668.562488123517	532.153196040892	321.771662775273	130.25711710263
333	333	675.546672185585	539.754894935888	324.823253064921	130.330462976541
334	334	671.799064438032	565.201906290062	346.722855479418	134.873238853716
335	335	670.960269744433	522.263502957342	345.118551196274	132.708685540099
336	336	669.265074973122	539.00050123787	329.468449591916	128.233657483923
337	337	668.832976090511	526.818554166249	345.752195356093	136.30182858325
338	338	674.964801608805	486.493734796367	346.774513655138	133.742280422297
339	339	667.18857176121	530.150896840559	370.398728896983	128.3427425194
340	340	674.705282729342	533.459412268595	348.328930906232	135.514206361296
341	341	667.088714748984	551.134863988227	342.310796745811	132.189078840422
342	342	670.578351242049	529.212284550079	331.235239042724	128.05501051853
343	343	678.744885591188	540.391442213355	321.351211632633	129.540424233353
344	344	677.20380185076	544.293129694977	344.305623546759	131.84396167747
345	345	670.415200188565	496.206799767104	365.138606436367	134.777591035056
346	346	671.668693679345	543.685945453633	357.425649550971	131.73876392213
347	347	670.818777802484	526.120787536228	353.030531999691	130.732766388249
348	348	669.404081475344	518.083310671963	327.003832712999	134.538228525932
349	349	675.084738303444	510.579330074722	352.854659279964	131.794168830049
350	350	674.783076532807	527.828625708112	345.040455442311	130.076654143611
351	351	673.355530693319	516.801287236478	354.774678005157	134.238556132098
352	352	675.82460865834	536.544155803754	344.565193471143	130.773437407334
353	353	675.697607849606	519.762570094879	315.708244462692	134.276111111919
354	354	674.761933416072	533.829883082939	318.596416603361	127.981632457307
355	355	675.006157375148	511.396039103122	349.75068635541	130.814886523559
356	356	671.589779021203	535.347783825602	313.954552876399	131.801239920249
357	357	672.101893199694	522.600942535425	347.037749101642	131.544445426999
358	358	674.59000256782	515.324085536254	346.015279318668	131.032482922888
359	359	678.489440585636	513.767297089831	311.667744087123	131.648020265076
360	360	675.737746571019	553.514830374332	346.883045177039	131.23508842018
361	361	671.77121632796	553.20717339066	318.271666383256	134.613027137918
362	362	671.376392004528	542.857379856805	348.799796484938	133.712255801058
363	363	676.577344128614	536.805274602619	329.804115670186	132.344416840418
364	364	669.0530808083	526.241902017983	348.87256953552	133.093782486006
365	365	674.065755236327	529.987352628959	355.130148502504	126.646454976827
366	366	667.684044134092	535.749420411458	340.490619372462	127.104858971406
367	367	668.641673189612	526.862161232533	334.631928305348	132.729542382379
368	368	676.827359246154	512.349819760395	339.658112269722	132.871895830854
369	369	668.447765876595	508.867847570221	353.618683749651	128.504946917435
370	370	672.407743344149	556.45056151286	337.919553852307	131.844405331345
371	371	670.326699807375	508.083134927473	351.308584087698	132.778185493063
372	372	670.659065667654	519.487537774786	349.577541752399	133.711603873272
373	373	672.12313830848	518.079186843905	343.314885168449	133.78828878154
374	374	674.368185812077	549.854547867179	350.159608286916	132.691791870537
375	375	669.938758336623	523.813185073129	333.560969655563	129.971309036892
376	376	671.813588787016	516.39294667032	339.804300753153	133.212188350678
377	377	673.955918545379	541.752683254414	321.978605037181	132.438265305846
378	378	673.24284315792	512.795789597728	311.458768342517	130.854410873605
379	379	666.878524544181	515.802324984305	345.223393218815	132.283871815007
380	380	667.071795616308	519.253022162474	365.744811043915	132.077075044354
381	381	670.62364374468	528.200695354539	377.077098071279	127.37203246116
382	382	670.561090674568	520.981470484146	331.544420809162	129.559478940119
383	383	675.467751923163	530.584569141924	376.797345055392	131.642014313536
384	384	674.325859011473	501.745650196479	343.497384294212	133.269965930125
385	385	672.035438685469	531.427974594999	338.331128074358	131.509485020943
386	386	671.815366362723	513.074141703396	355.99499338132	132.589613202814
387	387	670.196606580514	541.305645886907	316.830421325329	132.826961170256
388	388	671.031648202065	538.172905264465	352.200643550598	132.929684718555
389	389	673.371132641696	538.605371343186	371.18885378908	135.799304389592
390	390	675.413140545497	518.734452596587	335.458065798542	131.402029810692
391	391	673.087482305623	543.336285973195	308.540080166571	127.546853858326
392	392	673.940471938264	523.053627857068	324.546580850389	132.066270957941
393	393	670.673423636983	514.754457284042	382.244157319051	136.198387538791
394	394	678.736544281247	531.163844608915	360.757409120242	131.437487648298
395	395	674.661162886436	544.655050652223	339.634552275648	131.087672383751
396	396	674.532781278573	537.322658944978	353.410977958647	128.649078444944
397	397	678.214071474868	502.065825815454	328.098122800096	129.819179485902
398	398	667.114899420159	526.819464706598	353.153156767323	124.188314813536
399	399	675.547722709953	545.946809114459	344.668053632163	134.444410065998
400	400	672.554051543854	512.63817237472	323.765787092392	126.180655223774
401	401	671.794328664522	520.28921567587	360.693212848903	131.99729086137
402	402	665.113651708146	524.46759175419	381.779028898516	130.474885759807
403	403	676.073257021528	512.633501605992	348.589650003085	130.648311930689
404	404	673.555176459952	515.683979809817	344.81896811763	129.980267482959
405	405	670.431846569162	516.993268104287	326.431072059261	125.983719723115
406	406	667.339740562161	506.018272057105	329.748124815012	132.798221362496
407	407	671.840618659404	521.691452354184	339.392916944447	130.156049162286
408	408	672.067543398663	505.348050286125	336.406029682988	131.601381308661
409	409	671.739415962424	541.73850807957	337.534603787156	131.258815727631
410	410	675.964490664568	540.471129350596	335.905889456487	133.226155708442
411	411	675.161068628742	504.151979324099	356.699315975569	134.090521490453
412	412	673.960295484577	511.869806817984	319.986693414252	130.811541694247
413	413	676.628678330501	516.969520131395	350.429101499359	127.238597484813
414	414	667.851731728563	521.598984333699	342.08806346387	134.038582945232
415	415	669.014019931671	524.394822960843	314.064374889506	134.303465398616
416	416	668.691275110504	523.171475196404	342.589572609643	136.731244099397
417	417	667.634751205867	521.905473435183	364.165976312197	131.141138990444
418	418	671.651514811671	516.357645922263	338.393047559139	130.662951724213
419	419	670.433782753715	547.505559743484	327.876814178452	132.908595689232
420	420	666.970527261303	531.490062741147	358.669128681855	131.982632785776
421	421	674.179179741129	533.904654543508	325.72703825635	133.002474649303
422	422	671.076820478712	495.14818090559	354.278036172045	127.948545908071
423	423	670.360973775218	496.046411010583	345.211461790448	128.540012458664
424	424	677.638147324123	526.39093673516	367.657807495964	126.396467831912
425	425	673.510702911606	518.974600588194	329.177750305227	137.849500410893
426	426	670.621752839551	545.717766410855	356.703428996829	131.411821452629
427	427	670.44705431109	552.405739025854	311.166694401687	128.611607766009
428	428	670.57897425485	517.757851450636	336.913328008114	126.226241459743
429	429	668.19765887101	513.439888682735	355.513698975545	133.258024041247
430	430	676.731775744781	482.111568658169	316.409854807581	131.062383253377
431	431	673.863072698986	546.264882864322	351.600727950413	132.874582653978
432	432	676.161422364265	520.221380733485	365.687773839683	128.932339398746
433	433	671.248383070015	541.236225810974	365.438545318366	131.810411524823
434	434	671.866212890818	494.440523093663	361.528955153481	134.561278546575
435	435	675.203762166679	546.957118916123	335.22907667873	129.079457287474
436	436	678.260620421458	529.904372341748	331.876167423393	130.499216133831
437	437	672.212993828425	545.062956568571	359.715066670517	128.728490651855
438	438	670.340843241142	539.673174338142	357.050079432367	132.771178040373
439	439	672.743078876708	512.334859339881	354.563268830122	131.700998830493
440	440	673.873267517755	525.38200815833	365.667089545788	136.732395928168
441	441	672.574602405325	507.186749233856	347.968407477892	127.820387451486
442	442	671.274407695264	540.614153456681	360.393863173684	130.74606870874
443	443	674.349461219244	519.56016028768	366.680994701422	129.291762114993
444	444	672.751393903543	515.391623788091	328.068106622673	133.948970755625
445	445	666.019607940493	536.965462929847	346.765054565156	129.728370260227
446	446	665.224360863269	512.975773099129	389.034452435398	125.321299821801
447	447	665.502623525099	515.333115853377	365.269210339912	131.848669486111
448	448	669.456019815636	530.446373139649	367.002593756569	132.578297396125
449	449	669.708859551252	535.415541729359	369.838476208053	127.085315811136
450	450	675.82385812959	511.054189492524	348.682005168494	132.563435570033
451	451	675.75532479877	516.606265736552	343.119322517	130.081059762811
452	452	674.168676526569	514.492469391051	370.8051786659	126.013699535584
453	453	669.302483370603	522.766447943955	349.395548097936	128.512084969737
454	454	673.373848502049	527.281052852638	352.617087756917	130.889632128175
455	455	678.219222683102	491.719695122702	325.224905038967	128.770233641004
456	456	676.539810314818	523.360695466099	335.039437685938	125.455795814638
457	457	674.376291010138	528.073967895658	355.634527842951	129.735420664979
458	458	669.572805309384	534.821108524974	346.291203583097	133.037164991061
459	459	671.588453973292	540.27320716368	331.048826709764	132.654241763957
460	460	671.179328344955	525.452021838575	355.386298973481	128.847706113519
461	461	675.384053522679	552.101695665815	370.101330634252	127.389383200761
462	462	673.648225677707	549.517866951455	350.236326963351	132.321739721244
463	463	669.161878702638	535.82250092617	379.193423904533	127.796739819246
464	464	666.373536109412	522.233252994818	351.485236676756	129.77864221164
465	465	670.527908349065	520.315575117083	346.399248310582	131.792032520871
466	466	672.103250422806	502.074639461786	333.252889793816	129.367701338278
467	467	668.444623281025	518.880692781951	344.458747166683	126.628882674722
468	468	676.138867000431	527.197075756691	344.86213071219	136.379464709289
469	469	670.916382437254	530.799266409466	321.961288844136	131.363027649849
470	470	669.413829723885	549.234536531362	337.241424410103	130.473695339096
471	471	672.068611026065	522.084211681639	365.026698765784	131.647499398159
472	472	677.625467086487	514.283321135265	352.314509777706	129.778862304916
473	473	672.410779087724	531.46686360782	339.743219431895	127.408933330566
474	474	668.590496036315	519.040929416106	360.477123291914	128.4165191799
475	475	668.955876446029	536.985231236991	331.295475969042	128.877614304455
476	476	676.136016441409	511.280519231812	354.954430493607	130.422247035326
477	477	672.240777575939	512.319502764407	356.19860169014	130.695722464163
478	478	671.852239760834	515.878317619747	344.975753103116	131.796078571283
479	479	670.303769939882	526.308683321783	373.476280067431	127.723821450945
480	480	671.333886431894	507.625838163756	338.676974511358	128.045863003764
481	481	678.51764436278	500.498622176333	356.923036662314	133.113810428309
482	482	669.023883784673	533.325589447849	346.347674014955	130.264972004233
483	483	671.254049040347	517.986734920649	369.739032357587	127.068731707659
484	484	670.275707931733	535.026131521437	335.452190388964	130.0712555629
485	485	673.236941329146	542.994848124763	323.488433717607	129.762446411429
486	486	671.803463456003	524.878132464574	353.744672084978	130.173501124447
487	487	668.831703245032	550.913884807703	320.629104477159	125.366510557514
488	488	673.42309742168	521.405533631378	356.292136671694	131.034718377063
489	489	673.712550084456	529.137985690607	325.800588608447	129.30706755381
490	490	668.220188330618	513.29103875821	370.846197539485	127.037445103959
491	491	670.777100290378	521.201802153976	353.222444356554	132.798778165283
492	492	668.127963291674	508.577098932929	372.056990604191	128.956844891198
493	493	672.821346818596	502.196420787773	325.532299929742	127.685223945021
494	494	675.245842197589	530.790701893682	376.676437346356	127.339126525949
495	495	666.368317116277	527.051771985052	344.741901635709	130.986614725175
496	496	672.742382047843	514.923256395693	341.523656744055	128.262766331948
497	497	673.243201860412	534.201362234221	342.390707945425	132.237321424556
498	498	670.492683792457	545.082091752235	347.340284756873	133.111807171006
499	499	672.992903280693	514.092870667245	356.902509703409	131.856143786033
500	500	676.096638862367	521.915963645635	359.146989162743	129.056345393537
501	501	672.036683434323	544.447598996321	330.393704124068	125.666581362659
502	502	669.690842402451	519.425263781696	324.339855293672	133.34868047967
503	503	671.057401543629	544.413787504939	363.078155652405	130.883535473479
504	504	676.037736507391	526.669418626488	353.121313447547	132.886571199189
505	505	673.222095527422	485.018729578823	335.583169929382	129.422712955612
506	506	670.995013014198	540.795535697656	358.901720438993	126.380910528265
507	507	670.778742985192	530.536262126892	379.555343138129	130.10495970234
508	508	669.562297523923	544.199174972511	370.049987254557	135.505053809133
509	509	671.548102486185	520.989383048132	357.099716045229	134.84321675478
510	510	669.915743895202	527.847861037673	325.752024995227	133.681634404586
511	511	669.533497285129	512.137485534644	346.791783542458	125.055903581604
512	512	670.912410657402	528.142456883937	318.4399769648	132.487488432434
513	513	669.710198528016	500.55565576354	335.262717997623	134.370656362317
514	514	668.762715559499	526.530540980376	315.782806244535	130.44915569454
515	515	672.065029348654	514.467125649704	316.288750155649	126.714742369024
516	516	672.997719435933	509.51007541664	330.650436202727	127.152133168341
517	517	671.130201244099	529.591698689506	337.596704707216	133.494060520383
518	518	673.739234384421	509.043452307275	355.66308055948	130.565166402586
519	519	669.489998606056	543.923275819965	358.012441953834	130.382695972426
520	520	667.370886641128	527.476651262329	325.818622463395	130.727202959632
521	521	669.752744526196	559.071006003655	340.052036537122	131.765749959084
522	522	673.948720246959	525.728781580724	356.70559673926	134.000145776848
523	523	673.489391226268	516.484227321691	353.351720109255	132.038164450733
524	524	674.092849369809	543.496511333615	316.426339541095	134.357314973935
525	525	673.989318146066	528.927288007787	353.203539948979	136.799763212813
526	526	670.022676129988	505.322423355909	347.490949803017	130.48083090444
527	527	671.077629190045	507.073456449065	372.96357710271	129.885639300945
528	528	671.564998176814	518.259350462232	335.363320182724	123.739967564362
529	529	669.083752827048	534.985721120755	334.528767152443	131.989863925848
530	530	674.651972684268	536.016915534184	370.214116502654	134.785773537764
531	531	674.003941459269	528.155417008348	355.597507770476	128.305180669555
532	532	672.311458784608	506.939606622889	339.129486854865	125.84591227784
533	533	669.921313401065	517.123020683912	344.079346709924	129.930273302376
534	534	673.142542609054	519.228847618584	350.926331555895	127.442557790053
535	535	673.382672724165	511.93824472293	319.571883328367	127.83416122974
536	536	670.324408662366	511.470459842924	349.484678510926	134.178311654907
537	537	668.65994856971	515.987701087234	347.881346087551	128.129375428094
538	538	673.671306056756	515.311929525099	346.062165392437	128.835215922293
539	539	672.261610952487	504.798993359139	353.401805830895	129.163525010429
540	540	666.480037332532	530.100436148313	364.425484172219	130.924261218628
541	541	676.479765761434	510.11003682816	347.272089061582	130.053861193846
542	542	668.179934923606	552.508241985152	345.619774642468	125.97355698399
543	543	672.248050270055	528.888729994779	326.750757046878	129.297952868698
544	544	670.078879764764	520.573003284718	334.4440056632	128.947184992555
545	545	664.665176673765	496.875933324217	343.483909847772	137.813229000933
546	546	669.924594303747	523.787636890963	363.971219874911	126.764835681194
547	547	677.183028323752	505.09484243576	344.692546418747	125.803535361651
548	548	670.019300186271	521.74191631283	371.364234721368	134.529116854797
549	549	675.25113950145	540.195185049781	362.849361231986	129.32052970063
550	550	668.151215024721	505.926063651716	321.922341346892	135.699582550291
551	551	674.197876024321	524.670629592977	382.207051649251	131.972581455695
552	552	665.585051203944	516.583345183088	356.330624896939	126.760042823596
553	553	674.874041667145	499.994494995035	374.43899683386	137.448208788228
554	554	672.51948567494	526.296334802947	351.576155994053	132.228954640185
555	555	668.140751079793	507.49531943527	345.143006763	125.56352819303
556	556	668.043100691727	515.75660350695	316.117072367916	136.556647475694
557	557	673.886310268903	519.950550993773	317.920558336138	126.14261091965
558	558	672.327804072677	522.572138374585	347.694972471879	136.363747012853
559	559	674.380460596277	514.688354726202	314.751424153503	130.526615396745
560	560	669.021731921812	533.734623262223	350.265817641553	126.722750414281
561	561	676.475334938774	505.272298232073	357.231888222486	135.931007025143
562	562	674.318466492012	515.915390013588	337.406042721369	126.321049261006
563	563	671.564932431526	526.82667547784	320.654528050355	130.269750620089
564	564	668.320682489344	517.953112870836	400.353071252448	130.930119297112
565	565	668.392987025395	496.437388833145	325.635295216379	131.625356469813
566	566	668.544552335161	516.495196919504	352.396516097769	133.981759976271
567	567	674.297110680449	513.420109065565	345.315455046197	132.980122822471
568	568	669.618425029376	542.409818089554	347.256288621541	134.688690455046
569	569	668.854425893611	517.420550192194	350.227369926053	130.653704653273
570	570	668.718899979361	508.036682552934	322.313196027937	129.781518668404
571	571	672.258065284392	491.525446892133	331.941572906079	127.03963405716
572	572	672.627562093379	508.474858203495	366.443910818437	125.373368185326
573	573	673.833155583448	545.499040503086	324.639902233086	128.368084402912
574	574	665.15519178996	509.678927416686	336.99969796063	131.858840994715
575	575	675.194963842663	540.739482349818	335.016349822581	132.162695115003
576	576	666.023726643071	513.154684673067	345.806314177082	133.005733447976
577	577	670.349414104246	548.789631730087	361.507148318643	131.553465588676
578	578	669.181042124805	542.829770277205	318.78321537181	130.910770907281
579	579	673.770756771427	524.900999236857	353.800617747326	128.905271452349
580	580	670.726201681112	520.513747686569	365.743609662034	129.170076233146
581	581	682.954939879165	518.771662373639	335.424598982831	131.836464238499
582	582	667.684220264608	505.870735778306	366.897339628243	129.796364835899
583	583	667.961639074854	513.960676440551	324.891810802157	130.763876122571
584	584	666.356989888914	501.229112729024	358.878353628493	138.318625253269
585	585	674.799385050362	496.873376110191	352.798870246687	133.174251537928
586	586	672.847261638711	505.048407680795	343.399976303104	136.330257287354
587	587	669.714924796594	514.734366113324	344.23271128854	133.151011166998
588	588	676.450435382468	548.255901250724	340.092074676386	129.487858971811
589	589	672.483492667581	551.222464956399	350.543730519165	130.816425878194
590	590	672.210960344072	499.671557907022	334.173065700222	132.474958859129
591	591	670.103687159078	496.252680438962	319.277610122221	132.470685571687
592	592	668.391901993099	494.325324794194	356.69318805349	128.170369877881
593	593	672.309931791469	525.832784401714	337.315023880303	135.513714306158
594	594	670.034604274073	481.104883033891	334.649393960167	128.670287256917
595	595	669.148510636588	518.986544328402	353.365389989494	123.178872193599
596	596	668.769106871679	521.628992671487	311.713695276014	131.190359105307
597	597	674.065286367295	520.259219568088	330.433022387975	133.770336706821
598	598	670.88525029659	512.440825844491	330.552143343701	131.132737714171
599	599	670.13336299702	519.829609752929	337.790119732308	128.339941212157
600	600	668.811919772242	505.19474286943	346.880246902269	134.134853563874
601	601	676.61718057705	522.189117627461	342.697229380591	132.71765915672
602	602	666.928851505581	501.873008825582	339.517340732501	133.327037639968
603	603	679.432003458846	505.205544549466	355.507673032255	128.123763975411
604	604	673.704112932079	498.18731672609	325.574893756696	130.426654767055
605	605	671.392744062844	513.901390205631	358.943988409034	137.168564483031
606	606	668.113023192678	521.112182732375	375.780001206045	133.391325664882
607	607	674.95117882806	535.658956514969	354.98433425904	130.247805056001
608	608	672.972579493298	541.084649076148	325.625603722044	132.789727916963
609	609	671.926737844916	532.576796183467	354.360725187942	132.81015029464
610	610	673.386532286781	525.220299552414	360.638330980041	130.703382216782
611	611	672.942740259868	505.501418219924	330.419196068541	124.642107353151
612	612	676.253320241171	530.391087775065	347.086049184472	129.57808702046
613	613	669.977458558682	521.737984363506	295.253855801133	123.339955035358
614	614	672.557646919632	544.544067423781	389.299519507763	125.612749244759
615	615	670.220983353208	546.731062747475	338.812937527513	129.347339666169
616	616	673.17197008452	498.835966718089	321.216360069358	129.884803121695
617	617	668.871049552584	514.267120396275	345.959313815323	131.260042770572
618	618	668.835056466875	531.501335985427	316.375167273879	130.561767512239
619	619	672.616193299359	496.271293785811	347.444205025285	135.329051589775
620	620	669.996009019713	542.785397167196	337.590738002586	127.569806905938
621	621	668.928011039263	546.735620035657	304.457763817989	135.443056897381
622	622	669.947847478779	535.653698439767	347.859409967704	127.501992089782
623	623	670.097198842927	511.053231852506	345.394049957603	128.103219037752
624	624	671.277263234317	504.469298506261	354.303570362188	132.612304630532
625	625	668.728616352607	525.609442201926	349.64077050046	133.431950535952
626	626	668.041741854572	498.204063991212	358.872368922076	129.037766434708
627	627	671.518799908403	509.28922387873	331.651961483262	130.911933784979
628	628	672.860263967658	505.651471357698	321.106511691692	131.008702375213
629	629	670.859281317555	507.138478360122	368.519143338535	133.02552443563
630	630	673.65028450815	508.770615975242	327.518532231575	133.352283187426
631	631	672.177254180479	522.938814955011	355.024877995163	127.674556461289
632	632	673.390851380855	526.271289523646	340.212268164678	136.893843476352
633	633	673.737159906965	517.651311171938	326.50543251282	130.894811457427
634	634	676.366756545964	519.513845962707	324.927844111782	134.795262189896
635	635	673.419612791532	527.302904630028	326.853714741309	125.261384070051
636	636	670.050560166331	511.969945580532	350.34593963483	126.14121313332
637	637	671.904745166158	513.836858469431	330.634910319305	130.461761425868
638	638	667.504879953921	538.427001836697	347.219846407797	127.915817727431
639	639	671.230569203589	500.552837956516	360.226343004537	131.475467609587
640	640	674.317354229172	507.024337529606	324.113105879056	134.846751132246
641	641	670.70594237205	503.393936307334	358.12934472854	133.69051997135
642	642	671.625094515141	533.790055663448	341.268116506968	130.58212196778
643	643	671.914633635976	529.878145091759	327.08377731162	130.971496274586
644	644	673.773188782793	513.732554405137	349.482669609437	134.246520269358
645	645	674.19886496368	531.482145301879	353.939521878835	128.498277248485
646	646	669.77292476259	529.597704708418	362.692284938249	130.644531540632
647	647	669.995321252361	507.887267032492	353.301580703877	127.22837190587
648	648	673.665590185924	534.373439055906	331.793464127503	129.351604313256
649	649	675.072190798209	516.113293217948	374.031949499277	138.007340562619
650	650	669.627447803165	536.039336440026	337.474054477746	128.62438381346
651	651	667.965896641591	521.700539947074	322.100340080043	128.838416674449
652	652	669.757014021421	500.477885908299	360.723637022045	126.193335914727
653	653	673.818282052475	478.37095279036	347.034501396061	130.890686446349
654	654	673.23982169956	528.979403482091	364.955171499329	129.223565374117
655	655	667.639246118017	533.88698636536	307.596039330183	131.08775529903
656	656	675.386965399077	538.401770818385	350.327799468352	136.642646613863
657	657	678.959935589238	518.673020360077	362.803660881837	131.077430059439
658	658	674.133988368625	520.480282271693	339.92549500752	130.073023717964
659	659	670.424759818433	498.080547838741	363.813180306679	135.123665441587
660	660	675.321297989557	530.009652802012	339.217906192531	132.056234111066
661	661	670.845212327594	523.61199755668	319.840630447803	131.929510252647
662	662	675.251500322608	536.041359662069	332.562605104097	130.904814841879
663	663	673.469778768806	521.405147644563	335.501643576534	131.830441456135
664	664	676.1856008333	520.986144396544	336.734058110287	133.471159142049
665	665	677.667170331748	531.219606476675	338.191386918246	132.81906762956
666	666	671.67954964834	516.733702900059	320.500750199743	127.627159035639
667	667	671.60435195436	518.021943569462	327.484624891214	131.96808043591
668	668	668.425258282526	523.771059888247	332.399870017932	129.534401202334
669	669	671.116295212383	508.148222565949	342.233398075511	133.763681834147
670	670	672.353781872063	511.025960567149	337.231197632443	129.777724148105
671	671	677.468412907328	506.612946918025	359.255272933014	130.916385347863
672	672	674.230150112749	510.643426460906	317.866266986029	130.239903002208
673	673	671.616298644433	507.023619559887	351.006160083905	131.314593499049
674	674	673.917947290903	533.197676212536	361.676189353684	132.093834391411
675	675	671.197523466479	497.267194885932	353.191014539014	127.493769182464
676	676	674.432953897737	553.745087789541	363.399621625813	128.118983640688
677	677	671.769084087797	538.743710200524	305.638974613452	128.85117261047
678	678	674.473113743457	513.968874630881	364.704499318916	127.205584962884
679	679	672.651601191076	535.182438759087	389.182045856809	128.917044598593
680	680	671.822931359056	534.654614377644	321.941584607615	124.076493504895
681	681	673.578988655489	535.913087187914	335.510048685007	131.686730731374
682	682	679.725016352475	520.754088654036	339.523767605604	126.108829822393
683	683	670.931260680901	535.051382635474	352.596892001757	129.566322161973
684	684	669.261610959475	527.453855397697	335.025773587549	129.321940936852
685	685	674.108306923303	527.908351377223	360.834833177073	132.60623004081
686	686	670.352929567058	548.229263873889	338.355988841875	130.647047176625
687	687	671.651502963038	549.536529042758	312.362208268383	133.911474629946
688	688	670.98988403885	535.806088946464	330.697627337871	131.536296648846
689	689	671.435837145745	543.749343610026	364.794882736999	126.163891472088
690	690	669.228247955985	539.066749284544	348.507390180705	132.160121475304
691	691	672.395783941884	543.246406828275	331.985208236538	132.484765313211
692	692	672.540662244327	539.907879542678	332.001312884572	129.544988521192
693	693	672.796421858973	536.349616720697	386.101721024529	129.978770777534
694	694	676.746615424896	497.742623422935	310.148789769261	128.526019460144
695	695	670.313407474366	526.836165815556	371.535044642026	124.687489025155
696	696	673.722871081751	550.529415186335	352.229406633053	133.282890859581
697	697	674.04547085011	515.972676960256	334.537873719223	129.244485830813
698	698	673.975909877861	535.810187482998	358.764607952917	131.578087699823
699	699	672.294527996234	542.054986290815	359.601976288057	132.768183247076
700	700	673.757738243511	525.484179758598	350.64025396263	135.793089039551
701	701	672.728195798727	519.443616936619	349.01885692127	133.074598612721
702	702	674.730173543324	498.518815786089	332.136589291974	130.144522065948
703	703	672.480542030615	522.063031897977	342.108524691263	124.473822921459
704	704	670.607202044359	497.456694538603	336.777353354834	129.245013831042
705	705	672.73248435063	521.395345173836	362.215987314613	133.45595162834
706	706	674.380888634832	528.57276376977	344.848901797326	129.980658796713
707	707	669.51329691237	543.120898457332	330.106798056066	133.223424985081
708	708	675.953590185837	540.751899591359	362.15770223409	129.985334635995
709	709	673.958788194873	540.399012717558	358.245668152481	131.820370594001
710	710	671.442205119556	515.264142575233	331.023504883224	138.585747984057
711	711	675.112313405299	539.257569366754	341.322564715937	132.69965391489
712	712	676.679476310383	514.504311233509	339.637042065762	131.213996241517
713	713	666.590687827975	532.454638511681	368.344211157467	140.75398696192
714	714	673.903891638661	521.013688625884	352.317495801156	134.86214398334
715	715	676.836228480591	524.940000178861	343.78166287631	128.538810273696
716	716	672.447531431604	547.102816908835	347.798142624455	132.248288436397
717	717	672.708126551916	519.209027788881	338.971221656422	130.983216252556
718	718	666.948600707839	546.450973907973	330.050047274547	131.354311045267
719	719	670.315936426776	532.034200925177	373.773594693063	133.702769257392
720	720	670.941051635811	507.444518144847	330.541821191526	129.924043082357
721	721	672.432128016657	530.461373408885	333.647920079205	131.078009075916
722	722	665.825891119454	505.078488668242	351.76145909657	129.193567858277
723	723	666.764859350329	507.29986042945	326.707645289595	133.535619032063
724	724	670.495406138466	535.676804486243	353.659510494716	134.530866481952
725	725	665.599424698602	519.977755674773	328.557484103125	130.433052978608
726	726	668.49005816111	512.466178036849	334.146344588938	133.600605831397
727	727	671.851316422259	548.384885404801	361.329738141256	135.841001584676
728	728	671.753123139397	519.75878461723	346.264528014568	139.396554950073
729	729	668.870601564071	508.774389528302	360.628127941118	135.214028811257
730	730	667.538880405577	521.204537769434	342.846264907248	129.702705986338
731	731	674.436314587235	536.241611305767	335.400534892097	134.057464143896
732	732	673.325670385515	529.81307640944	326.200336095602	137.044447946966
733	733	673.817176382987	579.054176264194	335.360546102894	129.946007523854
734	734	672.15055461482	517.031675527821	341.406964199114	135.329865712842
735	735	671.878795876874	521.668630910054	334.955478488824	131.64915203557
736	736	667.43048959196	512.827124944127	342.391140810519	129.83194514408
737	737	666.611259342622	526.511027544005	374.277619506352	133.33090166848
738	738	670.552665929292	528.774331404409	357.330287935052	130.00553093354
739	739	669.522904588314	523.714692316955	313.024087087015	131.407821904683
740	740	671.177915959443	538.126012375391	351.605631108886	133.605263655252
741	741	672.311137778125	504.668922414154	344.671402049126	131.795394641885
742	742	676.467998053167	533.968185274488	346.348967392865	130.610475111158
743	743	669.98981284275	540.223783140112	370.440999365506	133.318807941699
744	744	676.774908839895	538.294735470812	327.320380497765	136.150183102427
745	745	673.849905560495	536.51073442566	336.712484396656	134.73324760559
746	746	668.317022482676	517.583719920324	321.631220018421	124.991044549
747	747	669.385458135102	517.735390771374	366.053600993015	132.803905112246
748	748	675.806759918983	543.343223691234	348.885851727307	130.04085465271
749	749	676.800138636055	506.516210876811	351.196998841346	128.252130631609
750	750	669.842616008641	522.721613795352	327.364268219729	132.527392166957
751	751	672.136762331698	523.9675053735	347.172284200356	130.088242042327
752	752	674.535481188704	530.561338181113	354.827704956767	138.338261847572
753	753	670.123631172526	516.912150017061	321.612661305702	127.827988032252
754	754	672.574269361091	492.618463984932	361.533598465636	130.500182914474
755	755	671.460708785103	487.589879452278	345.544294508916	133.607926062917
756	756	668.315209904632	521.636364224793	358.923123413642	136.213571837675
757	757	668.093414078736	535.843340136586	341.633411451828	133.026533320104
758	758	675.601466096199	518.453163818503	367.049229083036	129.873523106995
759	759	674.785593426902	514.564277085679	331.72121421997	130.593408219291
760	760	673.381613327261	539.29335843519	347.428673993417	126.979885240752
761	761	672.250611240085	506.133012675388	376.491984052544	134.906639232868
762	762	669.810547556369	525.973291045583	335.376462451917	132.035682080767
763	763	668.746144361701	542.131697086518	362.131264797321	128.227046517848
764	764	662.935590570534	542.632530492049	362.326586405916	128.050343732746
765	765	672.525308887997	549.186324997336	335.836340354056	132.845404652907
766	766	673.997733629933	541.844573517448	339.108780148258	127.085756042151
767	767	672.046300617522	513.856717502658	369.4219342659	130.905073706961
768	768	676.225866020123	510.067326304068	346.683116869113	129.766319452137
769	769	673.254427189356	544.80147066418	345.996641332145	135.414123650769
770	770	673.200831122561	536.385227098209	351.437008083565	132.012631906692
771	771	669.730255135683	507.80727399351	368.165252558203	130.350589522314
772	772	673.953662595802	559.198930413418	367.397575698539	127.509403057549
773	773	666.514546272408	515.572050247002	367.38257194319	127.896116584711
774	774	667.984056775748	503.158982561518	361.755343596462	130.325740326892
775	775	672.045329928053	519.13639821558	275.888995735471	131.359727274269
776	776	672.558907780146	524.719919057547	323.8894367103	130.904780775892
777	777	674.14293659888	511.46770471131	337.134010260283	130.088594771661
778	778	670.612954320356	529.742126077672	336.618587020559	132.786220194063
779	779	677.065107595041	538.075667421328	337.400756931754	133.641329329549
780	780	677.9875748911	510.211498301201	327.621178734122	124.244236898534
781	781	678.407033855219	541.093389955235	343.828643671375	132.36206284569
782	782	677.574018247506	534.248614970243	359.708473369386	129.111095949082
783	783	671.215704038951	549.388108303922	339.196129078194	129.618122878778
784	784	665.196353900903	520.63631238804	325.780767229803	129.895262285026
785	785	675.024411739768	523.79678545552	323.732555168331	132.230513260765
786	786	672.660202147583	534.673395919965	325.938195706347	132.013468530042
787	787	667.137622126569	505.262173545501	331.580110096387	131.711118070359
788	788	671.281863428433	530.843668959056	387.60644154723	125.527297022932
789	789	665.839098863039	521.713129335366	331.63468115453	130.776034957739
790	790	675.105686778751	520.406705008165	332.882010112361	133.692035187859
791	791	673.842155302758	513.332581215168	332.123246705747	129.094712943568
792	792	674.003558456753	537.368649220176	350.385502539221	131.66325578374
793	793	669.24475635185	538.404284728688	347.280177741997	127.952644893623
794	794	669.424688410429	546.842868254164	367.590412672824	132.281106956213
795	795	667.422547539594	543.550916494964	330.031070543316	130.715661329633
796	796	679.485668055442	524.819362035949	366.292257716265	133.727462593994
797	797	671.992067576444	530.481817556136	347.333391290217	128.797027754304
798	798	670.36215629605	515.213233255485	344.332995373952	131.004691267236
799	799	671.295416804826	514.316032662478	352.833802319049	129.581115957602
800	800	672.054343923718	514.677781800238	337.828799298073	125.665157876679
801	801	672.099254802223	504.365229362424	341.545889459142	132.805409177411
802	802	675.900312315565	527.408608642735	365.421810856316	127.386027423191
803	803	668.500576523256	538.804036392308	350.789924700634	131.051470360974
804	804	669.898522129915	532.346813507377	340.098488318019	132.209779540501
805	805	670.825973176024	535.319548307653	354.93772911236	131.460599711496
806	806	671.046475059795	525.678841870669	320.06822704321	132.197861605768
807	807	675.072337957913	520.325375346233	360.607064109148	129.970714816077
808	808	673.948281518705	518.097780306672	343.287910320215	131.780739610187
809	809	668.248242352814	526.032056662694	323.822553699655	131.511088839041
810	810	674.29409878092	509.020373991316	380.514031724213	130.429035366403
811	811	670.879122569861	523.18203494331	312.807102177423	128.096334988696
812	812	673.939884668812	532.333555827175	364.238466373438	135.715159255535
813	813	676.818432902015	537.985557307505	347.643195141265	137.525113799324
814	814	666.778007120675	523.796934254481	330.665332070537	129.012004143399
815	815	670.605590750558	517.741246355235	342.909733843726	137.096962070222
816	816	669.786977917656	508.329515515473	356.402478652235	130.758864007698
817	817	672.12409072667	532.074704740411	333.059256257081	130.538139152126
818	818	670.632409665576	504.527446759601	305.221159998775	132.090113399243
819	819	677.773427138806	559.193407059436	322.398759622912	126.138142735369
820	820	674.867569970778	517.129080488273	334.5588566355	126.508508618262
821	821	671.419290323223	525.736824434643	341.902661470568	131.887134331626
822	822	671.312990029217	520.335424532161	342.080783539571	127.159531275062
823	823	679.162345395948	505.343408945601	343.707315689494	130.123167268799
824	824	669.291271526493	522.200015819594	349.579784461454	126.991975590266
825	825	668.003354962123	549.631750210217	358.513677855831	137.88340060104
826	826	672.268464774835	537.413340644469	344.655428036377	134.659010939621
827	827	672.488829983463	525.9412098722	340.945444925065	131.366097065336
828	828	671.625832227338	519.915354815683	376.296715806982	131.811718992224
829	829	671.893472954306	524.809897640351	365.326565538252	130.615527713361
830	830	674.153377955754	525.283604701229	335.228637171746	131.331639101967
831	831	670.39518399033	506.696062270594	371.297751970068	131.854540007954
832	832	669.582304225167	536.101432068903	309.786189701199	129.214360053367
833	833	669.64388653947	536.528000582574	353.484525986199	132.226851334176
834	834	670.554551322485	496.599390091458	329.396533956964	131.631648649576
835	835	666.688042579615	529.307819585355	336.202332534523	133.280914559604
836	836	675.432727486112	518.558605536526	349.451323214302	129.241024062279
837	837	672.496257797288	528.63276451216	334.749737955068	133.317742265546
838	838	672.743742859731	530.741754859109	329.90240592396	135.989590597694
839	839	672.489858297282	515.766450426807	350.950473126325	132.71719956138
840	840	668.712361834428	507.919575419385	338.772614336841	126.978165852124
841	841	669.90753673517	523.127122073284	376.982289591811	132.982897918449
842	842	671.272160163525	519.926474631226	343.677095025446	130.099113743128
843	843	665.699835665188	522.117583303935	367.376058216625	127.954003930485
844	844	667.321008996545	521.379068528044	337.299093737452	130.831486515216
845	845	673.916613270016	518.767416582897	321.219839790646	138.461196081188
846	846	672.520630595063	546.002220891498	330.348338058644	129.914778027602
847	847	673.932450363127	510.660760058346	333.833423962438	129.595428884356
848	848	671.747920728113	488.590673808802	351.285021863605	133.562472419047
849	849	671.404092847147	515.618823256157	356.093044320663	131.551532147714
850	850	670.496104335822	543.707564705135	341.89035372658	133.071213805688
851	851	677.753699559719	514.00981066456	375.210547749909	128.395026597689
852	852	677.599383999531	518.960762218035	363.462116411355	130.027027385833
853	853	672.456691200715	519.52237558435	377.084733643985	131.425284238248
854	854	670.697073827978	524.735320931336	346.739663136968	124.421413831314
855	855	670.757858076329	519.730816259577	318.247661426691	127.536377861287
856	856	674.369138750671	499.564146758234	348.788411913675	127.868388948216
857	857	670.544910822848	509.05004345308	351.037142542301	131.797930479786
858	858	674.889155631522	541.224605360814	330.927619088235	135.501849263
859	859	669.625637478436	519.211458440905	342.505470808744	131.562710850068
860	860	671.246655454068	533.01530922951	325.321581962281	133.495903716629
861	861	666.260872251556	503.644248607147	382.485462437742	131.6718847339
862	862	673.98873062171	511.60676933833	336.036017215196	134.359159966363
863	863	670.858717662497	519.744467147414	357.736980277198	135.210920113501
864	864	673.495111966758	500.912678507132	333.033364674861	130.84748035826
865	865	675.352482957569	557.424925135364	360.181867083935	133.387771982027
866	866	669.409107303736	531.656688263749	367.365307555506	135.314144740653
867	867	671.481001943675	529.53856415017	346.797586640982	132.070352420871
868	868	674.614814159689	521.843624350475	344.654021167944	128.471782686027
869	869	672.766883890443	540.528007549359	352.649670795564	134.896386970135
870	870	672.238274895645	517.977812621306	345.472118440021	132.073505497454
871	871	674.787327828902	529.168429817102	322.794363660196	131.697745989287
872	872	671.102597851371	534.379516974496	341.958109835418	130.986695187895
873	873	670.273154873548	515.832875941868	334.754970199522	131.660071903114
874	874	674.611201114312	524.848023626574	355.192014060963	133.045294809345
875	875	672.633128957377	504.27062617373	340.989147849903	135.037659123186
876	876	676.242683227263	543.164715792873	369.809020609777	126.759354110239
877	877	669.015339836604	497.973443459226	325.44307385614	133.044788771951
878	878	669.835191318184	528.217222855569	370.423586971381	134.523419838121
879	879	673.206393945827	506.11174652757	330.307220700444	127.648491385647
880	880	672.2548580482	482.874046730445	365.455367471268	126.947460677895
881	881	674.68370957891	516.056889140133	348.91260029851	134.294150129995
882	882	672.681225500894	565.796240794205	342.688282115503	131.659312040094
883	883	669.51960210774	551.685730750355	333.602706992573	129.440260811992
884	884	675.657413823652	547.727523532436	358.287159527018	127.414996031364
885	885	678.020880827593	511.226657105943	320.969778230475	131.020458365867
886	886	674.905752651552	534.5058993943	345.187968795128	127.463055685618
887	887	667.038503294658	521.541177166477	326.989353374914	132.639979363852
888	888	672.350004279461	499.931990963308	344.945536048999	128.259425517649
889	889	666.226928940258	517.620017330759	343.691503804019	127.785075037838
890	890	676.400324846948	516.723505046522	351.605891799067	130.527162765927
891	891	669.530622408099	499.356252702499	326.514835558975	131.335415167664
892	892	679.93491206697	540.326769691323	341.507774098839	129.872502930946
893	893	673.204317415682	533.673794307905	372.397548844411	129.921194854026
894	894	672.053974544138	559.918583802651	357.169050373742	133.207032495003
895	895	672.933836693036	533.684165065707	316.276683891585	131.017188424776
896	896	673.582876959476	532.939143831974	354.900504580111	127.447953704734
897	897	668.390907765625	548.454450983724	317.310790269022	126.300331202016
898	898	671.130371666299	515.032895524242	349.595406008588	135.569661917486
899	899	674.484278110103	556.906976477611	338.427309319514	130.416633540412
900	900	672.213729856141	484.730271165207	361.725359432737	127.745133761885
901	901	670.774385868235	520.026471623627	315.965226033428	135.897544707235
902	902	669.146339200054	530.831831673433	339.92327775518	128.506474286559
903	903	666.306500863677	489.985174564143	374.951127791254	130.715775750339
904	904	671.422096443991	484.46856740415	330.994628952079	127.381492232907
905	905	672.655715241448	543.349922891354	343.351063354629	128.029750241751
906	906	675.30925051657	510.395505603491	319.049685969026	130.024937801992
907	907	672.158917999446	522.457589906734	332.308761142675	131.666737393396
908	908	673.432703044985	502.460967937197	340.49044991826	129.870599480617
909	909	671.146691397636	530.532930213534	358.656842176119	128.138762461448
910	910	670.327895897558	488.122242107743	356.381189740168	131.797171166603
911	911	669.883116413194	525.540187861386	331.608670248855	131.59862909048
912	912	676.64891295688	510.066161140278	368.472285714783	132.127120039238
913	913	671.130832288104	511.525042915814	338.856457998766	128.883532957723
914	914	669.258232546955	504.529487387686	358.044733832535	127.343935879968
915	915	674.559521512005	527.038072905121	338.896529228839	134.066998967282
916	916	670.755063657286	510.156793451115	294.660386109339	132.009702461531
917	917	675.558619432561	519.022771063155	347.259018036262	131.417452450001
918	918	672.518528376626	525.956423715155	336.558535769498	134.109731221769
919	919	671.914702468036	535.372668401837	361.145106336945	129.936246356107
920	920	673.280788019016	527.133469502158	325.504616304386	132.544054106469
921	921	675.510555452094	526.378367845726	341.777793629628	131.59888802026
922	922	672.304499097547	530.933077546908	349.063241626227	132.870067435199
923	923	675.992877835175	507.695581871437	344.844197015445	132.338292025053
924	924	665.668824569025	496.101152046323	335.26384212648	128.392911853257
925	925	673.144376620823	518.912270184772	333.42433502007	129.319901747304
926	926	667.501896166958	506.862522144573	340.571159686189	129.395168061238
927	927	670.881363858403	521.670622332501	345.180699265499	128.163551991655
928	928	676.20168202593	522.380942631425	321.605939603471	130.87555162107
929	929	671.834171138962	513.366343748837	339.798324275449	130.144730185333
930	930	667.779598333345	502.76121007195	348.942947804666	131.865360475314
931	931	671.829385316312	546.004520103391	341.18439753321	134.532705078671
932	932	672.919216660477	520.782602467801	319.1188808806	132.483695823146
933	933	675.554599347049	536.536211372607	358.933229548293	133.165927297247
934	934	676.54056984036	505.586559733125	350.809906637143	134.105997008276
935	935	670.511793770721	527.393852062382	354.350897821696	130.625378164352
936	936	671.191997104833	507.373077476031	304.323861413486	128.266173050643
937	937	670.849461028778	521.877917789782	309.23558120548	130.198844544516
938	938	669.301589549792	543.690539191404	359.055790402197	129.530937775138
939	939	672.362456168521	531.931130618722	339.698754776941	132.60545440766
940	940	669.711490655322	519.484304741555	344.744642358188	134.854219934635
941	941	671.912623942609	521.921250845545	356.341591055303	130.107729811737
942	942	676.658686913545	517.794987305845	359.138177681367	136.013557990986
943	943	669.461703034223	536.592647873304	357.433873081239	126.453862179305
944	944	673.942799091748	531.301943454082	310.52507249703	129.886492810452
945	945	677.555541603364	527.754039863364	358.251169812819	130.277987275809
946	946	668.90173591047	524.018828039496	330.174186852977	134.37667680925
947	947	669.93485296328	524.816921768272	354.52102087588	129.36594824239
948	948	674.091087900193	496.62567780592	316.033033802748	131.398320553603
949	949	664.867415505597	511.106446000013	368.578054740183	134.950976767033
950	950	672.965378617579	496.520679449158	332.280152915458	130.831464895484
951	951	673.471924162383	507.467756212493	317.809904721401	132.132205987593
952	952	676.918970935224	537.647705348616	325.746326605808	132.533747814212
953	953	672.740026992021	519.9681033261	358.619428562201	128.442720346104
954	954	670.183721276902	494.203224159159	359.215433368329	128.074625891235
955	955	669.987634902551	529.969366256533	367.362248834448	132.284104505308
956	956	669.329448143555	509.552956759019	362.865026243462	134.787033559831
957	957	677.194294994145	528.812911734473	353.454321526435	135.815814579921
958	958	673.761223495679	530.111660999717	348.053428324304	133.600607583461
959	959	673.430580309599	512.698704759648	361.631970403172	132.234428605293
960	960	672.793698919582	535.916637145806	323.515528481749	131.10494597797
961	961	670.704720961961	535.574490415886	340.230243242206	130.524822803874
962	962	675.203515196906	503.024410688687	341.424192596484	134.711714073999
963	963	670.031333894672	538.777425809223	324.603636331916	131.837906420458
964	964	671.439181123569	549.500670936465	355.905251460892	135.418505292698
965	965	675.611858589205	529.719548231238	336.612959697735	135.060324369768
966	966	671.262554971783	517.181192722265	372.041809002535	127.310036947062
967	967	669.905317615651	491.905306923981	336.000225120455	128.432468433202
968	968	670.715002251146	518.815065810836	371.891363179497	131.29361060766
969	969	674.141968010433	524.502652787893	361.193485132935	133.789740855381
970	970	671.535084582987	509.584817816276	324.637950171523	131.240987951657
971	971	673.394370721732	535.655217361319	337.697075546095	130.224116017592
972	972	673.483873682349	523.184917942003	368.067755835111	133.957344263656
973	973	674.024431145097	525.623016103013	349.970597033666	128.613697525316
974	974	667.94997397944	524.357103285985	335.120797593402	128.580217887654
975	975	668.620528581135	522.641556007329	344.793182456703	132.249816967339
976	976	677.810515434419	507.221618514536	330.41569986808	130.42009472239
977	977	678.399078292837	539.451782373622	332.85180672467	127.655633383284
978	978	673.249312778981	527.027975075147	352.815570787646	130.443240897906
979	979	672.867261685317	519.515496815411	337.726195261104	130.690628650419
980	980	668.21936032185	501.225018804399	336.585172180052	135.125759341966
981	981	665.430287327539	496.68809195492	340.459949449548	133.599601327691
982	982	671.16268177624	522.284485082999	354.050627321637	134.183752078121
983	983	675.151697298136	514.5257913434	325.274001420738	135.157966890648
984	984	667.373203130875	534.963881207227	344.038170903458	126.948109702412
985	985	676.048371742529	537.295838388407	362.691098237044	130.553547440909
986	986	676.894570732161	510.432541236116	328.562442469931	133.610634966696
987	987	666.282723751348	535.296865005863	314.376676703151	138.584377612213
988	988	674.98075254192	524.648662750865	366.831681864146	132.347892495348
989	989	670.984567210706	536.592406168394	334.818899402738	134.766581184927
990	990	670.394671478188	558.261696272446	332.597484636793	133.586088843616
991	991	673.25768762992	493.530715294811	322.762857309277	136.607170842777
992	992	668.959989847504	509.614441814793	341.223636081488	129.626930786439
993	993	673.844861186005	513.328680827909	346.626501535272	134.490161342432
994	994	674.731497477507	544.536110072209	346.593246047311	136.140519196776
995	995	672.773564760661	512.899784931282	328.431036856774	128.781090807584
996	996	676.563785725323	546.150514133932	329.493860638104	129.553839480016
997	997	669.222783525868	514.922716443695	353.774864613564	129.903800454278
998	998	670.717815290676	528.9429074346	326.399889165262	127.62006930058
999	999	669.967778603291	534.09048908874	347.484971325255	128.629378932172
1000	1000	671.97282100828	531.460804405772	309.151812240885	130.189783675758
1001	1001	668.793512854219	523.667017932357	327.160032854592	131.77778432528
1002	1002	672.979144548178	529.260349881274	344.069256179114	132.809129231917
1003	1003	667.402833834006	515.952513450441	316.727748958219	133.402368209419
1004	1004	663.648781064571	523.664338940292	332.231582487043	133.215143041164
1005	1005	677.27280035653	545.134408588	332.705066890762	124.763515023853
1006	1006	666.836338929829	520.695861519131	314.163522947736	127.272667753856
1007	1007	667.985444616564	514.097806366495	331.180741378475	133.471323629035
1008	1008	670.702877912658	518.965591152252	365.231032279049	127.669830639593
1009	1009	673.243292018893	506.597832315691	319.641893488821	126.562752848033
1010	1010	680.15368706734	521.350465733165	338.789201368581	133.654456636084
1011	1011	671.853406368466	544.382361507005	332.926887905213	130.293789685319
1012	1012	667.236769128687	524.407693915798	341.738576739031	130.601434966123
1013	1013	672.812112941381	526.487141056757	357.928317313479	128.936233081417
1014	1014	668.387506603694	521.591266962256	342.820731090362	134.56601949116
1015	1015	669.643701065631	512.921290576086	335.980237824275	124.418244023131
1016	1016	678.021358571368	527.572991331893	342.029173056039	132.739733635528
1017	1017	668.614236531549	522.641596641702	327.575951405286	127.141775176818
1018	1018	669.965748907988	531.858259572522	330.297611038482	132.332686616235
1019	1019	675.008027036992	490.440757490064	352.743851036901	128.200585820459
1020	1020	676.211561732766	485.786713817697	356.574392748152	128.006107213547
1021	1021	671.940349110036	527.469146362371	331.202905215948	129.037241585561
1022	1022	675.617572859187	530.721579370169	350.326530230389	127.844539881895
1023	1023	675.998729590555	512.07363834716	360.388976134152	134.09171738251
1024	1024	674.263899430996	540.238522299223	359.500012815553	135.273924381033
1025	1025	674.345777361092	529.241609401285	367.068232540459	130.784177761866
1026	1026	671.256833720022	525.79294456032	358.762611852629	129.584256049762
1027	1027	669.928150607769	559.935461021625	350.352442017108	129.388021144834
1028	1028	670.435862233497	562.441904084722	345.865502067148	126.469895671561
1029	1029	677.231663781771	541.072583635967	328.651033369905	134.565707884457
1030	1030	667.097001844778	515.505651587586	321.039689193767	134.565916936735
1031	1031	666.961716674865	544.611089103334	343.168561439035	133.857690341494
1032	1032	670.206422023447	532.164077194625	339.825543574017	131.392603436468
1033	1033	674.574946367627	503.850204754206	370.06049265048	131.933135700755
1034	1034	673.993907750442	517.967764065196	344.648182112376	124.406910639852
1035	1035	670.598150673947	531.243502968013	356.600490820155	125.427337773476
1036	1036	668.171255820907	523.494590705541	349.723965125064	134.839183241877
1037	1037	671.365523604497	553.704776580421	348.124106777597	131.424483352434
1038	1038	665.771990040535	521.944614719671	382.121303810163	136.719409321557
1039	1039	675.157135142936	532.266428100288	349.019115834511	125.718019474558
1040	1040	675.854320181134	557.296105084445	351.490529092123	129.087610020818
1041	1041	669.475502761245	537.372730440295	351.910184279911	128.657065476195
1042	1042	670.05156580042	538.635015057685	328.546052766697	125.177937923111
1043	1043	672.751502691048	542.748675880196	380.96294879124	129.367261142047
1044	1044	671.752294619087	527.124048649124	323.052771199871	134.269178157843
1045	1045	670.530289124259	514.82918481949	347.831565828604	127.049632090581
1046	1046	674.766244846002	517.185359284772	350.286376462074	125.977830067669
1047	1047	673.362784693499	539.378659285327	358.103636538647	130.546476489179
1048	1048	676.178796159318	489.386374277392	352.541524205049	134.511508747659
1049	1049	667.218979962627	505.575765136667	357.630665557677	135.737105518352
1050	1050	670.499278096955	514.320795356747	325.956917835702	136.39889733019
1051	1051	672.120471799345	522.48362464438	353.456358642756	134.255057510553
1052	1052	676.040027930361	511.249222208275	356.769328827874	133.427665330424
1053	1053	671.064909700905	507.689345446743	314.878812942271	131.133616592097
1054	1054	671.17624403979	525.119225262284	364.506026349468	129.856535248104
1055	1055	668.116194569832	497.437274834722	329.499872226444	133.108623710724
1056	1056	678.90872197979	520.940954763356	360.746986100619	130.04073526636
1057	1057	665.503862921728	514.290017688582	316.168430895825	125.355701693882
1058	1058	676.212353494734	515.492961363841	324.805010921972	134.054077003705
1059	1059	668.684575954043	527.416026418994	345.731884367588	130.796386872086
1060	1060	668.166498809052	517.17488393618	340.789305421674	132.70388776075
1061	1061	671.313829822928	550.517631767687	314.651898676004	130.38215384166
1062	1062	668.692836109621	509.272864155074	332.95379426102	128.776649401039
1063	1063	672.889705075888	528.548298285405	312.635343237446	126.119270331235
1064	1064	669.573647445317	489.429368404166	339.364418915426	128.500172283165
1065	1065	674.531541658305	534.325015104306	358.038042214215	131.069625487795
1066	1066	670.26378804743	508.413613020215	380.42769499908	135.40858737379
1067	1067	671.568783469078	558.980690235924	357.6755872875	124.352239697632
1068	1068	674.327192019253	566.68294732724	348.300155494276	131.974908871844
1069	1069	669.267309993014	510.494062949339	358.613434791082	133.67291835671
1070	1070	668.720027877603	488.795327695422	333.302885679502	129.746439439973
1071	1071	676.424807779874	547.016520914086	325.690727027159	128.565142397545
1072	1072	665.442782564748	538.824454973466	330.525698535925	132.018952984298
1073	1073	675.751886082202	509.602573154431	337.197860449058	126.213106530534
1074	1074	672.360290115024	526.30089679928	332.761542371581	128.731669993686
1075	1075	674.358474729765	518.18391487583	344.077658868552	135.485453295019
1076	1076	673.373491242037	521.329725051262	345.488078233396	129.70891801459
1077	1077	668.183082961959	506.630248636785	349.34845293561	135.17488969813
1078	1078	669.370142777172	522.881636220044	358.992713265467	127.955304739086
1079	1079	670.721088692101	544.621667395418	311.632828219956	128.575598533561
1080	1080	677.109396063012	533.771348850905	330.488761621433	128.054724027661
1081	1081	673.621075696771	525.031414004502	336.868939058532	133.625989852665
1082	1082	675.927651561949	520.283551216503	326.701466542499	131.786035038951
1083	1083	670.817815540355	525.333092193809	338.469654426104	133.287055934882
1084	1084	673.539287448146	518.988585730041	360.117849768401	134.033766236229
1085	1085	671.909058970439	511.742835174963	335.299820898233	134.407503360024
1086	1086	673.01120042585	555.674490302718	322.512880891865	130.275190798895
1087	1087	668.901016838676	505.87708610082	374.959202519045	129.189747008236
1088	1088	671.027834722046	536.825192551144	350.307496063123	139.18844332132
1089	1089	675.05034917045	506.208695088634	347.431131222059	132.588730634051
1090	1090	671.30560342133	539.492564110256	340.999811506251	132.041759368699
1091	1091	671.826583256878	526.211774540765	347.399155994878	131.967829344128
1092	1092	670.67358368066	526.546900868287	337.904394569242	137.003567528869
1093	1093	664.316668230247	536.992764723276	332.164995481226	135.456277355712
1094	1094	666.610745932456	496.946358961809	342.041888155587	129.365310328271
1095	1095	671.411239396263	536.427201771393	343.211479977995	133.670612225853
1096	1096	675.311106929723	504.880905777793	375.203236023453	133.525387806429
1097	1097	672.489703402696	540.673379025323	379.797258836269	135.156043574102
1098	1098	672.07062998141	524.411673341479	346.271989116255	134.461790051781
1099	1099	672.347137107237	515.264669814872	326.043050717457	129.777954163316
1100	1100	671.586140261168	536.533524857226	366.270756242499	130.327212791337
1101	1101	669.730947614931	529.778770753924	316.571500293319	133.006561393692
1102	1102	668.653713513564	517.443827222505	330.262002816502	124.655031983282
1103	1103	671.598333912836	534.598560398704	360.754726225837	134.410909024311
1104	1104	672.554347921546	516.847682900896	349.943708024348	126.477925824868
1105	1105	671.320227339357	509.336660177776	350.015163810918	132.58606555075
1106	1106	670.131654404261	526.634086029586	325.285014723311	126.82766798696
1107	1107	672.780931418214	517.927396951878	351.173187146235	136.831607054962
1108	1108	672.799316661451	511.833649082278	336.757073224248	133.979321191472
1109	1109	676.871697538776	514.570945585791	332.854719926396	131.556180927894
1110	1110	669.328926423426	515.819022470646	332.405464729645	128.658290015642
1111	1111	668.131052288926	546.244733670271	362.610882105636	127.268979103882
1112	1112	672.326728429715	510.949167440564	348.262193732436	132.747656855844
1113	1113	673.302427958787	530.208292965423	360.245700838946	130.297680872943
1114	1114	673.690712265934	519.667108104863	372.490717204775	136.677158282004
1115	1115	672.616880245005	514.189261063919	316.335367195342	130.31631305407
1116	1116	667.185282022299	530.753107459328	363.501912271058	136.776790319196
1117	1117	670.361780778808	527.868930385716	362.819475143055	130.848038174791
1118	1118	676.273261065793	547.211715567142	366.774997171805	133.876401529788
1119	1119	668.992673170732	513.470244680812	332.216761234879	131.051517864504
1120	1120	673.587099686809	510.966093418887	328.63206829305	129.211770913029
1121	1121	672.930540838968	548.740352869568	335.604252024575	132.759806171593
1122	1122	673.431599628953	511.673703318201	330.631203952133	132.960865645682
1123	1123	671.332753054199	520.466595448747	353.879756142062	130.502993239279
1124	1124	673.655295610679	510.682253609748	345.31521601078	125.560333176328
1125	1125	674.133935083688	518.954950993604	367.159855019234	126.662814770252
1126	1126	675.113382567841	534.36386919309	335.666945082466	126.580315707979
1127	1127	669.681833347385	523.060238386661	310.76924827726	131.495378119834
1128	1128	672.830804407212	538.080538950593	313.322329325306	132.569952412656
1129	1129	673.673413880577	540.299304702303	338.416391705887	129.404986417189
1130	1130	671.992107725118	528.229849028344	396.488865813106	133.286791393026
1131	1131	672.910079041053	548.84885075472	352.103282822836	131.629407565625
1132	1132	675.505665463237	526.238111012742	319.260839145467	130.912988175734
1133	1133	677.583704901039	522.46576111856	340.065226393479	128.548383085432
1134	1134	670.944298126922	528.021899841062	368.535859396939	127.577502494033
1135	1135	677.32413692381	483.252201443892	345.257669342078	130.085086011625
1136	1136	672.66320846058	506.538751258733	351.572413145414	132.086582685343
1137	1137	671.160405155091	515.43405390904	320.831847905681	135.227673179673
1138	1138	679.058457847759	514.050598048378	348.231983686362	127.567641620267
1139	1139	672.224979673821	525.873334619984	325.275869744674	128.695995128438
1140	1140	668.558874663188	543.114695229262	359.451201245577	130.173195983828
1141	1141	672.111453501438	539.903463481523	352.176348433887	126.14158215471
1142	1142	677.373928635055	553.166875708853	351.378078679434	128.346264566113
1143	1143	674.449219193617	520.564268403466	351.0538401062	129.357067555152
1144	1144	671.781922952229	523.10014123054	337.247023643889	126.600697887345
1145	1145	664.632989184712	496.8916922865	355.494934937911	130.012942083587
1146	1146	676.85554535991	513.539350401463	332.843598817846	128.719636894547
1147	1147	670.567978680007	544.626530746161	333.102516947963	133.297237498849
1148	1148	672.219620128631	528.160426740713	317.055854386991	129.263668421389
1149	1149	671.105986714328	567.20326849899	320.416015366567	130.651333894596
1150	1150	667.055613559772	537.783376184382	332.566001330879	132.290675474038
1151	1151	677.496895990623	525.314359742229	350.309233236758	127.371026745122
1152	1152	669.102383723012	520.875536058875	334.84665719087	127.254910360602
1153	1153	668.611950554753	521.653398671432	350.949161402693	129.915887771113
1154	1154	669.733283554184	523.745906652001	346.635366598712	132.482241234219
1155	1155	669.416376743108	525.602263807484	344.817542626475	129.133336394891
1156	1156	671.733905312982	518.007148595735	359.373908385427	135.642852635702
1157	1157	667.211167656503	538.396008686904	335.374249634086	131.552070612234
1158	1158	671.752243879763	497.665460216013	336.583774267393	130.387317964884
1159	1159	668.86787946821	555.600201009002	345.929024003401	128.463985866945
1160	1160	673.236048300953	541.227568746627	356.198590524509	133.560472896611
1161	1161	668.739375914187	512.689273144113	323.196354406167	127.959649461967
1162	1162	675.69784007857	532.878302568161	354.732945788001	125.922350886058
1163	1163	673.826170530389	536.428327973123	361.357236221752	134.043442866304
1164	1164	670.100739066102	527.02122718569	320.869740502146	128.80777560466
1165	1165	672.257705507844	527.839463292518	328.076808071183	136.319893074474
1166	1166	673.087153856939	522.563529116269	356.777162692083	130.921335006892
1167	1167	664.857020935796	539.863621785212	361.740822165494	129.739642378494
1168	1168	673.82555621715	488.841668024468	350.613757741572	127.655628351054
1169	1169	671.403728223068	528.333718806438	346.765830604493	132.092186115937
1170	1170	669.013005944146	515.634189456958	351.498663714029	124.449554160939
1171	1171	677.771092521155	537.724275559255	369.064093353407	127.35874289988
1172	1172	673.771780313665	544.636628125973	361.643972210485	131.771075448361
1173	1173	673.327239224373	514.818171710632	322.220025805749	133.58067284446
1174	1174	666.521480891427	546.245865303355	338.789006735673	134.019449175635
1175	1175	669.502636700624	543.837218678486	372.633588686058	127.899384158647
1176	1176	669.240999218914	500.344401377166	363.302364241822	133.012223716238
1177	1177	671.485531486608	513.914533570578	356.592142321444	129.542519279124
1178	1178	673.792529328067	507.765555536702	351.163152363336	130.059878864757
1179	1179	672.943684511384	531.261064303806	344.328454848842	136.278683110219
1180	1180	671.153920752304	503.540755792729	336.283734179305	127.985378930005
1181	1181	670.443247623097	523.030490008045	311.099571699653	127.724335069805
1182	1182	673.021968358373	484.52483824254	338.204955463623	137.746220146385
1183	1183	671.696156883206	513.958813870614	314.317963594594	133.346878582996
1184	1184	675.3716572768	523.760981038643	324.890438928789	135.031230714288
1185	1185	666.226662920139	542.789612712042	362.387443745572	133.700590178829
1186	1186	674.128408759467	529.253186800946	314.646497970143	131.899809176299
1187	1187	672.390007246768	508.024187749462	333.921087088563	131.674742708167
1188	1188	666.949317193716	495.441294382274	341.665413884026	128.955556277191
1189	1189	674.353172138364	553.298353200953	363.380904379464	130.7644681653
1190	1190	673.86061285777	514.445931340008	358.331606552019	130.164007068568
1191	1191	671.770642001592	519.281577757302	352.354690556658	131.233855167292
1192	1192	679.388495754359	504.182767064144	351.697262673191	127.963264033186
1193	1193	676.316793379117	531.726400638088	342.075792201127	130.309213303697
1194	1194	672.000523259563	531.891219435162	362.146521108139	128.834056962087
1195	1195	672.463535435785	526.564570691828	372.871770797343	132.664501349183
1196	1196	671.979625773515	538.647412359381	342.816094232934	134.06327815355
1197	1197	674.176140753617	511.60569141118	348.464103874895	131.618591398607
1198	1198	674.784005300497	526.465209755775	344.732876027396	128.754995842753
1199	1199	670.698432903512	521.51277359433	340.232721680225	134.184348060194
1200	1200	668.794412946687	540.0951456046	339.001811486195	131.993734027514
1201	1201	672.478638555131	524.409983477641	324.075062218081	130.529579340867
1202	1202	667.607194004748	486.634739657242	321.84167222349	135.257156449242
1203	1203	671.306690650893	503.125531276362	320.545042032722	128.911911950865
1204	1204	671.243034415425	526.42040800377	363.610569039212	133.842768605606
1205	1205	668.54929331814	516.667677131545	338.037423404884	128.486499658796
1206	1206	672.790365633513	495.968771626772	360.328896681359	126.913466972847
1207	1207	677.760141879228	553.027622645366	349.760558692748	131.380812497737
1208	1208	673.855201565663	499.852009323699	317.920701190614	130.114640602422
1209	1209	670.29767011001	509.303629939284	346.682799100764	132.698860351994
1210	1210	674.296453690066	521.273309522917	341.861373094396	128.202251572558
1211	1211	671.394039025114	493.046846094776	365.104303463194	129.259089380581
1212	1212	669.297605999342	541.276733491557	294.577828888029	133.08451529979
1213	1213	669.843047671315	525.164636604413	350.506710641392	126.887585058632
1214	1214	671.551476867845	556.77441066714	360.156066706569	127.820613317875
1215	1215	672.692343329528	542.674064614555	331.957726616786	131.173947499625
1216	1216	673.113717715601	520.834310946742	349.743403023528	129.567132665162
1217	1217	672.62168555926	520.222272847186	356.214294684647	128.89087359757
1218	1218	669.558890917383	520.753035533532	343.510864473654	135.057868801721
1219	1219	674.743803720821	535.918861193763	341.787951376364	130.061938077485
1220	1220	672.82946676494	510.234378971794	337.08786779616	133.642557898667
1221	1221	671.809756012981	529.204622614261	347.308574430102	133.247246693998
1222	1222	672.113027339081	497.791199707089	347.029503808093	127.082748622805
1223	1223	674.259278265041	529.320194635087	380.284949076402	134.008755503106
1224	1224	672.196234319609	513.320454796858	329.4536336205	132.482619692041
1225	1225	676.944550125989	525.368407461614	342.356004548869	132.76228454067
1226	1226	676.311554227114	523.748333657144	367.06615347476	133.530731558315
1227	1227	669.670013681353	514.208193443233	344.953457684153	125.654291517175
1228	1228	670.883601965285	501.107199285555	343.329046738465	131.49125156772
1229	1229	670.123479583236	524.550134983066	343.987005080663	131.795244130738
1230	1230	672.373918612864	520.612723152385	317.943544225677	130.211861167429
1231	1231	671.202229176986	534.481531094415	352.9934972143	131.468075115575
1232	1232	670.651818213718	537.657796859519	360.005523001288	134.496655071825
1233	1233	670.524131541691	544.027734626447	330.362182988126	129.591805713355
1234	1234	669.797457932137	510.302903433311	353.042785891884	124.330330035033
1235	1235	674.639797299532	530.840147449558	357.878464554598	127.754871860649
1236	1236	676.400271341976	516.840929669796	355.294791908938	131.467108563248
1237	1237	671.776484057786	517.613343093374	355.623253384155	131.030392198995
1238	1238	677.504649221061	549.522913511372	348.036216209355	126.198333403919
1239	1239	671.190840006831	515.988705878142	350.610679980976	130.937646756179
1240	1240	667.68452810128	519.15479463327	337.023641896844	127.223386300917
1241	1241	672.577449211239	539.286242796194	337.544283303626	132.517321375092
1242	1242	680.742217853824	524.479288904311	387.645197191519	126.437385888399
1243	1243	675.349330627976	540.830859467434	311.88747616054	128.633690561123
1244	1244	673.380455438614	554.54721481986	300.840747214623	130.328008751961
1245	1245	673.548673175517	529.532423492828	348.180965973878	135.784440621891
1246	1246	669.047256504321	515.754756141556	349.970407239756	131.17365366271
1247	1247	673.005247672426	520.387526678898	340.650559908964	136.192544548939
1248	1248	672.7511704785	519.951835156246	334.763009358193	125.999467216242
1249	1249	672.106388339179	517.027469697164	343.393399926296	128.558368649187
1250	1250	680.5522990232	498.796930349196	341.283129769759	128.865588285683
1251	1251	670.311542791955	500.166852827341	339.197523467287	128.949321357359
1252	1252	673.608699576525	501.192132840298	345.49373122726	131.742402305387
1253	1253	672.682387015149	529.482494193401	348.427759182445	130.306635632181
1254	1254	669.233040759332	537.559476534072	348.356011048478	131.663509393605
1255	1255	673.88419149439	528.739015403001	317.187933861736	128.476200722487
1256	1256	675.058180189259	524.683885553246	329.801463308427	127.557878010061
1257	1257	671.765406855903	474.641568968815	330.135194539521	132.609216123949
1258	1258	668.635293818483	528.92781367042	367.520932916811	129.295606254779
1259	1259	672.733730725775	492.91712442495	349.480078612563	130.038520674386
1260	1260	670.31995768992	541.053690330625	344.827935311605	125.842499168328
1261	1261	669.887496167951	505.505891138082	345.297478480715	129.863189349869
1262	1262	676.153482473331	505.157637378128	361.944359454461	128.259701909103
1263	1263	666.825666761578	524.313411566833	331.662091621185	131.917240923539
1264	1264	672.005750314154	530.612010461698	366.83205712525	133.259743836096
1265	1265	673.936377161782	528.843238346631	332.179490558054	129.930246921308
1266	1266	673.054467683705	510.766919921757	359.698376524561	132.809666904225
1267	1267	673.251306378639	524.198985815501	321.842868901693	124.019188862032
1268	1268	671.084938443665	533.595684066318	336.291830062601	128.245702534919
1269	1269	672.446178763644	534.23208736568	348.399744638663	122.744239779224
1270	1270	671.516739355646	536.118062291732	342.289107204058	129.33226451131
1271	1271	672.659528147799	528.482871315149	368.260161830288	130.496570680619
1272	1272	674.026056383946	534.799142024766	329.559600890095	133.164929384633
1273	1273	672.74918600644	528.724800410571	344.50825102515	133.596722555123
1274	1274	669.825326920723	519.538733809014	319.540768144507	126.966033657168
1275	1275	669.871888633203	525.998118584956	343.004033149321	134.303995406029
1276	1276	671.631527171957	513.377845262512	311.911825374046	132.771300458631
1277	1277	675.586560154827	547.101658773213	339.5161661371	124.778896818457
1278	1278	673.262910947273	521.705924872134	352.980343238524	131.811406274594
1279	1279	670.339973006952	507.109403172884	348.432846255901	130.712434990035
1280	1280	673.450738831568	522.694844108898	339.50583897312	131.056566317426
1281	1281	670.717348838445	534.799675884927	329.480058486271	129.83881533612
1282	1282	668.150965307588	537.032814953579	345.925956984041	128.262578065554
1283	1283	673.884790537535	525.548484643725	343.157064477701	129.47344587798
1284	1284	676.504340705657	536.88847899174	349.655725848046	127.409086719543
1285	1285	676.31407213769	525.83278996595	330.123775356164	133.90226468534
1286	1286	678.443405525513	510.450578825155	336.591286579975	130.93578457317
1287	1287	668.138299933904	511.211015918702	350.63952176601	133.72313265951
1288	1288	672.557215908086	524.291284285175	354.543525485076	126.038039233684
1289	1289	673.538882009543	528.42376290492	346.866743037488	129.822254696287
1290	1290	675.293655327505	518.741836608312	352.985987888692	136.094235447467
1291	1291	672.962764098478	513.998361448742	349.467197679141	135.876812176452
1292	1292	669.428422753281	545.41445747645	339.628457419934	131.826334097687
1293	1293	675.695223283864	531.541128369895	361.630508956723	132.939883664088
1294	1294	668.298841630297	510.252862641706	333.088894784983	131.310033662416
1295	1295	674.289120256174	533.327853322116	336.013791918039	134.93907209767
1296	1296	675.012084056815	532.193316466101	343.751418879592	130.584929954208
1297	1297	671.400862821621	529.292719846106	350.269211788292	132.304061672278
1298	1298	671.86325796213	481.04597971207	335.364028026485	133.802833700021
1299	1299	668.89479286823	524.297467739816	307.025276767262	130.092371424536
1300	1300	671.362061563769	516.678047304972	348.934269246608	128.259222443095
1301	1301	669.576717628597	536.432868958226	342.76983600683	132.933970758596
1302	1302	673.050480593992	513.023507978718	329.446423659486	133.140076176045
1303	1303	673.505279264688	509.562142050854	309.207505679917	128.522350529167
1304	1304	671.388714076252	528.576501801834	360.004451730453	128.428580817086
1305	1305	672.2518763636	537.713958095445	349.751836747034	132.598377033587
1306	1306	667.188716078652	510.259679128328	343.274315929401	134.838759573445
1307	1307	666.477765001704	512.217893552684	342.115681809928	132.094740411864
1308	1308	673.662999920519	527.107072731691	354.995704636577	132.089239328698
1309	1309	674.025937190857	491.84706933955	337.941571021813	132.98316590727
1310	1310	678.827951320527	518.87245831731	330.876407659507	126.894218245763
1311	1311	673.689750976069	536.613727414373	298.815629308123	124.507342836262
1312	1312	673.229009505738	518.978127828774	362.728390422353	132.365789485993
1313	1313	670.186160409663	526.177427601523	332.998885401283	128.012430811532
1314	1314	668.20163346941	494.740720866561	362.905609773674	132.134838525509
1315	1315	672.066730829439	514.701650716493	371.659554825245	128.258828994055
1316	1316	677.068281529819	511.609965894919	356.561766626256	130.153053794017
1317	1317	676.215827116699	520.922867182051	339.718819696485	124.026068400549
1318	1318	674.392710225257	551.69308371253	349.569792203475	129.895929426667
1319	1319	672.88798688912	503.87920672443	353.362119548009	137.014056045796
1320	1320	669.139323464444	533.455468817301	338.385034070652	132.705889919371
1321	1321	672.943785525228	546.69917017051	344.943043429288	137.944470558888
1322	1322	671.66277521284	532.717809370738	355.189470909189	130.362115927998
1323	1323	673.135065003961	511.6390749518	344.73037346985	129.150726745267
1324	1324	670.789050938564	513.341695930692	302.241216947279	125.976628344202
1325	1325	669.975244756217	559.99947356514	344.496522148563	132.631995838843
1326	1326	671.579081117368	531.554643023826	358.258883037868	124.90626156653
1327	1327	667.743428289802	543.224477894782	380.544589471925	138.198696779682
1328	1328	672.958866017816	511.74100101622	344.805303117917	137.767904270809
1329	1329	672.670662965061	535.15411923953	324.361069084522	132.939700146297
1330	1330	675.018947676354	532.999560244913	329.856734829126	130.241180632492
1331	1331	674.604160459487	532.912561059975	357.380111310156	128.573591215398
1332	1332	676.260011969565	552.849818378588	350.132779642913	129.293378495157
1333	1333	674.45715419672	550.628941822943	358.636721634249	125.500082936319
1334	1334	678.223264306961	529.612739176788	347.903414490275	125.64660118537
1335	1335	668.922862440786	516.231961006299	355.214966384943	130.455200088437
1336	1336	671.588398242578	491.464504990698	325.531849349604	130.471945147514
1337	1337	668.062126621043	525.610047021832	350.87237951999	130.436510065393
1338	1338	673.009425570149	516.211625676671	357.770922155262	123.199684583915
1339	1339	672.36668326911	524.634830711747	369.47930554511	127.451524912001
1340	1340	669.248736588405	543.869519130744	348.048927851358	133.009358899577
1341	1341	668.386888209833	542.997242870443	374.603382076792	133.507314725343
1342	1342	676.934249585709	491.70877344493	348.908140108291	131.806748165713
1343	1343	671.843803155873	529.39079181626	353.945034873954	136.256766917123
1344	1344	670.038916034457	532.282031892924	332.862935802055	126.602347482591
1345	1345	677.432487411536	527.595490613174	353.388505804846	130.228027061226
1346	1346	670.508128855096	518.974354285387	353.902990166947	133.623207398014
1347	1347	669.354163022062	527.696979490148	358.101046954987	130.657284849782
1348	1348	677.815977669134	559.680135973199	347.160196924699	130.519515609397
1349	1349	670.077359442707	528.145570620723	334.503807056676	128.785554119377
1350	1350	669.668625931516	498.751843270224	351.158271140227	128.326912189467
1351	1351	679.104169144918	536.296718589821	366.436330496998	127.821690872178
1352	1352	671.176061999057	514.178688362877	370.71507736236	129.965790740972
1353	1353	675.612387384549	536.669532835484	315.271232130273	129.092388526991
1354	1354	669.432682907717	535.747595133672	353.639466238459	135.887009483218
1355	1355	672.979362672944	535.946004690711	335.939202967247	128.478012666006
1356	1356	672.914971628835	507.179465749811	331.118218245576	127.487082881945
1357	1357	673.682409518722	505.074542365157	352.72433909443	129.500857698252
1358	1358	667.071978181327	503.5891402157	332.195941370019	132.298412416841
1359	1359	673.897499378018	549.397862264187	363.015675776135	131.077064533758
1360	1360	671.353337661696	531.544303783614	342.515539624462	131.291459857583
1361	1361	672.182791330574	510.580180274695	352.559779704432	133.712113447776
1362	1362	668.818318155276	538.956691432716	363.182989079744	129.236208668703
1363	1363	672.698559634747	511.469308254973	342.196261182209	130.62022784725
1364	1364	675.264945942199	558.258143708199	354.584272023492	135.762988188826
1365	1365	671.72780303312	526.157928739833	352.487093947356	132.382086922956
1366	1366	671.748069577886	521.06588096357	373.270500594064	128.05567026332
1367	1367	676.390921740581	510.92776161147	353.651826923474	132.832132871569
1368	1368	671.960806269081	481.61482033951	339.206382395618	132.047253232094
1369	1369	671.241932259483	501.521352867406	329.74755138131	132.9810268224
1370	1370	674.545016626792	523.553116497042	318.93693675687	129.907887649375
1371	1371	674.381376983775	532.340193372146	344.563698110148	136.115721933903
1372	1372	672.216382541428	528.472099268346	356.659643360551	125.457641259529
1373	1373	667.613133633359	514.937797390152	359.493458669899	124.15171644361
1374	1374	672.66705931228	524.326382159236	293.668793670787	130.460781879074
1375	1375	671.046384874184	510.429221763722	354.276966794157	128.13588187547
1376	1376	674.202622852281	533.175869055278	362.751526817415	137.398418158128
1377	1377	666.980312292663	516.158133825805	349.394180584802	130.484578881369
1378	1378	668.056667502974	502.941127983582	370.428060255195	130.225203260389
1379	1379	675.375554889938	525.233129164634	347.198076464714	136.133915124006
1380	1380	674.437434934431	506.737061730913	349.205275158805	127.142789358666
1381	1381	669.613627495832	522.34800931061	365.560916416127	134.201322686758
1382	1382	671.547625246752	531.233942292768	372.903664818332	129.424252049726
1383	1383	671.399785616146	518.905702906507	342.146506007375	129.592436800874
1384	1384	674.874561482659	513.333566593758	344.074776882891	129.815710110402
1385	1385	677.106698175776	511.320796859786	362.369470317257	135.930508931429
1386	1386	673.925841989172	499.350391450481	352.234377481866	131.668746937247
1387	1387	675.431741092158	500.328258350697	361.819182646079	128.733120283869
1388	1388	679.356758849816	513.870792615339	350.424984198462	131.058158726234
1389	1389	674.608081251578	524.737180985517	347.235360386619	125.983939028994
1390	1390	672.79918069992	542.755948840648	361.548390999134	134.805425089107
1391	1391	667.805454290543	528.207765221664	351.986390929697	132.688073760461
1392	1392	670.126373560494	514.23519861273	321.187757386123	130.137159942332
1393	1393	676.26200950618	541.673075480452	350.243672587139	132.97004689772
1394	1394	673.55993808233	517.454333893626	320.411230977501	128.193549402118
1395	1395	671.339719014046	493.125056926596	329.579371968832	131.618809215731
1396	1396	673.465491813265	499.926586775249	331.49541668238	128.792937610351
1397	1397	667.682444086642	510.932828391681	352.988896995203	131.427149571275
1398	1398	675.839901579388	524.028964809633	377.512200714389	135.284007067788
1399	1399	669.942927083964	528.884623668137	362.96601214863	132.964496909
1400	1400	673.1615943514	519.702292208632	321.399018408765	130.195925794063
1401	1401	669.659851706593	536.417397784735	341.113953621389	131.251076516905
1402	1402	672.705036068656	521.123791737556	345.795685123743	133.361017758589
1403	1403	670.519391119191	490.717847261671	357.799590428193	128.233411685956
1404	1404	672.628336367166	524.732043136364	344.324361963407	130.698028853662
1405	1405	673.283413128596	530.768624690839	335.774647494837	133.170541259131
1406	1406	671.397796173105	547.76327627025	336.114070636177	126.639465519777
1407	1407	674.130453731059	537.069426628111	350.980991403817	126.89301575728
1408	1408	676.318727983006	550.103176977163	319.857848677984	131.662342093328
1409	1409	666.93507040832	523.604298303834	362.176103149877	132.77825066018
1410	1410	669.147409972926	523.754358539909	326.939735807282	129.741534463111
1411	1411	669.974011402507	531.205084398385	341.990708590584	131.166206990835
1412	1412	670.298483953634	518.177930896007	347.605128734256	134.092965202774
1413	1413	671.583886378316	540.448875339364	346.53391642384	135.400136133471
1414	1414	675.087349214256	522.603051234189	345.368202153153	132.643114331107
1415	1415	673.989937240824	510.919734896156	337.416587215973	130.916659830805
1416	1416	669.898532365616	523.43889009332	344.091355485525	129.329899129983
1417	1417	671.811525123551	527.511676690135	352.593450899401	132.486469240703
1418	1418	670.010084574455	526.115916513367	350.730147097447	131.793502861995
1419	1419	670.201243663852	490.558875461457	323.183694206074	133.645754946678
1420	1420	668.02369736812	493.017750441206	353.597312099802	137.044043876209
1421	1421	671.243090129363	517.455156615419	309.685274505613	127.985670914784
1422	1422	674.269406386601	496.051208468491	328.165573389273	135.790396748687
1423	1423	674.083136904162	523.025848301347	293.270072357903	127.057189350595
1424	1424	674.79230395872	523.487915618491	357.882594992431	129.833923927926
1425	1425	675.235583777762	524.042641764111	335.418905855741	133.215277545848
1426	1426	674.185266391007	506.67555351364	340.834222867045	127.170635202313
1427	1427	674.106608703797	554.578487730607	328.58638026004	133.547738760424
1428	1428	674.961960289956	527.157251230787	337.569004729544	133.428050138108
1429	1429	668.822371705218	505.241218176611	326.936500444053	133.644477862251
1430	1430	671.034538229765	509.041308516047	328.30241230266	131.417087130259
1431	1431	673.271958750483	503.512508244891	355.84911871926	130.04236354949
1432	1432	669.956156480447	515.303496987325	372.144058414702	124.145846753237
1433	1433	671.061274893697	542.709274313915	344.179118497718	128.931170478564
1434	1434	671.632583914332	522.090519329888	379.842207190984	127.809632126603
1435	1435	673.469653894048	525.324323873464	331.038487047839	134.980690118649
1436	1436	673.420847239673	540.607469600864	339.265642296821	133.01069524144
1437	1437	669.737935314541	519.659990005067	344.075550990951	134.522643779837
1438	1438	673.219046887187	524.688148544876	361.604720061631	133.457004987342
1439	1439	667.046027290593	513.822476970765	357.058467874867	131.770001948259
1440	1440	678.438793766634	507.433671228859	347.863102089605	128.914434822644
1441	1441	674.953855807241	535.28525194769	318.358369772566	125.816286710172
1442	1442	666.911192676622	505.532419011217	369.576160125504	131.747565275522
1443	1443	668.716965086007	528.514028530995	327.051486228397	130.877928459753
1444	1444	670.430104039141	524.695263795298	340.417684560751	131.042097438921
1445	1445	670.76969863462	515.880856353514	323.985766093517	130.58861839521
1446	1446	669.163080273923	502.355544089509	344.858245132108	131.374093967926
1447	1447	669.382167380705	504.189225299099	343.642647087388	128.42051413604
1448	1448	674.016554619173	535.904281473152	341.920515305884	133.582275148152
1449	1449	670.017335364265	505.027594986502	342.899220549943	133.684390012743
1450	1450	675.023806656145	548.689858867066	310.652255053097	125.51501752049
1451	1451	669.804468007724	498.255071443856	321.197804741668	129.472309143926
1452	1452	670.430302141213	528.626205734546	322.507629079168	127.506588268388
1453	1453	669.709638817051	517.823228284065	357.222120525046	135.221002674304
1454	1454	672.837207837353	503.915590497174	347.696365894108	131.804744554766
1455	1455	666.949304452412	530.562433031068	339.041868019956	129.206912175803
1456	1456	671.537825508317	523.781021312839	330.718798949353	133.744836459295
1457	1457	674.107697784731	527.188589372271	346.365867585464	128.958602437156
1458	1458	666.306519190961	528.085282343803	330.345606496027	132.656676073056
1459	1459	668.249864389132	504.119300942853	358.245581734017	133.705315992871
1460	1460	669.667671699441	502.9074009004	348.656543438376	131.63319716801
1461	1461	668.964037688496	526.013913437919	329.266377058876	129.406557189423
1462	1462	674.250310007936	525.726765647722	327.982963521869	129.47139973785
1463	1463	669.986555923623	517.048440101412	365.366989622452	126.808241762367
1464	1464	670.528625765804	532.862321670467	323.991455998545	132.255720777152
1465	1465	671.505368322628	522.59050833759	345.699727635501	129.334279326343
1466	1466	671.209548448296	519.635956003635	328.949825468383	136.172652572518
1467	1467	671.77630066619	514.844305600818	341.242498115759	129.1235531442
1468	1468	670.294818411413	538.975127113783	365.902229828266	130.252582356255
1469	1469	674.577936750109	472.828958874202	376.20000212919	127.991605191928
1470	1470	673.15258723674	513.548551257926	345.155260104186	132.857746925111
1471	1471	676.765865532617	510.063096312769	324.958096388037	126.196507848852
1472	1472	669.141004630098	490.39028222673	346.559673313161	138.415425996094
1473	1473	673.362305049014	508.926156668615	348.319347479524	130.15262202671
1474	1474	670.950656654013	510.642526738688	363.968091062284	130.027108506842
1475	1475	674.831407750995	543.877883069808	322.983359038119	131.308059369384
1476	1476	669.750786909323	519.404603985231	311.299102574292	129.172950745329
1477	1477	671.467467528492	499.84658396124	368.614176435706	131.810419679093
1478	1478	669.735006331751	554.567619530631	343.10348927875	133.168285608323
1479	1479	672.739258498551	523.181158496188	340.880191251131	133.520412992214
1480	1480	666.743751560046	509.765875569334	356.191055116099	125.151091821387
1481	1481	672.0564645004	547.438221678416	324.99928378534	134.374911326612
1482	1482	668.929900430476	533.363674081048	357.399609576175	129.566190508469
1483	1483	671.402429900068	548.825840735614	341.310541400122	131.049047299404
1484	1484	671.246776184261	523.945572311272	316.456450016209	134.705891818593
1485	1485	668.895695579979	533.455496316193	326.377404808843	136.574806386598
1486	1486	670.644942492849	540.882181086963	327.106163501413	130.473702386519
1487	1487	672.524347572933	523.712686572996	316.57983883864	123.600239994531
1488	1488	673.545509920621	521.589008618455	319.516286471469	127.82668814976
1489	1489	673.56873320664	546.58124260946	321.389872365088	130.189109006816
1490	1490	667.999153449182	504.928428772937	347.939708865017	127.912514947929
1491	1491	674.235310580527	553.979928196391	342.155002050825	130.191676804709
1492	1492	669.071622573183	506.79655557233	343.279005125303	135.324951456518
1493	1493	671.232540831751	501.6262822013	314.904495360532	136.066626383913
1494	1494	672.215109119427	531.687187581148	362.218025923874	130.377316501011
1495	1495	669.974857847888	524.657625408197	381.016672602244	131.92090839328
1496	1496	669.802704634764	506.726297372717	345.135349488636	140.228161588944
1497	1497	670.212119246748	532.538304167367	330.698763316824	132.280270068984
1498	1498	668.18060024283	554.522510172769	357.688789403043	134.098393307221
1499	1499	673.100379574122	521.893837829356	317.080651267882	133.504773066742
1500	1500	672.99666872744	509.989449696824	329.574018797128	132.62305206437
1501	1501	671.439709852399	507.253265245017	373.675375612221	131.669173903773
1502	1502	673.861413079952	502.052924471753	333.536290801813	132.852771557146
1503	1503	673.629237140673	535.007738057785	323.217698065221	131.268218695029
1504	1504	671.23154575157	511.347744418135	321.762661093537	126.273912653297
1505	1505	668.210321780309	519.354849721801	361.241471679849	128.574176125853
1506	1506	666.003685274764	527.568364505959	326.308395485679	129.455048520145
1507	1507	671.762090543123	515.159028315909	336.531806791029	128.499308742972
1508	1508	667.27737285474	539.299751165959	365.134719327676	137.109582332811
1509	1509	674.43685128035	509.374533811028	307.971669791709	132.336385159099
1510	1510	666.251598031017	540.801439211659	346.531308683995	138.081048360272
1511	1511	670.804077608296	509.541366452287	353.353226010749	132.893033363378
1512	1512	675.714307332432	537.25580992801	329.781555125026	132.289689469982
1513	1513	669.223422129217	527.969876357633	329.828462983998	125.897326303251
1514	1514	672.334890335669	520.773816553369	341.820171568584	130.973956312191
1515	1515	671.121364055745	536.304694613282	344.441593607492	132.20079994926
1516	1516	674.85590416435	484.653802100172	323.010439897674	133.840130669788
1517	1517	670.294183312473	498.943841344441	350.253158220902	128.873578784153
1518	1518	676.938630200951	524.437645099126	321.565088365318	132.534072132553
1519	1519	672.000537503048	546.810206508441	373.648660635346	133.938763316612
1520	1520	675.308398737737	515.737088663255	341.441770640369	137.186072772094
1521	1521	670.376385732075	552.082530233215	349.252334572423	126.167727153751
1522	1522	670.249277551101	528.257400509174	337.459245403737	133.477859362428
1523	1523	671.117350624615	510.426492406123	324.880356404949	132.746790420235
1524	1524	674.280913341966	487.615049332821	335.367761909098	126.658457481665
1525	1525	674.224851034995	501.803013544371	361.981188009092	130.296852376746
1526	1526	670.744043447761	526.355574437359	335.802652939316	123.945910893424
1527	1527	668.420144501235	525.860790185034	363.904624909902	128.473391779442
1528	1528	667.195979337789	510.327274146073	336.515996823533	129.722561606798
1529	1529	672.004493207789	510.012084227835	314.616616769113	133.636266500909
1530	1530	672.315325041916	505.347374112023	331.534335870738	126.163205464891
1531	1531	672.918024459253	507.410645951473	339.467203948534	133.441107721876
1532	1532	676.090753715077	529.910739871185	342.359293490982	129.060100265448
1533	1533	675.265683686937	512.704842016751	309.020755813983	128.182066583192
1534	1534	662.336683399207	525.032594227486	345.006120796186	130.635314672161
1535	1535	674.846397553478	525.481155182429	345.017616359886	127.247837858987
1536	1536	668.306752990772	523.571637040636	321.606614087004	128.305629855183
1537	1537	671.601317054067	481.222440680951	335.721526414218	134.026156395341
1538	1538	668.94433304238	513.363995344276	363.410013348239	129.287383523424
1539	1539	670.171206702604	516.286584614158	323.525585384139	132.838768231796
1540	1540	671.984761498638	527.61140955013	344.14250636908	131.854115822393
1541	1541	670.595071416713	518.985905699166	318.333003824525	132.540381718334
1542	1542	670.294335442424	553.782322150564	350.032581392477	128.811426992444
1543	1543	671.32891743584	537.041268990717	326.829737315468	133.335752240474
1544	1544	674.065466700388	508.046089559319	329.273242344155	133.020570593791
1545	1545	671.269562379294	515.841329594751	350.586597938041	135.17789082591
1546	1546	670.583774560344	514.332829035946	357.69926162664	133.608140847951
1547	1547	673.406304363479	527.370869913518	350.326261854112	129.984333173075
1548	1548	671.820141585662	510.275569731984	345.109735401284	126.808753239646
1549	1549	672.430479551667	528.467365039073	317.20946206127	130.359483048228
1550	1550	669.930625967683	537.992196009169	368.566068677465	132.631618054871
1551	1551	676.2828158767	520.249423212063	352.210871063905	127.69455894194
1552	1552	674.775014383785	509.850414182095	332.346563940385	127.433574115285
1553	1553	672.365912012704	517.397650446436	311.75279994819	131.070827713135
1554	1554	676.232602963979	522.343532034568	328.733837191977	130.198764241428
1555	1555	667.831002066687	541.490015366586	340.39818393902	133.242473564936
1556	1556	671.927891384291	524.990655066319	322.731273857376	129.126566404839
1557	1557	672.068379924017	545.130691934295	340.166774106909	130.663763248877
1558	1558	672.446945596303	504.507892963794	320.94373964414	127.096406221183
1559	1559	672.486113256544	512.491933157708	328.467554565592	132.145226547965
1560	1560	670.231151213179	527.815981261033	336.585568635669	127.994095304424
1561	1561	670.246591277598	538.837086203336	324.906248805774	133.62952846615
1562	1562	673.8736975873	507.985344939423	357.85235574865	133.084313620281
1563	1563	673.055349351133	526.95255561137	324.638807091524	133.093156628091
1564	1564	669.044653066256	565.587478013272	346.78686800385	128.621176449166
1565	1565	667.786384194507	522.208780554256	350.716819602237	130.240940088531
1566	1566	671.816623978767	528.537419720676	342.06252992466	128.247895548801
1567	1567	675.126292713015	527.231835112756	340.986295748279	135.795593802366
1568	1568	674.215991233141	525.791119832273	323.597455994652	130.739853024665
1569	1569	668.338603746639	547.222513128012	356.421787587073	134.867344462647
1570	1570	672.90525382974	514.238582828449	344.547536935697	131.488434053032
1571	1571	667.980464098385	506.778041825233	324.721157595996	129.457860601264
1572	1572	665.99683828928	498.907720681825	352.423107048891	136.036377072378
1573	1573	672.594810622104	529.929377313834	350.752145745129	133.29719016529
1574	1574	675.311338511283	516.160025388869	351.970184869622	125.676016949587
1575	1575	670.360352060937	524.736336021342	334.742131807604	133.399930804963
1576	1576	678.89143352588	514.149780024616	350.164557029526	132.962536146444
1577	1577	671.693003596605	528.281396718524	339.313581326597	134.410784974435
1578	1578	670.895535733746	513.083685939254	333.778464652805	130.93864662856
1579	1579	669.086102012257	527.954516300994	363.975487035501	130.196174851293
1580	1580	668.213852438254	529.497305958166	352.742705993303	125.76805249698
1581	1581	675.967590930895	505.409817189826	363.168472902584	131.19560429011
1582	1582	675.085883089262	560.564977364615	381.781628329253	132.052182391457
1583	1583	674.691985215383	522.900113193618	354.452364199342	129.058575402182
1584	1584	677.138378422764	494.882429462421	339.739894962686	126.698865554753
1585	1585	675.154601173969	538.604908824175	358.077219975874	131.209260514493
1586	1586	670.688243359485	508.312270450625	363.352755918998	126.225619284336
1587	1587	671.48905854773	527.365236007778	339.550038004051	134.756769292708
1588	1588	665.506602291258	538.749673747478	326.252165695745	133.036814718761
1589	1589	670.930116528439	527.078091663537	354.570751532467	130.967177212886
1590	1590	676.28347052682	530.948781149514	329.237959865711	132.199725993289
1591	1591	672.100597232666	568.102105309197	307.122489419425	126.388528698568
1592	1592	673.811864486965	523.291226586627	316.502516799212	131.649215578771
1593	1593	672.119511523186	516.504490552272	379.987317872585	127.830118510435
1594	1594	673.104855864995	501.411792025862	328.909210774824	127.242423138442
1595	1595	669.976621828306	513.413969456371	316.748203337109	136.333395715294
1596	1596	673.578229198901	549.966193585063	330.998452705259	134.312912112595
1597	1597	670.026348683909	515.287025706309	334.37635605257	131.670736917962
1598	1598	674.691489084442	553.541760888629	345.663310739639	132.51351944819
1599	1599	669.145639625599	541.489445004572	342.190865793397	133.718646611871
1600	1600	669.619521094055	547.416705112302	332.979312928585	133.34316088465
1601	1601	672.152645868253	527.514694171684	335.602508056659	132.385998130185
1602	1602	666.974887952107	506.108323219991	336.063322871235	127.983920478118
1603	1603	675.769198442858	532.256898968735	356.029210176603	130.519057188951
1604	1604	671.325493886546	524.283380041761	322.275585711612	132.705800385096
1605	1605	673.155173669669	532.905275560221	353.49494036806	127.853725377261
1606	1606	671.338752365223	524.206701981969	338.606537971259	131.404019388289
1607	1607	672.00721676501	519.791293493642	327.290344784227	135.265345522834
1608	1608	669.748628620164	514.951798042561	305.743019834545	125.02351698666
1609	1609	675.335557635637	531.444092156805	325.310336699037	128.157395267212
1610	1610	677.435231076755	500.061023397889	322.774307797482	130.634606844361
1611	1611	676.391033341157	533.273065243472	366.83618048809	136.215435481885
1612	1612	668.310241220323	519.116761255418	327.484590521743	129.28155950091
1613	1613	669.864367791658	481.757261477263	355.917347297633	132.008840847502
1614	1614	680.070589783607	534.310732234978	350.320838494958	131.549919407039
1615	1615	671.573653682394	520.316519905823	328.374000325834	129.623798506479
1616	1616	670.44946729887	538.474803778506	364.722493329727	134.287940951361
1617	1617	670.574309752737	515.805078865044	363.469988626986	134.043488144374
1618	1618	678.173848217192	529.832666935591	325.699634724479	128.446134280528
1619	1619	676.952093622706	503.472874275499	356.754821698435	127.847494734249
1620	1620	671.976094853079	543.329866416023	333.247881486187	128.880722921443
1621	1621	674.752374127092	491.553680512007	339.322206148042	125.614392979409
1622	1622	671.212303080182	555.294764444189	368.746690446356	132.711282399576
1623	1623	668.829937081214	514.975083469248	376.691031912164	124.987792358281
1624	1624	676.003356621549	507.227668912053	324.849215198442	125.0405994013
1625	1625	675.083225612664	553.009967190723	314.756725674053	130.646885724656
1626	1626	669.281035698814	508.559434944022	329.277022068083	132.961529507829
1627	1627	668.462817281382	525.380471518323	348.709889454894	132.65089755465
1628	1628	670.642210554326	502.572794052795	356.399849414051	134.162199078719
1629	1629	672.037207105159	518.528002372416	333.020644446124	130.983163962505
1630	1630	670.448284919224	509.17214609368	322.204924646988	130.917981881127
1631	1631	676.981406189277	500.836849679655	322.058211104813	126.270054236621
1632	1632	671.823246869347	523.055952307808	332.780955254503	128.703882545461
1633	1633	677.707720890352	527.782488971197	333.755449428036	132.511888946754
1634	1634	671.437355081704	533.431828640181	338.862517419689	129.492998069309
1635	1635	675.354157505063	516.513125677732	331.493726252685	134.351694428372
1636	1636	670.528779442258	552.499480372909	343.148041110789	135.003319349441
1637	1637	671.972773252821	504.445543997776	347.650924169914	134.80030683046
1638	1638	675.380435770747	553.480052935792	323.969689865589	132.386270797392
1639	1639	665.122031419057	533.764229183539	347.169768475263	135.507164466512
1640	1640	672.29177182339	544.123911185934	342.612193627228	130.693192000901
1641	1641	675.592179152606	518.312754417476	328.869570701093	134.130790720009
1642	1642	673.254391440476	518.39096924352	338.674744741675	128.270707513058
1643	1643	672.444963405333	538.244042118814	336.528621340273	131.024006338561
1644	1644	664.588938733145	509.829377926499	358.300298823156	131.261316179586
1645	1645	670.606092073139	513.658184066879	322.227429357618	130.131598200584
1646	1646	669.703516038284	538.858723647074	341.738721526366	132.098609157617
1647	1647	675.753864817752	561.152627632279	348.206608111366	130.904241794261
1648	1648	673.796626303885	533.96447164894	354.668687867434	134.848223270836
1649	1649	673.228803317806	547.548671215351	336.240067070091	134.533964930887
1650	1650	672.371574399393	516.411285481959	322.909978339042	130.560740918872
1651	1651	676.69574134045	517.624372586297	370.590565469419	128.91698701259
1652	1652	667.668472557795	535.221625049097	335.025514447268	130.599906481546
1653	1653	677.850575259276	510.305695084454	349.193995614796	127.69981851086
1654	1654	671.71977677952	540.918480203499	383.293339800226	125.146371153211
1655	1655	673.146563787829	523.015908371797	351.948478464068	129.486544324554
1656	1656	675.61369121419	541.319898384676	332.620447497532	135.332701961582
1657	1657	673.098255507439	554.4149886859	365.339334718788	130.777235169667
1658	1658	670.566671894709	524.35084118311	358.09069539366	136.306851859918
1659	1659	669.488905704635	545.698846142077	347.499627040127	126.601382004899
1660	1660	675.194289021026	524.996143362544	356.25690289033	125.751008381462
1661	1661	674.05718983654	492.28620683963	355.152434622184	131.8003632226
1662	1662	667.431522781193	511.399259098315	338.735824003939	133.466315723122
1663	1663	669.274473173581	512.939775637114	357.811406508054	127.501084194104
1664	1664	674.503492698012	506.440976912629	391.689216463295	128.571140120053
1665	1665	668.345245081765	517.147702670015	352.572816257968	128.589069675441
1666	1666	673.924030001147	494.29811462808	356.926186010616	125.988542716962
1667	1667	673.530660951866	550.805682456848	338.719530877825	129.567062125167
1668	1668	672.232791354259	547.357930687082	313.342672149005	137.967348842524
1669	1669	671.183500973108	525.458207406468	305.868204313826	122.624808952532
1670	1670	670.481211591136	517.811317998788	348.334501253536	133.799016335568
1671	1671	672.132278202318	494.623093379348	322.021860876207	130.682669961193
1672	1672	669.503503843004	514.837125169205	343.288902683008	131.985578857384
1673	1673	671.659132448093	549.777936695778	326.979159192833	130.686339579209
1674	1674	673.587983565881	516.029454421376	290.723518335997	130.526281905937
1675	1675	671.691154684958	539.353418855051	380.148595344499	134.004200283207
1676	1676	668.668806330025	538.389418261672	332.015866135665	128.140892177567
1677	1677	676.57333428323	545.560610386928	366.193797225056	128.347134732512
1678	1678	665.329022253998	535.039710896085	390.033380156827	134.241005628599
1679	1679	675.371196514826	574.944285877085	333.094471873592	133.809327173801
1680	1680	674.864890402625	551.069267984573	334.657749126168	132.374547216701
1681	1681	670.389964071437	515.908553550346	340.416015028045	130.5776090331
1682	1682	677.624262433156	510.487958878516	336.159950410507	125.896483890957
1683	1683	673.295711081029	537.422995267764	337.130213482166	132.23077425346
1684	1684	667.362984290661	516.398378262323	360.21902089455	131.074610313934
1685	1685	675.455903520753	519.882540401131	312.606094087247	135.613015192935
1686	1686	674.114773472253	512.015906415643	327.842441595682	130.951272805766
1687	1687	671.080763225673	504.548310940998	326.236420703802	131.343648705677
1688	1688	672.483483792918	543.034737463018	325.272645651472	124.265898508644
1689	1689	674.69776118464	507.614545005696	351.489480707758	136.735281963756
1690	1690	674.129986072955	519.103829261697	355.14260208776	130.826929715086
1691	1691	675.863246324416	501.55361445853	354.486810927915	129.954551494418
1692	1692	673.884417079548	545.961497733791	349.859046320599	131.794852548524
1693	1693	673.975085590309	530.005523497967	338.938007483944	130.987303497779
1694	1694	679.396290184852	555.766641681753	333.037416225705	133.364328319151
1695	1695	674.593732984654	537.28635047539	329.56698804284	133.123180454583
1696	1696	670.870845269063	537.124499554932	346.094986126177	129.628410337443
1697	1697	672.581535459382	552.178121132877	329.20683761136	135.310679718223
1698	1698	674.402638403181	510.218725876132	362.289894212667	123.857193888797
1699	1699	670.585630416854	506.345016990564	338.357436747102	133.933268038724
1700	1700	669.435443402427	514.862859184047	368.832564858683	128.475666514354
1701	1701	672.187157168834	532.509261359306	331.650543162543	129.931762613208
1702	1702	675.171965064472	491.824698387073	341.420316283377	127.691201205037
1703	1703	674.783548908985	511.642998246631	327.792985144504	129.65798534608
1704	1704	673.72256652478	511.208165204029	362.995082949409	129.748878694635
1705	1705	670.567833510049	506.617942718974	327.243869215254	128.907786542635
1706	1706	670.582176645935	517.036748919727	340.601180311188	130.317536503374
1707	1707	669.291235558938	515.78272550043	378.080268078771	130.97012309735
1708	1708	673.713735372221	531.45261587409	343.749901682354	128.501103571843
1709	1709	677.768531533592	525.43102394376	365.813360751604	129.157404102981
1710	1710	670.867366830774	518.956453620139	330.414645825829	129.04701301964
1711	1711	667.242521152718	504.830434456959	366.918610665607	132.146558468974
1712	1712	669.67011944459	543.995949080203	358.413214598836	130.253514174235
1713	1713	667.916150900651	537.337463717305	361.476551433595	127.409379733871
1714	1714	674.603586672984	544.375368578387	340.723318733868	128.944007099592
1715	1715	667.84874371754	518.669515492117	348.265824951866	131.461050442254
1716	1716	677.843095679465	545.845840220013	336.301979482373	128.431509218208
1717	1717	669.354731761609	556.846563797719	343.229346497575	129.659470036432
1718	1718	666.906914152665	514.513516528095	338.072090884766	129.10988644063
1719	1719	671.93008843119	523.281994615799	360.797486976149	130.989246482443
1720	1720	670.753670515078	523.692538442124	345.370442140447	132.717681639464
1721	1721	668.092854466413	513.995754850887	339.141530496319	130.246699879439
1722	1722	672.2136289834	470.746836606334	351.457935842269	129.411314087063
1723	1723	666.907588251857	513.904527362656	335.697539452877	128.52147478932
1724	1724	667.212858373028	499.545442930024	324.887339813874	134.33797698442
1725	1725	671.62767655682	546.131361709584	348.753648476003	126.16068751776
1726	1726	671.690484179314	484.200926481657	336.446143390979	128.772832656457
1727	1727	675.334889110386	532.164643472399	348.07184731523	133.660229773257
1728	1728	669.277940696812	565.989287063794	333.598947632424	128.586647463865
1729	1729	672.231131234792	509.114918094713	361.249579191755	128.359702727584
1730	1730	664.78973129428	478.123184530376	358.427782930846	134.150663479038
1731	1731	678.019102248996	516.375991275517	311.560883836001	126.398976541504
1732	1732	675.04106244684	532.737797767613	335.55376486224	128.078866577334
1733	1733	672.905432991172	544.061930668131	342.860854098999	131.026039308655
1734	1734	674.870857742408	529.138945534606	333.71993520565	132.986034192317
1735	1735	671.405811558678	519.862761558865	331.04145939226	129.568573536437
1736	1736	681.848562307262	515.621402305623	339.038150770667	127.957855960768
1737	1737	674.402361437457	520.682850754183	332.569114479174	132.172023278055
1738	1738	669.704032522964	515.700862561471	376.963259313341	131.704296117279
1739	1739	672.715299627036	524.754403605418	363.956579373774	129.833717705153
1740	1740	667.227702107968	496.959980774982	356.951391038214	128.550379379414
1741	1741	669.952971749343	529.612651249595	350.594830835285	130.016813991846
1742	1742	671.94259829511	529.456508268783	339.296112548459	134.444071077591
1743	1743	671.744467037347	572.856827526419	334.659375458476	128.883487757037
1744	1744	673.658698782427	525.675276621444	321.135189962471	130.718705426418
1745	1745	670.019340090287	522.693627722553	362.825839735103	126.118917283037
1746	1746	668.732620003653	539.823087843824	328.750106263836	126.562925774152
1747	1747	673.342663120164	548.825072603511	314.815799394121	134.547759118027
1748	1748	670.195793701242	519.962429207452	332.399796521164	131.544253490248
1749	1749	669.477222439707	530.853711393301	359.139928586587	130.612207674601
1750	1750	667.223492444587	532.053266542919	333.25271664561	130.615550464735
1751	1751	669.304813313252	522.516458770818	321.420910514708	133.274804971542
1752	1752	671.482251368401	551.110703393531	343.099641407961	132.352489030184
1753	1753	671.06849999714	503.453956265068	351.443628436916	130.235621857358
1754	1754	673.307557864175	509.150024545932	329.920555076148	131.375383683083
1755	1755	671.006796327118	551.577369510274	374.869380079084	136.557489020567
1756	1756	672.769178970006	532.428581905703	339.511151646425	132.833049294173
1757	1757	673.516893431229	504.621094679609	366.913977604497	135.715173703061
1758	1758	673.420175103646	508.567498493572	338.88688641346	136.106543288066
1759	1759	676.772480828905	500.107872663156	328.296935956694	127.263155386483
1760	1760	670.705831562115	527.026545832852	325.026335990634	128.685977032972
1761	1761	671.151427415229	519.996844374557	332.747215877953	131.012562236178
1762	1762	673.230089088333	557.701705040982	351.267516202676	128.561011573337
1763	1763	666.598185038545	489.472612301054	314.574047987573	131.684469988308
1764	1764	676.24658451523	508.800028771704	351.093736842328	132.281014303968
1765	1765	673.029806787584	501.966477630062	308.073235539095	130.136149567701
1766	1766	674.017798403228	497.168544876027	346.360386458003	135.019568125797
1767	1767	672.571113843959	518.570448751867	338.731594032248	127.566339530222
1768	1768	678.962047487298	508.167339146127	358.763878805742	126.811759495773
1769	1769	671.948279438774	519.042793382485	356.521404216795	127.86339262004
1770	1770	674.40924095896	531.926142712762	329.845438593795	131.903425121795
1771	1771	670.535009984118	525.52026904239	324.717783024569	131.361743743834
1772	1772	666.235833817798	554.875368658976	347.087629913552	130.714456625799
1773	1773	666.598664260628	504.348681966069	366.222035456175	129.136605864771
1774	1774	673.322270170184	528.390588022979	368.943798463655	129.03683886161
1775	1775	674.696236208901	527.199895490703	334.974357820193	127.205864303573
1776	1776	668.402782416604	543.99445117677	336.837445565887	133.277223362628
1777	1777	668.164331929073	540.637745485211	299.088476585654	132.933035187741
1778	1778	666.897836801336	518.317281208958	341.917556762572	132.853838923396
1779	1779	674.578149985997	528.252143030287	357.529827085084	131.733236186348
1780	1780	670.590748335862	560.445652589897	317.500752318225	129.390513048802
1781	1781	670.257134541634	534.928139937615	345.613565170048	126.102991703536
1782	1782	671.959521275809	550.649379657236	339.009570347469	131.314332513246
1783	1783	671.497397502482	520.053106903956	344.798204051254	131.416059494862
1784	1784	675.408322511111	515.757547163842	346.234192947262	130.418834862207
1785	1785	676.153462836618	515.150283731083	306.439305583523	125.267798366836
1786	1786	667.48022542376	507.384896300458	367.095482231294	132.081918068577
1787	1787	676.736039446899	538.995639387738	354.070021773088	131.383349504904
1788	1788	670.507707380346	522.032652246947	367.862489018301	125.956049038142
1789	1789	671.272324010742	529.766537511083	325.353846766558	131.879778164487
1790	1790	673.186505296585	566.249964723811	346.636258419243	126.451962102819
1791	1791	670.781728814018	541.974214455212	329.663911182192	131.75130143061
1792	1792	673.637909289218	517.004586265704	327.65582597775	131.251539003839
1793	1793	677.15798340553	567.794695630732	346.492767221669	131.388564260149
1794	1794	671.0207505871	512.22321603764	337.574364594694	133.558382750868
1795	1795	674.07632481232	541.716125702772	333.011508574999	129.777563671468
1796	1796	667.161585126827	504.026485615962	358.482552821231	136.543919493997
1797	1797	678.127707887466	512.756775014554	354.368699539255	135.984661112221
1798	1798	675.257989094077	540.8695931657	350.040607490999	135.61077192216
1799	1799	669.64359155877	522.472547679232	357.046499193257	129.202067282759
1800	1800	673.144127779936	531.822804573409	341.607715992933	129.346433327496
1801	1801	668.84942497989	529.895595298236	367.065380700098	130.843551468008
1802	1802	670.863390864009	504.509840173744	386.37978269404	128.253704158165
1803	1803	673.111225729212	520.127417777717	333.117806650984	136.249166882709
1804	1804	672.953794732688	520.128950000832	354.547674298368	136.375003831546
1805	1805	665.359415251934	535.765039276328	313.168147965283	132.445380184786
1806	1806	676.505271161275	516.29501568099	332.696663748575	130.089581987555
1807	1807	675.107591606224	505.464503440486	330.656369532713	127.179551187584
1808	1808	671.80026418999	519.076836307168	341.441616761623	128.88628118361
1809	1809	676.686581920802	550.007823252325	352.866265737716	136.443024179259
1810	1810	673.746570694666	534.478162878168	344.448444106482	131.205687889317
1811	1811	673.818720751404	509.189915476291	371.594025882436	133.07329102038
1812	1812	675.691768441389	514.769808991608	347.144253201173	132.664150292752
1813	1813	674.141441122631	535.635938271214	372.753465506925	130.815745349488
1814	1814	676.101142672391	503.785666890323	375.364247643819	129.477687188787
1815	1815	671.992805388014	536.834334735372	324.489999697427	131.705499507575
1816	1816	670.708949632258	527.156339561465	333.688844350197	130.193997315843
1817	1817	675.97863393248	504.813869742658	346.934471378962	132.535837450464
1818	1818	666.857608124701	542.883974621133	334.135011591616	131.384780390497
1819	1819	673.622802598408	514.343985517994	355.094073699574	129.803775446209
1820	1820	668.073284671279	512.477158653725	321.345368028529	134.490972950052
1821	1821	672.471049737529	522.273356530347	343.475606819698	131.611710953099
1822	1822	672.337423555287	555.187316629963	354.699364270127	129.134437158834
1823	1823	671.210089174488	554.928669409124	337.89954603848	128.840722118469
1824	1824	676.454523925298	527.748015185581	332.61166912257	130.883024120958
1825	1825	675.853658758938	512.54970228739	363.228217435691	131.272707381531
1826	1826	674.334677959236	543.74832037466	326.424000943672	136.36625467929
1827	1827	669.13491899316	524.716641828003	339.185546209217	130.294240362237
1828	1828	669.059716932733	523.268960838821	357.599267756473	130.869982069661
1829	1829	668.96731384694	518.297953239546	355.133806384221	130.611799658693
1830	1830	671.798199759012	501.906018149258	341.598602762919	130.359726156348
1831	1831	672.981543941248	539.119883561352	345.609857307994	127.683708884143
1832	1832	674.222100845966	543.560949528368	333.221637916039	129.560984784727
1833	1833	673.406302637701	547.246874342382	375.684476197014	129.030105933514
1834	1834	671.779165040355	523.070661693931	352.095542345834	126.364004586245
1835	1835	671.466366724785	569.652340591733	346.504587261967	136.643398541293
1836	1836	679.935030138877	497.423775496625	334.774417692172	136.71764036856
1837	1837	677.351008327452	491.077683202114	366.262068742648	133.797162846419
1838	1838	673.679337504483	509.125339546874	346.196457189101	132.016776439805
1839	1839	670.921066393719	504.113718841381	332.66982353182	128.348954992438
1840	1840	671.455468823537	540.752902188307	339.843624081225	132.708863375787
1841	1841	675.915129345549	519.342756769644	345.576452936405	133.074804435959
1842	1842	676.666646032016	518.151313419857	342.660711981077	130.095984193888
1843	1843	678.839377951618	507.562005317586	326.358247132363	133.121108421048
1844	1844	673.615020425177	521.436460389248	340.861200510422	129.281544426699
1845	1845	669.794905766387	520.267946255985	358.735476820354	129.015104862755
1846	1846	674.110944898709	510.383012506786	340.656289723409	132.123985875177
1847	1847	675.15159126678	527.010007204333	320.946685410529	128.641466814223
1848	1848	670.574839006773	543.020952715873	333.413401646169	129.660829088955
1849	1849	669.018393287233	498.531256769757	351.077553610216	137.082074447276
1850	1850	674.900481759751	517.942932840726	348.618029198317	128.621561594595
1851	1851	673.745415274618	555.839418477499	323.883985427181	130.067373375051
1852	1852	671.974181165633	529.02611436452	342.404694300569	129.027937891424
1853	1853	671.988056978243	536.104626546096	339.057491044672	132.253923384606
1854	1854	676.003590102084	483.268954913571	316.144303952634	137.464111011156
1855	1855	672.074376024877	498.107779819348	324.266825308117	131.604150740846
1856	1856	672.877263027735	523.439864142892	348.159484963725	132.829689166925
1857	1857	676.611389876305	523.483557944289	343.320111056884	135.417951404493
1858	1858	672.909727127429	531.914183131316	337.355296175124	133.556270761606
1859	1859	672.102352559074	527.123870943007	329.502540759933	129.872280101758
1860	1860	672.918655958977	531.560729761648	302.77522701984	132.603455576767
1861	1861	675.30742306659	536.321099141398	305.881227841404	126.841608592671
1862	1862	670.820530773039	524.050968547458	342.046444129536	127.98451495963
1863	1863	671.137644398135	474.585348812505	320.871058096196	132.758545616374
1864	1864	671.265895693355	510.471121650947	324.345364253325	129.713352868586
1865	1865	676.453529205352	511.188179602165	335.23591038328	131.338290043362
1866	1866	669.525217665683	527.584790562096	327.337481324422	131.138629783493
1867	1867	671.815187999088	517.719297380178	383.380059191081	129.060075664403
1868	1868	668.342294111952	553.498137270971	328.651787654775	125.018500546643
1869	1869	675.574066517799	514.611815749656	338.617296851577	134.077614139975
1870	1870	671.319293485798	546.087856149703	359.485779630356	124.65389282894
1871	1871	668.509113051842	500.208488693556	361.428671878248	134.155834725647
1872	1872	674.090979857766	512.961376030833	349.283157113911	132.342654904483
1873	1873	671.412578101861	521.903317806921	331.570554201801	131.207428749921
1874	1874	675.443462752137	506.570204488911	339.656151256888	134.081396121456
1875	1875	673.511443159597	525.811284341746	335.742235789499	129.218689642839
1876	1876	667.493643261788	498.54973196198	307.112589510028	128.998002816033
1877	1877	668.727217926153	543.24935100327	322.667580361388	133.445852713865
1878	1878	671.984690869098	516.984518360315	329.077232548737	132.619109512957
1879	1879	670.372513555831	534.497851758733	368.112795950928	129.963929218145
1880	1880	675.743769916107	535.1971151718	348.89554353161	132.995382637521
1881	1881	671.235981592395	532.674286530976	342.603066050956	134.7304875518
1882	1882	675.163744361752	543.204155867088	337.572999709001	133.690085547294
1883	1883	668.16162102859	521.243157876929	328.721637845592	128.882499533202
1884	1884	669.560251156511	515.776614414704	334.818714133795	139.128273468239
1885	1885	675.985402716545	525.033063611295	348.557288770415	132.048092110991
1886	1886	670.005503081205	496.543249059015	354.875327514105	128.389248860124
1887	1887	667.73492235809	532.039488374269	317.190492435918	132.848545158109
1888	1888	673.047159884171	530.029106670734	377.534685229065	128.126430192256
1889	1889	673.961915989151	523.535028905283	349.207619791463	129.48789818533
1890	1890	673.113075312269	539.36323067237	338.351497808868	133.688594439163
1891	1891	671.007827502222	506.355868416099	334.944783025477	125.029921132973
1892	1892	668.912369737182	502.12846736274	335.469678328406	126.564353652823
1893	1893	673.015101141917	514.257986385206	346.939580221574	129.905309102849
1894	1894	673.096580247469	507.285133096321	348.037363224453	128.817630453372
1895	1895	672.044299744073	543.721073446151	349.574907451709	126.961462610753
1896	1896	669.753782684838	514.266842948383	345.234350598832	125.824975583984
1897	1897	670.210783976156	517.68979127197	350.210224596554	132.462788761605
1898	1898	672.105721987996	528.072585369354	347.830835593771	136.93976716997
1899	1899	669.851901625895	521.255380994709	330.15708528032	133.121843546472
1900	1900	673.594263032771	526.235942211928	347.828785667616	133.167118574088
1901	1901	672.84997670459	504.214954906908	337.33457679396	130.422985357499
1902	1902	671.762859682801	523.275581217926	351.879270987728	134.158470485082
1903	1903	664.127864768656	527.996665091634	337.825262425946	128.259647263055
1904	1904	671.863210534908	543.631206476119	381.249582851885	129.780506945927
1905	1905	674.545565264414	490.006187550957	357.437564141716	135.383995916074
1906	1906	669.008538620852	509.330299649033	335.903621691496	132.929743451092
1907	1907	675.536668257279	522.838021834065	357.660775091259	126.256371166941
1908	1908	670.357849472939	551.372193690838	330.179467592163	133.621589641052
1909	1909	672.695715383169	531.321552701273	328.316112437873	131.502686117756
1910	1910	671.428233124158	517.889516810297	354.112484677549	125.361854423411
1911	1911	672.780669796887	512.967529642659	351.192572480673	129.40191616769
1912	1912	671.600152998673	533.739670073195	343.214442372239	131.788787461586
1913	1913	673.295524105307	546.872774413416	319.03424598611	126.328412770518
1914	1914	675.509970089413	528.148658748089	338.619296374853	126.540482526459
1915	1915	670.679213486257	486.05084515122	363.166237451897	137.496828839512
1916	1916	674.418701244105	526.932332992108	342.873437907081	131.347662937489
1917	1917	667.652569791934	499.78994191024	344.438332869569	138.835670273486
1918	1918	673.70356446513	535.114009591256	349.535152472437	127.256279208731
1919	1919	677.81993975877	524.568304453973	333.874595046665	125.880978840054
1920	1920	671.889385546637	517.245098256417	341.572210906457	135.992189074246
1921	1921	672.530831024705	517.9190971683	324.142933922303	130.219873463288
1922	1922	672.901253359401	519.491772447318	342.020338366794	135.894460030547
1923	1923	671.938408678794	536.716857135741	354.326841818055	130.839017910977
1924	1924	675.314862518988	531.085937981468	354.898521396403	129.413719842492
1925	1925	670.715288822942	560.213151604604	359.127787974679	129.764546096764
1926	1926	671.584887901474	498.150669847909	342.950778604215	127.153596458656
1927	1927	672.979028343752	494.85948854003	331.900609576667	128.483460697224
1928	1928	674.302237880917	525.782788076503	361.317680820923	130.941150077672
1929	1929	673.818815651383	540.984666874848	355.798896617251	132.525369615791
1930	1930	670.113485426152	510.841220598137	344.368074548021	126.157366969954
1931	1931	673.943612675073	531.182903552825	345.425755984243	127.916220678745
1932	1932	667.308129527384	513.862134800002	340.0118909021	134.497468286111
1933	1933	678.379361657429	531.666839535555	321.714828973724	129.742960402066
1934	1934	668.7239801456	511.926785284388	341.06996470072	129.993284021062
1935	1935	673.488524719942	485.180040615754	352.688799501268	136.776219896571
1936	1936	671.926611021118	522.363602583128	326.640994803892	131.384469040407
1937	1937	674.876417695305	491.119117339869	368.506879571841	134.288005997612
1938	1938	671.505968494378	514.351982393947	363.728833796697	134.289302893344
1939	1939	672.954453143624	525.965759183438	355.522599111064	132.014263210107
1940	1940	676.820771248471	496.056128991914	336.751344191557	137.091969209412
1941	1941	673.67226934916	543.766315943278	367.474816241196	138.850897844479
1942	1942	677.808343354649	495.798730221496	343.781348996944	125.907387616071
1943	1943	672.28263705478	525.173310833692	351.932111140682	130.142820452887
1944	1944	670.41427466909	512.157979516457	324.924839831844	127.696766754297
1945	1945	673.040340875592	525.076551825617	358.813666753035	133.134466902634
1946	1946	672.231434265598	505.753197896554	356.26584645391	128.677321101009
1947	1947	672.68555884289	528.411222592344	341.419105598095	131.015577740577
1948	1948	674.145267418487	499.176551723752	349.290595580662	136.88173432389
1949	1949	670.239141423697	532.838604596818	342.309083819482	136.049935171896
1950	1950	675.133339563528	535.607319274216	361.499602575393	129.575742263127
1951	1951	671.205532200929	514.222079230631	349.865429824901	130.538844793869
1952	1952	673.4640689965	533.020093611393	326.130229287519	131.73037306074
1953	1953	671.142288152108	526.023901823874	342.951373081237	129.601715352093
1954	1954	672.821676804423	522.072281058491	329.738813164687	131.335129302328
1955	1955	674.095931528046	520.178139565427	353.962730877066	133.260526877847
1956	1956	672.161260523376	528.279217427255	364.939697847271	128.669643797775
1957	1957	671.720812800567	531.37202207591	324.717753257391	133.724969572131
1958	1958	672.103804777621	529.922746902234	352.927620256023	129.30283253083
1959	1959	671.616812012248	494.701511217798	350.780936428291	133.198929572238
1960	1960	670.385245619929	496.057281046621	372.270606594926	132.486377613677
1961	1961	674.550936925617	539.062421195028	318.141936462489	133.199178841722
1962	1962	670.275738143484	504.564846468473	331.879025423553	132.225165325613
1963	1963	670.798448081816	538.024873185117	372.454540677386	130.442431342944
1964	1964	672.225844594882	507.542514939902	327.839929328622	132.064755245747
1965	1965	676.274799164542	486.965968539728	383.777352903166	133.661446212906
1966	1966	670.267471179759	529.638844381213	345.57830341038	134.28890369787
1967	1967	673.340212707277	528.370063562323	337.563882248315	130.867023614791
1968	1968	671.608368003302	548.9771328414	331.339658982734	130.538765281979
1969	1969	673.662122341663	521.240567260168	333.68516516715	132.893247209687
1970	1970	674.009903962501	534.788045354286	353.459260096141	125.829824837993
1971	1971	670.563482857576	510.421491117572	346.302043028414	128.830610648919
1972	1972	670.479200608547	521.863898411171	346.171291647855	130.505692165052
1973	1973	669.648059185168	510.35968788959	359.14059414192	130.593310581967
1974	1974	672.216552995853	535.58608689714	342.00286922508	131.094546494862
1975	1975	673.367621032018	515.920198107638	333.456844755045	127.097806394806
1976	1976	674.605332116076	545.053953477119	360.412164365308	129.249526328697
1977	1977	667.914710853732	531.98001811838	349.731232562999	132.873085459051
1978	1978	668.320057567142	536.708858111925	348.039039117823	133.21391556044
1979	1979	678.573944892474	532.845643745792	351.296746629133	127.936285942723
1980	1980	670.106740145644	514.89965689355	325.266721557086	127.654968402121
1981	1981	677.823164167232	514.41331683206	317.028331524549	126.755000416156
1982	1982	669.826353885153	529.953919271003	352.379509298768	134.695606726926
1983	1983	667.996195332355	531.361548817977	363.850725832502	129.474608018455
1984	1984	669.617532938808	529.67325142225	351.243697501058	133.883208380126
1985	1985	670.481174285926	532.650519886052	343.883797286673	134.653898474815
1986	1986	677.263685600721	537.691002831354	340.216430227328	129.301429578641
1987	1987	670.832755607224	534.63237246185	342.186528730184	131.614051945707
1988	1988	669.065804965735	539.314090801342	327.649338887865	134.382877031925
1989	1989	668.568015591714	513.962475602415	332.677628851699	128.841471240068
1990	1990	668.696523792767	524.786999075897	321.511101481944	125.857085628404
1991	1991	673.589031048641	494.66883404033	351.173247380944	132.127274268419
1992	1992	672.010733935191	517.263428776184	347.92006728683	136.908083039573
1993	1993	679.43878646553	520.678027782116	309.59096697364	131.031775780656
1994	1994	676.4656449984	497.432269856321	362.285640807286	129.792422216792
1995	1995	674.216156695076	510.576183839404	333.944454145394	133.328873160586
1996	1996	670.828341903404	511.592063229462	348.645043000344	128.559138718566
1997	1997	672.543834665662	501.538908482943	344.162182640522	128.715032975031
1998	1998	670.513156637272	516.342069738575	360.460161152985	129.686059408771
1999	1999	675.069688085021	540.679707034444	320.874331436472	130.387659156839
[truncated: 3,001 more rows]
