# Supplementary material for: Hypothetical Outcome Plots Outperform Error Bars and Violin Plots for Inferences about Reliability of Variable Ordering
Source: PLoS One. 2015 Nov 16;10(11):e0142444. doi: 10.1371/journal.pone.0142444 (PMC4646698; doi:10.1371/journal.pone.0142444)
Supplement: S4 File — All experiment interface and visualization stimuli code is available as a zipped file. (ZIP) [file pone.0142444.s004.zip › experiment_code/data/one/78.js]

var results = [[665.128629384085, 675.256334752918, 671.093584708422, 672.034215115236, 675.230872509747, 670.227075236817, 674.760510755863, 668.359734535276, 674.533539074026, 664.444414028216, 673.024277910225, 668.521700448701, 675.447842345424, 670.063778314434, 670.625487787712, 674.294881690627, 673.836266869558, 676.087881160076, 669.480362244938, 673.537552672488, 668.945799743017, 672.626220966612, 675.900872383325, 669.984927319687, 672.359545803415, 674.531660542585, 672.767582713178, 673.071680889379, 673.955230834992, 669.052109985186, 670.907964516915, 672.165931314592, 670.653537125366, 665.614387633725, 676.552049487268, 670.135378114919, 669.642295978332, 678.159064787209, 672.920612156271, 668.419351330446, 674.416926011917, 671.104219585786, 675.341629784865, 673.486224634651, 674.318056921432, 673.001368565131, 672.768288221676, 670.717972395038, 673.552698220619, 676.234921280351, 672.004671030902, 671.159855412942, 667.104376963422, 674.456667109749, 675.660451025758, 673.044684845044, 671.928723666533, 670.090247494235, 670.246398101148, 672.286127122155, 665.1974519878, 668.729883552757, 675.295728141372, 670.531020860419, 670.568302753193, 673.728352308696, 670.395453439184, 673.678944869619, 668.546069745931, 669.408332472914, 673.795779758354, 671.873938188158, 670.240884341629, 672.256221698958, 669.814174331456, 676.365153727372, 668.299401128388, 670.730461734208, 670.466047528937, 666.802824923843, 673.92572147858, 672.229775570161, 678.25247311847, 672.681253183874, 675.011211439802, 667.760312371146, 669.861702405292, 674.041023417821, 672.825621392131, 673.50292489842, 673.487450200217, 664.59437649946, 671.111286857073, 671.005882665966, 669.988873362471, 669.519396679787, 668.663636799983, 674.593022965898, 670.458432082287, 671.844895020565, 669.697483051432, 670.955513189781, 673.153740892858, 674.35400162613, 670.373778478277, 676.002999315544, 667.169380370306, 672.779035134389, 672.634946788296, 674.41554203022, 671.277278864474, 674.874394700763, 668.662819886181, 676.803496933635, 670.21965757096, 666.624260974209, 671.523940793459, 663.994693839237, 668.308960045145, 670.473926244782, 673.607541932228, 673.527203223905, 674.698455366517, 671.630009188174, 671.538210883107, 671.755469997377, 665.835932055273, 671.36989556759, 675.950411416177, 672.877885838913, 676.214490223368, 673.14499552873, 675.417132403553, 672.762436987527, 669.691553156357, 674.136309943329, 675.015595777452, 672.634374544091, 662.87747752862, 675.308310178213, 670.982659784586, 671.85194529564, 670.825298692564, 670.987874092813, 667.3854541601, 670.18937613762, 672.463332094381, 676.175086831699, 675.537541161502, 676.452700373976, 669.142108852263, 674.827938586144, 667.038295866865, 672.071551415823, 674.136464115278, 670.797812306777, 671.717544330974, 671.361373749957, 673.598627460337, 672.864110156556, 671.163249155372, 671.387750516326, 671.491214712088, 672.919080999609, 666.722237331177, 672.299589000494, 663.476860727632, 671.934773660763, 674.868041260449, 667.78409297769, 670.867991221027, 672.9967224869, 669.950174863066, 673.780384894634, 668.106057336357, 673.89936280644, 673.140041676128, 668.480492166727, 666.131113436782, 673.114922614814, 672.793457683, 673.312867064818, 669.229475285892, 674.15619062456, 674.533967758683, 670.190715455349, 672.459161753357, 670.992472178252, 675.593076966353, 672.69730952323, 674.667293424948, 672.370733164923, 675.010731383475, 669.792423564055, 669.949687983655, 671.566502175693, 672.823019074946, 671.21703648872, 673.385551320217, 667.060433728584, 671.412315795347, 676.346683700847, 670.242075499049, 670.960291523273, 674.779754909022, 669.326047312579, 674.281107601004, 672.728993104928, 674.121382175639, 673.334077616516, 677.217707288035, 671.972767457978, 670.842702985038, 671.233215213464, 676.768126549474, 671.082951852736, 669.231667364271, 669.568652530899, 671.465254152434, 669.967442741871, 667.953969827944, 670.495631883469, 671.612777893026, 673.753471312617, 672.489409548373, 674.447457243571, 671.373051932619, 670.343868504765, 675.235387225364, 673.381922987265, 674.231475023994, 669.541974859896, 670.668671885584, 674.31596215601, 674.274591484728, 676.091025651122, 674.302070771761, 668.95794726086, 673.560365483234, 670.015714968118, 672.079227933165, 672.099600311612, 671.734301841281, 668.43028267688, 673.240646957774, 672.271565640293, 675.077331367822, 666.204793577875, 670.947225420895, 671.282016492614, 666.937557879721, 666.958060546616, 670.572897803163, 673.302083231263, 667.81185979501, 669.124736606586, 668.439785687565, 673.67587304328, 672.299688692828, 670.582450106766, 674.580365496575, 674.244882231812, 675.143674176531, 676.626495314692, 670.604564511591, 676.846170295006, 670.961493783858, 677.004369112807, 672.609549024939, 672.988603738661, 674.420019157065, 672.553589991478, 672.052629893677, 674.970967741532, 667.758814369654, 672.957701215369, 678.030881193907, 672.144826234082, 670.257160433532, 672.870143860278, 675.803195076973, 677.031357833457, 672.669927644197, 666.616960542773, 675.557615656246, 669.972835050313, 673.630522540541, 669.384893180409, 671.222529096564, 671.774611668295, 669.54052323147, 669.034356413773, 673.599951680717, 670.898339010137, 675.058257836815, 666.95812278696, 674.001583444481, 669.362045721869, 672.673739424554, 665.396470059243, 670.20521524208, 675.412449683094, 672.738254793291, 675.57891804495, 675.827109096058, 671.515113417735, 672.488549479525, 673.477667038534, 669.375093522984, 671.822936293169, 669.861944926139, 673.349935419041, 668.779433327368, 677.863370372114, 670.15732699618, 669.589812098592, 665.637784300005, 668.59953205466, 668.716246258916, 673.627686863608, 676.457691467979, 676.969155126781, 667.581548554277, 670.600091488454, 672.947110513616, 670.687203661762, 675.317330370701, 666.974706741771, 673.726780918349, 672.164791235586, 669.210515985544, 668.562488123517, 675.546672185585, 671.799064438032, 670.960269744433, 669.265074973122, 668.832976090511, 674.964801608805, 667.18857176121, 674.705282729342, 667.088714748984, 670.578351242049, 678.744885591188, 677.20380185076, 670.415200188565, 671.668693679345, 670.818777802484, 669.404081475344, 675.084738303444, 674.783076532807, 673.355530693319, 675.82460865834, 675.697607849606, 674.761933416072, 675.006157375148, 671.589779021203, 672.101893199694, 674.59000256782, 678.489440585636, 675.737746571019, 671.77121632796, 671.376392004528, 676.577344128614, 669.0530808083, 674.065755236327, 667.684044134092, 668.641673189612, 676.827359246154, 668.447765876595, 672.407743344149, 670.326699807375, 670.659065667654, 672.12313830848, 674.368185812077, 669.938758336623, 671.813588787016, 673.955918545379, 673.24284315792, 666.878524544181, 667.071795616308, 670.62364374468, 670.561090674568, 675.467751923163, 674.325859011473, 672.035438685469, 671.815366362723, 670.196606580514, 671.031648202065, 673.371132641696, 675.413140545497, 673.087482305623, 673.940471938264, 670.673423636983, 678.736544281247, 674.661162886436, 674.532781278573, 678.214071474868, 667.114899420159, 675.547722709953, 672.554051543854, 671.794328664522, 665.113651708146, 676.073257021528, 673.555176459952, 670.431846569162, 667.339740562161, 671.840618659404, 672.067543398663, 671.739415962424, 675.964490664568, 675.161068628742, 673.960295484577, 676.628678330501, 667.851731728563, 669.014019931671, 668.691275110504, 667.634751205867, 671.651514811671, 670.433782753715, 666.970527261303, 674.179179741129, 671.076820478712, 670.360973775218, 677.638147324123, 673.510702911606, 670.621752839551, 670.44705431109, 670.57897425485, 668.19765887101, 676.731775744781, 673.863072698986, 676.161422364265, 671.248383070015, 671.866212890818, 675.203762166679, 678.260620421458, 672.212993828425, 670.340843241142, 672.743078876708, 673.873267517755, 672.574602405325, 671.274407695264, 674.349461219244, 672.751393903543, 666.019607940493, 665.224360863269, 665.502623525099, 669.456019815636, 669.708859551252, 675.82385812959, 675.75532479877, 674.168676526569, 669.302483370603, 673.373848502049, 678.219222683102, 676.539810314818, 674.376291010138, 669.572805309384, 671.588453973292, 671.179328344955, 675.384053522679, 673.648225677707, 669.161878702638, 666.373536109412, 670.527908349065, 672.103250422806, 668.444623281025, 676.138867000431, 670.916382437254, 669.413829723885, 672.068611026065, 677.625467086487, 672.410779087724, 668.590496036315, 668.955876446029, 676.136016441409, 672.240777575939, 671.852239760834, 670.303769939882, 671.333886431894, 678.51764436278, 669.023883784673, 671.254049040347, 670.275707931733, 673.236941329146, 671.803463456003, 668.831703245032, 673.42309742168, 673.712550084456, 668.220188330618, 670.777100290378, 668.127963291674, 672.821346818596, 675.245842197589, 666.368317116277, 672.742382047843, 673.243201860412, 670.492683792457, 672.992903280693, 676.096638862367, 672.036683434323, 669.690842402451, 671.057401543629, 676.037736507391, 673.222095527422, 670.995013014198, 670.778742985192, 669.562297523923, 671.548102486185, 669.915743895202, 669.533497285129, 670.912410657402, 669.710198528016, 668.762715559499, 672.065029348654, 672.997719435933, 671.130201244099, 673.739234384421, 669.489998606056, 667.370886641128, 669.752744526196, 673.948720246959, 673.489391226268, 674.092849369809, 673.989318146066, 670.022676129988, 671.077629190045, 671.564998176814, 669.083752827048, 674.651972684268, 674.003941459269, 672.311458784608, 669.921313401065, 673.142542609054, 673.382672724165, 670.324408662366, 668.65994856971, 673.671306056756, 672.261610952487, 666.480037332532, 676.479765761434, 668.179934923606, 672.248050270055, 670.078879764764, 664.665176673765, 669.924594303747, 677.183028323752, 670.019300186271, 675.25113950145, 668.151215024721, 674.197876024321, 665.585051203944, 674.874041667145, 672.51948567494, 668.140751079793, 668.043100691727, 673.886310268903, 672.327804072677, 674.380460596277, 669.021731921812, 676.475334938774, 674.318466492012, 671.564932431526, 668.320682489344, 668.392987025395, 668.544552335161, 674.297110680449, 669.618425029376, 668.854425893611, 668.718899979361, 672.258065284392, 672.627562093379, 673.833155583448, 665.15519178996, 675.194963842663, 666.023726643071, 670.349414104246, 669.181042124805, 673.770756771427, 670.726201681112, 682.954939879165, 667.684220264608, 667.961639074854, 666.356989888914, 674.799385050362, 672.847261638711, 669.714924796594, 676.450435382468, 672.483492667581, 672.210960344072, 670.103687159078, 668.391901993099, 672.309931791469, 670.034604274073, 669.148510636588, 668.769106871679, 674.065286367295, 670.88525029659, 670.13336299702, 668.811919772242, 676.61718057705, 666.928851505581, 679.432003458846, 673.704112932079, 671.392744062844, 668.113023192678, 674.95117882806, 672.972579493298, 671.926737844916, 673.386532286781, 672.942740259868, 676.253320241171, 669.977458558682, 672.557646919632, 670.220983353208, 673.17197008452, 668.871049552584, 668.835056466875, 672.616193299359, 669.996009019713, 668.928011039263, 669.947847478779, 670.097198842927, 671.277263234317, 668.728616352607, 668.041741854572, 671.518799908403, 672.860263967658, 670.859281317555, 673.65028450815, 672.177254180479, 673.390851380855, 673.737159906965, 676.366756545964, 673.419612791532, 670.050560166331, 671.904745166158, 667.504879953921, 671.230569203589, 674.317354229172, 670.70594237205, 671.625094515141, 671.914633635976, 673.773188782793, 674.19886496368, 669.77292476259, 669.995321252361, 673.665590185924, 675.072190798209, 669.627447803165, 667.965896641591, 669.757014021421, 673.818282052475, 673.23982169956, 667.639246118017, 675.386965399077, 678.959935589238, 674.133988368625, 670.424759818433, 675.321297989557, 670.845212327594, 675.251500322608, 673.469778768806, 676.1856008333, 677.667170331748, 671.67954964834, 671.60435195436, 668.425258282526, 671.116295212383, 672.353781872063, 677.468412907328, 674.230150112749, 671.616298644433, 673.917947290903, 671.197523466479, 674.432953897737, 671.769084087797, 674.473113743457, 672.651601191076, 671.822931359056, 673.578988655489, 679.725016352475, 670.931260680901, 669.261610959475, 674.108306923303, 670.352929567058, 671.651502963038, 670.98988403885, 671.435837145745, 669.228247955985, 672.395783941884, 672.540662244327, 672.796421858973, 676.746615424896, 670.313407474366, 673.722871081751, 674.04547085011, 673.975909877861, 672.294527996234, 673.757738243511, 672.728195798727, 674.730173543324, 672.480542030615, 670.607202044359, 672.73248435063, 674.380888634832, 669.51329691237, 675.953590185837, 673.958788194873, 671.442205119556, 675.112313405299, 676.679476310383, 666.590687827975, 673.903891638661, 676.836228480591, 672.447531431604, 672.708126551916, 666.948600707839, 670.315936426776, 670.941051635811, 672.432128016657, 665.825891119454, 666.764859350329, 670.495406138466, 665.599424698602, 668.49005816111, 671.851316422259, 671.753123139397, 668.870601564071, 667.538880405577, 674.436314587235, 673.325670385515, 673.817176382987, 672.15055461482, 671.878795876874, 667.43048959196, 666.611259342622, 670.552665929292, 669.522904588314, 671.177915959443, 672.311137778125, 676.467998053167, 669.98981284275, 676.774908839895, 673.849905560495, 668.317022482676, 669.385458135102, 675.806759918983, 676.800138636055, 669.842616008641, 672.136762331698, 674.535481188704, 670.123631172526, 672.574269361091, 671.460708785103, 668.315209904632, 668.093414078736, 675.601466096199, 674.785593426902, 673.381613327261, 672.250611240085, 669.810547556369, 668.746144361701, 662.935590570534, 672.525308887997, 673.997733629933, 672.046300617522, 676.225866020123, 673.254427189356, 673.200831122561, 669.730255135683, 673.953662595802, 666.514546272408, 667.984056775748, 672.045329928053, 672.558907780146, 674.14293659888, 670.612954320356, 677.065107595041, 677.9875748911, 678.407033855219, 677.574018247506, 671.215704038951, 665.196353900903, 675.024411739768, 672.660202147583, 667.137622126569, 671.281863428433, 665.839098863039, 675.105686778751, 673.842155302758, 674.003558456753, 669.24475635185, 669.424688410429, 667.422547539594, 679.485668055442, 671.992067576444, 670.36215629605, 671.295416804826, 672.054343923718, 672.099254802223, 675.900312315565, 668.500576523256, 669.898522129915, 670.825973176024, 671.046475059795, 675.072337957913, 673.948281518705, 668.248242352814, 674.29409878092, 670.879122569861, 673.939884668812, 676.818432902015, 666.778007120675, 670.605590750558, 669.786977917656, 672.12409072667, 670.632409665576, 677.773427138806, 674.867569970778, 671.419290323223, 671.312990029217, 679.162345395948, 669.291271526493, 668.003354962123, 672.268464774835, 672.488829983463, 671.625832227338, 671.893472954306, 674.153377955754, 670.39518399033, 669.582304225167, 669.64388653947, 670.554551322485, 666.688042579615, 675.432727486112, 672.496257797288, 672.743742859731, 672.489858297282, 668.712361834428, 669.90753673517, 671.272160163525, 665.699835665188, 667.321008996545, 673.916613270016, 672.520630595063, 673.932450363127, 671.747920728113, 671.404092847147, 670.496104335822, 677.753699559719, 677.599383999531, 672.456691200715, 670.697073827978, 670.757858076329, 674.369138750671, 670.544910822848, 674.889155631522, 669.625637478436, 671.246655454068, 666.260872251556, 673.98873062171, 670.858717662497, 673.495111966758, 675.352482957569, 669.409107303736, 671.481001943675, 674.614814159689, 672.766883890443, 672.238274895645, 674.787327828902, 671.102597851371, 670.273154873548, 674.611201114312, 672.633128957377, 676.242683227263, 669.015339836604, 669.835191318184, 673.206393945827, 672.2548580482, 674.68370957891, 672.681225500894, 669.51960210774, 675.657413823652, 678.020880827593, 674.905752651552, 667.038503294658, 672.350004279461, 666.226928940258, 676.400324846948, 669.530622408099, 679.93491206697, 673.204317415682, 672.053974544138, 672.933836693036, 673.582876959476, 668.390907765625, 671.130371666299, 674.484278110103, 672.213729856141, 670.774385868235, 669.146339200054, 666.306500863677, 671.422096443991, 672.655715241448, 675.30925051657, 672.158917999446, 673.432703044985, 671.146691397636, 670.327895897558, 669.883116413194, 676.64891295688, 671.130832288104, 669.258232546955, 674.559521512005, 670.755063657286, 675.558619432561, 672.518528376626, 671.914702468036, 673.280788019016, 675.510555452094, 672.304499097547, 675.992877835175, 665.668824569025, 673.144376620823, 667.501896166958, 670.881363858403, 676.20168202593, 671.834171138962, 667.779598333345, 671.829385316312, 672.919216660477, 675.554599347049, 676.54056984036, 670.511793770721, 671.191997104833, 670.849461028778, 669.301589549792, 672.362456168521, 669.711490655322, 671.912623942609, 676.658686913545, 669.461703034223, 673.942799091748, 677.555541603364, 668.90173591047, 669.93485296328, 674.091087900193, 664.867415505597, 672.965378617579, 673.471924162383, 676.918970935224, 672.740026992021, 670.183721276902, 669.987634902551, 669.329448143555, 677.194294994145, 673.761223495679, 673.430580309599, 672.793698919582, 670.704720961961, 675.203515196906, 670.031333894672, 671.439181123569, 675.611858589205, 671.262554971783, 669.905317615651, 670.715002251146, 674.141968010433, 671.535084582987, 673.394370721732, 673.483873682349, 674.024431145097, 667.94997397944, 668.620528581135, 677.810515434419, 678.399078292837, 673.249312778981, 672.867261685317, 668.21936032185, 665.430287327539, 671.16268177624, 675.151697298136, 667.373203130875, 676.048371742529, 676.894570732161, 666.282723751348, 674.98075254192, 670.984567210706, 670.394671478188, 673.25768762992, 668.959989847504, 673.844861186005, 674.731497477507, 672.773564760661, 676.563785725323, 669.222783525868, 670.717815290676, 669.967778603291, 671.97282100828, 668.793512854219, 672.979144548178, 667.402833834006, 663.648781064571, 677.27280035653, 666.836338929829, 667.985444616564, 670.702877912658, 673.243292018893, 680.15368706734, 671.853406368466, 667.236769128687, 672.812112941381, 668.387506603694, 669.643701065631, 678.021358571368, 668.614236531549, 669.965748907988, 675.008027036992, 676.211561732766, 671.940349110036, 675.617572859187, 675.998729590555, 674.263899430996, 674.345777361092, 671.256833720022, 669.928150607769, 670.435862233497, 677.231663781771, 667.097001844778, 666.961716674865, 670.206422023447, 674.574946367627, 673.993907750442, 670.598150673947, 668.171255820907, 671.365523604497, 665.771990040535, 675.157135142936, 675.854320181134, 669.475502761245, 670.05156580042, 672.751502691048, 671.752294619087, 670.530289124259, 674.766244846002, 673.362784693499, 676.178796159318, 667.218979962627, 670.499278096955, 672.120471799345, 676.040027930361, 671.064909700905, 671.17624403979, 668.116194569832, 678.90872197979, 665.503862921728, 676.212353494734, 668.684575954043, 668.166498809052, 671.313829822928, 668.692836109621, 672.889705075888, 669.573647445317, 674.531541658305, 670.26378804743, 671.568783469078, 674.327192019253, 669.267309993014, 668.720027877603, 676.424807779874, 665.442782564748, 675.751886082202, 672.360290115024, 674.358474729765, 673.373491242037, 668.183082961959, 669.370142777172, 670.721088692101, 677.109396063012, 673.621075696771, 675.927651561949, 670.817815540355, 673.539287448146, 671.909058970439, 673.01120042585, 668.901016838676, 671.027834722046, 675.05034917045, 671.30560342133, 671.826583256878, 670.67358368066, 664.316668230247, 666.610745932456, 671.411239396263, 675.311106929723, 672.489703402696, 672.07062998141, 672.347137107237, 671.586140261168, 669.730947614931, 668.653713513564, 671.598333912836, 672.554347921546, 671.320227339357, 670.131654404261, 672.780931418214, 672.799316661451, 676.871697538776, 669.328926423426, 668.131052288926, 672.326728429715, 673.302427958787, 673.690712265934, 672.616880245005, 667.185282022299, 670.361780778808, 676.273261065793, 668.992673170732, 673.587099686809, 672.930540838968, 673.431599628953, 671.332753054199, 673.655295610679, 674.133935083688, 675.113382567841, 669.681833347385, 672.830804407212, 673.673413880577, 671.992107725118, 672.910079041053, 675.505665463237, 677.583704901039, 670.944298126922, 677.32413692381, 672.66320846058, 671.160405155091, 679.058457847759, 672.224979673821, 668.558874663188, 672.111453501438, 677.373928635055, 674.449219193617, 671.781922952229, 664.632989184712, 676.85554535991, 670.567978680007, 672.219620128631, 671.105986714328, 667.055613559772, 677.496895990623, 669.102383723012, 668.611950554753, 669.733283554184, 669.416376743108, 671.733905312982, 667.211167656503, 671.752243879763, 668.86787946821, 673.236048300953, 668.739375914187, 675.69784007857, 673.826170530389, 670.100739066102, 672.257705507844, 673.087153856939, 664.857020935796, 673.82555621715, 671.403728223068, 669.013005944146, 677.771092521155, 673.771780313665, 673.327239224373, 666.521480891427, 669.502636700624, 669.240999218914, 671.485531486608, 673.792529328067, 672.943684511384, 671.153920752304, 670.443247623097, 673.021968358373, 671.696156883206, 675.3716572768, 666.226662920139, 674.128408759467, 672.390007246768, 666.949317193716, 674.353172138364, 673.86061285777, 671.770642001592, 679.388495754359, 676.316793379117, 672.000523259563, 672.463535435785, 671.979625773515, 674.176140753617, 674.784005300497, 670.698432903512, 668.794412946687, 672.478638555131, 667.607194004748, 671.306690650893, 671.243034415425, 668.54929331814, 672.790365633513, 677.760141879228, 673.855201565663, 670.29767011001, 674.296453690066, 671.394039025114, 669.297605999342, 669.843047671315, 671.551476867845, 672.692343329528, 673.113717715601, 672.62168555926, 669.558890917383, 674.743803720821, 672.82946676494, 671.809756012981, 672.113027339081, 674.259278265041, 672.196234319609, 676.944550125989, 676.311554227114, 669.670013681353, 670.883601965285, 670.123479583236, 672.373918612864, 671.202229176986, 670.651818213718, 670.524131541691, 669.797457932137, 674.639797299532, 676.400271341976, 671.776484057786, 677.504649221061, 671.190840006831, 667.68452810128, 672.577449211239, 680.742217853824, 675.349330627976, 673.380455438614, 673.548673175517, 669.047256504321, 673.005247672426, 672.7511704785, 672.106388339179, 680.5522990232, 670.311542791955, 673.608699576525, 672.682387015149, 669.233040759332, 673.88419149439, 675.058180189259, 671.765406855903, 668.635293818483, 672.733730725775, 670.31995768992, 669.887496167951, 676.153482473331, 666.825666761578, 672.005750314154, 673.936377161782, 673.054467683705, 673.251306378639, 671.084938443665, 672.446178763644, 671.516739355646, 672.659528147799, 674.026056383946, 672.74918600644, 669.825326920723, 669.871888633203, 671.631527171957, 675.586560154827, 673.262910947273, 670.339973006952, 673.450738831568, 670.717348838445, 668.150965307588, 673.884790537535, 676.504340705657, 676.31407213769, 678.443405525513, 668.138299933904, 672.557215908086, 673.538882009543, 675.293655327505, 672.962764098478, 669.428422753281, 675.695223283864, 668.298841630297, 674.289120256174, 675.012084056815, 671.400862821621, 671.86325796213, 668.89479286823, 671.362061563769, 669.576717628597, 673.050480593992, 673.505279264688, 671.388714076252, 672.2518763636, 667.188716078652, 666.477765001704, 673.662999920519, 674.025937190857, 678.827951320527, 673.689750976069, 673.229009505738, 670.186160409663, 668.20163346941, 672.066730829439, 677.068281529819, 676.215827116699, 674.392710225257, 672.88798688912, 669.139323464444, 672.943785525228, 671.66277521284, 673.135065003961, 670.789050938564, 669.975244756217, 671.579081117368, 667.743428289802, 672.958866017816, 672.670662965061, 675.018947676354, 674.604160459487, 676.260011969565, 674.45715419672, 678.223264306961, 668.922862440786, 671.588398242578, 668.062126621043, 673.009425570149, 672.36668326911, 669.248736588405, 668.386888209833, 676.934249585709, 671.843803155873, 670.038916034457, 677.432487411536, 670.508128855096, 669.354163022062, 677.815977669134, 670.077359442707, 669.668625931516, 679.104169144918, 671.176061999057, 675.612387384549, 669.432682907717, 672.979362672944, 672.914971628835, 673.682409518722, 667.071978181327, 673.897499378018, 671.353337661696, 672.182791330574, 668.818318155276, 672.698559634747, 675.264945942199, 671.72780303312, 671.748069577886, 676.390921740581, 671.960806269081, 671.241932259483, 674.545016626792, 674.381376983775, 672.216382541428, 667.613133633359, 672.66705931228, 671.046384874184, 674.202622852281, 666.980312292663, 668.056667502974, 675.375554889938, 674.437434934431, 669.613627495832, 671.547625246752, 671.399785616146, 674.874561482659, 677.106698175776, 673.925841989172, 675.431741092158, 679.356758849816, 674.608081251578, 672.79918069992, 667.805454290543, 670.126373560494, 676.26200950618, 673.55993808233, 671.339719014046, 673.465491813265, 667.682444086642, 675.839901579388, 669.942927083964, 673.1615943514, 669.659851706593, 672.705036068656, 670.519391119191, 672.628336367166, 673.283413128596, 671.397796173105, 674.130453731059, 676.318727983006, 666.93507040832, 669.147409972926, 669.974011402507, 670.298483953634, 671.583886378316, 675.087349214256, 673.989937240824, 669.898532365616, 671.811525123551, 670.010084574455, 670.201243663852, 668.02369736812, 671.243090129363, 674.269406386601, 674.083136904162, 674.79230395872, 675.235583777762, 674.185266391007, 674.106608703797, 674.961960289956, 668.822371705218, 671.034538229765, 673.271958750483, 669.956156480447, 671.061274893697, 671.632583914332, 673.469653894048, 673.420847239673, 669.737935314541, 673.219046887187, 667.046027290593, 678.438793766634, 674.953855807241, 666.911192676622, 668.716965086007, 670.430104039141, 670.76969863462, 669.163080273923, 669.382167380705, 674.016554619173, 670.017335364265, 675.023806656145, 669.804468007724, 670.430302141213, 669.709638817051, 672.837207837353, 666.949304452412, 671.537825508317, 674.107697784731, 666.306519190961, 668.249864389132, 669.667671699441, 668.964037688496, 674.250310007936, 669.986555923623, 670.528625765804, 671.505368322628, 671.209548448296, 671.77630066619, 670.294818411413, 674.577936750109, 673.15258723674, 676.765865532617, 669.141004630098, 673.362305049014, 670.950656654013, 674.831407750995, 669.750786909323, 671.467467528492, 669.735006331751, 672.739258498551, 666.743751560046, 672.0564645004, 668.929900430476, 671.402429900068, 671.246776184261, 668.895695579979, 670.644942492849, 672.524347572933, 673.545509920621, 673.56873320664, 667.999153449182, 674.235310580527, 669.071622573183, 671.232540831751, 672.215109119427, 669.974857847888, 669.802704634764, 670.212119246748, 668.18060024283, 673.100379574122, 672.99666872744, 671.439709852399, 673.861413079952, 673.629237140673, 671.23154575157, 668.210321780309, 666.003685274764, 671.762090543123, 667.27737285474, 674.43685128035, 666.251598031017, 670.804077608296, 675.714307332432, 669.223422129217, 672.334890335669, 671.121364055745, 674.85590416435, 670.294183312473, 676.938630200951, 672.000537503048, 675.308398737737, 670.376385732075, 670.249277551101, 671.117350624615, 674.280913341966, 674.224851034995, 670.744043447761, 668.420144501235, 667.195979337789, 672.004493207789, 672.315325041916, 672.918024459253, 676.090753715077, 675.265683686937, 662.336683399207, 674.846397553478, 668.306752990772, 671.601317054067, 668.94433304238, 670.171206702604, 671.984761498638, 670.595071416713, 670.294335442424, 671.32891743584, 674.065466700388, 671.269562379294, 670.583774560344, 673.406304363479, 671.820141585662, 672.430479551667, 669.930625967683, 676.2828158767, 674.775014383785, 672.365912012704, 676.232602963979, 667.831002066687, 671.927891384291, 672.068379924017, 672.446945596303, 672.486113256544, 670.231151213179, 670.246591277598, 673.8736975873, 673.055349351133, 669.044653066256, 667.786384194507, 671.816623978767, 675.126292713015, 674.215991233141, 668.338603746639, 672.90525382974, 667.980464098385, 665.99683828928, 672.594810622104, 675.311338511283, 670.360352060937, 678.89143352588, 671.693003596605, 670.895535733746, 669.086102012257, 668.213852438254, 675.967590930895, 675.085883089262, 674.691985215383, 677.138378422764, 675.154601173969, 670.688243359485, 671.48905854773, 665.506602291258, 670.930116528439, 676.28347052682, 672.100597232666, 673.811864486965, 672.119511523186, 673.104855864995, 669.976621828306, 673.578229198901, 670.026348683909, 674.691489084442, 669.145639625599, 669.619521094055, 672.152645868253, 666.974887952107, 675.769198442858, 671.325493886546, 673.155173669669, 671.338752365223, 672.00721676501, 669.748628620164, 675.335557635637, 677.435231076755, 676.391033341157, 668.310241220323, 669.864367791658, 680.070589783607, 671.573653682394, 670.44946729887, 670.574309752737, 678.173848217192, 676.952093622706, 671.976094853079, 674.752374127092, 671.212303080182, 668.829937081214, 676.003356621549, 675.083225612664, 669.281035698814, 668.462817281382, 670.642210554326, 672.037207105159, 670.448284919224, 676.981406189277, 671.823246869347, 677.707720890352, 671.437355081704, 675.354157505063, 670.528779442258, 671.972773252821, 675.380435770747, 665.122031419057, 672.29177182339, 675.592179152606, 673.254391440476, 672.444963405333, 664.588938733145, 670.606092073139, 669.703516038284, 675.753864817752, 673.796626303885, 673.228803317806, 672.371574399393, 676.69574134045, 667.668472557795, 677.850575259276, 671.71977677952, 673.146563787829, 675.61369121419, 673.098255507439, 670.566671894709, 669.488905704635, 675.194289021026, 674.05718983654, 667.431522781193, 669.274473173581, 674.503492698012, 668.345245081765, 673.924030001147, 673.530660951866, 672.232791354259, 671.183500973108, 670.481211591136, 672.132278202318, 669.503503843004, 671.659132448093, 673.587983565881, 671.691154684958, 668.668806330025, 676.57333428323, 665.329022253998, 675.371196514826, 674.864890402625, 670.389964071437, 677.624262433156, 673.295711081029, 667.362984290661, 675.455903520753, 674.114773472253, 671.080763225673, 672.483483792918, 674.69776118464, 674.129986072955, 675.863246324416, 673.884417079548, 673.975085590309, 679.396290184852, 674.593732984654, 670.870845269063, 672.581535459382, 674.402638403181, 670.585630416854, 669.435443402427, 672.187157168834, 675.171965064472, 674.783548908985, 673.72256652478, 670.567833510049, 670.582176645935, 669.291235558938, 673.713735372221, 677.768531533592, 670.867366830774, 667.242521152718, 669.67011944459, 667.916150900651, 674.603586672984, 667.84874371754, 677.843095679465, 669.354731761609, 666.906914152665, 671.93008843119, 670.753670515078, 668.092854466413, 672.2136289834, 666.907588251857, 667.212858373028, 671.62767655682, 671.690484179314, 675.334889110386, 669.277940696812, 672.231131234792, 664.78973129428, 678.019102248996, 675.04106244684, 672.905432991172, 674.870857742408, 671.405811558678, 681.848562307262, 674.402361437457, 669.704032522964, 672.715299627036, 667.227702107968, 669.952971749343, 671.94259829511, 671.744467037347, 673.658698782427, 670.019340090287, 668.732620003653, 673.342663120164, 670.195793701242, 669.477222439707, 667.223492444587, 669.304813313252, 671.482251368401, 671.06849999714, 673.307557864175, 671.006796327118, 672.769178970006, 673.516893431229, 673.420175103646, 676.772480828905, 670.705831562115, 671.151427415229, 673.230089088333, 666.598185038545, 676.24658451523, 673.029806787584, 674.017798403228, 672.571113843959, 678.962047487298, 671.948279438774, 674.40924095896, 670.535009984118, 666.235833817798, 666.598664260628, 673.322270170184, 674.696236208901, 668.402782416604, 668.164331929073, 666.897836801336, 674.578149985997, 670.590748335862, 670.257134541634, 671.959521275809, 671.497397502482, 675.408322511111, 676.153462836618, 667.48022542376, 676.736039446899, 670.507707380346, 671.272324010742, 673.186505296585, 670.781728814018, 673.637909289218, 677.15798340553, 671.0207505871, 674.07632481232, 667.161585126827, 678.127707887466, 675.257989094077, 669.64359155877, 673.144127779936, 668.84942497989, 670.863390864009, 673.111225729212, 672.953794732688, 665.359415251934, 676.505271161275, 675.107591606224, 671.80026418999, 676.686581920802, 673.746570694666, 673.818720751404, 675.691768441389, 674.141441122631, 676.101142672391, 671.992805388014, 670.708949632258, 675.97863393248, 666.857608124701, 673.622802598408, 668.073284671279, 672.471049737529, 672.337423555287, 671.210089174488, 676.454523925298, 675.853658758938, 674.334677959236, 669.13491899316, 669.059716932733, 668.96731384694, 671.798199759012, 672.981543941248, 674.222100845966, 673.406302637701, 671.779165040355, 671.466366724785, 679.935030138877, 677.351008327452, 673.679337504483, 670.921066393719, 671.455468823537, 675.915129345549, 676.666646032016, 678.839377951618, 673.615020425177, 669.794905766387, 674.110944898709, 675.15159126678, 670.574839006773, 669.018393287233, 674.900481759751, 673.745415274618, 671.974181165633, 671.988056978243, 676.003590102084, 672.074376024877, 672.877263027735, 676.611389876305, 672.909727127429, 672.102352559074, 672.918655958977, 675.30742306659, 670.820530773039, 671.137644398135, 671.265895693355, 676.453529205352, 669.525217665683, 671.815187999088, 668.342294111952, 675.574066517799, 671.319293485798, 668.509113051842, 674.090979857766, 671.412578101861, 675.443462752137, 673.511443159597, 667.493643261788, 668.727217926153, 671.984690869098, 670.372513555831, 675.743769916107, 671.235981592395, 675.163744361752, 668.16162102859, 669.560251156511, 675.985402716545, 670.005503081205, 667.73492235809, 673.047159884171, 673.961915989151, 673.113075312269, 671.007827502222, 668.912369737182, 673.015101141917, 673.096580247469, 672.044299744073, 669.753782684838, 670.210783976156, 672.105721987996, 669.851901625895, 673.594263032771, 672.84997670459, 671.762859682801, 664.127864768656, 671.863210534908, 674.545565264414, 669.008538620852, 675.536668257279, 670.357849472939, 672.695715383169, 671.428233124158, 672.780669796887, 671.600152998673, 673.295524105307, 675.509970089413, 670.679213486257, 674.418701244105, 667.652569791934, 673.70356446513, 677.81993975877, 671.889385546637, 672.530831024705, 672.901253359401, 671.938408678794, 675.314862518988, 670.715288822942, 671.584887901474, 672.979028343752, 674.302237880917, 673.818815651383, 670.113485426152, 673.943612675073, 667.308129527384, 678.379361657429, 668.7239801456, 673.488524719942, 671.926611021118, 674.876417695305, 671.505968494378, 672.954453143624, 676.820771248471, 673.67226934916, 677.808343354649, 672.28263705478, 670.41427466909, 673.040340875592, 672.231434265598, 672.68555884289, 674.145267418487, 670.239141423697, 675.133339563528, 671.205532200929, 673.4640689965, 671.142288152108, 672.821676804423, 674.095931528046, 672.161260523376, 671.720812800567, 672.103804777621, 671.616812012248, 670.385245619929, 674.550936925617, 670.275738143484, 670.798448081816, 672.225844594882, 676.274799164542, 670.267471179759, 673.340212707277, 671.608368003302, 673.662122341663, 674.009903962501, 670.563482857576, 670.479200608547, 669.648059185168, 672.216552995853, 673.367621032018, 674.605332116076, 667.914710853732, 668.320057567142, 678.573944892474, 670.106740145644, 677.823164167232, 669.826353885153, 667.996195332355, 669.617532938808, 670.481174285926, 677.263685600721, 670.832755607224, 669.065804965735, 668.568015591714, 668.696523792767, 673.589031048641, 672.010733935191, 679.43878646553, 676.4656449984, 674.216156695076, 670.828341903404, 672.543834665662, 670.513156637272, 675.069688085021, 672.870145315511, 666.285350530414, 674.076284498034, 672.845482593592, 669.78355770155, 666.066355480877, 670.978999174927, 680.987353899788, 678.927905737979, 671.215866400473, 671.69102596005, 668.888710104412, 667.295219722934, 668.277412766491, 673.835667161435, 672.681524672799, 668.277876837217, 676.122668266974, 665.562732328844, 671.528210938622, 678.575114549854, 672.091134109771, 675.150270474067, 672.91320503472, 669.838257891403, 669.698189822037, 666.715378031996, 670.432083537349, 673.329640949131, 671.557567209032, 670.704053800809, 671.976519003108, 671.867907084727, 671.036631186468, 674.309247384694, 670.157690559947, 671.01123291375, 677.914695424519, 672.818712753586, 670.119718577745, 672.811364204704, 672.417842990809, 671.809616727102, 672.537287613832, 673.040114422032, 670.154165021798, 674.409490283737, 669.659336033943, 671.16811890707, 672.348590372532, 669.981407209018, 673.883367360407, 669.306598702403, 668.117072905277, 672.046860215941, 667.786211285657, 673.213193282142, 670.457726353332, 669.022299473933, 673.248533955062, 668.655817826492, 669.958893971482, 676.413750503756, 663.667216226793, 673.178621052683, 674.196341086215, 676.171962242967, 670.799462545307, 674.907446701224, 675.492434270534, 674.466394838262, 667.786046956823, 671.531058686128, 673.755070754755, 675.994882334671, 673.587023331231, 671.246710665345, 667.123737142942, 673.01475356278, 670.92819591896, 672.412148711576, 672.69083974384, 675.398284806737, 673.174907077875, 675.777511779698, 671.492135505623, 674.91908439593, 670.103166247217, 673.030602796108, 675.8163163434, 669.408547671887, 669.810292756854, 672.0106159865, 672.321704661848, 678.723567283022, 671.141553077162, 669.987349429492, 668.720904935319, 676.854801055837, 668.030668360134, 667.932856717797, 675.080640733907, 666.560518764174, 667.858271740015, 669.735709279247, 669.850411034691, 671.481157010585, 665.215674530383, 673.544971784707, 673.055676174579, 674.30500970467, 671.649491611812, 671.865249528298, 670.852445485846, 673.507823897583, 667.858300142858, 671.806901731012, 671.528418411208, 673.270756648863, 677.139973833916, 674.413289673275, 673.400268263593, 669.085893376952, 672.046784450065, 669.74604719183, 670.725567274107, 674.147010756322, 670.563932762106, 667.557218874135, 672.810023713846, 679.748798414548, 671.367367024839, 676.923275788679, 674.570243591826, 664.991318388543, 673.503957556746, 678.375526079939, 676.130752818644, 671.34363386525, 669.210270134018, 671.653346267613, 676.197078971569, 671.481361904124, 669.231622749766, 667.670420688882, 670.992517733961, 670.694001691726, 671.801399757707, 669.108403012037, 671.677745424054, 673.914832429938, 678.106006109851, 672.88760570363, 667.321960376012, 665.323526848919, 673.281216222244, 672.950683783206, 673.534466010199, 678.982723119744, 673.930262138895, 670.927549989035, 675.38236958113, 669.776699518571, 676.1434925788, 674.485462726314, 670.635586120925, 672.266262655054, 669.622474839633, 665.393125973193, 671.728361749354, 675.839469543317, 670.312950674416, 674.248582093388, 675.205669347299, 673.060074335871, 676.889489325789, 669.020378499864, 672.353953020997, 672.404066762847, 671.767125281178, 674.508789438856, 667.276664717179, 666.739250706011, 670.716388775196, 673.501248248591, 669.634247224341, 668.795731594047, 674.335734666172, 673.035564013711, 672.955973481566, 669.658808001121, 677.184681857831, 669.53403370843, 677.820342782362, 667.135743720446, 671.036935749272, 666.790715139197, 668.913296596556, 669.022780798138, 669.342348240152, 672.590986360138, 674.452023167833, 673.789987357865, 673.065394217612, 672.985769371222, 669.793630260655, 671.922869111068, 675.515924705242, 666.380995732124, 672.679273934723, 673.106926187116, 669.914455270176, 674.426592623902, 672.422944106381, 672.210764688542, 673.031683902035, 668.420801285828, 669.15979393618, 674.668418628821, 668.370699941324, 673.890038351051, 673.340520770209, 674.17111189078, 674.172517110962, 675.377651970284, 667.578453020121, 669.514148561963, 669.11606676399, 673.266794798419, 667.982308511765, 670.199459692491, 672.21752331103, 668.196988506365, 670.47805471121, 671.87490256136, 670.131042076868, 676.714766702072, 678.196577839305, 668.393206369203, 672.917076209314, 668.070745058363, 669.259053618643, 674.538857849509, 669.695897503148, 669.500073091782, 674.622825571124, 669.233550745221, 674.587839598694, 677.917321658858, 669.872823846745, 675.504894151258, 672.838461160385, 672.745291088671, 666.078046638199, 672.998485054507, 675.80136153069, 674.127839485693, 669.514845333103, 680.56128560729, 671.421414759208, 677.92391458698, 669.090118368092, 668.518730133222, 669.617618870581, 677.688489796461, 675.844222734924, 672.482225368384, 670.848957267361, 671.47258548701, 672.755471820199, 668.78238724501, 669.916058962247, 673.577065072607, 677.620589206168, 669.092872346265, 672.955318056946, 675.394742170656, 673.165895539803, 669.540266246508, 675.405945893455, 671.529693377137, 675.927762023622, 675.56313590179, 669.181708101859, 669.920188128679, 673.749040498349, 673.233049684491, 674.945786894366, 669.726226144802, 673.022126158933, 670.884244904906, 674.576427025153, 665.01102176794, 674.090267382397, 671.423225365575, 670.378032944648, 669.656934831578, 670.462555036471, 675.412599785821, 673.64339587255, 670.090912191313, 670.697867360387, 672.765702432335, 671.173114446518, 670.394241272948, 674.43618667715, 675.057660502982, 669.19765275178, 668.110349784408, 664.946445556021, 669.582577559959, 676.209873888718, 671.346172871963, 666.22576132148, 671.851628162573, 669.997940293791, 677.799567334229, 672.266990732459, 669.242361006949, 671.857868832163, 674.518466112024, 672.302432021262, 670.461883616565, 668.880453279373, 668.017191649355, 670.672776780704, 677.624456276122, 670.094168906674, 671.898685496679, 671.660909846941, 671.461387965712, 669.004445189844, 675.737884755576, 677.147388946842, 672.934811465386, 667.208808411355, 671.417399180721, 668.316681341561, 670.496814014392, 668.683002745121, 671.964878563689, 671.074559896706, 671.146624819381, 673.702449938933, 676.809006370565, 668.711377557528, 672.344886510863, 671.479162878892, 671.121027527767, 674.043405166696, 673.535780541369, 676.451497126997, 668.82100628645, 675.115099912254, 672.826142492763, 672.401559579341, 671.844543742046, 675.205251306978, 664.497175109115, 672.367194675018, 673.028958222122, 674.562925195051, 670.50267891845, 673.609400715913, 670.000610730971, 678.771341261893, 668.116428118954, 669.838444571111, 668.168442350408, 672.812591662416, 670.86197259035, 671.028827138951, 670.276657795025, 670.478438097925, 674.29716685018, 670.650281369396, 672.86154045644, 673.831772724881, 672.064617112174, 675.376761280382, 675.574774807104, 669.853507029811, 669.349332089737, 674.131394354128, 674.389670820417, 670.834561317279, 669.591770675903, 679.816231929807, 668.370453952715, 663.995221768511, 670.117895377165, 671.218702984804, 672.790339233989, 672.666217899778, 669.825541279683, 670.31258777522, 675.876683345555, 673.913217086336, 672.393962711832, 671.890660419325, 668.744276811323, 669.301821543177, 672.980775509269, 672.945332595871, 670.447099609135, 676.185226900543, 672.23430521565, 672.017905159626, 668.51285758586, 674.43707667356, 674.525845229292, 674.696382303192, 672.812712043214, 667.989197332679, 671.541743881682, 665.651179455935, 672.698866911546, 672.00360104639, 673.41114810701, 673.752277286268, 671.295223281916, 677.036511493337, 672.086018339771, 671.829233585255, 670.363782934189, 674.761729591013, 670.899733741873, 668.066658048032, 671.62330084004, 672.611893465833, 673.199427579245, 670.977261966543, 672.037772912195, 668.403216861236, 674.828098683121, 671.343385538611, 669.29882130863, 673.003732396786, 674.07796129159, 675.368154187556, 672.619528213909, 668.579306272176, 676.764695578446, 672.340077653419, 670.517163502612, 673.261343954366, 678.822329531291, 669.705559488413, 671.186832860544, 674.905242861311, 670.796464653338, 673.020555236536, 674.363213954347, 670.345326372914, 674.680464523938, 672.559571531707, 672.93556663184, 677.931728547478, 672.769303020151, 667.545410286442, 672.347224360917, 666.086253806491, 670.03173153637, 673.759962912338, 672.323119197171, 672.351306675655, 670.915888412261, 666.409194762009, 674.974119020688, 672.761505298104, 668.84896740354, 674.199784852328, 668.678482522342, 664.596831999519, 669.892161838235, 673.441221053095, 676.158159164911, 666.721766335072, 669.568163664064, 671.742747318697, 672.266562757738, 672.327473445995, 671.130809841006, 670.799241679078, 670.750918030884, 669.372194251652, 675.700516398072, 675.437790502144, 673.033983481285, 671.571250534318, 671.073422939949, 673.026159202091, 674.631212240943, 675.769729660627, 671.893749724894, 668.967872112049, 671.990355479376, 671.761827637482, 677.21697676315, 670.540707078739, 669.980596046652, 671.059492771095, 670.941493949645, 675.474839880597, 672.589117147647, 667.768330499894, 671.65428378501, 674.341532995766, 671.735567838281, 669.19702702543, 665.661317230964, 673.853602853028, 671.158662865779, 669.911722914106, 671.229663893529, 667.461817236256, 673.328590646621, 670.035045758633, 669.142988112931, 674.535452291664, 665.652650867691, 670.381336281096, 672.22345440004, 668.353030430772, 673.023007343179, 674.405995948308, 672.467828536813, 673.080155015147, 670.898443642281, 671.874957478867, 671.843890532004, 673.22915783924, 672.505119295372, 664.985139141595, 670.887929272689, 672.748647331146, 670.302443725478, 673.267674314927, 671.157122605223, 668.962185825305, 673.291508401018, 673.455400615349, 669.337677915357, 666.98992202533, 674.910737034557, 670.18397930179, 672.026732935631, 672.1208386796, 672.553275646475, 677.698658021744, 667.61673152263, 669.71755020164, 665.9944146671, 672.771612342086, 673.898911721748, 672.645731299652, 675.413119714089, 670.355531968503, 672.696167615948, 671.08922637813, 675.477430442935, 668.6167781871, 674.583494560871, 667.885133745899, 666.634003798745, 673.79349837017, 669.283036970334, 669.851191380928, 670.43265856898, 671.181625409809, 672.053995983991, 671.080136437567, 672.443911483628, 669.315485473955, 669.878899350954, 673.156515951036, 675.175145297802, 673.982858392855, 673.350310132953, 671.774925201202, 667.051367440172, 669.044631705929, 675.433395121896, 678.687731983752, 669.371841186771, 668.625566573712, 671.36616437641, 674.446005504436, 667.543180754068, 666.906755420064, 675.438452499915, 671.30110098739, 670.867222911983, 676.310492095368, 671.310760019315, 671.458609772036, 676.159504684984, 667.453788267893, 668.68294111829, 671.813129669938, 671.677595014818, 669.813586237087, 672.692002421574, 664.092333069717, 674.949085709776, 669.294475290076, 671.112273578686, 674.694451891889, 673.841051909659, 671.221290112683, 668.806988299083, 672.286105171058, 669.182456232119, 668.084671346742, 666.927316212706, 668.591347955302, 671.328415548488, 670.644193003753, 673.161334511418, 672.995360166246, 670.908634332591, 672.216896998214, 666.61899517736, 672.169802114689, 675.638026357676, 669.163367950523, 670.655428900788, 679.26534665624, 673.680530775189, 668.438001807206, 665.426880240622, 672.957171320332, 667.490913293065, 673.462085887786, 677.020250860366, 671.940041543578, 674.163061346126, 675.445169534405, 671.024160949714, 675.147251796781, 673.309383672188, 673.363757699341, 670.276796363983, 669.788037535149, 672.993804296851, 671.474206878503, 671.216248390223, 669.701468918813, 669.845107667601, 675.126701918684, 669.000107178206, 670.106677208585, 671.545063520581, 673.387648195843, 669.63209892357, 670.308357699393, 674.142100887056, 669.048131394937, 674.93994325451, 673.77607115064, 670.719183463102, 672.601429726849, 673.435621838123, 673.088954906651, 666.542535974193, 673.217813420754, 672.002457084715, 671.39661279827, 671.485704385496, 674.653913113639, 676.240763052715, 672.767526402754, 667.216737466197, 672.620252422616, 668.474526982535, 669.955073531581, 670.980454506804, 675.36679846411, 673.884291291473, 671.730696776297, 677.862758016127, 674.297463706845, 670.835594040213, 673.506414289593, 669.950403128467, 672.412526139287, 672.087316028848, 672.576540916037, 669.466580840823, 671.287897987691, 676.010881029119, 672.28184192261, 674.137122879193, 671.916866938614, 669.812636150168, 672.319857500632, 671.445085064791, 673.261126522128, 669.60040356197, 673.794143371722, 674.41029463248, 668.064630140523, 674.589949302404, 668.225123560776, 670.912502299658, 672.609058410117, 668.51659077545, 672.488732552392, 674.453815649583, 667.553541001667, 673.939835815497, 672.661113431344, 672.301972550529, 669.589763547982, 671.028008475112, 667.484456254948, 669.418031283799, 668.858768531373, 670.537427638941, 667.238308985585, 670.244811311925, 675.705738549269, 673.973407369916, 673.735422422431, 666.259574479597, 669.542201261747, 667.640198283183, 674.095335244604, 674.305097175956, 668.234722238923, 665.623589845065, 667.031316000571, 670.716995383813, 669.204854073848, 676.638579202624, 672.405132578172, 669.800737615999, 671.686459842041, 672.321482001397, 667.941191888359, 672.095492919625, 671.163055676961, 675.14375513978, 672.872247147297, 671.114960634186, 675.108005389621, 674.476262911828, 677.460188545868, 669.48394701194, 666.052777178456, 669.368821946322, 672.999193585202, 669.133639683959, 669.614511168347, 668.781297141266, 670.807135084108, 671.064871302984, 669.16862549874, 682.429441917684, 671.779279529374, 670.778528032471, 678.590719773884, 668.570055352833, 675.353046139234, 667.777102882146, 673.535541499724, 669.315831157051, 678.16463504245, 670.103768021308, 669.474348805511, 672.063348650418, 672.754003051903, 671.331035499041, 671.465454133493, 671.640109233129, 669.764597464922, 674.727118807489, 676.353323458359, 669.429916960892, 666.288182244899, 669.794579216435, 673.772782828942, 668.088321339293, 672.35213451227, 672.463113501921, 668.362889981181, 670.828012948154, 670.0537950934, 671.679083351133, 677.806568824686, 677.259839495436, 673.256057879605, 671.105169148337, 671.127966943126, 668.786760512968, 669.404006846645, 673.865431682937, 672.886091572402, 672.395468317357, 672.996056333951, 673.513266260427, 667.555560792183, 675.574088225744, 675.137419250722, 674.979094098239, 672.629246159194, 668.012159536984, 668.788948132515, 674.789604884279, 670.271423045619, 674.965670046637, 671.734683434316, 672.771425855529, 667.54576407281, 672.144423995925, 672.242399076123, 673.107790843364, 673.398008417486, 674.366192689482, 665.154918107781, 671.368394031559, 668.862132898317, 671.497236247459, 678.114579011999, 676.636058588392, 674.073864533145, 668.866616993306, 672.325123460556, 674.018290419183, 677.60878195046, 666.019163627802, 671.849717720795, 668.761729602492, 669.853926680515, 673.418336651511, 667.014327260179, 672.877969290701, 674.989282411724, 675.080692785027, 671.721375459638, 668.998372746946, 669.381208986532, 670.960812584335, 674.441344650391, 671.321850234176, 675.530183740613, 670.444630686598, 670.443158510178, 674.527047221545, 673.02545065625, 677.589397838555, 676.696456524875, 670.974024799598, 672.899620583227, 666.590607936759, 668.225193188243, 670.706874527358, 671.693269514335, 675.058460029712, 676.043739219517, 672.236529724243, 669.947000372117, 673.143860849073, 672.131153754019, 675.870652261972, 675.753294545095, 668.434532857824, 673.676142372517, 670.799141769246, 667.030537721636, 668.188304740164, 673.837160680586, 670.396659223448, 674.542015744151, 665.920345159377, 674.610199556171, 679.165036763161, 670.683814322769, 667.179795245148, 669.979177607305, 674.391460981311, 667.478181663171, 671.491965071558, 670.472004091588, 671.63794500809, 677.187262156241, 680.937708198855, 667.753481178767, 674.763044768375, 667.873408870291, 670.86393513706, 670.80652149797, 673.733566660983, 669.758552519573, 669.137659144989, 682.207043396061, 673.992490369366, 676.443918963135, 670.158828883088, 667.675944600649, 670.297207845204, 674.283422853294, 676.48044156033, 668.990757639289, 672.435597676978, 673.771153220219, 671.537004598116, 673.534864894069, 670.153031128597, 671.934714913625, 674.328483938685, 675.62380010983, 670.395541110341, 671.864995364029, 672.671568712605, 671.675565231723, 669.731381638849, 671.418346577574, 670.656870662052, 672.439760439953, 674.604251068899, 673.075313820495, 676.432021524848, 675.533545270558, 671.594931074246, 677.315508429106, 671.476113362805, 669.150040043067, 672.945061751172, 679.102528537501, 671.848784164902, 673.392501422175, 667.783384869615, 672.885526462016, 671.474299379142, 672.261582608083, 670.212813393845, 676.14963476216, 673.284255193325, 667.8184790804, 674.749271563257, 672.384101667614, 668.072161875178, 665.186183794059, 670.486836116113, 676.196154875673, 669.495047774529, 669.894929876103, 669.929519718761, 677.826158118832, 668.174810979546, 672.167604691666, 674.43938676559, 671.122753124449, 670.28159928557, 674.608549015951, 673.613107513799, 667.334241812986, 668.644115534715, 670.423370202986, 672.491455555864, 673.4483832002, 669.408910748795, 677.197633828839, 678.38746244527, 674.161275834246, 672.152776629855, 671.502927041925, 671.596073225341, 668.12519393984, 669.340169062999, 669.802813349086, 677.000612151115, 673.653078668323, 671.337237163241, 667.487954787129, 673.189906808026, 673.88856588865, 675.615706315111, 677.286831571733, 675.038605478941, 679.03623983184, 671.916626097687, 672.609404016599, 671.22450605542, 667.805833930677, 673.590330425841, 673.483034669747, 672.352808731075, 678.29957767915, 675.266210476909, 672.839921072868, 667.254195208621, 674.628525598401, 672.834732308886, 671.051621915057, 672.878867777835, 670.977706549221, 672.804149321996, 671.272330903, 672.513772966899, 674.924720142608, 674.34030150766, 674.940535986035, 673.425500243508, 670.881126949935, 669.41617675659, 670.425404825312, 670.408520626319, 669.027382924622, 675.806780257799, 667.128821655214, 665.06924304094, 673.479934470955, 674.824192309966, 669.865505148622, 675.732823871759, 672.667608249889, 674.890532780408, 672.640284052405, 673.383672155502, 669.364867501395, 672.247177636213, 671.378090321022, 667.143730940189, 672.170598334199, 671.299557266044, 673.346260769745, 670.295389832823, 675.934198143521, 672.757378793095, 673.002068567027, 670.827457661614, 671.566732579877, 668.8784693802, 672.037756201569, 673.632220885024, 672.99710565796, 668.486366247465, 675.012770829485, 673.349410770379, 674.56586685972, 678.627015640504, 669.650904201029, 672.34407544321, 670.904896949971, 670.896922882956, 675.409449411707, 673.341255931128, 669.886168915665, 670.51438822869, 672.49901635094, 676.536277397095, 665.450043039714, 673.263598146408, 670.997487759103, 673.621846106953, 670.508514573423, 673.05015478798, 671.39900516102, 671.99407996901, 668.938886032527, 671.862734557141, 672.921062452034, 672.328117013401, 675.987134406528, 675.947993185413, 671.76789103375, 669.951153124707, 673.315660961783, 669.829558584458, 668.174479642817, 670.337473720083, 667.016061699126, 672.987526394595, 674.433838426376, 669.959810988848, 676.445615002075, 668.535763240103, 667.179076597282, 670.600871801652, 673.760489748631, 668.925393749642, 672.787162072899, 677.478779997916, 675.732152811827, 674.639056993521, 668.522350163597, 673.757134682991, 670.874612412694, 669.589474571011, 671.358556806487, 668.086989926569, 669.694154868268, 668.945341566216, 668.067808413597, 668.378173802986, 671.993773307008, 674.721686190526, 673.837235366487, 673.351065111197, 674.233153490473, 671.363732380324, 675.083802484835, 670.029632109586, 667.691916512426, 676.21443050105, 674.665147550101, 678.561649597914, 672.463488847654, 670.667765262127, 667.562258926579, 672.20821182812, 669.591863161915, 671.617903762545, 668.533920055504, 676.980295993629, 679.140929355551, 676.6413044811, 668.900233178074, 673.001678236446, 668.993348415727, 672.783904771748, 667.419122803004, 668.730352431279, 675.922627065262, 673.098357198213, 673.23668733006, 668.273708184859, 676.300541742773, 671.638617666014, 676.614731484543, 667.440289022163, 675.986141418669, 669.120677755848, 672.811265391941, 672.900873116214, 670.225380010726, 674.705831435156, 671.057451819806, 670.260972236772, 674.049322397176, 671.74177728033, 675.619020227287, 667.736976549702, 670.010191558081, 663.829226578626, 667.014967932305, 668.713743297079, 673.083959393402, 669.074509436417, 669.777926046877, 673.383885566104, 675.012748129727, 660.595175713975, 670.354934944645, 671.216868391077, 668.781007964168, 672.376331080912, 674.442222031929, 671.230944496221, 670.679319663402, 671.836543338753, 674.025593893861, 670.666166577199, 676.162269819548, 673.041339036887, 671.094131559848, 666.206415442149, 667.105322691943, 668.944179863967, 672.029651890777, 669.389763162838, 669.683640313002, 666.329564325429, 673.953396694366, 677.926419952506, 677.68759291052, 673.956472641962, 670.693961554649, 670.215365867079, 666.51963950505, 670.437581306709, 672.222768686826, 667.899282250989, 671.727571162778, 676.33185889916, 671.736946338988, 669.469739946203, 672.181983462863, 669.838909446121, 670.271190762462, 663.274691051149, 665.973303791986, 668.980647803257, 672.29350685917, 670.858851954388, 670.451826267143, 668.10329306517, 674.653759426198, 674.262862107981, 674.760180854572, 665.878215913827, 673.768187528467, 671.125347797866, 674.568071717544, 677.08742740449, 673.767428229943, 668.374455785552, 669.509647667174, 670.619054286674, 673.180180886259, 671.957416802442, 674.381623533359, 669.359922845805, 674.854236426033, 673.230012505518, 675.026215417932, 671.70839049545, 676.170237935211, 670.945950300077, 671.282079496432, 672.846623103769, 669.828576762903, 672.120162861753, 670.756784914991, 671.909912528286, 666.797113486721, 675.890969014903, 672.225567901551, 673.222147865158, 673.622527169526, 669.141159503662, 675.294794910535, 674.67574068297, 673.152270197842, 675.899790907052, 674.477830712005, 675.107165276011, 677.053295156174, 676.141931162058, 669.217216192666, 670.843150913747, 671.893232188718, 672.667364227646, 672.10573303258, 670.25454698802, 672.116574567721, 671.688910050106, 670.46395611955, 677.331871310849, 669.07562312308, 672.330302902808, 673.049633368824, 672.475563923471, 675.86871815152, 674.352201200125, 669.885808585133, 673.203679043505, 674.151939999353, 675.518856443496, 675.620940175684, 669.265065345684, 669.995649968383, 673.819809709808, 670.239636212007, 680.040010542561, 675.277891023451, 673.014215260537, 671.144210113323, 673.988595028667, 676.66276620805, 673.834385752338, 672.45951356755, 676.947979718202, 666.190722912188, 670.614070521355, 667.96851915426, 669.377704366763, 676.786337123275, 673.530292646894, 667.890685060134, 673.001132894581, 669.309269483259, 675.861577624111, 670.585242394083, 670.356791378564, 674.79784374654, 671.254927182859, 669.938032584653, 667.23672851063, 669.22011516959, 671.326045176794, 672.388028049864, 674.150585501258, 668.063146713444, 669.959926451011, 673.433269370649, 672.794636140005, 668.256122771154, 671.079386359968, 674.854976021993, 676.028358913305, 671.793108371158, 676.787891349996, 671.48442575858, 673.056788970443, 671.709451313228, 670.284823099285, 672.564523383175, 670.377631065694, 670.966328191791, 675.574104478937, 671.47033574602, 670.328556029113, 673.213823779486, 671.920277291079, 669.987583202136, 667.219062206559, 676.774275827183, 673.594486696157, 675.237189427957, 667.146412911232, 673.754121755426, 673.715357014604, 667.466661629256, 669.175416240408, 666.171654557898, 678.123284026899, 675.093963533033, 667.310949573248, 672.653231635616, 674.191791014053, 667.930274188211, 674.544220318836, 670.661494403976, 665.776435210143, 672.116479706431, 669.551302044471, 675.835927386948, 675.105590212103, 671.947740519211, 665.811840267538, 661.808932363443, 672.700554207589, 671.361813205427, 668.172359217412, 672.989457279619, 665.949640518246, 672.299349625064, 669.69712672905, 675.785507880202, 670.000816779952, 673.765604646699, 666.601439559984, 673.973050483647, 671.03750157986, 670.141715209514, 670.051178502245, 672.74788942114, 678.953730486526, 674.758709163067, 669.654485197123, 673.329300822062, 670.747462314454, 669.26103594358, 673.022778204445, 671.937278690521, 677.459243698398, 671.83639466239, 666.195531491986, 674.942630803894, 668.840922337639, 673.886757025559, 671.367819678982, 673.734118293142, 672.221819753327, 669.761640925239, 676.085627717069, 667.907882889083, 675.935655723207, 670.13483426704, 673.958416427437, 673.50423119017, 665.078969232224, 673.002410789353, 672.657834663972, 669.649261981191, 670.347466075436, 669.061123934953, 672.163631523458, 667.789530306815, 666.772338957735, 671.0529784192, 675.816066348614, 675.103531010136, 667.000830632989, 672.889775851039, 667.813880281086, 672.367598150869, 671.843624908003, 674.715851948689, 673.571730791114, 675.712440887517, 674.903231179375, 674.273576565532, 677.061279709132, 670.83922298066, 671.188262951319, 670.825013581501, 668.666216494147, 674.19917846877, 673.273461306655, 674.80331292344, 677.422429037805, 672.689399217816, 675.379673582999, 672.852644696838, 669.055446177006, 674.24580229903, 668.882698813036, 681.270622223991, 673.012156232262, 674.535180221205, 667.314628326641, 670.615793834323, 673.018239885701, 671.371429217052, 669.125042039473, 670.835989495794, 673.550736866348, 673.391989555395, 675.083069936518, 674.032064089884, 668.692717890773, 675.581369263859, 674.963590874146, 675.391065140593, 670.167476439058, 671.976159519998, 667.7577087397, 674.191015289577, 671.448224427541, 670.43126625666, 670.359057131686, 675.98040445035, 670.379120176742, 668.989039787589, 674.88139858073, 667.291275575958, 668.718394216, 671.822819729624, 668.509659816799, 676.580622685775, 673.82140365102, 677.061260749838, 674.374523523316, 671.32278907407, 668.749271903326, 671.445537068072, 666.057814545919, 672.808252902404, 670.267721416821, 673.811477860561, 670.313607759406, 674.230769172499, 672.516144894028, 672.661683817503, 672.115419879729, 673.403580201659, 668.877764338812, 673.403956622701, 674.246081771742, 675.088089110394, 669.213825779049, 671.144081722178, 669.635436070755, 674.172670329261, 671.036217693817, 671.197838972362, 672.102668666991, 671.453843381463, 671.462427182558, 668.761411321034, 674.966753622099, 673.4298905087, 673.108957800092, 672.564221063738, 668.971171814136, 668.695726490927, 674.278881276358, 674.80198433443, 673.442457379729, 671.237313331772, 673.763554916659, 669.853458537214, 673.922381456748, 667.75508925053, 674.715069802927, 677.490479982963, 673.41088810161, 669.455147724707, 671.995225888697, 670.301761334607, 675.427329041791, 668.471484654421, 670.183759767802, 672.153911742736, 670.637372129627, 670.399112020266, 668.966621014124, 670.933983178422, 666.420385742674, 668.120755809939, 670.363216579848, 665.080245738279, 674.140173825549, 673.500188803593, 676.595467038132, 672.515381769578, 667.58404256337, 672.467212140476, 669.642170260354, 671.609291776234, 673.019221841105, 671.904954681153, 674.643930151924, 671.194038855144, 677.830291647979, 668.323433444956, 670.178392533755, 671.796008486004, 673.678215761942, 672.969904864977, 671.762815048354, 674.540367032247, 670.122706710764, 671.449768622444, 668.480388441448, 672.855485553087, 668.896021571143, 676.137673922016, 675.668858148196, 673.594981027088, 678.018804050432, 679.015696933353, 669.678849201136, 671.456694316358, 667.723223167819, 671.948284823388, 672.538532588072, 673.65422672517, 665.872644327271, 668.61813976952, 673.667842395072, 670.525028042426, 674.187698531696, 675.784155372738, 670.822405728131, 670.353226798336, 668.341578944629, 671.155988134639, 672.093002507734, 665.40528999715, 673.816368382338, 669.938367995886, 670.78304050277, 670.374387154841, 667.093047452028, 675.919123687388, 669.587308676675, 669.654958817123, 674.797269987902, 676.702655599963, 674.629652972629, 670.130057963106, 675.623515365683, 674.950264044218, 670.677563711402, 676.055556330578, 667.833377759298, 673.049035277717, 667.045800473767, 675.656518622572, 669.916693149631, 674.867141949227, 674.253289568442, 672.388679103637, 668.970770771888, 678.640412859097, 668.412571340577, 673.221838140362, 669.751952971073, 669.308178513198, 674.839919416329, 669.536505839626, 670.132829799164, 671.58227434464, 672.039931193768, 676.592217906705, 669.26186261855, 673.749548988883, 676.016156829574, 675.210475414595, 668.375364392611, 670.5734840995, 669.993159471795, 674.418891550066, 676.425758552089, 671.135238421988, 679.024123524272, 669.706111051417, 671.124585027933, 671.280307690871, 672.27623592537, 673.5046805323, 671.978590235552, 672.53785538653, 671.342219288067, 672.417006355284, 668.628706424872, 672.586723062949, 675.176881533783, 678.059731856358, 672.745452022052, 668.35267971035, 671.911368642102, 666.994743207164, 675.513754798033, 669.527500163333, 669.368774552238, 674.167816167791, 672.221099612877, 670.674947316691, 672.040655753106, 673.364986060068, 672.095331357062, 677.067024235335, 671.24266642874, 672.512233049514, 673.653814134886, 671.748254918189, 672.260215391498, 674.319049749696, 670.592558742924, 671.395576322158, 671.574694037925, 668.328356250213, 671.873702636773, 679.733697411004, 672.008625715223, 674.810865450167, 670.710865848314, 667.24850889123, 671.328343830503, 670.389064500776, 676.502103718423, 667.211022247221, 666.071916050642, 670.378644749847, 674.981880897342, 670.161083754375, 679.755399689698, 670.074856081501, 670.025757640176, 671.731524161625, 673.357405215353, 668.527480999897, 668.506195803647, 671.374445505201, 669.126506584966, 671.282672513315, 676.316172689338, 669.553256477722, 671.06938853237, 671.13240261839, 671.679224700244, 670.621313778649, 669.547087786346, 674.361208366275, 669.677799146641, 670.390547700629, 672.178637722073, 669.030257816324, 671.156599801964, 674.715207531225, 666.471057871597, 671.839286928359, 669.796032961253, 667.459328967346, 669.671763312445, 670.025737571862, 674.043554652381, 673.665195081907, 671.556569368735, 671.1829198589, 672.249083738566, 675.150213740947, 669.181859009838, 672.51874003168, 672.29272496478, 671.658305183428, 673.551468240237, 671.162380976062, 676.27342104897, 673.287800800912, 668.794359199969, 670.450088215349, 672.345648702212, 670.434570427979, 668.509903392003, 674.306405418194, 665.243960411874, 677.069724088366, 676.057661596564, 670.408650629853, 671.572623103264, 675.706089340929, 672.037457989685, 670.119886566908, 672.453043970628, 674.641266224771, 673.676426361288, 671.249225705883, 673.11094125089, 670.580933664296, 674.282192103845, 669.033886763614, 666.720520771717, 668.201256436052, 670.38289077982, 666.060550560022, 671.435735457472, 677.862169158783, 672.788543430351, 672.596592888715, 672.23570791052, 668.24906703619, 673.373933637474, 672.613892300686, 665.638714639251, 676.250428037632, 668.749856797191, 673.967171807504, 672.405540101604, 668.738737038838, 670.472917127911, 674.302083748173, 677.971688819145, 668.494789607015, 672.117773589329, 673.010398247576, 671.606320633353, 668.659713374727, 673.667131817249, 673.237022669455, 672.552601966359, 669.82642578278, 672.029066455138, 672.210796242945, 672.842006529523, 671.721496948222, 673.550514530616, 674.605550862506, 671.42315279561, 662.2921345919, 670.601786501449, 669.209694259592, 669.832782786194, 672.827567916824, 670.764675699807, 668.695386817405, 672.301010393391, 672.424473876762, 669.150428115162, 670.91103637546, 675.186347264924, 672.826254304185, 675.649087217451, 671.074251576395, 669.362806465799, 670.671065087065, 672.583837116239, 674.029761850604, 672.56130644526, 669.626948576043, 670.795017091973, 676.660985436823, 674.619090926545, 669.517447303289, 669.796135379862, 674.406658668584, 671.614896839536, 666.631024520396, 676.825460302195, 671.811575026803, 670.146108983024, 674.023273194859, 672.041785523937, 677.183998749976, 672.711199508948, 669.581295321269, 664.134905101494, 671.87097752061, 675.619648251838, 667.401617218266, 669.681868816849, 668.350190699844, 673.204715327677, 669.442359061503, 669.684653739515, 670.72550458478, 671.238035923674, 669.617668262095, 672.870662696661, 673.523141351521, 675.859297468331, 676.90321428646, 673.99486499819, 668.920795533063, 668.574101407884, 668.381153965031, 676.151657268638, 672.901434116647, 670.098260615711, 671.611835208148, 676.442231475286, 672.603423765989, 667.415080685461, 665.84602049371, 667.683518877857, 676.243395286129, 672.437903771471, 669.013285524133, 673.599179908566, 672.693070062089, 671.787913841008, 674.47415570619, 673.715012585891, 675.83790440579, 677.349581435603, 667.93040838326, 672.460785455336, 665.14354320202, 677.493653137004, 669.450518846108, 674.26264128089, 673.216958013043, 671.799068940481, 673.858253878773, 672.96163361057, 672.306380918529, 670.405012762329, 666.614328715999, 672.479243805107, 671.929444913051, 672.617283074852, 671.462343081108, 674.266946762918, 669.182890670346, 671.062184657649, 670.171705078359, 675.501383758021, 672.275625464296, 672.144593994982, 667.888244538361, 670.019291133086, 673.55356173862, 672.124388563333, 673.359347407853, 668.101655718475, 668.140318707771, 669.206579651628, 664.639325553187, 669.723224900472, 673.390998095391, 674.168336757906, 669.86832742517, 676.575581232306, 667.838731011364, 674.884703178241, 670.58155687133, 674.394729146209, 667.719147929597, 675.928800362865, 672.35042507067, 674.577968166438, 673.688908679422, 669.741411260057, 666.85725046234, 671.994219647723, 673.480621903311, 672.404619365913, 670.428736638461, 672.668991747517, 674.946401564012, 678.303104510429, 672.517878669312, 674.289807874498, 672.773206374806, 667.557397077755, 669.27246388301, 674.01749878838, 670.758371098056, 665.906334748582, 671.09669806451, 669.509322904016, 672.513940718586, 666.692214326762, 667.869446226874, 669.193120371658, 673.856113369597, 670.895235591813, 670.781550305394, 668.222027998594, 672.174532938186, 674.402828465941, 670.463277324348, 669.422969605093, 673.173260459047, 675.044598118966, 674.880100485201, 670.045572982155, 675.579134932728, 673.773631324007, 669.715228395023, 671.781918812215, 673.177478314842, 670.0159693023, 682.017880878964, 671.382235219989, 675.763285755706, 674.114472196167, 672.205957735323, 673.210360761587, 668.233882791092, 668.974302685997, 675.748722082424, 674.180900414186, 675.88634968867, 672.102772049266, 672.139940274563, 671.703507180815, 666.349322120528, 669.638218963297, 670.701796990216, 673.631573151921, 674.420478239803, 667.003918648451, 672.41221194021, 672.469995120468, 667.665800326928, 670.84323929522, 665.164996776772, 666.151826828164, 672.669761963631, 674.410566194697, 670.509850156452, 673.918749784584, 675.678894032003, 679.433094216222, 671.907881829665, 665.866217882413, 669.091904160209, 665.127238623809, 666.727064527315, 675.179665262788, 669.148225205866, 670.231245689052, 674.368686593753, 673.223188231465, 667.428485434438, 674.168688533829, 665.052303709421, 665.342701250636, 674.908264214584, 672.348979049688, 673.250079535537, 668.462818510852, 670.242754380159, 671.249457064415, 676.523859253248, 674.554022294117, 670.225201392838, 672.411092679542, 667.128455071502, 671.409582949406, 666.976188227104, 673.295875147348, 673.478070736798, 669.963123871528, 672.101146699171, 671.642918365767, 675.272377575045, 668.164069881046, 673.378800938996, 672.768408186594, 670.139658075264, 669.53915717768, 670.860517548309, 670.181308856909, 672.525051706338, 670.278125584419, 670.429832256794, 669.973864794128, 676.690839999046, 669.75263268718, 668.70287774398, 673.669751256341, 664.459077017409, 668.725800606602, 666.29324681487, 673.369604950099, 676.399712587565, 671.805896259611, 678.756819607539, 672.72890922393, 675.155102863201, 671.454248526615, 675.263745118004, 671.491781301082, 668.718435766842, 670.038138815865, 676.775886409664, 667.686760559166, 667.386069432508, 674.481140701454, 672.526059489739, 672.39748352174, 676.82107980065, 672.311676026299, 672.104298483705, 672.885180034855, 666.525881427257, 668.000188776867, 674.28314141692, 671.452427546567, 674.697029484912, 670.89534181002, 676.856354679491, 674.600379967881, 669.559550233743, 679.259669675422, 673.873162074824, 673.397756246845, 669.988309729202, 667.940218301375, 672.571232094694, 672.160823967987, 673.243474647564, 672.399256722553, 670.945365953586, 674.487974091405, 671.304326742761, 675.308878001217, 667.196190949549, 667.12675590171, 672.288913281934, 671.459248224566, 674.417644063493, 667.812819805812, 671.704539295185, 675.908907461172, 674.138508115947, 669.754203658292, 674.34215354627, 673.414928892517, 669.188311688067, 676.073758841501, 671.107670899509, 682.755991380206, 670.653927374138, 674.375520562297, 676.556172565597, 671.935180947446, 676.127893688935, 669.537852598462, 674.166964003738, 672.103157059694, 673.092072602455, 670.394141619784, 671.528086313322, 669.455000824303, 672.50043211464, 672.024907466222, 674.174748485527, 671.840900807169, 675.137650762526, 670.942316249424, 669.232209040863, 669.559989960744, 674.305890748778, 671.841734061401, 672.60518149337, 676.058354842952, 666.521325514031, 674.333420459609, 671.654610365688, 671.45640051706, 668.743086943129, 668.087177378156, 674.485040900277, 666.43902394226, 677.317065186668, 669.866411306587, 675.268296680767, 677.112788437822, 674.240184800286, 675.778070083752, 674.01319302571, 673.99496601744, 676.544065356866, 672.329980112901, 672.306576760074, 672.780374124311, 669.943255139188, 669.670978228384, 674.123665410517, 670.416934807124, 672.717078638639, 674.429832817787, 674.498950640134, 670.526197689563, 675.951073685088, 669.902646520487, 667.744140097675, 666.716009875663, 670.991506367259, 673.547256230076, 673.868021317749, 667.059519795791, 674.659364960756, 667.376879327936, 678.906497719448, 673.33461767117, 665.437592683419, 673.02393035553, 674.690049916006, 672.730864937346, 673.505061846669, 671.709214181431, 673.750511109655, 675.038509395391, 673.496758501914, 669.251035601693, 671.224562180959, 676.005982833864, 671.980327115539, 673.846452688498, 673.468266467611, 672.323087538057, 674.132206782487, 672.769232710483, 671.599320081313, 673.508680621841, 676.258684270332, 673.566468580512, 674.550992944911, 674.706310127051, 667.161634817525, 668.523507942657, 668.128576856472, 671.994222300615, 671.971143140932, 673.331297669671, 669.325955403791, 671.465572292355, 677.716070717108, 670.752633842348, 671.499016595151, 678.511376521315, 676.764877331049, 675.25317186427, 671.906542717034, 672.12530978973, 674.040652085072, 669.659253819592, 668.50475213706, 672.71461252263, 670.616297353038, 674.618299651784, 672.562728214951, 675.917596459605, 675.472041172615, 676.242690940351, 669.648831048769, 673.400716875726, 671.561975629379, 667.982745779992, 670.06637761615, 664.736423010627, 671.325116937765, 673.232468851385, 671.734530553142, 667.538134449295, 674.931862946283, 672.982900714068, 675.306828057764, 665.916497510465, 669.420367970455, 672.806198243137, 673.382735385358, 671.584807164351, 669.333111204287, 670.03549163305, 673.853099912213, 670.760012926739, 672.987683991829, 673.304002944315, 669.805418218388, 671.313323357177, 671.937812403336, 668.685896589684, 670.531070406992, 671.632622697539, 676.302551246136, 665.843800779905, 673.074945717982, 680.896525559912, 672.409936753516, 669.094807702611, 673.841863547873, 670.299180528042, 674.449049953464, 670.825596354164, 670.543412875873, 673.605169941632, 672.827410801607, 666.528033773588, 666.775987372598, 672.758595464063, 673.241277988318, 673.8030253478, 674.341690233681, 673.427019802328, 670.374462481128, 668.492852353757, 671.552245850368, 675.006039026163, 672.862443671427, 672.63231096009, 671.32540927969, 669.880315449169, 673.795030488695, 671.066815063059, 670.031209484566, 671.887658853618, 670.244858820604, 677.766554314155, 672.053820738945, 668.10671599167, 667.354447749599, 673.691501196712, 673.763517522483, 673.119113677483, 669.259271024636, 669.91478778824, 675.921615781624, 671.033126767866, 666.875867889267, 669.007221411592, 671.725155300227, 668.035703202673, 669.814072257361, 663.648030992676, 676.448741262259, 668.920137835888, 675.72193848898, 671.823245818919, 670.469467454205, 674.227001090302, 668.85285865659, 671.114011946496, 668.444639881324, 673.036666224404, 673.862560904578, 671.192866370905, 670.490481959006, 669.802391108305, 672.030142686965, 672.780808138042, 669.827201534492, 667.604497292236, 665.473887143752, 670.751094748576, 674.51968037714, 670.479293649123, 670.603096848623, 673.465719247932, 669.606566841118, 671.010034166065, 668.09419174249, 668.114970456909, 668.86897806376, 671.41100897012, 669.226219730686, 676.563796708868, 678.675947448519, 669.450862911067, 672.94756836483, 677.134411901337, 673.558408914673, 672.287959677952, 670.365370496716, 676.455106268946, 666.81290844418, 672.159319568827, 672.454718365625, 674.685238095836, 672.989739075587, 672.759160823742, 674.898668701847, 673.904382915349, 668.352151399574, 672.276364176311, 672.984220854459, 675.542127372777, 670.112435494284, 674.344538074111, 673.50017006729, 679.352943087295, 677.447204537634, 670.2144356045, 673.404126667232, 675.125640848633, 672.695372652943, 680.502790801015, 673.367934552101, 671.238547062925, 671.144283024239, 672.800639677933, 670.325087490364, 675.710891547819, 671.272697455801, 673.527944644046, 676.608262367452, 671.825156423279, 672.627231317839, 668.082790749219, 672.112280109519, 669.992461583031, 667.721739381855, 675.638263114088, 672.30931673248, 669.437682859421, 670.985333768632, 672.911618000448, 667.158983425418, 669.506265380471, 674.954538163016, 676.134386643737, 675.469684963863, 673.612593438156, 666.051337940253, 675.462665245441, 667.146820436025, 672.598667955436, 671.220826047176, 669.705091738313, 673.082885989887, 669.196684262684, 674.533613570966, 670.976685654721, 671.112154335174, 672.272430727121, 673.499586856539, 675.162372976381, 672.032164342612, 670.104333157256, 668.535229757201, 671.427101121794, 666.776707275629, 672.237194337984, 673.618230467224, 671.582473725796, 670.008152588674, 671.24929466901, 673.769094026172, 672.258081065137, 672.287390725206, 676.045626325525, 673.366742601069, 668.741612908589, 667.424448752161, 670.024133353535, 672.739008097985, 669.108619101936, 669.768546212083, 673.387795403086, 672.643503506785, 671.59292652282, 670.444735098429, 672.923747507841, 674.430160852712, 670.221433651475, 668.513482224958, 672.906461059, 676.134115823977, 671.75802011139, 675.686483817331, 672.187411810284, 672.515282763611, 670.181382848469, 671.866377035317, 673.492252487185, 667.143022673636, 675.480460872645, 671.531032954226, 677.215797469267, 670.243333060075, 671.189911808961, 672.815973879815, 672.85106322587, 671.888628889338, 667.780081759584, 674.541401114746, 671.679345646232, 669.123574958537, 668.609060471113, 669.185178369951, 671.617680793522, 675.948780152032, 673.814528551725, 674.72688416014, 679.171463081224, 669.625420046668, 670.213163177487, 667.162938189842, 671.725665930732, 674.462176639783, 671.785723187922, 665.265776133526, 667.612079017487, 674.137291173634, 672.667401173658, 672.052286221587, 676.770406311639, 671.648231481975, 674.076682449894, 673.927154335965, 673.793300295397, 675.934359097116, 667.82293098547, 671.708019463002, 673.044918559312, 669.742043996822, 667.703932496086, 672.547927410828, 673.107047896027, 673.339324237459, 665.90274422348, 672.842065068751, 673.382811502026, 669.756925761395, 669.185399967448, 663.129994742373, 674.330816877892, 669.059558249415, 675.713603348623, 675.636938566236, 670.943487873102, 675.269782986056, 672.778098568395, 673.647114118284, 673.548951970134, 671.932981640992, 672.081592725457, 669.744176587383, 671.27218990935, 668.705437927755, 672.300870483789, 672.016288505636, 672.725070246855, 675.337985560176, 673.919495558767, 675.686523719011, 670.865043299674, 672.171016468025, 669.934142094921, 670.926373346183, 673.069539617425, 669.783952178293, 670.409114879453, 670.626202918827, 673.957288775709, 672.396582991998, 674.267125586534, 672.010851304676, 669.795771866604, 674.457344026837, 671.71085486444, 670.624811880171, 678.813600261043, 671.207203175457, 669.743900810899, 671.018016671458, 674.819315901215, 674.560464672025, 670.52209374595, 672.143776066806, 673.577681900877, 671.359566814583, 673.772291007753, 668.751008818788, 673.74156798974, 671.61112929703, 672.121467621504, 673.065543191184, 673.063973917408, 669.967106814674, 670.963451716525, 671.16905972677, 668.405268325083, 675.247311606118, 674.407274289041, 674.443399571398, 669.75801201431, 672.368198881741, 665.435187460241, 672.878488011754, 668.321499520505, 672.470202140314, 666.950605943176, 671.929164784202, 669.484941097238, 675.082996705456, 672.062523910558, 670.03104884189, 672.57883519299, 670.68675350254, 671.203044764456, 672.556335664301, 675.39977359795, 675.616389632802, 673.274417695507, 674.768177376938, 666.516351813823, 672.80967696804, 677.669518582488, 666.425918929469, 671.861956512161, 673.711786533288, 669.353996254263, 669.797995221385, 670.24821099148, 674.817334377297, 673.2922025119, 669.276485179372, 673.829400051307, 673.175443322566, 671.593672390273, 676.16600457512, 674.388443951782, 671.464114231794, 669.762514764572, 677.682979811945, 668.908426251322, 670.665035914302, 668.85591130922, 675.434985366137, 672.715197087568, 670.610933593993, 671.462611244409, 675.889956061725, 679.1330351848, 670.490548996031, 671.820552232905, 671.48507704044, 667.587660366537, 673.252658516403, 675.750566748364, 675.970180346399, 671.830596217024, 668.565161839606, 675.604346032693, 674.599103784165, 674.391416689861, 674.075246880164, 672.758185537466, 677.969655053951, 669.501982160022, 670.609142464705, 675.59050678546, 670.839127931519, 673.304494392489, 668.518910650404, 672.52455606523, 673.947802271154, 672.687640600497, 669.714406481675, 674.655196263776, 671.641304736274, 668.563590934008, 673.439820615528, 669.726223509934, 672.824920395873, 672.600738518904, 670.163386147588, 671.05696141761, 672.690690079407, 668.544831322847, 670.639480913359, 675.955536250854, 674.407253469668, 674.825427032632, 673.979247567458, 677.354684331733, 669.893049219728, 673.109023633154, 672.109267606936, 669.153527489897, 670.199607946931, 672.437091694427, 667.058177436282, 670.828476989545, 670.755952330448, 665.361433734666, 671.25118078514, 669.554083117032, 672.678959128724, 673.527741005918, 672.626579087628, 671.923256654452, 675.314474460542, 670.795753678087, 671.785948774653, 670.822311676422, 670.337047303029, 673.77953036785, 673.086323960878, 672.925461056707, 667.731724794821, 669.887246696808, 670.348766786555, 669.455653287776, 672.030293368952, 673.452614924036, 667.981212989387, 676.186727968761, 670.721547771475, 669.427175613323, 666.751528276826, 670.279273094752, 671.048837413118, 671.127268292849, 673.598232329577, 676.094875225258, 669.965845180056, 671.595185209054, 678.647872878179, 673.442689618544, 672.07371291368, 677.554684712689, 667.724938236046, 668.066456014008, 673.433108863416, 674.730941037624, 671.969273757496, 671.577072925178, 677.250514900774, 678.490989371397, 666.643214418897, 675.050772262543, 672.013379617748, 663.528444235377, 671.44017725522, 668.117055578749, 675.305744180461, 664.643420909166, 668.522095688037, 669.143885073522, 669.434347292678, 672.045136847688, 673.548752556429, 676.262551823528, 669.950748466984, 669.125196270418, 674.362410626815, 668.523147137492, 673.546066288352, 671.12998797325, 669.4785543624, 669.781782050092, 668.554682920624, 672.630997661106, 672.970994520575, 670.441666516168, 671.771311757753, 674.643942153196, 671.964932789211, 672.251699745921, 676.705490421814, 673.339516234785, 670.655071725176, 674.407061174903, 669.411340887447, 662.2246590741, 671.352503110219, 675.226219136901, 666.05307392082, 669.947605567305, 673.150063345152, 672.02372605028, 671.91313699303, 673.034180453141, 668.288170900846, 672.570334170005, 670.616131424642, 674.072346746732, 665.756346264182, 672.220397675726, 668.87982892454, 669.946421208258, 675.280825445899, 675.639348273061, 669.055608323583, 672.557037569084, 673.650090500578, 676.764460470707, 672.864309420048, 667.502702300639, 672.003021809884, 670.382160923632, 674.276547355626, 668.67841448442, 675.456822652851, 673.390108112547, 670.166277016595, 678.12054468325, 666.370820217027, 669.311376902217, 675.808739096095, 672.447026665373, 671.174393066899, 672.406245050782, 674.603708322608, 673.806538270835, 671.181564733004, 672.382882153982, 674.218702552407, 675.954982475048, 674.6890872828, 674.864536074773, 672.517595142942, 668.493568698597, 669.95606856826, 673.029434685852, 670.99368088332, 674.825437951308, 674.27246172537, 666.798257279574, 673.502437625502, 671.105026447434, 672.835496524041, 671.946092517532, 669.765734821244, 675.981546700122, 671.745874430192, 672.586399915254, 668.625815704242, 669.676368814466, 673.294603356648, 668.47145499297, 679.180866596057, 668.289126484189, 674.557009973567, 669.866228696626, 671.411014306944, 673.133961599962, 676.239393392507, 667.938619829377, 673.952955342387, 675.66709169279, 669.944680338974, 670.662520194457, 669.488096204746, 673.672369087457, 673.52953587965, 670.031679469646, 670.526930561383, 674.282019678497, 673.66416869998, 672.220258010825, 672.77174373963, 674.468458078257, 677.36018522694, 672.420558475399, 676.356748966406, 671.684154087269, 671.040156656652, 674.433893586225, 669.903419485939, 673.499237710765, 670.180971182871, 670.000271719593, 671.759674407968, 667.644899726415, 665.675209265253, 672.76305926617, 671.745621199672, 677.926794135275, 674.11545568428, 676.40324624, 671.668572848713, 670.317005870732, 667.747465443263, 672.382609032554, 674.977224488702, 668.905452136519, 676.695128397773, 668.803907770369, 671.05389300285, 669.186887471066, 670.529511892225, 670.385698784786, 671.867753285996, 667.586196292115, 673.985999128989, 668.494772414864, 670.959254967124, 670.260182252167, 671.451623596548, 671.296473525927, 671.862118810361, 671.496380323966, 678.505477358679, 674.420992523371, 673.079667841589, 671.570674854805, 673.527460476477, 677.215035992941, 670.884947656784, 666.096725675712, 671.259057153457, 670.382705110984, 675.098153966751, 673.569412268558, 673.35229397873, 669.249935839433, 672.351724774393, 672.560461796036, 672.387653465553, 676.625439282969, 668.482000069396, 666.280808886878, 663.72945163913, 673.415212141098, 671.127125426225, 671.107593505414, 674.712106717471, 672.796654124672, 668.315361453634, 671.805223990695, 677.021133152407, 680.197806357166, 675.415724625993, 676.000389929526, 674.407226912303, 671.249401541931, 676.439810935647, 676.117318995227, 677.069900892536, 672.02692797446, 670.782626890691, 672.518184494171, 676.004416932255, 672.105507631766, 677.520059369557, 670.809201492736, 672.844632600521, 673.061685959663, 672.463937049175, 672.545145908101, 669.036095877343, 671.079651920779, 670.885502048197, 675.728661779529, 665.757435508927, 667.998412715315, 674.653073432116, 669.458763969204, 674.082594773242, 673.78017389192, 671.255885468923, 673.095280197729, 671.281327375278, 668.483159227498, 674.15631214315, 671.459116965033, 675.007457205125, 673.48424888803, 671.703291612803, 672.450351628589, 675.679024904972, 672.640074953787, 669.451701210247, 670.885904028751, 668.490083590716, 670.539731771305, 673.959660337295, 671.726403949168, 674.828016536902, 671.765932583751, 666.138938843051, 678.805780479081, 669.29709790931, 673.171998485521, 670.656695682213, 675.071620664091, 666.995953581616, 668.329341684872, 671.133074029396, 671.370700502829, 675.070334051628, 670.811637575673, 671.618906291258, 667.059057661845, 668.682647031907, 675.742603605044, 673.269222746087, 670.862745270535, 672.369629031219, 673.42263012093, 672.21626040508, 674.678281775505, 673.494191841516, 671.893558552254, 671.034338019926, 673.782323493366, 671.295926851057, 670.421876369328, 671.766889886528, 674.924343103121, 671.635661450608, 676.077613358286, 667.385245117756, 669.561243989579, 673.735228033989, 672.552749477729, 672.312161538005, 666.061844502441, 675.015098326769, 670.74312313445, 674.408376019554, 672.055318526803, 674.151377648508, 666.602391269526, 672.459665360073, 669.438698421587, 674.12920252083, 671.641547454071, 671.198054913661, 674.841452688285, 670.854046578022, 668.505632905526, 669.349228997172, 666.82180703428, 672.835567425011, 672.371238894336, 675.582773606195, 673.821789376699, 673.121882161217, 668.810158487843, 672.697270556352, 670.736020715893, 670.401558070631, 675.562466464072, 679.391900834628, 667.876422558741, 674.883161939477, 674.160304428331, 674.917338134508, 673.127781382729, 671.692016281592, 672.231032391896, 670.70745275242, 676.39850002841, 673.408760087508, 669.765023594272, 675.950341515947, 671.345908915977, 669.679987067053, 676.363300996879, 666.195885555277, 671.032867457265, 677.56164081482, 672.141216638428, 673.728528187774, 670.367826412045, 669.348060514806, 672.274048903, 672.428245124793, 667.258551579597, 672.166880006921, 673.551411861445, 676.307494855229, 671.424417397886, 675.044475398306, 671.049707260202, 672.035430426263, 670.717401349878],[549.249751912512, 538.437139517563, 502.261593875897, 517.37168669632, 484.960898353254, 525.324096556489, 514.883279094277, 524.250968349819, 508.135728864896, 544.866537667508, 519.992270346234, 523.501887873989, 493.218267647527, 510.494917116131, 565.19223152364, 534.17264090193, 505.421884066236, 510.933079014899, 516.612845146475, 501.963782330486, 532.974544720136, 514.116931183002, 514.971837611258, 505.069368528408, 534.629557108158, 506.49282128129, 483.86195266058, 546.511346435737, 526.184577254267, 501.859868597241, 519.03619860048, 530.743729969824, 536.085903896877, 531.426729383818, 524.610483069122, 504.879437938102, 541.77481442877, 545.006540188503, 511.218783275491, 491.462784139475, 509.624835476071, 532.376105955449, 515.395575677926, 531.445365215913, 515.525494559065, 514.028054370526, 499.804844812925, 546.65118489465, 495.859020703564, 504.922228409316, 527.365991851331, 523.287175126886, 496.943430057219, 526.07522770089, 523.837688765949, 491.920317916452, 538.383552123717, 518.941366024876, 519.442791656664, 535.144783852835, 528.753150104241, 528.327286264681, 537.289562117904, 512.644715184562, 539.167173019722, 535.529278265714, 493.413013972202, 485.507128121009, 511.817051427984, 504.432079770574, 539.605672885493, 508.477310610492, 521.438664058032, 543.847689199607, 506.212816843996, 518.166291135675, 545.068823046249, 525.418759355049, 549.069041670638, 520.300976162982, 503.549568043957, 518.522852558083, 526.116834908627, 545.491784746371, 524.260921329697, 529.833944137817, 513.375782766868, 529.948951105723, 515.067404575389, 530.570142676763, 538.389048733099, 519.442656013027, 498.247730309785, 553.106774360321, 525.277614661089, 500.270754776675, 548.582896328308, 504.065383734205, 547.633579866422, 541.60125443991, 524.718889983248, 500.475843223772, 515.043458952308, 546.664388171637, 516.278128941991, 505.43429040523, 532.254902282955, 530.502608969392, 519.83928443141, 534.331505320457, 515.555729257805, 512.783935368876, 464.172581287525, 522.870734197132, 527.394708821297, 504.336994305741, 523.846110357369, 506.261823434633, 544.579513062746, 570.163520977694, 547.370741998181, 507.606084687517, 536.611760487332, 531.777120546136, 532.327139577913, 536.93812718738, 510.700250011534, 519.085673450113, 499.052193094345, 519.788848954398, 528.596235344249, 517.440906052684, 517.187011393828, 523.457054654804, 532.733029986876, 510.919266946253, 528.896877950684, 542.815677936701, 520.178487153795, 529.330101738657, 529.801057204238, 496.281427165598, 536.143523560583, 502.808803298212, 542.831093570061, 510.029971343638, 523.602725939147, 527.122028300328, 508.096983471514, 517.60235496046, 514.446477143934, 527.316159978522, 516.398715399492, 550.507627320521, 511.970142703606, 534.855427319008, 512.992759409893, 540.438308944932, 563.649984894134, 548.855279500878, 498.782159610572, 533.913393213246, 528.516523077642, 532.364667480114, 522.601453396173, 534.414309271982, 520.24547019966, 537.091617507342, 490.805536755388, 517.352045432254, 534.450801722343, 524.67192427372, 548.055807600351, 523.302329820125, 490.066740732378, 508.076636984588, 556.180254203686, 495.35564110587, 542.747900851591, 524.882631708136, 521.455453742752, 508.613764568462, 547.567390850184, 508.259398410219, 526.108352612236, 514.107368350041, 526.65241069105, 496.181186358536, 522.624153588484, 546.038748843762, 504.378016504223, 544.647696169223, 508.985293868037, 524.038884251741, 498.595169065213, 523.8700000362, 515.881042145504, 519.091052512006, 514.951481758228, 515.463738783616, 517.165678951165, 510.265930514268, 523.727814735049, 521.535390291772, 555.349211112095, 532.951944492562, 511.032053117304, 531.743629970268, 566.874155648797, 516.350110166751, 536.295335674695, 498.036694520071, 533.559788403424, 526.509124482186, 506.73974488367, 538.146061740719, 519.971253771859, 540.631719955339, 523.988028720828, 531.93348639644, 529.068347900547, 551.120501245789, 496.676823998901, 524.018680549676, 499.803953160354, 541.063031801237, 517.117864790858, 520.760346580245, 528.98178268746, 543.281538928471, 520.756271560597, 509.570094959067, 542.691211579211, 517.870049352936, 511.72515696603, 532.985594537182, 527.005231573877, 545.724042941313, 522.846883072925, 536.457541125946, 505.530552381599, 507.569565935062, 529.936049023018, 519.092429335716, 547.724265974607, 519.590321679692, 523.450639103158, 524.272545523353, 537.294019734217, 498.569001899454, 527.667861420807, 511.09616050981, 490.082711891938, 537.535775814774, 513.537578338843, 517.047851492316, 501.553604923239, 569.194314893518, 491.458051014949, 481.440835320798, 514.277049644389, 532.901759800097, 557.119664064832, 508.632888707231, 519.506637957031, 550.785886902681, 534.457058048619, 514.096265462999, 510.263908518254, 509.596200626386, 546.362267969097, 535.171011222031, 538.772782545621, 506.376082415352, 513.080078571483, 539.120005940122, 504.180557557317, 529.915582184122, 487.677950260822, 507.967981218095, 518.839346694194, 527.684716850611, 509.58404139148, 523.7038670138, 523.516296632799, 524.983775039811, 526.599078595888, 526.49488904953, 519.535785624408, 527.368033633089, 526.034933499948, 498.077423105227, 514.907695185251, 527.724820170333, 544.2793043015, 526.504615753057, 531.513334325772, 517.879804006804, 509.169419885436, 526.439441519664, 513.100408037729, 539.704028133669, 517.717905518683, 518.465686597431, 514.757122533497, 540.313899260757, 522.660904075089, 514.77128166778, 536.794166888156, 541.49235484275, 522.657989531335, 500.001891354661, 524.323413522308, 512.466428574898, 531.368978980934, 519.536536009782, 531.078712929716, 515.603330132419, 539.357275159545, 509.747337810368, 510.112688482818, 532.646381349888, 514.904321303443, 519.940350454194, 528.980357474109, 511.186320504141, 488.56554424506, 535.472830173294, 525.736144920493, 532.506908542928, 527.120938126573, 532.153196040892, 539.754894935888, 565.201906290062, 522.263502957342, 539.00050123787, 526.818554166249, 486.493734796367, 530.150896840559, 533.459412268595, 551.134863988227, 529.212284550079, 540.391442213355, 544.293129694977, 496.206799767104, 543.685945453633, 526.120787536228, 518.083310671963, 510.579330074722, 527.828625708112, 516.801287236478, 536.544155803754, 519.762570094879, 533.829883082939, 511.396039103122, 535.347783825602, 522.600942535425, 515.324085536254, 513.767297089831, 553.514830374332, 553.20717339066, 542.857379856805, 536.805274602619, 526.241902017983, 529.987352628959, 535.749420411458, 526.862161232533, 512.349819760395, 508.867847570221, 556.45056151286, 508.083134927473, 519.487537774786, 518.079186843905, 549.854547867179, 523.813185073129, 516.39294667032, 541.752683254414, 512.795789597728, 515.802324984305, 519.253022162474, 528.200695354539, 520.981470484146, 530.584569141924, 501.745650196479, 531.427974594999, 513.074141703396, 541.305645886907, 538.172905264465, 538.605371343186, 518.734452596587, 543.336285973195, 523.053627857068, 514.754457284042, 531.163844608915, 544.655050652223, 537.322658944978, 502.065825815454, 526.819464706598, 545.946809114459, 512.63817237472, 520.28921567587, 524.46759175419, 512.633501605992, 515.683979809817, 516.993268104287, 506.018272057105, 521.691452354184, 505.348050286125, 541.73850807957, 540.471129350596, 504.151979324099, 511.869806817984, 516.969520131395, 521.598984333699, 524.394822960843, 523.171475196404, 521.905473435183, 516.357645922263, 547.505559743484, 531.490062741147, 533.904654543508, 495.14818090559, 496.046411010583, 526.39093673516, 518.974600588194, 545.717766410855, 552.405739025854, 517.757851450636, 513.439888682735, 482.111568658169, 546.264882864322, 520.221380733485, 541.236225810974, 494.440523093663, 546.957118916123, 529.904372341748, 545.062956568571, 539.673174338142, 512.334859339881, 525.38200815833, 507.186749233856, 540.614153456681, 519.56016028768, 515.391623788091, 536.965462929847, 512.975773099129, 515.333115853377, 530.446373139649, 535.415541729359, 511.054189492524, 516.606265736552, 514.492469391051, 522.766447943955, 527.281052852638, 491.719695122702, 523.360695466099, 528.073967895658, 534.821108524974, 540.27320716368, 525.452021838575, 552.101695665815, 549.517866951455, 535.82250092617, 522.233252994818, 520.315575117083, 502.074639461786, 518.880692781951, 527.197075756691, 530.799266409466, 549.234536531362, 522.084211681639, 514.283321135265, 531.46686360782, 519.040929416106, 536.985231236991, 511.280519231812, 512.319502764407, 515.878317619747, 526.308683321783, 507.625838163756, 500.498622176333, 533.325589447849, 517.986734920649, 535.026131521437, 542.994848124763, 524.878132464574, 550.913884807703, 521.405533631378, 529.137985690607, 513.29103875821, 521.201802153976, 508.577098932929, 502.196420787773, 530.790701893682, 527.051771985052, 514.923256395693, 534.201362234221, 545.082091752235, 514.092870667245, 521.915963645635, 544.447598996321, 519.425263781696, 544.413787504939, 526.669418626488, 485.018729578823, 540.795535697656, 530.536262126892, 544.199174972511, 520.989383048132, 527.847861037673, 512.137485534644, 528.142456883937, 500.55565576354, 526.530540980376, 514.467125649704, 509.51007541664, 529.591698689506, 509.043452307275, 543.923275819965, 527.476651262329, 559.071006003655, 525.728781580724, 516.484227321691, 543.496511333615, 528.927288007787, 505.322423355909, 507.073456449065, 518.259350462232, 534.985721120755, 536.016915534184, 528.155417008348, 506.939606622889, 517.123020683912, 519.228847618584, 511.93824472293, 511.470459842924, 515.987701087234, 515.311929525099, 504.798993359139, 530.100436148313, 510.11003682816, 552.508241985152, 528.888729994779, 520.573003284718, 496.875933324217, 523.787636890963, 505.09484243576, 521.74191631283, 540.195185049781, 505.926063651716, 524.670629592977, 516.583345183088, 499.994494995035, 526.296334802947, 507.49531943527, 515.75660350695, 519.950550993773, 522.572138374585, 514.688354726202, 533.734623262223, 505.272298232073, 515.915390013588, 526.82667547784, 517.953112870836, 496.437388833145, 516.495196919504, 513.420109065565, 542.409818089554, 517.420550192194, 508.036682552934, 491.525446892133, 508.474858203495, 545.499040503086, 509.678927416686, 540.739482349818, 513.154684673067, 548.789631730087, 542.829770277205, 524.900999236857, 520.513747686569, 518.771662373639, 505.870735778306, 513.960676440551, 501.229112729024, 496.873376110191, 505.048407680795, 514.734366113324, 548.255901250724, 551.222464956399, 499.671557907022, 496.252680438962, 494.325324794194, 525.832784401714, 481.104883033891, 518.986544328402, 521.628992671487, 520.259219568088, 512.440825844491, 519.829609752929, 505.19474286943, 522.189117627461, 501.873008825582, 505.205544549466, 498.18731672609, 513.901390205631, 521.112182732375, 535.658956514969, 541.084649076148, 532.576796183467, 525.220299552414, 505.501418219924, 530.391087775065, 521.737984363506, 544.544067423781, 546.731062747475, 498.835966718089, 514.267120396275, 531.501335985427, 496.271293785811, 542.785397167196, 546.735620035657, 535.653698439767, 511.053231852506, 504.469298506261, 525.609442201926, 498.204063991212, 509.28922387873, 505.651471357698, 507.138478360122, 508.770615975242, 522.938814955011, 526.271289523646, 517.651311171938, 519.513845962707, 527.302904630028, 511.969945580532, 513.836858469431, 538.427001836697, 500.552837956516, 507.024337529606, 503.393936307334, 533.790055663448, 529.878145091759, 513.732554405137, 531.482145301879, 529.597704708418, 507.887267032492, 534.373439055906, 516.113293217948, 536.039336440026, 521.700539947074, 500.477885908299, 478.37095279036, 528.979403482091, 533.88698636536, 538.401770818385, 518.673020360077, 520.480282271693, 498.080547838741, 530.009652802012, 523.61199755668, 536.041359662069, 521.405147644563, 520.986144396544, 531.219606476675, 516.733702900059, 518.021943569462, 523.771059888247, 508.148222565949, 511.025960567149, 506.612946918025, 510.643426460906, 507.023619559887, 533.197676212536, 497.267194885932, 553.745087789541, 538.743710200524, 513.968874630881, 535.182438759087, 534.654614377644, 535.913087187914, 520.754088654036, 535.051382635474, 527.453855397697, 527.908351377223, 548.229263873889, 549.536529042758, 535.806088946464, 543.749343610026, 539.066749284544, 543.246406828275, 539.907879542678, 536.349616720697, 497.742623422935, 526.836165815556, 550.529415186335, 515.972676960256, 535.810187482998, 542.054986290815, 525.484179758598, 519.443616936619, 498.518815786089, 522.063031897977, 497.456694538603, 521.395345173836, 528.57276376977, 543.120898457332, 540.751899591359, 540.399012717558, 515.264142575233, 539.257569366754, 514.504311233509, 532.454638511681, 521.013688625884, 524.940000178861, 547.102816908835, 519.209027788881, 546.450973907973, 532.034200925177, 507.444518144847, 530.461373408885, 505.078488668242, 507.29986042945, 535.676804486243, 519.977755674773, 512.466178036849, 548.384885404801, 519.75878461723, 508.774389528302, 521.204537769434, 536.241611305767, 529.81307640944, 579.054176264194, 517.031675527821, 521.668630910054, 512.827124944127, 526.511027544005, 528.774331404409, 523.714692316955, 538.126012375391, 504.668922414154, 533.968185274488, 540.223783140112, 538.294735470812, 536.51073442566, 517.583719920324, 517.735390771374, 543.343223691234, 506.516210876811, 522.721613795352, 523.9675053735, 530.561338181113, 516.912150017061, 492.618463984932, 487.589879452278, 521.636364224793, 535.843340136586, 518.453163818503, 514.564277085679, 539.29335843519, 506.133012675388, 525.973291045583, 542.131697086518, 542.632530492049, 549.186324997336, 541.844573517448, 513.856717502658, 510.067326304068, 544.80147066418, 536.385227098209, 507.80727399351, 559.198930413418, 515.572050247002, 503.158982561518, 519.13639821558, 524.719919057547, 511.46770471131, 529.742126077672, 538.075667421328, 510.211498301201, 541.093389955235, 534.248614970243, 549.388108303922, 520.63631238804, 523.79678545552, 534.673395919965, 505.262173545501, 530.843668959056, 521.713129335366, 520.406705008165, 513.332581215168, 537.368649220176, 538.404284728688, 546.842868254164, 543.550916494964, 524.819362035949, 530.481817556136, 515.213233255485, 514.316032662478, 514.677781800238, 504.365229362424, 527.408608642735, 538.804036392308, 532.346813507377, 535.319548307653, 525.678841870669, 520.325375346233, 518.097780306672, 526.032056662694, 509.020373991316, 523.18203494331, 532.333555827175, 537.985557307505, 523.796934254481, 517.741246355235, 508.329515515473, 532.074704740411, 504.527446759601, 559.193407059436, 517.129080488273, 525.736824434643, 520.335424532161, 505.343408945601, 522.200015819594, 549.631750210217, 537.413340644469, 525.9412098722, 519.915354815683, 524.809897640351, 525.283604701229, 506.696062270594, 536.101432068903, 536.528000582574, 496.599390091458, 529.307819585355, 518.558605536526, 528.63276451216, 530.741754859109, 515.766450426807, 507.919575419385, 523.127122073284, 519.926474631226, 522.117583303935, 521.379068528044, 518.767416582897, 546.002220891498, 510.660760058346, 488.590673808802, 515.618823256157, 543.707564705135, 514.00981066456, 518.960762218035, 519.52237558435, 524.735320931336, 519.730816259577, 499.564146758234, 509.05004345308, 541.224605360814, 519.211458440905, 533.01530922951, 503.644248607147, 511.60676933833, 519.744467147414, 500.912678507132, 557.424925135364, 531.656688263749, 529.53856415017, 521.843624350475, 540.528007549359, 517.977812621306, 529.168429817102, 534.379516974496, 515.832875941868, 524.848023626574, 504.27062617373, 543.164715792873, 497.973443459226, 528.217222855569, 506.11174652757, 482.874046730445, 516.056889140133, 565.796240794205, 551.685730750355, 547.727523532436, 511.226657105943, 534.5058993943, 521.541177166477, 499.931990963308, 517.620017330759, 516.723505046522, 499.356252702499, 540.326769691323, 533.673794307905, 559.918583802651, 533.684165065707, 532.939143831974, 548.454450983724, 515.032895524242, 556.906976477611, 484.730271165207, 520.026471623627, 530.831831673433, 489.985174564143, 484.46856740415, 543.349922891354, 510.395505603491, 522.457589906734, 502.460967937197, 530.532930213534, 488.122242107743, 525.540187861386, 510.066161140278, 511.525042915814, 504.529487387686, 527.038072905121, 510.156793451115, 519.022771063155, 525.956423715155, 535.372668401837, 527.133469502158, 526.378367845726, 530.933077546908, 507.695581871437, 496.101152046323, 518.912270184772, 506.862522144573, 521.670622332501, 522.380942631425, 513.366343748837, 502.76121007195, 546.004520103391, 520.782602467801, 536.536211372607, 505.586559733125, 527.393852062382, 507.373077476031, 521.877917789782, 543.690539191404, 531.931130618722, 519.484304741555, 521.921250845545, 517.794987305845, 536.592647873304, 531.301943454082, 527.754039863364, 524.018828039496, 524.816921768272, 496.62567780592, 511.106446000013, 496.520679449158, 507.467756212493, 537.647705348616, 519.9681033261, 494.203224159159, 529.969366256533, 509.552956759019, 528.812911734473, 530.111660999717, 512.698704759648, 535.916637145806, 535.574490415886, 503.024410688687, 538.777425809223, 549.500670936465, 529.719548231238, 517.181192722265, 491.905306923981, 518.815065810836, 524.502652787893, 509.584817816276, 535.655217361319, 523.184917942003, 525.623016103013, 524.357103285985, 522.641556007329, 507.221618514536, 539.451782373622, 527.027975075147, 519.515496815411, 501.225018804399, 496.68809195492, 522.284485082999, 514.5257913434, 534.963881207227, 537.295838388407, 510.432541236116, 535.296865005863, 524.648662750865, 536.592406168394, 558.261696272446, 493.530715294811, 509.614441814793, 513.328680827909, 544.536110072209, 512.899784931282, 546.150514133932, 514.922716443695, 528.9429074346, 534.09048908874, 531.460804405772, 523.667017932357, 529.260349881274, 515.952513450441, 523.664338940292, 545.134408588, 520.695861519131, 514.097806366495, 518.965591152252, 506.597832315691, 521.350465733165, 544.382361507005, 524.407693915798, 526.487141056757, 521.591266962256, 512.921290576086, 527.572991331893, 522.641596641702, 531.858259572522, 490.440757490064, 485.786713817697, 527.469146362371, 530.721579370169, 512.07363834716, 540.238522299223, 529.241609401285, 525.79294456032, 559.935461021625, 562.441904084722, 541.072583635967, 515.505651587586, 544.611089103334, 532.164077194625, 503.850204754206, 517.967764065196, 531.243502968013, 523.494590705541, 553.704776580421, 521.944614719671, 532.266428100288, 557.296105084445, 537.372730440295, 538.635015057685, 542.748675880196, 527.124048649124, 514.82918481949, 517.185359284772, 539.378659285327, 489.386374277392, 505.575765136667, 514.320795356747, 522.48362464438, 511.249222208275, 507.689345446743, 525.119225262284, 497.437274834722, 520.940954763356, 514.290017688582, 515.492961363841, 527.416026418994, 517.17488393618, 550.517631767687, 509.272864155074, 528.548298285405, 489.429368404166, 534.325015104306, 508.413613020215, 558.980690235924, 566.68294732724, 510.494062949339, 488.795327695422, 547.016520914086, 538.824454973466, 509.602573154431, 526.30089679928, 518.18391487583, 521.329725051262, 506.630248636785, 522.881636220044, 544.621667395418, 533.771348850905, 525.031414004502, 520.283551216503, 525.333092193809, 518.988585730041, 511.742835174963, 555.674490302718, 505.87708610082, 536.825192551144, 506.208695088634, 539.492564110256, 526.211774540765, 526.546900868287, 536.992764723276, 496.946358961809, 536.427201771393, 504.880905777793, 540.673379025323, 524.411673341479, 515.264669814872, 536.533524857226, 529.778770753924, 517.443827222505, 534.598560398704, 516.847682900896, 509.336660177776, 526.634086029586, 517.927396951878, 511.833649082278, 514.570945585791, 515.819022470646, 546.244733670271, 510.949167440564, 530.208292965423, 519.667108104863, 514.189261063919, 530.753107459328, 527.868930385716, 547.211715567142, 513.470244680812, 510.966093418887, 548.740352869568, 511.673703318201, 520.466595448747, 510.682253609748, 518.954950993604, 534.36386919309, 523.060238386661, 538.080538950593, 540.299304702303, 528.229849028344, 548.84885075472, 526.238111012742, 522.46576111856, 528.021899841062, 483.252201443892, 506.538751258733, 515.43405390904, 514.050598048378, 525.873334619984, 543.114695229262, 539.903463481523, 553.166875708853, 520.564268403466, 523.10014123054, 496.8916922865, 513.539350401463, 544.626530746161, 528.160426740713, 567.20326849899, 537.783376184382, 525.314359742229, 520.875536058875, 521.653398671432, 523.745906652001, 525.602263807484, 518.007148595735, 538.396008686904, 497.665460216013, 555.600201009002, 541.227568746627, 512.689273144113, 532.878302568161, 536.428327973123, 527.02122718569, 527.839463292518, 522.563529116269, 539.863621785212, 488.841668024468, 528.333718806438, 515.634189456958, 537.724275559255, 544.636628125973, 514.818171710632, 546.245865303355, 543.837218678486, 500.344401377166, 513.914533570578, 507.765555536702, 531.261064303806, 503.540755792729, 523.030490008045, 484.52483824254, 513.958813870614, 523.760981038643, 542.789612712042, 529.253186800946, 508.024187749462, 495.441294382274, 553.298353200953, 514.445931340008, 519.281577757302, 504.182767064144, 531.726400638088, 531.891219435162, 526.564570691828, 538.647412359381, 511.60569141118, 526.465209755775, 521.51277359433, 540.0951456046, 524.409983477641, 486.634739657242, 503.125531276362, 526.42040800377, 516.667677131545, 495.968771626772, 553.027622645366, 499.852009323699, 509.303629939284, 521.273309522917, 493.046846094776, 541.276733491557, 525.164636604413, 556.77441066714, 542.674064614555, 520.834310946742, 520.222272847186, 520.753035533532, 535.918861193763, 510.234378971794, 529.204622614261, 497.791199707089, 529.320194635087, 513.320454796858, 525.368407461614, 523.748333657144, 514.208193443233, 501.107199285555, 524.550134983066, 520.612723152385, 534.481531094415, 537.657796859519, 544.027734626447, 510.302903433311, 530.840147449558, 516.840929669796, 517.613343093374, 549.522913511372, 515.988705878142, 519.15479463327, 539.286242796194, 524.479288904311, 540.830859467434, 554.54721481986, 529.532423492828, 515.754756141556, 520.387526678898, 519.951835156246, 517.027469697164, 498.796930349196, 500.166852827341, 501.192132840298, 529.482494193401, 537.559476534072, 528.739015403001, 524.683885553246, 474.641568968815, 528.92781367042, 492.91712442495, 541.053690330625, 505.505891138082, 505.157637378128, 524.313411566833, 530.612010461698, 528.843238346631, 510.766919921757, 524.198985815501, 533.595684066318, 534.23208736568, 536.118062291732, 528.482871315149, 534.799142024766, 528.724800410571, 519.538733809014, 525.998118584956, 513.377845262512, 547.101658773213, 521.705924872134, 507.109403172884, 522.694844108898, 534.799675884927, 537.032814953579, 525.548484643725, 536.88847899174, 525.83278996595, 510.450578825155, 511.211015918702, 524.291284285175, 528.42376290492, 518.741836608312, 513.998361448742, 545.41445747645, 531.541128369895, 510.252862641706, 533.327853322116, 532.193316466101, 529.292719846106, 481.04597971207, 524.297467739816, 516.678047304972, 536.432868958226, 513.023507978718, 509.562142050854, 528.576501801834, 537.713958095445, 510.259679128328, 512.217893552684, 527.107072731691, 491.84706933955, 518.87245831731, 536.613727414373, 518.978127828774, 526.177427601523, 494.740720866561, 514.701650716493, 511.609965894919, 520.922867182051, 551.69308371253, 503.87920672443, 533.455468817301, 546.69917017051, 532.717809370738, 511.6390749518, 513.341695930692, 559.99947356514, 531.554643023826, 543.224477894782, 511.74100101622, 535.15411923953, 532.999560244913, 532.912561059975, 552.849818378588, 550.628941822943, 529.612739176788, 516.231961006299, 491.464504990698, 525.610047021832, 516.211625676671, 524.634830711747, 543.869519130744, 542.997242870443, 491.70877344493, 529.39079181626, 532.282031892924, 527.595490613174, 518.974354285387, 527.696979490148, 559.680135973199, 528.145570620723, 498.751843270224, 536.296718589821, 514.178688362877, 536.669532835484, 535.747595133672, 535.946004690711, 507.179465749811, 505.074542365157, 503.5891402157, 549.397862264187, 531.544303783614, 510.580180274695, 538.956691432716, 511.469308254973, 558.258143708199, 526.157928739833, 521.06588096357, 510.92776161147, 481.61482033951, 501.521352867406, 523.553116497042, 532.340193372146, 528.472099268346, 514.937797390152, 524.326382159236, 510.429221763722, 533.175869055278, 516.158133825805, 502.941127983582, 525.233129164634, 506.737061730913, 522.34800931061, 531.233942292768, 518.905702906507, 513.333566593758, 511.320796859786, 499.350391450481, 500.328258350697, 513.870792615339, 524.737180985517, 542.755948840648, 528.207765221664, 514.23519861273, 541.673075480452, 517.454333893626, 493.125056926596, 499.926586775249, 510.932828391681, 524.028964809633, 528.884623668137, 519.702292208632, 536.417397784735, 521.123791737556, 490.717847261671, 524.732043136364, 530.768624690839, 547.76327627025, 537.069426628111, 550.103176977163, 523.604298303834, 523.754358539909, 531.205084398385, 518.177930896007, 540.448875339364, 522.603051234189, 510.919734896156, 523.43889009332, 527.511676690135, 526.115916513367, 490.558875461457, 493.017750441206, 517.455156615419, 496.051208468491, 523.025848301347, 523.487915618491, 524.042641764111, 506.67555351364, 554.578487730607, 527.157251230787, 505.241218176611, 509.041308516047, 503.512508244891, 515.303496987325, 542.709274313915, 522.090519329888, 525.324323873464, 540.607469600864, 519.659990005067, 524.688148544876, 513.822476970765, 507.433671228859, 535.28525194769, 505.532419011217, 528.514028530995, 524.695263795298, 515.880856353514, 502.355544089509, 504.189225299099, 535.904281473152, 505.027594986502, 548.689858867066, 498.255071443856, 528.626205734546, 517.823228284065, 503.915590497174, 530.562433031068, 523.781021312839, 527.188589372271, 528.085282343803, 504.119300942853, 502.9074009004, 526.013913437919, 525.726765647722, 517.048440101412, 532.862321670467, 522.59050833759, 519.635956003635, 514.844305600818, 538.975127113783, 472.828958874202, 513.548551257926, 510.063096312769, 490.39028222673, 508.926156668615, 510.642526738688, 543.877883069808, 519.404603985231, 499.84658396124, 554.567619530631, 523.181158496188, 509.765875569334, 547.438221678416, 533.363674081048, 548.825840735614, 523.945572311272, 533.455496316193, 540.882181086963, 523.712686572996, 521.589008618455, 546.58124260946, 504.928428772937, 553.979928196391, 506.79655557233, 501.6262822013, 531.687187581148, 524.657625408197, 506.726297372717, 532.538304167367, 554.522510172769, 521.893837829356, 509.989449696824, 507.253265245017, 502.052924471753, 535.007738057785, 511.347744418135, 519.354849721801, 527.568364505959, 515.159028315909, 539.299751165959, 509.374533811028, 540.801439211659, 509.541366452287, 537.25580992801, 527.969876357633, 520.773816553369, 536.304694613282, 484.653802100172, 498.943841344441, 524.437645099126, 546.810206508441, 515.737088663255, 552.082530233215, 528.257400509174, 510.426492406123, 487.615049332821, 501.803013544371, 526.355574437359, 525.860790185034, 510.327274146073, 510.012084227835, 505.347374112023, 507.410645951473, 529.910739871185, 512.704842016751, 525.032594227486, 525.481155182429, 523.571637040636, 481.222440680951, 513.363995344276, 516.286584614158, 527.61140955013, 518.985905699166, 553.782322150564, 537.041268990717, 508.046089559319, 515.841329594751, 514.332829035946, 527.370869913518, 510.275569731984, 528.467365039073, 537.992196009169, 520.249423212063, 509.850414182095, 517.397650446436, 522.343532034568, 541.490015366586, 524.990655066319, 545.130691934295, 504.507892963794, 512.491933157708, 527.815981261033, 538.837086203336, 507.985344939423, 526.95255561137, 565.587478013272, 522.208780554256, 528.537419720676, 527.231835112756, 525.791119832273, 547.222513128012, 514.238582828449, 506.778041825233, 498.907720681825, 529.929377313834, 516.160025388869, 524.736336021342, 514.149780024616, 528.281396718524, 513.083685939254, 527.954516300994, 529.497305958166, 505.409817189826, 560.564977364615, 522.900113193618, 494.882429462421, 538.604908824175, 508.312270450625, 527.365236007778, 538.749673747478, 527.078091663537, 530.948781149514, 568.102105309197, 523.291226586627, 516.504490552272, 501.411792025862, 513.413969456371, 549.966193585063, 515.287025706309, 553.541760888629, 541.489445004572, 547.416705112302, 527.514694171684, 506.108323219991, 532.256898968735, 524.283380041761, 532.905275560221, 524.206701981969, 519.791293493642, 514.951798042561, 531.444092156805, 500.061023397889, 533.273065243472, 519.116761255418, 481.757261477263, 534.310732234978, 520.316519905823, 538.474803778506, 515.805078865044, 529.832666935591, 503.472874275499, 543.329866416023, 491.553680512007, 555.294764444189, 514.975083469248, 507.227668912053, 553.009967190723, 508.559434944022, 525.380471518323, 502.572794052795, 518.528002372416, 509.17214609368, 500.836849679655, 523.055952307808, 527.782488971197, 533.431828640181, 516.513125677732, 552.499480372909, 504.445543997776, 553.480052935792, 533.764229183539, 544.123911185934, 518.312754417476, 518.39096924352, 538.244042118814, 509.829377926499, 513.658184066879, 538.858723647074, 561.152627632279, 533.96447164894, 547.548671215351, 516.411285481959, 517.624372586297, 535.221625049097, 510.305695084454, 540.918480203499, 523.015908371797, 541.319898384676, 554.4149886859, 524.35084118311, 545.698846142077, 524.996143362544, 492.28620683963, 511.399259098315, 512.939775637114, 506.440976912629, 517.147702670015, 494.29811462808, 550.805682456848, 547.357930687082, 525.458207406468, 517.811317998788, 494.623093379348, 514.837125169205, 549.777936695778, 516.029454421376, 539.353418855051, 538.389418261672, 545.560610386928, 535.039710896085, 574.944285877085, 551.069267984573, 515.908553550346, 510.487958878516, 537.422995267764, 516.398378262323, 519.882540401131, 512.015906415643, 504.548310940998, 543.034737463018, 507.614545005696, 519.103829261697, 501.55361445853, 545.961497733791, 530.005523497967, 555.766641681753, 537.28635047539, 537.124499554932, 552.178121132877, 510.218725876132, 506.345016990564, 514.862859184047, 532.509261359306, 491.824698387073, 511.642998246631, 511.208165204029, 506.617942718974, 517.036748919727, 515.78272550043, 531.45261587409, 525.43102394376, 518.956453620139, 504.830434456959, 543.995949080203, 537.337463717305, 544.375368578387, 518.669515492117, 545.845840220013, 556.846563797719, 514.513516528095, 523.281994615799, 523.692538442124, 513.995754850887, 470.746836606334, 513.904527362656, 499.545442930024, 546.131361709584, 484.200926481657, 532.164643472399, 565.989287063794, 509.114918094713, 478.123184530376, 516.375991275517, 532.737797767613, 544.061930668131, 529.138945534606, 519.862761558865, 515.621402305623, 520.682850754183, 515.700862561471, 524.754403605418, 496.959980774982, 529.612651249595, 529.456508268783, 572.856827526419, 525.675276621444, 522.693627722553, 539.823087843824, 548.825072603511, 519.962429207452, 530.853711393301, 532.053266542919, 522.516458770818, 551.110703393531, 503.453956265068, 509.150024545932, 551.577369510274, 532.428581905703, 504.621094679609, 508.567498493572, 500.107872663156, 527.026545832852, 519.996844374557, 557.701705040982, 489.472612301054, 508.800028771704, 501.966477630062, 497.168544876027, 518.570448751867, 508.167339146127, 519.042793382485, 531.926142712762, 525.52026904239, 554.875368658976, 504.348681966069, 528.390588022979, 527.199895490703, 543.99445117677, 540.637745485211, 518.317281208958, 528.252143030287, 560.445652589897, 534.928139937615, 550.649379657236, 520.053106903956, 515.757547163842, 515.150283731083, 507.384896300458, 538.995639387738, 522.032652246947, 529.766537511083, 566.249964723811, 541.974214455212, 517.004586265704, 567.794695630732, 512.22321603764, 541.716125702772, 504.026485615962, 512.756775014554, 540.8695931657, 522.472547679232, 531.822804573409, 529.895595298236, 504.509840173744, 520.127417777717, 520.128950000832, 535.765039276328, 516.29501568099, 505.464503440486, 519.076836307168, 550.007823252325, 534.478162878168, 509.189915476291, 514.769808991608, 535.635938271214, 503.785666890323, 536.834334735372, 527.156339561465, 504.813869742658, 542.883974621133, 514.343985517994, 512.477158653725, 522.273356530347, 555.187316629963, 554.928669409124, 527.748015185581, 512.54970228739, 543.74832037466, 524.716641828003, 523.268960838821, 518.297953239546, 501.906018149258, 539.119883561352, 543.560949528368, 547.246874342382, 523.070661693931, 569.652340591733, 497.423775496625, 491.077683202114, 509.125339546874, 504.113718841381, 540.752902188307, 519.342756769644, 518.151313419857, 507.562005317586, 521.436460389248, 520.267946255985, 510.383012506786, 527.010007204333, 543.020952715873, 498.531256769757, 517.942932840726, 555.839418477499, 529.02611436452, 536.104626546096, 483.268954913571, 498.107779819348, 523.439864142892, 523.483557944289, 531.914183131316, 527.123870943007, 531.560729761648, 536.321099141398, 524.050968547458, 474.585348812505, 510.471121650947, 511.188179602165, 527.584790562096, 517.719297380178, 553.498137270971, 514.611815749656, 546.087856149703, 500.208488693556, 512.961376030833, 521.903317806921, 506.570204488911, 525.811284341746, 498.54973196198, 543.24935100327, 516.984518360315, 534.497851758733, 535.1971151718, 532.674286530976, 543.204155867088, 521.243157876929, 515.776614414704, 525.033063611295, 496.543249059015, 532.039488374269, 530.029106670734, 523.535028905283, 539.36323067237, 506.355868416099, 502.12846736274, 514.257986385206, 507.285133096321, 543.721073446151, 514.266842948383, 517.68979127197, 528.072585369354, 521.255380994709, 526.235942211928, 504.214954906908, 523.275581217926, 527.996665091634, 543.631206476119, 490.006187550957, 509.330299649033, 522.838021834065, 551.372193690838, 531.321552701273, 517.889516810297, 512.967529642659, 533.739670073195, 546.872774413416, 528.148658748089, 486.05084515122, 526.932332992108, 499.78994191024, 535.114009591256, 524.568304453973, 517.245098256417, 517.9190971683, 519.491772447318, 536.716857135741, 531.085937981468, 560.213151604604, 498.150669847909, 494.85948854003, 525.782788076503, 540.984666874848, 510.841220598137, 531.182903552825, 513.862134800002, 531.666839535555, 511.926785284388, 485.180040615754, 522.363602583128, 491.119117339869, 514.351982393947, 525.965759183438, 496.056128991914, 543.766315943278, 495.798730221496, 525.173310833692, 512.157979516457, 525.076551825617, 505.753197896554, 528.411222592344, 499.176551723752, 532.838604596818, 535.607319274216, 514.222079230631, 533.020093611393, 526.023901823874, 522.072281058491, 520.178139565427, 528.279217427255, 531.37202207591, 529.922746902234, 494.701511217798, 496.057281046621, 539.062421195028, 504.564846468473, 538.024873185117, 507.542514939902, 486.965968539728, 529.638844381213, 528.370063562323, 548.9771328414, 521.240567260168, 534.788045354286, 510.421491117572, 521.863898411171, 510.35968788959, 535.58608689714, 515.920198107638, 545.053953477119, 531.98001811838, 536.708858111925, 532.845643745792, 514.89965689355, 514.41331683206, 529.953919271003, 531.361548817977, 529.67325142225, 532.650519886052, 537.691002831354, 534.63237246185, 539.314090801342, 513.962475602415, 524.786999075897, 494.66883404033, 517.263428776184, 520.678027782116, 497.432269856321, 510.576183839404, 511.592063229462, 501.538908482943, 516.342069738575, 540.679707034444, 520.148882449321, 510.044580196892, 504.693342171904, 531.04259122678, 524.615080694079, 522.038014147274, 510.409743472263, 511.879166088381, 514.140615864293, 507.075770786237, 526.216778957328, 522.392866818274, 546.954300878125, 505.881395742219, 522.835712570969, 549.869096283405, 548.908874578534, 486.256238745558, 523.909597238937, 538.050541671186, 530.356489772568, 535.257403797916, 514.983656380363, 528.212224388292, 502.374758920803, 510.631339173646, 518.676835078859, 525.15241456669, 542.79247520984, 515.263383885316, 559.169883114584, 542.824282270593, 524.473245287375, 536.497008461348, 509.753181400256, 516.808934789105, 479.328447725956, 531.394376089059, 525.1179002005, 501.06750530366, 509.04966312239, 473.393964277599, 514.649234650411, 517.976127843085, 519.336886793037, 558.937944984946, 550.879609762069, 529.78377547566, 522.614679222647, 543.86376258979, 521.231346921582, 550.746119307748, 522.329712914298, 521.924348019474, 513.090781155502, 520.314736108782, 518.758696127969, 510.11973451119, 509.103775586797, 518.19439447472, 528.337277961238, 510.516393690425, 506.598399563692, 520.607133687445, 518.807476535032, 507.609043378316, 525.559365719275, 538.872340569444, 527.202448616338, 538.743747121773, 504.479756213433, 524.073641453519, 512.311222020247, 512.725704914997, 507.609493303706, 519.713012935865, 532.171121733288, 540.770274621883, 519.475345572701, 518.529030932113, 522.400717171991, 534.289230073213, 551.503676422377, 529.240721078716, 542.392467079455, 533.192128561747, 506.27769463082, 539.90990818175, 501.665376026986, 522.964433241882, 533.725629231063, 521.778661322938, 528.839207720428, 538.009485832255, 503.586093705725, 512.466132137015, 509.793033348363, 514.697653740268, 521.159506147012, 516.530879292596, 538.289677135202, 517.370903061499, 526.782442773988, 495.384876718063, 528.685685438203, 539.212724310261, 518.341034041374, 550.660801601338, 535.073143389201, 491.063247633073, 546.844354822062, 541.469579550467, 532.212833782755, 528.050361271504, 504.243206026998, 532.557571057637, 484.679944730055, 495.641336863578, 539.992240212542, 525.054012120166, 538.137491064614, 521.367742014553, 532.483181107955, 536.1172575489, 528.571752501811, 525.75419378736, 499.991857353526, 523.293010537582, 509.720681112884, 498.256450356714, 518.822943560857, 536.868478706592, 525.743403619828, 516.100476069133, 533.436239197221, 537.477615422659, 503.42118121665, 532.764893529235, 510.726325190897, 513.536992101144, 536.122968677849, 562.976448337832, 543.553886433741, 502.528665118913, 523.017784436938, 506.441390146949, 489.857899931142, 501.313570384107, 521.082791982141, 569.616097243816, 514.105526071486, 516.940015166196, 516.680458546666, 548.246111068067, 509.818588293295, 537.392473413982, 540.409590882253, 514.254629534456, 509.820549737925, 513.626751811305, 519.072965157673, 515.962014171565, 516.880115037576, 537.336734308536, 521.862209256518, 514.512557737173, 539.28877828684, 544.774527708594, 535.171086009721, 535.333732817075, 503.202106939378, 542.370883326086, 517.682346512157, 538.66863524835, 490.157156954778, 510.019904236714, 529.516263622965, 519.329867802572, 522.552227274756, 491.093437079585, 517.094680054986, 502.114590169248, 519.213776967472, 520.667069902705, 512.046808433301, 528.072499278426, 512.119627508461, 535.009340377399, 526.104915513514, 517.317730423038, 499.206497876506, 489.953020437408, 551.927922973174, 514.860497685274, 518.444494325586, 500.800794742372, 519.052062079347, 513.115350256798, 545.060670102566, 540.456446641969, 523.885659447483, 540.090590005587, 534.17474588668, 516.401125396869, 534.166645097971, 501.973795466096, 527.174539734883, 535.828953086708, 546.95655421435, 524.148974422431, 525.457709191599, 559.285931274486, 547.213155628618, 519.36686995358, 501.876199682377, 506.31474617728, 550.13340114119, 534.016241273762, 539.23557616493, 513.589241508158, 522.39678461878, 523.168385063205, 543.59089361526, 517.864212566581, 556.468591347649, 506.197294992108, 490.781904936417, 516.785914245261, 522.652060148515, 508.916739056973, 516.955238928776, 560.703760074307, 498.239404924256, 535.920269294626, 509.626312612054, 500.532006071181, 504.522914663474, 540.947542225888, 525.798806427682, 510.197276064517, 533.961188132291, 493.116810314763, 527.443310108821, 519.277605034025, 508.048708983019, 531.838891640098, 542.026426861185, 513.679052475595, 536.415021126951, 528.088087892873, 520.431619294205, 519.353784310579, 523.896724024007, 513.353428103156, 516.367654625088, 527.462030580554, 528.075864277025, 538.960863453812, 512.832616633453, 527.788651914867, 535.231493861188, 551.398112531907, 520.787276408862, 544.032200580496, 521.764977050555, 527.638594891015, 505.558220870767, 538.529275567985, 500.8942842206, 533.698299077759, 543.212181084927, 504.158298108741, 549.465033205598, 501.552893341383, 558.975859295268, 522.356569714622, 504.414229355913, 548.480531641382, 488.364016305941, 524.604336759228, 503.39948615206, 535.947705957708, 520.210726785207, 534.142668740142, 503.096446943958, 511.108315525109, 504.389676300991, 529.39801507567, 498.142973674518, 525.83228447261, 515.980035837786, 520.788844201136, 525.473913625922, 509.861770092338, 528.469775300287, 546.813598450678, 518.161073131155, 518.161663659418, 531.533161388619, 507.028191751416, 514.539316109925, 537.033368617233, 508.235631361945, 535.530460746256, 533.960956715369, 532.280338353251, 511.684744801264, 525.508564877533, 526.401805618695, 508.8030590163, 537.786927118032, 506.075579242094, 511.164887025012, 533.338543296736, 506.894608880277, 536.827896202607, 556.58277587787, 541.713997018416, 550.581391306752, 537.654443541703, 544.904364747218, 534.83607610055, 495.41321781172, 543.04358334275, 523.307247391632, 537.06618604549, 504.141534515427, 493.32709531131, 533.404799699681, 484.865212962141, 515.649135047067, 508.578289270095, 522.860922188004, 495.31446265483, 499.23442609392, 489.266641266009, 539.510851699738, 512.488017711453, 505.861771218518, 495.352859765348, 522.081723881918, 544.638014391531, 531.413162672596, 549.466527228705, 541.94075800077, 523.84720256624, 532.064293506376, 518.013282218745, 516.873266202324, 514.700310424606, 527.205427910819, 531.348392503711, 535.845325228698, 521.501562967915, 528.153438947876, 550.12294574862, 523.847053754073, 515.520219353411, 550.21728835301, 525.994938776896, 508.723254968603, 511.525274699355, 529.074721535512, 539.721181277256, 538.071203851193, 552.523613302268, 503.675645088284, 528.328355001977, 503.918026145176, 541.849703014579, 549.56106711311, 529.510287608856, 503.791781927721, 548.970221105752, 527.875527617073, 536.714323286026, 526.917535568093, 516.87116580717, 494.784994350054, 532.482800276175, 528.816551708954, 542.480738194078, 517.282981612375, 525.414134189737, 551.796663321403, 535.501629033984, 538.192453684773, 543.201190685523, 526.867171635711, 508.69160820636, 525.991194611461, 555.232907396399, 526.507459003316, 516.845802087247, 517.058467364891, 495.39096928704, 526.629095330915, 514.912951434097, 529.028772542363, 509.320120636566, 507.588963682724, 575.039410017767, 564.387723332205, 543.219212299364, 522.769610807186, 517.574923380211, 545.209845333215, 494.055617573316, 519.158447176747, 546.510485248778, 544.101246900231, 523.777796191826, 558.022578352842, 534.554372511315, 526.917992685257, 515.786154474712, 551.292642334901, 545.424979811601, 518.397084257923, 518.620138677662, 517.006502385984, 511.786587045573, 488.961761447554, 518.704434534661, 509.832320612897, 519.554733098381, 508.596695738299, 515.349470482482, 511.382426355845, 531.603090383676, 513.052515380061, 534.476778391416, 489.992857796402, 532.910699756632, 548.096797232091, 525.279908458821, 557.996743520281, 499.803980571345, 515.289602042311, 535.539923439382, 529.632972512233, 534.231116299035, 489.318471603875, 487.89627600412, 541.109206967611, 506.409668931611, 491.170566827864, 534.701726505854, 551.015310818662, 495.612420581636, 541.810511849137, 520.27514445477, 531.534605267546, 502.907761808779, 506.471442894573, 538.251552491787, 521.61773544559, 533.520134985953, 555.854593732602, 533.602456945651, 531.407917567368, 525.650135001773, 528.707533105157, 519.382894198941, 498.303399828283, 529.923769236139, 498.912909589047, 494.471362124791, 523.575981943831, 521.438198286459, 511.179591843878, 541.586922724253, 500.669572555668, 542.717865481166, 540.661221730784, 501.197405909026, 522.783216854183, 516.121044729248, 508.667659721758, 537.414322265814, 539.42113233417, 497.968489066759, 541.438566737035, 539.537624622698, 545.822000777852, 507.937924697064, 534.928288704955, 496.06559466512, 509.298716838558, 500.391758878115, 540.332021271475, 515.76834389512, 520.779524773503, 535.835710336694, 538.180002594496, 530.412482437932, 528.863954835187, 516.556428471805, 519.390817576351, 539.890034365938, 512.211970108496, 526.934124135251, 525.533606751991, 560.136977843267, 524.778125194577, 542.548085286158, 563.180196930751, 532.172411327857, 521.103100021852, 520.935340823666, 541.515167734726, 523.960581039921, 528.254374694978, 495.528774821126, 545.917813929835, 533.183718468982, 517.245100764547, 561.150500374097, 510.551766797643, 562.7528516501, 527.625541212328, 544.137121999836, 493.818836435125, 551.734525051679, 514.745905182446, 503.466994535378, 530.976157763767, 500.22058870435, 531.321520122753, 542.079963798299, 531.43256876487, 508.01606692436, 487.423508206285, 493.321219845958, 502.911747475933, 533.985884693152, 517.776825124139, 497.244826340325, 544.614762145591, 543.779547453183, 526.910181201372, 497.535034828246, 512.046821060231, 547.679126128554, 551.792738473862, 512.69033661483, 563.318756019329, 516.196953297138, 494.603998078116, 543.415963415648, 517.391828471629, 510.062139755132, 490.844498368149, 505.481143721474, 537.534363171782, 520.789961124033, 514.488086685276, 517.614516295221, 508.404888370129, 545.602950470899, 541.721761806891, 498.041934802435, 523.779671493623, 547.515094693537, 507.174444664036, 508.288452557677, 522.047987111406, 511.319436602638, 523.175252184336, 540.917563620987, 531.752375584992, 547.186268741546, 494.218342199183, 505.32178759998, 545.771727692809, 531.869696903939, 529.345853154795, 500.826611601952, 519.747962849281, 511.899524374112, 521.750515322227, 517.926281768059, 531.793478907195, 527.483716654579, 533.880975257527, 528.540548825517, 516.250792606237, 556.761446478905, 518.719613060391, 511.102119998086, 519.381463718467, 532.013975273545, 509.782417942962, 498.546048748213, 523.163111676239, 515.488694809317, 537.027992669861, 499.771986796137, 575.201412475147, 553.361255988768, 497.782645948885, 541.176136069622, 524.937449268744, 504.216752948674, 527.652113023281, 547.24632308344, 507.389544349597, 516.190868185002, 527.845122293478, 500.901723296083, 525.083266668671, 540.992904819791, 522.778491127072, 563.858229389047, 544.912823348217, 522.248546762587, 524.806741724611, 509.318404090875, 533.175318579011, 550.142751792403, 514.542074453548, 526.489602691737, 509.778157316411, 546.297683288206, 537.460474427922, 519.901995574818, 494.381098345252, 537.162076542673, 523.582336790313, 542.203492698173, 526.522261473567, 525.699008987314, 523.642947189928, 524.168843169734, 509.589969737711, 545.466270090631, 527.158395549021, 532.35664886404, 535.04495901681, 502.495593105473, 510.951935675478, 502.789589625266, 530.35112587136, 541.867822911324, 522.338780144853, 535.059389794629, 520.529807896714, 487.754363485602, 547.605878542369, 532.104701469822, 533.196609062176, 507.918593286008, 525.589027518886, 503.163446221293, 522.050870088677, 531.731320664889, 502.265147528073, 496.189903316138, 552.513167518651, 541.643471270454, 507.82739074382, 493.773131982288, 518.774029772073, 525.712721762743, 543.167670562175, 535.33519140402, 514.440908035555, 516.913092659378, 527.120897805139, 517.449885255465, 519.900573143349, 526.31627471084, 511.907162116239, 514.240716506692, 546.977654366322, 494.861902073227, 535.606175588213, 542.096007153235, 498.122940938905, 545.372072354715, 517.602355721019, 518.212520904975, 503.215711211134, 502.842478003521, 512.918912857401, 521.523155905668, 515.28151335657, 507.771034687091, 539.758567743843, 555.515575222007, 506.939446054142, 513.675882960219, 522.579995661496, 533.150370627878, 539.760864394248, 505.220957319944, 545.074238395777, 546.016585609574, 507.730684584971, 511.441725152546, 526.489002153229, 542.906998776094, 528.990994870935, 522.984842321476, 517.640241611223, 540.434139865758, 518.599094306999, 541.855713765897, 538.444820124038, 537.376847836148, 503.728651698423, 546.511820124058, 512.134027259404, 518.628517852578, 515.86023282579, 521.200709082191, 556.988277889569, 562.192843942101, 534.190044840598, 516.667258195571, 520.808866390953, 523.263246928339, 523.558397539146, 512.230715609518, 523.125220992589, 487.636909372098, 532.011903779757, 522.489802527372, 499.635633128774, 515.989059467641, 519.13624636573, 556.360845405617, 498.342514314731, 490.639359100706, 504.048371539151, 519.843058006583, 516.651159854604, 527.711641071205, 528.701565185449, 535.538362320779, 520.772135225735, 528.137301611654, 512.291000169709, 496.044811627997, 529.738927666933, 561.22960260182, 540.153456773437, 548.899727998146, 519.534493598206, 509.478543570014, 509.161679770081, 547.475745939403, 523.019612499707, 536.54312157406, 491.366153250232, 501.889731102916, 524.550234966671, 512.646489475863, 548.531948767896, 551.773630310508, 526.574850950437, 487.565591817815, 519.736385866182, 547.352530807286, 526.039915270736, 497.461102299873, 535.782612534728, 508.468563336328, 561.269733083626, 537.752014679589, 536.241729480525, 521.548585851863, 534.876870010774, 499.688245181828, 531.046009294287, 505.478200712911, 533.183128276875, 529.926639786024, 517.412924183582, 539.819522248039, 512.055224861005, 479.881275115756, 506.329023151089, 498.284772950152, 507.408041218391, 509.836880983297, 512.189946026675, 517.754888562872, 515.57469333561, 535.8150516781, 498.807289526519, 490.310956192307, 535.737234781775, 478.142514463268, 509.664163996898, 527.7033740179, 519.629025045761, 511.122700419423, 522.934491996881, 524.98806483373, 539.567627886131, 525.209308269844, 529.031962744498, 518.457219757057, 495.605324188259, 533.650392018949, 528.096485251024, 527.785822736447, 531.872508421561, 498.01245268781, 501.430183092154, 527.187262697848, 509.621790280479, 534.126581980904, 515.576643811642, 527.169579806894, 504.80713667174, 528.863236313912, 531.099206890309, 512.852574304468, 519.976007243214, 565.740964518555, 514.684137450541, 524.07126623024, 504.444904984557, 509.975357643678, 510.570352864267, 500.709928025928, 491.943326175024, 538.554031819266, 536.808453428428, 499.537534739491, 494.589940015198, 517.150603150485, 511.824078100015, 537.904911125605, 515.915254781153, 544.967676593699, 551.58930790144, 509.688266704305, 516.714033124347, 496.595529832413, 544.196024371933, 524.103214592904, 520.666616520421, 528.658305508282, 540.701258131879, 521.122489871232, 531.81481655713, 531.92932372652, 510.037335209062, 521.905216718383, 537.873216273002, 543.422638124538, 519.108333125371, 537.695866069337, 523.326478056322, 538.664613723205, 503.891213690657, 549.791166858803, 520.73359849001, 541.898582853886, 508.139213729506, 507.332254567612, 516.861577778087, 514.894595435776, 499.294906047143, 524.1411073295, 520.129912158299, 547.611929282269, 510.108031246807, 545.625267627031, 528.577258133644, 494.135361546297, 517.663909574074, 529.129778775921, 506.906342396207, 504.701638861356, 537.797250911874, 509.000913481392, 498.987235271475, 511.995830793761, 502.615361047144, 536.789227338291, 514.968910938847, 547.872249055433, 525.905617863416, 531.787169494452, 526.126802410738, 508.475136995427, 513.231591609084, 522.921016719755, 504.868292940068, 529.376151485763, 537.123029052862, 524.499676978994, 506.10081924167, 517.567992975694, 523.790297630972, 552.459475481049, 550.511139154808, 517.228518108291, 496.871632996413, 532.249090804109, 524.463717961008, 537.926003441316, 534.003825913314, 494.515789521152, 499.836955711769, 523.375154705984, 531.230679930276, 522.370435082444, 548.614465676967, 519.133427571799, 532.862763274916, 554.311591615781, 500.654916905295, 535.353184938042, 519.217583959402, 515.562047902825, 503.108661440306, 536.026510247772, 543.261501428225, 515.534534204358, 532.668480313248, 521.753374779545, 500.238942165603, 519.385514707848, 545.22853866043, 486.614406578673, 520.759493576918, 529.649167910452, 541.695035105475, 520.245810136116, 524.41639357415, 513.135311839076, 536.017903101995, 521.989980764794, 496.394347772979, 499.167412611226, 493.858069349864, 528.19398234169, 561.659591807548, 524.929702958378, 521.499314834201, 535.967773070487, 523.725699679514, 551.061605271792, 518.421865716128, 508.830893059102, 503.439652018111, 508.314480941123, 563.596967140759, 521.139668547609, 524.350672073351, 537.90721661575, 543.523669607937, 522.016712860936, 504.717710485239, 514.141201319965, 520.237350244486, 523.912270698639, 543.298003128703, 526.794948305887, 528.656229071916, 516.564437025052, 510.607690238255, 479.214230817433, 546.89042050724, 541.674046488574, 510.472805875217, 512.294207093189, 532.078423731885, 543.004139761946, 501.295609309298, 536.967408011819, 517.984592242763, 547.567175634786, 514.067520620943, 527.079919557715, 535.827614092396, 532.535957400666, 497.812220010677, 511.694585938559, 516.401756128922, 541.177865321688, 501.951778650724, 507.386936173047, 513.154310219276, 534.171821180484, 495.167420837166, 505.549385677658, 517.874202964591, 535.259423833154, 495.418803080854, 530.857644983983, 510.107586684661, 529.48403553062, 536.441746005276, 507.040045356246, 542.612451151228, 508.971743055457, 528.02007946734, 562.147584922171, 528.018634423778, 541.139706831222, 504.997384145695, 540.421736786026, 517.340896082729, 481.50556955574, 529.118281920002, 522.995652055576, 511.00135404639, 527.545302871449, 531.769255813227, 540.140452442754, 539.799556562475, 499.899579321079, 486.695860367313, 517.053205663411, 519.699840263214, 550.049396705664, 512.078427423003, 547.847628355547, 485.04948209902, 506.21456131189, 547.59897212626, 517.595726574975, 532.368923178676, 503.580632005092, 519.57869541383, 516.679973357101, 529.085395944594, 523.797593496902, 522.004006583048, 547.37839966564, 557.268934532992, 491.336904567201, 562.723380716339, 515.005709673597, 517.692465991784, 518.062500712965, 548.102900903623, 524.022682072044, 512.793828094311, 524.99053710212, 542.894570332681, 524.370146685565, 541.429789878419, 503.637951290579, 515.209300022043, 513.22698736489, 516.935017795813, 552.958273572615, 530.710522842911, 504.151081130995, 491.165841790573, 547.141454451196, 526.01063384922, 506.552436363374, 528.356209382431, 510.815843347753, 533.34828538148, 514.512969437215, 492.130934736916, 531.364868827057, 556.617383081478, 539.539231921743, 511.366744191224, 519.257036869957, 554.724507367483, 526.893558372838, 499.24237657609, 515.632343744306, 541.541245568312, 511.840916626112, 515.624990331756, 516.175738089793, 523.224463611041, 518.33230108981, 532.563398740932, 534.363312639974, 538.550294880742, 493.79449676123, 558.682462056214, 505.122119580956, 536.290334919735, 519.406690280458, 524.645659567901, 534.469468137757, 525.153652353461, 534.051917046975, 502.071132383521, 496.165755050583, 564.946336735882, 512.113786606452, 548.19833598068, 517.954802037071, 537.101516407552, 482.526858948425, 513.462231272728, 525.037137568871, 525.679724851278, 539.220337015215, 532.542115709631, 514.288340368736, 505.16676907567, 521.108213826332, 537.315980886281, 506.875271530843, 514.118408305388, 548.146876379202, 510.08730391315, 527.723129524345, 522.325718011081, 526.767097418793, 493.244998772406, 511.886232840077, 524.236061221811, 505.830615512338, 507.912612747057, 518.984098014516, 545.213872250223, 510.162556387334, 508.036565960317, 501.800177612469, 539.898378986523, 539.153803225556, 527.561215176717, 524.277540731104, 502.254659745276, 518.438111799126, 537.965477773231, 532.62326981569, 542.522296846846, 512.882899399861, 547.190447103385, 502.498392023007, 525.63770475284, 496.291081400284, 515.931446400332, 539.712584249653, 505.384889230809, 542.050673156266, 517.301307357607, 510.892997925675, 507.161413857984, 529.329210097589, 518.346246725146, 511.061398633233, 512.815564281487, 515.278621187621, 516.777758747427, 518.050737065245, 527.141266395574, 505.795520970434, 529.665673537903, 536.801316537038, 525.80110212219, 530.262991415893, 505.42701632209, 530.45869005317, 537.757158602684, 520.846151224713, 548.132156016954, 524.844048393654, 529.422524337487, 531.726725056091, 511.316291461513, 508.114788391003, 527.303044997285, 504.371002112294, 510.242341759344, 525.255550660375, 541.157550246525, 524.67137060448, 519.318962834507, 503.731166396196, 544.841458388184, 520.170962980972, 525.393742882265, 524.241121194212, 528.000106871462, 535.022440535717, 493.782297417845, 514.46290239429, 525.423599077946, 511.120012531582, 526.586131006646, 534.758429421479, 504.626122928897, 507.796317077169, 514.768454151502, 540.198601974321, 543.077797944622, 512.675269107255, 505.06391878659, 517.295089073389, 534.453693878203, 515.884783763934, 533.75198703191, 528.294507307435, 506.82989307789, 580.030485063996, 528.144327049991, 492.234366809682, 524.738810043431, 497.334297206988, 504.527447175652, 516.47844612617, 553.019573873798, 512.649203207349, 539.793880653724, 496.675242808287, 522.43352457199, 524.411973595298, 556.862129132926, 555.551923948258, 519.630590480823, 514.841324635405, 505.394597871105, 512.517721187976, 510.392639173853, 543.831625747557, 533.282219205004, 522.748076113903, 495.607210701007, 508.109246893754, 550.209560947503, 538.23428826155, 544.541253111561, 509.155499811863, 518.617293097768, 545.144950320501, 553.420965836158, 522.652892213082, 511.508839912339, 537.134181985421, 522.156805048086, 517.533542978816, 554.302695294792, 517.342624968256, 535.61345175583, 520.796189155094, 536.115162190342, 507.659042068559, 543.498588689914, 490.693910074463, 514.468827858843, 516.274070702571, 521.614560426415, 538.306617845037, 528.979395817717, 496.500090474719, 521.864049459192, 541.768236527091, 523.257386254137, 502.967023789576, 525.245339314254, 515.737173754447, 517.107798572503, 519.946277083736, 504.426695034056, 547.981813507004, 555.179229591946, 498.499543245886, 543.090112356273, 537.865643110115, 548.960508562383, 536.403740894859, 514.835319692698, 511.891840175933, 527.387283505851, 555.311357408172, 515.879884930223, 532.81395532151, 555.311167793858, 520.700205292776, 539.046518562438, 505.411060123366, 511.444606206111, 529.635821105858, 513.933958023195, 525.141707562007, 523.191735403482, 513.564579553388, 531.39777909903, 480.346506043044, 525.848092986332, 507.809468932514, 519.93017662696, 535.285341095386, 514.443732704172, 544.581154082825, 535.600784679445, 537.679183813326, 544.105918261485, 570.760487455362, 534.187669139152, 509.091045588478, 535.177896637336, 500.308893502653, 521.300956939557, 525.152736487345, 513.50646328714, 502.544899460823, 556.634895296206, 534.9975336567, 548.718404182562, 486.204483196581, 530.299130447062, 490.281768836025, 533.989433343225, 540.008014412613, 563.284654362122, 490.052786447114, 516.436231500489, 532.381296484213, 529.825395994623, 528.361164497935, 525.186676453982, 561.978052646302, 515.749140953379, 547.580114678342, 533.127352651394, 498.447215198039, 526.892316016212, 513.483658869978, 493.198410410641, 501.373829377772, 511.063402966972, 527.149473067905, 529.616459825222, 514.010433444823, 493.081802502481, 500.104256767413, 527.995875967396, 501.410649673757, 508.397922109623, 524.993116048108, 507.287645169911, 526.704329885647, 524.137127695523, 517.645003357801, 556.852980604279, 542.760788121444, 504.996962686031, 532.101456387581, 514.702294884225, 519.673424057925, 532.421209533462, 516.298644041285, 549.283490384103, 514.02848684063, 544.131116971736, 519.965573175712, 510.012922973353, 523.593913408901, 534.417849186487, 506.254310020214, 520.341490330566, 524.084519542217, 536.446100274933, 539.057984686136, 518.875189359281, 571.121843337642, 525.120210882987, 488.103008386251, 504.885196764112, 530.605701582978, 500.404773918091, 530.606117159612, 502.830269687225, 502.188493274578, 519.207727118918, 571.462680340795, 552.178246027264, 526.63469407386, 518.107921604605, 526.174268883735, 503.9661090458, 541.157041808251, 500.615624845867, 522.748637935783, 503.135371881391, 525.960084490546, 512.575940402129, 545.768197685895, 497.301356596177, 522.464000182114, 486.667642315712, 506.528168983491, 504.974133759476, 526.106204725756, 486.876778952872, 510.266539660987, 518.6298761204, 500.60304451986, 556.339571590707, 524.844771072984, 520.062514916245, 550.761108510252, 539.820209718448, 514.41466064274, 529.371739623634, 527.188030910816, 522.123869971681, 537.279812364222, 503.152823769462, 516.316773335214, 538.964346637438, 531.831494207047, 555.310182190821, 511.509931121629, 510.777428276795, 495.540506320493, 511.824729481555, 487.853887674578, 537.16200613967, 541.820344524515, 494.016074019609, 521.705736116052, 531.174539422525, 517.976624803236, 505.965102008277, 516.660007462533, 534.276140303737, 485.876486227925, 539.704575683949, 536.755206262314, 525.116989551332, 515.287329580527, 519.439659078727, 487.115859696693, 532.558898885832, 524.230215313944, 527.567321933737, 523.033100470277, 534.93999200371, 525.900704794659, 526.458024239313, 501.697552911639, 501.719202261086, 555.169044059011, 548.411789933515, 538.29140840884, 535.756007843102, 539.603393502033, 465.330891225578, 543.317699296444, 529.897760604308, 541.833066726013, 533.26502938157, 532.485091288266, 530.982106201867, 489.883948869709, 494.097068982373, 538.599701559096, 496.349824338403, 527.684347295208, 513.584026247881, 501.680115098815, 513.273254354219, 511.279560826251, 525.561547622384, 519.426568285304, 511.07398494068, 537.58783629752, 525.201998031594, 539.946661995401, 497.104448361921, 510.669480414328, 517.646637761642, 525.058218201523, 536.786803378991, 489.104903994909, 508.365225728258, 522.25774386371, 521.048905127352, 537.364660597499, 516.468395366062, 526.141365856132, 527.595439242555, 509.310387903377, 537.304771297326, 523.781117891178, 507.208074079432, 551.559677683539, 520.976497742982, 491.237553999352, 513.468357406836, 541.727408180082, 505.614660706832, 521.980020085448, 524.136463576171, 532.004962395865, 509.762669489015, 512.953139248762, 510.811323188397, 528.812296213502, 514.639398205749, 509.860036728548, 530.819232192506, 531.062327201123, 503.547075285087, 503.287989426899, 531.139614042303, 520.915419398054, 490.310200235117, 506.916493759566, 549.554395980647, 508.625971535907, 521.056521052027, 534.060185041304, 507.231860137011, 508.454979441602, 542.192897580519, 552.254910844536, 538.579547186322, 537.689029912994, 503.134879629877, 516.942552625265, 530.112781700472, 524.694677560786, 529.726941490678, 517.127356520458, 530.275519585377, 531.781233061179, 551.097686835958, 515.446688162709, 519.989062080143, 525.429052898826, 552.645819665676, 532.395233092255, 534.824906528142, 534.39766158959, 535.724000129727, 506.020484081833, 519.72380006562, 517.983114114707, 516.847881547269, 527.945935676654, 525.464707045363, 518.74532843743, 524.635418366104, 551.214693061029, 541.290003476361, 513.280260270839, 506.816622293087, 513.149136412746, 529.754061218587, 526.715262622119, 527.219713443511, 506.208051529541, 482.992223686673, 524.576060149183, 498.013673508869, 516.464325925411, 504.777926907913, 541.611252638662, 554.148734052032, 536.956230808925, 508.976952616267, 524.895796958168, 517.338943074729, 489.964891192166, 533.457088602749, 517.035005201087, 534.422356847702, 524.140284367822, 526.417677443153, 519.579368922004, 541.630728673903, 484.075266521332, 518.340735122885, 514.986312819942, 525.610523135728, 550.668888713886, 521.448008429896, 553.065611952542, 507.440452094175, 510.961671762829, 543.734743334159, 535.661172398525, 501.931252044176, 500.304573209104, 505.118801927188, 521.785478127442, 519.752227376796, 499.871338886036, 530.854673823294, 523.230490583525, 546.661287100967, 505.638973092399, 527.775014675724, 505.788894311633, 526.01105560173, 512.694274432797, 564.069117850631, 511.66920380102, 530.330172100595, 536.492522379914, 503.923667264337, 552.918303043097, 491.277990530498, 527.526047212056, 521.759996135544, 512.543027493576, 532.577629073041, 523.928685193218, 549.283492289606, 511.754765442286, 527.893547621624, 507.205418811248, 501.996287359107, 544.828225035394, 527.429080359893, 534.073559445516, 547.582773842375, 498.969836066707, 513.497698388568, 537.231421611881, 512.854391438119, 505.300054160575, 530.652301569088, 505.621764603092, 521.933916012654, 503.530219116561, 514.241148284853, 520.89384767188, 526.476495202306, 513.249106100634, 516.700917041071, 514.559197112794, 507.623409961506, 538.359583332816, 540.434206413712, 522.88618676284, 531.337638028413, 554.049265065097, 500.957766378565, 541.258305502705, 507.287637797749, 547.770137014738, 526.460398710202, 493.653292174608, 526.266859829685, 514.437188953044, 504.100626833066, 472.682201338138, 505.332323962736, 547.873183333345, 492.105357339114, 537.273544725467, 525.320054375697, 525.472036374527, 514.356654669339, 482.084300636235, 495.220493729048, 540.222791116568, 525.004015472634, 513.984383411159, 513.754067104373, 532.898426027992, 517.008305323407, 544.370993472516, 518.358021222903, 532.457493649278, 526.644563646268, 524.610385623853, 517.460292806811, 505.057110188482, 525.205791896176, 516.035515944305, 513.464457754579, 525.84193161783, 520.694853087628, 527.316112249317, 530.637917303105, 516.920433553654, 516.662238833876, 536.987929240548, 539.337381743306, 553.860239918543, 524.532505367282, 503.633399421316, 502.063905472667, 539.236355158093, 563.071932476746, 538.54799304639, 522.147000623246, 505.915256983008, 571.355840634374, 553.648678878907, 494.053595406567, 513.043045322433, 522.001876943479, 530.318412621525, 501.645435002888, 521.79430364871, 558.396524396768, 524.063189656711, 544.903054611404, 499.067864175759, 507.667375927815, 514.975330228812, 504.930733110988, 536.983244232921, 519.354253844882, 501.751954191722, 538.42998387868, 515.903861069853, 508.094977828964, 548.846087466191, 539.727651572099, 529.892111986549, 515.506519092478, 531.146506377609, 537.205010767431, 557.353732953382, 512.189948574946, 511.19898351319, 538.150142083647, 546.823420485735, 521.094531921947, 508.113351063054, 512.857106124531, 507.974897789387, 530.163599187648, 503.627894623733, 516.100290792856, 517.565833268635, 542.850818254764, 511.34733038068, 502.828221153995, 522.241894850583, 539.615660666584, 532.828382307606, 536.711288360062, 523.436041671099, 524.735690639806, 528.026214292431, 521.850993406548, 518.054518878679, 503.890131844177, 538.375167878805, 514.948900602188, 508.592238622134, 542.568359896337, 514.182543139215, 525.904161966813, 539.264051061905, 513.527725676746, 512.68238252962, 509.386622255449, 520.002930444432, 523.4599077101, 534.511882516905, 538.224233141239, 510.679560896165, 559.644582609373, 504.820792325055, 519.012320803547, 546.732233702352, 533.897286338333, 548.834661169331, 518.986306097666, 515.299158987836, 513.636192337198, 514.375271814147, 522.996750646205, 523.895181995121, 533.260560728577, 511.987312092793, 526.659435092283, 537.778509843077, 514.235430910083, 500.740150920924, 522.357275995438, 519.226882104017, 544.522237737294, 545.654282934645, 527.185231337819, 527.104844741929, 526.934049574047, 563.477937367887, 507.826069733171, 525.303228353542, 521.559492905003, 537.534985989682, 512.752850114642, 532.79286325916, 508.936477706932, 531.237416974523, 562.297183606727, 507.964648666991, 508.661394335826, 525.399689107772, 527.049626597153, 531.136521400662, 511.563179688754, 526.74000100971, 537.263310613542, 546.864823974163, 531.587696868124, 497.238492820555, 515.297595846213, 522.636589138605, 516.554693372485, 546.850026499351, 547.210864685422, 517.255047000251, 535.055073762353, 511.472624678904, 536.636363429997, 522.186657805717, 493.256367192207, 519.711225259651, 517.656587237797, 536.473376446195, 530.942432543752, 508.125150206573, 526.280986523499, 518.45536102004, 532.317437719189, 547.766033112028, 531.841947817529, 517.334113804494, 523.243141057117, 518.983769739891, 511.98926138269, 500.690532672422, 508.226277560534, 540.192923977301, 528.14543620907, 524.533870005376, 519.935203212925, 512.384995134852, 497.80769637297, 500.573109599354, 556.299595325117, 543.113404365369, 529.079265803209, 510.264555395045, 490.74199819682, 522.283744775484, 520.208475984764, 528.968922832555, 553.523888809376, 499.820934091498, 502.470378435613, 539.996981206876, 530.585642103487, 501.272691785279, 540.249367590431, 518.533486166763, 509.390885669741, 514.382465790815, 529.244476962318, 549.635978565492, 518.354946977403, 532.137869115575, 527.703716756779, 514.490090809272, 511.643771627304, 517.913267799342, 509.575916682986, 549.253993764496, 548.421306397922, 526.702711275658, 529.5161461001, 507.732110041399, 518.270813614156, 536.541984405311, 524.378251331717, 539.49935403059, 517.378160887821, 525.72129996704, 532.34603516413, 511.845506424466, 528.922598539556, 539.324354666795, 536.37915305945, 515.434527675311, 513.403740801634, 535.339316915363, 524.015439713738, 494.143186998505, 516.688373963005, 540.130324828364, 549.703168582158, 538.41284644701, 517.784541567359, 524.549528400081, 526.840656961024, 538.95459195218, 527.760011075276, 552.365994102669, 535.828529700664, 533.294758585763, 559.715378968262, 550.695724420743, 522.013334748021, 522.01836607811, 521.610007001907, 539.918118786298, 488.965081620773, 528.134253094177, 505.409735282573, 526.131241357204, 518.808837211408, 507.811227584854, 528.865863804546, 502.222894508715, 557.239649727352, 525.240813893606, 539.306362524249, 497.695655501578, 543.083448464168, 522.998059902627, 538.336288467473, 513.863743420905, 518.785515273587, 517.567438670781, 522.81876284736, 502.690296489815, 537.367180664673, 526.414719873415, 503.651123766647, 511.188348186641, 541.877054399677, 524.734990915209, 539.729470210125, 482.709062681739, 520.243217213736, 525.803739873008, 540.168973251061, 557.601457185861, 546.406065057259, 530.803924957336, 520.792265109466, 488.901522021687, 527.148842787302, 523.026846652182, 526.483271732402, 544.279871454956, 545.727247816474, 505.868692141186, 512.501651859387, 513.141233559394, 511.895341258522, 541.43599837607, 512.265806903877, 525.62711301732, 506.147892399171, 500.818398318742, 534.064320761092, 544.64057245489, 503.833312094791, 527.582448471943, 510.700493806863, 520.02001640345, 537.165408227507, 553.180169340249, 534.048021968732, 511.494944972274, 516.054238549559, 544.826992095148, 499.737763673526, 528.630315226576, 543.915576318756, 527.460979936544, 524.404221015034, 541.854145233384, 525.348994937983, 528.94242521118, 518.686123754682, 508.944492024622, 528.876694591935, 541.350188822691, 508.722775627862, 503.792219283672, 505.972017211891, 530.348913234788, 554.299354421726, 536.164938682676, 518.718428302597, 496.622897087396, 502.641591827907, 507.20692106884, 523.039947785956, 548.197083037573, 540.4318195416, 499.300072465836, 520.465554009257, 496.35916040613, 492.310531854281, 529.31705799385, 520.614486830767, 532.949406569499, 546.081965585658, 539.738870813457, 508.779316901451, 529.604599826198, 528.837146586169, 504.172135134858, 514.017179965021, 545.721709963568, 527.951058300914, 516.327244866431, 541.275404997721, 525.245650401664, 557.388840752079, 503.943029515988, 490.901416273274, 504.685528379457, 518.102701894686, 538.737152085463, 527.928771686518, 524.998390163625, 514.284056737102, 526.623720125257, 526.288002214394, 520.238143845213, 530.019375235884, 515.551955656796, 550.474916838548, 506.644380194312, 500.729344895844, 536.740877743933, 527.434487846913, 515.656630434974, 563.491139019425, 513.615131273653, 529.388072752984, 521.049837349088, 544.026736602667, 488.860372151271, 543.712269941121, 535.61754975772, 525.648822486813, 531.610561614868, 527.753203117756, 522.592589900989, 530.845338422149, 522.065546927794, 511.0393807097, 515.603118200542, 489.72723227907, 507.032722187353, 524.45106222832, 508.025217492999, 502.920667582621, 525.109454104078, 526.377390193605, 536.273564793074, 531.022184040739, 523.04698081281, 523.009346344142, 528.558094701444, 519.585031222581, 504.683011329897, 534.17852317225, 512.013858383739, 490.477180401314, 521.905308403589, 531.069673383583, 490.677317010822, 499.821203065717, 536.932208751688, 533.973249515486, 497.124169665306, 525.324367540392, 521.501104989533, 541.72671210321, 494.555316284392, 519.731604201723, 513.623128524892, 486.562534221023, 542.642589554161, 501.568861925336, 501.935024144126, 536.342093865139, 524.732584544741, 493.603186997797, 522.61075913107, 535.370770274984, 523.741199110901, 532.774742204995, 518.949613844449, 535.584945154473, 539.829798604634, 507.59207632558, 511.853598938296, 516.94217089002, 538.630697773463, 540.888651540904, 537.972240171052, 498.388788900491, 571.552284939666, 528.082215981504, 515.281595661945, 512.692867985613, 542.34102853268, 547.13968934436, 514.969012715083, 505.434424653041, 524.695866795241, 499.66465644243, 538.463353052048, 501.040192676669, 529.466444414414, 530.659674141358, 501.41441128786, 516.82655566606, 510.125445185744, 520.213285354737, 499.487591756618, 533.310282446339, 526.391085012961, 519.550311396584, 515.477027039946, 536.555882960838, 507.317879671141, 525.683425304094, 523.106957259522, 522.095851830438, 546.857171967771, 566.859929059948, 528.805442857411, 514.583983857733, 509.240466636343, 513.608494204902, 522.585547178784, 528.168748829781, 520.161813894053, 529.755853168328, 531.829982045062, 522.465699033908, 505.885514902597, 545.680618781444, 549.436810447189, 522.90328355179, 520.10980522341, 519.590804165782, 531.575280204342, 529.464904434044, 539.275824761867, 548.647651868055, 530.010977750339, 512.73747177297, 500.355596198602, 550.710512404742, 519.881194309589, 528.193194260694, 502.092877614296, 535.251912345943, 547.62190664981, 521.253678060625, 538.48985535181, 526.392815414219, 550.23766354729, 515.592252601401, 513.59813363763, 503.20840307197, 555.298534037911, 504.871782506211, 513.829284548297, 502.046339749449, 517.458355935695, 493.495595683564, 516.662262284029, 518.804653644133, 534.203481633707, 553.729815885604, 522.923344759904, 538.101195510438, 528.85130640681, 503.626971717423, 531.497525176329, 537.400548857788, 528.617684693084, 522.663142592345, 535.508898473518, 501.067888178797, 504.129291314954, 525.147205676173, 518.156185964563, 495.048374977832, 554.085708263059, 515.572964607452, 512.548008457824, 501.765461981049, 527.996938223908, 538.027581474656, 526.399492838125, 512.431577351251, 496.306572320787, 523.065699186318, 531.942454234341, 514.667200359055, 508.030710524597, 541.16547416041, 520.712368399435, 546.610539800632, 523.148838495605, 508.619674414776, 510.43933564787, 549.68128434511, 573.362267272698, 521.126876703114, 546.214684241969, 512.870410457205, 549.461278358307, 497.603298290114, 498.880494676002, 520.296395831422, 545.306807807588, 532.358669798411, 526.67379234114, 520.479347205414, 552.024219211433, 526.956358759985, 494.869515345234, 517.368805786026, 503.92946299352, 513.345284765479, 510.557580883645, 529.963702075276, 560.716312096711, 538.857163572951, 549.34302368758, 562.142644278899, 508.119948288009, 513.045911840507, 518.460652393339, 496.628797745021, 502.892762967094, 511.087237717216, 509.463595554255, 499.260407438341, 552.654964693067, 539.033122489365, 533.025402328059, 516.815030184121, 522.540062853084, 496.299501014517, 521.155938267002, 540.900641038291, 518.997053554399, 519.232037035961, 526.347255580145, 500.592155569778, 550.92336444271, 514.271470482066, 496.759691294381, 493.068225619815, 517.408256992375, 495.339072110032, 510.853967392106, 514.273666174914, 504.383162037467, 543.367633362647, 528.93448214419, 543.125701022833, 529.371020479824, 529.65465776646, 509.585243189155, 503.943266866692, 520.091177671142, 514.198131793225, 527.388211178743, 524.334018307455, 521.86710370048, 534.828410719474, 514.991146917262, 529.14931250627, 519.643927963295, 548.098736181833, 511.356235818518, 540.361142490805, 513.560433162113, 499.953040213261, 548.866507449084, 522.430499388874, 502.071100540985, 507.423101600604, 513.203765483017, 536.37999303085, 528.657923973081, 534.68251226707, 517.198843660662, 539.015639670031, 527.242752477756, 488.456877883629, 533.549534032382, 509.757516308884, 530.958124893478, 544.648113741472, 543.49251948419, 504.321431367112, 539.322668688716, 531.161054279978, 554.336351826055, 533.697392075451, 497.023518293816, 489.741777786356, 485.133828431339, 533.693076395883, 537.070136155298, 528.938094041119, 518.426814510212, 531.801173877482, 520.965883527191, 516.335072652757, 534.064211435176, 513.151661242662, 528.180199016849, 547.419914435248, 519.291093039802, 528.076117959773, 537.977799314526, 551.416431614677, 558.007955677837, 511.891869611925, 496.671525422101, 541.988294913073, 510.258570723223, 498.74359766588, 531.27228262078, 526.398968670279, 550.649642705731, 531.216533167774, 540.565534459158, 542.356636530172, 510.730702663953, 512.400775947446, 546.77908658708, 524.397303070709, 524.507536040952, 540.661896730868, 498.452860643101, 558.511647944322, 546.163473206833, 525.400253308048, 524.666065380971, 511.752804459531, 533.310525721907, 530.31081294805, 529.260423569392, 542.998326636395, 506.918931121802, 512.575292553954, 515.623956000293, 514.816177202456, 550.754964847892, 493.522997762313, 537.698720217001, 530.801290883323, 520.218178569874, 530.008915024008, 536.735668525837, 525.175203073562, 521.742530084055, 511.049859068584, 505.099561236876, 525.401760527806, 541.949991832295, 496.402399505031, 507.299297034334, 523.641238351988, 524.211743009853, 521.706840960289, 523.940540603128, 507.51361974831, 524.71126197926, 540.508759699611, 538.506020447136, 504.6646822782, 517.163980609584, 494.226483627551, 527.932238328642, 517.736948675434, 517.209542511796, 536.375144383859, 519.419471115941, 506.743249078239, 519.219076069639, 511.042475089701, 541.766753742399, 515.380165734036, 533.757300813676, 544.032117325022, 525.758033842164, 504.389226800629, 526.894416062317, 501.751110347942, 487.269963632453, 555.595150059447, 490.080515147514, 500.254767127499, 487.762985318542, 518.172107848301, 552.59592392256, 558.746189170393, 544.959454316267, 508.353278470124, 488.813197054502, 526.088311206707, 515.247260831252, 534.520265709106, 538.029236321156, 508.802463929026, 553.377454905625, 497.0930375058, 521.35216189038, 496.913312669359, 522.485812367657, 513.462884986622, 515.879787830449, 527.23990037285, 517.16827600094, 513.694835671258, 483.877239853375, 516.842429846611, 513.879539855307, 548.269714984817, 510.9826260688, 499.426730999975, 544.37001158411, 514.708100592782, 519.547054873729, 509.731381835863, 546.726993566106, 509.628412498176, 534.695374878843, 515.448563941034, 549.525931191386, 537.871127089379, 493.658644803179, 515.620668387703, 517.844549193319, 530.661354545012, 504.564502555087, 503.151923904313, 534.219481100723, 518.189650767982, 521.535381199814, 518.099903543422, 538.171287166553, 540.286411467156, 540.05280080944, 512.167445889531, 527.246746403435, 537.817000879441, 496.723527541974, 521.743171367942, 535.173555673434, 560.760994773718, 534.065130039657, 496.397406761293, 534.619302035453, 542.342990618007, 525.637576086684, 534.347268613676, 499.467191786228, 543.423289257631, 494.565305441603, 516.512072960941, 515.684126976791, 514.539550235254, 509.882692356758, 511.534693750613, 540.848848081596, 528.695821362302, 556.966312722761, 546.624204526348, 511.759569229264, 511.454642054749, 482.354907742004, 526.869169853508, 523.73879789578, 519.26877646805, 523.11267191595, 524.552428500415, 512.520382167588, 542.662457330115, 535.171610361988, 495.197936463728, 518.019847531782, 545.639260074365, 553.503134216465, 523.25411289898, 500.686426430538, 551.556580755738, 526.910121856033, 531.742439119017, 520.803629261361, 531.111116796896, 519.360936298865, 531.414753453866, 509.853887187953, 514.781338231956, 533.601528002243, 513.931411149467, 526.210545630006, 535.825874210453, 525.753458626962, 544.967993288703, 515.254603057652, 514.120704242696, 526.166952746106, 503.032896571854, 497.576387419627, 518.649330323044, 518.261448308077, 524.100700523252, 537.430733553339, 538.208772424227, 538.02408860419, 508.550679678044, 549.440514277656, 530.39479753986, 546.504360443532, 521.391401119177, 514.513884304225, 545.293968693861, 545.574757316205, 526.576262585989, 560.20338318215, 521.196555607199, 555.018612801901, 513.305259657371, 518.801206835619, 527.522065996061, 539.27542505177, 524.924150093791, 525.313360813185, 479.558633142659, 526.255481188282, 545.549212369903, 507.833851542821, 527.992504932796, 517.731925425634, 532.109759998222, 503.551376345839, 501.785045096739, 541.689356387912, 519.391161504511, 540.305173521253, 482.024759907685, 516.080168708424, 519.667322082376, 529.659895862127, 517.926659764497, 526.034861145692, 525.777616755265, 497.745708155108, 518.59536463782, 526.554171684847, 494.588740743873, 508.012689278838, 523.448433263763, 512.595208487896, 530.430705329965, 541.978088234643, 525.73545904872, 514.68551453073, 512.946431960726, 519.001922509955, 514.027966779773, 526.254530033214, 517.876000441706, 524.274403223572, 525.502487897502, 538.751014669604, 541.48827207345, 529.853254941585, 508.026340943556, 494.753718075835, 531.102509744112, 493.667947694336, 568.34540774135, 546.128357575712, 503.570981460201, 546.281245597698, 556.26203491221, 513.62461727051, 528.980115767344, 529.848665217667, 528.913178735786, 537.58142219343, 534.36591863231, 525.525091350907, 501.026506002821, 516.265504801482, 539.418790829022, 528.353403701317, 518.083392917689, 542.748320206828, 539.184545955209, 556.195052513297, 531.799861932162, 508.780104889143, 535.426022823931, 501.722290123531, 500.47202918623, 519.437108035214, 514.694667295258, 539.016331359122, 516.690688367217, 529.119737162711, 506.636350098025, 549.701959318483, 524.07604448193, 534.190147315673, 520.499380491601, 515.137582946795, 560.090735994681, 490.955934462691, 504.646772701702, 504.855147990494, 536.389535762625, 537.474240898367, 548.338340407302, 535.001132674876, 523.91514211896, 540.632706090137, 526.282704128394, 535.728926426078, 507.422630968344, 533.715998247388, 529.610937515475, 529.109900350747, 548.865817225946, 507.959495475702, 510.070120872347, 507.283358218921, 534.201821525632, 512.970265343816, 520.918801376723, 511.310383452062, 527.940954308474, 543.181514185577, 547.236782172633, 529.306687668929, 513.972296964659, 527.879289627207, 524.323102182401, 487.936326243827, 540.111100702864, 548.622599269481, 510.432904639638, 533.55861807289, 530.779717783365, 521.972136884949, 520.432108218964, 530.375916235081, 515.786634336843, 536.929120974556, 504.887688621057, 507.371662798638, 491.03764774443, 506.384276294423, 479.050069671468, 536.716946943299, 530.30593411823, 528.779522998272, 506.057044764236, 492.843390606099, 503.096894236579, 497.262739001017, 501.882156251501, 526.574153425416, 498.859692332134, 507.00300943759, 543.984712938414, 558.713837471197, 517.519972573927, 510.573876761976, 527.108166910815, 506.244776198836, 529.591228273481, 538.505391337981, 535.812463851422, 537.028711452259, 526.632001980312, 509.085478704832, 555.223806150325, 523.929621628093, 509.338747072497, 538.22865307591, 513.849889788756, 540.294531127718, 536.357993054859, 499.780769043472, 527.113181528211, 526.909587062917, 520.355933643309, 557.807501808878, 533.755278891536, 526.278903392646, 518.626535023902, 528.400826750186, 529.490912802176, 527.396452870965, 472.756315948492, 519.832328024639, 516.955179729885, 512.927978644092, 520.434651281123, 528.33256057841, 541.233093733363, 513.748606255505, 547.580458538153, 516.587140442544, 503.885045402936, 526.912286306087, 497.397124150393, 534.375793865742, 493.945753520573, 527.960683180853, 490.822822899066, 535.81472795514, 505.880876705845, 520.2361813443, 532.523613883974, 520.03289058505, 533.115475161244, 541.842331049431, 525.553256910149, 523.812220733385, 506.366881554029, 544.822292332151, 530.260862731718, 514.372690271737, 525.013818535481, 534.768426740373, 510.8022979639, 510.472422991535, 505.056069061984, 532.037793147841, 515.940718034209, 517.830858670642, 535.353496709621, 535.510106378205, 559.36647602302, 487.303372202131, 516.654435343353, 530.577805978658, 507.416039173172, 506.033321147047, 509.78503731218, 499.266973777089, 542.038898984523, 522.358120230706, 506.004688830571, 542.734566506237, 493.16919362057, 518.301876330137, 541.96893843113, 529.402885458676, 537.956932218765, 513.217065298668, 534.288658071692, 515.095745235512, 519.23752889585, 516.635393459788, 534.714924429911, 505.786276560996, 510.110116655032, 509.644467477059, 504.64702800065, 522.130186180023, 494.044587259018, 490.676678358242, 519.91230427722, 530.040867971232, 523.237187007727, 505.171280543502, 517.281462268342, 538.036985306448, 526.764598567553, 507.007915983873, 532.242944557527, 513.597305884782, 532.224983249554, 534.870021277267, 527.656833575324, 478.601693663512, 545.264748764695, 522.878792847851, 517.732196706859, 511.146914072429, 520.725966975693, 558.35265148838, 534.512145793798, 506.79378637152, 523.580050774852, 528.971533205444, 514.820340055369, 514.130251527311, 521.037641667187, 531.042432307306, 510.443432241729, 518.304496867578, 521.931161050112, 532.618470556814, 564.743411687371, 497.180061801571, 517.396879840484, 505.776626086336, 518.180597797469, 514.251088368481, 535.018399768154, 491.169851088667, 539.448658872284, 521.984773677001, 490.89212199904, 545.201382976618, 543.35512788907, 528.923395554512, 529.116920653013, 534.058045146916, 536.96171107184, 512.72393946532, 517.656531591729, 514.449292665378, 522.16731774308, 549.721032268477, 536.533631069005, 522.065693178651, 500.80231009468, 500.836547571688, 525.521151964806, 494.563459283488, 519.627678821782, 523.169320476726, 502.246468660933, 517.458190048817, 524.238973703606, 522.559717809555, 538.984688293755, 560.768470284887, 517.930282943048, 527.903957998308, 514.576021302325, 511.529603682833, 508.208360415164, 549.881738661983, 515.811102658571, 507.131713262209, 519.208161532769, 533.619351545329, 516.979236955324, 544.593694169681, 515.653990671434, 497.375327694398, 519.57360376875, 490.165352503101, 530.699864807997, 521.051719357036, 510.11422106203, 539.539742911573, 519.273110945253, 514.745393157696, 517.653655475297, 523.31241464582, 533.764541398303, 515.615724740907, 498.009360037747, 514.110203868467, 519.870655915526, 520.799806487653, 517.042129027492, 498.59981953277, 513.914073484852, 543.062278218827, 500.959496868706, 491.852656894199, 518.002589261061, 520.364244475989, 514.027854136998, 498.97128188574, 543.670674467224, 520.1669082878, 533.849325238438, 532.407119162996, 518.766344291292, 523.71068125665, 496.755901327517, 526.446094453754, 497.472232136335, 516.610142606072, 513.453515269147, 532.316659355322, 508.847640467981, 517.836668086602, 495.604323641039, 545.022455073927, 509.239759066433, 542.998636659047, 540.479563683154, 518.958266944677, 514.174179675539, 518.834753546466, 514.992121131049, 506.411473519725, 515.863976323667, 495.818757453087, 529.423465249175, 554.769425815688, 529.783043174393, 510.046509309746, 557.277708111539, 534.626030464486, 541.669534054232, 519.674389874157, 528.799911833125, 504.223477306309, 530.39453484368, 476.074978277543, 516.116377545231, 517.100566791336, 539.294241911361, 551.142782280683, 534.711329692216, 526.461744728477, 523.686156903301, 527.823132239731, 509.620899651821, 550.472751690396, 551.02563058003, 502.181879267818, 512.330789982597, 492.625174959144, 520.330085239933, 549.849146699466, 528.439903750125, 531.570916846305, 522.879120692186, 501.674531914697, 471.771136536476, 538.589200207928, 514.070114162181, 525.922098976987, 549.141980900042, 516.308901232271, 507.5477995097, 501.981006688608, 502.44683452109, 531.216213454865, 534.26942668231, 513.887929330038, 530.129758565988, 509.625171012837, 512.231654756855, 547.927634977512, 515.474291300781, 525.348521138864, 519.690149417626, 534.223035220986, 529.832589582963, 493.145935363282, 509.778525065584, 541.6153558856, 545.175418218469, 540.866861503374, 559.466575779609, 494.324971832962, 538.953675717265, 533.278058087658, 505.039652648461, 478.163186378257, 499.899505780088, 527.849953001587, 519.911733254421, 527.051018816587, 489.736723759963, 485.069055883616, 504.635790116826, 524.465976741979, 529.793763205799, 518.416725327831, 506.798665776512, 531.850126636416, 514.804278024635, 543.010734320169, 520.767971812379, 544.32665395152, 534.821399359484, 508.820781678554, 539.850295519409, 555.023224185774, 504.674731548627, 543.982969742363, 521.734745183924, 553.147240849514, 530.723856088229, 548.336885582349, 523.141139255363],[328.174159762135, 328.080707165046, 353.04140057148, 358.406565368063, 312.481303521687, 333.259875910275, 341.850584427282, 345.822426650039, 362.027938751237, 371.771728969782, 356.613335339176, 351.890078449292, 333.524262410168, 334.303929761315, 341.795521648855, 351.977599239099, 343.149183209211, 341.928534469419, 335.481042212903, 327.979861016053, 352.125148983258, 327.593178707671, 353.375159031161, 345.233605953245, 343.683769409711, 346.428766844129, 360.100298356976, 363.31127219843, 331.924181436184, 362.204676121415, 350.475725997353, 347.016164910716, 339.279465396655, 370.146905415827, 393.277737741043, 335.855241437846, 379.377162672594, 386.922247150641, 363.772847703037, 364.265675362351, 355.774532455266, 313.345669305716, 328.733450685943, 333.825517954694, 356.81436332979, 335.076879979364, 336.119218761299, 344.880029155568, 331.892716821918, 369.596186098071, 390.469303331087, 338.489968601513, 361.932728732885, 358.308305754473, 358.752793927756, 355.831790665318, 317.583895176947, 332.089774296324, 372.05147792917, 340.806795467942, 346.440399486983, 347.25094416464, 332.905943281698, 342.077008052617, 319.101647674612, 349.04547050576, 338.788226193937, 305.925581083472, 334.857102457898, 317.27152593773, 352.54637901196, 355.875249749241, 348.598193267315, 320.994008446086, 351.19131244585, 354.709579290161, 383.838751039772, 340.014530459006, 344.46269852437, 371.649769046188, 331.495828917152, 335.753758613411, 331.421588303105, 352.924050312387, 348.643983824596, 362.847311455565, 321.847778408861, 316.959713832852, 336.067243363497, 317.275584220992, 346.115261709501, 313.196844302659, 355.578634984559, 321.66301982937, 341.259605365147, 370.623624797323, 362.751653128119, 345.104812630161, 335.255747378863, 347.925310934959, 353.782984539568, 356.716913375954, 340.337919433906, 318.731256382729, 332.396003271468, 350.482473680386, 332.976157445276, 313.454998377922, 350.798532151957, 372.703005179616, 365.084614876314, 345.976848180068, 353.981411406578, 354.519711196502, 325.331506675401, 306.55272214913, 322.75358546723, 371.605944269911, 347.946511023262, 326.073977608789, 324.360897272431, 355.217843737625, 350.990696569009, 358.406939351622, 347.247751936604, 347.748924799158, 343.641697574968, 348.213244841054, 344.779731211595, 345.444995864953, 365.376933985347, 357.105609724481, 339.920411232771, 357.40236600431, 347.72579660036, 353.087726253295, 349.037901886975, 336.975925123229, 318.181433860976, 348.890248382144, 292.554554194845, 357.009578062349, 354.836594529615, 329.117078578851, 333.780419571599, 344.520733483856, 347.014586214547, 328.977384946216, 335.928607858541, 307.885823828045, 355.650817760384, 367.149613113167, 332.438725538461, 330.535688138865, 359.832035012212, 339.484801039148, 347.811660528057, 353.984036203154, 318.402783673154, 349.807766693764, 367.441014186302, 317.568103470486, 337.969841707426, 350.974120496851, 336.526071003694, 355.162951789088, 353.510925583417, 347.94433425792, 333.723648018541, 337.098598970907, 356.527504828918, 352.509918621651, 333.854247003908, 310.826578627069, 355.842323723675, 361.193224904924, 365.499877387231, 350.003240649479, 357.713924781059, 351.893901985084, 340.297754492692, 359.422462776199, 318.827319786561, 336.600792350167, 363.36908811271, 311.263006253517, 322.567676255243, 346.830332039038, 335.085107732951, 348.602530725171, 346.496696783101, 347.4327464097, 351.328877847821, 345.86876384541, 348.823495449733, 351.084759325676, 348.725779938461, 341.081664107961, 378.314573604826, 382.16237662849, 347.575637089461, 329.742251137177, 352.142573799251, 350.703330015897, 323.167339154664, 321.942140835287, 356.652400790124, 345.643867278602, 346.465627593827, 355.525284530623, 361.453694152514, 326.659992010759, 342.191287747162, 328.785404460813, 349.375042126119, 327.867324941434, 389.852288147179, 312.076116142552, 333.831042152936, 333.3431443733, 339.818757217643, 329.043892030029, 336.523853377264, 354.675888418035, 355.858959377067, 316.114604133662, 370.487448195205, 340.65641303035, 347.795659993612, 315.47227009974, 336.692936348018, 353.109290532047, 312.991249915871, 326.882983514184, 323.685347046112, 392.962075691279, 324.573215164184, 309.641393141997, 371.78883077658, 348.963636925739, 337.14130979102, 357.73605482146, 321.323275082955, 353.918415230763, 373.915007045587, 339.644929234719, 339.886534927906, 350.343302704927, 363.344271675306, 344.96961415583, 355.866307612863, 362.833722874836, 353.635253688876, 353.622891097394, 354.246148903755, 338.215470853754, 335.224886335087, 320.780328803502, 339.381394044339, 382.58357913041, 338.052608191141, 341.865064516412, 345.114700097588, 321.238492098823, 359.515426941918, 338.838943432876, 317.657782682224, 343.288325536065, 322.129053024373, 345.501428853608, 310.355526460186, 350.777825825513, 331.42301240019, 346.553902763912, 342.287969911763, 377.838522346121, 365.625494176226, 365.4488486251, 342.676617940208, 336.680627250511, 340.701824088042, 362.243774085437, 342.173068275164, 344.707850065786, 363.962213849797, 352.95022313222, 346.050219931244, 373.288026701952, 329.154847207732, 350.585566873357, 333.893635338023, 333.162481664679, 329.565757077492, 359.280656288935, 340.93473322043, 323.978466530479, 352.907350203331, 345.907641718117, 333.734975816308, 366.017650779352, 357.85550625376, 341.556869502811, 337.127795560517, 363.771112437476, 353.365357586068, 361.909647962363, 351.683959801282, 350.389199646048, 344.247485057773, 348.672388126326, 348.604030372724, 324.558298401195, 324.572482616622, 353.522223603163, 384.805189646389, 353.335819232325, 318.83067903098, 342.282861496074, 363.803208122781, 353.935429279599, 368.211001657757, 345.607537268226, 320.693214116475, 355.791391789267, 319.185662952136, 323.681562116254, 341.767642265697, 339.392842050491, 357.161904712482, 325.247425059309, 322.020786498525, 321.771662775273, 324.823253064921, 346.722855479418, 345.118551196274, 329.468449591916, 345.752195356093, 346.774513655138, 370.398728896983, 348.328930906232, 342.310796745811, 331.235239042724, 321.351211632633, 344.305623546759, 365.138606436367, 357.425649550971, 353.030531999691, 327.003832712999, 352.854659279964, 345.040455442311, 354.774678005157, 344.565193471143, 315.708244462692, 318.596416603361, 349.75068635541, 313.954552876399, 347.037749101642, 346.015279318668, 311.667744087123, 346.883045177039, 318.271666383256, 348.799796484938, 329.804115670186, 348.87256953552, 355.130148502504, 340.490619372462, 334.631928305348, 339.658112269722, 353.618683749651, 337.919553852307, 351.308584087698, 349.577541752399, 343.314885168449, 350.159608286916, 333.560969655563, 339.804300753153, 321.978605037181, 311.458768342517, 345.223393218815, 365.744811043915, 377.077098071279, 331.544420809162, 376.797345055392, 343.497384294212, 338.331128074358, 355.99499338132, 316.830421325329, 352.200643550598, 371.18885378908, 335.458065798542, 308.540080166571, 324.546580850389, 382.244157319051, 360.757409120242, 339.634552275648, 353.410977958647, 328.098122800096, 353.153156767323, 344.668053632163, 323.765787092392, 360.693212848903, 381.779028898516, 348.589650003085, 344.81896811763, 326.431072059261, 329.748124815012, 339.392916944447, 336.406029682988, 337.534603787156, 335.905889456487, 356.699315975569, 319.986693414252, 350.429101499359, 342.08806346387, 314.064374889506, 342.589572609643, 364.165976312197, 338.393047559139, 327.876814178452, 358.669128681855, 325.72703825635, 354.278036172045, 345.211461790448, 367.657807495964, 329.177750305227, 356.703428996829, 311.166694401687, 336.913328008114, 355.513698975545, 316.409854807581, 351.600727950413, 365.687773839683, 365.438545318366, 361.528955153481, 335.22907667873, 331.876167423393, 359.715066670517, 357.050079432367, 354.563268830122, 365.667089545788, 347.968407477892, 360.393863173684, 366.680994701422, 328.068106622673, 346.765054565156, 389.034452435398, 365.269210339912, 367.002593756569, 369.838476208053, 348.682005168494, 343.119322517, 370.8051786659, 349.395548097936, 352.617087756917, 325.224905038967, 335.039437685938, 355.634527842951, 346.291203583097, 331.048826709764, 355.386298973481, 370.101330634252, 350.236326963351, 379.193423904533, 351.485236676756, 346.399248310582, 333.252889793816, 344.458747166683, 344.86213071219, 321.961288844136, 337.241424410103, 365.026698765784, 352.314509777706, 339.743219431895, 360.477123291914, 331.295475969042, 354.954430493607, 356.19860169014, 344.975753103116, 373.476280067431, 338.676974511358, 356.923036662314, 346.347674014955, 369.739032357587, 335.452190388964, 323.488433717607, 353.744672084978, 320.629104477159, 356.292136671694, 325.800588608447, 370.846197539485, 353.222444356554, 372.056990604191, 325.532299929742, 376.676437346356, 344.741901635709, 341.523656744055, 342.390707945425, 347.340284756873, 356.902509703409, 359.146989162743, 330.393704124068, 324.339855293672, 363.078155652405, 353.121313447547, 335.583169929382, 358.901720438993, 379.555343138129, 370.049987254557, 357.099716045229, 325.752024995227, 346.791783542458, 318.4399769648, 335.262717997623, 315.782806244535, 316.288750155649, 330.650436202727, 337.596704707216, 355.66308055948, 358.012441953834, 325.818622463395, 340.052036537122, 356.70559673926, 353.351720109255, 316.426339541095, 353.203539948979, 347.490949803017, 372.96357710271, 335.363320182724, 334.528767152443, 370.214116502654, 355.597507770476, 339.129486854865, 344.079346709924, 350.926331555895, 319.571883328367, 349.484678510926, 347.881346087551, 346.062165392437, 353.401805830895, 364.425484172219, 347.272089061582, 345.619774642468, 326.750757046878, 334.4440056632, 343.483909847772, 363.971219874911, 344.692546418747, 371.364234721368, 362.849361231986, 321.922341346892, 382.207051649251, 356.330624896939, 374.43899683386, 351.576155994053, 345.143006763, 316.117072367916, 317.920558336138, 347.694972471879, 314.751424153503, 350.265817641553, 357.231888222486, 337.406042721369, 320.654528050355, 400.353071252448, 325.635295216379, 352.396516097769, 345.315455046197, 347.256288621541, 350.227369926053, 322.313196027937, 331.941572906079, 366.443910818437, 324.639902233086, 336.99969796063, 335.016349822581, 345.806314177082, 361.507148318643, 318.78321537181, 353.800617747326, 365.743609662034, 335.424598982831, 366.897339628243, 324.891810802157, 358.878353628493, 352.798870246687, 343.399976303104, 344.23271128854, 340.092074676386, 350.543730519165, 334.173065700222, 319.277610122221, 356.69318805349, 337.315023880303, 334.649393960167, 353.365389989494, 311.713695276014, 330.433022387975, 330.552143343701, 337.790119732308, 346.880246902269, 342.697229380591, 339.517340732501, 355.507673032255, 325.574893756696, 358.943988409034, 375.780001206045, 354.98433425904, 325.625603722044, 354.360725187942, 360.638330980041, 330.419196068541, 347.086049184472, 295.253855801133, 389.299519507763, 338.812937527513, 321.216360069358, 345.959313815323, 316.375167273879, 347.444205025285, 337.590738002586, 304.457763817989, 347.859409967704, 345.394049957603, 354.303570362188, 349.64077050046, 358.872368922076, 331.651961483262, 321.106511691692, 368.519143338535, 327.518532231575, 355.024877995163, 340.212268164678, 326.50543251282, 324.927844111782, 326.853714741309, 350.34593963483, 330.634910319305, 347.219846407797, 360.226343004537, 324.113105879056, 358.12934472854, 341.268116506968, 327.08377731162, 349.482669609437, 353.939521878835, 362.692284938249, 353.301580703877, 331.793464127503, 374.031949499277, 337.474054477746, 322.100340080043, 360.723637022045, 347.034501396061, 364.955171499329, 307.596039330183, 350.327799468352, 362.803660881837, 339.92549500752, 363.813180306679, 339.217906192531, 319.840630447803, 332.562605104097, 335.501643576534, 336.734058110287, 338.191386918246, 320.500750199743, 327.484624891214, 332.399870017932, 342.233398075511, 337.231197632443, 359.255272933014, 317.866266986029, 351.006160083905, 361.676189353684, 353.191014539014, 363.399621625813, 305.638974613452, 364.704499318916, 389.182045856809, 321.941584607615, 335.510048685007, 339.523767605604, 352.596892001757, 335.025773587549, 360.834833177073, 338.355988841875, 312.362208268383, 330.697627337871, 364.794882736999, 348.507390180705, 331.985208236538, 332.001312884572, 386.101721024529, 310.148789769261, 371.535044642026, 352.229406633053, 334.537873719223, 358.764607952917, 359.601976288057, 350.64025396263, 349.01885692127, 332.136589291974, 342.108524691263, 336.777353354834, 362.215987314613, 344.848901797326, 330.106798056066, 362.15770223409, 358.245668152481, 331.023504883224, 341.322564715937, 339.637042065762, 368.344211157467, 352.317495801156, 343.78166287631, 347.798142624455, 338.971221656422, 330.050047274547, 373.773594693063, 330.541821191526, 333.647920079205, 351.76145909657, 326.707645289595, 353.659510494716, 328.557484103125, 334.146344588938, 361.329738141256, 346.264528014568, 360.628127941118, 342.846264907248, 335.400534892097, 326.200336095602, 335.360546102894, 341.406964199114, 334.955478488824, 342.391140810519, 374.277619506352, 357.330287935052, 313.024087087015, 351.605631108886, 344.671402049126, 346.348967392865, 370.440999365506, 327.320380497765, 336.712484396656, 321.631220018421, 366.053600993015, 348.885851727307, 351.196998841346, 327.364268219729, 347.172284200356, 354.827704956767, 321.612661305702, 361.533598465636, 345.544294508916, 358.923123413642, 341.633411451828, 367.049229083036, 331.72121421997, 347.428673993417, 376.491984052544, 335.376462451917, 362.131264797321, 362.326586405916, 335.836340354056, 339.108780148258, 369.4219342659, 346.683116869113, 345.996641332145, 351.437008083565, 368.165252558203, 367.397575698539, 367.38257194319, 361.755343596462, 275.888995735471, 323.8894367103, 337.134010260283, 336.618587020559, 337.400756931754, 327.621178734122, 343.828643671375, 359.708473369386, 339.196129078194, 325.780767229803, 323.732555168331, 325.938195706347, 331.580110096387, 387.60644154723, 331.63468115453, 332.882010112361, 332.123246705747, 350.385502539221, 347.280177741997, 367.590412672824, 330.031070543316, 366.292257716265, 347.333391290217, 344.332995373952, 352.833802319049, 337.828799298073, 341.545889459142, 365.421810856316, 350.789924700634, 340.098488318019, 354.93772911236, 320.06822704321, 360.607064109148, 343.287910320215, 323.822553699655, 380.514031724213, 312.807102177423, 364.238466373438, 347.643195141265, 330.665332070537, 342.909733843726, 356.402478652235, 333.059256257081, 305.221159998775, 322.398759622912, 334.5588566355, 341.902661470568, 342.080783539571, 343.707315689494, 349.579784461454, 358.513677855831, 344.655428036377, 340.945444925065, 376.296715806982, 365.326565538252, 335.228637171746, 371.297751970068, 309.786189701199, 353.484525986199, 329.396533956964, 336.202332534523, 349.451323214302, 334.749737955068, 329.90240592396, 350.950473126325, 338.772614336841, 376.982289591811, 343.677095025446, 367.376058216625, 337.299093737452, 321.219839790646, 330.348338058644, 333.833423962438, 351.285021863605, 356.093044320663, 341.89035372658, 375.210547749909, 363.462116411355, 377.084733643985, 346.739663136968, 318.247661426691, 348.788411913675, 351.037142542301, 330.927619088235, 342.505470808744, 325.321581962281, 382.485462437742, 336.036017215196, 357.736980277198, 333.033364674861, 360.181867083935, 367.365307555506, 346.797586640982, 344.654021167944, 352.649670795564, 345.472118440021, 322.794363660196, 341.958109835418, 334.754970199522, 355.192014060963, 340.989147849903, 369.809020609777, 325.44307385614, 370.423586971381, 330.307220700444, 365.455367471268, 348.91260029851, 342.688282115503, 333.602706992573, 358.287159527018, 320.969778230475, 345.187968795128, 326.989353374914, 344.945536048999, 343.691503804019, 351.605891799067, 326.514835558975, 341.507774098839, 372.397548844411, 357.169050373742, 316.276683891585, 354.900504580111, 317.310790269022, 349.595406008588, 338.427309319514, 361.725359432737, 315.965226033428, 339.92327775518, 374.951127791254, 330.994628952079, 343.351063354629, 319.049685969026, 332.308761142675, 340.49044991826, 358.656842176119, 356.381189740168, 331.608670248855, 368.472285714783, 338.856457998766, 358.044733832535, 338.896529228839, 294.660386109339, 347.259018036262, 336.558535769498, 361.145106336945, 325.504616304386, 341.777793629628, 349.063241626227, 344.844197015445, 335.26384212648, 333.42433502007, 340.571159686189, 345.180699265499, 321.605939603471, 339.798324275449, 348.942947804666, 341.18439753321, 319.1188808806, 358.933229548293, 350.809906637143, 354.350897821696, 304.323861413486, 309.23558120548, 359.055790402197, 339.698754776941, 344.744642358188, 356.341591055303, 359.138177681367, 357.433873081239, 310.52507249703, 358.251169812819, 330.174186852977, 354.52102087588, 316.033033802748, 368.578054740183, 332.280152915458, 317.809904721401, 325.746326605808, 358.619428562201, 359.215433368329, 367.362248834448, 362.865026243462, 353.454321526435, 348.053428324304, 361.631970403172, 323.515528481749, 340.230243242206, 341.424192596484, 324.603636331916, 355.905251460892, 336.612959697735, 372.041809002535, 336.000225120455, 371.891363179497, 361.193485132935, 324.637950171523, 337.697075546095, 368.067755835111, 349.970597033666, 335.120797593402, 344.793182456703, 330.41569986808, 332.85180672467, 352.815570787646, 337.726195261104, 336.585172180052, 340.459949449548, 354.050627321637, 325.274001420738, 344.038170903458, 362.691098237044, 328.562442469931, 314.376676703151, 366.831681864146, 334.818899402738, 332.597484636793, 322.762857309277, 341.223636081488, 346.626501535272, 346.593246047311, 328.431036856774, 329.493860638104, 353.774864613564, 326.399889165262, 347.484971325255, 309.151812240885, 327.160032854592, 344.069256179114, 316.727748958219, 332.231582487043, 332.705066890762, 314.163522947736, 331.180741378475, 365.231032279049, 319.641893488821, 338.789201368581, 332.926887905213, 341.738576739031, 357.928317313479, 342.820731090362, 335.980237824275, 342.029173056039, 327.575951405286, 330.297611038482, 352.743851036901, 356.574392748152, 331.202905215948, 350.326530230389, 360.388976134152, 359.500012815553, 367.068232540459, 358.762611852629, 350.352442017108, 345.865502067148, 328.651033369905, 321.039689193767, 343.168561439035, 339.825543574017, 370.06049265048, 344.648182112376, 356.600490820155, 349.723965125064, 348.124106777597, 382.121303810163, 349.019115834511, 351.490529092123, 351.910184279911, 328.546052766697, 380.96294879124, 323.052771199871, 347.831565828604, 350.286376462074, 358.103636538647, 352.541524205049, 357.630665557677, 325.956917835702, 353.456358642756, 356.769328827874, 314.878812942271, 364.506026349468, 329.499872226444, 360.746986100619, 316.168430895825, 324.805010921972, 345.731884367588, 340.789305421674, 314.651898676004, 332.95379426102, 312.635343237446, 339.364418915426, 358.038042214215, 380.42769499908, 357.6755872875, 348.300155494276, 358.613434791082, 333.302885679502, 325.690727027159, 330.525698535925, 337.197860449058, 332.761542371581, 344.077658868552, 345.488078233396, 349.34845293561, 358.992713265467, 311.632828219956, 330.488761621433, 336.868939058532, 326.701466542499, 338.469654426104, 360.117849768401, 335.299820898233, 322.512880891865, 374.959202519045, 350.307496063123, 347.431131222059, 340.999811506251, 347.399155994878, 337.904394569242, 332.164995481226, 342.041888155587, 343.211479977995, 375.203236023453, 379.797258836269, 346.271989116255, 326.043050717457, 366.270756242499, 316.571500293319, 330.262002816502, 360.754726225837, 349.943708024348, 350.015163810918, 325.285014723311, 351.173187146235, 336.757073224248, 332.854719926396, 332.405464729645, 362.610882105636, 348.262193732436, 360.245700838946, 372.490717204775, 316.335367195342, 363.501912271058, 362.819475143055, 366.774997171805, 332.216761234879, 328.63206829305, 335.604252024575, 330.631203952133, 353.879756142062, 345.31521601078, 367.159855019234, 335.666945082466, 310.76924827726, 313.322329325306, 338.416391705887, 396.488865813106, 352.103282822836, 319.260839145467, 340.065226393479, 368.535859396939, 345.257669342078, 351.572413145414, 320.831847905681, 348.231983686362, 325.275869744674, 359.451201245577, 352.176348433887, 351.378078679434, 351.0538401062, 337.247023643889, 355.494934937911, 332.843598817846, 333.102516947963, 317.055854386991, 320.416015366567, 332.566001330879, 350.309233236758, 334.84665719087, 350.949161402693, 346.635366598712, 344.817542626475, 359.373908385427, 335.374249634086, 336.583774267393, 345.929024003401, 356.198590524509, 323.196354406167, 354.732945788001, 361.357236221752, 320.869740502146, 328.076808071183, 356.777162692083, 361.740822165494, 350.613757741572, 346.765830604493, 351.498663714029, 369.064093353407, 361.643972210485, 322.220025805749, 338.789006735673, 372.633588686058, 363.302364241822, 356.592142321444, 351.163152363336, 344.328454848842, 336.283734179305, 311.099571699653, 338.204955463623, 314.317963594594, 324.890438928789, 362.387443745572, 314.646497970143, 333.921087088563, 341.665413884026, 363.380904379464, 358.331606552019, 352.354690556658, 351.697262673191, 342.075792201127, 362.146521108139, 372.871770797343, 342.816094232934, 348.464103874895, 344.732876027396, 340.232721680225, 339.001811486195, 324.075062218081, 321.84167222349, 320.545042032722, 363.610569039212, 338.037423404884, 360.328896681359, 349.760558692748, 317.920701190614, 346.682799100764, 341.861373094396, 365.104303463194, 294.577828888029, 350.506710641392, 360.156066706569, 331.957726616786, 349.743403023528, 356.214294684647, 343.510864473654, 341.787951376364, 337.08786779616, 347.308574430102, 347.029503808093, 380.284949076402, 329.4536336205, 342.356004548869, 367.06615347476, 344.953457684153, 343.329046738465, 343.987005080663, 317.943544225677, 352.9934972143, 360.005523001288, 330.362182988126, 353.042785891884, 357.878464554598, 355.294791908938, 355.623253384155, 348.036216209355, 350.610679980976, 337.023641896844, 337.544283303626, 387.645197191519, 311.88747616054, 300.840747214623, 348.180965973878, 349.970407239756, 340.650559908964, 334.763009358193, 343.393399926296, 341.283129769759, 339.197523467287, 345.49373122726, 348.427759182445, 348.356011048478, 317.187933861736, 329.801463308427, 330.135194539521, 367.520932916811, 349.480078612563, 344.827935311605, 345.297478480715, 361.944359454461, 331.662091621185, 366.83205712525, 332.179490558054, 359.698376524561, 321.842868901693, 336.291830062601, 348.399744638663, 342.289107204058, 368.260161830288, 329.559600890095, 344.50825102515, 319.540768144507, 343.004033149321, 311.911825374046, 339.5161661371, 352.980343238524, 348.432846255901, 339.50583897312, 329.480058486271, 345.925956984041, 343.157064477701, 349.655725848046, 330.123775356164, 336.591286579975, 350.63952176601, 354.543525485076, 346.866743037488, 352.985987888692, 349.467197679141, 339.628457419934, 361.630508956723, 333.088894784983, 336.013791918039, 343.751418879592, 350.269211788292, 335.364028026485, 307.025276767262, 348.934269246608, 342.76983600683, 329.446423659486, 309.207505679917, 360.004451730453, 349.751836747034, 343.274315929401, 342.115681809928, 354.995704636577, 337.941571021813, 330.876407659507, 298.815629308123, 362.728390422353, 332.998885401283, 362.905609773674, 371.659554825245, 356.561766626256, 339.718819696485, 349.569792203475, 353.362119548009, 338.385034070652, 344.943043429288, 355.189470909189, 344.73037346985, 302.241216947279, 344.496522148563, 358.258883037868, 380.544589471925, 344.805303117917, 324.361069084522, 329.856734829126, 357.380111310156, 350.132779642913, 358.636721634249, 347.903414490275, 355.214966384943, 325.531849349604, 350.87237951999, 357.770922155262, 369.47930554511, 348.048927851358, 374.603382076792, 348.908140108291, 353.945034873954, 332.862935802055, 353.388505804846, 353.902990166947, 358.101046954987, 347.160196924699, 334.503807056676, 351.158271140227, 366.436330496998, 370.71507736236, 315.271232130273, 353.639466238459, 335.939202967247, 331.118218245576, 352.72433909443, 332.195941370019, 363.015675776135, 342.515539624462, 352.559779704432, 363.182989079744, 342.196261182209, 354.584272023492, 352.487093947356, 373.270500594064, 353.651826923474, 339.206382395618, 329.74755138131, 318.93693675687, 344.563698110148, 356.659643360551, 359.493458669899, 293.668793670787, 354.276966794157, 362.751526817415, 349.394180584802, 370.428060255195, 347.198076464714, 349.205275158805, 365.560916416127, 372.903664818332, 342.146506007375, 344.074776882891, 362.369470317257, 352.234377481866, 361.819182646079, 350.424984198462, 347.235360386619, 361.548390999134, 351.986390929697, 321.187757386123, 350.243672587139, 320.411230977501, 329.579371968832, 331.49541668238, 352.988896995203, 377.512200714389, 362.96601214863, 321.399018408765, 341.113953621389, 345.795685123743, 357.799590428193, 344.324361963407, 335.774647494837, 336.114070636177, 350.980991403817, 319.857848677984, 362.176103149877, 326.939735807282, 341.990708590584, 347.605128734256, 346.53391642384, 345.368202153153, 337.416587215973, 344.091355485525, 352.593450899401, 350.730147097447, 323.183694206074, 353.597312099802, 309.685274505613, 328.165573389273, 293.270072357903, 357.882594992431, 335.418905855741, 340.834222867045, 328.58638026004, 337.569004729544, 326.936500444053, 328.30241230266, 355.84911871926, 372.144058414702, 344.179118497718, 379.842207190984, 331.038487047839, 339.265642296821, 344.075550990951, 361.604720061631, 357.058467874867, 347.863102089605, 318.358369772566, 369.576160125504, 327.051486228397, 340.417684560751, 323.985766093517, 344.858245132108, 343.642647087388, 341.920515305884, 342.899220549943, 310.652255053097, 321.197804741668, 322.507629079168, 357.222120525046, 347.696365894108, 339.041868019956, 330.718798949353, 346.365867585464, 330.345606496027, 358.245581734017, 348.656543438376, 329.266377058876, 327.982963521869, 365.366989622452, 323.991455998545, 345.699727635501, 328.949825468383, 341.242498115759, 365.902229828266, 376.20000212919, 345.155260104186, 324.958096388037, 346.559673313161, 348.319347479524, 363.968091062284, 322.983359038119, 311.299102574292, 368.614176435706, 343.10348927875, 340.880191251131, 356.191055116099, 324.99928378534, 357.399609576175, 341.310541400122, 316.456450016209, 326.377404808843, 327.106163501413, 316.57983883864, 319.516286471469, 321.389872365088, 347.939708865017, 342.155002050825, 343.279005125303, 314.904495360532, 362.218025923874, 381.016672602244, 345.135349488636, 330.698763316824, 357.688789403043, 317.080651267882, 329.574018797128, 373.675375612221, 333.536290801813, 323.217698065221, 321.762661093537, 361.241471679849, 326.308395485679, 336.531806791029, 365.134719327676, 307.971669791709, 346.531308683995, 353.353226010749, 329.781555125026, 329.828462983998, 341.820171568584, 344.441593607492, 323.010439897674, 350.253158220902, 321.565088365318, 373.648660635346, 341.441770640369, 349.252334572423, 337.459245403737, 324.880356404949, 335.367761909098, 361.981188009092, 335.802652939316, 363.904624909902, 336.515996823533, 314.616616769113, 331.534335870738, 339.467203948534, 342.359293490982, 309.020755813983, 345.006120796186, 345.017616359886, 321.606614087004, 335.721526414218, 363.410013348239, 323.525585384139, 344.14250636908, 318.333003824525, 350.032581392477, 326.829737315468, 329.273242344155, 350.586597938041, 357.69926162664, 350.326261854112, 345.109735401284, 317.20946206127, 368.566068677465, 352.210871063905, 332.346563940385, 311.75279994819, 328.733837191977, 340.39818393902, 322.731273857376, 340.166774106909, 320.94373964414, 328.467554565592, 336.585568635669, 324.906248805774, 357.85235574865, 324.638807091524, 346.78686800385, 350.716819602237, 342.06252992466, 340.986295748279, 323.597455994652, 356.421787587073, 344.547536935697, 324.721157595996, 352.423107048891, 350.752145745129, 351.970184869622, 334.742131807604, 350.164557029526, 339.313581326597, 333.778464652805, 363.975487035501, 352.742705993303, 363.168472902584, 381.781628329253, 354.452364199342, 339.739894962686, 358.077219975874, 363.352755918998, 339.550038004051, 326.252165695745, 354.570751532467, 329.237959865711, 307.122489419425, 316.502516799212, 379.987317872585, 328.909210774824, 316.748203337109, 330.998452705259, 334.37635605257, 345.663310739639, 342.190865793397, 332.979312928585, 335.602508056659, 336.063322871235, 356.029210176603, 322.275585711612, 353.49494036806, 338.606537971259, 327.290344784227, 305.743019834545, 325.310336699037, 322.774307797482, 366.83618048809, 327.484590521743, 355.917347297633, 350.320838494958, 328.374000325834, 364.722493329727, 363.469988626986, 325.699634724479, 356.754821698435, 333.247881486187, 339.322206148042, 368.746690446356, 376.691031912164, 324.849215198442, 314.756725674053, 329.277022068083, 348.709889454894, 356.399849414051, 333.020644446124, 322.204924646988, 322.058211104813, 332.780955254503, 333.755449428036, 338.862517419689, 331.493726252685, 343.148041110789, 347.650924169914, 323.969689865589, 347.169768475263, 342.612193627228, 328.869570701093, 338.674744741675, 336.528621340273, 358.300298823156, 322.227429357618, 341.738721526366, 348.206608111366, 354.668687867434, 336.240067070091, 322.909978339042, 370.590565469419, 335.025514447268, 349.193995614796, 383.293339800226, 351.948478464068, 332.620447497532, 365.339334718788, 358.09069539366, 347.499627040127, 356.25690289033, 355.152434622184, 338.735824003939, 357.811406508054, 391.689216463295, 352.572816257968, 356.926186010616, 338.719530877825, 313.342672149005, 305.868204313826, 348.334501253536, 322.021860876207, 343.288902683008, 326.979159192833, 290.723518335997, 380.148595344499, 332.015866135665, 366.193797225056, 390.033380156827, 333.094471873592, 334.657749126168, 340.416015028045, 336.159950410507, 337.130213482166, 360.21902089455, 312.606094087247, 327.842441595682, 326.236420703802, 325.272645651472, 351.489480707758, 355.14260208776, 354.486810927915, 349.859046320599, 338.938007483944, 333.037416225705, 329.56698804284, 346.094986126177, 329.20683761136, 362.289894212667, 338.357436747102, 368.832564858683, 331.650543162543, 341.420316283377, 327.792985144504, 362.995082949409, 327.243869215254, 340.601180311188, 378.080268078771, 343.749901682354, 365.813360751604, 330.414645825829, 366.918610665607, 358.413214598836, 361.476551433595, 340.723318733868, 348.265824951866, 336.301979482373, 343.229346497575, 338.072090884766, 360.797486976149, 345.370442140447, 339.141530496319, 351.457935842269, 335.697539452877, 324.887339813874, 348.753648476003, 336.446143390979, 348.07184731523, 333.598947632424, 361.249579191755, 358.427782930846, 311.560883836001, 335.55376486224, 342.860854098999, 333.71993520565, 331.04145939226, 339.038150770667, 332.569114479174, 376.963259313341, 363.956579373774, 356.951391038214, 350.594830835285, 339.296112548459, 334.659375458476, 321.135189962471, 362.825839735103, 328.750106263836, 314.815799394121, 332.399796521164, 359.139928586587, 333.25271664561, 321.420910514708, 343.099641407961, 351.443628436916, 329.920555076148, 374.869380079084, 339.511151646425, 366.913977604497, 338.88688641346, 328.296935956694, 325.026335990634, 332.747215877953, 351.267516202676, 314.574047987573, 351.093736842328, 308.073235539095, 346.360386458003, 338.731594032248, 358.763878805742, 356.521404216795, 329.845438593795, 324.717783024569, 347.087629913552, 366.222035456175, 368.943798463655, 334.974357820193, 336.837445565887, 299.088476585654, 341.917556762572, 357.529827085084, 317.500752318225, 345.613565170048, 339.009570347469, 344.798204051254, 346.234192947262, 306.439305583523, 367.095482231294, 354.070021773088, 367.862489018301, 325.353846766558, 346.636258419243, 329.663911182192, 327.65582597775, 346.492767221669, 337.574364594694, 333.011508574999, 358.482552821231, 354.368699539255, 350.040607490999, 357.046499193257, 341.607715992933, 367.065380700098, 386.37978269404, 333.117806650984, 354.547674298368, 313.168147965283, 332.696663748575, 330.656369532713, 341.441616761623, 352.866265737716, 344.448444106482, 371.594025882436, 347.144253201173, 372.753465506925, 375.364247643819, 324.489999697427, 333.688844350197, 346.934471378962, 334.135011591616, 355.094073699574, 321.345368028529, 343.475606819698, 354.699364270127, 337.89954603848, 332.61166912257, 363.228217435691, 326.424000943672, 339.185546209217, 357.599267756473, 355.133806384221, 341.598602762919, 345.609857307994, 333.221637916039, 375.684476197014, 352.095542345834, 346.504587261967, 334.774417692172, 366.262068742648, 346.196457189101, 332.66982353182, 339.843624081225, 345.576452936405, 342.660711981077, 326.358247132363, 340.861200510422, 358.735476820354, 340.656289723409, 320.946685410529, 333.413401646169, 351.077553610216, 348.618029198317, 323.883985427181, 342.404694300569, 339.057491044672, 316.144303952634, 324.266825308117, 348.159484963725, 343.320111056884, 337.355296175124, 329.502540759933, 302.77522701984, 305.881227841404, 342.046444129536, 320.871058096196, 324.345364253325, 335.23591038328, 327.337481324422, 383.380059191081, 328.651787654775, 338.617296851577, 359.485779630356, 361.428671878248, 349.283157113911, 331.570554201801, 339.656151256888, 335.742235789499, 307.112589510028, 322.667580361388, 329.077232548737, 368.112795950928, 348.89554353161, 342.603066050956, 337.572999709001, 328.721637845592, 334.818714133795, 348.557288770415, 354.875327514105, 317.190492435918, 377.534685229065, 349.207619791463, 338.351497808868, 334.944783025477, 335.469678328406, 346.939580221574, 348.037363224453, 349.574907451709, 345.234350598832, 350.210224596554, 347.830835593771, 330.15708528032, 347.828785667616, 337.33457679396, 351.879270987728, 337.825262425946, 381.249582851885, 357.437564141716, 335.903621691496, 357.660775091259, 330.179467592163, 328.316112437873, 354.112484677549, 351.192572480673, 343.214442372239, 319.03424598611, 338.619296374853, 363.166237451897, 342.873437907081, 344.438332869569, 349.535152472437, 333.874595046665, 341.572210906457, 324.142933922303, 342.020338366794, 354.326841818055, 354.898521396403, 359.127787974679, 342.950778604215, 331.900609576667, 361.317680820923, 355.798896617251, 344.368074548021, 345.425755984243, 340.0118909021, 321.714828973724, 341.06996470072, 352.688799501268, 326.640994803892, 368.506879571841, 363.728833796697, 355.522599111064, 336.751344191557, 367.474816241196, 343.781348996944, 351.932111140682, 324.924839831844, 358.813666753035, 356.26584645391, 341.419105598095, 349.290595580662, 342.309083819482, 361.499602575393, 349.865429824901, 326.130229287519, 342.951373081237, 329.738813164687, 353.962730877066, 364.939697847271, 324.717753257391, 352.927620256023, 350.780936428291, 372.270606594926, 318.141936462489, 331.879025423553, 372.454540677386, 327.839929328622, 383.777352903166, 345.57830341038, 337.563882248315, 331.339658982734, 333.68516516715, 353.459260096141, 346.302043028414, 346.171291647855, 359.14059414192, 342.00286922508, 333.456844755045, 360.412164365308, 349.731232562999, 348.039039117823, 351.296746629133, 325.266721557086, 317.028331524549, 352.379509298768, 363.850725832502, 351.243697501058, 343.883797286673, 340.216430227328, 342.186528730184, 327.649338887865, 332.677628851699, 321.511101481944, 351.173247380944, 347.92006728683, 309.59096697364, 362.285640807286, 333.944454145394, 348.645043000344, 344.162182640522, 360.460161152985, 320.874331436472, 369.996930256033, 348.323081065186, 349.470937523081, 365.67450368691, 354.252751547704, 338.84445240369, 344.641021973968, 335.168597392765, 324.003608007121, 347.736959538554, 329.204612020306, 363.939953599559, 308.366132226721, 322.894549320862, 307.803368017625, 329.134771896883, 331.052935947312, 321.024978376423, 355.276746586188, 329.835899634673, 356.080389489819, 320.401019981781, 384.584327866723, 348.041873131675, 346.523462367724, 388.945998467217, 378.620374990767, 355.403096369549, 349.127196028442, 360.61908143673, 325.687283355373, 345.650749478634, 358.484181298375, 334.887174650465, 360.161243508503, 343.628004188993, 317.979102566617, 335.750529543891, 344.868230790235, 380.182093331427, 334.792792999462, 358.216622980281, 333.059263727172, 320.656930115487, 349.686117157975, 331.722406650777, 356.680501043409, 334.294666259407, 348.215128225093, 365.332865308432, 362.481166247326, 328.485396414067, 340.713782210089, 326.505135581053, 362.508319237916, 354.866630263646, 353.925686275072, 336.598574033328, 357.305362822146, 353.026683774827, 354.217386741199, 336.05051465053, 369.528668762278, 351.299655608706, 354.109935678808, 314.328796096349, 314.18345769388, 357.460147912771, 331.733739978541, 363.479074925876, 361.331550881277, 317.317437508194, 339.127400323356, 374.981917074642, 319.142096320699, 363.497093696022, 329.406782868923, 351.567173971915, 351.605117311275, 359.266035976865, 353.325375999909, 364.759286042566, 376.367070533174, 338.160557598233, 337.801221468713, 354.320195078034, 337.114628416424, 325.28771545775, 364.510006718248, 352.604035932386, 342.871995049417, 339.971342699739, 351.715069559024, 315.728442152168, 352.297469492014, 337.997564449215, 377.805376011823, 352.66752731382, 364.536250541036, 363.389905805215, 369.625932137255, 309.240936553126, 360.113839893989, 344.894458652297, 337.455889394221, 357.526152670322, 347.573204831595, 336.032849064657, 328.184262278394, 349.681158599441, 342.127236612846, 354.374544709872, 341.849782269731, 334.60039998545, 355.542002842802, 327.498471300574, 362.636789516423, 361.23978572318, 340.614206475264, 351.147965622269, 341.921288028684, 367.447998987547, 338.183913679539, 355.15942585046, 360.005240264839, 361.677421094505, 343.22013557282, 326.63507066668, 332.073330498896, 382.351971178326, 368.853561142115, 322.181455897779, 312.330260779415, 343.622457960976, 338.833298507205, 317.606671036718, 363.171704121901, 340.501459005837, 342.008102498383, 348.794240862284, 337.324715780883, 301.521221372362, 301.304882625614, 345.016142450225, 359.332556676106, 327.239126735502, 340.426567346195, 347.073790190164, 325.079473743054, 364.135697249405, 340.386487072094, 350.071008229424, 345.660741842759, 359.315497718411, 303.089224264326, 345.514089258031, 339.182379742779, 347.297663539821, 344.843625331503, 355.510758009202, 343.897825698812, 333.211633998478, 333.292873722561, 342.714675080386, 363.315844832409, 342.196949913449, 339.363357541633, 325.323359730991, 351.691905479887, 337.414592357035, 335.557911950483, 331.731968098586, 324.124200137343, 359.960997243906, 335.101595104224, 355.275275420884, 371.208471027646, 334.083331032112, 320.266954638319, 356.923424576011, 344.62345601317, 379.543755610766, 352.099595654093, 346.878357899891, 371.382101649583, 355.918492161426, 324.290969667592, 378.22405089601, 347.533082079177, 338.723665679415, 348.408226328523, 325.329356207433, 320.317924860012, 361.875385654843, 344.518685156244, 337.672045562592, 353.394044359295, 354.245623456727, 323.201128029498, 342.806028995446, 320.350141185115, 327.574579333972, 343.433079222814, 378.068389131743, 320.020895378164, 358.024046134527, 356.382686026657, 394.329514529669, 350.953763192856, 387.978762212338, 338.016021002089, 329.065324216585, 341.600194730575, 332.656328262947, 330.035192293385, 345.328561927144, 334.905057179965, 327.918207344708, 357.904763019226, 334.56221538075, 362.708320335549, 354.472777296363, 362.929316925584, 369.004396406306, 343.109760484972, 325.003014732481, 331.497347009878, 309.787169147923, 345.570897769143, 351.915525026397, 340.344107968201, 374.646846849595, 329.259119584279, 345.587837497367, 352.610366888432, 325.622776605525, 318.136217307688, 362.859944498557, 329.955446241483, 353.727437062425, 327.408565239622, 367.669920282992, 360.101727311839, 328.871665109827, 329.113820773828, 370.613441471878, 331.764645263955, 313.354006673721, 350.215109337835, 364.539032886366, 355.313438683351, 323.975280404141, 354.215471634012, 315.200734791598, 353.932755807619, 364.647078368166, 350.535816349516, 324.012546787076, 326.341482396044, 339.956465960621, 336.168346858526, 348.5845562588, 337.064402807417, 307.695231525084, 347.439822511921, 320.411880442616, 345.951438746047, 310.728064029254, 318.288498390788, 362.474086746987, 373.632422434009, 332.916893881541, 312.691687724669, 365.990431046501, 344.84523962631, 363.223134433144, 359.53294563056, 344.571272581429, 328.908801469837, 346.318852924031, 334.347321500888, 328.83904332381, 318.194537907044, 325.338759776295, 316.191193717427, 351.804637809101, 342.976372824262, 329.616649056904, 316.953580690402, 353.483446956817, 318.602351434626, 322.065737418313, 347.338368102261, 341.805891981186, 339.207041567128, 349.634424146845, 362.496969693968, 374.169019762267, 350.372037314476, 364.908138521688, 357.850379109042, 363.835659105031, 354.973009517652, 351.865453252021, 354.864531316646, 356.462538167203, 366.673372586269, 366.409257071488, 298.542778312976, 397.285686567044, 367.495684141572, 383.223994347931, 334.925406470265, 361.621678370193, 363.063584980041, 333.367257392828, 329.915778945638, 333.767704238243, 294.098576942485, 347.176597171942, 321.430147306898, 348.226485228993, 328.454276461665, 335.68704207176, 325.853377662591, 343.82581400727, 341.57651731802, 337.276295117132, 332.769063248849, 370.52145804072, 335.189390934044, 342.207552628184, 331.139416165261, 354.226909835355, 354.565081977114, 300.89699253397, 379.018038605274, 331.368561008614, 333.347932129461, 347.323863882325, 324.74210733104, 363.371491616026, 368.804748177874, 335.848810722776, 338.919394131905, 358.281253726003, 342.256690722266, 355.319961604619, 359.325030188338, 348.694643767561, 371.191248756989, 337.10064825803, 361.323127968893, 340.330337798617, 366.446103405328, 362.236999845323, 365.005047805703, 328.917946350455, 344.275831171572, 350.993859125099, 330.577285482698, 348.851642881645, 350.10527738827, 369.065572409442, 333.414071335935, 352.466234435512, 372.394343051163, 320.394834703226, 321.165949103032, 293.130030378196, 346.241821680087, 340.096945971627, 344.21641623421, 334.443549152939, 353.975252585686, 341.018681556647, 362.410778586642, 335.100637411023, 351.168360334051, 329.575202537608, 345.029352775082, 339.874811843522, 367.668519844724, 340.385631168521, 373.746406962797, 338.471286930352, 328.523127989544, 324.155286184137, 343.596103608768, 340.115883201759, 358.642113941284, 327.575669552373, 368.529918893679, 340.683903503379, 358.717303531895, 345.69205790466, 316.751174421171, 340.687709457087, 346.316071965544, 363.838542654356, 339.749835649585, 351.676458416685, 334.365561561987, 339.920482821138, 361.045955032404, 357.993650435098, 348.087188701283, 337.52933105515, 361.072258494893, 326.01883147844, 350.282893553074, 349.403934924506, 322.280210880639, 350.847994511394, 335.712321084714, 322.49160205435, 344.653384307672, 316.284670638174, 343.508889614135, 352.722410603464, 330.225996583546, 352.528098681019, 355.279946789345, 337.917474334799, 329.655005736353, 328.28465311798, 340.28755179227, 340.083111930833, 346.647661311485, 369.156586961789, 323.538230233527, 343.359060573297, 313.558266300474, 329.972433756846, 308.718415125381, 358.393970863917, 305.249456852906, 349.260690472098, 350.637617004505, 332.565998987747, 346.432034038857, 361.447650047762, 361.477256632511, 334.679175453889, 346.718237667257, 331.08484333163, 356.356655898229, 340.381483750375, 334.964737610797, 347.955871739065, 339.674838755374, 345.038625913689, 341.882974437081, 354.813319724805, 352.027042778269, 347.5546292048, 346.01689986785, 341.378441619911, 335.605339955102, 350.640767251993, 314.048584759842, 328.166632273357, 335.167983513273, 351.020952388168, 356.506092086174, 336.001692990709, 355.447475132906, 315.277672617216, 374.718014991065, 337.752458916915, 347.152138761759, 321.626962107103, 341.211699769479, 355.8757069141, 323.407270613966, 360.683146946102, 297.36142069951, 306.458747610125, 344.711795954047, 308.995690263868, 354.643557193517, 317.936526211544, 338.087766385428, 349.317539607194, 337.836857847641, 334.919538269726, 330.933809187477, 372.999193412547, 315.64097147345, 352.088456878747, 339.052401674354, 393.232496103194, 355.989622676731, 343.827859516814, 338.56781926459, 338.966050722001, 326.528012772809, 337.293018438572, 299.939344828406, 328.457315264594, 333.33756921852, 335.491116058581, 349.052016338772, 342.049356733469, 320.804033938174, 323.698741686989, 335.657227862471, 346.725790734224, 327.818774618927, 354.753474301721, 325.790308879354, 327.03302151884, 366.104177661651, 339.541373161517, 326.959727923971, 361.925847568205, 358.559318827246, 360.827785893174, 354.443400912374, 324.111054535193, 355.14708985136, 326.251440281458, 374.167596343772, 353.53109133504, 373.01808972444, 350.321991213559, 346.955070302679, 350.474655576589, 313.45881910922, 312.746836466343, 320.305283333915, 366.778910085051, 339.875300560624, 354.51147326666, 353.145818326886, 361.137379426423, 342.099830198302, 334.315325942367, 325.264628354899, 352.146537254896, 335.067805585417, 323.31706400556, 329.89142237, 358.544785607977, 341.917468785, 348.768065717295, 347.233346794668, 346.717273911938, 318.102613257675, 373.563360409051, 339.053322041832, 335.514044702367, 325.949478225342, 347.980178552662, 333.064405436292, 339.688409776023, 336.555401949627, 351.114410397129, 339.828485866046, 344.39817631507, 340.218137719821, 350.649527433785, 351.840377588932, 351.675105687062, 336.594142724087, 338.894874708471, 320.847926416319, 369.581454093222, 322.877540309505, 332.590022958902, 350.555047983122, 315.22245079483, 334.748536419591, 324.685792273819, 344.419156032946, 351.882614221582, 359.764858200123, 345.769321242472, 322.889556210215, 331.731409529338, 348.644732590306, 338.504276424258, 315.169042129074, 330.488841697066, 349.175816170764, 334.123124239924, 333.430085505722, 333.274430395286, 332.668894072285, 341.830764233376, 351.68556967943, 366.937472007859, 326.150199688748, 324.423993256225, 333.320483877806, 323.416383137746, 330.835050348216, 358.802272567916, 317.970417089524, 321.686987645197, 326.585447011051, 351.919988129184, 345.042531873292, 335.11547008602, 356.743476877246, 325.7056755596, 329.856495735822, 354.801766685068, 318.578639187522, 320.47652274914, 330.223545118101, 311.741426900528, 349.089243051948, 340.551804107594, 359.641905104317, 334.195180051108, 329.587256055011, 377.309779322979, 351.472923860032, 332.575152106883, 310.074080281017, 344.846217287054, 356.397800738735, 328.040740978678, 313.415084508383, 340.849175109442, 377.032947497412, 365.743911746454, 337.816167793078, 358.232816486253, 344.366782626127, 370.524569867564, 356.534354216029, 357.163634557228, 375.727565175993, 336.296590634752, 345.209449263967, 335.430452733011, 350.287549730723, 340.369803476026, 336.864887591798, 330.985794557437, 338.454564227617, 324.965308339417, 311.102588103935, 345.024468454434, 352.104321071496, 348.165764043584, 346.427756837128, 384.749683703718, 324.669998557369, 336.091414734796, 313.916047029002, 360.118846824088, 365.075384363048, 361.037332639419, 354.562079434675, 319.185250000342, 350.593108722095, 323.419371697721, 331.452178882103, 339.057663971441, 340.180170421577, 379.17612240289, 343.638228435301, 329.322553165023, 350.708667748756, 323.090755423329, 333.531201308816, 309.321867250899, 342.444694268903, 319.508022296797, 341.433111339492, 351.189464503901, 364.09554287914, 353.123870121673, 367.61054940351, 326.420638288726, 339.753251947043, 340.004558436033, 340.15476668208, 333.17977568268, 334.461399583019, 334.845169848932, 341.864005913256, 309.612148677333, 356.826875645444, 346.614105406529, 349.375414561706, 345.872875383774, 364.29957561065, 332.17897136711, 314.611644420994, 350.672381553233, 337.662734216001, 385.827192526887, 339.15058946094, 385.281743648825, 344.337066316952, 348.009443528262, 341.194627316157, 338.560558427104, 353.008764526561, 332.887546274046, 347.861849634056, 316.180269012106, 335.306621465836, 371.793508789151, 332.80944450408, 334.45318751171, 315.42181484062, 328.599927445799, 353.220931450708, 331.411417252205, 349.277529216142, 312.387500768404, 337.242074746133, 336.989262534502, 313.494851629146, 359.279162193178, 325.530282480366, 332.209388338164, 354.422131543936, 347.766274400609, 308.034943541135, 328.806211652093, 312.485644473843, 351.267037276773, 338.271882701829, 358.150429334116, 306.116321607183, 336.740094191108, 369.5162069033, 343.130358976576, 360.855924168863, 356.512716914639, 347.43491661893, 340.161566521474, 335.584672239791, 363.006925770903, 336.504829980753, 301.928763352009, 339.15381232419, 356.715858243875, 354.42245644526, 353.898733920299, 339.831352193212, 351.856284285548, 349.700304687435, 357.352073118203, 364.29666289946, 329.192952615657, 351.611764829808, 322.650751467518, 358.871074912516, 332.603722529263, 356.282771418772, 375.07949365268, 337.704912452974, 348.61591831461, 327.221515767501, 349.757703163556, 326.238397490472, 332.150994431814, 336.395921666807, 349.459379232069, 361.522884162846, 323.33468730252, 339.64907710659, 361.998201756083, 359.829745846464, 336.834878858549, 318.454107978549, 347.306549712751, 316.360463018617, 325.676858284404, 326.489650403144, 334.399972944385, 340.52989862178, 346.136142943536, 328.114140080521, 319.306587693711, 341.315149035099, 312.197663569288, 341.868319413892, 330.229811402573, 355.675352404691, 377.727964993868, 340.795081173211, 334.943755023424, 341.975526102694, 356.011478501029, 363.774946108717, 345.112537426488, 352.524414987533, 320.112180959999, 339.438009638517, 324.614739825192, 323.096601828645, 362.346046569699, 381.503226063814, 355.523607597998, 367.600228430339, 354.731850430276, 364.977650063632, 348.328046233347, 381.413107197365, 336.090934024943, 341.096151640425, 366.333787639566, 335.474044086778, 371.786198469803, 339.47479324558, 353.352641850803, 374.36375275632, 348.866244728803, 355.633844423657, 341.845104518066, 353.568816098016, 359.090822613349, 331.356454197534, 356.01329888789, 340.39044975227, 360.749692232874, 325.927730804323, 331.343406616839, 383.425230707597, 322.386782978068, 322.271857444784, 340.129628450423, 357.078536929795, 345.209959926154, 358.491722130048, 349.44713496701, 321.499009610794, 328.13278084088, 360.943341392146, 371.841647164108, 339.225146363954, 336.111657115103, 345.51679677723, 323.845303984099, 330.464628221989, 330.031805544849, 341.892498579383, 350.466255639267, 353.164684053001, 342.801777320505, 319.339482978327, 338.981499345655, 333.521459099942, 351.999937063959, 329.380527585318, 317.648407511677, 380.844292618528, 320.843508920705, 338.44669813979, 362.307970377771, 337.319632616396, 365.1816307498, 354.368566527405, 331.414870269814, 364.208711959327, 359.928607716113, 324.953823031502, 330.748082708511, 380.481220592063, 364.608421384187, 332.115228485324, 367.541051785449, 328.717339920707, 309.021369786591, 333.90310045833, 340.044687132102, 314.909409435052, 336.352075558716, 328.016353890243, 364.234499265971, 345.590626210609, 336.243619073379, 346.897043946803, 346.885284046909, 317.586040350906, 316.672314915713, 318.995015653895, 351.672886872794, 332.889058166032, 366.016357761007, 361.452364007544, 318.52271406004, 356.509373792573, 325.688925137922, 345.047776352958, 370.03943843018, 352.624894543433, 327.459224160804, 340.015945264555, 362.923364756853, 359.59438096328, 343.470055529181, 330.062189673098, 350.007061160681, 322.867860841781, 341.654371589477, 354.301713464612, 333.333490261341, 335.560600713068, 322.591027420429, 324.511976412505, 317.788783871117, 345.062374215788, 330.071698564595, 343.113302117222, 320.815569737608, 356.962063356032, 319.006840583969, 342.714645048635, 373.139931978474, 356.278653358068, 347.654156073451, 325.361446030011, 329.239604317909, 334.623929509849, 352.475440473011, 334.931272652962, 338.713152082426, 356.979557701948, 343.106291427132, 313.520642060006, 308.994644648233, 338.876590067343, 347.184447519252, 335.423854467352, 335.584136213468, 334.984231889463, 351.921006488343, 315.516962879405, 357.366972651187, 344.650327390344, 321.481032780353, 336.926090393776, 345.771218430976, 369.424801949783, 341.987183383063, 347.142836865414, 344.188893403713, 342.845193461719, 351.535359085919, 354.499451310045, 308.779066458755, 362.366283023052, 332.597432609704, 334.951707909582, 311.808102560098, 344.977195959535, 304.296978172611, 338.198942767484, 344.947658952937, 390.442546217847, 349.533953805912, 339.647225550749, 332.967938848348, 344.251776007584, 336.257766543456, 402.067113981841, 336.690470020045, 350.675129897612, 319.240793808067, 351.894107267188, 357.489235970969, 317.703533768027, 318.184777959704, 365.022660642664, 346.702817996629, 355.653935521847, 340.168354561514, 368.315382703803, 342.544975039263, 361.750213288086, 312.377493243176, 365.408459489276, 377.407682423429, 354.330863677441, 333.613571283577, 324.709831668757, 318.592632898066, 300.153691942689, 340.396094058065, 315.976261471271, 326.324760092373, 335.197772603492, 345.126593152627, 357.467133609986, 334.003287020358, 348.875797735125, 366.080377549147, 343.528429823381, 335.497368090308, 316.383565304855, 333.791366910224, 339.808823591407, 348.630423087643, 321.15815299471, 370.95705186078, 343.366311813979, 359.050091011639, 388.9590915438, 344.112724164339, 345.628196956285, 381.017477784894, 338.816699642173, 369.851863329863, 363.297296849409, 361.55698513035, 376.80167970126, 329.099860367217, 343.909433728001, 336.588594634298, 309.405482886864, 326.738554826412, 353.014031337844, 335.232082904099, 335.233982215143, 354.448203073406, 334.793097928788, 333.631222685543, 361.492629038989, 310.986147052267, 378.673322708918, 331.300377224486, 365.262584603254, 333.324412970941, 327.62208107666, 344.497680141701, 307.829035678041, 336.637639144533, 350.196032522556, 315.576550037445, 342.110796762889, 330.087477414024, 339.423647019618, 351.505912949226, 340.907718995521, 374.746316402944, 360.760287003933, 351.309169203234, 344.466686607491, 351.427320504653, 335.187591194988, 342.332314183789, 327.135903204438, 354.729354076001, 325.718936942815, 341.056978353097, 371.304900309704, 359.44266160314, 335.509720110375, 346.278447092666, 328.962817940563, 342.230456893642, 351.580030537085, 364.931653451519, 357.985977060075, 352.949804437724, 344.356049455895, 369.913180087017, 362.984125205175, 327.266982636012, 331.041796582655, 327.46119138614, 349.053982871165, 337.28189636963, 360.034634208539, 345.924853906279, 359.639288685462, 323.632165682601, 326.222401858243, 328.78954392455, 342.787879236887, 332.800027857013, 349.419532976613, 351.25284094255, 338.475864324792, 326.415838553491, 340.823940757545, 353.158434457915, 359.358600234944, 325.481487856185, 337.206901348907, 307.858407946212, 365.724717199294, 349.105026577376, 366.070857684021, 355.826979687061, 350.688875103586, 347.059282989767, 354.160652630825, 311.340053962034, 356.718846596, 359.225499204464, 323.521580527003, 330.455041420124, 371.017314582697, 347.629799951393, 345.049311108982, 358.393099579323, 342.540828930391, 342.386810900266, 337.420595912609, 328.572217481124, 343.279891677048, 343.023263579597, 356.097117822615, 349.79201714525, 373.751662485905, 348.939174109575, 333.098374964642, 345.977449931735, 379.704670847498, 302.823500526726, 341.952752272807, 349.284504628649, 363.001445548111, 355.717473074288, 364.101370937324, 350.798709728495, 346.303180725625, 346.034134312357, 338.26401195796, 320.797905002842, 386.086948224415, 352.979093806407, 368.072286737994, 360.173660664746, 373.829445668712, 329.05052764601, 353.993161053668, 348.635014968171, 338.504872004715, 357.771165112867, 346.790941158272, 348.07053900944, 342.011604495332, 340.810276562421, 331.305342914933, 374.491353020214, 324.477247392579, 339.398437043834, 339.424856504134, 335.628863696429, 348.2521521142, 346.061769163802, 352.332141138277, 335.097960053209, 332.498663170217, 351.68403499845, 340.480727661868, 340.212263749441, 339.690262099669, 328.975504654501, 358.630315451524, 358.557911660998, 338.485680299943, 332.456834309111, 359.787259446524, 330.199532683713, 338.771812219721, 340.236334822818, 346.763875761332, 359.728963289491, 317.554894411566, 351.651711095732, 300.387856133292, 340.785313998245, 350.509489708964, 308.079884489053, 358.677814982267, 347.07400338639, 359.486055263034, 355.198158606259, 367.964101847653, 362.794204927655, 353.516168899997, 371.735683074877, 337.203470269907, 374.757623802106, 355.259907550792, 351.037342722143, 378.247075002968, 357.03635826745, 387.014492816068, 347.539263127149, 338.935710463772, 316.228978932305, 336.947920620247, 385.208796733454, 353.683263333226, 341.0034987129, 343.828417167094, 327.143247453842, 350.555273096673, 327.332574295285, 326.051416716347, 347.627921404667, 357.936055180388, 362.323634389363, 363.614296504464, 316.850619260637, 330.135390714886, 355.016457161637, 361.789284557993, 355.296893053988, 356.721091441602, 374.205547378085, 358.554628875097, 349.916432702691, 349.477063450806, 361.1311414647, 331.404576916315, 339.327153426711, 343.94639120194, 325.935769598354, 306.988522999771, 341.27593124093, 331.530227818745, 344.646057955405, 367.317000714709, 358.57712578497, 343.857095936782, 345.3985958579, 334.158117797445, 335.977853904074, 352.878942518236, 322.618219942581, 333.208508485232, 348.551481717859, 381.141518419936, 346.172036766855, 361.304179178257, 347.665881474192, 339.452232865385, 386.688981960649, 331.276585223921, 351.771312227682, 366.783456810153, 362.468873682802, 363.837113235907, 343.280812247034, 314.644951613876, 324.039527406092, 344.942679165036, 337.636996564713, 359.603324434916, 345.526789572563, 332.148729723765, 345.217450655801, 387.655033319343, 331.100173199492, 337.388016548411, 342.795302410587, 367.296450452542, 357.981352723456, 324.766016995271, 353.988636742003, 339.464664992271, 337.241298849824, 351.048115875367, 323.443043743098, 323.065497052951, 323.170672555316, 334.002364823637, 340.880098711799, 339.013438865435, 320.269878997147, 343.558301319393, 356.598840942463, 309.579195822719, 332.174565836218, 356.309288460543, 356.373344598152, 319.645468085223, 330.813938607538, 333.447648369482, 356.132944460092, 335.425031034616, 365.627663929499, 334.451175764773, 346.069384537835, 371.860368198455, 361.50708500844, 329.023572528773, 331.62262373645, 343.583634285649, 338.883125930027, 356.265453343005, 333.781870160919, 326.619580972473, 373.863858231533, 321.057792170608, 359.228386625471, 322.538347297753, 357.585460981668, 347.978898056408, 324.569585964166, 357.91293003051, 354.382639636206, 335.000933202797, 366.104535042778, 341.829273191366, 353.233501887849, 346.526442705843, 326.795143080071, 338.899626191208, 338.65083718241, 351.819856243759, 312.939533540102, 338.434420246142, 353.014967894051, 321.07820851814, 339.618972836153, 373.590869864053, 323.892319533564, 353.126565051644, 352.442870053754, 291.957093718396, 378.570920970139, 351.111950478971, 342.123944443044, 346.714371402773, 327.129047289956, 326.654086950992, 357.988687376788, 342.865047783858, 333.771012444822, 345.232298402819, 364.987986356926, 318.237379595336, 387.593196467151, 315.17320882364, 330.139088751775, 337.672831515039, 340.614308012803, 355.984665075749, 312.107863307886, 328.641251104984, 370.219045570581, 347.815689170884, 327.215789424288, 345.924503092368, 327.990474510268, 352.117307502244, 313.324349459064, 352.92967435549, 324.00102155747, 354.184096123701, 324.725283097065, 353.740936399901, 323.364221715852, 334.7832637595, 318.432604329222, 346.024372566952, 343.002971950272, 361.756205970898, 357.969388805394, 378.608165626079, 351.46695491176, 335.196370984779, 315.46854144245, 370.41891234148, 319.386659393122, 333.143656954285, 342.504077202895, 344.549557525129, 362.797603574896, 339.281272979508, 322.76562324695, 354.170690613479, 334.508035412455, 350.592793422594, 341.08286263347, 359.297561572545, 350.173951948328, 339.31463400173, 380.313438461368, 321.302531696074, 343.046252088158, 355.897931474877, 361.118177669738, 342.821509203683, 363.647163369556, 316.808758055262, 340.845236963897, 348.703318389755, 336.332360782046, 351.012449067161, 364.389926757084, 345.198783324622, 343.330603060239, 350.586631067951, 330.413524148621, 369.69852489805, 358.869350367661, 362.837457878423, 393.479267191137, 355.344174397925, 331.461011474812, 330.272656050058, 340.293640199849, 345.587990267397, 320.156248369896, 327.923600544489, 324.55573455032, 334.696568370596, 333.93847212478, 351.375469481553, 329.731961086317, 347.483818714629, 335.094561962534, 331.451905025219, 335.124014706505, 323.578566890604, 349.113896474343, 350.833209801859, 372.737602966936, 358.955325657628, 366.291992797119, 311.069506518027, 360.112218292357, 351.398557398248, 350.363917298688, 344.860076045632, 377.695549166451, 344.045380158274, 334.372543375899, 378.287783177946, 347.127828157362, 343.967965165794, 317.962904388379, 338.103259673504, 372.975961402595, 359.775973524991, 356.967190952722, 339.015696716662, 364.359910361302, 358.427650841455, 315.875380593281, 360.043033002222, 359.341162479147, 369.868332607147, 337.040684087281, 354.870241407503, 338.972580653157, 353.763810088513, 336.579020211384, 361.181271024647, 369.23554093634, 346.806544896147, 333.196196956907, 338.747812289196, 304.627847961584, 352.450174305472, 364.938646060811, 330.503638359834, 337.861823498639, 363.919089034538, 336.444990429196, 320.145479752985, 335.943990552199, 327.752658727825, 343.328695365538, 346.598236478166, 355.112407985181, 332.565524749148, 377.803893630206, 329.049892466099, 345.598395334547, 349.502863614278, 348.727882125619, 332.061201511275, 333.522372935553, 313.871143780303, 350.558017478268, 363.745796972929, 332.965445469039, 343.06954130933, 375.853836727361, 342.431307652758, 333.584770821163, 368.365627562817, 354.572381970188, 353.920101102881, 359.524961647386, 341.737889453278, 344.63372148538, 341.45148119177, 341.803324636842, 360.284373418569, 347.744686196208, 349.777980024081, 338.250815338413, 328.633208132023, 357.016960925886, 320.241173400968, 329.368878602053, 323.87322452436, 360.718279212496, 358.140520070557, 344.306026031923, 335.094350648566, 344.157918692575, 374.43323042234, 320.308880215895, 343.757869148054, 358.936692417033, 349.237349763882, 351.166985871128, 342.118544989713, 332.895557086282, 372.979648809188, 315.097494794591, 359.867583853177, 344.110565940967, 375.870655203553, 333.077728387236, 345.654405766074, 329.796544325977, 353.342945707532, 330.221680006909, 334.663184849363, 346.980100288028, 363.852542538334, 352.395868838513, 343.683500112174, 370.79089225736, 341.333217662597, 342.417031182284, 333.52881850328, 327.835119178053, 317.665356770301, 364.791708519492, 329.814265423641, 339.694245421232, 357.107059174273, 372.786495260497, 335.37611863365, 378.953341376683, 330.881564096069, 356.787647383612, 330.113239708707, 329.597764785494, 360.664527739696, 334.688122179137, 354.611103691593, 341.108751409014, 354.092289640083, 368.00292928256, 325.905581795652, 345.290263385815, 352.630132021703, 356.780188882786, 348.851321237579, 334.657865587273, 357.001576699266, 360.511846114878, 339.876448028834, 324.900469057636, 339.841831362404, 339.713393939603, 332.380178607298, 325.435433249711, 329.523944708497, 335.925132907293, 336.762424489144, 342.121712597701, 380.721286657849, 371.187660088654, 334.979965219161, 350.435257650934, 341.648481055791, 338.275237722447, 371.184238196228, 361.527051206799, 328.554814396108, 336.4659857156, 345.865744789628, 339.393429961942, 321.185739800782, 317.474318020325, 364.628152611129, 393.228142760404, 363.469033132189, 346.762481995878, 326.93291686839, 336.108788228867, 345.42913716728, 335.660658083995, 340.604253021203, 328.640974032789, 316.089143962907, 350.425307480118, 360.854717034559, 334.276275607597, 357.1550507035, 355.3499723202, 352.022851357985, 336.769854019964, 334.572708898834, 333.860677393791, 332.534103800803, 330.630642056053, 372.575450079801, 358.169385067201, 342.190439459267, 343.491052553797, 343.585352171746, 321.759886964245, 335.662204319862, 346.854295713309, 368.13886224711, 333.933548302754, 350.244830031171, 321.979083450913, 356.519946524214, 344.045692189124, 364.430533446539, 346.639331800764, 352.590255805736, 341.155708515624, 344.136046002189, 338.345266500812, 339.880665694309, 345.920366074191, 355.962997947958, 325.343159070276, 371.609002340909, 384.164349557896, 336.201922600757, 341.931790715005, 328.026686220039, 343.990195445741, 351.013863008005, 375.898925676512, 364.570455096033, 353.250276246957, 356.931094573973, 335.732780249729, 356.56543375139, 329.027257895063, 351.683501466951, 326.832208297777, 366.24094956313, 339.341708259879, 341.776379427846, 296.916931379768, 346.641133745163, 337.235601009597, 352.495605085994, 363.11717531157, 362.943115043432, 356.692889785233, 362.754335913698, 337.510949335816, 349.227547383895, 349.768805605307, 322.265051202817, 344.734937304742, 336.280630025395, 346.291702228251, 325.362472638358, 345.305351462043, 360.09149301599, 352.533656809302, 364.102686709464, 338.98933466602, 336.455752222397, 343.594032089554, 319.977142358759, 339.880114077027, 342.158260078623, 339.402283252684, 342.993676935044, 313.7520364923, 368.427966763725, 339.336560838508, 358.775398618768, 308.562472713866, 338.685561325993, 348.892785907184, 329.79310843025, 355.314749900069, 381.655476352324, 347.503182070035, 352.550112963441, 371.160547542902, 353.01273838994, 334.403069969099, 332.805924742875, 333.195138430465, 332.388818953958, 350.269895550518, 336.275989147148, 317.24034966064, 302.144470891757, 370.73658723335, 364.39567915709, 342.3469231161, 343.8082209141, 378.061074254728, 330.959980681931, 335.798055683791, 310.66500391221, 349.737024361764, 351.306153672432, 343.284160334443, 344.423678573352, 312.94881442276, 340.335624628385, 325.794402250469, 358.926131471418, 331.895610198686, 321.056460258013, 318.87741251429, 341.546843444904, 366.873560437885, 356.870754167053, 331.960441550653, 341.942923876148, 370.05981362476, 369.294426392635, 330.864399365428, 361.224658623673, 376.955177251031, 359.174756502047, 345.304252677017, 358.05729892907, 328.22395118081, 377.883451425658, 329.564181792423, 346.784317173272, 331.2243129503, 356.232710608151, 353.082514736022, 340.391515581405, 340.470819309624, 352.325025835766, 342.136559990816, 318.041576356035, 356.350259021293, 321.03480841641, 368.980361293697, 345.724799579855, 338.624270030188, 371.694423705957, 359.422755821622, 325.349367869505, 332.811988198884, 350.215398714447, 364.930658793789, 350.660559538868, 347.814965698077, 360.875529239547, 367.655221415094, 356.184838790032, 324.710414335212, 354.235288440775, 339.982633868037, 331.550425152134, 352.23801910426, 350.492537751413, 353.337062559315, 339.036319574191, 348.056996603751, 349.497195264209, 361.840427023163, 324.610542668014, 319.02514604188, 336.460931908654, 332.994739971384, 355.886362261789, 330.979437110582, 372.818271710529, 356.833644244438, 324.936527044972, 341.772499665961, 322.274324491993, 347.173863551076, 360.073983353949, 341.080583022482, 363.794017928136, 340.81494984939, 335.050190223491, 361.161073035882, 354.480811771889, 361.071814322875, 292.665596195994, 335.939932306702, 339.549913477916, 342.870531507555, 343.993663219215, 376.350896138963, 354.923859893536, 308.509440375181, 331.683032820735, 340.119564378229, 327.461504991349, 367.230799520117, 355.770060040507, 367.603958958897, 387.708366998177, 342.171132356372, 335.801112774575, 347.893165809547, 305.527128559517, 355.547749235051, 353.29166107533, 328.696883160539, 334.436077630274, 340.543125573776, 329.54489664592, 323.873703576742, 357.937445563209, 354.986027154281, 339.490267905192, 347.746556798191, 345.154752056315, 346.762697121203, 333.926907685994, 333.251690247584, 350.23942477223, 348.597591164589, 344.273356546679, 355.829648996683, 366.802970428956, 307.793633123435, 348.231278323425, 317.953349079941, 333.33499924224, 387.00510561319, 345.288244205898, 348.493552485122, 360.296200094364, 334.0162630896, 377.023466903873, 344.663812116521, 328.220201828403, 346.866598472174, 342.140854572709, 363.037969072053, 350.149364862788, 355.293937126255, 313.542087971782, 369.128133200571, 347.476954375845, 343.359702207131, 347.615188255767, 357.739561891412, 368.998554536862, 348.818046049416, 325.967000612065, 366.112870286398, 353.881698627133, 341.943178060104, 352.941641826973, 327.021684393391, 324.451572878212, 336.905708623615, 338.549019269698, 316.49016973082, 353.634166056752, 312.173130085017, 374.898223518666, 347.316653569332, 326.212785385383, 362.012083282443, 338.349068766837, 341.445601798104, 338.949496060261, 329.140833754845, 338.571715974525, 348.984517983725, 315.158793433228, 359.167457674151, 316.84642689514, 329.315930646109, 348.432383967632, 343.658044856694, 350.192713224601, 350.384992294247, 350.621388179296, 363.514005277099, 347.03560705583, 347.994459389952, 313.431650770677, 350.288915119365, 316.429994125395, 351.690529586314, 334.310839497949, 318.729111305714, 366.002847524031, 336.459179958283, 354.820038744485, 373.542108042286, 340.588306454866, 365.835890081042, 353.581392370033, 351.737794342719, 344.789475220128, 358.228566793274, 357.581157127249, 347.395927149394, 369.88003142981, 334.628256611022, 326.365865690678, 319.448806535576, 332.834339579041, 347.34821748727, 344.29145902835, 317.999405380318, 323.335326685694, 318.6307837431, 350.914484668977, 373.074444801009, 338.821981842488, 347.755143325448, 327.943286854715, 320.263522557227, 323.433985670744, 335.160935989369, 332.562103702454, 328.187539569604, 335.274697096122, 360.154043735775, 346.874483523473, 317.68771698589, 343.027369482853, 361.602904693318, 351.261798982757, 328.865773204392, 333.881324642387, 354.965223964968, 368.953310616357, 349.704922178647, 327.726625261749, 340.138025487461, 340.497331586223, 342.758489336263, 314.941268955977, 362.845395032926, 365.510826730558, 370.945913575177, 355.120210794561, 326.706338139568, 338.001676520235, 353.112753870187, 330.178850991008, 368.291962480035, 369.646787068079, 334.569801738321, 391.645712297372, 359.528270310061, 348.284937583039, 316.993721787542, 313.559926866716, 366.649098894987, 340.446135499103, 373.312439653939, 336.315706673826, 364.69786312016, 374.461954027051, 330.995645923205, 364.203792734898, 343.647684170874, 337.072651011995, 333.859656744758, 366.446916319847, 347.909584559379, 320.416199124882, 331.385680089444, 330.15709174185, 338.283377901937, 351.984637243836, 366.53851177805, 336.154952775236, 348.012351181282, 351.466322796491, 314.340605581651, 329.361385127135, 325.453980064139, 375.82926933164, 346.828487867462, 351.000395849259, 361.670298277347, 301.67522190828, 378.316693346601, 355.390564217909, 353.080632800033, 331.600178367578, 345.321193789629, 348.02849521866, 342.934753942459, 366.9417807074, 347.647282704369, 394.689170032344, 363.346844541771, 345.954110663959, 349.620004785399, 349.728976843816, 334.205834151244, 343.290202666188, 345.070618087348, 357.705510667145, 339.865099324239, 342.486331289983, 348.581047729849, 348.520910331706, 330.392479452095, 355.582150596893, 292.484523591348, 328.02252047225, 320.188032862337, 363.86648680976, 324.271545878603, 372.768224889574, 330.036264438791, 369.349252820874, 336.280243894864, 333.245195983665, 337.422770758356, 363.154747776993, 357.664561338768, 322.629903353001, 340.194653716484, 339.573406201977, 380.819530574915, 334.995977205055, 343.851411043385, 341.648654319257, 342.257336323392, 368.072807426124, 344.86372058204, 334.713469586641, 360.452564457766, 333.985389429345, 346.088657418611, 311.767559862448, 325.392578441731, 372.68892547536, 284.411438404486, 348.300607824027, 323.592049123489, 352.2026458987, 353.540223750492, 364.23927277044, 360.251867611499, 362.877815598781, 351.41834473184, 353.136905117216, 364.454241152022, 371.500958465414, 321.278593671558, 366.680928443222, 318.813355963101, 317.313221474947, 352.026782529161, 312.486014796817, 335.569001467004, 345.867469278385, 350.391898348303, 358.437294965242, 337.030258084781, 327.391101073942, 312.163610943033, 342.194077582034, 372.764203239443, 324.880590951301, 334.54659918854, 346.488690845145, 354.537154511558, 321.632292573238, 338.620289867661, 364.898033132778, 357.460725542545, 367.053662348656, 339.870613740431, 317.702313172003, 308.758671529995, 362.537602312079, 362.614009724799, 370.17134340896, 329.993745051054, 339.246061006936, 336.386046006251, 333.012231329136, 358.156669015967, 357.653865814133, 341.899639090847, 381.892038498912, 335.830522294805, 338.715666514142, 306.309505570247, 337.223093574091, 320.575171533243, 342.924154432197, 336.198913526954, 333.546147180007, 335.37770330585, 334.101710896467, 355.612478210624, 339.073463211837, 362.938706373801, 351.281277779408, 335.488850232695, 353.993360936444, 312.700085280497, 349.561639028457, 311.305714081836, 339.281474277514, 339.485370832806, 373.182127235778, 344.092278874781, 351.10097286588, 344.237956491973, 349.722448616415, 343.806445329197, 347.65061388182, 342.200603644519, 356.80319703948, 345.153784929035, 346.220491288031, 376.035358708351, 374.590077429693, 369.528369157721, 323.004627791668, 357.450617094584, 365.648094340652, 348.848077164199, 351.955003524231, 339.364499588262, 324.689850263304, 365.564962517713, 348.244494641228, 330.632791088555, 310.347456695932, 360.697580541548, 328.686057764196, 331.934354178309, 339.95961759655, 315.696370898408, 305.244213181986, 324.659200249187, 338.527259338865, 353.452194492982, 332.124228827563, 329.153084313031, 354.323483582886, 366.528416757709, 338.640797673173, 317.751174411576, 318.202540936953, 326.991837465733, 353.446436290528, 337.038970534097, 328.951500048319, 364.812602195802, 347.210038819666, 335.670255974067, 343.315210505977, 365.296558248192, 339.706407066693, 357.370460082135, 369.334158303892, 322.787605385209, 326.888605941247, 340.017379264157, 328.668978316587, 318.155886181724, 357.811890966257, 349.224112840675, 333.250830060343, 334.102014728774, 349.032740047653, 335.157309946205, 335.776643916788, 352.802943197353, 350.680983934014, 317.825919769712, 338.001690422377, 324.794506176678, 345.81912648498, 370.073613335881, 372.644236133628, 360.798716833178, 367.660568841852, 365.226337417083, 316.29358649567, 339.561641274196, 352.965123419746, 334.731192622304, 368.328671704402, 357.676040307033, 368.772527360681, 324.830790182621, 366.9961040714, 332.362257695889, 350.567519565296, 352.170638585124, 370.114753998178, 357.927783305987, 344.971731966892, 357.580616837626, 306.793128195536, 328.267432627792, 339.183593286784, 328.866390084173, 340.483911221498, 309.492818974505, 340.773250716674, 372.135233760264, 360.65048475472, 364.121277543435, 362.385812462913, 321.128587394118, 351.235966090084, 355.871315089514, 324.939268940338, 322.616194863287, 337.790716040856, 362.073451228385, 351.914566213617, 334.190466580513, 320.890642726386, 364.477055672712, 375.071182275798, 348.277144359424, 348.768285888221, 350.658020144189, 330.452066282063, 349.176885400705, 319.02704202217, 332.64432490315, 358.648179883124, 344.761533125842, 328.143904398494, 331.960204969339, 324.66517790952, 336.686139322166, 363.305361110638, 329.177045469718, 338.295566900566, 333.47523183887, 314.479488922364, 382.749223136519, 328.020259977278, 353.797356296723, 325.649092191541, 314.986986401338, 333.917496124117, 366.398930951233, 361.176297240268, 342.940747188367, 329.668684720212, 334.813355573451, 335.917469407291, 328.681336274086, 352.517666683417, 324.884187458007, 337.254185944948, 356.460054944981, 324.416337520188, 345.874292148438, 337.623394913883, 342.058261595, 341.508439513732, 338.329621757034, 388.810729087337, 348.211470319836, 332.33178218423, 350.343512823896, 311.461076748348, 333.764035721028, 326.721441368081, 348.454565482843, 350.173600034554, 379.818472923927, 344.493814961301, 349.545039001028, 330.038542712326, 343.531640326861, 357.602295889902, 335.551930346536, 344.174673512033, 318.460481185712, 345.743048188978, 325.498372130131, 338.670090375177, 350.544139177898, 347.382672853049, 330.841147261101, 359.12306403946, 353.48007102413, 317.24449146974, 355.45810437435, 342.586251902108, 315.649054382753, 317.217192271254, 305.694875730173, 368.959435302316, 341.765000045269, 334.52981963467, 309.563182315064, 365.319626947153, 359.892223572688, 297.653829349731, 392.19704801228, 330.499561202426, 338.772714397983, 354.237963637932, 339.993399027934, 344.430549208906, 348.436526220106, 355.18272856401, 351.801937636407, 376.797366991767, 360.77203425161, 336.68035305339, 318.587759820072, 350.605716936944, 323.450603811664, 337.351529191731, 327.539668511616, 338.422171246548, 320.785944830342, 359.274237247963, 328.712536913851, 335.714612759031, 327.687617717856, 367.91987844841, 360.136469177831, 343.070719504836, 387.798656308958, 334.08337919936, 337.842485776241, 315.559664437828, 321.49473812254, 329.689686212567, 371.678567604771, 342.391447477244, 341.395564952897, 339.616044356728, 365.322313957726, 344.20460092629, 326.258353757664, 340.393715299382, 350.71628934263, 352.873945710541, 355.028828616663, 298.74086125134, 362.41474619167, 361.170938969417, 340.57534457443, 312.689857779753, 320.467172923773, 358.747979023401, 374.064167387371, 343.373787891011, 366.242761736415, 341.230661929437, 333.974093142067, 351.852087373531, 324.335869867444, 385.798598479648, 327.160458867798, 338.04505130165, 316.967047013393, 344.383710642957, 370.610737345162, 328.544576191893, 314.613233789499, 356.522477488007, 322.854959829861, 327.495786066244, 339.625591269344, 338.347830637926, 350.450157529901, 368.757942176537, 332.820660248912, 345.309958894529, 368.273322134188, 373.497958005438, 368.051366009292, 323.119039804369, 334.530971554604, 370.709966652145, 358.340328229917, 366.860826713664, 353.44147359444, 337.169908709889, 330.803259450014, 324.719185701648, 330.093037554978, 311.912944039036, 344.542136869598, 346.866767825773, 369.994176959519, 329.54125175406, 358.319433712922, 369.732412222612, 382.922866524105, 323.758485316777, 340.505894505924, 352.975590183777, 330.286664012395, 335.129229580462, 334.487305441936, 314.465521678232, 339.349571481452, 340.512512084348, 348.620018010656, 313.937398244683, 288.791817581629, 330.418986650688, 349.503476423405, 340.360844516059, 351.32980680873, 330.037118889764, 351.140673863187, 349.264684642651, 369.414259094807, 345.86827353211, 312.14829041264, 357.591016283827, 346.584567771981, 306.318491981644, 333.35450554359, 342.453968506211, 351.546477000868, 332.178063246637, 345.181798112379, 348.995427522627, 332.230969832814, 341.902322377905, 349.94926835049, 330.87167203596, 378.04845210832, 352.387382063896, 340.344903973314, 337.506725945274, 338.848872757247, 354.823507983143, 318.267584903536, 348.154752176589, 357.107171596859, 350.40446834701, 368.418762845875, 355.833614346125, 353.049905082813, 345.631455861196, 349.536406336967, 341.213101928857, 320.338812761451, 336.389544459147, 326.227508285372, 391.859457561032, 331.282371325676, 349.895675919192, 370.977585033787, 338.532070393084, 330.431504376858, 365.850824706355, 359.646607761921, 353.501619211828, 343.95469216441, 345.307564581828, 339.689523905861, 345.839207294744, 333.50838931146, 333.488217965684, 338.47392301039, 331.76197683025, 333.227092185255, 352.358954964104, 354.848080096479, 310.005541733194, 347.94088195316, 321.303315006713, 362.057534374046, 357.153450177806, 323.16347841569, 324.038107744335, 327.55083869063, 352.345039356327, 347.422493039708, 340.135930586596, 356.290987267976, 360.941187881553, 379.401259497486, 319.733843808822, 331.869269124094, 340.174865289746, 329.883176516998, 353.916439321233, 354.403762524932, 346.943292377404, 336.477595149492, 379.269232332338, 374.93858530679, 317.394918696706, 346.536628521884, 318.744958506884, 338.276820494104, 311.250010791164, 367.431245603959, 327.243865437105, 357.417783681492, 347.750226790225, 332.273649751078, 356.353818375585, 371.014193899775, 371.963736464411, 349.191196063245, 367.097806593914, 357.53388145175, 347.051879444958, 332.184330065822, 323.822429251361, 319.232329660707, 352.913199180376, 333.886634731247, 344.329368571137, 321.81509142506, 342.628657184948, 353.390103091519, 329.283342044249, 306.486118525424, 350.068303671873, 346.285847148802, 352.055844887072, 360.737355025318, 340.545671933195, 326.082820919205, 335.604400570081, 341.777036389665, 325.818053266369, 353.614200065143, 344.15508580553, 343.344796480401, 348.26656372841, 341.091197560665, 342.288719725495, 307.111515869021, 370.802642807248, 361.326176110811, 357.603663051221, 347.75073996014, 336.474302410593, 362.478154744704, 342.481208260873, 331.16383796851, 326.774049825971, 362.819865022936, 358.615209360668, 314.782482580451, 369.723831752141, 318.61123228991, 327.220066246967, 327.828909734056, 349.936187430154, 340.929453506174, 330.5804099288, 351.629096422551, 373.11737117548, 366.278959788776, 317.52371910435, 308.928482001438, 343.401442894759, 349.610945779304, 334.04779552648, 321.41256051725, 353.754955089593, 364.331422289518, 337.596482959106, 360.003216246348, 340.63494452912, 345.100172419414, 344.800297172615, 342.42722687826, 376.93940779747, 347.295033896579, 355.595979524175, 350.274848637986, 361.921738174645, 333.200665920031, 344.987333564242, 372.424803396233, 372.695983023433, 335.368734319093, 329.815270037054, 374.120188056369, 364.918210479841, 327.765336250581, 342.360411641965, 336.56429375685, 344.582481120574, 327.387213230419, 320.065158192598, 348.725732393235, 304.953258948865, 374.327801501047, 351.223558299612, 351.395131261371, 355.020859075213, 352.858455418969, 335.772593194238, 333.267341548059, 346.396624659622, 361.76675154333, 342.235007367201, 347.194890592365, 320.847927649847, 323.760451929544, 343.330372851154, 368.826181573533, 351.99221333889, 349.599483785262, 320.666030232219, 353.964475704225, 338.531261353231, 353.229348185509, 371.1934644398, 355.694803424384, 333.567123146646, 355.302955105526, 366.899499471993, 321.397676611976, 344.362153566832, 312.139921791075, 356.073454607764, 337.68872958792, 312.888140626342, 337.166467410785, 373.377927692334, 363.154383056741, 334.929773809777, 343.919681542031, 317.971201779845, 353.402343791612, 374.851604667438, 321.094857222005, 365.532329744981, 378.451183942123, 349.533472534478, 324.58031175922, 377.942461795579, 316.573816833974, 320.374501275682, 345.121639632794, 329.906241236796, 338.825760652708, 355.479766176956, 357.31344823175, 327.794274937151, 365.987208488261, 354.87250942901, 349.244417599176, 355.515194223867, 338.578468452999, 350.409855822366, 347.227916721547, 332.807962696742, 357.811505354659, 349.21203053545, 332.874999683135, 333.418697596723, 340.129934377351, 352.057326133091, 355.098552560771, 359.073542980344, 346.588235763956, 354.463765405907, 308.996332297989, 336.002322065637, 328.184730771961, 344.400986271597, 346.441263803463, 372.66847479887, 324.820465112305, 354.341395130489, 323.045159029091, 362.749556137028, 345.260814482043, 331.288694410616, 347.57537649662, 344.055254100074, 324.166488506002, 332.327554436321, 337.311963134266, 356.476090398422, 366.943775688782, 321.469219933648, 335.551651360032, 351.891932506879, 346.895816591682, 371.262250228439, 334.962297777696, 343.567180668087, 348.213540439037, 349.704900536785, 337.398210119629, 373.18381614235, 351.569234083406, 344.206919402024, 343.316852183311, 338.753650685081, 326.572283550964, 350.645741505266, 329.302259102652, 350.342449287453, 355.807468868189, 334.185520917967, 352.897598199712, 344.754683913562, 368.702412569992, 344.779005399911, 343.741444406546, 308.43004821138, 349.331389168998, 351.559918786295, 335.302999842611, 355.540511536351, 342.924741875637, 331.413109398382, 316.153539613124, 360.023754559352, 322.576739299248, 339.577716109493, 327.640296807371, 364.53743585207, 348.085185511217, 368.481909777455, 321.629397366002, 357.230654054539, 351.586553918367, 368.005735940944, 321.232144046786, 327.834913014736, 339.391578202377, 343.585639324544, 366.946410783253, 361.999504702612, 347.222210105417, 341.776176171451, 359.121697880416, 356.050122602071, 336.097613078023, 323.106334089905, 361.92289256877, 358.202516010976, 334.002071461626, 323.777806853834, 349.192992805811, 324.978035289572, 315.91353086057, 372.223659871679, 344.122596102119, 335.363183080081, 337.389490859991, 349.89826707729, 328.31358272656, 342.474008851148, 389.062524536907, 307.357434977048, 360.468185639731, 349.360310489814, 323.352440252629, 331.164330555932, 333.543708130292, 365.937270641614, 335.537525821442, 376.759097039674, 324.622953549251, 326.466372283222, 334.918124909371, 313.711879618264, 374.020812245113, 332.486627902533, 338.458541321852, 334.265600433569, 349.977207728422, 352.573629332947, 348.724388424528, 338.207209901241, 346.78104059439, 354.30547130827, 360.108588728055, 358.21303097544, 361.642997672223, 350.453647548715, 309.07049765928, 335.192903455811, 324.559760436423, 363.147782637902, 340.13861546558, 339.167676235838, 366.656745002158, 374.38334348076, 338.9846225987, 334.710780869765, 350.176191248893, 344.114093559132, 350.429959768557, 377.879781175039, 333.139611018359, 351.107071043384, 357.040080032169, 345.472185974486, 350.758565801532, 341.78977207864, 343.191763545288, 367.166514707792, 336.946953559073, 327.460122389881, 343.07250824248, 341.179786107472, 343.642358747595, 363.429554816258, 343.896883426618, 332.606557606809, 365.037787185727, 346.589838532326, 364.174902695187, 322.922204249383, 358.783951835358, 356.332174447238, 328.184587922254, 368.979424168634, 315.958261502096, 344.594850266026, 350.982569171001, 345.642252543964, 340.120939398595, 316.669202215497, 336.598625411433, 329.404855598093, 347.484251959627, 363.989614622643, 335.203411157169, 343.612462006024, 339.991548069272, 367.036190975867, 344.041203520619, 330.586702876882, 331.625232941609, 325.88121272875, 345.029524955935, 306.078903156122, 385.381915265636, 347.218880460033, 359.276817781849, 336.122042959757, 330.109057195859, 346.785135673806, 359.035535355646, 349.058747348816, 347.456583018188, 336.273752799369, 350.960290898036, 329.136392676545, 332.990003593793, 365.272425065893, 374.071524410493, 367.223541313362, 337.060926433817, 348.055412856761, 357.515580141209, 390.349578712342, 355.926353872636, 342.040430805737, 350.513182259809, 331.317452599126, 329.093899525606, 333.186837818767, 367.556215677882, 330.091207727075, 361.941930564337, 354.087488358851, 339.527959903587, 356.841674492946, 321.342533170404, 335.919102187627, 364.543725806843, 346.075124682162, 321.267955361633, 366.995157258239, 333.877126909414, 363.780997460012, 352.883060726496, 356.797089788467, 328.370501813177, 377.624132065154, 330.305246049946, 302.7594340743, 344.266451033153, 375.589217765833, 346.900607759925, 361.54089965518, 331.090661987734, 339.451212261304, 336.739778281185, 368.277936538896, 341.840787824702, 308.337565501817, 350.963678464118, 318.899768236614, 370.495964652746, 352.551594457939, 376.41853194702, 332.768583316531, 363.048394227345, 317.331533521328, 335.50938922614, 325.472500490233, 350.333868396454, 344.056805823621, 337.130890860958, 343.751897114606, 342.802206054112, 341.379000494837, 350.456026225073, 307.776711581621, 324.019364315043, 330.269202287991, 320.98032732469, 334.289087913072, 384.109279503533, 372.928671580779, 342.366961975704, 325.316435460676, 347.373895010775, 342.567555040306, 358.026480861988, 382.72922828732, 341.77151232413, 339.052214599079, 327.27210569822, 355.021986601686, 359.878490029861, 333.603246592025, 352.025559804705, 357.198530512149, 336.843134295621, 351.626693519695, 361.945968412317, 398.881217138947, 350.084920939593, 369.801960419175, 332.574828068344, 368.262785901351, 386.988020348394, 357.809135517691, 332.902767532233, 351.879001982929, 323.992115663293, 340.332347652674, 349.647557057821, 351.412491691362, 316.06881589058, 350.945812840237, 339.628483703107, 357.110845867172, 347.884281175217, 326.446518929573, 369.901919854962, 319.665426672935, 327.479145039605, 366.731449754993, 326.525779911397, 356.301279418836, 349.633414886569, 337.165675296129, 333.002333941025, 362.376580591746, 324.913368537993, 360.202917900051, 336.513469725223, 315.859569207799, 310.136131835449, 312.203550346497, 364.89841066748, 318.498847020865, 340.410304756484, 351.069585769688, 335.906803959047, 326.191538060514, 344.06272023995, 342.712279829625, 333.373240512661, 341.496354333446, 359.792233770443, 367.82975424936, 360.966398676857, 296.167048167362],[138.908670556235, 131.222155259393, 135.545810653854, 134.509661532696, 128.679979060372, 133.313396339174, 131.228723024183, 129.075032160552, 130.698610556286, 130.411671512702, 129.539456267347, 128.36250441387, 130.860274367263, 126.298390478679, 127.117308298323, 135.882819782164, 131.035666212791, 135.175521701001, 135.060330887943, 130.436671858384, 134.451885054814, 133.54173350362, 129.67229675006, 130.820889320463, 127.992287613182, 136.436504553884, 134.69413475895, 129.159718080073, 128.226387424516, 135.675804185171, 125.094524940223, 124.567681795079, 128.63357448612, 139.471016507727, 129.789447089419, 134.612395264882, 127.348461151782, 127.785176326231, 134.067595532009, 129.452973320331, 134.553469565901, 133.650206413711, 133.507804400267, 126.96695535034, 131.703809923941, 133.382009817571, 129.115231069233, 131.554998299166, 128.369990580276, 137.513376340167, 127.641611886961, 129.531044345497, 131.007130930309, 131.958904114089, 137.2472916938, 132.465303041739, 133.079857809345, 133.150628440856, 129.519736247364, 129.466037784197, 132.538975178587, 130.251744827295, 128.680623507004, 132.217022196707, 128.396698792841, 129.229728759103, 133.369003488953, 131.707402646147, 129.426470612505, 127.216464991521, 131.960558041037, 126.791387829974, 130.435928858503, 133.753902762795, 138.837913731383, 130.595638027552, 131.143898471429, 125.004707261773, 127.031499132067, 134.142507501021, 135.044205655832, 131.928006189216, 129.218124889899, 125.66894338578, 129.10449486511, 135.928687064987, 130.215062198312, 127.543848860733, 133.667532727539, 137.190037376448, 135.071207222577, 135.671958658688, 131.369266606167, 132.60105032525, 131.463369817269, 132.490200577023, 127.540151662938, 133.10674401232, 136.135015536598, 129.249491212402, 131.724879516204, 128.053298783187, 128.888799785783, 132.47943375141, 134.732453000496, 130.840003895775, 128.494323631002, 136.837863363877, 126.913673736975, 133.772971928202, 134.358501322303, 125.174747865743, 123.521994019096, 131.872840009457, 131.641304005322, 133.441048127539, 131.106306450165, 132.30257556417, 128.698592481159, 127.5483649511, 127.110778241561, 133.027697057765, 128.637934391077, 131.858051649825, 129.538051259209, 132.62878191367, 130.527587836136, 129.645930795924, 128.943048894605, 132.689582529723, 135.229563704756, 122.547131700383, 133.742130272927, 132.63305781509, 132.045922994115, 132.818197297646, 130.847409126488, 130.02539509954, 139.072204482609, 134.005602000887, 132.283833464154, 133.10717969406, 131.707820668871, 125.784664023113, 130.21831952394, 129.000058915188, 133.075675922798, 131.542420337522, 131.451821785261, 127.672513658108, 132.75652268561, 127.89907856592, 133.460300078425, 126.951481458374, 130.900699897379, 134.598357766847, 132.028115105548, 129.039247610855, 130.205073807862, 128.416721122581, 131.531424156407, 133.496179964001, 132.635494270595, 134.329093300558, 133.7705536815, 130.289706799103, 132.749628019275, 128.691440153463, 129.518798895904, 131.35504449783, 127.507977369599, 129.185747501481, 128.39351359751, 127.383775876587, 126.673426722724, 135.358599741185, 128.596254488801, 133.773278540385, 128.589335268796, 132.942768598329, 127.997190239416, 125.918880293792, 135.518053859334, 133.720430981348, 132.961994465658, 132.614272116584, 122.974035647779, 135.065550421658, 126.193799739269, 132.766980049759, 128.590542068597, 131.253724264434, 128.492388056319, 130.502678109808, 125.851047273296, 131.566469502586, 125.757027794155, 131.404446610199, 128.464448592179, 133.88077856885, 131.089855422951, 129.264218990257, 131.812462023832, 132.545358925247, 130.262087842259, 126.165925646803, 136.487870589692, 131.377442229273, 133.361225599511, 133.811878411489, 132.493884130415, 126.342477571587, 129.623100943988, 132.544959741213, 127.868314049284, 134.749775342728, 132.550450693018, 126.424470031486, 126.810420884523, 137.019782104625, 132.006513451883, 134.304313203076, 135.745453147546, 127.745738519341, 127.906958626904, 132.587253821449, 128.397947137995, 130.301515020261, 132.290387781814, 128.405153726496, 133.044497168738, 135.647427340377, 128.309233637679, 126.117985542072, 132.474552829259, 132.639600769065, 128.757990624458, 134.154494086602, 125.457559567413, 134.198136262137, 134.00240861946, 129.306548035173, 127.587761754775, 133.432896450818, 135.450275754431, 132.727932579275, 128.17902613088, 128.096577850446, 132.175698854227, 133.357152438097, 128.839387602176, 133.01278544346, 128.373632587032, 127.228018009159, 133.622883753114, 133.595751472636, 131.675556792817, 128.708284728639, 132.560906428344, 129.418263567377, 125.960971121624, 127.307677977567, 128.666893717119, 130.803903096306, 130.41335502296, 131.290487126819, 136.786559625754, 134.118607709347, 131.98565873772, 132.672551800658, 132.13795222338, 130.948487735236, 126.24980158103, 130.55431508987, 124.152358708001, 130.116433609299, 128.635533173552, 130.385310104452, 131.797959420287, 132.472397366506, 133.447005312135, 129.589017809722, 131.057877899984, 130.320201722986, 131.277287511351, 131.359388920282, 132.792862430035, 130.291727360553, 128.64028467726, 130.247126966131, 134.932156823206, 132.830794653466, 133.007626908872, 136.029147453196, 129.262939622187, 129.351412429652, 131.651792099745, 129.90950359565, 132.434508090646, 128.769249634729, 130.852430486434, 128.093023689005, 132.065308253115, 129.362965745621, 130.957279524352, 127.053995928362, 130.225141615301, 134.845358511929, 132.291512246608, 129.035746400048, 134.521608385869, 129.516467743227, 131.765381089722, 128.588907500752, 128.972744322349, 131.91318102861, 134.402919905481, 130.89137190883, 136.524952605226, 129.871544544378, 136.002224160539, 137.215233590625, 129.757722432491, 126.845534387194, 130.889429081592, 130.484385731032, 133.654784647087, 133.75162968106, 133.411063363249, 131.387618205773, 131.150378488906, 130.25711710263, 130.330462976541, 134.873238853716, 132.708685540099, 128.233657483923, 136.30182858325, 133.742280422297, 128.3427425194, 135.514206361296, 132.189078840422, 128.05501051853, 129.540424233353, 131.84396167747, 134.777591035056, 131.73876392213, 130.732766388249, 134.538228525932, 131.794168830049, 130.076654143611, 134.238556132098, 130.773437407334, 134.276111111919, 127.981632457307, 130.814886523559, 131.801239920249, 131.544445426999, 131.032482922888, 131.648020265076, 131.23508842018, 134.613027137918, 133.712255801058, 132.344416840418, 133.093782486006, 126.646454976827, 127.104858971406, 132.729542382379, 132.871895830854, 128.504946917435, 131.844405331345, 132.778185493063, 133.711603873272, 133.78828878154, 132.691791870537, 129.971309036892, 133.212188350678, 132.438265305846, 130.854410873605, 132.283871815007, 132.077075044354, 127.37203246116, 129.559478940119, 131.642014313536, 133.269965930125, 131.509485020943, 132.589613202814, 132.826961170256, 132.929684718555, 135.799304389592, 131.402029810692, 127.546853858326, 132.066270957941, 136.198387538791, 131.437487648298, 131.087672383751, 128.649078444944, 129.819179485902, 124.188314813536, 134.444410065998, 126.180655223774, 131.99729086137, 130.474885759807, 130.648311930689, 129.980267482959, 125.983719723115, 132.798221362496, 130.156049162286, 131.601381308661, 131.258815727631, 133.226155708442, 134.090521490453, 130.811541694247, 127.238597484813, 134.038582945232, 134.303465398616, 136.731244099397, 131.141138990444, 130.662951724213, 132.908595689232, 131.982632785776, 133.002474649303, 127.948545908071, 128.540012458664, 126.396467831912, 137.849500410893, 131.411821452629, 128.611607766009, 126.226241459743, 133.258024041247, 131.062383253377, 132.874582653978, 128.932339398746, 131.810411524823, 134.561278546575, 129.079457287474, 130.499216133831, 128.728490651855, 132.771178040373, 131.700998830493, 136.732395928168, 127.820387451486, 130.74606870874, 129.291762114993, 133.948970755625, 129.728370260227, 125.321299821801, 131.848669486111, 132.578297396125, 127.085315811136, 132.563435570033, 130.081059762811, 126.013699535584, 128.512084969737, 130.889632128175, 128.770233641004, 125.455795814638, 129.735420664979, 133.037164991061, 132.654241763957, 128.847706113519, 127.389383200761, 132.321739721244, 127.796739819246, 129.77864221164, 131.792032520871, 129.367701338278, 126.628882674722, 136.379464709289, 131.363027649849, 130.473695339096, 131.647499398159, 129.778862304916, 127.408933330566, 128.4165191799, 128.877614304455, 130.422247035326, 130.695722464163, 131.796078571283, 127.723821450945, 128.045863003764, 133.113810428309, 130.264972004233, 127.068731707659, 130.0712555629, 129.762446411429, 130.173501124447, 125.366510557514, 131.034718377063, 129.30706755381, 127.037445103959, 132.798778165283, 128.956844891198, 127.685223945021, 127.339126525949, 130.986614725175, 128.262766331948, 132.237321424556, 133.111807171006, 131.856143786033, 129.056345393537, 125.666581362659, 133.34868047967, 130.883535473479, 132.886571199189, 129.422712955612, 126.380910528265, 130.10495970234, 135.505053809133, 134.84321675478, 133.681634404586, 125.055903581604, 132.487488432434, 134.370656362317, 130.44915569454, 126.714742369024, 127.152133168341, 133.494060520383, 130.565166402586, 130.382695972426, 130.727202959632, 131.765749959084, 134.000145776848, 132.038164450733, 134.357314973935, 136.799763212813, 130.48083090444, 129.885639300945, 123.739967564362, 131.989863925848, 134.785773537764, 128.305180669555, 125.84591227784, 129.930273302376, 127.442557790053, 127.83416122974, 134.178311654907, 128.129375428094, 128.835215922293, 129.163525010429, 130.924261218628, 130.053861193846, 125.97355698399, 129.297952868698, 128.947184992555, 137.813229000933, 126.764835681194, 125.803535361651, 134.529116854797, 129.32052970063, 135.699582550291, 131.972581455695, 126.760042823596, 137.448208788228, 132.228954640185, 125.56352819303, 136.556647475694, 126.14261091965, 136.363747012853, 130.526615396745, 126.722750414281, 135.931007025143, 126.321049261006, 130.269750620089, 130.930119297112, 131.625356469813, 133.981759976271, 132.980122822471, 134.688690455046, 130.653704653273, 129.781518668404, 127.03963405716, 125.373368185326, 128.368084402912, 131.858840994715, 132.162695115003, 133.005733447976, 131.553465588676, 130.910770907281, 128.905271452349, 129.170076233146, 131.836464238499, 129.796364835899, 130.763876122571, 138.318625253269, 133.174251537928, 136.330257287354, 133.151011166998, 129.487858971811, 130.816425878194, 132.474958859129, 132.470685571687, 128.170369877881, 135.513714306158, 128.670287256917, 123.178872193599, 131.190359105307, 133.770336706821, 131.132737714171, 128.339941212157, 134.134853563874, 132.71765915672, 133.327037639968, 128.123763975411, 130.426654767055, 137.168564483031, 133.391325664882, 130.247805056001, 132.789727916963, 132.81015029464, 130.703382216782, 124.642107353151, 129.57808702046, 123.339955035358, 125.612749244759, 129.347339666169, 129.884803121695, 131.260042770572, 130.561767512239, 135.329051589775, 127.569806905938, 135.443056897381, 127.501992089782, 128.103219037752, 132.612304630532, 133.431950535952, 129.037766434708, 130.911933784979, 131.008702375213, 133.02552443563, 133.352283187426, 127.674556461289, 136.893843476352, 130.894811457427, 134.795262189896, 125.261384070051, 126.14121313332, 130.461761425868, 127.915817727431, 131.475467609587, 134.846751132246, 133.69051997135, 130.58212196778, 130.971496274586, 134.246520269358, 128.498277248485, 130.644531540632, 127.22837190587, 129.351604313256, 138.007340562619, 128.62438381346, 128.838416674449, 126.193335914727, 130.890686446349, 129.223565374117, 131.08775529903, 136.642646613863, 131.077430059439, 130.073023717964, 135.123665441587, 132.056234111066, 131.929510252647, 130.904814841879, 131.830441456135, 133.471159142049, 132.81906762956, 127.627159035639, 131.96808043591, 129.534401202334, 133.763681834147, 129.777724148105, 130.916385347863, 130.239903002208, 131.314593499049, 132.093834391411, 127.493769182464, 128.118983640688, 128.85117261047, 127.205584962884, 128.917044598593, 124.076493504895, 131.686730731374, 126.108829822393, 129.566322161973, 129.321940936852, 132.60623004081, 130.647047176625, 133.911474629946, 131.536296648846, 126.163891472088, 132.160121475304, 132.484765313211, 129.544988521192, 129.978770777534, 128.526019460144, 124.687489025155, 133.282890859581, 129.244485830813, 131.578087699823, 132.768183247076, 135.793089039551, 133.074598612721, 130.144522065948, 124.473822921459, 129.245013831042, 133.45595162834, 129.980658796713, 133.223424985081, 129.985334635995, 131.820370594001, 138.585747984057, 132.69965391489, 131.213996241517, 140.75398696192, 134.86214398334, 128.538810273696, 132.248288436397, 130.983216252556, 131.354311045267, 133.702769257392, 129.924043082357, 131.078009075916, 129.193567858277, 133.535619032063, 134.530866481952, 130.433052978608, 133.600605831397, 135.841001584676, 139.396554950073, 135.214028811257, 129.702705986338, 134.057464143896, 137.044447946966, 129.946007523854, 135.329865712842, 131.64915203557, 129.83194514408, 133.33090166848, 130.00553093354, 131.407821904683, 133.605263655252, 131.795394641885, 130.610475111158, 133.318807941699, 136.150183102427, 134.73324760559, 124.991044549, 132.803905112246, 130.04085465271, 128.252130631609, 132.527392166957, 130.088242042327, 138.338261847572, 127.827988032252, 130.500182914474, 133.607926062917, 136.213571837675, 133.026533320104, 129.873523106995, 130.593408219291, 126.979885240752, 134.906639232868, 132.035682080767, 128.227046517848, 128.050343732746, 132.845404652907, 127.085756042151, 130.905073706961, 129.766319452137, 135.414123650769, 132.012631906692, 130.350589522314, 127.509403057549, 127.896116584711, 130.325740326892, 131.359727274269, 130.904780775892, 130.088594771661, 132.786220194063, 133.641329329549, 124.244236898534, 132.36206284569, 129.111095949082, 129.618122878778, 129.895262285026, 132.230513260765, 132.013468530042, 131.711118070359, 125.527297022932, 130.776034957739, 133.692035187859, 129.094712943568, 131.66325578374, 127.952644893623, 132.281106956213, 130.715661329633, 133.727462593994, 128.797027754304, 131.004691267236, 129.581115957602, 125.665157876679, 132.805409177411, 127.386027423191, 131.051470360974, 132.209779540501, 131.460599711496, 132.197861605768, 129.970714816077, 131.780739610187, 131.511088839041, 130.429035366403, 128.096334988696, 135.715159255535, 137.525113799324, 129.012004143399, 137.096962070222, 130.758864007698, 130.538139152126, 132.090113399243, 126.138142735369, 126.508508618262, 131.887134331626, 127.159531275062, 130.123167268799, 126.991975590266, 137.88340060104, 134.659010939621, 131.366097065336, 131.811718992224, 130.615527713361, 131.331639101967, 131.854540007954, 129.214360053367, 132.226851334176, 131.631648649576, 133.280914559604, 129.241024062279, 133.317742265546, 135.989590597694, 132.71719956138, 126.978165852124, 132.982897918449, 130.099113743128, 127.954003930485, 130.831486515216, 138.461196081188, 129.914778027602, 129.595428884356, 133.562472419047, 131.551532147714, 133.071213805688, 128.395026597689, 130.027027385833, 131.425284238248, 124.421413831314, 127.536377861287, 127.868388948216, 131.797930479786, 135.501849263, 131.562710850068, 133.495903716629, 131.6718847339, 134.359159966363, 135.210920113501, 130.84748035826, 133.387771982027, 135.314144740653, 132.070352420871, 128.471782686027, 134.896386970135, 132.073505497454, 131.697745989287, 130.986695187895, 131.660071903114, 133.045294809345, 135.037659123186, 126.759354110239, 133.044788771951, 134.523419838121, 127.648491385647, 126.947460677895, 134.294150129995, 131.659312040094, 129.440260811992, 127.414996031364, 131.020458365867, 127.463055685618, 132.639979363852, 128.259425517649, 127.785075037838, 130.527162765927, 131.335415167664, 129.872502930946, 129.921194854026, 133.207032495003, 131.017188424776, 127.447953704734, 126.300331202016, 135.569661917486, 130.416633540412, 127.745133761885, 135.897544707235, 128.506474286559, 130.715775750339, 127.381492232907, 128.029750241751, 130.024937801992, 131.666737393396, 129.870599480617, 128.138762461448, 131.797171166603, 131.59862909048, 132.127120039238, 128.883532957723, 127.343935879968, 134.066998967282, 132.009702461531, 131.417452450001, 134.109731221769, 129.936246356107, 132.544054106469, 131.59888802026, 132.870067435199, 132.338292025053, 128.392911853257, 129.319901747304, 129.395168061238, 128.163551991655, 130.87555162107, 130.144730185333, 131.865360475314, 134.532705078671, 132.483695823146, 133.165927297247, 134.105997008276, 130.625378164352, 128.266173050643, 130.198844544516, 129.530937775138, 132.60545440766, 134.854219934635, 130.107729811737, 136.013557990986, 126.453862179305, 129.886492810452, 130.277987275809, 134.37667680925, 129.36594824239, 131.398320553603, 134.950976767033, 130.831464895484, 132.132205987593, 132.533747814212, 128.442720346104, 128.074625891235, 132.284104505308, 134.787033559831, 135.815814579921, 133.600607583461, 132.234428605293, 131.10494597797, 130.524822803874, 134.711714073999, 131.837906420458, 135.418505292698, 135.060324369768, 127.310036947062, 128.432468433202, 131.29361060766, 133.789740855381, 131.240987951657, 130.224116017592, 133.957344263656, 128.613697525316, 128.580217887654, 132.249816967339, 130.42009472239, 127.655633383284, 130.443240897906, 130.690628650419, 135.125759341966, 133.599601327691, 134.183752078121, 135.157966890648, 126.948109702412, 130.553547440909, 133.610634966696, 138.584377612213, 132.347892495348, 134.766581184927, 133.586088843616, 136.607170842777, 129.626930786439, 134.490161342432, 136.140519196776, 128.781090807584, 129.553839480016, 129.903800454278, 127.62006930058, 128.629378932172, 130.189783675758, 131.77778432528, 132.809129231917, 133.402368209419, 133.215143041164, 124.763515023853, 127.272667753856, 133.471323629035, 127.669830639593, 126.562752848033, 133.654456636084, 130.293789685319, 130.601434966123, 128.936233081417, 134.56601949116, 124.418244023131, 132.739733635528, 127.141775176818, 132.332686616235, 128.200585820459, 128.006107213547, 129.037241585561, 127.844539881895, 134.09171738251, 135.273924381033, 130.784177761866, 129.584256049762, 129.388021144834, 126.469895671561, 134.565707884457, 134.565916936735, 133.857690341494, 131.392603436468, 131.933135700755, 124.406910639852, 125.427337773476, 134.839183241877, 131.424483352434, 136.719409321557, 125.718019474558, 129.087610020818, 128.657065476195, 125.177937923111, 129.367261142047, 134.269178157843, 127.049632090581, 125.977830067669, 130.546476489179, 134.511508747659, 135.737105518352, 136.39889733019, 134.255057510553, 133.427665330424, 131.133616592097, 129.856535248104, 133.108623710724, 130.04073526636, 125.355701693882, 134.054077003705, 130.796386872086, 132.70388776075, 130.38215384166, 128.776649401039, 126.119270331235, 128.500172283165, 131.069625487795, 135.40858737379, 124.352239697632, 131.974908871844, 133.67291835671, 129.746439439973, 128.565142397545, 132.018952984298, 126.213106530534, 128.731669993686, 135.485453295019, 129.70891801459, 135.17488969813, 127.955304739086, 128.575598533561, 128.054724027661, 133.625989852665, 131.786035038951, 133.287055934882, 134.033766236229, 134.407503360024, 130.275190798895, 129.189747008236, 139.18844332132, 132.588730634051, 132.041759368699, 131.967829344128, 137.003567528869, 135.456277355712, 129.365310328271, 133.670612225853, 133.525387806429, 135.156043574102, 134.461790051781, 129.777954163316, 130.327212791337, 133.006561393692, 124.655031983282, 134.410909024311, 126.477925824868, 132.58606555075, 126.82766798696, 136.831607054962, 133.979321191472, 131.556180927894, 128.658290015642, 127.268979103882, 132.747656855844, 130.297680872943, 136.677158282004, 130.31631305407, 136.776790319196, 130.848038174791, 133.876401529788, 131.051517864504, 129.211770913029, 132.759806171593, 132.960865645682, 130.502993239279, 125.560333176328, 126.662814770252, 126.580315707979, 131.495378119834, 132.569952412656, 129.404986417189, 133.286791393026, 131.629407565625, 130.912988175734, 128.548383085432, 127.577502494033, 130.085086011625, 132.086582685343, 135.227673179673, 127.567641620267, 128.695995128438, 130.173195983828, 126.14158215471, 128.346264566113, 129.357067555152, 126.600697887345, 130.012942083587, 128.719636894547, 133.297237498849, 129.263668421389, 130.651333894596, 132.290675474038, 127.371026745122, 127.254910360602, 129.915887771113, 132.482241234219, 129.133336394891, 135.642852635702, 131.552070612234, 130.387317964884, 128.463985866945, 133.560472896611, 127.959649461967, 125.922350886058, 134.043442866304, 128.80777560466, 136.319893074474, 130.921335006892, 129.739642378494, 127.655628351054, 132.092186115937, 124.449554160939, 127.35874289988, 131.771075448361, 133.58067284446, 134.019449175635, 127.899384158647, 133.012223716238, 129.542519279124, 130.059878864757, 136.278683110219, 127.985378930005, 127.724335069805, 137.746220146385, 133.346878582996, 135.031230714288, 133.700590178829, 131.899809176299, 131.674742708167, 128.955556277191, 130.7644681653, 130.164007068568, 131.233855167292, 127.963264033186, 130.309213303697, 128.834056962087, 132.664501349183, 134.06327815355, 131.618591398607, 128.754995842753, 134.184348060194, 131.993734027514, 130.529579340867, 135.257156449242, 128.911911950865, 133.842768605606, 128.486499658796, 126.913466972847, 131.380812497737, 130.114640602422, 132.698860351994, 128.202251572558, 129.259089380581, 133.08451529979, 126.887585058632, 127.820613317875, 131.173947499625, 129.567132665162, 128.89087359757, 135.057868801721, 130.061938077485, 133.642557898667, 133.247246693998, 127.082748622805, 134.008755503106, 132.482619692041, 132.76228454067, 133.530731558315, 125.654291517175, 131.49125156772, 131.795244130738, 130.211861167429, 131.468075115575, 134.496655071825, 129.591805713355, 124.330330035033, 127.754871860649, 131.467108563248, 131.030392198995, 126.198333403919, 130.937646756179, 127.223386300917, 132.517321375092, 126.437385888399, 128.633690561123, 130.328008751961, 135.784440621891, 131.17365366271, 136.192544548939, 125.999467216242, 128.558368649187, 128.865588285683, 128.949321357359, 131.742402305387, 130.306635632181, 131.663509393605, 128.476200722487, 127.557878010061, 132.609216123949, 129.295606254779, 130.038520674386, 125.842499168328, 129.863189349869, 128.259701909103, 131.917240923539, 133.259743836096, 129.930246921308, 132.809666904225, 124.019188862032, 128.245702534919, 122.744239779224, 129.33226451131, 130.496570680619, 133.164929384633, 133.596722555123, 126.966033657168, 134.303995406029, 132.771300458631, 124.778896818457, 131.811406274594, 130.712434990035, 131.056566317426, 129.83881533612, 128.262578065554, 129.47344587798, 127.409086719543, 133.90226468534, 130.93578457317, 133.72313265951, 126.038039233684, 129.822254696287, 136.094235447467, 135.876812176452, 131.826334097687, 132.939883664088, 131.310033662416, 134.93907209767, 130.584929954208, 132.304061672278, 133.802833700021, 130.092371424536, 128.259222443095, 132.933970758596, 133.140076176045, 128.522350529167, 128.428580817086, 132.598377033587, 134.838759573445, 132.094740411864, 132.089239328698, 132.98316590727, 126.894218245763, 124.507342836262, 132.365789485993, 128.012430811532, 132.134838525509, 128.258828994055, 130.153053794017, 124.026068400549, 129.895929426667, 137.014056045796, 132.705889919371, 137.944470558888, 130.362115927998, 129.150726745267, 125.976628344202, 132.631995838843, 124.90626156653, 138.198696779682, 137.767904270809, 132.939700146297, 130.241180632492, 128.573591215398, 129.293378495157, 125.500082936319, 125.64660118537, 130.455200088437, 130.471945147514, 130.436510065393, 123.199684583915, 127.451524912001, 133.009358899577, 133.507314725343, 131.806748165713, 136.256766917123, 126.602347482591, 130.228027061226, 133.623207398014, 130.657284849782, 130.519515609397, 128.785554119377, 128.326912189467, 127.821690872178, 129.965790740972, 129.092388526991, 135.887009483218, 128.478012666006, 127.487082881945, 129.500857698252, 132.298412416841, 131.077064533758, 131.291459857583, 133.712113447776, 129.236208668703, 130.62022784725, 135.762988188826, 132.382086922956, 128.05567026332, 132.832132871569, 132.047253232094, 132.9810268224, 129.907887649375, 136.115721933903, 125.457641259529, 124.15171644361, 130.460781879074, 128.13588187547, 137.398418158128, 130.484578881369, 130.225203260389, 136.133915124006, 127.142789358666, 134.201322686758, 129.424252049726, 129.592436800874, 129.815710110402, 135.930508931429, 131.668746937247, 128.733120283869, 131.058158726234, 125.983939028994, 134.805425089107, 132.688073760461, 130.137159942332, 132.97004689772, 128.193549402118, 131.618809215731, 128.792937610351, 131.427149571275, 135.284007067788, 132.964496909, 130.195925794063, 131.251076516905, 133.361017758589, 128.233411685956, 130.698028853662, 133.170541259131, 126.639465519777, 126.89301575728, 131.662342093328, 132.77825066018, 129.741534463111, 131.166206990835, 134.092965202774, 135.400136133471, 132.643114331107, 130.916659830805, 129.329899129983, 132.486469240703, 131.793502861995, 133.645754946678, 137.044043876209, 127.985670914784, 135.790396748687, 127.057189350595, 129.833923927926, 133.215277545848, 127.170635202313, 133.547738760424, 133.428050138108, 133.644477862251, 131.417087130259, 130.04236354949, 124.145846753237, 128.931170478564, 127.809632126603, 134.980690118649, 133.01069524144, 134.522643779837, 133.457004987342, 131.770001948259, 128.914434822644, 125.816286710172, 131.747565275522, 130.877928459753, 131.042097438921, 130.58861839521, 131.374093967926, 128.42051413604, 133.582275148152, 133.684390012743, 125.51501752049, 129.472309143926, 127.506588268388, 135.221002674304, 131.804744554766, 129.206912175803, 133.744836459295, 128.958602437156, 132.656676073056, 133.705315992871, 131.63319716801, 129.406557189423, 129.47139973785, 126.808241762367, 132.255720777152, 129.334279326343, 136.172652572518, 129.1235531442, 130.252582356255, 127.991605191928, 132.857746925111, 126.196507848852, 138.415425996094, 130.15262202671, 130.027108506842, 131.308059369384, 129.172950745329, 131.810419679093, 133.168285608323, 133.520412992214, 125.151091821387, 134.374911326612, 129.566190508469, 131.049047299404, 134.705891818593, 136.574806386598, 130.473702386519, 123.600239994531, 127.82668814976, 130.189109006816, 127.912514947929, 130.191676804709, 135.324951456518, 136.066626383913, 130.377316501011, 131.92090839328, 140.228161588944, 132.280270068984, 134.098393307221, 133.504773066742, 132.62305206437, 131.669173903773, 132.852771557146, 131.268218695029, 126.273912653297, 128.574176125853, 129.455048520145, 128.499308742972, 137.109582332811, 132.336385159099, 138.081048360272, 132.893033363378, 132.289689469982, 125.897326303251, 130.973956312191, 132.20079994926, 133.840130669788, 128.873578784153, 132.534072132553, 133.938763316612, 137.186072772094, 126.167727153751, 133.477859362428, 132.746790420235, 126.658457481665, 130.296852376746, 123.945910893424, 128.473391779442, 129.722561606798, 133.636266500909, 126.163205464891, 133.441107721876, 129.060100265448, 128.182066583192, 130.635314672161, 127.247837858987, 128.305629855183, 134.026156395341, 129.287383523424, 132.838768231796, 131.854115822393, 132.540381718334, 128.811426992444, 133.335752240474, 133.020570593791, 135.17789082591, 133.608140847951, 129.984333173075, 126.808753239646, 130.359483048228, 132.631618054871, 127.69455894194, 127.433574115285, 131.070827713135, 130.198764241428, 133.242473564936, 129.126566404839, 130.663763248877, 127.096406221183, 132.145226547965, 127.994095304424, 133.62952846615, 133.084313620281, 133.093156628091, 128.621176449166, 130.240940088531, 128.247895548801, 135.795593802366, 130.739853024665, 134.867344462647, 131.488434053032, 129.457860601264, 136.036377072378, 133.29719016529, 125.676016949587, 133.399930804963, 132.962536146444, 134.410784974435, 130.93864662856, 130.196174851293, 125.76805249698, 131.19560429011, 132.052182391457, 129.058575402182, 126.698865554753, 131.209260514493, 126.225619284336, 134.756769292708, 133.036814718761, 130.967177212886, 132.199725993289, 126.388528698568, 131.649215578771, 127.830118510435, 127.242423138442, 136.333395715294, 134.312912112595, 131.670736917962, 132.51351944819, 133.718646611871, 133.34316088465, 132.385998130185, 127.983920478118, 130.519057188951, 132.705800385096, 127.853725377261, 131.404019388289, 135.265345522834, 125.02351698666, 128.157395267212, 130.634606844361, 136.215435481885, 129.28155950091, 132.008840847502, 131.549919407039, 129.623798506479, 134.287940951361, 134.043488144374, 128.446134280528, 127.847494734249, 128.880722921443, 125.614392979409, 132.711282399576, 124.987792358281, 125.0405994013, 130.646885724656, 132.961529507829, 132.65089755465, 134.162199078719, 130.983163962505, 130.917981881127, 126.270054236621, 128.703882545461, 132.511888946754, 129.492998069309, 134.351694428372, 135.003319349441, 134.80030683046, 132.386270797392, 135.507164466512, 130.693192000901, 134.130790720009, 128.270707513058, 131.024006338561, 131.261316179586, 130.131598200584, 132.098609157617, 130.904241794261, 134.848223270836, 134.533964930887, 130.560740918872, 128.91698701259, 130.599906481546, 127.69981851086, 125.146371153211, 129.486544324554, 135.332701961582, 130.777235169667, 136.306851859918, 126.601382004899, 125.751008381462, 131.8003632226, 133.466315723122, 127.501084194104, 128.571140120053, 128.589069675441, 125.988542716962, 129.567062125167, 137.967348842524, 122.624808952532, 133.799016335568, 130.682669961193, 131.985578857384, 130.686339579209, 130.526281905937, 134.004200283207, 128.140892177567, 128.347134732512, 134.241005628599, 133.809327173801, 132.374547216701, 130.5776090331, 125.896483890957, 132.23077425346, 131.074610313934, 135.613015192935, 130.951272805766, 131.343648705677, 124.265898508644, 136.735281963756, 130.826929715086, 129.954551494418, 131.794852548524, 130.987303497779, 133.364328319151, 133.123180454583, 129.628410337443, 135.310679718223, 123.857193888797, 133.933268038724, 128.475666514354, 129.931762613208, 127.691201205037, 129.65798534608, 129.748878694635, 128.907786542635, 130.317536503374, 130.97012309735, 128.501103571843, 129.157404102981, 129.04701301964, 132.146558468974, 130.253514174235, 127.409379733871, 128.944007099592, 131.461050442254, 128.431509218208, 129.659470036432, 129.10988644063, 130.989246482443, 132.717681639464, 130.246699879439, 129.411314087063, 128.52147478932, 134.33797698442, 126.16068751776, 128.772832656457, 133.660229773257, 128.586647463865, 128.359702727584, 134.150663479038, 126.398976541504, 128.078866577334, 131.026039308655, 132.986034192317, 129.568573536437, 127.957855960768, 132.172023278055, 131.704296117279, 129.833717705153, 128.550379379414, 130.016813991846, 134.444071077591, 128.883487757037, 130.718705426418, 126.118917283037, 126.562925774152, 134.547759118027, 131.544253490248, 130.612207674601, 130.615550464735, 133.274804971542, 132.352489030184, 130.235621857358, 131.375383683083, 136.557489020567, 132.833049294173, 135.715173703061, 136.106543288066, 127.263155386483, 128.685977032972, 131.012562236178, 128.561011573337, 131.684469988308, 132.281014303968, 130.136149567701, 135.019568125797, 127.566339530222, 126.811759495773, 127.86339262004, 131.903425121795, 131.361743743834, 130.714456625799, 129.136605864771, 129.03683886161, 127.205864303573, 133.277223362628, 132.933035187741, 132.853838923396, 131.733236186348, 129.390513048802, 126.102991703536, 131.314332513246, 131.416059494862, 130.418834862207, 125.267798366836, 132.081918068577, 131.383349504904, 125.956049038142, 131.879778164487, 126.451962102819, 131.75130143061, 131.251539003839, 131.388564260149, 133.558382750868, 129.777563671468, 136.543919493997, 135.984661112221, 135.61077192216, 129.202067282759, 129.346433327496, 130.843551468008, 128.253704158165, 136.249166882709, 136.375003831546, 132.445380184786, 130.089581987555, 127.179551187584, 128.88628118361, 136.443024179259, 131.205687889317, 133.07329102038, 132.664150292752, 130.815745349488, 129.477687188787, 131.705499507575, 130.193997315843, 132.535837450464, 131.384780390497, 129.803775446209, 134.490972950052, 131.611710953099, 129.134437158834, 128.840722118469, 130.883024120958, 131.272707381531, 136.36625467929, 130.294240362237, 130.869982069661, 130.611799658693, 130.359726156348, 127.683708884143, 129.560984784727, 129.030105933514, 126.364004586245, 136.643398541293, 136.71764036856, 133.797162846419, 132.016776439805, 128.348954992438, 132.708863375787, 133.074804435959, 130.095984193888, 133.121108421048, 129.281544426699, 129.015104862755, 132.123985875177, 128.641466814223, 129.660829088955, 137.082074447276, 128.621561594595, 130.067373375051, 129.027937891424, 132.253923384606, 137.464111011156, 131.604150740846, 132.829689166925, 135.417951404493, 133.556270761606, 129.872280101758, 132.603455576767, 126.841608592671, 127.98451495963, 132.758545616374, 129.713352868586, 131.338290043362, 131.138629783493, 129.060075664403, 125.018500546643, 134.077614139975, 124.65389282894, 134.155834725647, 132.342654904483, 131.207428749921, 134.081396121456, 129.218689642839, 128.998002816033, 133.445852713865, 132.619109512957, 129.963929218145, 132.995382637521, 134.7304875518, 133.690085547294, 128.882499533202, 139.128273468239, 132.048092110991, 128.389248860124, 132.848545158109, 128.126430192256, 129.48789818533, 133.688594439163, 125.029921132973, 126.564353652823, 129.905309102849, 128.817630453372, 126.961462610753, 125.824975583984, 132.462788761605, 136.93976716997, 133.121843546472, 133.167118574088, 130.422985357499, 134.158470485082, 128.259647263055, 129.780506945927, 135.383995916074, 132.929743451092, 126.256371166941, 133.621589641052, 131.502686117756, 125.361854423411, 129.40191616769, 131.788787461586, 126.328412770518, 126.540482526459, 137.496828839512, 131.347662937489, 138.835670273486, 127.256279208731, 125.880978840054, 135.992189074246, 130.219873463288, 135.894460030547, 130.839017910977, 129.413719842492, 129.764546096764, 127.153596458656, 128.483460697224, 130.941150077672, 132.525369615791, 126.157366969954, 127.916220678745, 134.497468286111, 129.742960402066, 129.993284021062, 136.776219896571, 131.384469040407, 134.288005997612, 134.289302893344, 132.014263210107, 137.091969209412, 138.850897844479, 125.907387616071, 130.142820452887, 127.696766754297, 133.134466902634, 128.677321101009, 131.015577740577, 136.88173432389, 136.049935171896, 129.575742263127, 130.538844793869, 131.73037306074, 129.601715352093, 131.335129302328, 133.260526877847, 128.669643797775, 133.724969572131, 129.30283253083, 133.198929572238, 132.486377613677, 133.199178841722, 132.225165325613, 130.442431342944, 132.064755245747, 133.661446212906, 134.28890369787, 130.867023614791, 130.538765281979, 132.893247209687, 125.829824837993, 128.830610648919, 130.505692165052, 130.593310581967, 131.094546494862, 127.097806394806, 129.249526328697, 132.873085459051, 133.21391556044, 127.936285942723, 127.654968402121, 126.755000416156, 134.695606726926, 129.474608018455, 133.883208380126, 134.653898474815, 129.301429578641, 131.614051945707, 134.382877031925, 128.841471240068, 125.857085628404, 132.127274268419, 136.908083039573, 131.031775780656, 129.792422216792, 133.328873160586, 128.559138718566, 128.715032975031, 129.686059408771, 130.387659156839, 129.707209430251, 131.940524355873, 127.856192317915, 135.944648647529, 131.201476107197, 129.80452931572, 125.84606475339, 132.261297789969, 130.067757570671, 132.727054808109, 129.1968916411, 133.654165720102, 130.692003762042, 128.470877556284, 129.96610481332, 130.339163075665, 133.783982455079, 132.046415342127, 131.266037007768, 135.078526597034, 128.384302723324, 131.822783663709, 126.982915625243, 132.918341893779, 133.443678763207, 124.093544087953, 129.696030164859, 134.794398577272, 129.929256574806, 129.41959933678, 133.01980621363, 125.098193443066, 135.01650566542, 127.411101640849, 125.972084784315, 125.332774166079, 130.904306702013, 130.359910300776, 131.92438095903, 133.515302367713, 129.635921496479, 129.495817247109, 130.101938838303, 132.238855796787, 132.448991047783, 131.391747776295, 134.473403997811, 130.193215240095, 127.877766219505, 131.27971549842, 126.883232953814, 125.412399549211, 136.19531138645, 131.503818582, 135.97601585649, 132.763034547326, 131.074635845821, 131.283289993592, 131.120995327816, 129.440025238677, 130.988309871497, 130.731208274191, 132.763180293693, 135.412198759171, 135.688870524163, 131.884135016704, 131.984821895536, 135.497392020141, 134.25272685806, 129.870642767882, 132.740845556225, 124.043434085651, 127.001985503768, 128.580603970253, 130.900125112196, 128.71888590939, 135.472214157133, 133.64423710293, 131.550658069119, 126.563041183142, 128.079325034894, 126.750652363754, 130.126214230442, 130.792130338109, 127.768936724399, 137.322976683956, 129.312344904303, 126.306501876473, 127.17707185882, 133.895239234168, 138.733140862776, 129.336868384348, 125.630664000181, 135.418440868432, 128.111313438955, 132.029066996861, 133.863382858997, 132.053857923531, 130.641384147954, 137.183924904255, 126.128808040266, 128.262106520885, 130.138852899693, 131.290595274194, 131.216690106238, 134.25749629801, 130.484360947102, 136.458907089043, 125.054784406184, 132.431172924657, 133.601328141164, 122.36612931918, 130.900046670155, 133.104902783839, 134.198435683841, 129.876281683283, 129.679619051757, 135.763773987, 133.436972722752, 134.372981606068, 131.557885404226, 129.134672038881, 133.244290386916, 130.499631002616, 134.016941556731, 135.022606086919, 130.899147535819, 125.085081073054, 129.263242576188, 134.638965350261, 131.39777032445, 130.320631213908, 134.430412689851, 129.095434566096, 127.744640606533, 134.992558154964, 134.045932309345, 134.666855371697, 132.115240079549, 131.369755548251, 131.459304071208, 132.197607427649, 127.096945446842, 126.950332793793, 129.308634191123, 125.702881939865, 133.562779742612, 128.236253255739, 128.835503575132, 130.323699402995, 131.722642301276, 130.062731639215, 127.295267352655, 127.436574609944, 130.247762108434, 128.25417216926, 128.39080502479, 128.415667581187, 132.440432584386, 133.031070133529, 131.578005486854, 135.106997268985, 133.560606295299, 127.14302554364, 129.427864233818, 131.77003946947, 129.330565064939, 135.734831749166, 134.551996836729, 128.37152720989, 124.52888099065, 128.525862046243, 128.231694212731, 134.121314292505, 126.474799772927, 128.219566532836, 137.176503263538, 128.93975134423, 134.551709980084, 131.472029198717, 129.140431359241, 129.696864701505, 127.799171820257, 130.237273997993, 129.97515682382, 127.886350089024, 130.939463246764, 128.515715323018, 135.139174128065, 128.927093552138, 127.087816546457, 132.57834853852, 131.332514999823, 134.033107011424, 131.640939963517, 128.969618804002, 131.61962611935, 129.028824397159, 126.933501126376, 129.624023616387, 128.775107419223, 127.518185078628, 127.717905783076, 137.045360845365, 127.414719938646, 131.497225636639, 131.200949191683, 133.628192265493, 128.222854392938, 132.067364559232, 130.088734251102, 129.562888783419, 133.514126396209, 134.027284960523, 125.980481414776, 135.840564443251, 135.041419060876, 128.337495653394, 131.140077283647, 129.176687097609, 130.143572800547, 132.396032407388, 129.146330933829, 138.490946218845, 133.629342981698, 135.233430771697, 130.720926423079, 122.94825802454, 127.813773110063, 132.349319125537, 130.123308437028, 133.220265472434, 130.473529075419, 129.667441668615, 126.074057059949, 132.512214195054, 128.468492801321, 135.557581387693, 131.550336254594, 131.170513331876, 130.250285571397, 126.408585610583, 132.784056152718, 130.269054786866, 128.500510877235, 132.164533410889, 128.862816162886, 138.173058568678, 133.894905941383, 130.048781135019, 126.774033399371, 124.904544131339, 133.941222419424, 129.373125392175, 131.093001061953, 128.430497255322, 129.744217622811, 129.002265443977, 136.185121055317, 131.725664839182, 128.319730687097, 129.088175265926, 140.373383210871, 130.315455687151, 130.122776306352, 135.043818837425, 131.029604287086, 125.409465557667, 131.266187714665, 132.84317552265, 133.733182439921, 129.909749101331, 132.48041726398, 129.408790624656, 125.562330012183, 125.277518980435, 134.879493314041, 128.742050405285, 128.741596892547, 130.695296833739, 130.052054280353, 133.335801300733, 140.237543439593, 128.87364491473, 134.62015520681, 132.561077057874, 135.618970261265, 128.783734661019, 133.392873458692, 129.860351443071, 130.085765930006, 133.629443503434, 131.447730507615, 134.442970035544, 133.350011760614, 131.907916432334, 133.010175163294, 130.64922770886, 131.41692263907, 126.842845719592, 126.97483397042, 131.445329492385, 133.745765000385, 126.879932502859, 129.771803880479, 128.674417496482, 133.110207583408, 131.320202829963, 135.457944210538, 129.472905192963, 130.487199788626, 128.709236310733, 126.601414663991, 132.368799669667, 133.051659261252, 132.459320878306, 124.227402266816, 131.037583533621, 126.292772606775, 131.891238858149, 129.898017381326, 133.140400121539, 134.552175430922, 132.183431845109, 130.464648602445, 133.202354962522, 136.470283770979, 130.501975482525, 132.94474156576, 130.62524405366, 127.852335051063, 131.889413420268, 127.729356611727, 130.697422230441, 126.479548055404, 134.387030774019, 127.97155741919, 126.225792028636, 132.325383830083, 130.383509880216, 128.756056565829, 128.562446015818, 136.425383412245, 132.916661722429, 125.559937061402, 128.00778567561, 129.276065244554, 127.46767137212, 127.329739900625, 131.880973209602, 126.842845423927, 127.935797870098, 132.942428311142, 128.643274396256, 130.013248923682, 130.644641415229, 135.191491548075, 134.660892955106, 130.792828652738, 133.076235866174, 132.052267192035, 136.793580208015, 127.869360951694, 132.05997344017, 128.243070104698, 129.451924663405, 132.665017725746, 126.973277898661, 130.356260495466, 138.96393626615, 132.97068575598, 137.692453003502, 139.252422825227, 134.175418519985, 130.364246049681, 130.428707540698, 130.577684605226, 136.568545652465, 130.056322647661, 128.106481311656, 128.851801858642, 127.390603400358, 131.092513411648, 128.027941542865, 133.733364668103, 134.899355329569, 133.133240039758, 131.632203363409, 133.782737148201, 130.739939367379, 124.881321363165, 133.178699491404, 126.16549952469, 134.971341168312, 129.924911892572, 125.778276123429, 133.695206866845, 131.867717183174, 133.673282940696, 129.369705355559, 127.72653182868, 131.645397101172, 127.153214831211, 124.518282101818, 135.392510947204, 128.832274179829, 133.314924369572, 135.937529516348, 130.264996547393, 128.825941828193, 132.558695371014, 133.329920802747, 134.749913378363, 134.707457537481, 131.80902082322, 127.994744959189, 126.774962044103, 132.213718615836, 133.031656814485, 125.904038019449, 129.966604941451, 134.254764045242, 131.90863534338, 131.053707441048, 125.111259528229, 129.562192641717, 134.756852170579, 130.159425982704, 133.669941528517, 129.255164909743, 133.886596806151, 127.582563621985, 128.816383884457, 131.132225540402, 129.827884568542, 133.515001289843, 132.72023557508, 131.314118025863, 129.346981810523, 131.531931536556, 131.972257599695, 128.49394584208, 136.119192037081, 129.480927152174, 135.889246956907, 130.803494855564, 132.151059467177, 130.441799467637, 137.564918693713, 126.15323946648, 134.116587212199, 127.717659604936, 134.325940046234, 135.007782209846, 129.253232476199, 128.561250319551, 130.169006922587, 126.576193285167, 125.329469190149, 134.961852317474, 124.639299146035, 129.894884337369, 133.572487112643, 127.448638015131, 127.185236755804, 128.149941674209, 131.979213915742, 127.638092548357, 131.552994046172, 129.181932575437, 129.051287133393, 131.770859918253, 133.406687392193, 129.362360173171, 132.66643070913, 136.221588829495, 130.753345933072, 136.143054122397, 130.164907965552, 129.838684886475, 131.688568241558, 133.113838764747, 131.885452957991, 132.550877177173, 137.402483148824, 131.28444645034, 129.569713102768, 128.767066421756, 131.973426649748, 126.198185859683, 127.912405168139, 133.223116691575, 128.527043441083, 129.185233151508, 132.231702685701, 133.282373095087, 129.393288105606, 130.567016329882, 131.139092172286, 129.144247676737, 130.465106690884, 134.64801634169, 128.547874297217, 129.052501039385, 130.810629385957, 133.341088045422, 126.944237946003, 131.309605015334, 133.53167874615, 128.067440581387, 128.845997310581, 121.862547253374, 129.282036449585, 128.650874168155, 133.341204741359, 125.848102463623, 128.419721179367, 125.560935567396, 134.965580701342, 131.250225899857, 133.08726573385, 135.049141647469, 128.015724955861, 128.808489565471, 127.147189565671, 128.874749315779, 129.718386022712, 136.886264908088, 130.375536396856, 128.984900034414, 133.967625843656, 133.350950710362, 131.404215765024, 131.706347611611, 133.844841647387, 125.302736388061, 130.763607436119, 131.098443089939, 131.40219256229, 124.339843492351, 127.221827029409, 126.480386867986, 129.873461609663, 130.855092906385, 131.742728012896, 133.165714883886, 132.229554785511, 130.3873064382, 131.938580735633, 130.276311950271, 125.706025654334, 135.347147672996, 128.761088748989, 133.262784739948, 135.399707102618, 131.132209683279, 134.351505268116, 129.625711588795, 129.73214674659, 133.207651127183, 133.472259579046, 132.513900186959, 133.415849674893, 131.944108663285, 129.609505362327, 131.052114743357, 132.966660212433, 128.923370223997, 135.654403148836, 132.840817795243, 132.504023531591, 127.77565983283, 132.160727517747, 131.212186552875, 131.42461566685, 128.999476913116, 131.155184586281, 132.356264672357, 129.902428420575, 127.822177526429, 135.971341539442, 128.230006309769, 132.325267260481, 132.165600452276, 134.919471105352, 129.039473359731, 135.002607835706, 128.635881436181, 135.213829553858, 129.302255677859, 128.04806643037, 135.546598572348, 128.830026664705, 135.05118898811, 131.11502727152, 134.257637191273, 138.025394511503, 133.3752631945, 130.706539509466, 126.125450082595, 134.291226277777, 127.657441959036, 125.28530897106, 132.598146021394, 126.779831612746, 124.028170422358, 131.678521297495, 130.290069266111, 129.603825405588, 132.555527233157, 132.711841037269, 133.170700209248, 129.255675701465, 131.148900124068, 127.807189438771, 129.470743435874, 130.766700162478, 125.378925904546, 131.796972885848, 130.488848268833, 133.945239778873, 129.525444598144, 129.34129529803, 131.08124978152, 133.157838900772, 131.284237924432, 127.616669511575, 132.028867135667, 136.238258530785, 130.318166361716, 127.713207781352, 132.464300022871, 130.336277232487, 136.36466775317, 136.3147279284, 133.037633976861, 132.228633662375, 128.400559958736, 125.813681089167, 132.714008083478, 130.76987809991, 131.870802754647, 133.170442138975, 127.807143829653, 131.286331230087, 129.418761381393, 137.112602825509, 131.469690611547, 127.234365607267, 135.607470626273, 128.876948365028, 130.06669807299, 129.557235927029, 129.112614261156, 130.471596682961, 132.156339194227, 134.12883689019, 122.510596250567, 130.372741259058, 132.997346703495, 127.928638891507, 129.620417869206, 131.300296312958, 129.895843891881, 131.810718545939, 127.28058263009, 126.988815707648, 132.083311470137, 133.397219004418, 129.136784713592, 132.346141155505, 136.265309692928, 129.037399430011, 133.566418846215, 130.860229974792, 129.463736811022, 127.594514694911, 134.901986831298, 132.263127406357, 130.328122720049, 129.384670456793, 129.917447351649, 128.753704535169, 123.772939012149, 137.316122458922, 126.802140674248, 136.283060942123, 129.808741901686, 128.399134659163, 136.157090426138, 130.52933008351, 129.647712002748, 131.769917025763, 129.147086712191, 131.695969853169, 129.315557319883, 131.30388892981, 129.652301146074, 126.094010409156, 129.950185558442, 134.890245615748, 130.323381015132, 129.446080574615, 129.529348689898, 128.820817294779, 125.837438583757, 136.491794992457, 132.913120412061, 133.680959549378, 125.095733232174, 128.97711492678, 123.502887218991, 127.867836195448, 130.93979022865, 131.044766881784, 133.163320026521, 132.305250292682, 135.155008296819, 134.799721652143, 130.776966926288, 122.698181671531, 129.334716537878, 128.88977080446, 132.705624653806, 128.715609197988, 134.70802516755, 131.033151725396, 126.691020894735, 133.930965124692, 127.323770877356, 128.796137561529, 126.908247365687, 130.998415339024, 130.521196508084, 131.16493505484, 134.934209604921, 128.257063285445, 125.670926076802, 133.888244000626, 135.348597284147, 128.334536771205, 129.880400337959, 129.851895278295, 133.326170869496, 132.509381297241, 131.647511423277, 128.494958319591, 132.118280146359, 133.319142053912, 128.055722065663, 127.440699828602, 130.914507306577, 129.423661913845, 134.450911491114, 125.728854566143, 128.802619374239, 132.736788157343, 126.073142641358, 134.166751699459, 132.512873811112, 130.849047405757, 134.788640787371, 132.133704269903, 124.526877694007, 134.071027540425, 133.760731836305, 130.012121760177, 134.170951321228, 133.691268156238, 135.52486397654, 130.84619929943, 130.847566767997, 133.087036557646, 127.24337314615, 130.335963420978, 129.636773278041, 131.406039422908, 127.599055490184, 129.608139480915, 132.041469810891, 131.124104709985, 135.768118646558, 131.091285450514, 132.359515298407, 135.683526984966, 132.573110485881, 132.325284176501, 130.297205043174, 134.458564477409, 131.017435581976, 130.613159776112, 124.864338519746, 132.702572954645, 127.694511682776, 128.941427377638, 137.134166474784, 128.107301890929, 134.103012484758, 132.747991743323, 133.230911306036, 131.476823882591, 130.513123966686, 133.652943100431, 131.670907925466, 134.958361138583, 131.553884975136, 132.323931490863, 132.950238138012, 130.17490843964, 126.907861778311, 131.82513206933, 128.38702390319, 133.612773644307, 132.724146406878, 128.41284665228, 131.109937263513, 127.791900579122, 128.325229771993, 137.746249226546, 131.603791414964, 130.117538122874, 127.964193531896, 132.626279321612, 132.487649425732, 131.938079057928, 133.878997964402, 132.312924964718, 134.096325190036, 132.582182447954, 125.792920206853, 133.138692311587, 134.335108986405, 130.148006243396, 135.891663083254, 135.424138277695, 130.625051692867, 128.700011226991, 130.228610079307, 130.59100732262, 129.272349355236, 127.534099417827, 132.766012292798, 128.526262814518, 134.367327408137, 129.043116185232, 131.86279761666, 130.694935639068, 131.781649950266, 129.339376371216, 129.427561894036, 131.158483389455, 133.336940939569, 130.983922800661, 129.303939599229, 136.3662477961, 130.364099583523, 128.891430464315, 129.929036838764, 129.761051443457, 131.277203244126, 129.71611298395, 133.69247822407, 134.812360458856, 133.650150737776, 132.708069715966, 130.009341625502, 133.393873692602, 129.504260242249, 127.770909895247, 130.177611868815, 131.993246935403, 133.204066677762, 127.683768975929, 130.29595329114, 133.482355913495, 129.866252121089, 135.945706678771, 134.945478296414, 132.707633226959, 128.579419205256, 127.868031720379, 126.158858740193, 131.64908729715, 130.549726418852, 130.752958625593, 131.520993198552, 130.566968390717, 129.908803856484, 131.724668594048, 128.152280785087, 129.109142236621, 133.244219672381, 127.859024004565, 131.051356957216, 132.722558765409, 129.810211401852, 134.885753144551, 130.306965510021, 128.553331719236, 134.633964243747, 128.824110036008, 136.861484065235, 128.477896309852, 131.163864306701, 129.37194735686, 130.366845745838, 133.771399180542, 130.84065328436, 130.344365767039, 129.724874218631, 130.763862401328, 126.698809613375, 127.23201313316, 130.650600267579, 128.320106176661, 124.4686605689, 126.61533434248, 138.246268815058, 129.764752807915, 127.559435279921, 129.004984278032, 131.084100724848, 131.013496376137, 130.657996756779, 124.601536154677, 125.887531153071, 130.482796941122, 127.258329085414, 127.789611478019, 132.529781905118, 128.181420497387, 128.422919136623, 135.128480223573, 127.0159657443, 128.736740572737, 135.028127272524, 130.444226162824, 125.678342119343, 126.08231153521, 130.578481409196, 134.780447880453, 129.584655540925, 127.529548146166, 132.104231382663, 128.524349636701, 133.16097158523, 134.232432750076, 124.159823804032, 128.748747295229, 128.576044254262, 134.244329085519, 127.186760165794, 135.257922472336, 127.678484148241, 131.207667509265, 132.575945659364, 137.022792975459, 124.909985979532, 130.490873348608, 135.557247796463, 135.410475826004, 133.439190318303, 128.616751881614, 130.358613753863, 131.041381232811, 133.1055885401, 130.069124115879, 132.582887338015, 131.506004843089, 125.017737231604, 131.207340386143, 132.713135072992, 135.217788456369, 132.775733764617, 139.391961334059, 129.753494435427, 132.453816355133, 132.087579212513, 130.503452331298, 130.780072036018, 127.00084279272, 128.755106166333, 126.200563742011, 136.985149686212, 125.476907093135, 131.518647626994, 133.086737412684, 133.128634286576, 129.270631037194, 131.359426660305, 134.952352806504, 134.370242122341, 135.104480848765, 129.522271660841, 127.553670008144, 127.757888055231, 136.946100147588, 131.56232607108, 128.672527535951, 135.901361860325, 136.439982755483, 126.543102643617, 131.454079563879, 131.939605227126, 129.524791935193, 133.930392068636, 126.06529833757, 130.369163736559, 130.315780125929, 131.024986627134, 129.891553287998, 134.463719183218, 136.572394804891, 128.28711949391, 133.593996388335, 128.057541791125, 129.879879320922, 125.255196446922, 130.36380515023, 131.405151978133, 136.187556953723, 128.354593521174, 134.130122984586, 134.571964554696, 131.245850714108, 131.519629408743, 127.265204320026, 135.555600351574, 129.751630036237, 137.357826165036, 130.579588852687, 133.929837856535, 130.972955496336, 128.039585308964, 129.77927240637, 127.893097655604, 130.122477197675, 127.439843982947, 126.736658003344, 130.248519290036, 131.356411165841, 132.033394184918, 133.182783985191, 131.965886680142, 131.69410115064, 132.425007798363, 134.433681100911, 127.904431816315, 129.482498772754, 130.81377229032, 129.134339290242, 126.989851024319, 134.512879785411, 133.263710811735, 128.74050923455, 129.351422587858, 129.925742114503, 133.087236369715, 128.229358455733, 125.899642726153, 128.799802221572, 136.100480218128, 129.246459976054, 136.944692255861, 132.759924686084, 129.411944191256, 134.792683809251, 132.619572195709, 133.493055332644, 133.167747168922, 134.104261974452, 130.677306686727, 136.001329731772, 130.555644206664, 128.309601998273, 130.373195390382, 134.389001233777, 130.433792889105, 125.648462169609, 131.239277621812, 129.441670045603, 131.898721241215, 136.241601408993, 133.829834892756, 128.823367342872, 132.421394667079, 131.079501650466, 130.513478806534, 131.07796515171, 134.036106244252, 133.969250840791, 130.318090653333, 132.653659295528, 130.844537549783, 133.397499696524, 133.318752272506, 130.630965487451, 131.168996789427, 129.151218849274, 129.619597820975, 126.760260091445, 129.386147187466, 128.893099445094, 128.782090981921, 133.262301563621, 131.483529419677, 132.989451483531, 124.985024940055, 132.905632649553, 128.792857103557, 134.468457821827, 132.05053847274, 133.392608577683, 135.953323057156, 131.384059458207, 130.422160016812, 126.676697603379, 131.796416959433, 134.043292417569, 128.90462743373, 129.180810146363, 132.965797631111, 133.748383777383, 130.315961045483, 130.868063961984, 130.565965519863, 126.031466007439, 127.912751038418, 131.690909807382, 130.902743565692, 133.692674116683, 140.484867019574, 132.434767033196, 130.351986941845, 133.734869575294, 134.303715242469, 134.1394014708, 126.130199839969, 134.275735441165, 128.733050263997, 130.479161922232, 128.239720500167, 129.150083180338, 131.604232688781, 130.239078369419, 125.711799661447, 129.683353744588, 130.136591160024, 135.917335232781, 129.696074333521, 129.696166445667, 127.439521632736, 129.438235308561, 134.998063633921, 132.91021010039, 130.389206131017, 133.241602309224, 134.503645992031, 129.893284401753, 127.794723814055, 130.890871686943, 129.744729221537, 126.326793405564, 134.080963847645, 131.351977484214, 125.693427639834, 131.785478685046, 134.533473526006, 131.282610115895, 127.551789012501, 125.801220287935, 130.592501404268, 130.530305087916, 129.917817159152, 130.727128842014, 130.709215196947, 130.065093932736, 132.485125320904, 134.600827425617, 137.048529528685, 131.680035573481, 129.426026553806, 138.953804842172, 127.304968312158, 133.851426800089, 129.208666131834, 133.78243000222, 134.074052264608, 132.006832740666, 129.007278215908, 131.564112458432, 125.662274913302, 135.249352424206, 132.768593233304, 129.166305490153, 138.254065767474, 133.773272861544, 130.291545571906, 129.689593100625, 131.119488968401, 134.354311486449, 135.807697088643, 131.761460709437, 131.613206558048, 133.900989234684, 131.793282961129, 133.408798096562, 131.110463243263, 137.758439967573, 133.432433782452, 130.71523711741, 136.490815231833, 129.208274165457, 133.706796668843, 130.550935946873, 125.704452728423, 133.496885830304, 126.600210935705, 132.501738440154, 131.167708827105, 125.002242348439, 134.330801035769, 130.68665418057, 129.363063628576, 125.24776785975, 125.685772565412, 131.699973384536, 129.813370973038, 122.725059027952, 134.074787828781, 130.431841640421, 127.202652822405, 131.582909103547, 127.164333732195, 134.32029174442, 137.405993243193, 138.983653882058, 128.413688763421, 130.618953637197, 130.473309080156, 134.436818767506, 132.951659413461, 130.520842671735, 130.922173809822, 129.370943364154, 130.096784764607, 127.208980315184, 136.203414990675, 135.157641675986, 126.699372612983, 134.192948041933, 130.397682268787, 132.26074430813, 129.69100059493, 137.283051932052, 129.470589118134, 130.374438573229, 134.652880156785, 124.716383527309, 132.505768514474, 135.469880700913, 126.08484100799, 129.813099247873, 127.905222744274, 135.51759613698, 140.155031861479, 127.343770711761, 132.657466401967, 123.67326923575, 130.285918393124, 136.010713444081, 131.805549993883, 131.549867073374, 127.045401755782, 128.014267687861, 133.701638513884, 129.191678537982, 130.790492877546, 131.178129248001, 129.987882063255, 131.849239830583, 124.2225467346, 132.782303132539, 129.201368455096, 135.308997499254, 133.610004055437, 134.69650929482, 132.633033947486, 136.567137444783, 130.896172310894, 131.539542423458, 134.028518686488, 130.313391490199, 130.563341314707, 130.385063781654, 131.601620531458, 129.927801893108, 137.629845540114, 126.949775281938, 130.705021289599, 130.69799324874, 130.398370920363, 125.104271029622, 131.15614371456, 131.371151398635, 134.405419123448, 130.522315323217, 139.117408394361, 131.699143113152, 131.130773863961, 131.824817789487, 135.930238262252, 127.841895149025, 132.085925030903, 133.608568316804, 133.648720500928, 130.196985326413, 135.557091917699, 131.241832374249, 132.676595271166, 129.486410718928, 131.390246126472, 130.215544270827, 130.206467680954, 126.522846458874, 133.749626835372, 132.413285462064, 137.300888114467, 132.918396919176, 127.922159048655, 128.759569385903, 129.330014406263, 130.285356207438, 130.558287197757, 135.407220244639, 132.913644524932, 135.682181467098, 134.42120504789, 137.74251833821, 132.852064836932, 127.409903741983, 128.452642067035, 128.628311980719, 128.484367360195, 125.360238154652, 133.527630097494, 133.329782492223, 125.993202052315, 129.005769561743, 130.895117512579, 133.27946846767, 129.822619719538, 133.632498094426, 124.502016177771, 132.934319083889, 132.195950398979, 124.712354073035, 133.721568322626, 132.230115173004, 125.565915291544, 128.761614180387, 131.133807230642, 123.242731565756, 137.019441478544, 133.007342298921, 131.314796528643, 131.971542811904, 128.412827480791, 135.13873698117, 130.798335141143, 130.788211808495, 129.643236199506, 132.896740035978, 126.051960167007, 134.964389903479, 130.663281498763, 133.389306319973, 134.259185558086, 132.121804336405, 133.778144313568, 126.780661824184, 134.618824594221, 125.70305991466, 132.856271061794, 135.016402360085, 129.068688244355, 128.65136815535, 139.477946188999, 132.650485218477, 134.377120208802, 129.205003769391, 132.474813778075, 130.423974994923, 133.509287059296, 134.521154782733, 135.833142337119, 130.015464369518, 129.432085072256, 134.014589292797, 132.19367513095, 127.79703996572, 127.025495313517, 129.633287033198, 135.095204668512, 134.576179715781, 132.088638047144, 129.7904282504, 132.108112798388, 127.541397193242, 125.104575010385, 129.023363143032, 130.157059778309, 132.332039143544, 128.8342060456, 134.752631234806, 128.75160369257, 131.334448119009, 133.443518893979, 128.345983092519, 131.865489132569, 132.662835988789, 130.287019066283, 127.567101859529, 128.210673666879, 131.810704263303, 130.644318823978, 132.389891295639, 132.677098346608, 131.462715395242, 125.807972140376, 128.557307072118, 130.002712700789, 130.943471082258, 127.93549459723, 131.973691554129, 128.24713818461, 130.982738331295, 131.591458013082, 130.130219073787, 135.916326174172, 129.23522228626, 128.201573249109, 131.105336092276, 134.584404841139, 131.490595054588, 130.03975711721, 130.235708099739, 130.19570201627, 126.48160775081, 129.985522297613, 130.890792443722, 128.198419265001, 124.419765046673, 132.345100425259, 131.623816146251, 134.526659532441, 128.503877327667, 129.105530258589, 129.95975138696, 131.734139598537, 130.096125448563, 134.005615635128, 128.460608496947, 133.523919723026, 130.628645126101, 136.091930312548, 136.147658972344, 128.863084898499, 132.110517910967, 130.808591141022, 129.604414156565, 131.818051286564, 127.948961231984, 136.61381166154, 132.806236678356, 130.925703778134, 133.46383711646, 128.71544841178, 132.837984857551, 129.222506926221, 131.848112144171, 130.396474324727, 129.632411386769, 130.11497719292, 130.482987764153, 134.82372698363, 135.053700028245, 130.048145328703, 132.90400770767, 130.464742735213, 129.456188384167, 129.885015778574, 134.360799067213, 129.754610664568, 133.095443197037, 132.567163032968, 129.208290653153, 128.471439028248, 129.110268875852, 136.107748228162, 134.03981972181, 133.132168911109, 132.735428579672, 126.527520131199, 128.45261203911, 128.638022451597, 134.311445639907, 137.419346514194, 131.14481959445, 133.023347197112, 133.483109409165, 127.389390389171, 135.004289928471, 132.127329625271, 134.751527627084, 133.023874258079, 131.802199423428, 134.162526278067, 124.152356699752, 128.973968217516, 130.582263854306, 128.5697353617, 131.72578205248, 134.309073245902, 129.347131343706, 128.908757354293, 133.322840532218, 132.259692776602, 128.952157852002, 128.024666582796, 130.068823604919, 128.643915153363, 128.61292468456, 130.216598454236, 132.083171347573, 135.420666775632, 131.797317890571, 126.735228447882, 128.192089788718, 130.688903173269, 133.567335246822, 127.9140099565, 128.251228299884, 128.87423916945, 128.619387186724, 131.983741462162, 128.835525681818, 124.791388025095, 131.139777812125, 133.316106113106, 129.291215902774, 131.381887751701, 130.005028801203, 130.624620518021, 129.891727526603, 131.868512312885, 129.321313480617, 133.628081715365, 132.345398992235, 126.216179729963, 129.121824761024, 129.658188921489, 129.41741982268, 129.657995939375, 126.122808195965, 128.724881284713, 134.158709789698, 129.936740146922, 128.33075401392, 133.640487730739, 129.579706666956, 124.725730423125, 136.61021736248, 129.947834898287, 130.875582455575, 128.121417053671, 136.880242793907, 130.282879719433, 133.972384167181, 128.790088167487, 129.368357575804, 128.951872783965, 125.804827920164, 131.889659232751, 130.978965156291, 129.672307300142, 127.523169237764, 135.21127001216, 131.521842128659, 128.835101952767, 129.761838007788, 136.294430733188, 134.236916657981, 129.292675507529, 127.44696743876, 130.259708831409, 135.152651313762, 127.371813316503, 130.639066764465, 128.607110247813, 126.422324153535, 131.491204828596, 129.054214312227, 127.27956341526, 132.195236534625, 136.966270012191, 134.53583709186, 129.516127677717, 128.635649906023, 125.551525083695, 133.425718106737, 137.718336192256, 125.618835631686, 133.688234981386, 131.647529648087, 133.573487197698, 132.888457896337, 138.744247737008, 131.609482037192, 132.766820919561, 134.610579682097, 128.896919156325, 129.771488020905, 138.666050278515, 132.651282735261, 124.017205189653, 131.469797758356, 127.73229680311, 127.732877081814, 127.634242736721, 129.708147385352, 126.753946152851, 128.036083208766, 123.464348538248, 130.447328913942, 126.989608891968, 131.704985140603, 132.516311559326, 127.777917413168, 131.109095814856, 130.024118329522, 127.525818904055, 131.739487351915, 128.54392424258, 131.715552888375, 132.961962339604, 132.077314862211, 132.228099716633, 134.926209930081, 131.974828299381, 125.774278343944, 122.87450237916, 125.302344664568, 129.032934054024, 130.987509270644, 134.80732603222, 130.590585732658, 131.737698087242, 132.664839604945, 129.501183723688, 133.060501935778, 134.169850863076, 129.131824207551, 129.700553190461, 129.751500227262, 126.915210145042, 122.685831555382, 133.308836098667, 133.819677700296, 130.514625436875, 133.554628684269, 132.335026952654, 126.653156782363, 126.231558003809, 131.68412738851, 126.351406516186, 126.041111521654, 129.840141365011, 127.370316853458, 131.084391332827, 132.727427404519, 129.558484518061, 138.287803638272, 130.67920871808, 127.342080306057, 132.48278062354, 131.368177213555, 134.675394561848, 126.410888580311, 130.33270971031, 128.000263041266, 133.387010593628, 130.171682791014, 133.323971205069, 131.383481821384, 134.81843475163, 133.95619961449, 132.134689976072, 131.988250546262, 131.436238032202, 133.941795381943, 135.060584165141, 128.790692467032, 133.443657693542, 130.483610944944, 133.036532739486, 132.781117429863, 131.886883688218, 134.571502969959, 136.003177693265, 125.512771995724, 135.365037362124, 132.142339198549, 132.13395229253, 128.58921538246, 133.450833881583, 133.549442455192, 131.661452646098, 132.515354972843, 126.770481978565, 130.179617155325, 133.382387089991, 131.359117105559, 132.134162436667, 133.466657150928, 127.79941002673, 125.499962882517, 130.072520895002, 130.866282882077, 134.103889839096, 132.456423696312, 134.687318401562, 132.52031281072, 133.152690054884, 128.926144660373, 134.897047912702, 131.336605173363, 129.481557037686, 132.226057831004, 130.58107849967, 133.843772152462, 127.771378585275, 132.328542874465, 126.591031785288, 131.543430971716, 127.350124867018, 128.005270336932, 129.613049776477, 128.070476623382, 136.436133135146, 132.829489236241, 127.634844488437, 132.210444062415, 135.770435769388, 129.532516334605, 126.853547403831, 131.64074372251, 134.607025353578, 135.686381229623, 127.532519085858, 136.187433283333, 130.473080190456, 132.097423403974, 128.08414011394, 131.020181823611, 131.744602206473, 130.811815221644, 130.753894343878, 136.590469504026, 128.492824369708, 132.895318175905, 135.755811230877, 136.684833296304, 134.196950104095, 129.899965981499, 137.599944773318, 131.190203850613, 126.784769374247, 128.2894006275, 126.360413230141, 132.629102195655, 130.509172141998, 127.608036912215, 129.022370996097, 136.25667859271, 130.290178133907, 136.010803532228, 125.956259577902, 133.887305782613, 133.915177116577, 128.523730006458, 129.419982605193, 129.842661388139, 129.037970768708, 134.166641344925, 135.770865528397, 131.09157153029, 127.336635832549, 128.544029081713, 131.55149975259, 128.900304150366, 130.907333663716, 131.237539411719, 129.92682416423, 129.471828855042, 128.669586652976, 133.777568220726, 131.399708392752, 129.819605129969, 134.113181850315, 128.597602872146, 126.220703733617, 131.683520415946, 132.581519636205, 133.701227990113, 128.307402194868, 132.556675516463, 134.669526882469, 133.507104276778, 128.27672854869, 136.699646266759, 130.886136752731, 129.863335078019, 130.947813757299, 133.31741014516, 126.900570607289, 128.807003337687, 135.739770394636, 129.548009898813, 134.567112606759, 122.308042855668, 128.495800513003, 126.317069063524, 130.042689147262, 130.934100723345, 131.876818969527, 128.850918866571, 134.122312477798, 123.482242729138, 131.960909318413, 129.70773144005, 132.651417622941, 133.662211858199, 133.827362355023, 128.75396621373, 131.599202994908, 129.399552714157, 131.005863634552, 127.079485838338, 131.335914928748, 130.315623362386, 132.066618959563, 134.763651466088, 123.697047762154, 135.966149368022, 126.814452232662, 128.514836664581, 132.583067136299, 132.950111789435, 127.726738476248, 135.761976994971, 127.795878196544, 131.610998762983, 134.4499439708, 130.849675414158, 127.222440597643, 130.504122091868, 132.904823183259, 130.831189900517, 131.230472766122, 129.14075892755, 131.100966799579, 126.041644033198, 132.796941506101, 132.69118522236, 131.798178865357, 131.361349496091, 126.027892779977, 132.462407117551, 131.245123887765, 133.317698968067, 133.649929664651, 129.17608602181, 131.714072729856, 132.28979584101, 130.674237581623, 128.336410957805, 131.010791476792, 131.476039304295, 135.628357135483, 135.251628534756, 133.204891524735, 132.813841713045, 124.9086212935, 130.982463911646, 133.09336419069, 132.510974449278, 121.806982232171, 132.945082372121, 126.606638549054, 132.299211288622, 134.164270143045, 131.236508331624, 135.564092630136, 133.373161630543, 131.503783997477, 132.348152571769, 135.052040489315, 130.547347109349, 131.443022384418, 126.333831648875, 130.463188353055, 128.667777747211, 131.601957495981, 129.973424325159, 131.050357513511, 130.417193717549, 130.993100266007, 130.225225392071, 131.551861991209, 130.804663911307, 132.332350633878, 129.760322428926, 134.889288926681, 132.541693977673, 129.046019592527, 133.126075378903, 134.481275623777, 128.499503667071, 136.161734361885, 124.455424600926, 132.974313082278, 131.96996562741, 132.569290138302, 131.763687163436, 129.632545569117, 135.69865111445, 130.586564774449, 127.111056028617, 131.249233433543, 131.521164795336, 128.03773772883, 130.658092000637, 126.41701597879, 130.242965154541, 131.228567434014, 129.324560024714, 135.293686597849, 130.210640209045, 133.640079717891, 132.465402277955, 136.477072852837, 129.803550382281, 130.577911476514, 126.708129909355, 129.22604941162, 132.271809456014, 129.557443554413, 127.03050178273, 132.093223974596, 126.916793883523, 132.794156783058, 134.062054216678, 130.05178832627, 131.020142104429, 127.931469813617, 131.168272319129, 135.339607834703, 129.263693992583, 127.45550022021, 132.824961701658, 130.614686859144, 133.122467862127, 131.89329461689, 131.181272418913, 133.808157198114, 133.300478568826, 135.72954044621, 129.929397575871, 126.74884826236, 127.167379866812, 134.009521359896, 128.262954182903, 133.915938099958, 129.259109904974, 130.45835880845, 126.523069184817, 130.927621261803, 133.273861786179, 128.67795807579, 131.809140916122, 127.855313630522, 128.917823432147, 128.711619103875, 136.431351494614, 125.246912137107, 133.488607143587, 141.451764297127, 122.880349773651, 129.604870677402, 126.232582559218, 130.994343239754, 127.532598807955, 131.497325673313, 131.334591876948, 132.150182863492, 134.624241738613, 125.447116620052, 129.673571684142, 132.001486088581, 127.722640915781, 127.523084445116, 127.20850478205, 125.773537272066, 136.972748041624, 127.637498471742, 132.178898083864, 129.440627845451, 132.523387649414, 133.477310813205, 131.862166793069, 132.445517606748, 132.163847548933, 131.473780907238, 135.44379886674, 132.137643321791, 129.161201010097, 126.488005707282, 126.117937919549, 136.431511697049, 126.439678843747, 133.361602120213, 128.941240676871, 133.130426199007, 133.788610056765, 130.915847915465, 125.847954022865, 124.698767435109, 135.963334088044, 132.523051995057, 124.178865580116, 125.31555321621, 131.20196549151, 129.224314429242, 127.701010097956, 136.03944550579, 131.553725342003, 128.937164477506, 131.540868130107, 133.298638540278, 130.401551584117, 126.443864208573, 132.902722147221, 133.206902763791, 134.810520675584, 130.788469496793, 126.904517828763, 132.734303310053, 129.839084867173, 130.814689643093, 126.659277322108, 131.267156808811, 132.567502420201, 139.278041795514, 136.678404440795, 130.941913088653, 131.649888884344, 126.105489153385, 129.66072871798, 126.610472777667, 136.12049781605, 134.269632388414, 130.501316951407, 132.843304950793, 132.209654740045, 131.956721668457, 131.797429985265, 128.342002626102, 126.586233401384, 134.91810387263, 128.174259437993, 132.919477209764, 126.544649510412, 130.085946341121, 129.505596764488, 129.509030141019, 133.634607883747, 128.567054262768, 133.748411779021, 136.054044277998, 130.31275051272, 125.510549883846, 133.652915635444, 132.73016207319, 130.026900572462, 133.3431211216, 130.539645392688, 136.118458887694, 131.120997499275, 137.305189764062, 128.72044556486, 129.230841006026, 124.262257420057, 134.042962883681, 128.613491284276, 132.417101515637, 131.762248128836, 128.193227592828, 126.304515597633, 134.966578052033, 134.951778860083, 130.810223146128, 133.942965372139, 135.603120667461, 130.085117266919, 132.167892109427, 130.149486072254, 133.450278845274, 132.068870852213, 133.514018073659, 130.679543864818, 132.405349840401, 128.907927371003, 132.396807971588, 126.295895507097, 134.472339714916, 133.816325090365, 127.532153815092, 130.725173402766, 131.965864244923, 128.333968983968, 129.645347391462, 135.085792055117, 128.725635595209, 130.263557987651, 129.133238247387, 127.307982323945, 126.890969520507, 126.538147004379, 131.7792362651, 129.893079056348, 131.62909089321, 134.449238436678, 126.845198741233, 134.623965030254, 125.995718881511, 126.096321401312, 126.209329466977, 131.498412788437, 133.225359121489, 131.876442160714, 137.548838950806, 135.148840840364, 133.018740806144, 133.060476636284, 127.638938068723, 130.973699314224, 134.82967469271, 128.920528796556, 134.791083472934, 130.756495299657, 131.998124817981, 132.755574425093, 125.914746103996, 139.194996509322, 130.135930496962, 130.68296959567, 126.3397769809, 133.412440514443, 131.405461381284, 130.450861580593, 130.994481195121, 127.488177986111, 125.626249546555, 132.954614374452, 135.069611526257, 129.2472314605, 137.927261006227, 122.907429247161, 128.509034329406, 129.903820075887, 132.664068257386, 129.971025570862, 130.472629904544, 131.702571954414, 131.705139821942, 125.744710168739, 131.676337930329, 128.875250512747, 128.559909777946, 132.586318660932, 129.952627790774, 131.605225876778, 135.883973963573, 131.12477496743, 129.575090721572, 128.196479922673, 136.148307928883, 131.186504910983, 126.545906880744, 134.455339405891, 132.464570609288, 129.006403288441, 129.104309081056, 131.065458222097, 134.157495694851, 131.070983387741, 126.335391756918, 136.054624165873, 124.868084483403, 130.426532515697, 129.347346961706, 125.237096240178, 138.209352545634, 121.409895707469, 130.943016547098, 129.294304271977, 131.947718239328, 136.777916855413, 130.328752072047, 128.94126337447, 127.22348617861, 131.087509571185, 128.121547034634, 130.128373401725, 131.00339018804, 131.353117878371, 127.101607648872, 129.38623679164, 132.356233988075, 133.845756536004, 125.052889622986, 128.594181253577, 133.452085180754, 132.385425909845, 130.940808435158, 132.474439574301, 130.988100415842, 130.406276567508, 129.697608354311, 127.628735626328, 128.553012300722, 132.265999797995, 130.378707526303, 129.276409794567, 132.201294815872, 135.133392189242, 133.115894678679, 128.577269881324, 128.863355897336, 132.675797051263, 130.689152612745, 129.334001908623, 132.372778200903, 134.611110760906, 133.875936677476, 133.480001770945, 128.882073904139, 129.106975366322, 130.322523995938, 129.969250464386, 129.259667973815, 126.063785473821, 130.0243708243, 132.106096869819, 133.735985616814, 130.918105456055, 133.845717092225, 128.778368299832, 134.805672294174, 133.914183581533, 130.921617401802, 128.881289567202, 124.486438706991, 131.462155588925, 129.780044711868, 128.13148769483, 133.818660362597, 130.610639388128, 133.755769275194, 129.640052838757, 129.230892045802, 131.294469135751, 133.97609905087, 132.614807576683, 136.15725107378, 128.679430919335, 129.44997541582, 133.418688287612, 130.979917131674, 128.837434928254, 127.960858616925, 128.162578774397, 131.788027886525, 130.651161346956, 130.807874899863, 129.518945894975, 132.077300790005, 129.965799929501, 128.881867781662, 133.487553988785, 133.332688056187, 133.96002322298, 134.07942329044, 127.925674411375, 126.74974901318, 129.599659798533, 128.872174345719, 130.512261891857, 131.264892727748, 128.14149502933, 132.090237311212, 130.922294773576, 124.165981017696, 130.243877709908, 130.58442305562, 128.475006160822, 129.788044649638, 128.006891829956, 137.630578579233, 134.314744192489, 129.497888503027, 132.290292343075, 133.569317861695, 129.808080653968, 128.373084266899, 135.460296498694, 129.817059941248, 128.889946752162, 132.264453012324, 132.641566771637, 132.164446284751, 127.708765834453, 130.177896053588, 129.387428611752, 129.462089007946, 131.736430571236, 129.693846116783, 133.998039645391, 133.620763569987, 132.828492760429, 133.076505547022, 131.782499023699, 130.05042723674, 130.132930043631, 128.400403217653, 131.793187219349, 131.042354123384, 130.878377778401, 127.705080281728, 134.575925763001, 126.813493509659, 128.885617904569, 129.915014911789, 134.181887763919, 126.500466038584, 134.815837753082, 131.140553121761, 130.300952199216, 132.841750915654, 127.751774627143, 129.083636643842, 127.85845977444, 136.324395606264, 129.554845856668, 129.792756772433, 133.231657315167, 131.860249938614, 130.440948130077, 131.350416419128, 129.529429064536, 136.311384630281, 128.300550479961, 126.159123784429, 127.208713959679, 133.005743659949, 128.352014971934, 132.082961131666, 129.680703295617, 132.251628659882, 131.589933082848, 131.495439472448, 129.598965926883, 134.710707712171, 127.880228369009, 131.762338052107, 129.8601292333, 136.026760644603, 130.466408183132, 131.453138257037, 129.656775357942, 133.04435185444, 126.32282073754, 130.576461448005, 135.76679001479, 132.091229466528, 130.746323588021, 131.095175666838, 130.618609041459, 134.165872549448, 132.778307399548, 127.771437865592, 128.414868139259, 134.113283554998, 132.340855447961, 132.133816448843, 135.015657610655, 131.962868057884, 137.147580579852, 131.062627927179, 131.764853198396, 130.153624068794, 129.612488576055, 131.876206668539, 132.96032398322, 132.401979317337, 129.169559740564, 129.647987232993, 135.419344299633, 127.765859388026, 125.421968595614, 129.942538270757, 130.998587817221, 131.625542308398, 132.53343815132, 128.828122614631, 131.046781534824, 128.240383111554, 131.171468055548, 132.463804961307, 129.346950068995, 127.786508625627, 131.77767850657, 130.081733351606, 128.474053991336, 128.941749235529, 124.793774036434, 132.022791838444, 129.935876152281, 127.457875746721, 131.659944285841, 131.862014207125, 130.581591012162, 125.430813391503, 131.486357682374, 128.299425527959, 136.242854409112, 134.094358260391, 129.553999652187, 132.93007473208, 126.527624560992, 133.202084304455, 135.049594721158, 134.082713669804, 134.178422597957, 126.942702602533, 126.289692274762, 127.147823071643, 127.727204736623, 132.252914471963, 129.263722837112, 129.680845768352, 131.280365289409, 131.910403785208, 128.092638448944, 126.22342220208, 126.738821049531, 127.971275204151, 125.345481425786, 129.507360787242, 131.5875681522, 133.15319823326, 132.723030236177, 129.845669961164, 128.215274265188, 131.03629039423, 130.976541651713, 135.848168514939, 133.661231984441, 132.714975357539, 130.088269687075, 135.059404352797, 131.640043716305, 125.715873847152, 131.469345253037, 135.318935195897, 130.514447364197, 130.897643215467, 130.298507544139, 129.266418463805, 125.755929552674, 133.246288047657, 134.33585436114, 128.405272897435, 133.462053602774, 135.049165292005, 129.594803304498, 133.898851543311, 130.789022561967, 129.189262537818, 135.276709078877, 132.309203903904, 132.189783861696, 130.638657083395, 134.148471318621, 133.33203886856, 133.49660321217, 128.630956059912, 131.513377171023, 130.856009610452, 127.424499534811, 128.029804864416, 126.031999619582, 129.631016242191, 136.288142524811, 127.255895896373, 135.615560493172, 129.282668728589, 131.204602866188, 132.888630614463, 125.886120622578, 132.118066165868, 127.503266916169, 132.188169943525, 137.45835317208, 133.848520181565, 134.207461564598, 128.014236464214, 126.48135002031, 130.423769588377, 123.539144781076, 131.103251299612, 128.494139378412, 128.581573917911, 130.375763729522, 128.115731574131, 131.493589934774, 130.190734181203, 132.409506341498, 129.691165906739, 126.745287540074, 130.406387532071, 130.707043742477, 132.444283228018, 127.7021040242, 130.19714485018, 129.300272746019, 131.221791329597, 131.915132303733, 127.16186599247, 131.257680126865, 133.282901697988, 129.408417452682, 131.862788886913, 133.468034228921, 135.794341056311, 130.826276853416, 130.80162060375, 128.069375572558, 130.612507677999, 133.262811483991, 130.368962179467, 133.251393527962, 127.347869693969, 131.216662947456, 129.769702880189, 131.412647899079, 131.406390266042, 132.167537363813, 126.848007928159, 129.453963260871, 130.690832298048, 129.934006994966, 130.682673186023, 132.709217377507, 136.251637707264, 127.299609026048, 129.352547770897, 128.098537196699, 127.451427693882, 129.781825666223, 129.101648632225, 131.939462563246, 129.34966257723, 127.457607786803, 137.728640703346, 133.045206613089, 130.094072027961, 136.786326576, 130.9559272236, 137.671308487531, 127.794291094265, 128.643738292506, 133.618718905995, 131.285344284933, 138.842404968401, 134.759276372116, 134.979806036725, 135.336267160145, 131.076432231614, 128.106195076268, 131.574462578632, 128.18418459119, 128.400144247116, 135.247403277217, 132.183523862014, 127.33468752624, 125.415501692902, 136.054049253302, 127.072551073207, 132.635198219603, 126.0213435265, 129.653768831046, 132.02182805318, 127.647220388994, 130.893349247269, 128.317045406657, 128.945358469245, 134.580048026027, 128.202994245638, 132.557204822819, 130.369388850603, 133.334672983817, 131.21516855787, 129.516647468352, 132.119853533031, 134.620618773967, 134.884999447607, 132.195953974617, 130.768557800859, 130.630266378588, 130.208040089904, 132.014566458309, 127.664811644094, 127.894937429724, 132.467426674231, 132.639879546981, 131.355306550005, 134.629165683002, 135.826597337491, 136.039824458389, 129.628632423975, 135.580995485794, 129.664378481507, 130.707553228111, 130.704731260924, 131.342322715544, 131.345641132529, 134.098674349051, 125.936005997173, 132.954009426572, 130.731793567265, 136.287243511852, 130.884228395215, 128.721970934927, 132.904923542886, 133.93706823162, 131.181734946545, 131.338160176809, 127.868775197214, 132.267665603527, 129.841044263358, 136.206260330776, 131.689279605686, 130.02415298871, 133.8782857298, 130.827469028488, 133.496801797165, 130.185316858108, 136.190037124828, 129.834612198665, 128.940593499582, 129.653685238867, 128.580958297592, 131.762030305206, 135.33233927615, 128.937306499875, 130.272758889771, 129.241676770798, 132.891456832575, 137.595718659769, 129.520906434149, 128.039060801583, 135.046734581072, 126.506101480371, 128.225543900896, 127.567076452372, 127.952065012652, 130.343559087035, 127.165954862379, 131.492685170783, 134.982130174719, 129.111685491804, 132.755481342986, 135.498195726223, 131.751507504445, 131.93278292467, 133.892392613569, 132.985772882941, 128.677587125443, 135.94445146914, 128.052754687097, 133.578935031141, 128.437998423738, 132.035618264107, 129.037288769088, 130.871178751452, 134.398338927677, 130.110865164084, 126.744002006854, 132.505471394559, 129.040460206366, 125.529422049065, 133.151495846419, 128.177845599988, 130.098803048553, 132.530982816322, 133.081919491482, 133.246101625169, 130.049513104013, 128.003259330725, 133.055138567231, 127.912134396045, 132.037811997823, 121.873741964687, 131.935362810025, 130.468225499084, 132.0570085421, 134.956708434311, 127.562507132037, 133.559549367529, 127.54951926917, 132.514430591934, 133.560425664442, 131.537532198686, 123.906142786727, 130.981765250011, 128.364197150395, 132.764089904595, 128.071307084771, 134.241163270947, 133.84555785364, 131.258903446766, 129.053601620858, 126.184174161848, 132.444566965566, 127.813738680282, 127.090210703349, 131.203207573056, 136.643351649055, 130.210038420973, 131.962848726884, 129.021231219048, 126.138810718268, 136.164969891383, 132.50661421548, 131.569538542018, 125.18822389989, 130.365639999145, 127.748349647656, 134.296103367959, 130.78065476122, 136.790144607015, 131.302217049895, 131.916328542533, 131.401912151589, 128.554360115185, 131.67130800908, 130.530773110018, 129.403681187439, 128.231305893519, 129.710631526533, 132.983753225424, 133.668353432853, 129.417613502151, 130.632573529964, 132.275689168879, 129.124346264054, 135.107641993007, 133.661504258392, 128.885167675916, 129.471243949218, 131.639502347604, 126.290563535751, 130.88597787518, 130.06635621071, 129.169186297307, 130.805681513001, 129.820730045429, 123.656155344701, 134.928685885793, 131.51948518631, 137.306390269682, 127.577362543977, 135.986979595798, 126.41529202948, 130.841470536274, 133.111892490554, 130.878584529225, 132.495421557636, 130.569244220292, 128.054128206936, 133.292521568583, 132.740442169688, 133.385799788304, 128.745568486578, 132.259228974475, 133.164433972922, 131.128277962176, 131.774080417282, 124.196144728804, 128.515594848932, 123.710390297664, 133.970121595263, 138.654693431848, 126.492363048291, 127.448303245702, 136.888216875702, 134.203613893092, 129.587647106202, 133.094041590212, 130.528142410545, 128.003991391857, 127.270911015722, 129.813444582581, 136.009657535905, 128.598374010499, 132.37557950387, 131.925439463445, 129.085296440423, 133.659452017975, 133.085579662592, 127.318098990721, 141.868974984717, 132.615483393998, 133.694097558741, 127.577563865984, 130.449280194037, 129.922166972985, 131.448029200308, 130.309435324546, 134.188102572733, 133.675493725457, 127.362359559706, 129.320382326577, 133.23591678174, 129.293170798041, 137.531946751368, 133.09531147557, 130.462192024827, 128.090373406534, 128.029340415616, 132.821759407732, 129.563276731116, 126.172217078661, 133.487515999827, 130.882577225303, 131.375361082677, 134.171559721114, 136.370477477754, 131.426168403385, 131.51442688132, 132.666156101324, 129.83491882662, 137.509317861977, 130.854724853726, 133.739656652786, 137.962453926916, 130.521444401179, 133.649194902469, 128.569679820836, 132.087259784886, 127.525171886524, 129.406591833343, 130.887478511852, 133.943332625302, 134.681244905754, 126.714334400165, 125.986934964304, 131.161691119463, 132.83316126487, 137.228484990678, 134.982255023005, 131.898821301112, 128.678275447623, 128.299038643189, 129.35351736513, 128.394113942819, 135.99390891669, 125.324432760341, 129.374041938779, 133.152127339035, 129.64478874934, 131.065450438643, 130.654757833226, 133.373220999296, 128.863122160275, 133.483742560274, 130.912722564484, 126.046333658012, 126.152889126463, 129.211708673525, 132.832501044373, 134.141795601584, 134.596031346638, 130.136721601035, 128.271520208023, 130.558968139891, 132.194668552589, 135.075907244705, 131.18684277256, 129.266793870779, 132.047738021163, 130.049832998834, 133.239521897865, 120.793329454175, 127.303124214479, 131.805375449952, 129.871485994707, 130.788040665303, 129.714800055077, 132.675696857865, 133.274047329726, 128.167083505192, 128.480699193638, 129.511676068135, 130.648779877824, 133.528622427833, 124.342713622966, 130.621583328656, 130.640520460156, 126.799594310397, 127.708512294119, 133.820528654018, 127.450070379732, 137.953525481087, 132.906047964857, 128.133290833049, 131.984195165417, 130.96437467309, 132.87210226028, 129.0046790644, 131.762207837322, 135.177710627989, 131.358486542189, 127.932192894034, 129.406213888392, 124.855728016906, 129.587858640375, 131.209613560641, 130.214502884921, 134.03732048945, 133.356647229418, 130.032928052824, 131.421415201108, 129.201659664412, 129.661989331355, 129.352102998481, 132.630287468561, 130.438653338592, 131.937039619927, 134.611145243425, 130.035464400456, 131.999321347009, 128.702463730644, 134.50777072987, 125.514180590255, 132.758287344667, 135.873589013091, 136.447426101678, 130.857035967346, 130.566014729217, 135.034693581907, 130.956120826965, 138.072012894819, 130.548706469525, 132.129056053693, 126.700916307948, 130.327354891361, 131.22852888777, 127.429537177477, 130.350923020057, 129.373277467039, 135.435151552572, 126.021769331836, 128.31348875503, 128.574052103219, 133.338300487236, 133.545516145089, 129.541205579612, 132.852242163384, 133.105139404919, 132.829791173509, 132.728504399276, 134.273143020855, 136.034059438125, 130.141263897603, 124.074659388437, 133.909907294245, 130.713644593144, 133.107228295156]];
