# Supplementary material for: Hypothetical Outcome Plots Outperform Error Bars and Violin Plots for Inferences about Reliability of Variable Ordering
Source: PLoS One. 2015 Nov 16;10(11):e0142444. doi: 10.1371/journal.pone.0142444 (PMC4646698; doi:10.1371/journal.pone.0142444)
Supplement: S4 File — All experiment interface and visualization stimuli code is available as a zipped file. (ZIP) [file pone.0142444.s004.zip › experiment_code/data/one/79.csv]

	sample_num	task1	task2	task3	task4
1	1	666.408448979651	521.313392318854	343.858026285727	131.04219492419
2	2	674.26821971991	514.123704845374	355.058804753858	132.980749022052
3	3	670.514168344025	499.784080481395	375.734688445418	129.320331882193
4	4	669.574437921327	529.389571642511	327.45157915921	129.928900000984
5	5	674.464790892242	546.11997245858	339.226230488849	135.549679707263
6	6	675.505755505808	512.014012905193	361.050457855322	133.672429420648
7	7	671.866027227627	502.21360672147	332.824173198921	131.868347660175
8	8	672.093634054562	510.018817251027	379.519516026439	130.195249907027
9	9	669.686608492031	523.354866009086	350.759149017133	131.968653299749
10	10	672.475806534022	540.978037360966	332.729483498289	133.149442611107
11	11	668.745439564751	508.150052056063	336.142466223574	130.800737009274
12	12	673.360526459249	505.975481004336	347.108034380835	129.612358931112
13	13	678.805788592544	517.393754333577	317.148064302713	132.48261081661
14	14	670.635544316445	510.640339884282	336.178620210448	129.264507380098
15	15	674.042108150888	512.112916318057	346.497351914283	134.70684330691
16	16	672.770896775706	542.742470834056	331.652620474304	127.588766262184
17	17	665.415803619802	487.128042192876	325.606451986197	129.786187127041
18	18	670.364795616562	535.346015899333	316.910184849183	129.444057141767
19	19	668.365009021898	525.55842443287	383.042445854098	126.381105751393
20	20	674.388918340368	533.558363753126	340.983754061301	128.764667629953
21	21	666.992147001813	522.803476864831	298.637467879888	129.14694983488
22	22	671.984685092757	535.25292635495	353.63758943158	128.904474394768
23	23	670.272263254416	539.525925614535	358.485766945861	132.909338724938
24	24	668.3480294306	544.867078159171	352.64118889373	127.453726168465
25	25	667.881389436391	550.130478434381	333.117513715933	129.246801319591
26	26	670.08585444114	554.668448341318	309.327554511802	126.45777546025
27	27	672.185833817742	546.679285213242	330.000527719176	131.526286408204
28	28	666.958781907012	517.283005567806	340.116939767209	131.263314515213
29	29	673.708525586738	521.764927452176	349.860513348813	127.265155695418
30	30	666.817812031769	514.836340360433	349.68907439984	129.026075082476
31	31	671.318200556366	531.576985310224	325.279711461743	131.698520692164
32	32	674.253890993958	540.996418799335	340.332424743275	131.559823123327
33	33	674.897810979101	524.631611171862	345.178960559972	129.290100551092
34	34	673.969088051206	539.581453657622	332.658663148602	136.771123816724
35	35	668.190381660809	522.623398975453	359.968583446076	130.318749939694
36	36	674.051561728055	533.211971262216	343.972503786848	132.489571831462
37	37	666.996082823252	530.214068684326	327.086548281706	129.320571757105
38	38	672.04633725987	517.050382888351	344.906926043094	133.172801472663
39	39	671.73906466378	529.086009311997	328.583602159656	133.015550232587
40	40	671.849257559636	545.019211263136	335.536952893013	133.150977665237
41	41	671.966130755992	490.684645901594	348.720903504049	131.589221003835
42	42	673.206107186518	511.12387059894	358.374081064238	132.252621500572
43	43	672.765222311777	512.857285392198	379.03582610894	123.602048355938
44	44	669.648833727343	548.819031996302	353.386962551165	136.16337522676
45	45	675.941986206768	518.442252100157	355.154471005247	127.648675321957
46	46	676.845131612584	522.289213114632	361.456366929343	130.552186740133
47	47	671.760171956104	543.294931473808	338.391221539345	131.442076745822
48	48	674.011331371443	516.858302431857	356.403901691218	130.611003652846
49	49	667.949953044757	518.687008352288	320.739561443791	137.250696293356
50	50	668.463548041744	524.851748701443	349.293640398716	127.80423553448
51	51	673.385467883979	554.385172991732	333.689404555929	127.332361957744
52	52	675.018314545701	533.044291988475	346.231162053311	130.271750792933
53	53	678.758185322013	524.146828323245	366.812496135125	134.511487117707
54	54	668.463994306767	492.882271844292	337.716636258815	134.167669342157
55	55	671.447718646342	520.011295798533	344.213224936389	126.98706967205
56	56	667.759819740066	528.345263812151	338.189539320314	125.310436368477
57	57	669.618470072905	553.559577325623	355.73338984311	131.566240201781
58	58	668.844271172825	514.533457839102	342.198685315184	129.425538794742
59	59	672.606296705646	510.822572399073	334.104658849423	132.698928287511
60	60	668.569050862847	520.511793823098	347.868060318316	126.494649779748
61	61	671.296168357417	514.438500740192	341.568993960149	129.329481103144
62	62	670.937195919987	503.406831769308	359.433154744406	133.919072569651
63	63	673.015860785586	531.67372372927	341.171132571277	130.777809354141
64	64	673.541920508607	507.431667647491	333.046119038374	133.306653219964
65	65	674.399639322395	530.757012724411	355.813320797876	134.200912800093
66	66	677.155473756945	547.011710542955	345.947558515059	136.488774560682
67	67	672.718995742755	541.911332261723	333.290507436426	131.996905372197
68	68	669.210778134622	492.021204648144	343.795549885894	133.258636570894
69	69	670.457661787364	523.080470175954	346.797719144043	132.09576577009
70	70	671.111417044562	516.436285151626	322.197560516884	131.0159643501
71	71	678.723529011429	518.662803762522	357.309961797514	129.702961075819
72	72	671.232076151726	532.015392568499	357.288719507872	131.430081965288
73	73	671.364423240938	501.059206351033	332.725732456454	129.550773762689
74	74	668.488060163647	497.913346524719	342.085035772208	134.0387914797
75	75	666.2270348458	512.464566801677	365.251195780334	131.921931081126
76	76	672.295309084621	520.122329947385	347.088980965151	126.720156595377
77	77	669.360059870991	503.606290623461	323.685871229235	127.246662762768
78	78	678.146290071527	514.981099937321	318.483942172725	136.228268365217
79	79	672.934393184162	488.533401362057	335.29975744475	124.779837573721
80	80	678.458770607486	533.192121837302	341.517967803653	129.913717274039
81	81	669.582160952888	507.783670115255	341.0314367449	133.020148930232
82	82	672.596651856376	554.261100975731	362.970431653112	129.239847739688
83	83	673.384163254698	508.426871813003	364.13531632515	131.150797955072
84	84	665.748134162814	507.867483044279	328.128891501128	132.308041777344
85	85	666.810202745205	514.4890245191	330.514870214229	134.925562533244
86	86	665.80876822428	536.204232542518	336.872445414333	128.309297525737
87	87	672.953792242509	505.250545847729	326.244983197255	136.652170307071
88	88	673.107935115313	521.194916067996	333.693645562947	128.769111332363
89	89	672.01269802571	529.067157488563	327.84610020837	127.675958355324
90	90	676.011743528216	544.683110942916	381.418805596862	129.114206979499
91	91	673.074573581276	476.333447230578	357.500708080305	129.225550940748
92	92	668.931277794932	519.995324923167	333.169882801946	129.653229423744
93	93	672.636385524007	524.387548526863	358.887143606147	134.657771748297
94	94	670.459852381388	507.101671958448	346.438843409179	130.523000715058
95	95	673.371364460296	510.538443860431	340.385034641215	126.719151755247
96	96	674.369166126749	523.746802516808	338.923951218963	134.136265373575
97	97	670.848073345802	523.498461641274	307.424764347875	129.78950864073
98	98	670.040354275008	531.692752431399	326.232283248454	132.000598884581
99	99	675.020955199593	512.777479186379	324.405210983254	128.476764374955
100	100	671.994375724268	500.073037757267	334.241344426843	133.474872128759
101	101	668.00830879927	519.496752888388	337.103710991263	129.262490579283
102	102	671.118600264792	546.826848357879	349.510090250768	125.558124103786
103	103	671.130018297841	538.408772840753	330.613558047696	133.828547629901
104	104	675.422067183108	511.639478608362	340.466091019004	134.387712598918
105	105	673.824944095809	545.635269798366	346.212461125479	133.241866642231
106	106	672.823905335398	554.12223585418	379.045380291163	133.798809796396
107	107	673.882608296947	546.048800097405	333.671231384675	130.523063207563
108	108	666.793494027727	532.996872150512	376.371810829046	135.965900113595
109	109	669.133914528777	513.687223397039	345.229038537667	130.881009182295
110	110	671.811800103587	517.143301769844	354.256605607373	134.158292598814
111	111	672.387526318841	522.010136149029	353.628310828879	130.23099823766
112	112	668.181873500452	498.379936499809	349.321464443745	130.800668426281
113	113	672.586828547833	528.700383748119	344.30189589468	131.812180571884
114	114	670.539233385402	524.153015053648	333.689871216074	131.885335623784
115	115	675.594217521236	521.418406560242	358.026185915691	139.566479989572
116	116	670.197613596037	515.169083321924	335.919877214342	135.481126584364
117	117	671.306142231506	511.767997471258	346.746626671132	130.521043879794
118	118	667.182183357988	535.73342806667	365.589142956655	127.04850237688
119	119	674.936105841471	525.82359199718	350.16626078863	128.534109832044
120	120	664.855206138036	519.865745354396	366.907662858271	131.973730305449
121	121	673.458740766104	518.014246180034	333.971124697213	135.743896599961
122	122	668.973740230823	526.364242556305	322.580995418686	133.664552712698
123	123	668.911883949618	542.734995649599	336.546694627233	129.379674010569
124	124	669.011691881094	526.384296058149	346.525053576371	129.60975642125
125	125	668.566671523538	514.556129819644	330.790536553793	129.115533678762
126	126	670.69777717186	508.120674523078	309.494876777016	132.676075827376
127	127	670.465822040631	521.403584849488	340.552238368777	130.349525756917
128	128	670.193978234063	522.620345316744	344.40737482519	133.661713736392
129	129	673.298587668521	524.287739441637	381.455622071542	132.245933315024
130	130	673.078923150806	527.219911531721	336.242419249559	133.127121478805
131	131	674.264542024279	524.710443508998	341.919210720056	131.028448467332
132	132	670.038536178626	510.398895294726	374.191203276669	129.684127780021
133	133	675.421466225075	530.733424963682	337.768416524622	128.842793021468
134	134	670.497461811024	503.252632125044	358.872012895171	131.941377250879
135	135	672.201943019423	521.977438076348	358.613304325822	130.645794203056
136	136	672.462869248671	544.093627354324	334.264402508082	128.804896866762
137	137	673.81490495267	503.452902258891	379.513222999658	130.824133577416
138	138	670.717706538736	535.345150498261	347.573199957587	132.889900016468
139	139	669.12985890037	493.385306321145	337.275734917265	134.048089688691
140	140	673.093531800711	520.039560044388	382.573442250383	134.733842115309
141	141	674.234417542951	530.733566467056	360.312171536329	127.403157055595
142	142	669.415167855546	500.82978781875	328.091620178049	131.653967847292
143	143	669.655464728427	504.359175702542	362.351705611009	130.820961832769
144	144	668.535694767131	538.258356164105	352.457165814544	131.571464868308
145	145	670.365617788757	506.680531696282	343.997079539164	132.503691757063
146	146	671.468474979508	526.045361256789	351.042407312623	126.861211117916
147	147	671.974847700894	509.661121651606	340.265415478009	129.8765726017
148	148	668.968156201199	540.486935437597	338.441298045016	135.059405376957
149	149	671.549294326719	504.899769695288	343.245997599036	131.067337445844
150	150	673.881905020508	492.773579134025	316.161055038851	131.399355705692
151	151	670.468774663238	506.267458940077	331.305883320767	130.332899764344
152	152	677.989097503811	506.220334823148	333.835070675429	126.809531800571
153	153	670.578418768778	514.275701005952	334.181025416102	129.483081848817
154	154	672.338655384165	522.622456379801	324.541295743456	131.069175298437
155	155	669.262407420636	542.850690801351	366.337822003749	133.352491379014
156	156	673.012510738646	526.965680861077	342.648926102941	133.207589679742
157	157	671.073211460167	523.984602204506	327.448221569968	131.437041849861
158	158	673.750551463326	553.686477197031	321.204073760597	130.083198686523
159	159	666.90360189722	506.317013154841	348.422486742227	133.817380600964
160	160	669.596831982177	500.477442169861	358.233824712571	133.755524556315
161	161	670.414909890987	506.374931207791	337.728089521293	130.804875488655
162	162	674.525290814139	537.046412389746	372.422269954451	129.863670360603
163	163	671.162712788074	554.55842170705	333.049266899734	135.804856130065
164	164	671.224893916387	543.158064077787	324.410427526515	127.630744839133
165	165	672.305672728932	513.045518765852	324.125571705147	125.131847444316
166	166	668.393049236787	492.793562006402	348.037397066551	129.799677917023
167	167	673.560260899675	519.36377859501	360.272954313492	129.57795242603
168	168	672.025650706665	522.093150951429	343.104732753091	131.02261006248
169	169	668.198472533437	531.140632542332	361.357058440343	130.400288604189
170	170	669.842963250115	525.610293063147	339.007207878324	128.528841671116
171	171	668.417787615252	504.212919696532	330.985529388608	128.444407774324
172	172	675.890872729834	529.773001328777	363.213693498343	132.117498521416
173	173	677.850464393929	557.275149814274	347.677563196569	131.411385096952
174	174	671.089432649346	486.204007677544	326.049482937958	136.089268993968
175	175	675.318558960915	552.308867965032	346.686733009486	131.793125535326
176	176	670.600083513108	517.408650334053	349.947201499759	131.122611864026
177	177	669.74269905713	529.291156626541	368.857703896989	125.415024126855
178	178	674.061353177848	547.355354470306	348.591845590452	129.846192451516
179	179	672.551698336702	520.643320799831	336.162384064204	131.046068461333
180	180	674.014094795946	505.592893883353	337.910700137488	127.054443598634
181	181	671.823546306071	532.000327417284	349.382336569548	126.991062905093
182	182	674.943083224498	507.582909255429	357.368054536668	133.392352068518
183	183	674.843198045712	534.919532618367	345.160814493754	129.257491066143
184	184	672.102041774389	532.600364665181	388.524872488597	130.675387918019
185	185	668.98191796664	538.642792955883	355.451001108541	134.525914950041
186	186	674.665076314484	541.882491215709	361.543272495669	131.424708229847
187	187	671.300178866455	517.394498661689	355.05059237388	130.194703702077
188	188	676.316119483821	536.694702603228	310.301023312021	130.202390811613
189	189	672.476345619514	532.957676342258	360.360409907139	132.824193353743
190	190	675.52517359379	527.439230079937	312.227935746171	130.19690669307
191	191	669.395074802481	568.038247243955	339.772225167397	132.424527613293
192	192	670.488621529672	519.691096176005	339.183733216382	131.192623318895
193	193	669.272845818445	538.739682572225	325.279199201002	130.561362057503
194	194	673.304880648766	531.525614354412	318.047872337716	135.668264399605
195	195	670.795618126458	529.860865318429	390.602839381525	131.829024903295
196	196	672.012594592937	534.125633132132	335.820717830609	126.117052231688
197	197	674.491333247632	534.759902939114	381.960541583051	131.507232158007
198	198	674.28345681459	527.51340108587	350.739379095099	131.121876179995
199	199	673.074795855907	517.920894706857	338.923926604545	128.463361758559
200	200	677.839844704663	538.911226593974	339.660822546321	133.981726500034
201	201	664.063114922791	510.153642462524	358.869633937631	133.643967572672
202	202	675.567294471585	543.289062242537	348.664451622757	127.793312833912
203	203	672.407592519694	519.771556499242	392.433224438363	128.279869321479
204	204	672.85451283356	540.734266667836	297.528282421132	126.23553559916
205	205	676.217760932074	527.270920539348	333.923657888076	129.928878631017
206	206	668.495872122324	504.395546822076	346.33912934096	135.268821041811
207	207	675.352585406071	539.098772353445	337.009172694325	133.426297263039
208	208	677.161885391298	510.659063786356	354.632200954004	133.056288082013
209	209	668.835437822029	511.088387254863	344.679394286052	133.797899401477
210	210	677.379169586586	521.052397337382	344.174882445077	126.361369074928
211	211	675.40748851712	522.018167920629	318.252706404357	127.656959035932
212	212	675.645768365063	530.211241279877	349.480139300194	132.042761112845
213	213	670.456793110876	543.848865735554	334.031227573072	134.470026492988
214	214	672.068053482593	522.656843092952	354.948561902848	133.86755430427
215	215	676.365264212296	513.570633337621	369.841622879539	129.098892762422
216	216	670.548975545206	487.548025042004	330.690505904026	127.244754742734
217	217	674.798563131597	505.174558133946	353.532466177165	132.420317833564
218	218	674.165510679459	524.019045369436	349.184692338399	126.985626997137
219	219	669.447030059232	507.749798895931	346.322429280576	129.025035526568
220	220	673.238170035939	530.094526005769	387.503353561874	136.27351456603
221	221	670.348263031633	528.971944922913	344.671769931896	127.898104793935
222	222	672.931006257764	511.281980056254	345.918075658172	127.023771904967
223	223	670.007600962028	523.700434067507	365.780314618597	134.521431091299
224	224	672.319703843477	525.507967082748	313.742160990414	128.20865620006
225	225	674.102722674833	559.069297725418	359.080625379177	135.8227739024
226	226	670.582378104258	540.306534141075	372.447976911135	129.272960732603
227	227	667.696230796275	527.557986536985	320.895829029518	132.814364332791
228	228	664.526003522335	513.244822242969	328.102853962564	133.809195172512
229	229	672.060719760786	532.890439246176	296.118588110203	129.975323479322
230	230	669.588741334719	550.141041424314	339.718359267925	128.643585705996
231	231	675.128862269281	518.358120337564	351.489185506287	132.416391279235
232	232	674.135554140496	504.434498890022	347.700177564781	123.605177596984
233	233	671.954377523427	523.276143786063	366.479207626792	126.535509861247
234	234	675.517267450925	496.105921034536	361.696398200189	132.709113424643
235	235	674.552685945649	529.505631377412	351.244303206604	126.675437424841
236	236	671.274178752216	563.189958714857	365.339268997628	132.617601692278
237	237	668.767031261863	540.767817260241	351.333050115054	129.037571097359
238	238	668.392959751995	497.716529932727	362.36248531099	130.6702140508
239	239	671.27432445191	508.802877338781	336.836906321071	131.895978294309
240	240	671.96148099503	510.780819509923	342.687608526739	134.00831440457
241	241	667.126157974528	527.75148448011	346.243531818311	130.573483014595
242	242	670.048202674988	514.845218847945	370.003016112253	131.4168274904
243	243	676.759323468669	539.406010347717	368.891411978987	132.9278457876
244	244	668.626387267383	527.512299891288	347.84334100689	131.804316311642
245	245	668.628903082317	525.775443815596	362.341496895147	127.510717814042
246	246	673.928186272523	529.856013429167	343.500705077528	130.457742636039
247	247	676.076172882953	544.533331389418	330.008455717595	129.988073563035
248	248	670.512181305054	502.276493929122	345.862858595831	132.352360499271
249	249	670.814083349247	495.555713348219	341.913056399646	127.36304544153
250	250	672.315764907128	549.55501684608	350.951642203899	132.790606391629
251	251	669.624954612914	502.602843566422	392.121001564524	131.050471452506
252	252	672.596688777906	509.735278856454	359.232750298145	132.291375139167
253	253	667.963956450768	537.886560622855	329.865164181619	124.731102328992
254	254	673.740590860412	503.857358566753	345.304351521366	130.267191348377
255	255	672.969091632711	510.485322911122	338.025098047468	127.602982296404
256	256	674.765048060164	515.269879287894	358.560584607084	132.209784963708
257	257	668.051242944576	530.330803739104	338.629600138312	127.514177510637
258	258	667.653789551035	526.036757762278	347.808189776824	129.902825012298
259	259	674.089451536091	528.079950046758	317.953779179953	134.108544696722
260	260	674.007014180406	531.10977130694	379.034796387182	131.363874695995
261	261	671.921726139994	514.401930095201	354.859398732841	132.723626909994
262	262	668.682832301416	538.236307455396	349.148168980602	132.228239093467
263	263	668.508945813084	535.253231199244	324.330398972778	132.852659342212
264	264	673.841918162014	544.047191954309	337.300874942588	128.248526365728
265	265	674.199217721014	545.212471156774	377.554308647375	132.36318380298
266	266	673.957537758627	520.936290332233	312.789798691556	130.681959200542
267	267	674.471249690789	523.58763526076	336.946386122188	130.961588784145
268	268	675.483628727059	532.252609627863	385.354567033389	133.108256328595
269	269	672.512688609904	511.232777999912	373.093556514958	134.921772510027
270	270	675.94154263585	508.011687873451	384.009799544685	132.03754808117
271	271	672.021579855625	529.964215574244	357.727931123052	131.263573365965
272	272	670.038926888392	488.373169691286	367.570117958761	131.076479286894
273	273	672.634693843954	551.005665729825	350.252678542456	126.857750016051
274	274	671.699545434503	527.258351602034	341.597394380436	130.899909915354
275	275	669.612588589364	520.06057218057	347.706456259522	137.053398334898
276	276	671.912594319327	507.463619521079	320.605135574577	134.019928621864
277	277	671.588514251419	522.834225165044	340.318280267604	128.304296900735
278	278	673.931508554278	529.333000218909	359.133532186258	130.603577932445
279	279	670.082747834	520.645604446694	341.535090847024	128.67632252814
280	280	671.879174697661	516.442567290461	346.863366929632	136.420379195074
281	281	669.884131333616	531.702884718717	360.172564747307	132.533807126293
282	282	670.20713201391	549.124923642594	337.99779075387	132.325034072273
283	283	671.431235214185	501.570585613131	314.558655325481	131.117899169958
284	284	674.843384755738	513.926830320597	342.529848067824	129.097929802128
285	285	673.050982937605	523.878628699964	355.109409765499	130.396803630998
286	286	670.601077459481	489.847450423882	358.285937991606	128.237650312278
287	287	676.657029103575	543.488711546806	347.364335365738	126.728447080076
288	288	667.833086121086	534.907482068679	305.648501720802	134.158653539959
289	289	670.041398867299	539.223795587963	347.807199227229	135.012171286973
290	290	675.531246259852	530.24571520996	318.976414587249	132.20108781406
291	291	668.772984665929	506.82943647696	363.933367493925	134.065502118724
292	292	670.697137246544	527.410230721365	359.208801754973	127.896196806765
293	293	673.868024237005	536.710530937537	357.744615392266	128.959795894798
294	294	671.372129563029	523.834834859633	327.184808444621	131.85822784161
295	295	670.891485218913	513.617010253308	371.599452870006	134.385164462671
296	296	674.507407101072	546.62618565618	321.012645183944	128.381970811475
297	297	670.225347631716	507.760128736717	343.383106697689	131.818792407749
298	298	670.496308873652	543.580320713888	345.598431886552	132.967066333306
299	299	670.066109427833	515.919702444966	389.313056263523	130.406873243139
300	300	675.079106156388	533.739626671095	351.359938048194	127.818194502355
301	301	672.722728366021	558.135347551599	340.799883335565	127.893178434252
302	302	671.282671285559	513.135307480405	312.604447930184	128.415817983506
303	303	670.95472270555	528.536805431904	348.620878820324	125.386068621816
304	304	668.471080802492	521.942380027979	363.891880770807	134.026895819191
305	305	672.474312566701	536.756656632858	333.863589010941	131.398897967211
306	306	668.08717974985	543.165054594554	342.076071649556	132.979468077822
307	307	668.914674510929	545.337587503633	355.570052740986	127.873062195462
308	308	673.118532804957	527.022205133443	322.897125251355	134.753111524225
309	309	670.861556697426	549.090300801241	335.256605115068	132.942794412158
310	310	672.396920152362	526.110408676771	359.864566970539	135.353692669287
311	311	673.2926290464	543.773974778523	351.501585368205	131.302468716142
312	312	669.332647809069	533.542955095299	344.203192419435	129.850715040708
313	313	667.223849420464	497.491180948194	360.170548886339	129.219854495345
314	314	667.647607186495	505.691247393288	346.331547224275	127.351705966767
315	315	673.579504714023	504.046543320704	336.279180089906	128.8071552294
316	316	670.525754126934	523.441289184334	378.427192592153	133.744886247411
317	317	668.568569243027	518.265241769201	360.508476209938	135.020623785861
318	318	670.748476161447	520.964621204556	331.962411822357	134.345784532751
319	319	675.432353949517	516.365114164877	329.866161820749	131.83831644965
320	320	679.117129979454	518.476543625607	339.871983803379	132.244978833432
321	321	672.228615882919	510.003073767773	352.45769684847	131.269695486564
322	322	673.950830816385	504.392406518551	331.035448486111	130.969440072903
323	323	667.416094610771	518.93875767904	333.255021796427	132.598109242371
324	324	670.978193458839	545.581178700871	338.911503744095	133.677007833744
325	325	674.931788560251	498.387425403866	334.086616869464	133.259757822428
326	326	670.765577897544	522.938117935293	323.421355991402	132.623401556627
327	327	669.445984293818	490.880604005917	321.952960633286	130.819548433522
328	328	669.549079389926	549.086290178369	318.238064296587	129.202769031069
329	329	672.384462188309	488.184799146629	344.303275129504	130.726760447395
330	330	672.011819026227	483.05602016021	320.245515584499	129.521391174725
331	331	673.998007406629	541.471802322406	360.945855953758	130.751433393797
332	332	676.738558818587	547.708308939919	342.459489390179	129.531466274646
333	333	671.356548405629	530.212021064141	345.10472650294	131.001361093333
334	334	673.096193459484	544.17621500671	352.681513543967	127.042460982764
335	335	671.392896100909	505.818625049926	342.024022994558	130.424125944036
336	336	669.186485547249	490.953006118096	354.394656201319	129.735965150036
337	337	672.302078164567	545.589194883212	371.375517654886	133.999246833739
338	338	669.815508551592	505.431265646056	332.246509128552	137.10192945338
339	339	669.860907243258	515.834020188095	358.312148252973	129.911562325618
340	340	669.598154405109	530.869737958582	346.901399057933	131.225093571665
341	341	670.709835026241	549.444208527847	344.799892484838	128.281484013827
342	342	669.431645563243	517.762826300312	338.086875108437	128.214232352444
343	343	672.538486354423	557.118987954563	309.066308769424	126.740835753455
344	344	674.074768063969	500.472832076304	338.721844530208	132.729551073939
345	345	674.225882149218	528.403835783638	327.40775266587	131.898484560021
346	346	671.656210588212	532.674124757958	340.135210154438	134.982610435055
347	347	667.160746602803	548.4073122958	328.097316676128	137.560193418987
348	348	670.209072698844	532.802074747783	383.634435456093	129.827971650912
349	349	669.0981691012	485.399753833218	344.536047962027	130.130758677959
350	350	667.59166528029	499.415517381563	365.887158890654	133.32873617543
351	351	672.662587300083	500.600695017458	318.900294725977	125.174913012659
352	352	673.268358222104	518.388955886787	346.338819042004	133.856495145378
353	353	674.929199215128	541.996781223326	351.501314946704	128.635412873866
354	354	668.653223736498	525.152545759711	342.581206400186	130.65858624066
355	355	673.133724187103	530.356791298607	329.301676705302	133.901071048216
356	356	667.847389003245	552.124113337496	331.675298067792	129.994950758387
357	357	673.587073032137	521.011267530648	347.456054827865	127.13126850754
358	358	666.736827465918	523.129905770034	318.803411377932	130.252794301416
359	359	670.636393359306	508.250629790359	361.963497868541	127.552707904006
360	360	674.128837714159	522.662482225481	354.076178969514	130.470214507255
361	361	668.041118677255	508.657079578707	336.059538432255	129.190723279452
362	362	667.778399616612	516.69868424015	346.785089865514	131.196540980227
363	363	669.493761740955	516.249390163261	336.72041349791	134.849533117114
364	364	668.573338087443	519.31823166095	360.197258891869	131.31212763561
365	365	669.689698969788	517.495843706607	316.495851580727	127.821391038204
366	366	678.564233419119	538.019467309152	357.854418110804	135.538115219827
367	367	673.695310366837	530.675655220477	347.969200660963	131.567679515287
368	368	672.052334381903	508.682769250447	338.274993636912	133.149066974008
369	369	673.851571128535	529.396864092689	351.114103991995	131.669473099539
370	370	671.311768137065	538.719136918594	337.370473074266	131.896563930068
371	371	671.065661106848	533.840918118088	323.129455528876	129.018644346647
372	372	669.24089382493	519.851549189517	345.058896500383	132.992442099997
373	373	673.642173718168	540.590514143242	309.25977602742	132.402830008882
374	374	673.568224189313	494.081906084456	340.123541938789	133.149979985994
375	375	675.209049258397	514.122162280305	346.767908779174	136.060231929658
376	376	676.026904542506	552.337452572453	357.517548225024	124.685521519106
377	377	670.944449889196	503.864532038262	325.90573314611	131.535029641828
378	378	675.24915697361	541.731565027798	324.942465249591	133.235207972622
379	379	677.478982057356	540.234583443738	330.58653565143	128.874852154141
380	380	667.132108309481	505.314554306421	316.40821916588	133.300676112668
381	381	668.985710671113	517.180923325373	357.053191330076	135.070540147048
382	382	673.716237057771	533.920242494194	341.364840340332	133.568672401971
383	383	668.806176902294	513.792965652733	361.8231843778	132.415549164838
384	384	670.673851004203	525.51457771588	341.0360814954	126.449552105984
385	385	678.835690201037	542.485876082065	359.204242603513	137.148708006655
386	386	674.859111233929	539.834899911551	333.050203385493	128.617677246783
387	387	671.811536658224	527.429519649506	333.106958994935	131.914067913118
388	388	670.436170428695	574.557778517379	368.052259075508	126.870408593465
389	389	675.545692634214	529.409013578092	356.787322966362	133.739693808778
390	390	672.567222657552	487.829498451402	325.978042705172	128.716168710963
391	391	674.259726489591	515.194033412519	327.596206616055	133.3895215315
392	392	671.24229205422	523.553547818485	332.653547124877	132.687916955115
393	393	668.368184702426	493.199260252845	329.474361647143	131.183345649671
394	394	679.267525459493	521.761505675963	316.211467140724	132.380960613451
395	395	671.064545489646	506.514853424625	346.528620004005	130.313654638334
396	396	668.520471394482	531.025391850506	350.907661654783	133.884783850438
397	397	673.685545772501	516.120008541816	339.477390599063	129.847830175814
398	398	664.835910204188	521.9990332654	345.869490353984	133.204079359481
399	399	674.098503149825	541.019093247529	337.616643490104	134.641217818531
400	400	672.801965731036	497.549406813246	346.051755411507	133.626694165783
401	401	669.539588032957	504.263623775489	323.788630003095	132.244321140381
402	402	672.19262263854	520.874649170543	355.608803166666	130.875028841851
403	403	670.962636032647	503.620588013656	349.626399536445	128.919259722383
404	404	666.196155800242	556.539186055972	342.381339987105	126.289903108578
405	405	674.217758423909	557.756920489251	340.046943330798	135.37101371853
406	406	671.867130511811	511.499568963295	337.718819025898	126.730795140253
407	407	674.645443470819	521.444155510713	341.536177632893	133.223234241675
408	408	674.73626726962	527.552996760135	362.25806069438	129.551575124858
409	409	670.093694880175	512.789646761869	309.249853600846	128.730549353864
410	410	665.145555759796	539.811677422597	370.186349635011	130.570601238036
411	411	674.920066231399	521.425741030812	370.127964900026	126.605197406044
412	412	673.233613972626	542.162721503359	353.776804098881	130.758142900791
413	413	677.080075982728	520.385976136344	366.205529767759	123.659211036639
414	414	667.159006655339	504.16506187185	318.924298256035	127.248292953974
415	415	671.004263135866	518.573139119532	343.950962008639	130.929829918769
416	416	674.2838874225	545.860675482061	339.845405526673	127.560414184227
417	417	672.894804678571	505.2245043231	331.48096100926	127.862338299759
418	418	674.802504240904	530.730294933473	349.170976746788	133.140294558031
419	419	670.754752965777	518.020721563266	340.803529487769	133.307854813881
420	420	669.084247630625	529.129396584761	366.227539647713	132.088974426129
421	421	673.195063307607	521.42526793563	343.063136077127	133.886457143673
422	422	672.219173609443	504.76699391842	376.263153702302	138.973804102467
423	423	669.846228650518	527.987432450669	363.168355619488	127.677236133271
424	424	672.571072462905	513.030765331238	343.727942643699	134.184481331694
425	425	671.930336167034	535.058468453972	367.740393005311	131.20969214481
426	426	676.792625863374	521.832698397291	385.868403416305	125.655070632292
427	427	672.845090960232	522.419534175227	348.731780415678	128.893482995399
428	428	675.260791504994	558.732333505861	351.766686580137	134.645288080503
429	429	672.281645661901	507.996387027678	356.716140986694	134.117072823068
430	430	670.625743550987	509.240826200033	348.331659543944	134.048017666334
431	431	678.035293694313	529.512339685733	351.793939582429	133.228962868339
432	432	666.077933305639	526.275266704492	334.067693030929	129.427725822932
433	433	670.843571423738	518.500166643105	331.863644369862	132.449080659667
434	434	673.063397214757	557.245199842892	327.960999997032	134.821688918873
435	435	675.432262247146	535.036508434297	351.882660866919	133.396100886081
436	436	673.802070495496	521.411244499898	333.643083085812	126.459469600292
437	437	670.340869279597	509.257711724043	345.246501640232	137.675121877411
438	438	676.034008612858	516.522319634012	337.862211420429	132.003304907177
439	439	669.259451926647	505.439394613512	330.392266862907	133.012948523826
440	440	674.96112331236	525.226890919545	345.773377492387	133.11140593832
441	441	671.254201824841	522.605365638401	332.23533688843	126.884093516507
442	442	671.452797979555	525.784580084176	335.130520071327	129.619015628761
443	443	670.075304204155	532.464605965191	345.53883220719	135.163008383019
444	444	668.497468183438	505.279052029636	342.489821549494	131.463107223035
445	445	674.412042784801	510.01565795347	339.568113614038	126.965703727792
446	446	672.901884875931	510.009102653712	358.578471167405	135.481715624171
447	447	673.931493996849	497.265037947498	354.324272737014	131.910944259648
448	448	675.73683513125	536.579227371817	317.527185044465	130.775576514551
449	449	668.357350980114	533.196909332795	343.650895262796	132.488512492577
450	450	670.957040319014	504.449113631674	349.31209655233	129.895832083184
451	451	671.888858391297	503.788898266773	347.383446781254	127.455248539572
452	452	669.244656650581	523.930441581918	304.922937971289	138.001877983219
453	453	667.511699306739	520.904512011465	347.295720297908	131.752441258709
454	454	667.295116538302	530.406143115295	371.542912013008	133.785252865699
455	455	671.792465873111	510.935689957814	338.532801918997	129.299162393846
456	456	671.551695990047	532.52499410677	366.17121261902	133.963348056939
457	457	672.947102390705	487.496995099448	347.244414754021	133.047065195916
458	458	669.493547597944	546.405396467282	343.780129625719	128.288198744034
459	459	666.897145763447	515.407528819367	333.830890707214	131.824004605474
460	460	672.973502991779	527.376756216229	358.016662904962	130.542527455895
461	461	671.250575456987	550.424257417176	348.078443351939	132.952615928324
462	462	669.743569078241	545.859685273238	359.640900282487	129.39857887034
463	463	667.520239078279	526.335318431405	346.219375801518	131.430200159831
464	464	674.748165320401	541.190686575405	336.396654077004	130.422168609666
465	465	669.134975163774	531.049622750627	365.868502772271	131.522002452069
466	466	668.122125385409	519.50351312508	357.638451593141	125.317923540902
467	467	671.504973855633	540.247339286539	328.944703178308	130.232498687311
468	468	671.126045671819	513.305333367531	321.404985822906	131.38288705132
469	469	672.720737964899	525.125820728351	328.707753752705	127.524692287287
470	470	668.475618100915	526.833265821163	344.417779611866	133.602060172591
471	471	674.071246345197	494.094520443963	354.938665103503	136.976866065316
472	472	671.293814827418	540.134097932459	362.830296549135	132.853392606966
473	473	665.99695565798	488.960688927451	339.070390795211	132.310658398182
474	474	676.759889493492	535.759878984612	363.943315685464	130.387323195915
475	475	673.074833385553	539.997859179482	341.596801964594	131.629773488186
476	476	665.046338729859	491.493009344509	374.192781015691	127.846236641051
477	477	673.160605669417	531.456360649942	369.106697133162	129.806229450593
478	478	672.138311878295	542.780089274868	333.730898118641	129.9982267527
479	479	670.17336119181	523.159298410033	335.540841344074	129.811432337209
480	480	669.7016948465	531.595947125042	324.350202058823	129.278027501141
481	481	669.693733001063	478.117357041341	355.231568092677	132.379138325363
482	482	672.519873239432	544.00560788967	326.549725797235	132.398936309871
483	483	669.280758194978	565.014125686058	355.858797955802	126.344381116534
484	484	670.242150006069	522.4378948927	342.832962810495	127.776482241682
485	485	674.065869084314	517.530986177334	309.990226469761	127.341403269145
486	486	669.426523875726	498.50986405304	344.727206319628	130.602801356993
487	487	673.3833624767	533.25975740631	350.435189434513	134.321124872098
488	488	672.065389337348	521.121412989737	332.760336753536	132.529369734238
489	489	668.050400972786	508.367557680862	309.915420593604	129.606273191136
490	490	672.075279355652	562.942754450112	357.096693117947	133.307005949692
491	491	673.763859985607	529.307785386189	349.872297103974	129.638353754846
492	492	671.929553465515	523.225637789582	307.655905504345	129.57063407255
493	493	673.527758355852	538.031266838595	337.785390429938	131.706262012639
494	494	671.08726902266	488.22454604515	375.195335230396	132.966721698367
495	495	667.316143135382	505.184801128169	354.831008435046	131.835844656213
496	496	675.062154361465	555.745764504062	349.463585661628	127.216484791619
497	497	675.896602742227	535.970404299089	337.82998742471	125.389839238898
498	498	670.391952177543	537.338667348559	334.887776061549	128.521643599056
499	499	675.57121331322	518.373014963834	345.985889016055	134.241451820329
500	500	674.721684840497	514.931058742685	352.375380239766	133.453710127209
501	501	672.804695545865	535.279772777728	351.710954301697	129.544244576106
502	502	673.643029043801	512.939013906813	337.124334694074	127.465532553096
503	503	678.734286095569	499.043509828057	313.786938952862	129.220824532683
504	504	670.434974060312	536.770846668059	347.313988631141	131.849111092184
505	505	668.901957660479	545.000565745493	338.056122327759	131.184376264097
506	506	673.038747815639	502.514069244225	337.600922092533	130.490689085191
507	507	672.960065099168	517.181267920795	336.81401467397	127.789238088423
508	508	668.683696064189	514.117118401007	369.398138049508	128.323590944937
509	509	672.278940150007	523.078322572167	307.339754462963	131.049501766682
510	510	673.656838209603	533.378340030903	332.787789051562	127.720570408223
511	511	672.640817933112	555.619614410019	337.016001035406	129.941413386987
512	512	669.767784043578	513.633125596719	322.042356378331	128.534693276189
513	513	671.255193502356	534.637771201043	360.752511877809	132.525435569936
514	514	671.734564286983	530.63647042165	377.530813807298	128.070494501577
515	515	674.238810107882	502.442391057302	356.639472924231	134.039925896916
516	516	671.874118308098	522.745326965661	366.108952021499	136.735613974581
517	517	669.817280436898	504.835473451345	346.846826594944	128.871482015315
518	518	669.721467280528	529.912256011974	336.316492472757	127.963051423977
519	519	673.087232878145	506.654184764392	353.145263523649	130.614799051665
520	520	671.736244009939	517.862980237511	378.643822343939	133.780212536427
521	521	670.33501679501	553.509819717795	329.065751818487	126.597960466569
522	522	671.877714878335	522.20554270815	311.35558091509	131.42266558092
523	523	672.394178060973	513.145968824532	361.886713912125	131.061309045308
524	524	670.259630152447	506.982097935502	344.300807032362	133.550080671213
525	525	666.756126228702	488.781770378592	330.522257088045	130.162066616835
526	526	669.423692708531	534.95163413735	364.151511878978	137.525220316543
527	527	672.552704592069	539.748453048406	347.309649377552	129.758707216841
528	528	670.920011569387	511.145460205054	334.960100192464	133.190915287177
529	529	674.726573258216	524.678213911247	339.962915782936	126.155997860517
530	530	674.062907506972	532.544945946681	350.9523479151	130.77891053799
531	531	672.245255920429	487.519105196778	330.903718525992	127.59234388037
532	532	669.666684346108	530.518269012827	329.817426769065	128.499004697825
533	533	670.322888123179	496.615637661456	330.552041200631	128.141469300132
534	534	670.555895356904	492.16494009391	343.476149430252	130.81735509864
535	535	670.579385419148	501.843990909617	324.932603672852	126.734876989549
536	536	673.471633286057	519.490803903876	341.170005100593	132.303114500057
537	537	672.195459791566	522.083278274179	316.823108940506	130.639870237335
538	538	672.526819737896	536.365874779766	352.234749818993	129.555614608818
539	539	669.15196931916	522.295261171268	335.664684764186	133.009617422039
540	540	670.719557703507	533.625526098979	331.208519742853	130.056747359736
541	541	668.696071363851	512.156366313184	347.734150139347	130.867168023436
542	542	670.748629193254	533.57757081513	335.774899402999	133.53072215084
543	543	673.220299190863	526.268984731305	325.041151403711	129.828397703297
544	544	673.16422933131	528.702717124468	309.259591806768	131.761852813332
545	545	670.704564113029	534.302083987389	310.322547906446	135.756500750148
546	546	670.726292007684	531.079859534709	368.873089466179	130.924790391839
547	547	672.443991972368	533.028705086799	356.850666584361	130.13372080232
548	548	668.661495322134	482.709049383581	340.695784162028	133.308670190735
549	549	669.626668476505	522.07616978279	320.100838905707	128.675382283517
550	550	669.183314744005	532.134765411893	346.791182199462	132.387289522279
551	551	674.507884320477	491.615500055402	338.491063222784	128.368922007076
552	552	670.555470683595	524.149406389438	355.018978528322	128.71218629499
553	553	678.397390278093	531.072180369404	356.010693550082	135.208556057763
554	554	674.934577992143	497.673167302041	346.793152258876	129.621246841551
555	555	665.987436106847	522.322981752302	345.632337867078	124.263420189293
556	556	671.261049953683	514.243411788399	324.040186615897	131.305710867807
557	557	672.656719323562	515.077988385589	350.069081503984	136.048077287325
558	558	668.284903178073	521.799145462779	311.725624665142	138.327176362381
559	559	667.765381936613	553.823026886905	337.470975429595	140.288905116283
560	560	677.47290115981	539.625444016858	367.688193995229	130.649035085847
561	561	671.287405917019	534.892475903261	333.095134390686	128.284458304815
562	562	670.19162115047	535.218154675378	325.482825641743	127.242862641039
563	563	679.018913648709	500.441133017727	362.237442153498	132.624592080766
564	564	671.593663221983	548.538192210818	383.189237378074	128.943502825415
565	565	668.662505820246	522.277603637412	333.358892810632	135.193462413105
566	566	673.010957488531	507.130059685371	352.751879374818	132.903273319725
567	567	673.761261754166	503.11908573412	324.002917938535	126.800426377923
568	568	673.090848918369	544.377975723236	357.886843588202	130.691317967252
569	569	669.995854627727	523.426315184616	364.538607387906	128.872793370794
570	570	675.462517938079	505.030938200897	368.200654480338	126.31932421421
571	571	671.236598968468	501.546819733366	348.661602107059	128.047258479004
572	572	671.417411359263	536.496688580176	356.012247124305	135.898317474227
573	573	670.475434344847	504.31661856151	341.480416877124	128.484523807655
574	574	671.831339185855	498.474523807755	336.177524553228	131.989026852652
575	575	670.69693911902	547.426715857636	345.553145806157	134.684149875222
576	576	674.862400761304	525.64609573104	307.036815486671	134.426049593349
577	577	677.12151393229	514.424314834951	346.757343852797	124.346480722314
578	578	674.815236198227	523.767314382636	343.268930859384	132.578728803916
579	579	672.458564724889	513.297553131608	364.349925255637	130.214291398539
580	580	671.430715100258	525.974193180716	368.823253453024	126.726177419953
581	581	673.031017449584	533.901596799249	362.426811701713	133.460037774465
582	582	673.128085393362	490.739227245343	334.392564323097	131.779486282839
583	583	670.921922652811	540.061801045605	355.233187550536	128.947018639232
584	584	675.676903688125	507.275478596453	328.16077339739	130.383598677605
585	585	672.167911632995	517.621474115466	323.576932558736	128.403836520304
586	586	666.381348388072	517.713385720371	352.511911251375	136.598592465881
587	587	670.470221238606	530.909820871513	347.276642450069	131.009886111969
588	588	671.839426236164	522.510528171855	373.809902429374	125.901040565973
589	589	669.942677209775	526.21929606905	336.217245171618	128.082150443197
590	590	667.906371965677	508.312134131714	346.865756540379	130.898366516798
591	591	672.481863748848	508.324380045991	355.785937104128	128.903437838859
592	592	668.31149513705	526.381782918342	338.183701042935	131.028662044214
593	593	671.509877822132	547.699300744723	350.830568393745	130.72067373988
594	594	679.785679915856	539.225684836179	350.110035298757	132.044592340744
595	595	671.58282730991	548.85408061475	346.248927546813	129.915833510923
596	596	670.398255053627	522.588603337937	361.320328461508	126.59823999583
597	597	666.618214326284	488.496318548167	361.567696420445	135.128200166279
598	598	673.801435003992	532.686983429888	334.589526141825	129.34696119912
599	599	668.635640236998	547.828820936564	321.126305379686	130.683929947731
600	600	674.827887856125	533.83800264501	371.529709134594	131.412614100201
601	601	671.883935648971	478.499092306617	367.534939733824	133.880742203496
602	602	673.304861238645	519.886989151075	324.677778331467	131.684459680368
603	603	669.177397348591	539.055420779526	355.179377475383	130.506397205137
604	604	671.366814269469	527.906950717046	320.530489128351	135.47786280379
605	605	674.454026717852	500.025028786095	343.734758163553	124.805000171535
606	606	676.170867699906	518.661669746506	334.059432256942	129.958011578795
607	607	673.573714134751	506.583450097367	310.023626150823	130.585961798979
608	608	670.052954481039	523.343319860424	358.271883534964	132.571596555596
609	609	672.325134837635	535.830469357257	336.658081545937	128.635694632441
610	610	666.162981148346	537.774415264988	336.967950042876	131.136187046484
611	611	669.225305389006	523.726437687619	340.818913064416	129.507689276683
612	612	671.141025521528	527.521108624117	347.365728416877	127.912653595603
613	613	668.279465199001	530.149603722708	362.860836855391	130.66476075858
614	614	673.842286340957	486.712917304726	366.647863982737	128.189495721767
615	615	669.855762158077	534.344296754598	335.460847226889	130.727191270571
616	616	674.064083459402	549.314416526198	304.87736768177	127.384434244848
617	617	678.144243205962	533.75686705687	317.403563165659	128.857920917415
618	618	673.272949893519	503.554442394459	360.386739923324	132.218424864505
619	619	670.30870615697	494.911941225999	341.017096241771	133.010550796096
620	620	667.228071493336	555.327867788643	340.888961450112	132.575223825558
621	621	672.36495671125	499.60894504531	325.790050819899	127.237556284178
622	622	666.53956808308	522.923607638847	325.708937149276	131.073592114799
623	623	677.996039371893	535.680618466705	341.282756807767	134.108377347733
624	624	674.544908625665	482.935040140859	358.817059125207	132.909008429814
625	625	671.925473255569	510.512208769904	334.967392712126	125.359414822191
626	626	666.25925356917	487.217176958595	359.561301451796	130.69755580498
627	627	674.769762240628	522.615192043934	352.640603104469	132.814374432369
628	628	670.781717255391	500.010020187975	355.22545054351	131.647686141183
629	629	674.376369238085	503.486961490678	357.120723648785	128.849605434499
630	630	674.352954320165	511.728295051552	322.93171065106	131.740901279984
631	631	671.859589499783	514.929590486017	338.661465161491	130.019974943364
632	632	669.940594901457	543.942005011809	331.420346864898	133.824183316315
633	633	674.829249216046	519.725476990425	364.572236973801	124.056551869919
634	634	672.756525066176	525.6623043598	351.203852004403	128.385867593376
635	635	676.242742781123	504.239897444898	337.639206720001	133.667540951596
636	636	671.321396747446	543.30333811525	336.202339807888	130.500826102521
637	637	672.00922915562	530.31395848757	348.770210365525	129.197368477722
638	638	669.579856042745	500.245270445501	371.737981940488	138.138957818943
639	639	670.224192980659	508.318519701616	320.824248924848	130.791828997298
640	640	678.992585696551	522.487635706959	372.691948221487	126.314605003001
641	641	670.561731007341	527.675423180547	350.274393945598	129.332106599505
642	642	676.151572168311	510.691327689504	337.387098133622	129.82704489999
643	643	666.059857765468	507.185251988071	331.303716488604	131.382059880979
644	644	672.92281861795	506.625942611615	333.617746561604	130.806657534026
645	645	673.337079583445	533.394657779519	325.406991653516	130.250324529853
646	646	672.828604201548	508.496027684338	343.093695509642	132.505502949881
647	647	672.283614694161	532.637315898598	358.368530092876	129.254016813108
648	648	669.550370939043	531.464757903851	322.549087652544	129.617963892817
649	649	673.68472751841	534.112453367198	341.348971020852	128.900376256076
650	650	672.25538994754	523.653446991153	328.479617309807	130.543102834413
651	651	671.952973069213	497.248186005058	376.326933226377	135.642573875011
652	652	672.546550449462	545.707404532117	327.689921520998	130.239698108613
653	653	673.062764451919	488.825079461653	315.845215358711	133.37362873999
654	654	669.816737503596	530.009431671271	354.343899218031	127.657368622734
655	655	673.280125612269	524.870438223727	339.469650577393	133.526547257141
656	656	673.38820015146	521.457356517735	357.596566370428	132.840225430029
657	657	675.549169937452	553.270230328589	345.973058559386	131.309447102765
658	658	673.814829681425	512.854079645779	341.189245831925	132.851261509086
659	659	674.736579254613	550.500262016203	340.587845525808	128.842834574284
660	660	670.274164641727	529.404699855647	338.165726028339	129.037220238283
661	661	669.764394595821	512.332176392469	347.034078103515	133.745422534097
662	662	673.461722842963	515.940925233394	342.414810585391	126.728487028377
663	663	672.921267559862	512.439315513433	344.670894727916	128.88199775479
664	664	674.184864126471	521.261920882655	348.80972127405	131.79922257182
665	665	670.86180483765	500.161302816411	361.176827221248	128.470213598821
666	666	669.756811257247	510.792947402225	383.055759820595	130.984761994246
667	667	669.276373007456	541.513842771952	296.427779720088	129.022961576172
668	668	674.510575268041	482.338910117041	332.151608266927	131.541479826345
669	669	669.496833295898	545.202755643689	363.793361968879	132.132626074538
670	670	677.979753372141	511.302094518976	378.172489610556	127.821953624986
671	671	672.489837009996	514.864833688392	350.58588282983	133.704415505967
672	672	674.215708914587	547.938694934148	362.719529126733	129.055489319446
673	673	668.822531891935	543.25106128656	366.607315335033	134.068280672588
674	674	671.708051226769	538.900602592404	316.512401079535	130.534713986105
675	675	675.226115787348	515.249980528852	320.720141122383	130.842605678816
676	676	665.387307225775	527.745958107385	327.627450613769	137.107412829961
677	677	672.69354612255	542.592812004995	372.988342636421	129.746214128589
678	678	671.821146614224	527.303231636163	348.04012820352	126.793038725145
679	679	673.873715253286	509.190380118859	322.713826194803	134.937341752556
680	680	669.591615252055	491.750069616061	331.015897759599	131.610858941605
681	681	671.181390988208	519.030386342587	336.765532239758	131.595993385897
682	682	670.090874812655	536.309396668483	317.950515392323	128.862373615764
683	683	670.035481469905	520.604055437274	322.483138738233	132.989026163494
684	684	670.897629051616	514.341716436652	364.661766404976	133.494224143523
685	685	672.121811361092	524.563081808913	334.378197463316	133.226666101186
686	686	671.187684023706	527.520938918707	365.317850645983	129.995221403564
687	687	669.910824387685	524.938623010727	375.478911336059	133.770256773735
688	688	669.820669976056	540.076291634982	314.531886672781	131.744169749209
689	689	673.615755457687	546.618532341795	334.497772741487	130.282866158696
690	690	671.037348353459	528.772779985064	338.321172425309	128.516381715979
691	691	673.809935054416	544.138528470234	346.029693955883	124.761133363676
692	692	674.958630942577	530.492481250934	351.78031832986	132.732237562438
693	693	672.039664726629	546.621550725038	338.540823681635	128.837643601569
694	694	675.429936773499	502.612876431479	313.25642790113	131.044198513469
695	695	678.514260354144	544.052870084161	335.564870116184	124.993797431387
696	696	670.678460499747	541.491993490115	314.831271076395	130.845533658057
697	697	672.422902774181	516.168193834857	374.733684707638	131.909374649358
698	698	666.126610755471	549.978184908583	338.503855672617	129.39882430012
699	699	678.085092278901	538.981555737605	318.898834430478	134.508255525953
700	700	671.842921514784	506.324823426907	331.724221335195	129.205975097302
701	701	673.712655104457	519.385318602555	363.037657210327	127.908269237127
702	702	676.595513736426	516.623839963414	358.759138826087	129.67843613307
703	703	669.326407859208	497.726960710881	338.801101817888	131.393830169448
704	704	666.68076720555	549.822848137195	354.27618737297	129.765362902476
705	705	673.012754739355	535.056236292337	349.760870745413	128.261958468308
706	706	671.237127918053	510.217030163329	326.255298531732	129.180075470134
707	707	670.138151531766	511.408327640856	343.549942058424	128.997668217346
708	708	668.156971498025	530.190595644405	350.672482347714	130.835731931225
709	709	668.544018909161	555.14771455167	334.384910183503	126.37506989938
710	710	673.032649983451	494.045887111889	341.006289701317	132.689810575542
711	711	671.879106391713	515.659725250117	327.059547393849	132.501683956435
712	712	671.064580830865	537.75921324262	359.592100673708	134.736268558985
713	713	669.964226712879	486.119025169308	355.401120922165	126.855684525323
714	714	671.953404199533	541.922165058107	338.611728780104	127.304666855339
715	715	670.811313621414	498.799854057134	360.085930761766	135.122672478002
716	716	669.728475324221	530.502175944348	322.266506217164	134.99408257723
717	717	668.244818674169	491.195182548823	348.862369058783	133.611598402655
718	718	672.577552036215	533.377351556291	361.378378372768	132.201186860875
719	719	672.936505438713	522.79868772224	339.744660542192	126.315787825416
720	720	665.561053678754	530.777782111186	381.179769882589	126.577182247005
721	721	671.244149479564	546.544466950382	316.611278731748	133.416670667184
722	722	671.737241441091	509.50623453736	304.2323489589	130.439264641149
723	723	667.505731724263	520.920197649192	361.659543197507	125.632126854256
724	724	674.183896170113	550.463160820926	368.361960547337	132.205135296353
725	725	672.58824741997	517.404226976715	331.859670398424	132.938605234134
726	726	674.192028678311	544.646237222642	363.072403870582	127.913352318889
727	727	671.488818834464	507.987267915719	318.765500455165	132.487557999448
728	728	677.995609432521	493.799978026485	331.285778655009	130.062123577642
729	729	669.892376806695	507.070429066991	350.720627625781	127.581233040916
730	730	663.328126520177	508.859191768138	350.721974081307	132.149768591557
731	731	665.044966868715	537.07710637815	354.002893121292	134.911015192763
732	732	666.443714574328	539.810770938896	329.10119281829	124.802613709717
733	733	671.858220276782	519.427236190227	351.179397047089	125.448006440786
734	734	667.434718356025	498.646539413667	359.183691519429	132.650082351282
735	735	676.311033003886	558.979776924713	373.229099456736	128.962238194816
736	736	676.212978535307	516.712572564006	344.390250542953	129.295091533446
737	737	675.179096882573	535.888915338585	340.290272555721	136.297890775109
738	738	676.761841032711	521.695403806114	344.039376033039	126.512411502225
739	739	673.622325608115	508.563424061802	359.132830242032	131.907186965146
740	740	671.542221161207	518.18756995629	337.040002823802	128.432934565836
741	741	675.79885940169	526.65940550635	358.676267356256	131.554553852312
742	742	673.585673929236	529.989363343983	338.208642102026	132.12694088627
743	743	674.208088384008	540.818041802008	325.57740585112	131.343384356283
744	744	665.341500977592	510.960582718757	326.521911634772	135.233255571911
745	745	676.242946345685	500.182399942585	356.498263403576	129.783360727235
746	746	675.103080724025	512.785315919501	359.61735967253	134.508900324138
747	747	666.785779160465	529.719917759745	339.408522279545	126.537508587596
748	748	671.723786556783	508.127456443923	319.040445248732	128.579838843569
749	749	673.88500370207	552.820418020954	331.677280285754	131.291472215639
750	750	674.298466047315	511.542247729875	337.031417128651	127.414798975594
751	751	674.50130871485	504.345391833124	338.851799723571	134.522177226942
752	752	668.960172136041	524.639698497108	348.752778872807	131.286333842286
753	753	670.863934095489	501.220628744394	364.308807751366	128.831137005703
754	754	680.132926559193	533.394430133652	351.458172390685	125.906948504309
755	755	671.887555458644	538.335310860445	347.634267266374	131.457142872224
756	756	671.87551569294	522.110166640527	343.176912997121	134.307712686194
757	757	669.395703291248	527.767187112856	311.032910348413	137.05798070183
758	758	671.183765356211	545.127960682385	331.188384964655	133.467707584938
759	759	667.518481955719	539.125152783452	352.542675493498	133.267852320153
760	760	674.619528118833	537.841345863816	331.88113081041	133.293739980985
761	761	673.183477755435	524.856352658377	346.37619429318	130.819532608624
762	762	671.59737792564	547.879875734974	327.433472075966	131.849741852776
763	763	678.756822814844	503.373717019647	346.90541731047	137.691178855312
764	764	670.831422911257	521.676774646237	341.416753869095	135.781307570473
765	765	672.741202278171	494.637761849279	335.645197083617	130.396587213729
766	766	670.45573903381	499.746109594931	352.335162273294	131.653768381072
767	767	672.440357067415	539.412584644721	370.976233964042	132.18439239535
768	768	668.865230981775	503.863293613461	301.494932696875	129.353397866634
769	769	673.60637144307	517.037660055792	329.557069842727	127.853879037241
770	770	674.824933171433	513.958211332693	356.578817660138	124.580543100293
771	771	677.861989583082	518.756260135656	299.938790588357	131.540280510472
772	772	672.351996450266	550.58865806983	320.830094678164	123.528709162384
773	773	668.739626255684	545.059542731052	352.373871380209	133.362757317991
774	774	673.284607611836	508.650040843199	331.34426082753	133.974354116981
775	775	672.412970151506	535.397318322861	330.888920002829	128.572975780714
776	776	675.524605753462	555.505366560424	353.183137002087	129.050285374569
777	777	669.02535598252	509.14436308822	325.649675122296	131.874614736445
778	778	666.638700851548	516.407479356176	342.474492517458	131.596930884905
779	779	671.78488875763	503.429029293506	346.212246342839	132.804225403246
780	780	673.78384879182	538.8189013379	329.326380098448	125.383834775306
781	781	673.365057704463	524.344467339433	329.452010393687	129.509980320606
782	782	677.568804820615	530.282250043453	322.134336408007	133.702060851844
783	783	674.876236727901	542.958748119472	337.531888935353	125.499494838086
784	784	670.707016387783	532.94146837387	353.973640699329	130.143771158267
785	785	673.309722517162	538.639282498661	307.9475772922	134.011606777323
786	786	673.237506664157	534.60831664488	316.848769875361	134.302021690014
787	787	669.52340690524	516.066842755469	342.844327240273	130.012700967052
788	788	670.916608513997	537.471336561701	350.716971664743	130.893866667717
789	789	669.759812114873	509.097981111379	369.136112566487	128.615714675378
790	790	675.173069713923	508.356151112932	359.685968417682	131.280033011506
791	791	669.610346844782	571.108869287427	356.159538597604	134.406866328522
792	792	678.877102940908	522.929623335574	322.866010735529	130.757019173793
793	793	671.058569453734	517.812129603747	357.702078180163	128.247404259357
794	794	672.71960687918	536.557072938538	326.994744084345	127.247654861996
795	795	665.647778887398	521.372749003454	339.143205195327	131.039117311869
796	796	672.944868876113	567.722595685644	336.679632511598	133.061355810143
797	797	672.140828081067	555.008245842405	370.984357071314	126.999830956303
798	798	669.900700086633	523.36905141782	341.140865864614	130.325219876124
799	799	671.553624315235	520.540192020073	313.092068936547	128.509200016909
800	800	675.588909484304	487.865124496801	330.829021904873	130.629241811791
801	801	670.380431516572	522.119802330969	357.29312804639	131.007098194606
802	802	673.577293313887	505.572849684882	357.172779387352	130.136742604676
803	803	674.541141975514	498.774804924023	370.088733069597	128.030977555606
804	804	674.609343075235	512.151107722031	328.936776013227	127.71492002314
805	805	670.744239428326	538.848166290752	345.477364187976	128.671947517479
806	806	671.905082853886	538.237565906283	360.265946443457	129.568268349594
807	807	673.635549606408	541.251030315529	346.647947629168	133.398196703042
808	808	670.841945245398	506.256625840921	350.337276458068	135.863974173961
809	809	677.59972566642	550.547383700147	338.893905158903	129.786764059331
810	810	671.287247030367	474.966336596129	354.139822617812	134.736756798389
811	811	669.142751246621	535.384228514484	324.019583380521	120.147061891746
812	812	674.255385021649	522.370599414145	329.631805205394	134.214594318706
813	813	672.344969615065	516.302149761222	356.120549905805	128.382683600169
814	814	672.375760880871	510.310924887442	326.338098158701	131.159726382522
815	815	664.511093582306	533.56127473452	304.082829783491	128.994674651137
816	816	670.814579636655	530.601114672803	334.928054981387	124.36942674311
817	817	675.591025293311	537.13352982409	325.915020182663	131.709490438238
818	818	678.85787096786	494.359868624393	335.484975703858	126.546547462546
819	819	672.436232090053	504.531191301606	349.233037448746	126.73162043821
820	820	671.59085067466	506.943085832702	355.634150414388	137.211842279759
821	821	677.99751862571	573.987356720497	330.602127734329	130.571379411903
822	822	669.242129032027	489.487807171878	354.44553666533	130.544120553922
823	823	669.131322440658	531.419236210054	336.87785117399	131.106380043038
824	824	672.355406752279	550.913542458113	340.885098512228	133.405235070493
825	825	668.672728339413	528.841289919445	333.157033879234	129.69250865809
826	826	666.447518086354	493.598567682952	343.473790613404	136.442787846588
827	827	672.798928068915	515.044662307705	347.608735936821	131.024555379603
828	828	670.890559907112	520.177926120093	342.521663323871	133.63619326342
829	829	671.661460010307	514.618198262494	352.704644922303	127.936017359074
830	830	667.861755120525	530.246942189842	378.36962926413	133.955436703736
831	831	677.022147511501	487.657998203983	380.904766529954	129.340488450872
832	832	671.930573965154	543.234844058554	363.453313339547	136.868934182248
833	833	673.731771809576	538.407351316293	345.407838379008	129.902554653781
834	834	670.868661494349	532.727164205182	324.405437973052	129.225080242181
835	835	672.169649646901	549.830727023634	355.545109762739	138.692631245998
836	836	671.884124698611	518.84846932058	344.9957220616	130.314551970293
837	837	672.328140487036	506.411790592843	342.429399059954	128.742532722243
838	838	671.88363523155	521.559941854701	298.112679345124	134.094913343524
839	839	675.434162628351	527.583240937712	339.609956205708	128.604651459287
840	840	672.442267619103	521.777191488973	333.182635859435	127.954424347974
841	841	666.641048317193	522.755848133039	343.116866047529	132.8745668325
842	842	671.823114965301	534.249745390345	378.150986926954	122.249516588533
843	843	677.092532284591	530.096291389354	361.264275101811	127.018269105615
844	844	670.492675016815	527.259405181348	343.412687569161	132.751328122302
845	845	674.527699565327	557.691873814444	343.004422959432	134.819653392379
846	846	673.159987891851	532.911833183119	365.933473640246	133.627448268576
847	847	670.218481685549	555.538335217513	356.767564754838	123.935728607074
848	848	666.315405900429	521.230178148931	367.179228091863	136.614455993747
849	849	672.677166267212	522.905802707195	352.237709705324	128.209054832143
850	850	674.918931977845	552.768850633584	328.964157062716	132.697197794783
851	851	678.02911793832	567.751838568159	329.680886892213	132.140508361195
852	852	675.945491347656	518.139946546509	357.113487586831	133.634691365101
853	853	673.478005972369	518.878976260776	358.759003526517	133.672894557552
854	854	670.818425780327	509.223028440774	320.877722020524	132.142344443944
855	855	674.527977733993	525.347838878172	330.29947323059	134.001261886655
856	856	674.208762676016	506.097011499873	328.646317017641	129.835326673537
857	857	675.639502236366	516.421653231105	368.047054796335	136.466179457163
858	858	669.999788363387	518.035501799984	344.176458103068	132.678511622099
859	859	669.124151056283	529.222196114007	347.459945791465	133.456471594543
860	860	674.936828102745	540.069000532324	346.514291794957	136.65154623891
861	861	671.778580794428	496.469348139334	307.380722452176	130.084152243479
862	862	673.029040672132	544.572331660633	320.922439206652	129.926743026013
863	863	669.343364311596	521.960930738897	357.094110160846	128.572165290409
864	864	674.1051559931	499.615645974741	358.535070504767	127.343692976621
865	865	667.386510086737	517.137070837568	360.035736550517	127.718967755049
866	866	673.067222636369	534.282704488698	330.900146166732	127.013231657188
867	867	671.292792426843	514.805231996882	349.974712127555	130.086112451699
868	868	671.830895025072	506.791513338038	353.769313200123	129.302010726455
869	869	677.94594752344	538.084294553775	355.501271422114	133.748077517407
870	870	674.290897515798	524.03334797307	389.129991160752	126.884934022572
871	871	674.528832020933	534.257007199096	357.067438366385	129.981046369548
872	872	674.139417025124	563.083568970031	338.615877687777	132.493373969987
873	873	666.812505824788	535.807485130354	342.916814422238	131.113593761458
874	874	672.404894548105	539.818026065728	346.909889993047	130.748066675929
875	875	669.509950142027	501.16764907338	330.88187292751	129.984588802403
876	876	672.401808179057	520.702631192354	346.472178961877	130.827219381474
877	877	673.798305262001	517.496176838554	357.250549098204	134.742716842073
878	878	675.732499653555	523.363472003236	356.6320193447	128.686382399527
879	879	672.878485722816	531.898346772688	365.212895915434	131.057443101346
880	880	661.347837787647	528.825841773667	320.739203366243	136.014027386416
881	881	673.403299148348	530.496686787753	351.27886159909	126.754662862222
882	882	675.339998200232	537.440582719861	348.748194420275	131.889384435807
883	883	671.557456815901	527.282551719987	329.891285357302	131.699098488193
884	884	665.883466381375	530.312556400928	351.508070830934	128.14529523611
885	885	669.333719157649	498.760917569039	330.98533567635	129.293073233329
886	886	672.284491378355	491.338179905938	326.654496207432	129.94932778955
887	887	670.944582506324	539.633168896439	348.639937603456	132.786807983585
888	888	676.434640847363	528.056392166627	327.458756876045	133.991194685002
889	889	672.586516135358	520.799521413294	360.92369337424	128.407816040968
890	890	672.372195594308	508.499019118014	356.329262014526	134.062856577951
891	891	672.309920508573	542.001280148125	337.361922849874	135.446932824178
892	892	671.108639935455	546.075269967394	366.376400695502	136.553722132888
893	893	672.358129182177	514.99461690976	324.322952768324	129.680106216073
894	894	676.060737381944	538.269854761724	354.790012936078	135.652993114317
895	895	670.621282827707	527.000272038167	336.205789902964	131.402733624003
896	896	672.171572980425	511.187019231628	349.955879301489	127.60821835552
897	897	672.280779941305	551.223614015538	335.29909627964	130.678936265868
898	898	670.028629839512	499.393722020805	317.885181301049	132.689945693466
899	899	673.136893221462	530.349194749163	319.035974664054	135.085539484496
900	900	673.649476223182	494.413287202845	342.823859377884	129.539668741946
901	901	678.776474963079	516.670988607932	361.390060282099	134.06032953555
902	902	674.27340493976	503.294313335509	353.314237656973	131.004450058623
903	903	671.552268215778	555.030939096743	333.81956611749	133.218586724084
904	904	671.726544794116	510.076639513046	333.49925138681	130.74952057398
905	905	664.341728913013	519.141763520962	305.622650144704	129.580827722637
906	906	674.182933579244	537.535848561297	325.347325926539	130.042337091207
907	907	672.744486356749	527.408745322089	356.938571091496	131.904549309914
908	908	668.722973705104	508.467235894283	340.833150778439	127.812055165154
909	909	667.786461282522	534.462680750148	341.085885669955	133.125821364724
910	910	675.546675355103	533.424152835578	342.31952873497	129.22184069907
911	911	674.869161693003	521.515628342225	369.81289159179	126.124189586678
912	912	676.941432786521	545.140305448323	352.415382950315	128.972210532899
913	913	671.017624662079	501.237465649111	335.040311370519	133.911651892431
914	914	673.727055428479	508.786273501609	345.134932939108	128.734816861858
915	915	673.374927649462	520.855928805209	317.367025049993	125.752959343678
916	916	673.820329998105	512.807901703557	372.705534226827	136.602783151951
917	917	667.422882498282	515.181579730239	352.521433123472	133.277991995993
918	918	671.252204224191	504.268424760324	330.115901123358	130.252283797988
919	919	671.855331739635	516.595003403038	337.61407949911	135.452368892714
920	920	673.010098239675	533.131016542841	355.610049081904	128.935800644777
921	921	668.177180562552	518.976591264	325.636711615485	125.608239621124
922	922	672.918191457487	544.795646237988	366.775376298608	137.952988685043
923	923	668.476503443213	525.963195847063	323.12016990956	131.918587770239
924	924	667.514962341716	555.619963688382	349.101000913916	127.057282938172
925	925	670.476907705463	496.469635833234	315.2836233799	126.519167742925
926	926	670.968427994739	524.984667392557	301.201355975746	140.026805968427
927	927	672.065336299889	532.964064054383	346.592561648253	126.759763517843
928	928	672.831515494561	528.683191462513	347.508593925164	135.804602115047
929	929	674.235251806537	500.844278077615	366.603561368663	131.67360939154
930	930	673.481284639424	539.956940286283	343.340473826251	133.38473628416
931	931	676.416065726124	547.332893702842	316.034629114981	127.223312622857
932	932	669.629765174952	520.889298542017	327.311380966065	125.525924831326
933	933	666.996940192246	511.235457869187	343.293392708336	133.04426178357
934	934	672.510303858143	538.150495286301	356.132977352456	128.218067520939
935	935	676.357414736263	504.059486459569	354.068882236873	131.44694349571
936	936	671.289609559568	520.042720537386	358.299063252766	134.144707299983
937	937	664.241272086271	529.006464218643	344.499465978199	127.39690085631
938	938	675.212842929073	541.685595554519	331.781708582494	127.762357515142
939	939	677.850143904929	504.476534910688	339.881227767931	128.154061685557
940	940	672.025986657818	522.078431664886	359.844637111702	130.315788113178
941	941	667.62011807197	489.755466397364	333.151124616637	136.281633316511
942	942	672.460178909585	532.315314759375	345.388828431725	130.048161669329
943	943	673.090782845981	515.990511205626	342.814777821502	130.879238579741
944	944	669.679820146401	516.982524561516	334.577850079977	132.465533444983
945	945	673.048780996263	523.862468272841	335.802198390267	136.834621182673
946	946	666.89359752952	511.570451701645	318.037757966181	133.852249027798
947	947	673.409940749327	544.978241618968	352.130048860071	131.546391692032
948	948	670.686238630788	526.00005648341	347.722441205226	134.285853599983
949	949	673.919619543095	493.772233403313	339.657614459106	131.630278156474
950	950	671.34623037244	561.769180623067	336.668107720723	127.300788732555
951	951	672.841755477019	515.611729838928	338.801746719081	137.637371900034
952	952	667.50476121019	528.103279897367	346.043031672401	132.073769660435
953	953	672.005523121828	527.646706588267	342.971004183541	126.237928947041
954	954	671.794060409563	523.190008687403	351.697323681664	128.921851198419
955	955	672.959874613247	509.808052785562	342.932969531749	132.883162574236
956	956	673.477987656232	539.908500032343	313.878853038794	134.280074565503
957	957	668.565964715016	525.853997194426	321.624235406091	131.921549402377
958	958	670.123673748667	512.44564885933	363.933140765503	131.958162329252
959	959	669.038085435149	516.776608825359	311.517518019988	130.496207805502
960	960	676.921393107086	544.764443457745	358.593036505438	131.020128773215
961	961	674.054704843447	524.786479239844	324.25507739479	129.122715756483
962	962	667.280246848369	518.222505197366	354.787701950612	130.718344741212
963	963	671.683202849987	520.491493457083	345.197752612458	135.888111800031
964	964	668.3633563358	526.422974048758	310.608364718462	129.73809060903
965	965	671.823601793766	536.536349797005	336.315189228595	132.261874302879
966	966	670.709914356962	523.684508948259	351.462021748443	130.835238860033
967	967	672.903536343533	560.793434823258	356.951560600677	128.699006513528
968	968	667.279200851384	534.534896254685	361.928299143781	126.518139837166
969	969	671.071222360254	523.366124426988	367.569170572767	131.854363895634
970	970	673.085669303255	518.329750994454	363.916629832995	136.924067270124
971	971	672.430475143649	518.329453251695	323.543487394935	136.925970461083
972	972	673.288148594356	533.044096083149	326.467682447517	131.44466551806
973	973	672.880887044493	521.466599280745	315.682399752443	126.472418858808
974	974	671.642559440719	513.507549923519	319.175307241348	131.979364673046
975	975	672.437523487178	535.156114822066	355.464567173314	129.886124899243
976	976	670.93395347349	532.56398890845	349.291134178572	131.752326564845
977	977	671.12616356492	506.102663739066	332.788939823577	131.90990213591
978	978	675.328263666658	490.947843503501	363.799804659923	136.31832503492
979	979	667.696920013466	501.224932507031	331.70768505062	133.372511702705
980	980	672.154078137852	508.67032901305	354.086139091871	131.166664962041
981	981	670.230438091305	518.726328811475	344.245168739708	131.879968231779
982	982	667.754040991018	532.761080963376	341.167615607974	138.29232937084
983	983	670.684763640514	525.565129611731	347.308465307801	134.116183785111
984	984	671.491409996597	534.019764931389	354.933533769248	136.223525699122
985	985	674.272547092523	538.280194022824	317.782659594699	129.182665732318
986	986	673.142716059388	528.11946690878	365.118151062719	133.296354036633
987	987	672.82792166504	524.371781267204	362.860719387555	130.350061191307
988	988	675.182427848209	516.484214647418	325.281727797419	130.814032985392
989	989	675.967934896665	505.653111856773	364.792191701878	130.85513202701
990	990	670.961480121536	524.621681401047	313.891507013698	131.908625360371
991	991	669.504294121872	524.413473366101	334.688910352139	129.827982133774
992	992	667.543524736956	539.821201356429	350.279509334084	133.465268525612
993	993	668.822618288799	528.123030810803	356.431406172234	131.350905192772
994	994	668.444049053256	519.978411892528	364.213600546317	135.577671342732
995	995	670.002087414702	551.197478230587	322.052655886041	129.046369265087
996	996	669.75928307119	549.140590066631	337.585049022292	132.312197121009
997	997	675.181232737295	513.647545827149	342.481451739212	127.572601497659
998	998	671.609582424286	488.304905578705	349.66954137629	134.051185508209
999	999	672.264930815885	517.805372436853	349.175017898272	126.165382666556
1000	1000	668.577256698121	493.957655620907	352.526470175073	135.145261053269
1001	1001	673.670889250975	508.444935925913	350.024206721846	128.188313650363
1002	1002	664.067397785115	547.649249510778	332.005612197519	129.322609291398
1003	1003	669.304239058098	521.393273059403	346.706658859552	127.675751900959
1004	1004	672.744609078026	532.073088281048	347.437220750071	130.395008530618
1005	1005	674.613537676802	525.753371968006	351.578338117563	128.190197691856
1006	1006	670.835796638085	538.658112539324	354.417249729679	128.787414674636
1007	1007	677.063119054683	522.283155590369	318.69527154333	131.097716695468
1008	1008	667.29801451589	477.348216847768	354.782715074934	133.584704497661
1009	1009	673.584883055375	542.227381244182	319.703679357468	129.29919622402
1010	1010	673.4172947179	554.65280027587	346.299797933786	133.172063657411
1011	1011	673.199725845361	525.072368807476	336.937484773014	133.010538484396
1012	1012	672.838546649674	536.443003353215	324.904785961915	129.570642169984
1013	1013	672.520923525199	542.337501150448	330.591326178573	132.661683726901
1014	1014	677.042087210939	532.272782369735	336.857773312973	131.476274086069
1015	1015	671.680369584959	516.758595607539	353.785890629244	127.781316410204
1016	1016	670.644206981919	513.108222377994	349.482653471082	129.921317257381
1017	1017	671.520672022917	498.877333028382	339.611746276032	128.524522636342
1018	1018	673.285139855772	548.401249218366	338.333311906949	128.39076897027
1019	1019	668.83961129353	519.803400854774	351.63964541381	134.962998993248
1020	1020	672.483177487819	536.276586949927	331.713497560241	133.153484829704
1021	1021	667.366386420633	516.856563497025	385.00870044826	129.218275574383
1022	1022	669.627830716875	523.097971345722	365.630265036897	130.644755077798
1023	1023	668.076167035634	524.838587496856	343.131149175556	136.014331158412
1024	1024	675.596325035398	570.121550360052	376.441430782102	130.076301825147
1025	1025	669.349836696842	538.302880940157	330.343950443347	131.409766980882
1026	1026	669.603723687482	525.620334975922	359.570450175141	128.027535684706
1027	1027	672.516254004772	460.70738089558	351.263061212072	126.097550943981
1028	1028	672.90641382639	521.114129850466	367.148922678821	126.638326414447
1029	1029	674.170949774475	541.017776817067	364.884365821537	129.697576015248
1030	1030	667.836982439106	507.193221212472	365.67045288399	130.284548603863
1031	1031	673.910022414922	550.191892165846	327.577804774918	131.233242793096
1032	1032	674.797871370175	535.865740291956	362.488175984844	132.931971911886
1033	1033	674.334337590488	529.345018693001	336.685201831116	132.477984421891
1034	1034	674.954342014512	505.271755877953	359.502507842144	129.954095240428
1035	1035	670.855615789938	520.180787463834	354.03771960605	130.004840656356
1036	1036	677.024389375678	510.475482400253	341.798856840194	135.27277738761
1037	1037	672.745664437592	531.744720921552	341.327559469362	129.57794368365
1038	1038	674.414618313334	542.529616416606	317.656068431415	126.452065876448
1039	1039	667.999405037901	528.294088233862	358.561076632521	133.983298775007
1040	1040	674.338368493713	520.798584840382	342.425793361701	127.88729334384
1041	1041	674.081538922989	549.054552459611	355.920801900797	127.071500849709
1042	1042	675.093624107935	497.622693674481	361.155555994241	133.298082025999
1043	1043	670.361173592177	550.166156771538	346.751163126814	132.050967496525
1044	1044	672.594720443651	527.269931885391	360.678641275789	127.491338730023
1045	1045	674.797955307197	545.757628926109	356.160840949714	126.847108999549
1046	1046	670.770651976216	521.263377688337	354.207010643941	132.400177085358
1047	1047	671.469891546366	531.288411546743	350.140976453163	131.633164028063
1048	1048	670.119447864894	513.287158996583	334.560462268466	137.960352278401
1049	1049	671.730148486359	512.720242660518	319.7489031265	130.866006770229
1050	1050	670.952401906971	560.893401300265	360.461527910735	127.180853645269
1051	1051	671.478490947751	539.206920313942	336.411969097197	126.270358594089
1052	1052	676.671630501648	488.035048042398	333.391227922559	135.414287508338
1053	1053	675.879999505142	491.922601137004	369.548519852885	133.752996108848
1054	1054	678.654751088075	531.61133463947	343.94126825102	133.519877787826
1055	1055	672.801193093965	514.831369459665	325.763226254256	128.831826067151
1056	1056	675.633062637129	538.19333781732	359.94536303181	131.272109681203
1057	1057	670.487122176812	516.035108961993	346.50640909189	123.260350167148
1058	1058	674.153564901808	510.932789320706	345.875098210264	128.189018221896
1059	1059	672.980952270041	539.451710933501	358.728648938665	125.390558739233
1060	1060	665.410058023605	545.057716826845	344.459377697332	131.208284661298
1061	1061	675.530535250991	515.847516047309	335.537038917529	129.676622121575
1062	1062	674.561785450041	537.499847680321	340.972156970689	131.905235507643
1063	1063	669.262987373495	540.230201976221	383.803941316486	128.059686030561
1064	1064	672.038409037368	544.800323268956	342.889833991841	129.441859165238
1065	1065	674.31550380606	512.47292670311	334.73206113198	128.259178360349
1066	1066	671.023981325966	507.618954817791	361.265675883272	134.88882248233
1067	1067	673.368452065297	523.988822212286	332.992114765763	132.854330856562
1068	1068	670.303871656874	536.476934161371	347.555349860163	131.985200897466
1069	1069	674.729818276784	529.312891777779	335.108175882906	129.278003760666
1070	1070	674.491735578824	562.492299139332	339.897441750517	132.934222506065
1071	1071	669.742061522177	541.693127757104	336.050168547391	128.05880423087
1072	1072	676.16327149397	503.94166246772	371.375501726208	127.132974003114
1073	1073	669.145663048808	521.901153294599	352.254943311461	133.558645753021
1074	1074	669.065396005483	514.81518625162	335.652880139941	134.720929669229
1075	1075	668.80180158422	512.841488902588	358.995864574677	131.075193315568
1076	1076	672.247818213018	538.435161518294	310.532957202781	128.742573461488
1077	1077	675.279201629864	520.267886217717	343.794754492411	133.974991789539
1078	1078	671.766872232981	517.83125521481	345.106826252669	135.069033136649
1079	1079	672.803338328311	514.023254778001	341.004437574433	125.807343031066
1080	1080	671.207754186046	524.037636206452	363.321477958988	128.238056127067
1081	1081	670.059726587647	489.823230057263	341.625022123841	134.225335462888
1082	1082	673.869321391703	536.436827827105	359.33700983451	132.338194261799
1083	1083	671.341718967925	513.46607896984	328.355765625132	126.478892078908
1084	1084	670.389607840356	490.174540307234	351.114892306092	127.238364320595
1085	1085	668.006899479014	510.866690974087	345.81203058118	129.292578282531
1086	1086	668.909132510411	522.057473794738	338.11066443209	128.635191789597
1087	1087	672.047558241155	530.811755478613	342.819081281258	127.442465610114
1088	1088	671.172814697131	537.950921382563	366.581165829116	130.440835833165
1089	1089	667.78609385555	514.045591125586	364.450037606983	130.091224447057
1090	1090	668.145522578192	516.040077836467	378.32030927983	130.300236675139
1091	1091	672.356254962477	507.348451784142	366.871715725026	128.284458224353
1092	1092	670.27689706283	498.917143195645	338.54785263667	129.459515327681
1093	1093	669.132147906055	583.22161510352	373.878500053614	129.250152720513
1094	1094	669.930330459552	503.166543832659	324.785759090153	126.496053327395
1095	1095	670.765044074165	558.034596027628	343.004937865015	127.386678723456
1096	1096	672.248119875901	537.29226024688	321.793231249297	134.837192236415
1097	1097	676.842173289186	501.886905028615	330.317174340498	130.473248671117
1098	1098	670.82847825185	525.826309763126	349.099103659581	131.79853363091
1099	1099	674.710651629445	535.150413000103	344.891300536559	130.767830871195
1100	1100	668.719977044064	541.092131024445	350.654597259115	136.13508973329
1101	1101	670.570955041992	545.450552387967	334.420716893927	134.288895400863
1102	1102	675.406860318102	529.507004885113	342.971288181091	128.186311259869
1103	1103	667.949356858384	519.240799619456	325.784069129669	131.701727072372
1104	1104	671.821202555768	529.095143217281	326.436658270952	134.683338570766
1105	1105	669.778421437778	541.737680993386	321.555108878328	136.382468431745
1106	1106	675.222532600126	512.662526295538	329.608080457073	128.090693213419
1107	1107	670.831653962946	536.338157685957	345.118348547563	121.525956213047
1108	1108	671.410615761626	523.025383844927	362.224278717673	129.560545982661
1109	1109	674.294800473969	542.022460277938	357.106873963246	135.893721575454
1110	1110	671.87744218679	520.799312513767	318.624878660372	133.007360005068
1111	1111	667.748354039946	528.286946235502	333.578301553383	133.821820464016
1112	1112	671.679467440859	528.552473835969	328.090572724968	130.446431274367
1113	1113	675.507712413465	529.037104915088	360.475608932111	128.821527215445
1114	1114	674.102660579644	520.780949300712	372.270774743129	132.561464685809
1115	1115	673.851444290158	536.630037312358	348.808227655478	133.162329424078
1116	1116	670.894687796087	533.447953535458	337.128861431647	128.307636877877
1117	1117	674.830453910865	501.498409027744	343.814429793886	130.434290063946
1118	1118	672.796624046631	521.595199601059	342.449027044254	128.437956053967
1119	1119	677.589237451618	553.370349925584	347.409736439026	130.691548475517
1120	1120	668.416940958895	499.45832350338	361.38988637264	130.257006786876
1121	1121	675.895753984042	544.746546235609	347.883156813738	132.117890746528
1122	1122	669.14973828386	495.015689150637	349.704644843139	129.367850290343
1123	1123	666.991151049602	532.859802303828	312.691844813467	134.553022397633
1124	1124	669.648750702484	534.781466106663	349.752961621385	129.777180835117
1125	1125	671.868474707189	521.123201040891	360.448464079794	131.252460083003
1126	1126	668.876782723216	519.73156488321	343.597412743039	130.445596444328
1127	1127	667.075545059267	508.539015932824	340.83385941065	135.957165194417
1128	1128	672.511787513389	515.821076642417	319.225515670214	132.260749042061
1129	1129	670.950711553333	521.757331631314	325.008378706876	128.993977080422
1130	1130	670.055556163193	519.185514850184	320.079033371916	126.979570023509
1131	1131	674.286036956678	525.229512966689	360.936184127274	131.022395688778
1132	1132	672.233863091125	508.246144340388	338.479992780865	130.254596889954
1133	1133	668.845907430253	529.353433194176	323.208508994724	128.412726951655
1134	1134	675.802234447399	521.475708087583	366.286380605636	125.070416395525
1135	1135	671.828780713956	530.808987513939	336.090990655109	126.923020957188
1136	1136	672.461100554724	507.570057087342	330.815293401504	133.281815828387
1137	1137	671.676156275987	560.265663545841	358.688848065574	128.679512993324
1138	1138	676.802397135146	536.75073363404	324.504395398236	131.603484546921
1139	1139	667.597129793525	510.491674750785	351.35794900486	130.389062761865
1140	1140	675.270948750107	511.623340265865	320.935549353529	129.948064436165
1141	1141	671.680184999735	515.980909587842	344.86738248691	132.281001251076
1142	1142	672.508019458461	528.964540229211	321.545271002866	123.897707379964
1143	1143	676.711416215547	483.336060889093	330.615082177323	130.321660111124
1144	1144	673.976102115158	527.57625577828	338.195618113026	131.27761707996
1145	1145	673.879874329012	538.546950536564	343.430899666921	128.041350143197
1146	1146	670.063626279788	528.559514758086	337.508808716592	127.966377034457
1147	1147	670.476057339901	521.87787078973	347.46291398846	133.879777914741
1148	1148	673.320005003701	508.553929246186	362.682830678979	128.04083074298
1149	1149	673.776040584129	510.871378906875	326.960839482944	128.707821770546
1150	1150	673.833205406281	520.311105139879	355.226428794398	131.780033543789
1151	1151	671.915366800306	535.14752153676	352.341437701648	132.347729689252
1152	1152	674.699698561933	511.734271332798	338.20450905982	136.277503362074
1153	1153	673.62890594356	505.063776929315	340.50340321932	131.312350936193
1154	1154	673.76983847426	517.227061092039	331.628836349862	133.805110321944
1155	1155	667.417782697066	503.203439189829	333.97637627851	127.791823000396
1156	1156	672.899453925355	508.459528886509	333.832251236949	137.306604712501
1157	1157	672.183107691032	568.495048352425	331.788886580637	132.656410739702
1158	1158	674.18364152277	536.746980207566	365.375840164655	125.17790620201
1159	1159	669.495253826298	498.434191072845	326.017865315468	126.983584951506
1160	1160	669.868363527196	522.671589401014	323.993671784381	133.558694808688
1161	1161	676.058387468789	513.324555419546	341.444080640057	133.23094115653
1162	1162	674.724313456957	521.363381625927	344.324902654193	131.527833300768
1163	1163	677.724457474898	536.598380313282	338.635269129477	133.356919278313
1164	1164	672.563134253759	535.973023205242	340.304153093811	133.905235323344
1165	1165	672.756814351812	536.314588191607	340.686131243946	131.238401902551
1166	1166	669.615069523477	537.574787406701	344.071388831366	133.440264555829
1167	1167	670.967565602711	540.744140591031	354.763846400718	130.945312149594
1168	1168	671.372211386284	521.523494610595	322.559649555742	132.483534239701
1169	1169	671.399385084077	498.699423497884	339.831405115721	133.249813417481
1170	1170	672.236858625206	510.846886059602	319.649201844701	125.965034593471
1171	1171	670.699680990798	535.67662518231	340.959633406292	127.965355313198
1172	1172	668.782892989444	526.471858373986	337.613589411245	128.329436660186
1173	1173	669.224665018224	502.066816520377	342.921637474623	133.416778856229
1174	1174	674.497050765405	536.08736170611	361.219394761857	130.213273252017
1175	1175	672.550483878772	534.571500423607	337.132340998781	132.179747843529
1176	1176	671.178417248292	534.800435962427	346.179970915678	128.133547067589
1177	1177	674.620388223641	528.553680523883	338.803273989612	129.24550801036
1178	1178	674.646526774641	506.954304123718	370.788981310637	128.875736223383
1179	1179	668.950508714335	537.924584916099	314.967202703049	125.066145363736
1180	1180	675.916063073689	531.482470518774	336.198923370505	127.586353428322
1181	1181	671.292043891113	523.533498421402	348.692475344671	128.524543869147
1182	1182	674.762850830474	542.339529730979	341.024477841197	132.171918795073
1183	1183	671.848405553723	525.352010600773	344.255190981943	128.876754107239
1184	1184	679.875695529682	531.379045425872	358.31200905627	127.47467860244
1185	1185	670.981814977842	538.294701060149	358.930575232785	134.07440151408
1186	1186	675.256641628548	529.71884460492	331.835346703384	124.299397600028
1187	1187	670.646082917243	528.774755326761	368.168949123738	130.406360162427
1188	1188	668.156965144925	493.08552635607	331.849382428314	128.245840861317
1189	1189	669.315028208468	496.368847668293	345.563100492595	132.020741432803
1190	1190	676.15066349298	534.367996758312	359.134401308539	132.302346359251
1191	1191	673.447705678744	525.297925750596	336.477444726379	130.579227572119
1192	1192	665.552364348419	547.329420168277	306.987048174805	130.331405768839
1193	1193	663.882258948342	503.686680965721	346.916641592618	128.295722625739
1194	1194	666.452627669124	530.543995690994	374.181060035905	128.113449477268
1195	1195	669.766886808384	502.150182983699	337.136219858875	125.419692256235
1196	1196	676.846084971588	547.553733556357	320.68141143584	127.282178858503
1197	1197	667.909335410246	549.16275017156	362.326284117532	130.931721082603
1198	1198	670.672949778422	544.536705843688	328.002632779305	132.381852107217
1199	1199	671.329923006383	516.822120509387	328.433561072871	127.187601482921
1200	1200	670.463264193505	539.111581755998	366.384746590618	131.103984963113
1201	1201	669.313148529858	504.603530951759	340.709505699865	130.952274111523
1202	1202	668.846612343749	550.299004100896	344.88997099318	129.373258471166
1203	1203	672.781514808574	523.385786343711	346.742846597893	132.156519661327
1204	1204	673.735372436363	538.317823730115	359.514294239132	128.989677833902
1205	1205	671.262341043637	511.78927699797	367.564225278994	131.808130605665
1206	1206	670.037501759377	496.586872916162	374.311420719481	131.850256183655
1207	1207	676.600486729896	495.840213116558	322.77869763255	132.272371791026
1208	1208	674.074308666902	561.78022621299	342.541277965789	127.649190435758
1209	1209	677.541069420025	521.166407450081	377.24830003734	134.209401338259
1210	1210	672.605608701503	501.609243388912	349.977311051206	135.377292276805
1211	1211	671.232504799673	503.790013330365	322.316386346192	130.856592534741
1212	1212	674.375735831108	529.173709596527	335.936094849154	126.635412009108
1213	1213	674.933686677174	558.005113728795	328.305730729569	130.901945140194
1214	1214	671.707047301446	532.979161932009	345.401248507136	128.473990707339
1215	1215	669.228448515991	532.927701525326	324.229123121924	130.887367142173
1216	1216	676.314584556019	528.551479026618	321.085062313405	134.383722566233
1217	1217	669.968866301879	504.004584424624	336.209661503442	135.055326284096
1218	1218	675.4473055731	518.533878412815	347.563212739471	129.291028964744
1219	1219	670.409113259167	511.073773776399	349.799199564703	133.333390242456
1220	1220	668.488688851502	530.65369316125	346.807190712082	135.875127912864
1221	1221	672.1126767181	531.559447178655	336.566372682435	130.771511367139
1222	1222	669.733072266582	509.021558643845	320.375897483089	129.881563701211
1223	1223	674.625068126623	507.440411784924	326.031720930341	130.580034124114
1224	1224	672.851851655853	526.915733401836	354.731970552615	134.429397505635
1225	1225	671.984004493433	475.941804587015	307.844264109677	132.359870897216
1226	1226	667.142366622193	520.32320490002	339.74770427837	130.664376361357
1227	1227	670.210362576673	508.315706026971	326.344564658529	129.72458292871
1228	1228	673.130224461746	537.230096038844	348.482982352516	132.866236328481
1229	1229	670.088362127946	516.918210737469	357.394515059979	123.293935081259
1230	1230	673.505838107392	530.509751503264	350.647805992324	131.461812859278
1231	1231	673.089007407477	535.510499062852	360.373228410745	129.436044838428
1232	1232	670.840900544998	513.431593015789	337.756422133264	137.247050898554
1233	1233	672.36000564238	527.633941121786	351.53218313839	128.305413956308
1234	1234	672.919119512259	536.331960591412	362.841759084644	128.183198689599
1235	1235	678.915035036148	496.71447515226	353.73601763661	127.312554019392
1236	1236	677.878878478064	560.6141385385	388.552061281889	128.742291821796
1237	1237	672.225688712309	527.743700368347	333.589329908271	128.942298733189
1238	1238	665.636096012823	507.509239851004	353.124761901518	133.859252800089
1239	1239	672.978229431749	526.769361302681	346.259961540609	133.741980913239
1240	1240	672.358822157335	481.440478144721	331.61085225739	124.040214369101
1241	1241	674.387208718534	495.995805490972	373.09861038297	137.960871297703
1242	1242	673.420179080171	521.948670022819	369.345944847771	136.180223403699
1243	1243	665.799049907202	507.996188420539	350.158100377409	135.862623255491
1244	1244	665.274391200037	515.265219321515	346.816991445652	130.496646903089
1245	1245	672.602735440032	528.962440257619	343.151707639438	130.226466088288
1246	1246	675.397728377507	548.498493883574	331.681195117786	129.974360074971
1247	1247	672.797956141784	538.43496164723	324.564530674357	123.776433130137
1248	1248	672.801504910598	520.349229293978	366.076159407546	136.774432271194
1249	1249	673.686190013001	496.966204961599	331.390387050443	134.08611361261
1250	1250	669.837571726477	481.157519366753	336.511733615097	128.934870368869
1251	1251	678.22420089313	505.264709752907	341.397997206223	133.218048418488
1252	1252	676.278989258548	545.246610337577	314.829967614691	130.498143367464
1253	1253	676.098922271838	543.592744851952	369.002285182851	130.750016788361
1254	1254	669.017904167537	527.396589512938	353.571265102785	128.509154858478
1255	1255	668.285123486732	502.114734875615	335.05512374637	133.72884116161
1256	1256	676.753384694997	526.2408124589	330.139239590622	130.164079991417
1257	1257	669.853001241908	535.373003812401	319.802604863968	127.85294987022
1258	1258	669.925437002199	552.481176901307	331.010535789804	134.691904793938
1259	1259	671.884601565829	540.526105027032	337.340364577521	127.725903104575
1260	1260	670.712155964151	534.779317789715	313.341404028603	127.016624702676
1261	1261	669.374515510263	516.915083188538	341.452045500394	128.528285678448
1262	1262	674.595339061176	498.556680880133	341.580243802202	131.251108554045
1263	1263	669.366055253339	544.879056827538	349.99894342976	130.111213892282
1264	1264	676.319426226133	523.567894315174	340.100217032682	129.951830064266
1265	1265	667.717919130247	518.063699385953	335.853864646692	128.279423554119
1266	1266	675.817167223177	498.955125276983	342.945893799672	136.828527235954
1267	1267	669.872220159286	495.093864625274	348.180738658586	133.637115648017
1268	1268	670.166869644424	542.08525548255	360.442338979869	123.499672846813
1269	1269	670.366207143948	543.358257585261	326.066504478414	132.395438173051
1270	1270	671.114108988819	547.245280573981	340.48983604707	134.35716483167
1271	1271	674.958099176499	524.176038704342	355.542796143923	130.782260714027
1272	1272	667.196134122046	523.679443587436	318.93585121731	127.381112067128
1273	1273	667.771198715598	506.045090080658	345.016165741774	130.120203173264
1274	1274	677.106875679136	539.819299669109	310.229407969321	133.376339465465
1275	1275	671.422087080194	541.344711673304	333.374444535237	130.851813127768
1276	1276	672.705345048344	522.394413358634	316.053627626438	133.2759007081
1277	1277	673.634564562176	532.393784120579	319.759473231584	133.101619544745
1278	1278	667.543412165193	503.684723662673	357.00123041984	126.590480705649
1279	1279	671.160613186078	518.500056176854	357.965054045588	132.246281852543
1280	1280	671.412673479355	526.336419630239	310.572279457585	133.054817350922
1281	1281	671.500022742654	519.786328943663	334.176944286726	130.523629586302
1282	1282	672.122598579206	515.335775031152	338.034942157865	126.295853020277
1283	1283	674.6580150715	516.737361610659	346.672362208947	128.740345851111
1284	1284	674.457919404118	527.626254007414	334.551804891147	133.028341945928
1285	1285	673.172524389976	506.515773821881	312.724693025847	130.409162272943
1286	1286	678.422508961428	519.589494976073	342.308323406686	127.392564380178
1287	1287	668.529222776427	521.167801397295	341.516445073004	130.791473475311
1288	1288	672.081506123157	525.666805307326	352.868425542048	128.873745909749
1289	1289	669.905592577564	546.024665770392	368.925855168377	136.611640172729
1290	1290	671.607623889377	526.185647642108	354.049337898428	134.995245212365
1291	1291	666.040059028172	494.503417765269	328.460425927583	128.539468284863
1292	1292	671.146391475197	525.893332488287	362.511361243832	133.800052704717
1293	1293	675.807634873586	543.615095540954	346.576204589557	130.440035604265
1294	1294	673.369184539108	526.464212057835	352.04235529083	131.26458723972
1295	1295	667.717201011425	533.44887242752	345.37819466444	127.610206240956
1296	1296	674.234170311826	504.623501817618	354.591748079154	131.096689566442
1297	1297	669.095653872787	530.544624660554	345.6530638501	122.740867532432
1298	1298	674.366680841307	516.82994662814	338.466190024202	129.603391190928
1299	1299	673.82751853011	526.050133807293	328.037654552004	137.619467785599
1300	1300	672.067484311174	542.817666604899	356.576645960351	131.140578414548
1301	1301	670.3999768107	513.463629345061	334.147812657818	129.2638427224
1302	1302	669.211208328084	518.638425485083	370.916790130773	132.134932154576
1303	1303	672.374532366463	537.856067666752	336.240483629047	137.375910216718
1304	1304	675.139467013845	514.975086038376	356.278986595543	131.713109562496
1305	1305	671.958856848692	522.182060739773	362.008247104674	132.645696221649
1306	1306	673.275179075758	528.735549316168	347.972087069256	135.212090392444
1307	1307	670.501370225004	541.925720794595	336.554283213227	131.905537288494
1308	1308	675.961842690296	524.498425105296	338.24994031196	132.396368212999
1309	1309	677.349242719625	506.846471086117	343.177226146852	134.851787284796
1310	1310	672.725505009681	530.979010530166	364.390218660662	135.86536825444
1311	1311	672.772609325728	566.529387338463	332.036446057127	134.325601012012
1312	1312	674.8187464096	534.2908019268	349.750541550111	129.885013842553
1313	1313	670.43222360691	532.402115907281	341.007727613311	128.151488485836
1314	1314	667.396573411355	511.893486558454	342.964588784826	131.941767231879
1315	1315	670.797363993104	530.55274138856	334.959679107723	126.974238265182
1316	1316	672.810523479791	554.793649442675	368.821864005307	130.189676634186
1317	1317	670.516439554758	524.7359705056	352.036178075495	131.56071320703
1318	1318	670.776254679129	518.640156072915	336.495644085384	133.002184497239
1319	1319	677.167152014756	520.517170258593	317.786353701202	127.205966476399
1320	1320	674.050300884235	554.131352760346	350.04564779868	128.075392824737
1321	1321	665.86852032256	503.117080607209	330.017698229665	130.038400559997
1322	1322	670.899951160823	516.610035773635	310.206402484583	133.904028462875
1323	1323	674.552145125436	514.395918236288	351.976070317335	125.100677447652
1324	1324	672.580963856887	490.738169852755	362.431639462091	126.939793081425
1325	1325	674.478477486591	527.697195726268	335.004431703913	130.829547458137
1326	1326	675.541541672145	513.727367062468	346.626341788634	123.175882630115
1327	1327	671.48726773291	515.469699683791	367.364177190745	130.905815570456
1328	1328	668.352394926866	529.99371045431	370.407219761672	136.146244035013
1329	1329	674.359467397058	517.769184330589	374.445015351426	129.270967156791
1330	1330	671.826628554998	534.184264686483	338.39970871106	129.992438974049
1331	1331	670.956084143542	550.446959963724	348.589551168895	133.5717191018
1332	1332	672.238630527573	547.133365897675	319.435194960409	133.910713714589
1333	1333	672.188148073831	536.930792956075	324.534143813162	132.509751921512
1334	1334	675.150795362792	492.0001397172	360.865327134786	127.546374454773
1335	1335	668.494273590552	505.931690718404	338.416015492964	125.393559696842
1336	1336	669.256751417839	495.370029329137	347.521606312675	133.35023870672
1337	1337	676.851125536084	534.115347666509	317.488940665967	130.327106501681
1338	1338	670.733573128526	533.444956870291	359.506224706931	133.403278975497
1339	1339	671.38927668103	510.053673305772	328.128107074226	130.559528475344
1340	1340	671.391607175719	534.843914179513	347.366035722155	134.346305952984
1341	1341	670.167991216906	525.930433240595	327.83820619574	133.104617804385
1342	1342	669.923343333611	546.013765041708	356.435894658634	131.413183954603
1343	1343	674.637191001717	555.486504815215	334.592788254733	125.958333545614
1344	1344	671.988987459472	550.56398392902	342.799841566664	132.428378805044
1345	1345	671.403180049667	507.314953943649	350.716359422286	126.052910153497
1346	1346	669.212624060028	494.696614134078	330.792079477957	130.930192124426
1347	1347	669.219535783825	497.736380898121	364.474529007429	128.819352839556
1348	1348	672.905741336355	531.361871412857	346.528120796151	132.37800165901
1349	1349	670.944866166019	538.749563229439	336.256427059964	128.474449441465
1350	1350	668.992812829496	536.596721445627	345.32915561532	130.967666824235
1351	1351	670.563540765098	520.426421755194	345.947282501679	132.524780532274
1352	1352	670.295185549141	506.996433070095	376.498333723134	128.955622604853
1353	1353	675.891295925506	544.724644942546	328.006573367161	129.570301719482
1354	1354	673.340075681122	526.885233682906	333.853414043892	135.868560275889
1355	1355	672.673486992561	526.837262579658	359.185585541307	134.415616736529
1356	1356	671.195522189392	549.51500243106	358.608750438392	134.422987746351
1357	1357	673.499603575207	529.431824268405	335.070476907161	133.948004638908
1358	1358	671.051661047604	530.000459372391	342.095372007105	132.82676034397
1359	1359	673.054370889378	505.184131386515	324.291292737789	127.549472579676
1360	1360	674.47529487116	526.168777982597	324.910893439063	131.264208873446
1361	1361	669.289907978668	534.116405655709	334.127324193939	134.283443784254
1362	1362	667.89489832108	526.029221898821	329.447849678064	130.721671924512
1363	1363	674.483896885293	518.036088221525	341.192556753569	133.027183477408
1364	1364	673.995763037883	513.065515827468	352.985418040544	127.551788055804
1365	1365	670.189931649307	543.875322066001	337.672715475538	126.980769811415
1366	1366	670.788295495477	531.880103958909	331.246973958428	130.167547371445
1367	1367	670.568281915136	506.45811064983	308.557842232854	129.470284171537
1368	1368	671.787704914975	516.80189144134	321.064574357915	131.338404304217
1369	1369	676.391388387983	541.140848653078	361.610643618884	131.48675342233
1370	1370	669.749447658835	532.89646675193	352.632874540991	136.2362190622
1371	1371	666.972684623374	520.960341628909	324.203962426973	132.069571346875
1372	1372	676.15292522564	532.749369509849	354.780986180961	124.781136640751
1373	1373	667.758197948468	514.482603860408	354.321614173491	127.627731849065
1374	1374	671.428674397958	517.575392567058	341.76017980763	132.596205181721
1375	1375	672.400035850323	532.549531400406	357.176638789922	131.319937687565
1376	1376	666.547872870429	518.825394131684	337.498935231553	125.053537966896
1377	1377	676.559359862089	507.248318189259	359.510862183403	126.478365819406
1378	1378	674.715696883996	536.267606523433	319.337930084796	129.553108833072
1379	1379	673.601472897247	523.835725583346	349.781247790609	133.472534975231
1380	1380	670.176631077785	517.464740953213	346.85754542241	132.323169484967
1381	1381	670.444372524062	524.898054065729	346.38414362822	127.428774142406
1382	1382	670.502082112788	521.739701030035	340.177442362794	132.271709554736
1383	1383	676.174880213531	510.880333555813	354.390009432955	130.254896617899
1384	1384	669.895453426458	507.639175128248	315.918478005708	134.701419209234
1385	1385	668.374253937202	534.730992638733	350.207827144218	131.314064710231
1386	1386	670.18323687073	523.278179566191	350.013203004746	133.368158408754
1387	1387	670.259173665234	520.600501436274	341.005505162809	136.82078514566
1388	1388	673.435831473014	523.563158024562	338.991060733817	131.797625648888
1389	1389	672.971489513548	521.50986675823	358.764103929051	130.606554027401
1390	1390	672.190918088702	519.106109082361	333.576856139359	136.773624762638
1391	1391	675.322022319788	565.254332908221	349.343342340971	132.240748825609
1392	1392	675.733118304116	505.875758603679	338.212571019457	132.083905937762
1393	1393	669.154594172815	525.469392079387	348.107960483246	132.435198569948
1394	1394	679.561066096513	530.474075525481	335.743545079979	131.368423600271
1395	1395	669.274700413945	520.557145095561	357.953206790555	131.64075557714
1396	1396	680.276527948243	505.776966308687	346.187324833753	132.231545466813
1397	1397	676.208875621131	545.856220301504	345.636119599218	128.71905019827
1398	1398	675.557422597852	531.597425751344	342.159673432177	129.484622092695
1399	1399	675.80945480664	510.972507031713	321.919153664579	129.112061014021
1400	1400	669.738889385693	545.80116374186	331.076999258901	128.80323886727
1401	1401	670.696108651382	528.393805845549	350.773125015959	141.962377991387
1402	1402	674.720680458837	533.665107152934	314.905809334527	128.935922331661
1403	1403	670.983250198016	519.655924240073	338.251540229697	132.539307015739
1404	1404	665.255344205447	485.762830889505	354.771552704041	130.474366261745
1405	1405	673.606186458953	526.560229442097	387.894173738197	132.821802618126
1406	1406	673.173102495679	519.571198559322	379.23702145106	128.059287675883
1407	1407	674.42633942199	574.077109047157	339.137756730663	126.046566274175
1408	1408	673.455343288653	513.532699884753	358.348948606751	132.873552082924
1409	1409	675.174552709627	486.400269966619	332.6475029609	130.337089521481
1410	1410	671.120792431952	539.292519518876	352.992676769395	128.877785933773
1411	1411	675.864929101425	512.069963078947	330.084857885063	126.880560820611
1412	1412	666.88393051736	542.070141095308	340.620963528476	135.32228672059
1413	1413	666.550759879699	509.554917075356	339.842711167426	136.375435838068
1414	1414	672.933448300536	523.266587673293	373.078032910943	136.118517943937
1415	1415	669.973094007421	520.7287996322	346.344921541579	126.572835345231
1416	1416	677.835738885244	519.155353560234	348.313527698056	133.927776724255
1417	1417	673.026837011823	529.423171414051	327.696156463446	132.058317450064
1418	1418	675.130336197378	511.726374653555	336.319793182434	130.361657293703
1419	1419	671.224359170403	479.934543030943	351.495996522483	126.20148574863
1420	1420	674.597113751734	535.854458756596	352.62944673922	126.652097773802
1421	1421	671.91209750171	517.812631959824	338.751732825514	132.225907849231
1422	1422	667.653048671752	536.670930585693	354.518669292364	133.104113557113
1423	1423	674.725060785596	543.343308236633	308.539198250308	137.281543547643
1424	1424	674.440331946216	529.424558923146	323.751315113119	133.456060700272
1425	1425	669.497116563316	529.636906275485	348.534768719091	125.194745629389
1426	1426	668.271587762435	547.281468781325	341.588490659518	133.914114040933
1427	1427	669.200556167253	496.555812011472	341.331412394048	133.020056924268
1428	1428	675.168197003064	515.177469675829	352.956066346762	134.102375766937
1429	1429	666.756441722168	562.38315859716	373.338812007982	131.225881341153
1430	1430	671.812543320849	512.931243968708	363.65451202341	131.882335601955
1431	1431	677.891535480553	504.873317899366	347.527235981678	128.69303023739
1432	1432	670.587072699769	525.628349127785	340.814450475662	129.85832718935
1433	1433	672.578301013388	501.476960562688	350.571432991529	125.351914746217
1434	1434	671.765176881678	528.493220531151	339.723352408793	136.897447396983
1435	1435	672.186084351705	543.496132174238	361.911220350225	132.563513501567
1436	1436	672.583765243825	512.365600002688	365.900738594464	134.126783032067
1437	1437	667.86072992704	502.6480768394	364.409390721465	130.782098264838
1438	1438	670.867576367537	506.562187632935	339.608969612607	137.687888650229
1439	1439	670.106292051671	544.170524729477	342.506716535765	130.647661162043
1440	1440	671.043386820233	516.780760021445	357.445180192449	131.799420473283
1441	1441	668.477997964856	519.224415969682	342.511223209601	132.694510312462
1442	1442	672.800547570644	511.058601241165	320.012815224806	132.591112849478
1443	1443	673.735141106378	536.635447170541	351.365196094376	131.051894709911
1444	1444	676.831550905179	559.896274012147	363.059347465746	128.638224987103
1445	1445	674.272209906398	476.085913715222	340.955389973866	133.095857237473
1446	1446	668.795223234112	537.326293479358	319.263542894843	129.733456245618
1447	1447	670.506966794541	544.349205846501	296.985822512044	136.643410783292
1448	1448	673.116353131276	528.283230223141	353.855442751916	134.129212774191
1449	1449	672.427271627826	562.159954833782	305.830378219466	127.299146525813
1450	1450	675.208743666702	510.352953108145	332.141398934008	131.226917018804
1451	1451	670.523334394655	511.726672534131	328.660701879205	134.593447305294
1452	1452	671.264989831368	541.886688628319	318.03717736607	137.00690219897
1453	1453	669.210852089736	516.239487087538	376.653491674866	131.617105360519
1454	1454	666.361306931463	519.620549704786	338.393223773021	130.357825516043
1455	1455	672.5097644783	522.00664841038	350.329617407113	132.529896394761
1456	1456	676.164111344866	522.453407362263	364.83261698678	133.301224168647
1457	1457	670.837865037919	509.772535310508	342.942175911289	133.181048242036
1458	1458	674.660493987639	508.96385828015	337.561284792396	133.370237173311
1459	1459	672.210760244299	512.284342244621	312.67565844763	133.225186372696
1460	1460	671.951636355989	574.054937424771	344.218375003318	137.286751842034
1461	1461	673.379345599011	537.479861995314	343.664936656406	133.955309304959
1462	1462	670.522628081751	524.448056409215	333.75912750045	129.777651358588
1463	1463	673.212756694803	525.525576200296	347.453328539974	131.758372855358
1464	1464	675.948917508147	531.11631902862	348.141522755841	134.403049484844
1465	1465	672.217960336182	557.159335857357	336.498178952661	130.023052706772
1466	1466	670.531831601108	535.114193370225	366.522295352099	129.362607821045
1467	1467	672.212904869704	527.319971202927	344.441200341147	129.325498225464
1468	1468	673.109429035639	523.198963154657	342.956810703187	128.432431147013
1469	1469	676.369039702724	547.636737210821	334.377395861314	129.173117253664
1470	1470	671.872667051081	538.596606110904	341.031705903871	131.980595420978
1471	1471	668.39792009658	528.647041578831	331.592532892016	132.659474821938
1472	1472	665.658483843929	529.682054605854	335.445666259089	133.480231726188
1473	1473	670.075374292306	531.48295347688	366.619755070682	128.130024100252
1474	1474	671.378746202384	533.11945186309	329.072868492338	129.634649248235
1475	1475	672.568095807339	522.527801227908	379.013361858037	127.463001887917
1476	1476	666.787345815748	519.606292940562	348.512727850185	129.379389407752
1477	1477	674.114998219211	502.321975811607	329.134746410018	130.722229838837
1478	1478	672.250722159026	552.618431254037	359.600650872565	137.982482099183
1479	1479	671.722187665645	509.030875030529	365.461747215146	131.477186283778
1480	1480	672.540468357646	543.42294390628	360.77579639311	133.711778200891
1481	1481	672.979562041618	551.621694996952	338.415072480686	130.308679684846
1482	1482	669.691044576378	533.848928209103	360.89011323947	128.708798599933
1483	1483	670.507375981475	516.856738387327	335.647253131062	126.684793419971
1484	1484	668.91949276585	500.918532521322	333.636677036106	123.724247664181
1485	1485	674.166866078691	512.998617729122	370.6801364173	130.716922285683
1486	1486	674.355919382673	532.190573905779	340.427031273114	129.479630933485
1487	1487	670.936729952723	543.544560071077	388.786775320262	135.120041330608
1488	1488	667.366422100119	528.844999496547	321.367664556074	134.548577711713
1489	1489	674.452058735587	537.780550492723	341.401896705817	132.013258583943
1490	1490	669.790100152426	485.722587341806	345.988741817237	130.432339114726
1491	1491	672.470374007039	543.753544222266	344.478939589965	132.577248343922
1492	1492	665.094366854494	509.154638137831	321.486691223225	134.805821459767
1493	1493	672.42391157027	517.532146508341	331.621728934398	133.403548640379
1494	1494	672.744075685129	529.199531461959	298.884644566711	131.220653919119
1495	1495	679.476368022671	544.885137849759	331.859053032478	130.023312592064
1496	1496	672.541965311185	530.911727739812	355.907330448399	129.516105015699
1497	1497	676.539594301529	546.60274041362	352.393823133824	126.329032662801
1498	1498	670.422303524144	532.657314514277	385.831150137002	129.999912427684
1499	1499	667.635870251647	511.455005067731	348.269954656804	136.754352706681
1500	1500	671.820131889831	518.903060092506	342.751781374331	131.429362998256
1501	1501	677.355467303827	501.931735456832	347.294677395508	135.164418452659
1502	1502	668.841894513027	514.780628994511	344.735553248219	130.374552148227
1503	1503	674.448979989519	502.754104408395	307.652820201876	128.564754777357
1504	1504	674.040366371994	524.602387629337	367.577342961651	127.177563026617
1505	1505	668.141401874517	537.642504434418	352.917029836823	131.408671733414
1506	1506	672.239339250218	516.075525348388	347.989641552419	137.519802919139
1507	1507	674.035870157532	534.692062773803	353.848369543229	132.41258035114
1508	1508	674.899743229903	548.519219327372	324.079084100104	133.213144302079
1509	1509	672.775591449104	512.371099127178	335.951824713561	127.981019925331
1510	1510	677.464154679548	546.002325194165	344.12847002042	131.812122418375
1511	1511	675.820533786085	508.562762968208	365.418679470011	125.21517258089
1512	1512	673.793898305157	521.823844212858	364.028895110228	130.61850514614
1513	1513	670.546777577793	514.658074928105	361.67861799121	126.690037761016
1514	1514	674.92615172562	505.065822696041	378.669252372682	129.461555515306
1515	1515	672.996730739101	540.097768682042	308.219210935874	128.296727362962
1516	1516	673.220854727382	549.348146938618	320.073797709415	136.264505886564
1517	1517	669.76562555739	496.405339887503	345.477686563571	130.432780122834
1518	1518	672.919817606257	496.770911555524	344.248654996127	126.180549055818
1519	1519	675.444724170167	491.799870711063	360.932912251216	130.198499028987
1520	1520	677.23209759997	511.785707133421	327.551416104925	126.810162918164
1521	1521	669.194282538683	532.968095554194	317.338972144132	134.119914125476
1522	1522	671.14274469002	532.023811354989	359.320312018394	128.992310109426
1523	1523	672.22856228038	518.627568295965	347.328617516085	130.951907496143
1524	1524	671.835211333582	541.665797548726	361.486861454433	129.219810477077
1525	1525	671.468369346497	545.357622569737	369.884181653126	129.251889365319
1526	1526	674.339296579537	509.911728489658	331.92835223058	127.171155425138
1527	1527	667.576326686142	521.819744171896	340.143275355315	126.227383068573
1528	1528	669.677023065547	529.048736398784	319.421925461038	123.32433663205
1529	1529	670.955973098176	532.739799442848	346.145386196054	127.574040089757
1530	1530	671.401173253671	500.03888192383	347.136810534896	131.606810880545
1531	1531	674.468121955868	544.475496474349	340.158963894846	138.291509362767
1532	1532	670.35266939483	525.632504580824	370.83403772632	132.181728784593
1533	1533	665.589124384192	541.463363521344	344.01999441238	130.274808781058
1534	1534	671.982085446985	542.260866883222	351.482659371502	130.797340609365
1535	1535	674.629974015044	484.94656406947	345.964382847268	131.841511171385
1536	1536	674.0193208896	534.449923512565	349.780944117047	126.506802751241
1537	1537	669.903563718895	512.996877011538	352.252084565682	133.654126288758
1538	1538	669.869136545508	511.595010778929	342.877232313049	131.304792396999
1539	1539	673.697051972488	536.31913402908	362.972618453057	124.984357288955
1540	1540	674.387161529821	543.806715782334	359.379627576104	127.987151166286
1541	1541	674.03629543721	530.360245704682	350.618618900337	133.214237317054
1542	1542	667.084591771319	495.863798627301	365.71057062267	125.543718442262
1543	1543	674.557416487614	523.007740323356	353.111869653582	130.140606071887
1544	1544	669.957443444259	519.045318714283	388.488547891879	132.328603337357
1545	1545	668.472667690742	506.527042575941	335.953227595816	130.669017666189
1546	1546	669.307579739994	532.7272434101	372.813855495444	122.37466152093
1547	1547	669.13357863521	528.917900445845	345.897667273077	129.783277609893
1548	1548	672.497264292027	521.125397020103	329.778906370854	129.304718373638
1549	1549	672.682874553281	507.321778581759	365.676196158388	131.744129850737
1550	1550	669.520710687865	504.131894137378	332.536071991182	131.448827702311
1551	1551	673.461227489705	534.776625501566	345.443341374858	132.620807861499
1552	1552	670.8259985844	528.641162211811	338.209419659641	131.355287984364
1553	1553	673.932777248465	526.21646765924	352.494976052529	131.089235110097
1554	1554	672.656114083466	526.823585493629	340.159176734554	130.993508322257
1555	1555	669.975655206609	516.499871708639	319.275903643524	128.251100673546
1556	1556	678.500032625618	513.544762526759	326.091415935876	134.620183898511
1557	1557	676.034099625459	537.633629281773	348.694289224784	130.128301366407
1558	1558	664.711004356583	542.626905622059	356.093197320843	130.749990375784
1559	1559	674.675620821949	541.903724707509	376.495730083473	129.855131937204
1560	1560	674.004172280354	534.768799959749	349.087470301359	130.22188381149
1561	1561	671.521175956784	526.481734444488	348.443673222821	128.968012077947
1562	1562	670.604413425876	518.914062377431	369.153993610224	134.017546100257
1563	1563	665.944129802937	511.764380355873	312.564641828457	128.576536273534
1564	1564	671.412798335981	528.612616434846	333.540937847623	128.461581681719
1565	1565	670.820811220389	514.613057899577	335.346944316662	129.577705513484
1566	1566	669.633674790765	504.252750236768	340.850459960995	126.213003950081
1567	1567	668.807205993513	536.871002335141	351.21032833015	131.075716937506
1568	1568	677.1145326403	520.371724987794	365.420176590216	129.388112378986
1569	1569	670.008869102118	522.623091464274	335.350341652337	130.568885962547
1570	1570	668.143936418752	536.661782778815	364.46269091738	125.63292091742
1571	1571	672.662569155679	548.113398628727	332.148509345579	133.483906115595
1572	1572	676.569521819786	544.648228403858	351.244175359008	131.736734169697
1573	1573	673.480299212281	539.539847712606	365.998122059458	132.21707674302
1574	1574	674.151449655077	519.69341245598	354.169013368228	128.769704058687
1575	1575	668.974763700994	509.033561987345	347.58216618277	124.826041126138
1576	1576	674.231148029483	510.132283633097	348.122878178194	134.460761793455
1577	1577	670.908681606945	514.368374776179	370.564531746048	129.803724328701
1578	1578	676.869854274995	529.331495347119	353.236898903807	130.451638370695
1579	1579	672.284956984436	507.321706539342	309.483166481842	133.166967737026
1580	1580	674.127965160469	503.750362786973	347.59503102972	132.839077238529
1581	1581	670.057502513268	521.321876906876	377.482172725437	133.175619735188
1582	1582	669.016809741823	533.476753537815	348.763976375173	127.124829102811
1583	1583	673.854306612659	526.553326533711	368.710800760428	128.217331143358
1584	1584	664.249704340238	501.506439806036	334.783784811842	130.562894809271
1585	1585	667.117592254064	540.302990374074	320.478492576307	131.97277070563
1586	1586	673.263632024064	511.289486015003	334.841450123363	126.870022625465
1587	1587	674.945971066047	488.975317210714	355.451144004898	132.733331952507
1588	1588	671.164911861489	520.436662124354	345.052772277084	127.785442098065
1589	1589	674.531815150675	517.327065426828	349.722956701554	130.675386100963
1590	1590	671.224827992003	508.890438566857	333.560733303839	126.42289252678
1591	1591	672.682195432514	505.626879117395	356.719330861824	129.308225483744
1592	1592	674.359325278223	516.17942699534	329.90663924295	128.779283155503
1593	1593	674.989283215972	501.275995064585	340.73183858439	132.272272778024
1594	1594	678.158545718279	528.751287967083	372.62262349148	126.521921320693
1595	1595	669.591040361158	499.651581704182	361.943324691032	134.67718460656
1596	1596	672.754160098132	531.90199711036	318.854359112378	129.70417018658
1597	1597	674.917162110264	510.875030705318	352.565022259548	129.954982458594
1598	1598	678.674530693798	525.844295132895	337.450274024698	133.728573350809
1599	1599	672.31461114917	503.0431603056	350.009308405154	129.490653350623
1600	1600	672.272983308586	530.727221818996	347.774343941833	131.551965645456
1601	1601	667.317943266971	531.342856124019	347.164069396071	137.142317338417
1602	1602	668.64933440689	507.640880756963	374.298983065593	133.062025509516
1603	1603	675.50345801995	510.979496601839	336.554728850426	130.346045431028
1604	1604	674.74344711539	511.891043309415	370.128221559211	128.572965617847
1605	1605	669.379709526968	518.257711288166	342.364806548883	129.815307024239
1606	1606	667.196715828603	541.420976244326	369.18991253523	128.669880680254
1607	1607	670.658890182699	532.370643133668	350.950611269386	126.194735576272
1608	1608	665.104928287773	534.80658439977	338.566747129401	127.182091970181
1609	1609	671.418442601123	527.66227480624	329.813685088274	134.963866015998
1610	1610	673.170578701792	512.807516651243	331.940695433427	125.159187762721
1611	1611	672.224894469278	548.56256597845	326.221579650856	128.147719962372
1612	1612	672.136311869007	509.896406396287	322.958680877511	128.326100123347
1613	1613	671.864703718144	506.031987860103	358.379107402621	130.904465334173
1614	1614	672.276302869788	522.846853129272	347.332513578703	127.892971802909
1615	1615	664.355471156993	467.83042880339	332.160312054633	134.278243685238
1616	1616	668.809968250979	512.889323266424	325.502383937329	128.757050275614
1617	1617	677.815221548504	564.082433834794	333.008947919981	127.914642263535
1618	1618	672.261976169465	538.294789304012	358.58523259301	130.921955236848
1619	1619	670.609675600871	527.418184966758	344.431997599007	134.652207477326
1620	1620	675.213980456344	516.815354858244	334.764837944229	131.607256180216
1621	1621	667.543070787638	539.932105259184	325.484168089711	130.210906944214
1622	1622	670.029997419043	524.411557753121	361.886760511214	131.037868215403
1623	1623	670.520974658383	520.377016209919	345.078304126997	134.947317805011
1624	1624	671.772879772704	515.358991062651	344.785426650262	136.051749931422
1625	1625	672.59862999872	551.639727201862	358.084204006747	129.570584579473
1626	1626	674.668157879621	525.0114858695	351.15524539722	128.266610669113
1627	1627	666.550312947338	531.291811225897	376.738716275557	131.517524681451
1628	1628	669.913585281508	516.497061315981	349.383598133873	133.326977040279
1629	1629	674.288756385668	540.765758174308	341.174919160282	134.088683800852
1630	1630	669.404988165487	566.199292989689	349.509533035183	126.621079331243
1631	1631	672.56241336369	518.866821238427	330.358840874321	128.920078360944
1632	1632	676.091166023852	534.368923153483	374.076173836616	127.426304431833
1633	1633	670.303865370316	491.852610768932	337.407342695043	129.981138046997
1634	1634	666.097857919266	507.047566104717	364.522772788958	133.149891355942
1635	1635	674.054551793029	529.841534032118	372.487568635556	132.474907357428
1636	1636	670.955376749833	508.411585604065	328.584469796836	132.692024701427
1637	1637	672.248222142	552.363187722608	339.463711278469	131.411307580252
1638	1638	668.476134029056	504.551803245235	369.423932675068	131.798742627695
1639	1639	669.049523071416	492.007530783312	330.977404563529	131.61061608785
1640	1640	673.157852994985	515.341505626931	354.722972951174	132.19354907615
1641	1641	675.854055354577	530.842747919011	335.293795319749	129.326879231474
1642	1642	674.150168713431	544.869068883559	361.435380761118	132.869677715471
1643	1643	672.489777395247	504.008892457491	321.415033106799	134.236156480688
1644	1644	667.324825398469	493.06934997473	355.826724766968	134.496870794594
1645	1645	671.527091073377	543.883937471852	359.854291626215	134.592150472618
1646	1646	667.040743524393	523.718367861507	330.888931881182	137.15794128424
1647	1647	671.030898728663	520.176244751611	356.078478847642	132.533950482423
1648	1648	674.277447371369	524.96577882975	332.538109941082	125.861882657619
1649	1649	673.249673928518	504.846509759364	301.556073061334	130.985385411038
1650	1650	670.676725166745	524.748483714266	333.441961276279	136.778557254816
1651	1651	675.342463399711	549.569769315124	335.927887381729	134.647506985317
1652	1652	670.821557600952	528.040136295739	350.457292252176	131.717477534397
1653	1653	670.837181482226	564.005667407889	345.738539785807	127.156364924208
1654	1654	671.471733529171	528.405261325929	370.669774760131	130.63506077729
1655	1655	673.090484055144	530.228448937698	357.03742198007	128.599917897077
1656	1656	673.267111885912	532.427602476863	356.017966324554	132.785578721128
1657	1657	670.852188932904	549.384020838155	331.943960952436	135.574053340779
1658	1658	668.319635224736	502.960956883648	327.248612827482	129.665222509678
1659	1659	674.046982390326	531.496672512562	325.210801650877	125.193157985606
1660	1660	671.537780487001	584.665994290535	360.784601432352	130.770993531968
1661	1661	677.266118564405	513.707197473477	328.461430884098	132.212126058385
1662	1662	670.962718710495	521.636764990889	333.961326125366	131.562746475192
1663	1663	669.921230158606	486.531628032767	304.429972801516	133.791897434591
1664	1664	674.225919995395	500.540840538405	344.702533548096	137.348915038275
1665	1665	671.73301077031	527.887688890591	360.628715697009	133.412225371512
1666	1666	679.086079746698	556.020575700736	328.187672721669	130.753040192089
1667	1667	674.611398418276	523.300128423546	378.087770251562	129.361973269213
1668	1668	668.552757120023	521.784685248532	341.202658131544	127.490486685277
1669	1669	669.589822378544	523.223207640674	331.304363720564	133.546704279569
1670	1670	672.789080067484	524.149551457668	359.652024903876	128.053749528109
1671	1671	667.68873935424	517.082970883485	352.509818044655	132.798730430768
1672	1672	672.538354835069	543.951245035189	348.316682305371	131.359013301588
1673	1673	673.957646309714	493.217054790401	360.33939544989	130.24020301581
1674	1674	673.361428718957	523.597946436611	346.028620436571	131.154794069011
1675	1675	674.732024092355	538.842050646866	355.491911133404	128.865385510682
1676	1676	675.267902683643	522.085547927395	366.935010266853	131.304597569816
1677	1677	669.180841891531	524.248410341142	336.531411131922	127.480360394665
1678	1678	675.146650410987	527.865824714669	335.921203492472	133.006743995568
1679	1679	674.212966575185	502.413246142747	316.254674013551	128.526422699041
1680	1680	674.193201685468	515.380192172322	322.077752495464	128.518235263535
1681	1681	669.817267087535	480.079739480632	372.558487087126	130.385136160845
1682	1682	677.023987855061	501.836320951405	341.370553765409	130.359937994514
1683	1683	677.667893718385	537.243857710786	339.264103545041	126.393371171123
1684	1684	669.077109852719	497.237430433644	372.389437250747	128.279734930066
1685	1685	671.201821636493	515.56327036905	310.584717691283	132.251197805154
1686	1686	672.609734262082	520.482466507222	345.121553729336	133.346759737283
1687	1687	668.422172550973	497.915136395211	322.654418681616	130.798794307365
1688	1688	671.247519208025	508.131929489406	336.253268998284	136.223467934707
1689	1689	673.134029171844	548.646534009412	338.507753924741	132.044713142238
1690	1690	671.499234610586	537.763490199578	297.133569329929	130.114340974568
1691	1691	673.137313108555	526.117822406951	327.625499944939	133.76358024836
1692	1692	669.205059611355	512.987501045967	344.935502762334	123.776862462983
1693	1693	672.79497346923	477.717394859591	335.162942227836	130.999455611151
1694	1694	673.371710813915	513.531059509187	335.808705071708	131.208064678333
1695	1695	671.349223555792	523.666996480266	361.213746082107	131.147530835098
1696	1696	668.29357857456	501.170808701914	336.899262243339	131.171599858796
1697	1697	668.03156558245	519.457920996402	339.66234273656	126.033887589322
1698	1698	668.031098267512	539.82895661449	358.315126998581	136.348593846138
1699	1699	667.951774541084	521.614701089902	349.991958446211	133.834446653961
1700	1700	673.485493358186	496.367830438946	330.057281757653	133.501801321296
1701	1701	673.362711605432	534.124785360954	360.013440355067	129.212383676179
1702	1702	671.933982820984	523.039612691256	358.335744203958	128.543177112287
1703	1703	668.612785713183	507.407314487106	326.901564086636	133.506541182341
1704	1704	677.767467087135	518.358749191666	342.221992120013	133.977995607843
1705	1705	676.437693864058	516.185476827313	353.154826879486	128.573395256896
1706	1706	667.530556142482	529.712357461404	369.560575054979	126.164726378108
1707	1707	673.95355021678	520.181541607895	345.592925777784	131.228992580349
1708	1708	670.308765562161	542.067820851344	351.961905863245	124.732538491085
1709	1709	668.689451059635	523.215637787271	361.84728732952	132.826072965368
1710	1710	673.921048238921	501.403154750973	348.074232197322	129.784201856162
1711	1711	674.174211890139	516.290019415679	315.539672481601	127.674744674335
1712	1712	666.029470565402	496.582660069039	341.298230462915	134.580036404811
1713	1713	673.653748652103	539.04171484563	362.327363463123	126.020886115289
1714	1714	678.513674191497	511.985208653018	354.065697401314	136.062421549078
1715	1715	670.897151416197	516.078402859983	361.798404549035	129.214870426235
1716	1716	672.904345026663	526.932568104359	338.82618556016	128.363798711259
1717	1717	668.741686931529	518.008135780825	363.811493849726	129.932332134564
1718	1718	669.853788471276	537.743413208315	343.605932003479	131.811036645176
1719	1719	674.874894141665	540.435085499199	298.525049039344	135.507855462011
1720	1720	672.946392847234	524.192065026157	337.767133878271	133.147883995277
1721	1721	668.587147665231	504.384642147626	331.534266299817	124.424464935459
1722	1722	669.627036058112	513.535806781537	317.40544599773	128.487067326483
1723	1723	677.206793320697	518.397663044127	335.725559765858	131.907492569316
1724	1724	668.339309309715	518.842845451344	352.156997169797	132.182096192862
1725	1725	668.350022804195	518.011383705604	366.050612260827	132.153318480702
1726	1726	672.663340028614	531.200701325953	334.243310252728	131.484612632304
1727	1727	670.224278574801	537.232645468719	357.930695419884	132.348190553851
1728	1728	666.969114034083	521.385899252409	342.439795175219	126.119163117323
1729	1729	676.219352766985	541.030341465902	332.351189271916	129.253011369006
1730	1730	675.191938984531	535.664857917691	332.446497673313	134.830732308084
1731	1731	671.75375605752	525.808960885578	356.960149164881	131.007264807603
1732	1732	668.375649118129	521.547982476463	352.888764803514	133.777256916768
1733	1733	678.795256200638	521.372099770877	301.918952159249	128.605590705979
1734	1734	671.810447620917	531.330813637116	349.76823603922	132.330558443703
1735	1735	672.971371737446	550.928487783845	323.948815523714	128.72693158566
1736	1736	672.556104675158	503.578191367972	344.109924102305	125.063858258364
1737	1737	675.774335564926	514.848019285885	369.962401410824	132.319979385067
1738	1738	675.409231635993	510.488644387143	353.682408673897	130.496521159197
1739	1739	677.190274595509	534.315837657933	378.137876638409	130.587164492483
1740	1740	669.393515959914	512.230520406224	360.175044448925	130.199618707343
1741	1741	670.388240355901	519.802499212052	325.369744634592	132.279964068189
1742	1742	668.988228864817	535.076817944184	361.001238077792	135.154771819611
1743	1743	675.96777965166	522.735304411838	340.89618892509	131.09266405891
1744	1744	668.283187569845	519.226015187939	354.567325143211	130.467301720598
1745	1745	672.377222623889	528.514729092149	351.880980403043	136.04749388054
1746	1746	671.238170256945	517.225818746393	336.158150392305	128.74501239092
1747	1747	669.831048790188	522.510454952234	343.914978420566	130.335540944797
1748	1748	669.719787427103	535.688816884965	328.212084350181	134.110845488312
1749	1749	666.79268846972	502.06488413491	346.603799849847	134.678045027606
1750	1750	671.855509992295	489.06012571879	337.383425076562	132.586875876324
1751	1751	672.191036254347	511.89013353357	364.993471200933	137.507006193336
1752	1752	672.24578080854	537.511887710489	354.063146952968	133.344756950103
1753	1753	673.987709331652	489.491135963051	357.80619278235	128.763437244735
1754	1754	671.953274544072	513.627176175355	356.256856604963	128.86017527056
1755	1755	673.790444664101	523.093558314245	380.721835834044	133.854404733837
1756	1756	672.34916356337	500.252448339469	345.146792407242	137.732004168419
1757	1757	673.727805787267	517.499864512461	379.024576209686	125.101485194523
1758	1758	673.775356459125	515.598039477625	361.733034461503	129.166260457902
1759	1759	668.696214977699	536.78471242564	324.438747313445	133.026689105407
1760	1760	674.782389940131	525.444593846214	374.976418899488	129.783885931136
1761	1761	673.939212930209	539.872888458228	353.054000931005	129.750948098322
1762	1762	671.807036151561	491.427163619817	354.818118372726	130.565362989307
1763	1763	672.369763055267	522.613585308569	329.720613122353	131.462817083852
1764	1764	673.83685928642	514.05655012967	345.706889095747	128.091228945643
1765	1765	671.774004171114	519.757296110464	348.505867519407	130.362646606805
1766	1766	674.270227226857	533.493177881527	328.502177203849	134.476841476387
1767	1767	666.901030687449	498.425400748878	350.871265400462	126.383593026057
1768	1768	672.950324600494	535.290320695137	312.157722218449	136.167061818776
1769	1769	672.166529284752	503.354825811102	323.400431938456	129.623114647344
1770	1770	673.73400611465	492.447838588224	342.532181773361	133.81243208993
1771	1771	672.358352210537	524.75463440905	366.938135098416	131.87104144798
1772	1772	669.106324838199	535.198907548468	356.017089108064	134.941942186298
1773	1773	669.298936567189	528.269189089243	350.35508613112	132.824983424782
1774	1774	672.542936050749	516.285362522584	318.960467125496	130.780150828595
1775	1775	670.940146379578	478.511388907567	330.195682212042	125.722165322698
1776	1776	671.83126091719	513.91977999668	367.05848121355	132.399665625602
1777	1777	672.185990225038	519.68681094773	360.245023916613	131.976699674087
1778	1778	669.048020055821	522.233168048012	336.426967348728	129.462704981353
1779	1779	665.629478588417	526.048658469841	347.041079917298	127.886995411144
1780	1780	668.033013900453	526.204957858791	354.688045593246	130.716219751158
1781	1781	677.305652380405	536.116757599276	304.225194611786	133.3227487707
1782	1782	669.583309541258	504.488617238177	360.290883931061	136.972298171928
1783	1783	674.109534398321	511.910765180756	330.688463953501	132.721564564637
1784	1784	670.092670626181	525.897602029133	353.686227874214	133.068656700838
1785	1785	667.72744431541	506.426681006517	331.302582466362	131.152827316694
1786	1786	672.808863202318	518.059805868322	331.858013640213	131.660570314192
1787	1787	674.876454798428	538.194380796565	332.894555962374	129.198746158341
1788	1788	673.45912580481	569.518792044873	359.754174504158	129.628089201211
1789	1789	669.235111583314	505.795065025378	403.859616953496	128.741805330951
1790	1790	663.86672545794	521.248436755393	344.266709144583	133.737040519347
1791	1791	672.928462012857	507.155142625904	337.605750792254	132.477802120332
1792	1792	672.728320199946	520.352411607161	368.544139498159	133.114484089307
1793	1793	674.747724682359	528.70709566539	359.353210236877	127.780240874292
1794	1794	671.908122171618	511.132101067484	365.496844931823	126.839475799313
1795	1795	669.524231692749	514.911941449469	309.950053934128	129.368194641608
1796	1796	671.690697716658	535.052095171001	357.353013721265	122.234731883143
1797	1797	676.731763879233	532.332561094361	338.170243869644	132.217176227127
1798	1798	675.253604668121	497.629829985156	337.1914295486	128.090196072056
1799	1799	679.538663902642	516.405816171349	322.957023490294	128.60377774864
1800	1800	666.600789000534	513.823354565194	321.926897689856	131.133137747855
1801	1801	674.740964453081	561.488116428997	366.544468556375	131.426764876655
1802	1802	673.463837921544	511.669520806708	366.427543019195	130.860467869307
1803	1803	667.273654643288	524.919535385154	333.403629005101	129.097197422238
1804	1804	670.926735899834	531.464140004435	334.827489589204	130.518571458253
1805	1805	668.166349323767	514.145021400289	339.384234393013	129.431890007456
1806	1806	673.037824015785	557.995182738086	353.933206379227	130.35124801204
1807	1807	671.311931971846	520.475889326373	344.158761216444	127.405111120306
1808	1808	668.258729528607	545.947219396451	327.902671101796	132.85109051805
1809	1809	672.358897710706	499.84607724074	352.493701550153	132.527302498062
1810	1810	674.270726375122	519.323785186221	337.77915088728	127.545542701324
1811	1811	671.109826364104	529.669982981307	341.346071508608	133.385969804302
1812	1812	673.2175917109	497.016224494215	325.237283433489	128.870349740302
1813	1813	675.851464192709	530.270124174352	306.409290482167	130.676266099256
1814	1814	672.85265067216	519.392411123619	341.970965735757	128.30037653467
1815	1815	670.715085392831	537.476730767265	381.81262723551	128.536675308578
1816	1816	673.214376645463	527.30863023652	361.288283920702	129.583870541017
1817	1817	670.172061549821	509.802290065927	325.89468674632	128.161967521408
1818	1818	666.383661086344	532.068649167416	341.444688752699	130.55801662652
1819	1819	671.21052412753	516.529498291103	337.750280824055	132.264231277532
1820	1820	671.906399781183	533.53480224989	366.32071176306	132.90025133856
1821	1821	673.015375654473	539.644719418436	353.936220059246	134.236105508617
1822	1822	675.992415099793	525.282019063173	341.996992730423	132.329270558614
1823	1823	675.446670628546	513.487953212379	351.027873894197	134.799506882278
1824	1824	672.189358891805	516.219925544394	354.991956755316	133.438922863817
1825	1825	671.811537193949	515.910402367737	330.992899325583	128.920498055836
1826	1826	665.300550142918	493.367479266941	361.460753385228	129.506467657147
1827	1827	667.858287815957	496.136786885013	350.137641962201	131.994988278899
1828	1828	673.916565587131	558.784935081929	335.125282656554	135.442616517715
1829	1829	675.489665315885	510.470792854417	330.127315083913	134.729959915319
1830	1830	671.563830996672	506.970360642448	340.365979462851	126.040301770788
1831	1831	673.879512667701	533.737136367106	367.114478313997	133.397819042322
1832	1832	669.824912933276	529.892844609211	358.582064175435	126.306284018787
1833	1833	670.402976515202	522.533083662953	339.500223639859	135.793193416209
1834	1834	667.491562611193	513.637446479166	304.015725198898	130.158837394889
1835	1835	670.571046800448	510.672442280381	367.559797404507	130.908712967833
1836	1836	675.748801931402	520.752850395141	354.031356503331	131.034775481506
1837	1837	674.383191922666	532.827026399066	312.536287336514	140.10424534776
1838	1838	670.443830542354	517.267044543972	347.476241022474	125.59117211607
1839	1839	668.874415150424	528.778380212085	356.544015919981	126.164681140771
1840	1840	676.09827527295	534.264986372456	329.622415712396	126.988924177606
1841	1841	671.047852982186	497.926512315309	343.642335540638	132.348484013055
1842	1842	675.343062223322	501.24466228968	315.260936772587	134.071756271739
1843	1843	680.952941354178	546.234181366363	357.900263720317	126.824448844104
1844	1844	666.086832437458	510.981101763542	360.005921767803	136.447634971895
1845	1845	666.398756428712	528.989954740022	327.57534099969	131.916302494415
1846	1846	670.571223632625	536.625400323959	362.466025448702	131.798880992805
1847	1847	671.810185620499	535.768517218533	346.56038368928	132.424969105746
1848	1848	670.078208356286	519.430351406256	345.585470738221	128.723038082427
1849	1849	671.993841321139	518.228927030691	357.700078615783	125.651783495209
1850	1850	672.414581883825	524.717218461917	349.303450787773	130.566441522329
1851	1851	670.714976962608	530.713127666833	323.05613656678	130.33214937158
1852	1852	671.193041368971	486.328735516929	337.733659519448	129.450695879227
1853	1853	673.485372999377	517.091567613533	350.250822899861	137.316941999962
1854	1854	672.757236544356	540.698520079452	345.092745467297	131.308107450753
1855	1855	672.639268428994	521.171191947186	324.825879510531	129.013523921624
1856	1856	673.130656146705	527.634205271602	314.752788305557	134.10045130582
1857	1857	665.880046233696	541.451485718535	339.545429353863	133.5475740439
1858	1858	680.14528710018	517.463274183761	347.812171516881	137.15349779765
1859	1859	671.85647079266	512.127923625723	360.742203326205	132.677657090381
1860	1860	669.747889914616	540.936497707766	336.25849699303	129.679370432519
1861	1861	676.80310098987	534.460574242124	321.064692225818	134.575877324339
1862	1862	670.149521444129	546.450339117927	343.649571236452	129.412364414792
1863	1863	672.903314631314	528.022633929008	326.354167452133	134.898338923697
1864	1864	673.873266982688	549.814060217249	322.896585130394	134.431219174263
1865	1865	674.129887629376	514.37296773715	348.900958088124	135.446028716174
1866	1866	670.67180949646	542.36994650733	323.867405895756	127.610330289857
1867	1867	667.420046443152	503.736198579166	349.184712777295	128.724467573178
1868	1868	668.682251695336	539.917695574083	352.365553860302	134.136971416551
1869	1869	670.722662215057	517.896039118972	346.572558060182	128.092283004149
1870	1870	670.311416265943	557.040582023048	344.968495854445	131.808430845305
1871	1871	676.088706617893	543.924647859949	344.633989390858	130.438940903222
1872	1872	668.34510575159	529.878659179929	325.306685324943	130.950553407952
1873	1873	670.819047926808	513.98067485242	336.408012882001	128.173034130067
1874	1874	668.811107161191	532.999465562589	346.452162543849	132.935365037601
1875	1875	673.223873780418	510.480537575706	322.804015814759	135.699371070873
1876	1876	668.997305504079	508.760042896153	341.606414466568	133.028537056023
1877	1877	666.641825164819	514.099440761701	352.224749951696	135.329143313892
1878	1878	674.441421175382	526.273228904427	330.638352305142	130.431385930517
1879	1879	668.570921539239	520.261860690186	328.828832856988	131.685072665171
1880	1880	673.265007424566	524.999152855305	358.788599923693	132.650017625462
1881	1881	670.038938260106	536.440050872991	313.186234143448	129.882385393261
1882	1882	672.736307145942	525.200214332218	361.754937036216	135.023637980481
1883	1883	671.853121572977	547.869037186901	338.862106126475	133.255393291054
1884	1884	670.45902174936	527.884358885752	329.55239321308	136.459766353423
1885	1885	672.297936917796	495.12367905479	316.750442708988	133.121958161995
1886	1886	677.119663121259	506.469838572876	379.975476227254	131.630661367223
1887	1887	672.655328372288	573.186748785812	330.331404779211	130.197905787666
1888	1888	670.01565012061	520.271415306332	329.785550310737	126.414972393492
1889	1889	672.282799554137	519.550869474009	346.11460950228	133.293448756586
1890	1890	669.662444601026	518.208821452295	353.003614556452	128.803799242931
1891	1891	671.698253737608	524.337211599656	340.318987800733	131.603131895127
1892	1892	672.581537729314	523.516790131451	353.064468787842	128.784528025457
1893	1893	669.929575085587	495.577762633581	340.340181434643	138.140820795348
1894	1894	672.371175413847	523.334959960428	347.821413593492	133.008458952026
1895	1895	674.091021091102	513.657008882962	335.46690640028	130.718500978952
1896	1896	671.413554959797	519.128906152807	356.23000942556	129.035187947385
1897	1897	672.459207412248	519.263959846271	346.159963925215	131.279096308222
1898	1898	673.173947852657	511.033374911817	328.67507249162	131.717936030113
1899	1899	671.542051906183	530.959131650757	361.170329893651	132.630870601967
1900	1900	671.698396308246	507.937768178595	315.139298694424	131.721191949266
1901	1901	671.937666228492	531.43532196243	347.265859547184	131.399792688965
1902	1902	667.447990414896	536.490239572145	357.892316895821	135.481621269313
1903	1903	671.843891107727	541.031845063109	335.458231571458	129.803857709405
1904	1904	670.944329789126	540.683517323233	339.904967240916	130.840307508245
1905	1905	668.607002654158	531.736582367438	315.085932307066	131.515529032651
1906	1906	676.126628531997	494.523437465364	351.549331656647	133.297341545696
1907	1907	675.523552880166	532.613798007819	336.464085808075	133.278556421982
1908	1908	671.962551993022	546.094084141365	355.063924643238	131.280844637411
1909	1909	673.600904104739	542.636957121247	344.011436777927	133.208873017336
1910	1910	676.061288890972	530.816451275137	317.676711934745	129.362743290624
1911	1911	671.807924859644	553.219925787599	325.158802759335	125.827314159834
1912	1912	667.161696565365	508.765044107089	357.59495654114	131.479431790128
1913	1913	671.418240878138	510.538591791222	366.493937603453	127.373681295
1914	1914	673.365852398304	514.885396636646	315.72268921991	128.910215215804
1915	1915	669.333202442825	510.197387911028	354.036904314793	126.518888414499
1916	1916	677.880154465642	546.858138753758	334.193979050652	131.44221298062
1917	1917	670.028062976742	538.490422527801	343.791042417596	126.506039978063
1918	1918	673.225621501762	494.875228856922	336.247940477391	128.79045449953
1919	1919	669.213806654033	509.390660820221	350.946667006011	126.336850113751
1920	1920	670.865822467292	538.213000345957	342.33519053011	134.561614320007
1921	1921	669.587671249189	517.502324757138	342.607222675199	129.947166088621
1922	1922	668.774923503907	539.627105045305	298.193599420252	128.613842703238
1923	1923	666.07549321872	535.286504845481	365.597639381136	129.834936567815
1924	1924	674.341978205661	521.396166562534	384.175032508612	131.91888484451
1925	1925	679.501668311963	560.081095740714	356.935633261601	132.686718286016
1926	1926	675.56259178086	506.862551973393	346.061081796587	129.202801458369
1927	1927	677.215744191344	506.584018622261	343.305570987669	128.479443322322
1928	1928	669.385497100283	522.443980313373	355.145724696041	130.288764892908
1929	1929	674.713157950698	521.299485017722	355.695164554151	130.607836572902
1930	1930	669.277199177715	528.838288997233	360.214044359013	132.546875586175
1931	1931	669.174429918175	513.936557772302	362.173302386384	130.916278044853
1932	1932	673.494902837231	517.872283872926	352.53227712548	133.685057028725
1933	1933	673.458787280323	517.062238342657	368.037347339544	132.118678369971
1934	1934	673.313112637376	547.149595913545	356.960663735868	132.027565597474
1935	1935	673.159263899839	540.128914291653	346.849481933964	131.819527077754
1936	1936	676.999690217438	545.383206906864	343.121702675746	127.572650693904
1937	1937	672.932130277424	508.764268814369	321.538099983561	131.761613131666
1938	1938	672.319582138069	523.284437056046	359.789746300099	130.408447417129
1939	1939	671.280384798027	530.495436774753	342.739177022036	136.729720582578
1940	1940	672.556249600186	548.925245551107	349.415998169949	130.088694058795
1941	1941	670.294159089299	537.783472575241	338.610548509067	131.735493154659
1942	1942	678.45297440348	545.059179668879	314.947082684766	128.766673814101
1943	1943	671.903883216337	494.362586568281	346.685809217819	129.946925973602
1944	1944	673.329875144656	505.053695632254	340.716664448341	134.431863774818
1945	1945	668.408241417644	490.600303884275	312.456823121386	128.078547547401
1946	1946	670.363633629249	513.73741579504	352.235817999379	132.362718937408
1947	1947	672.308106031046	514.904739371918	341.933448532533	131.720056125215
1948	1948	674.485904805656	526.040951965681	311.611341844844	127.442788812266
1949	1949	673.583067057156	515.210015327065	328.40806367592	131.785113937017
1950	1950	671.316514605238	542.419363500573	345.550045409145	133.188005652402
1951	1951	673.092667479143	518.643216524281	348.737399973131	129.145234767491
1952	1952	673.197710944332	544.703025783122	343.719206802949	134.21596830346
1953	1953	670.801768330848	543.959392001526	344.045002823826	130.658644412821
1954	1954	668.18021643418	545.475042713281	343.013581320309	127.410376776251
1955	1955	670.895204099496	507.378702800961	314.20824158974	136.04074892048
1956	1956	669.393486337755	516.231911703398	311.250035536261	135.618502783464
1957	1957	671.755146345752	519.734767799716	343.311014462255	129.978690075997
1958	1958	673.144943484063	497.116621413165	358.925860991281	135.72075817177
1959	1959	669.787420753988	514.813207029223	337.282844640549	132.911347476089
1960	1960	673.359831062886	503.057753943808	355.927900913994	125.240444630734
1961	1961	666.596945984897	523.655131227128	352.634116918081	132.59257117124
1962	1962	666.857967686843	549.96527774616	344.535293060256	126.689640916547
1963	1963	675.747809434908	546.103441070361	350.488070038577	130.541614295871
1964	1964	667.163120199383	505.513692433668	322.989132853148	132.205725482447
1965	1965	672.756039975594	529.629361715072	346.148537474549	128.626904922671
1966	1966	676.259685081764	546.739756831629	329.192979478845	133.273097786367
1967	1967	666.749851071915	522.986958605538	351.505575719886	126.699684316409
1968	1968	674.695144270386	521.322133854634	327.597501833755	132.288224737348
1969	1969	672.758370665185	491.672990216414	355.268974667881	136.541825484556
1970	1970	680.927141747919	530.185242301097	335.007576853485	129.975235084059
1971	1971	678.410668514851	520.346845834566	367.796773858644	131.738233445071
1972	1972	669.395400958819	518.46200221347	345.410859258139	127.135502825828
1973	1973	675.070686920214	534.355407512717	334.109976896085	132.407209333732
1974	1974	672.506091179244	534.30143969536	318.902810011931	129.776407863088
1975	1975	672.863267634088	516.520715176143	356.585882795497	131.618545875714
1976	1976	666.886525675704	548.098115837056	347.539631427539	130.794546312613
1977	1977	674.518865857079	517.258197573498	333.858887261017	129.0952104007
1978	1978	674.843785706743	528.741208995192	335.890888624463	131.223399933328
1979	1979	667.47687826582	510.912356386932	340.627380068081	126.588705182467
1980	1980	669.283020391674	540.510740104554	351.18420394449	135.830820280235
1981	1981	671.921693795844	541.950063094768	344.13388241316	130.724602824517
1982	1982	670.305717107089	512.953874679636	339.617758283054	130.854610430472
1983	1983	676.856777394444	512.736250454438	329.364034958564	134.345212720358
1984	1984	674.584416041539	519.859224650471	368.791926231895	132.871999325505
1985	1985	669.674322465344	528.689554665955	348.593486077298	130.752776263588
1986	1986	670.122745376284	542.835566977571	312.683156334335	137.139324453828
1987	1987	673.566857755551	524.672609049988	349.237518798461	136.665151153098
1988	1988	668.211233429224	505.868926554431	313.005458449958	129.852111932606
1989	1989	674.086701972117	541.671507106472	333.978422813384	124.184073484719
1990	1990	671.581954185697	511.340065452091	363.241456872725	130.305392247445
1991	1991	677.135628844113	539.016272544337	305.577386675949	129.948185937198
1992	1992	671.843790996572	531.607207428955	340.126162063131	133.936280004949
1993	1993	671.605493348084	524.833770984802	348.060510191843	131.948169525945
1994	1994	668.465242227436	519.457357226994	333.671472892256	132.910394851113
1995	1995	667.439053429317	565.577225356291	372.677420119356	135.670430823902
1996	1996	674.387130538278	545.260779815492	314.340442386312	131.011184440229
1997	1997	676.784300669112	537.474321883596	335.040845114242	129.990020154523
1998	1998	675.7830095276	542.883291664718	337.24458696039	127.991362676127
1999	1999	673.981450423252	518.475314752296	354.072820433515	138.080154075693
[truncated: 3,001 more rows]
